# Supplementary material for: Exploration of tissue-specific gene expression patterns underlying timing of breeding in contrasting temperature environments in a song bird
Source: BMC Genomics. 2019 Sep 2;20:693. doi: 10.1186/s12864-019-6043-0 (PMC6720064; doi:10.1186/s12864-019-6043-0)
Supplement: Supplementary file 1 — Table S1. Summary of the sequencing and alignment of the three tissue types and 12 pools. (XLSX 11 kb) [file 12864_2019_6043_MOESM1_ESM.xlsx]

## Sheet: TableS1
Supplementary table 1. Summary of the sequencing and alignment of the three tissue types and 12 pools
Hypothalamus	Total sequences	Overall alignment %	Liver	Total sequences	Overall alignment %	Ovary	Total sequences	Overall alignment %
1EC	19060146	82.12	1EC	15027929	80.37	1EC	15627998	92.09
1EW	19135588	82.23	1EW	14102973	79.89	1EW	16766194	91.68
1LC	20002181	81.39	1LC	14841357	79.43	1LC	18785971	92.12
1LW	21049529	81.25	1LW	12459889	78.81	1LW	14169965	91.51
2EC	13892273	82.94	2EC	17427338	81.17	2EC	14534915	91.63
2EW	20671433	82.42	2EW	17024244	78.51	2EW	10800894	91.5
2LC	14297648	82.82	2LC	17441069	80.93	2LC	14083032	91.68
2LW	17606352	81.24	2LW	13116994	78.35	2LW	15979825	91.56
3EC	18954331	82.8	3EC	18113293	79.16	3EC	15941565	90.61
3EW	13023076	82.66	3EW	17330580	82.09	3EW	14631394	89.27
3LC	19657504	82.84	3LC	18760366	79.37	3LC	16812073	90.22
3LW	21905692	82.52	3LW	16636408	79.23	3LW	13781979	91.02
Average	1.82713e+07	82.2692		1.60235e+07	79.7758		1.51597e+07	91.2408
Standard deviation	2.83421e+06			1.96103e+06			1.90766e+06
SUM	219255753			192282440			181915805
