# Supplementary material for: Exploration of tissue-specific gene expression patterns underlying timing of breeding in contrasting temperature environments in a song bird
Source: BMC Genomics. 2019 Sep 2;20:693. doi: 10.1186/s12864-019-6043-0 (PMC6720064; doi:10.1186/s12864-019-6043-0)
Supplement: Supplementary file 2 — Table S2. The number of genes showing significant differential expression in the time point comparisons and interaction models for the three tissues. Time1 is comparison of time point 1 to time point 2 and 3, Time2 is comparison of time point 2 to time point 1 and 3, Time3 is comparison of time point 3 to time point 1 and 2. (XLSX 10 kb) [file 12864_2019_6043_MOESM2_ESM.xlsx]

## Sheet: TableS2
Supplementary table 2. The number of genes showing significant differential expression in the time point comparisons and interaction models for the three tissues. Time1 is comparison of time point 1 to time point 2 and 3, Time2 is comparison of time point 2 to time point 1 and 3, Time3 is comparison of time point 3 to time point 1 and 2.
	Tissue	Time1	Time2	Time3	TimeXTemp	TimeXLine	TempXLine
	Hypothalamus	165	2	711	1539	7	1
	Liver	152	5	498	12	13	0
	Ovary	1090	3	6266	10	14	4
