# Supplementary material for: Exploration of tissue-specific gene expression patterns underlying timing of breeding in contrasting temperature environments in a song bird
Source: BMC Genomics. 2019 Sep 2;20:693. doi: 10.1186/s12864-019-6043-0 (PMC6720064; doi:10.1186/s12864-019-6043-0)
Supplement: Supplementary file 3 — Table S3. The Likelihood Ratio Test results of the nine models and annotations for the transcripts in hypothalamus. Log2 fold changes are reported in the Log2FC –columns and P-values were adjusted for multiple comparisons using Benjamini-Hochberg method. Annotations were based on the Parus major annotation release 101 in NCBI. Clusters and modules from the hierarchical clustering analysis and WGCNA are also reported. In the time point main effect model the log2 fold change is between time points 3 vs 1. (XLSX 4991 kb) [file 12864_2019_6043_MOESM3_ESM.xlsx]

## Sheet: TableS3
Supplementary table 3. The Likelihood Ratio Test results of the nine models and annotations for the transcripts in hypothalamus. Log2 fold changes are reported in the Log2FC –columns and P-values were adjusted for multiple comparisons using Benjamini-Hochberg method. Annotations were based on the Parus major annotation release 101 in NCBI. Clusters and modules from the hierarchical clustering ana…
Transcript	Gene(s)	log2FC_timepoint	padj_timepoint	log2FC_line	padj_line	log2FC_temperature	padj_temperature	log2FC_time1	padj_time1	log2FC_time2	padj_time2	log2FC_time3	padj_time3	log2FC_timeXtemp	padj_timeXtemp	log2FC_timeXline	padj_timeXline	log2FC_tempXline	padj_tempXline	Clusters_time	Clusters_timeXtemp	WGCNA_module
ATP6	ATP6	0.0241692	0.653118	0.0895583	1	-0.0221206	0.955976	-0.0202947	0.885204	0.0783591	1	-0.0568896	0.516863	-0.0600643	0.77142	0.0362593	1	0.1592	1			blue
ATP8	ATP8	-0.0691028	0.352632	0.120505	1	0.069364	0.903834	-0.139618	0.45853	0.179926	1	-0.0335858	0.846651	-0.0548132	0.0728635	0.20652	1	0.116911	1			blue
COX1	COX1	-0.011961	0.622883	0.0712615	1	0.0196733	0.955091	-0.0431849	0.671019	0.0691501	1	-0.0251036	0.756229	-0.07694	0.782845	-0.00306896	1	0.0506404	1			yellow
COX2	COX2	-0.0163155	0.466673	0.0969054	0.758765	0.0376798	0.903336	-0.0554517	0.587662	0.0875337	1	-0.0307196	0.717155	-0.110707	0.75158	0.0312408	1	0.0944357	1			yellow
COX3	COX3	-0.0121556	0.775577	0.160063	0.497441	-0.0201774	0.96621	-0.0443584	0.760609	0.071276	1	-0.0259966	0.820776	-0.189357	0.176558	-0.0886864	1	0.0110756	1			yellow
CYTB	CYTB	-0.124572	0.485217	0.100553	1	-0.0473327	0.911529	-0.115493	0.35374	0.0454622	1	0.0722758	0.489763	-0.269708	0.0769201	0.0084733	1	0.0491578	1			yellow
ND1	ND1	-0.067571	0.465927	0.0945372	1	0.0576346	0.87774	-0.0986034	0.416687	0.0969388	1	0.00391281	0.974776	-0.103959	0.816072	-0.0133554	1	0.228694	1			green
ND2	ND4	-0.00259838	0.981955	0.1385	1	-0.00916178	0.989444	-0.0141485	0.944614	0.0245374	1	-0.0102573	0.945798	-0.198888	0.532275	-0.043439	1	0.197172	1			blue
ND3	ND3	-0.112695	0.556908	0.226184	0.286092	0.0233001	0.967175	-0.12692	0.4174	0.0860554	1	0.0439416	0.756221	-0.220223	0.632381	-0.0353617	1	0.202512	1			yellow
ND4	ND4	-0.0455929	0.617631	0.139933	0.848836	-0.0356519	0.942935	-0.0853385	0.579724	0.103584	1	-0.0161642	0.910167	-0.207844	0.443262	-0.0844802	1	0.180435	1			yellow
ND4L	ND4L	-0.0455865	0.267118	0.200385	0.449143	-0.0688209	0.897225	-0.126442	0.479986	0.189866	1	-0.0566267	0.710925	-0.299386	0.00437058	0.0200832	1	-0.00960692	1		1	yellow
ND5	ND5	-0.0213379	0.530014	0.120598	1	-0.0474493	0.931903	-0.0821378	0.646009	0.135108	1	-0.0497788	0.722564	-0.237509	0.171884	0.0978324	1	0.221846	1			yellow
ND6	ND6	-0.0422411	0.830321	0.21453	0.693682	-0.0166318	0.984464	0.0127173	0.958746	-0.087091	1	0.0754333	0.638909	-0.0742947	0.492289	0.115215	1	0.303185	1			turquoise
tRNA-Ala	tRNA-Ala	-0.209168	0.556425	0.424342	1	0.0996851	NA	-0.353191	NA	0.422476	1	-0.0177897	NA	-0.223565	NA	0.023358	1	-0.737053	1			green
tRNA-Arg	tRNA-Arg	0.359637	0.0679319	0.110084	1	0.0984417	0.923649	0.103137	0.818891	0.39995	1	-0.460032	0.0427852	-0.689986	0.121654	0.199187	1	0.152284	1			blue
tRNA-Asn	tRNA-Asn	-0.0965949	0.386464	0.216034	1	0.0288441	0.985214	-0.251226	0.519225	0.385165	1	-0.09804	0.773127	0.0892976	0.241088	-0.118399	1	-0.0411643	1			green
tRNA-Asp	tRNA-Asp	0.922176	NA	1.45248	NA	-0.211646	NA	1.07212	NA	-0.66944	1	-0.254262	NA	-1.44227	NA	1.06228	1	-1.15432	1			blue
tRNA-Cys	tRNA-Cys	-0.233922	0.209264	0.222264	1	-0.0895961	0.948611	-0.394738	0.309565	0.471528	1	-0.0248169	0.951657	-0.0664002	0.762791	-0.379564	1	-0.0690928	1			green
tRNA-Gln	tRNA-Gln	-0.250477	0.802341	0.0452821	1	0.30943	0.847482	-0.222	0.623716	0.0785938	1	0.159521	0.663449	0.0426898	0.86034	0.848691	1	0.306281	1			turquoise
tRNA-Glu	tRNA-Glu	0.0452674	0.766604	0.158207	1	0.0350359	NA	-0.0481525	NA	0.175797	1	-0.117442	0.62614	-0.140195	0.99129	0.122497	1	0.322156	1			grey
tRNA-Gly	tRNA-Gly	-0.132575	0.693626	0.0078249	1	-0.110619	NA	-0.206295	NA	0.224691	1	0.000388189	NA	-0.441483	0.855702	0.3631	1	0.400746	1			grey
tRNA-His	tRNA-His	0.260033	0.706777	0.203426	1	-0.177162	NA	0.186515	NA	0.0275516	1	-0.208719	NA	-0.581802	0.692566	0.381571	1	-0.127852	1			blue
tRNA-Ile	tRNA-Ile	-0.171546	0.271508	-0.133455	1	0.157319	0.872805	-0.284238	0.338661	0.32604	1	-0.0133455	0.966204	-0.105588	0.993397	0.459385	1	-0.222174	1			grey
tRNA-Leu	tRNA-Leu	-0.194647	0.695717	0.270038	0.860646	0.198083	0.847482	-0.182646	0.519225	0.0770203	1	0.112619	0.629475	0.282172	0.197229	0.47903	1	-0.00889595	1			turquoise
tRNA-Lys	tRNA-Lys	-0.0863271	0.850738	0.356568	0.773165	0.216289	NA	-0.128775	NA	0.136985	1	-0.000155125	0.999853	0.280156	0.904978	0.629275	1	0.131289	1			grey
tRNA-Met	tRNA-Met	-0.0615876	0.66575	0.283974	1	0.112072	NA	-0.177818	NA	0.280333	1	-0.0808382	NA	0.251329	NA	0.252707	1	0.13424	1			green
tRNA-Phe	tRNA-Phe	-0.570049	NA	0.155326	1	0.918237	NA	-0.634897	NA	0.464675	1	0.260671	NA	0.363279	NA	1.06692	1	0.912756	1			turquoise
tRNA-Pro	tRNA-Pro	0.499636	NA	0.994701	1	0.123532	NA	0.407041	NA	-0.0074173	1	-0.369809	NA	-0.243697	NA	1.4096	1	0.324715	1			blue
tRNA-Ser	tRNA-Ser	-0.0203497	0.476912	0.0115384	1	0.0954413	0.847482	-0.0764238	0.613867	0.124612	1	-0.0454564	0.708857	-0.139613	0.819636	0.114795	1	0.196813	1			grey
tRNA-Thr	tRNA-Thr	1.09922	0.0733253	0.128852	1	-0.262415	NA	0.7749	NA	0.334757	1	-0.927996	NA	-0.675943	NA	0.890075	1	0.204714	1			blue
tRNA-Trp	tRNA-Trp	0.163075	NA	-0.230168	1	0.195792	NA	-0.0248485	NA	0.32518	1	-0.273164	NA	0.182133	NA	0.73334	1	-0.736358	1			grey
tRNA-Tyr	tRNA-Tyr	0.167979	0.438848	0.297972	0.191809	-0.261759	0.421815	0.0733811	0.742929	0.114538	1	-0.182454	0.170793	-0.160736	0.859695	0.0337321	1	0.0197228	1			blue
tRNA-Val	tRNA-Val	-0.00789962	NA	0.0410008	1	0.0686905	NA	0.0100437	NA	-0.0267061	1	0.0160326	NA	-0.103956	NA	0.146235	1	1.28839	1			brown
XLOC_000001	LOC107199547	0.479274	NA	-1.59099	NA	-1.57889	NA	0.385827	NA	-0.0158598	1	-0.34062	NA	-0.404235	NA	-0.839246	1	2.63551	1			#N/A
XLOC_000002	CUFF.1.1,CUFF.1.2	0.0778239	0.906285	-0.00747352	1	-0.132422	0.872805	0.0381648	0.880128	0.0425452	1	-0.0797368	0.652825	-0.198095	0.944567	-0.165651	1	-0.11312	1			blue
XLOC_000003	LOC107199548	0.418596	NA	-1.7884	NA	0.836669	NA	-0.115014	NA	1.18695	1	-0.865579	NA	-0.721156	NA	-1.6946	1	-0.788919	1			brown
XLOC_000004	LOC107199549	-0.729035	NA	-1.04682	NA	-0.442256	NA	-0.520746	NA	0.0189535	1	0.586551	NA	-2.40179	NA	2.01672	1	0.457859	1			tan
XLOC_000005	CUFF.2.1,CUFF.2.2,CUFF.2.3	-0.202308	NA	0.0986643	1	-0.0825171	NA	-0.142098	NA	-0.0104868	1	0.161152	NA	1.24111	NA	0.464184	1	-0.466495	1			grey
XLOC_000006	CUFF.3.1	-0.26067	NA	0.35172	1	-0.165135	NA	-0.190474	NA	0.00119109	1	0.201945	NA	-0.408792	NA	-0.30848	1	0.733843	1			purple
XLOC_000007	CUFF.4.1	-0.510215	NA	-0.118704	1	0.575271	NA	-0.314485	NA	-0.0827302	1	0.427454	NA	1.6901	NA	1.37936	1	-0.668684	1			turquoise
XLOC_000008	CUFF.5.1	0.518346	NA	0.175	1	-0.220012	NA	0.417786	NA	-0.029492	1	-0.366883	NA	-0.904527	NA	-0.873478	1	0.191954	1			grey
XLOC_000009	LOC107199550	0.144664	NA	0.849725	NA	-0.0999593	NA	-0.157501	NA	0.531958	1	-0.374508	NA	2.82398	NA	-0.288493	1	-0.164673	1			#N/A
XLOC_000010	LOC107198531	-0.576677	NA	-0.592954	NA	0.380937	NA	-0.518168	NA	0.171291	1	0.34683	NA	-1.16099	NA	1.10995	1	-1.12643	1			#N/A
XLOC_000011	LOC107198536	1.65447	NA	0.63311	NA	-0.517844	NA	1.92754	NA	-1.15127	1	-0.240681	NA	-0.359251	NA	-1.85523	1	1.83136	1			blue
XLOC_000012	LOC107198532	-0.197342	NA	-0.565792	NA	0.406351	NA	-2.92863	NA	0.866364	1	-0.0125281	NA	-3.70786	NA	3.67809	1	-2.67704	1			#N/A
XLOC_000013	LOC107198533	-0.486083	NA	0.869666	NA	0.484166	NA	0.286878	NA	-1.02839	1	0.952331	NA	3.59808	NA	-0.0604234	1	-0.737344	1			turquoise
XLOC_000014	PCDH10	0.397654	0.0707635	-0.0145935	1	-0.0440863	0.955091	0.322623	0.108416	-0.030628	1	-0.272878	0.107702	-0.0306684	0.0042959	-0.0776091	1	0.158192	1		1	blue
XLOC_000015	LOC107198537	0.144644	NA	0.36883	NA	-0.580854	NA	0.563837	NA	-0.910713	1	0.34683	NA	0.220282	NA	-0.282276	1	-1.12643	1			#N/A
XLOC_000016	LOC107198535	NA	NA	NA	NA	NA	NA	NA	NA	NA	NA	NA	NA	NA	NA	NA	NA	NA	NA			#N/A
XLOC_000017	LOC107198528	0.571665	NA	0.184637	1	0.403204	NA	0.288994	NA	0.403625	1	-0.616537	NA	-0.38578	NA	0.863258	1	-0.503936	1			blue
XLOC_000018	PCDH10	NA	NA	NA	NA	NA	NA	NA	NA	NA	NA	NA	NA	NA	NA	NA	NA	NA	NA			#N/A
XLOC_000019	LOC107198534	NA	NA	NA	NA	NA	NA	NA	NA	NA	NA	NA	NA	NA	NA	NA	NA	NA	NA			#N/A
XLOC_000020	LOC107198539	NA	NA	NA	NA	NA	NA	NA	NA	NA	NA	NA	NA	NA	NA	NA	NA	NA	NA			#N/A
XLOC_000021	LOC107198529	-0.596634	NA	-0.365339	NA	-0.614774	NA	-1.16414	NA	1.5092	1	-0.316108	NA	-3.32447	NA	0.64194	1	0.371114	1			#N/A
XLOC_000022	CUFF.11.1	-0.367563	NA	0.112812	1	-0.172915	NA	-0.146283	NA	-0.225545	1	0.397539	NA	0.11237	NA	-1.02092	1	-0.299434	1			turquoise
XLOC_000023	CUFF.13.1	0.135142	NA	0.273547	1	-0.0252508	NA	0.189485	NA	-0.173689	1	-0.0158829	NA	-0.709352	NA	0.00418373	1	-0.169933	1			grey
XLOC_000024	CUFF.14.1	0.140561	NA	-0.329667	1	0.0810569	NA	0.428812	NA	-0.604839	1	0.22072	NA	-1.18566	NA	-0.486523	1	0.850556	1			cyan
XLOC_000025	CUFF.15.1	1.81621	NA	0.25493	1	-0.91379	NA	1.92421	NA	-0.879993	1	-0.50663	NA	0.0857175	NA	-0.433226	1	0.605535	1			blue
XLOC_000026	CUFF.16.1	0.0314841	NA	0.00483346	1	0.311465	NA	-0.08168	NA	0.216354	1	-0.122516	NA	-0.949728	NA	-0.69965	1	-0.0804485	1			grey
XLOC_000027	CUFF.17.1	0.119872	0.714146	0.0687019	1	-0.0400675	0.955091	0.11488	0.502855	-0.0496853	1	-0.0653818	0.64945	-0.0408694	0.997857	-0.0224007	1	-0.0273061	1			grey
XLOC_000028	CUFF.18.1	0.646279	NA	0.66222	1	-0.291965	NA	0.275238	NA	0.612467	1	-0.764606	NA	-0.615594	NA	-0.106993	1	0.482226	1			blue
XLOC_000029	CUFF.19.1	-0.0459495	NA	0.0863968	1	0.123707	NA	0.00617504	NA	-0.0854488	1	0.0798006	NA	-0.0628574	NA	-0.788818	1	-0.249572	1			purple
XLOC_000030	CUFF.20.1	-0.329975	0.805761	-0.459594	1	-0.00883945	NA	-0.266354	NA	0.0493113	1	0.233295	NA	0.80685	NA	-0.504823	1	-0.0771526	1			black
XLOC_000031	CUFF.21.1,CUFF.21.2	-0.61676	0.298305	-0.00957888	1	0.532558	NA	-0.248155	NA	-0.346419	1	0.655797	NA	0.164523	NA	-0.457283	1	0.463679	1			turquoise
XLOC_000032	CUFF.22.1	-0.0699695	NA	0.516619	1	-0.153957	NA	-0.196786	NA	0.313869	1	-0.0875353	NA	-0.481068	NA	0.0882808	1	-0.368951	1			greenyellow
XLOC_000033	CUFF.23.1	1.02963	NA	0.819362	1	-0.444972	NA	0.697572	NA	0.318949	1	-0.887998	NA	-2.00593	NA	-1.62009	1	0.309721	1			blue
XLOC_000034	CUFF.24.1	1.22383	NA	0.940431	1	0.516928	NA	1.14111	NA	-0.365717	1	-0.619367	NA	-1.28499	NA	-1.97948	1	1.52707	1			blue
XLOC_000035	LOC107199551	-0.26829	0.699886	0.0423115	1	0.25025	0.847482	-0.187717	0.601604	-0.0176663	1	0.216138	0.413956	0.402177	0.609036	-0.484474	1	0.11251	1			turquoise
XLOC_000036	CUFF.25.1	-0.288968	0.75707	0.022382	1	0.218306	NA	-0.217448	NA	0.0120988	1	0.221823	NA	-0.178225	NA	-0.485317	1	0.424516	1			turquoise
XLOC_000037	CUFF.26.1	-0.446847	NA	0.0641783	1	0.394231	NA	-0.101391	NA	-0.397144	1	0.541469	NA	-0.21922	NA	-0.00571711	1	1.73508	1			turquoise
XLOC_000038	CUFF.27.1	-0.285949	0.723122	0.210469	1	0.228828	0.872805	-0.212997	0.598232	0.00791584	1	0.218361	0.476788	-0.083137	0.69702	0.19584	1	0.73888	1			turquoise
XLOC_000039	LOC107199552	-0.358783	0.726673	-0.0862561	1	0.274196	NA	-0.312133	NA	0.101629	1	0.235632	NA	0.273041	NA	-0.187241	1	0.397758	1			turquoise
XLOC_000040	CUFF.28.1	0.348261	0.456702	0.0549227	1	0.00519345	0.997509	0.267134	0.387721	0.00479302	1	-0.260022	0.253575	-0.146027	0.769514	0.242521	1	0.161752	1			grey
XLOC_000041	CUFF.30.1	-0.821056	NA	-0.127323	1	0.729978	NA	-0.391701	NA	-0.340757	1	0.80728	NA	1.37273	NA	0.213268	1	0.474594	1			turquoise
XLOC_000042	NQO2	0.00292852	0.980331	-0.00643755	1	-0.0748269	0.912815	-0.0136352	0.954952	0.0323473	1	-0.0180169	0.922272	0.301747	0.757953	0.22178	1	-0.143849	1			black
XLOC_000043	LOC107199554	NA	NA	NA	NA	NA	NA	NA	NA	NA	NA	NA	NA	NA	NA	NA	NA	NA	NA			#N/A
XLOC_000044	LOC107199554	-0.0847283	NA	0.426338	1	-0.184548	NA	0.206713	NA	-0.500386	1	0.326541	NA	1.43408	NA	-0.071593	1	-0.591082	1			turquoise
XLOC_000045	LOC107199555	-0.291597	0.40403	0.0263598	1	0.123755	0.872805	-0.200234	0.413026	-0.0223782	1	0.239653	0.17841	0.0429058	0.784438	-0.252388	1	-0.145973	1			turquoise
XLOC_000046	CUFF.34.1,CUFF.34.2	-0.226039	0.544891	0.00433912	1	0.0049851	0.996425	-0.155737	0.502855	-0.0198816	1	0.184783	0.277359	0.300507	0.279018	-0.0639212	1	0.0477724	1			turquoise
XLOC_000047	CUFF.35.1,CUFF.35.2	-0.0603781	0.756458	0.0233676	1	-0.0707048	0.906734	0.000442518	0.998864	-0.0896087	1	0.0897297	0.502493	-0.00527284	0.836966	0.154575	1	0.00694679	1			turquoise
XLOC_000048	CUFF.36.1	-1.2366	NA	0.837248	1	0.149806	NA	-0.168169	NA	-0.924458	1	1.48541	NA	1.06613	NA	-0.97342	1	0.132581	1			turquoise
XLOC_000049	LOC107199556	-0.653571	0.367885	0.212366	1	0.328878	NA	-0.460521	NA	-0.0265333	1	0.527125	0.18576	0.776706	0.000678316	-0.178839	1	-0.0283621	1		2	turquoise
XLOC_000050	CUFF.38.1	-0.237296	0.766418	0.239945	1	0.323657	NA	-0.0356195	NA	-0.256329	1	0.311492	NA	0.617712	NA	-0.783652	1	-0.307133	1			turquoise
XLOC_000051	LOC107199558	-0.0192853	0.773284	0.0156468	1	-0.172122	NA	0.115917	NA	-0.252869	1	0.140927	NA	-0.258455	NA	-0.116026	1	0.100899	1			grey
XLOC_000052	LOC109022444	-0.188594	0.644005	0.0155787	1	0.0493243	0.955091	-0.12935	0.589568	-0.0200916	1	0.153664	0.370953	0.366923	4.46545e-05	-0.163894	1	0.0365952	1		2	turquoise
XLOC_000053	LOC107199559	-0.665986	NA	1.17581	NA	1.07249	NA	-0.190542	NA	-0.389936	1	0.704331	NA	0.581139	NA	-1.07661	1	-1.04164	1			turquoise
XLOC_000054	LOC109022445	0.468656	0.786354	-0.0382759	1	0.0983691	NA	0.369893	NA	0.00853654	1	-0.34907	NA	-0.189013	NA	0.384013	1	0.491968	1			blue
XLOC_000055	CUFF.40.1	0.182947	NA	-0.0560379	1	0.376903	NA	0.106011	NA	0.0788825	1	-0.179933	NA	0.696196	NA	0.680488	1	0.499698	1			blue
XLOC_000056	CUFF.42.1,CUFF.42.10,CUFF.42.11,CUFF.42.12,CUFF.42.2,CUFF.42.3,CUFF.42.4,CUFF.42.5,CUFF.42.6,CUFF.42.7,CUFF.42.8,CUFF.42.9	2.17997	NA	1.30551	NA	-0.696188	NA	3.02791	NA	-2.2386	1	0.41771	NA	1.76324	NA	0.966259	1	1.94512	1			grey
XLOC_000057	CUFF.43.1	0.802189	NA	-0.602559	1	-0.239562	NA	1.09345	NA	-0.902063	1	0.00352477	NA	2.51938	NA	0.877639	1	-0.0749957	1			brown
XLOC_000058	LOC107199560	-0.510411	0.316023	0.0596671	1	0.393218	0.822536	-0.292098	0.518462	-0.142463	1	0.462217	0.124692	1.25904	2.77146e-05	-0.270752	1	-0.012955	1		2	turquoise
XLOC_000059	CUFF.45.1	-0.0662568	0.914129	0.0490506	1	0.0767422	0.938934	-0.0097814	0.977247	-0.0788092	1	0.0895008	0.702278	-0.463702	0.740102	-0.421583	1	0.165523	1			grey
XLOC_000060	CUFF.46.1	-0.74837	0.121282	0.0168573	1	0.237614	NA	-0.387391	NA	-0.225998	1	0.705054	NA	-0.306401	NA	0.0759218	1	-0.417801	1			turquoise
XLOC_000061	LOC107199561	-1.42754	NA	-1.98483	NA	-0.338504	NA	-0.623611	NA	-0.469464	1	1.3978	NA	0.819442	NA	2.70495	1	0.276717	1			#N/A
XLOC_000062	LOC107199562	0.951993	NA	1.13249	NA	0.106506	NA	0.477035	NA	0.503762	1	-0.894199	NA	0.890575	NA	-4.39161	1	-0.306862	1			#N/A
XLOC_000063	LOC107199563	NA	NA	NA	NA	NA	NA	NA	NA	NA	NA	NA	NA	NA	NA	NA	NA	NA	NA			#N/A
XLOC_000064	LOC107199563	-0.190217	NA	-0.887691	NA	1.31922	NA	-0.368068	NA	0.343836	1	-0.00479504	NA	-5.73046	NA	-0.00965306	1	-1.5592	1			#N/A
XLOC_000065	CUFF.48.1	-0.645921	NA	-0.877386	NA	-1.04135	NA	-0.478855	NA	0.040209	1	0.505242	NA	0.108021	NA	-0.428658	1	-3.14432	1			black
XLOC_000066	CUFF.50.1	-0.851004	NA	0.299573	1	0.680196	NA	-0.289192	NA	-0.51833	1	0.909633	NA	3.36998	NA	-0.725812	1	0.529833	1			turquoise
XLOC_000067	CUFF.49.1,CUFF.49.2	-0.287319	0.676435	0.286626	1	0.322471	NA	-0.0816176	NA	-0.242154	1	0.339567	NA	0.728301	NA	0.230645	1	-0.288381	1			turquoise
XLOC_000068	CUFF.51.1	-0.347476	0.130383	-0.0214474	1	0.195263	0.822536	-0.231811	0.297893	-0.0380919	1	0.288329	0.0611244	0.219702	0.330648	-0.0575688	1	-0.0847615	1			turquoise
XLOC_000069	BYSL	-0.289814	0.679683	0.109209	1	0.0851388	NA	-0.215142	NA	0.00600299	1	0.222533	0.422651	0.395531	0.309196	-0.131607	1	-0.0412368	1			turquoise
XLOC_000070	CUFF.54.1,CUFF.55.1	-0.229744	NA	-1.34723	0.800485	0.61268	NA	0.038507	NA	-0.372955	1	0.351188	NA	-0.0142328	NA	-1.6503	1	-0.729615	1			red
XLOC_000071	CUFF.53.1,CUFF.53.10,CUFF.53.11,CUFF.53.2,CUFF.53.3,CUFF.53.4,CUFF.53.5,CUFF.53.6,CUFF.53.7,CUFF.53.8,CUFF.53.9	0.209292	0.914129	-0.503594	1	0.19466	NA	0.109388	NA	0.108977	1	-0.211582	NA	-0.547793	NA	-1.13028	1	-0.125706	1			brown
XLOC_000072	CUFF.56.1	0.136274	NA	0.469163	1	-0.161515	NA	0.222146	NA	-0.232932	1	0.01874	NA	-0.704176	NA	0.492017	1	0.642029	1			purple
XLOC_000073	CUFF.57.1	1.51689	NA	-0.866944	NA	-0.751923	NA	0.862484	NA	1.24539	1	-1.66959	NA	-3.23862	NA	1.35886	1	-0.497114	1			blue
XLOC_000074	LOC107199565	-0.473818	0.467839	0.193298	1	0.000880391	NA	-0.366425	NA	0.0507919	1	0.352893	0.291631	-0.106446	0.171934	0.438968	1	-0.42542	1			turquoise
XLOC_000075	CUFF.59.1	0.297983	0.607907	0.103891	1	-0.135279	NA	0.171209	NA	0.12496	1	-0.283286	0.283541	0.0298651	0.939073	-0.17678	1	-0.185278	1			blue
XLOC_000076	LOC107199566	0.0767018	NA	-0.479445	1	-0.0763209	NA	0.321789	NA	-0.515761	1	0.200895	NA	-0.470314	NA	0.239615	1	-0.131155	1			turquoise
XLOC_000077	LOC107199566	NA	NA	NA	NA	NA	NA	NA	NA	NA	NA	NA	NA	NA	NA	NA	NA	NA	NA			#N/A
XLOC_000078	LOC107199567	-0.00900345	0.940392	0.0626278	1	-0.097234	0.872805	-0.031295	0.88212	0.0500225	1	-0.0178959	0.915117	-0.399419	0.297762	0.0580506	1	0.110843	1			blue
XLOC_000079	CUFF.62.1	0.0319479	NA	0.0243432	1	-0.617788	NA	-0.188008	NA	0.479143	1	-0.237778	NA	-0.47266	NA	-0.856532	1	0.875668	1			blue
XLOC_000080	CUFF.63.1	0.165688	NA	0.143679	1	-0.0775804	NA	-0.117669	NA	0.583103	1	-0.383844	NA	-0.174802	NA	-0.379527	1	1.37517	1			blue
XLOC_000081	CUFF.64.1	-0.703822	NA	0.404274	1	-0.0708657	NA	-0.606624	NA	0.208544	1	0.477762	NA	-0.251552	NA	-0.788513	1	0.368842	1			green
XLOC_000082	CUFF.65.1	-0.398578	NA	0.646126	1	0.324214	NA	-0.3799	NA	0.173365	1	0.246538	NA	-0.0762478	NA	-0.421861	1	0.815629	1			grey
XLOC_000083	CUFF.66.1	-0.76028	NA	0.335729	1	-0.177946	NA	-0.640866	NA	0.195992	1	0.540168	NA	0.349393	NA	-0.415066	1	-0.142239	1			green
XLOC_000084	CUFF.67.1	-0.0410622	NA	-0.0263494	1	0.26403	NA	-0.361636	NA	0.757037	1	-0.287709	NA	-0.599866	NA	-1.21914	1	0.59549	1			green
XLOC_000085	CUFF.68.1	-0.307197	NA	0.421022	1	0.0398306	NA	-0.480578	NA	0.546772	1	0.015929	NA	0.589689	NA	0.262073	1	-0.0434451	1			green
XLOC_000086	CUFF.69.1	0.356811	NA	0.624381	1	0.00350733	NA	0.163942	NA	0.256722	1	-0.394674	NA	-0.583939	NA	0.770544	1	-0.912793	1			blue
XLOC_000087	CUFF.70.1,CUFF.70.2,CUFF.70.3,CUFF.70.4,CUFF.70.5,CUFF.70.6	-0.11166	0.666608	0.10751	1	-0.0309848	0.966541	-0.0290034	0.912019	-0.105468	1	0.137119	0.378134	0.301755	9.97556e-05	-0.0736467	1	-0.0794226	1		2	turquoise
XLOC_000088	CUFF.73.1,CUFF.73.2	1.15224	NA	-1.30084	NA	-1.64098	NA	0.920612	NA	-0.0997472	1	-0.745099	NA	-1.27208	NA	3.31651	1	0.306641	1			blue
XLOC_000089	CUFF.71.1,CUFF.72.1,CUFF.72.2	-0.272179	0.739353	0.125711	1	0.161064	NA	-0.184744	NA	-0.028281	1	0.224075	NA	0.456911	0.300758	0.0697607	1	0.0455577	1			turquoise
XLOC_000090	LOC107199568	-0.396404	0.476912	0.0624342	1	0.187596	0.883315	-0.229986	0.586459	-0.115625	1	0.361465	0.208663	0.786914	0.00192202	0.125256	1	-0.0528622	1		2	turquoise
XLOC_000091	CUFF.76.1	-0.272241	NA	0.146129	1	-0.585484	NA	-0.713464	NA	1.23839	1	-0.208789	NA	-1.00154	NA	-0.203722	1	0.447786	1			green
XLOC_000092	LOC107199568	NA	NA	NA	NA	NA	NA	NA	NA	NA	NA	NA	NA	NA	NA	NA	NA	NA	NA			#N/A
XLOC_000093	CUFF.77.1,CUFF.77.2,CUFF.77.3,CUFF.77.4	1.38906	NA	1.57592	NA	1.09159	NA	1.06668	NA	0.107306	1	-1.01138	NA	-1.82592	NA	0.0520527	1	0.162517	1			blue
XLOC_000094	LOC107199569	-0.00768522	NA	-0.204684	1	0.116636	NA	-0.0298916	NA	0.0470701	1	-0.0155646	NA	0.940456	NA	-0.44707	1	-0.317256	1			turquoise
XLOC_000095	LOC107199570	0.953758	NA	-0.103785	NA	-0.044202	NA	0.603488	NA	0.410527	1	-0.887411	NA	-1.77371	NA	-1.46492	1	0.370176	1			blue
XLOC_000096	LOC107199571	-0.394112	NA	-3.41462	0.00641407	1.1413	NA	-0.102195	NA	-0.313389	1	0.48227	NA	-1.72449	NA	0.498816	1	-0.406677	1			red
XLOC_000097	CUFF.78.1	-0.0309485	0.982259	0.0598603	1	0.565794	NA	0.00777686	NA	-0.0644555	1	0.0561364	NA	-0.117046	NA	-0.180897	1	0.510201	1			grey
XLOC_000098	CUFF.79.1	-0.311597	0.687492	0.150195	1	0.0994817	NA	-0.0659438	NA	-0.30026	1	0.388035	NA	-0.110486	NA	0.0792001	1	0.776197	1			turquoise
XLOC_000099	CUFF.80.1	-0.468732	0.187293	0.24386	1	0.309057	NA	-0.133875	NA	-0.35625	1	0.541639	0.0680158	-0.400824	0.785649	0.197818	1	0.419244	1			turquoise
XLOC_000100	CUFF.81.1	-0.12083	0.969036	0.298544	1	0.299717	NA	-0.0544982	NA	-0.0698822	1	0.126824	NA	0.0283213	NA	-0.258164	1	0.957965	1			turquoise
XLOC_000101	LOC107199572	-0.229922	0.421317	0.0815044	1	0.158543	0.847482	-0.109534	0.681445	-0.111954	1	0.231903	0.161898	0.382099	0.228138	-0.288301	1	-0.302918	1			turquoise
XLOC_000102	LOC107199573	1.26797	NA	-0.860942	NA	-0.848839	NA	0.839547	NA	0.486578	1	-1.13715	NA	-1.90086	NA	-2.21336	1	1.24012	1			#N/A
XLOC_000103	CUFF.83.1	-0.322695	NA	0.416001	1	-0.300291	NA	-0.226611	NA	-0.022114	1	0.265763	NA	0.993282	NA	-0.143215	1	1.23327	1			turquoise
XLOC_000104	CUFF.84.1	-0.381235	0.5605	0.11915	1	0.196924	NA	-0.301454	NA	0.0502344	1	0.275277	NA	0.437111	NA	0.108772	1	0.339286	1			turquoise
XLOC_000105	LOC107199574	0.405297	0.136897	0.121369	1	-0.210718	0.847482	0.252277	0.390819	0.136775	1	-0.366904	0.0446856	0.00212503	0.238854	0.160299	1	-0.170517	1			blue
XLOC_000106	CUFF.85.1	0.429625	0.550612	-0.348489	1	0.232023	NA	0.405585	NA	-0.155367	1	-0.234604	NA	-0.555501	NA	-0.00360623	1	0.462225	1			brown
XLOC_000107	CUFF.86.1	0.603668	NA	-0.96038	0.411216	0.0596899	NA	0.769081	NA	-0.582607	1	-0.0783853	NA	-0.0218597	NA	-1.4388	1	0.336205	1			brown
XLOC_000108	LOC107199575	0.939893	NA	0.0915371	NA	0.245654	NA	0.6453	NA	0.318659	1	-0.843196	NA	0.310813	NA	0.120852	1	0.549024	1			brown
XLOC_000109	CUFF.87.1	-0.501532	0.0191094	0.245887	0.646761	0.0869651	0.90584	-0.388975	0.0599633	0.052222	1	0.367182	0.0525127	0.472028	0.000113966	0.160172	1	0.068337	1	1	2	turquoise
XLOC_000110	NUP62CL	-0.187466	0.469045	-0.159248	0.90178	-0.00114153	0.998889	-0.135019	0.426172	-0.00579553	1	0.147829	0.236916	0.0874927	0.937146	-0.12498	1	0.0150608	1			turquoise
XLOC_000111	CUFF.89.1	0.0688886	NA	0.85835	0.983348	0.245951	NA	-0.105068	NA	0.36094	1	-0.220773	NA	0.575425	NA	0.337428	1	-0.457561	1			green
XLOC_000112	CUFF.90.1	1.54572	NA	0.507489	1	-0.416523	NA	1.53165	NA	-0.569313	1	-0.628581	NA	0.0462712	NA	1.03593	1	1.41085	1			blue
XLOC_000113	LOC107199577	-0.108935	NA	0.00783502	NA	-0.0851312	NA	0.207223	NA	-0.545145	1	0.367938	NA	0.277054	NA	0.669348	1	-0.597979	1			purple
XLOC_000114	CUFF.91.1,CUFF.91.2	-0.304453	NA	0.446121	1	-0.0339598	NA	0.0175134	NA	-0.429504	1	0.448434	NA	0.263735	NA	0.755634	1	0.344541	1			turquoise
XLOC_000115	LOC107199578	NA	NA	NA	NA	NA	NA	NA	NA	NA	NA	NA	NA	NA	NA	NA	NA	NA	NA			#N/A
XLOC_000116	CUFF.93.3,LOC107199579	-0.215243	0.565308	0.0154246	1	0.0871922	0.912015	-0.188796	0.410062	0.0602908	1	0.138216	0.458372	0.259146	0.687215	-0.171162	1	0.00344255	1			turquoise
XLOC_000117	CUFF.92.1	-0.459127	NA	0.398142	1	0.324792	NA	-0.122358	NA	-0.366683	1	0.537932	NA	0.163647	NA	0.467145	1	-0.584998	1			turquoise
XLOC_000118	CUFF.94.1,CUFF.94.2,CUFF.94.3,CUFF.94.4,CUFF.94.5	-0.893698	NA	-0.0284953	NA	1.28033	NA	-1.06677	NA	0.824064	1	0.33744	NA	1.53719	NA	-1.76971	1	-5.50774	1			turquoise
XLOC_000119	CUFF.95.1,CUFF.95.2,CUFF.95.3,CUFF.95.4,CUFF.95.5	-3.36895	NA	0.368321	NA	0.888917	NA	-1.09251	NA	-0.648635	1	3.29824	NA	-1.80196	NA	1.19823	1	-0.357406	1			turquoise
XLOC_000120	CUFF.96.1	-0.0307947	0.979104	-0.00697951	1	0.258693	NA	-0.0567826	NA	0.0668129	1	-0.00707576	NA	0.462085	NA	-0.416962	1	-0.277867	1			turquoise
XLOC_000121	CUFF.97.1	0.137246	NA	-0.085928	1	-0.124386	NA	0.186777	NA	-0.167511	1	-0.0173464	NA	-0.669715	NA	-0.85464	1	0.737751	1			blue
XLOC_000122	CUFF.98.1	-1.76246	NA	-0.446524	NA	-0.0481827	NA	-1.55553	NA	0.718841	1	1.28182	NA	0.629737	NA	-0.410071	1	1.36436	1			turquoise
XLOC_000123	CUFF.99.1	0.0135048	NA	0.364648	1	0.018935	NA	0.107982	NA	-0.193563	1	0.0888883	NA	1.02299	NA	-0.414246	1	0.836963	1			turquoise
XLOC_000124	MGAT1	-0.273759	0.309489	0.0142032	1	0.125749	0.885236	-0.0934919	0.781194	-0.200884	1	0.31025	0.115497	0.33611	0.267192	-0.207854	1	-0.113008	1			turquoise
XLOC_000125	CUFF.100.1	0.948567	NA	0.926381	1	-0.469564	NA	0.458121	NA	0.95796	1	-1.12102	NA	-0.469071	NA	0.547129	1	-3.59635	1			blue
XLOC_000126	CUFF.102.1	-0.0632245	NA	-0.26149	NA	-0.793028	NA	0.263742	NA	-0.589201	1	0.349436	NA	-0.490575	NA	0.18449	1	-0.790459	1			grey
XLOC_000127	CUFF.103.1	0.631417	NA	-0.800562	1	0.15644	NA	0.715645	NA	-0.464233	1	-0.189869	NA	-3.51115	NA	-0.574709	1	0.214769	1			salmon
XLOC_000128	CUFF.104.1	0.377571	NA	-0.187263	1	-0.401688	NA	0.370471	NA	-0.164751	1	-0.196446	NA	-0.58307	NA	0.0899762	1	0.911142	1			grey
XLOC_000129	CUFF.105.1	0.459029	0.488031	-0.321705	1	-0.0150515	NA	0.484353	NA	-0.270053	1	-0.187867	NA	-0.601981	NA	0.0112654	1	-0.150044	1			salmon
XLOC_000130	CUFF.106.1	-0.570119	0.217038	-0.111695	1	0.629934	NA	-0.494143	NA	0.169455	1	0.379441	NA	0.66503	0.725291	0.448381	1	0.504081	1			turquoise
XLOC_000131	CUFF.107.1	0.359273	0.713393	-0.00477128	1	0.0621004	NA	0.343095	NA	-0.135493	1	-0.190526	NA	-0.852022	NA	0.00331537	1	0.413344	1			blue
XLOC_000132	CUFF.108.1	0.369791	0.334395	0.118475	1	-0.00162252	0.998889	0.324854	0.272746	-0.0825258	1	-0.225406	0.337168	-0.0472496	0.312373	0.529168	1	0.292611	1			blue
XLOC_000133	CUFF.109.1	-0.224943	0.502355	0.0929403	1	0.192353	0.847482	-0.102519	0.719329	-0.119123	1	0.232479	0.198164	-0.043005	0.559642	-0.224013	1	0.212653	1			turquoise
XLOC_000134	LOC107199583	-1.13738	NA	0.342608	NA	-1.43554	NA	-0.719167	NA	-0.186494	1	0.994117	NA	2.6741	NA	-0.289881	1	-0.979861	1			#N/A
XLOC_000135	CUFF.110.1	-0.243221	0.667975	0.191412	1	0.24351	0.861189	-0.0863353	0.855269	-0.174039	1	0.273093	0.350461	-0.115879	0.665993	-0.147719	1	0.550637	1			turquoise
XLOC_000136	CUFF.111.1	0.804279	NA	-0.741582	NA	1.39762	NA	0.292983	NA	0.771951	1	-0.950806	NA	0.304845	NA	2.56166	1	-0.0162166	1			brown
XLOC_000137	LOC107199584	-0.0865908	NA	0.208878	1	0.389538	NA	-0.040316	NA	-0.0444045	1	0.0841884	NA	1.01459	NA	0.204107	1	-0.181947	1			turquoise
XLOC_000138	LOC107199585	-0.0629805	0.926408	-0.0477587	1	-0.0781363	0.91186	-0.0317424	0.891883	-0.0312444	1	0.0641538	0.696316	0.228842	0.884927	-0.0792668	1	-0.283007	1			grey
XLOC_000139	LOC107199586	-0.283521	0.438914	0.0238167	1	0.263137	0.77866	-0.199515	0.443124	-0.0156119	1	0.226432	0.228011	0.399566	0.0353049	-0.191557	1	-0.308228	1		2	turquoise
XLOC_000140	CUFF.113.1	-0.610753	NA	-0.465578	1	-0.70728	NA	-0.969322	NA	1.1844	1	0.0709292	NA	-0.938856	NA	-0.356767	1	-0.94061	1			yellow
XLOC_000141	CUFF.114.1	1.23505	NA	-0.551112	NA	-0.226533	NA	0.0197663	NA	1.83699	1	-1.85643	NA	-7.28	NA	-2.46459	1	0.913116	1			blue
XLOC_000142	CUFF.115.1	-0.601747	0.539709	0.107234	1	0.133777	NA	-0.376043	NA	-0.0984702	1	0.523668	NA	0.431961	NA	0.0127803	1	-0.289672	1			turquoise
XLOC_000143	CUFF.116.1	-0.670187	NA	-0.797687	0.938707	0.182179	NA	-0.249951	NA	-0.380816	1	0.709158	NA	-2.11982	NA	-0.215062	1	0.0035347	1			grey
XLOC_000144	CUFF.117.1	0.887581	NA	-0.809759	NA	-0.86395	NA	1.12192	NA	-0.844779	1	-0.10243	NA	0.0690549	NA	2.05648	1	0.602098	1			brown
XLOC_000145	LOC109022446	0.606176	NA	-1.03168	NA	1.12704	NA	-0.115283	NA	1.23176	1	-0.986483	NA	-2.59503	NA	4.29779	1	-1.77059	1			#N/A
XLOC_000146	LOC109022446	-1.1058	NA	-0.742706	NA	-0.849223	NA	-1.1224	NA	0.651289	1	0.577843	NA	-2.80626	NA	1.38353	1	-1.26887	1			grey
XLOC_000147	LOC107199587	-0.134485	0.484692	0.0788252	1	0.155017	NA	0.0635694	NA	-0.309158	1	0.257193	NA	0.129536	NA	-0.288946	1	-0.0605489	1			turquoise
XLOC_000148	CUFF.120.1	-0.493765	NA	-0.0331945	1	0.354645	NA	-0.492641	NA	0.275832	1	0.276802	NA	-0.420222	NA	0.716804	1	-0.232629	1			turquoise
XLOC_000149	LOC109022447	0.0392624	0.843557	0.183261	1	-0.308443	0.715485	-0.0308601	0.928025	0.124745	1	-0.0905893	0.693271	-0.480496	0.500192	-0.349586	1	-0.159328	1			blue
XLOC_000150	CUFF.122.1	-1.28141	NA	0.0402619	1	0.810771	NA	-1.04459	NA	0.371334	1	0.935655	NA	-0.293075	NA	-0.525064	1	-1.10421	1			turquoise
XLOC_000151	CUFF.123.1,CUFF.123.10,CUFF.123.11,CUFF.123.12,CUFF.123.13,CUFF.123.2,CUFF.123.3,CUFF.123.4,CUFF.123.5,CUFF.123.6,CUFF.123.7,CUFF.123.8,CUFF.123.9	0.303126	3.33188e-07	0.162525	1	-0.411165	0.355337	-0.131266	0.874276	0.917485	0.000958523	-0.627102	0.118614	-0.0673858	0.937881	0.247596	0.0469544	0.331541	1	2		blue
XLOC_000152	CUFF.124.1	-0.492193	0.517373	-0.275281	1	-0.455886	NA	-0.129855	NA	-0.385138	1	0.574304	NA	0.471315	NA	0.653195	1	-0.778563	1			magenta
XLOC_000153	CUFF.125.1	-0.0377189	0.993105	-0.179278	1	0.411185	NA	-0.0170358	NA	-0.0212825	1	0.0384594	NA	0.0789752	NA	0.21623	1	0.291981	1			turquoise
XLOC_000154	LOC107199588	-0.210928	NA	0.227095	NA	0.255987	NA	-0.109635	NA	-0.0867285	1	0.200761	NA	1.64168	NA	0.00238008	1	0.196235	1			turquoise
XLOC_000155	LOC107199589	0.144641	NA	-0.592955	NA	-0.580852	NA	0.56384	NA	-0.910709	1	0.346834	NA	0.220275	NA	-0.282171	1	0.797026	1			#N/A
XLOC_000156	LOC107199588	0.569144	NA	-1.71362	NA	-1.48967	NA	-0.171074	NA	1.20159	1	-0.971612	NA	-0.720405	NA	2.93485	1	-0.419885	1			#N/A
XLOC_000157	CUFF.127.1	NA	NA	NA	NA	NA	NA	NA	NA	NA	NA	NA	NA	NA	NA	NA	NA	NA	NA			#N/A
XLOC_000158	CUFF.128.1,CUFF.128.10,CUFF.128.11,CUFF.128.12,CUFF.128.13,CUFF.128.2,CUFF.128.3,CUFF.128.4,CUFF.128.5,CUFF.128.6,CUFF.128.7,CUFF.128.8,CUFF.128.9	-0.109688	0.231671	-0.0443876	1	-0.280886	NA	0.402992	NA	-0.842178	1	0.54071	NA	-0.34835	NA	-0.785449	1	-0.33925	1			purple
XLOC_000159	LOC107199590	0.320632	0.665058	0.146234	1	-0.316947	NA	0.379783	NA	-0.272381	1	-0.0949053	NA	0.190237	NA	0.507569	1	0.248029	1			blue
XLOC_000160	CUFF.131.1,CUFF.131.2	NA	NA	NA	NA	NA	NA	NA	NA	NA	NA	NA	NA	NA	NA	NA	NA	NA	NA			#N/A
XLOC_000161	CUFF.132.1,CUFF.132.2,CUFF.132.3,CUFF.132.4	-0.63718	NA	0.443866	NA	-0.386241	NA	-0.288028	NA	-0.257269	1	0.616625	NA	-0.718431	NA	1.31073	1	1.5344	1			black
XLOC_000162	CUFF.130.1,CUFF.130.2,CUFF.130.3,CUFF.130.4,CUFF.130.5	-2.11014	NA	-0.512367	NA	1.16757	NA	-1.73325	NA	0.71828	1	1.48512	NA	1.51727	NA	-0.847553	1	-2.60469	1			turquoise
XLOC_000163	LOC107199591	0.05486	NA	0.257012	NA	0.455873	NA	0.159065	NA	-0.222309	1	0.063685	NA	0.000667309	NA	0.535026	1	1.13678	1			turquoise
XLOC_000164	CUFF.133.1,CUFF.133.2	-0.440752	0.540443	-0.0097738	1	0.173952	NA	-0.333515	NA	0.0309748	1	0.332949	NA	0.928202	NA	-0.165669	1	-0.279927	1			turquoise
XLOC_000165	CUFF.134.1,CUFF.135.1	-0.217953	0.744784	-0.0368005	1	0.1626	NA	-0.0490045	NA	-0.206905	1	0.270755	NA	-0.0879518	NA	-1.3466	1	-0.186911	1			red
XLOC_000166	LOC107199592	-0.434836	0.453362	-0.0393055	1	-0.176112	NA	-0.0920083	NA	-0.394093	1	0.534036	NA	0.985519	NA	0.496727	1	-0.141765	1			turquoise
XLOC_000167	NOP9	-0.771124	0.243379	-0.260847	1	0.12268	NA	-0.372801	NA	-0.300981	1	0.755029	NA	0.669066	NA	0.267395	1	0.351416	1			turquoise
XLOC_000168	LOC107199594	0.880489	NA	1.17236	0.935326	1.01608	NA	0.555298	NA	0.441859	1	-0.875066	NA	0.630197	NA	0.0754814	1	0.480867	1			blue
XLOC_000169	CUFF.137.1,CUFF.137.2	-0.818251	NA	0.00436013	1	0.394834	NA	-0.577374	NA	-0.0157998	1	0.654648	NA	1.19888	NA	-0.141599	1	-0.0295681	1			turquoise
XLOC_000170	RCE1	-0.0205031	NA	-0.0244589	1	0.497698	NA	0.108543	NA	-0.244241	1	0.135723	NA	0.262626	NA	-0.191985	1	-0.0464404	1			turquoise
XLOC_000171	CUFF.138.1,CUFF.138.2	-0.0208425	0.997277	0.111958	1	0.25409	NA	-0.00944839	NA	-0.0120408	1	0.0216238	NA	0.833265	0.50471	-0.265795	1	-0.231646	1			turquoise
XLOC_000172	CUFF.139.1	-0.03455	NA	0.588477	1	0.35304	NA	-0.0705356	NA	0.102831	1	-0.0285675	NA	0.959851	NA	0.102584	1	-0.824653	1			grey
XLOC_000173	CUFF.140.1	0.65886	NA	-1.34774	1	0.524819	NA	0.121791	NA	1.15582	1	-0.984149	NA	-0.967157	NA	-0.46705	1	3.01531	1			brown
XLOC_000174	CUFF.141.1	-0.914736	NA	-1.52467	NA	-0.108156	NA	-0.91055	NA	0.50198	1	0.570677	NA	0.973444	NA	0.446158	1	-2.7761	1			turquoise
XLOC_000175	CUFF.142.1	-0.771715	0.165848	0.152354	1	0.19347	NA	-0.661912	NA	0.23761	1	0.526646	NA	-0.347966	NA	0.354457	1	0.210742	1			turquoise
XLOC_000176	CUFF.143.1,CUFF.143.10,CUFF.143.11,CUFF.143.12,CUFF.143.13,CUFF.143.2,CUFF.143.3,CUFF.143.4,CUFF.143.5,CUFF.143.6,CUFF.143.7,CUFF.143.8,CUFF.143.9	0.253224	NA	-0.868392	0.878923	-0.02492	NA	0.0578193	NA	0.304081	1	-0.334656	NA	1.13549	NA	-0.50492	1	-0.14332	1			brown
XLOC_000177	CUFF.144.1,CUFF.144.2	1.65373	NA	-0.102528	NA	-0.118407	NA	1.65134	NA	-0.861957	1	-0.802735	NA	0.509574	NA	-0.582589	1	-3.55612	1			#N/A
XLOC_000178	LOC107199596	0.422528	NA	0.328803	NA	-0.0942074	NA	0.466195	NA	-0.304843	1	-0.145719	NA	-1.80476	NA	-2.18667	1	-0.12807	1			salmon
XLOC_000179	CUFF.145.1	0.424907	0.512732	-0.28063	1	-0.264411	NA	0.446737	NA	-0.247572	1	-0.176732	NA	0.191086	NA	0.324004	1	0.670707	1			brown
XLOC_000180	CUFF.146.1	0.360592	0.470645	0.0536912	1	-0.0722866	0.955091	0.271119	0.421975	0.0161042	1	-0.273281	0.262016	-0.250473	0.424546	-0.361962	1	-0.176859	1			blue
XLOC_000181	CUFF.147.1,CUFF.147.2,CUFF.147.3	-0.505431	NA	0.0287819	1	-0.476205	NA	-0.424927	NA	0.134792	1	0.331746	NA	-0.91951	NA	1.2467	1	0.608426	1			greenyellow
XLOC_000182	CUFF.148.1	-0.243568	0.766547	-0.0401813	1	0.0475557	NA	-0.136037	NA	-0.0831965	1	0.230479	NA	0.210525	NA	-0.273281	1	-0.117305	1			turquoise
XLOC_000183	CUFF.149.1	-0.177987	NA	-0.180427	1	0.0380866	NA	-0.177951	NA	0.0904235	1	0.0873474	NA	2.16392	NA	-0.819962	1	-0.920261	1			turquoise
XLOC_000184	CUFF.150.1	-0.668347	0.309287	-0.0519515	1	0.342635	NA	-0.178934	NA	-0.527508	1	0.782828	NA	1.48274	NA	-1.109	1	-0.358117	1			turquoise
XLOC_000185	CUFF.151.1	0.319592	NA	-0.276325	1	-0.190338	NA	0.290186	NA	-0.0972713	1	-0.188164	NA	0.501563	NA	1.64848	1	0.578142	1			blue
XLOC_000186	CUFF.152.1	-0.270206	NA	-0.657435	1	0.802921	NA	0.0380828	NA	-0.448846	1	0.42615	NA	-0.355891	NA	0.0885508	1	0.600197	1			red
XLOC_000187	LOC107199597	0.108529	NA	-0.312972	1	0.231524	NA	0.18089	NA	-0.197619	1	0.0179248	NA	0.147389	NA	-0.796484	1	-0.214929	1			brown
XLOC_000188	CUFF.153.1,CUFF.153.2,CUFF.153.3	0.164991	NA	0.774358	0.830616	0.0225841	NA	0.466585	NA	-0.646449	1	0.227212	NA	0.0645269	NA	-0.515409	1	-0.123956	1			grey
XLOC_000189	LOC107199598	0.080919	NA	0.985905	0.280057	-0.654371	NA	-0.207374	NA	0.61702	1	-0.33125	NA	-0.23519	NA	-0.0994406	1	0.269954	1			yellow
XLOC_000190	LOC107199599	-0.2778	0.396159	0.102638	1	0.170924	0.871806	-0.104798	0.766804	-0.18597	1	0.305149	0.152009	0.742704	0.0903081	-0.0800544	1	0.0564481	1			turquoise
XLOC_000191	CUFF.155.1	0.0881612	0.595585	0.100491	1	0.0995653	NA	0.222992	NA	-0.303241	1	0.092462	NA	-0.744212	0.56722	0.148493	1	0.491002	1			grey
XLOC_000192	CUFF.157.1,CUFF.157.2,CUFF.157.3	NA	NA	NA	NA	NA	NA	NA	NA	NA	NA	NA	NA	NA	NA	NA	NA	NA	NA			#N/A
XLOC_000193	CUFF.158.1,CUFF.158.2,CUFF.158.3,CUFF.158.4,CUFF.158.5,CUFF.158.6,CUFF.158.7,CUFF.158.8	1.73908	NA	0.85766	NA	-1.06586	NA	1.57758	NA	-0.627319	1	-0.913238	NA	-0.126737	NA	0.0688887	1	-0.326717	1			#N/A
XLOC_000194	CUFF.156.1	-0.718953	NA	-0.587323	1	-0.104226	NA	-0.660317	NA	0.294242	1	0.458815	NA	-0.745382	NA	-0.82961	1	-0.904469	1			magenta
XLOC_000195	CUFF.159.1	-0.397506	NA	0.0213464	1	0.212237	NA	-0.375689	NA	0.171088	1	0.237385	NA	-0.0869357	NA	-1.21277	1	-0.18534	1			turquoise
XLOC_000196	CUFF.160.1,CUFF.160.2,CUFF.160.3,CUFF.160.4,CUFF.160.5,CUFF.160.6,CUFF.160.7	0.00732661	0.884078	0.547215	0.912867	0.0284813	0.989667	-0.109632	0.832861	0.232303	1	-0.109727	0.774463	0.112789	0.440659	-0.790416	1	-0.779873	1			yellow
XLOC_000197	CUFF.161.1	-0.248259	0.537774	0.163561	1	0.127988	0.888289	-0.237728	0.399775	0.109674	1	0.139936	0.553875	0.632718	0.112549	0.551399	1	0.256835	1			grey
XLOC_000198	CUFF.162.1,CUFF.162.2,CUFF.162.3,CUFF.162.4,CUFF.162.5,CUFF.162.6	-0.263095	NA	-0.0532856	1	0.0366447	NA	-0.0914307	NA	-0.20269	1	0.301765	NA	-0.803323	NA	-0.271278	1	-1.65847	1			grey
XLOC_000199	CUFF.164.1,CUFF.164.2	-0.81468	NA	0.205752	1	-0.262449	NA	-0.703288	NA	0.24868	1	0.55784	NA	0.277692	NA	-0.505208	1	0.226504	1			green
XLOC_000200	CUFF.163.1	0.138803	NA	-0.344973	1	0.144969	NA	0.211492	NA	-0.214713	1	0.0033879	NA	0.250357	NA	0.479306	1	0.00509109	1			grey
XLOC_000201	CUFF.165.1	0.55317	NA	-1.34375	NA	-0.086648	NA	0.870702	NA	-0.882542	1	0.0477349	NA	-2.07395	NA	1.84012	1	-0.661932	1			black
XLOC_000202	CUFF.166.1	0.423935	NA	-0.70295	0.880173	0.421344	NA	0.0654811	NA	0.614944	1	-0.597818	NA	-0.270827	NA	0.892704	1	-0.136694	1			brown
XLOC_000203	CUFF.167.1	NA	NA	NA	NA	NA	NA	NA	NA	NA	NA	NA	NA	NA	NA	NA	NA	NA	NA			#N/A
XLOC_000204	CUFF.168.1	NA	NA	NA	NA	NA	NA	NA	NA	NA	NA	NA	NA	NA	NA	NA	NA	NA	NA			#N/A
XLOC_000205	CUFF.169.1	-0.119269	NA	-0.121126	1	0.336854	NA	-0.305553	NA	0.462172	1	-0.128389	NA	2.30975	NA	-1.34604	1	-0.802379	1			turquoise
XLOC_000206	LOC107199600	1.03615	NA	1.55311	NA	0.592308	NA	1.49402	NA	-1.2996	1	0.181439	NA	3.88983	NA	-1.17525	1	-5.13029	1			grey
XLOC_000207	CUFF.170.1	0.0494161	NA	-0.115313	1	-0.124484	NA	-0.0389518	NA	0.155783	1	-0.109492	NA	1.0557	NA	0.333389	1	-0.208151	1			turquoise
XLOC_000208	CUFF.171.1	-0.314289	NA	-0.658626	NA	-1.06754	NA	0.0283768	NA	-0.423269	1	0.432971	NA	-3.33789	NA	0.699243	1	-1.08171	1			salmon
XLOC_000209	CUFF.172.1	-0.42432	0.642557	-0.0403131	1	0.00331496	NA	-0.339689	NA	0.0693739	1	0.303979	NA	-0.830122	NA	0.141282	1	0.103437	1			grey
XLOC_000210	CUFF.173.1	0.111873	NA	0.259632	1	0.286005	NA	-0.347313	NA	1.0979	1	-0.522321	NA	-0.225545	NA	0.228072	1	0.0592704	1			grey
XLOC_000211	LOC107199601	-0.677941	0.00703346	0.393687	0.259361	0.158902	0.867351	-0.422195	0.176667	-0.0836627	1	0.576277	0.0071522	-0.373618	0.795341	-0.652788	1	-0.00606024	1	1		turquoise
XLOC_000212	LOC107199601	NA	NA	NA	NA	NA	NA	NA	NA	NA	NA	NA	NA	NA	NA	NA	NA	NA	NA			#N/A
XLOC_000213	CUFF.177.1	NA	NA	NA	NA	NA	NA	NA	NA	NA	NA	NA	NA	NA	NA	NA	NA	NA	NA			#N/A
XLOC_000214	CUFF.178.1	0.234847	0.843557	-0.0432359	1	0.288827	NA	0.206246	NA	-0.0579432	1	-0.146363	NA	0.435469	NA	-0.268087	1	-0.319201	1			red
XLOC_000215	CUFF.179.1,CUFF.179.2	-0.0434289	0.959717	0.147448	1	0.132746	0.867072	-0.0173289	0.946122	-0.0302934	1	0.0483689	0.788837	0.450148	0.329371	-0.15814	1	-0.0367461	1			turquoise
XLOC_000216	CUFF.180.1	0.121597	NA	-0.0931751	1	-0.00611112	NA	0.0998338	NA	-0.0126699	1	-0.0868494	NA	0.443731	NA	-0.158395	1	-0.061231	1			grey
XLOC_000217	LOC107199602	-0.16504	0.87588	0.165367	1	-0.216154	0.862893	-0.115122	0.766804	-0.012736	1	0.132174	0.643663	0.975576	0.106932	-0.398877	1	0.167972	1			turquoise
XLOC_000218	CUFF.183.1,CUFF.183.10,CUFF.183.11,CUFF.183.12,CUFF.183.13,CUFF.183.14,CUFF.183.15,CUFF.183.16,CUFF.183.17,CUFF.183.2,CUFF.183.3,CUFF.183.4,CUFF.183.5,CUFF.183.6,CUFF.183.7,CUFF.183.8,CUFF.183.9	-0.389783	NA	-0.573363	NA	-0.975942	NA	-0.462633	NA	0.382353	1	0.158415	NA	-1.84877	NA	1.21074	1	-2.34191	1			greenyellow
XLOC_000219	CUFF.182.1,CUFF.182.2,CUFF.182.3	-0.295112	NA	-0.370285	1	0.0675648	NA	-0.210425	NA	-0.0128141	1	0.236814	NA	0.926802	NA	0.133156	1	-0.113178	1			turquoise
XLOC_000220	CUFF.184.1	-0.132131	NA	-0.109512	1	-0.0428383	NA	0.0126518	NA	-0.21524	1	0.2081	NA	0.0965709	NA	-0.26747	1	-0.0102183	1			turquoise
XLOC_000221	CUFF.185.1	-0.272394	NA	0.313233	1	-0.0734445	NA	-0.0316762	NA	-0.30955	1	0.364952	NA	-0.522842	NA	-0.267493	1	-0.642089	1			turquoise
XLOC_000222	CUFF.186.1,CUFF.186.2	-0.138545	0.856695	0.0355283	1	-0.0410688	NA	-0.0274736	NA	-0.146326	1	0.178203	NA	-0.0547148	NA	-0.290628	1	0.148905	1			turquoise
XLOC_000223	CUFF.187.1,CUFF.187.2	-0.123193	0.508714	0.127832	1	0.120663	0.885837	0.018041	0.956335	-0.209217	1	0.198258	0.314039	0.133415	0.776181	-0.335238	1	-0.0805451	1			turquoise
XLOC_000224	CUFF.188.1	-0.984521	0.460769	0.123502	1	0.629347	0.847482	-0.639707	0.502154	-0.140104	1	0.816522	0.209745	1.98733	8.41721e-09	-0.0652999	1	0.159943	1		2	turquoise
XLOC_000225	CUFF.189.1	-0.435071	NA	0.0760707	1	0.739825	NA	-0.29436	NA	-0.0375379	1	0.36333	NA	0.26968	NA	-0.466276	1	-0.320279	1			turquoise
XLOC_000226	KCNJ10	NA	NA	NA	NA	NA	NA	NA	NA	NA	NA	NA	NA	NA	NA	NA	NA	NA	NA			#N/A
XLOC_000227	KCNJ10	NA	NA	NA	NA	NA	NA	NA	NA	NA	NA	NA	NA	NA	NA	NA	NA	NA	NA			#N/A
XLOC_000228	CUFF.192.1	-0.639887	NA	1.06636	0.815318	-0.680623	NA	-0.248884	NA	-0.357733	1	0.679524	NA	0.203339	NA	0.0769384	1	-0.291568	1			green
XLOC_000229	CUFF.193.1	0.188979	0.896423	0.0647164	1	-0.128122	0.936167	0.16402	0.746143	-0.0420238	1	-0.121122	0.757253	0.265478	0.0703772	-0.237666	1	0.561978	1			blue
XLOC_000230	CUFF.194.1	-0.322383	0.710864	-0.0794443	1	-0.00975023	NA	-0.209264	NA	-0.0483439	1	0.277075	NA	0.246464	NA	-0.592639	1	-0.189773	1			turquoise
XLOC_000231	LOC107199604	0.896202	0.00700418	0.0710454	1	-0.274742	0.847482	0.600286	0.20207	0.292077	1	-0.784253	0.00404155	0.0685705	0.202948	-0.444659	1	-0.166291	1	3		blue
XLOC_000232	LOC107199605	-0.084964	0.929949	-0.00141487	1	0.0981892	0.91186	-0.073996	0.796849	0.0215618	1	0.0542108	0.805824	0.596652	0.186638	-0.179246	1	0.256272	1			turquoise
XLOC_000233	CUFF.195.1	0.0454458	NA	-0.062639	1	0.0120956	NA	0.0796293	NA	-0.0909702	1	0.00925922	NA	-0.646425	NA	-0.510707	1	-0.255365	1			pink
XLOC_000234	CUFF.196.1	-0.0374095	0.631798	-0.0775093	1	-0.13449	NA	-0.174007	NA	0.312334	1	-0.11236	NA	0.0537457	NA	-0.428937	1	-0.0332414	1			green
XLOC_000235	CUFF.197.1	-0.0496387	NA	-1.41224	0.803175	0.783324	NA	-0.0888892	NA	0.107783	1	-0.00860265	NA	-0.986339	NA	-0.894514	1	-1.04004	1			brown
XLOC_000236	CUFF.198.1	0.0917309	NA	0.871946	NA	0.783677	NA	0.633449	NA	-0.902039	1	0.530409	NA	0.0325239	NA	5.35767	1	-0.985008	1			grey
XLOC_000237	CUFF.199.1,CUFF.199.2,CUFF.199.3	-0.331876	0.757078	0.0366086	1	0.0976426	NA	-0.276891	NA	0.067363	1	0.231893	NA	0.342114	NA	-0.551421	1	0.00613492	1			turquoise
XLOC_000238	LOC107199606	-0.331656	0.206895	-0.081256	1	0.159068	0.872805	-0.0921535	0.822269	-0.277528	1	0.393575	0.0798051	0.464734	0.164094	0.123999	1	0.116985	1			turquoise
XLOC_000239	CUFF.201.1	-0.0763678	0.983212	0.0540629	1	-0.0152223	0.996425	-0.015738	0.98585	-0.0839509	1	0.0994481	0.883095	0.160613	0.64041	-1.71366	1	-0.558717	1			turquoise
XLOC_000240	LOC107199608	-0.749543	0.377569	0.213176	1	0.362858	0.871528	-0.576054	0.334539	0.0681192	1	0.553892	0.23274	1.162	3.38366e-07	-0.282981	1	-0.0700287	1		2	turquoise
XLOC_000241	LOC107199609	0.0141721	0.995076	-0.0394275	1	0.0863929	NA	0.0217317	NA	-0.0225383	1	-6.44051e-05	NA	-0.201248	0.966691	-0.193698	1	-0.227028	1			red
XLOC_000242	CUFF.204.1	-0.248413	0.356107	-0.189071	1	0.0760531	0.92424	-0.109769	0.679463	-0.137457	1	0.257692	0.1187	0.462285	0.612626	0.158075	1	0.117064	1			turquoise
XLOC_000243	LOC107199610	NA	NA	NA	NA	NA	NA	NA	NA	NA	NA	NA	NA	NA	NA	NA	NA	NA	NA			#N/A
XLOC_000244	LOC107199610	-0.258609	NA	-0.676353	NA	0.173254	NA	-0.773778	NA	1.36676	1	-0.369244	NA	3.53187	NA	-2.17056	1	-0.474	1			#N/A
XLOC_000245	CUFF.206.1,CUFF.207.1	0.249587	0.476978	0.0743248	1	0.0898648	0.912015	0.228299	0.3293	-0.0808384	1	-0.145241	0.443734	0.044161	0.659937	-0.15569	1	0.148163	1			blue
XLOC_000246	CUFF.208.1	-0.0472476	NA	0.340105	1	-0.138333	NA	-0.104164	NA	0.138894	1	-0.0279769	NA	0.997107	NA	0.0409127	1	0.154373	1			turquoise
XLOC_000247	CUFF.209.1	-0.279955	0.62511	0.17731	1	0.0201203	NA	-0.0542281	NA	-0.279975	1	0.354169	NA	0.39212	NA	-0.202389	1	-0.232956	1			turquoise
XLOC_000248	CUFF.210.1	-0.205205	NA	0.654146	1	0.255503	NA	-0.750191	NA	1.57567	1	-0.373	NA	-0.649254	NA	-0.818779	1	0.770599	1			yellow
XLOC_000249	CUFF.211.1	0.43157	NA	0.281936	1	-0.111601	NA	0.093099	NA	0.618737	1	-0.60366	NA	1.11531	NA	0.3962	1	-0.348493	1			grey
XLOC_000250	CUFF.212.1	-0.329718	NA	0.408944	1	0.380978	NA	-0.055193	NA	-0.336293	1	0.426357	NA	-0.154652	NA	-0.93479	1	-0.0116079	1			turquoise
XLOC_000251	LOC107199611	-0.434234	0.360781	0.096054	1	0.0214416	0.988033	-0.328874	0.331683	0.0302039	1	0.327871	0.209935	0.119117	0.595717	-0.113277	1	0.216245	1			turquoise
XLOC_000252	LOC107199612	-0.222633	0.32868	0.0184492	1	0.159845	0.871806	-0.0350289	0.925808	-0.244434	1	0.292333	0.15858	0.538185	0.123304	0.202177	1	0.0419948	1			turquoise
XLOC_000253	UXT	-0.0869857	NA	-0.167786	1	0.0930942	NA	0.00225984	NA	-0.133077	1	0.132448	NA	-0.566812	NA	-1.33618	1	-1.11761	1			turquoise
XLOC_000254	UXT	0.86598	NA	-0.422851	NA	1.3137	NA	1.27214	NA	-1.22785	1	0.0954411	NA	1.59653	NA	1.00666	1	-0.857157	1			#N/A
XLOC_000255	CUFF.215.1	-0.212951	0.611188	-0.366952	1	0.0346986	0.989444	0.129154	0.881345	-0.490437	1	0.422525	0.443734	0.685623	0.924579	-1.10738	1	1.00248	1			cyan
XLOC_000256	CUFF.216.1	0.0945493	0.971253	0.00656139	1	0.0734905	NA	0.116538	NA	-0.0904791	1	-0.0226886	NA	-1.20149	NA	0.740257	1	-0.845927	1			blue
XLOC_000257	LOC107199614	-0.38406	0.16611	-0.134765	1	-0.0321404	0.974459	-0.239774	0.35374	-0.069566	1	0.334665	0.0569237	-0.0100743	0.730377	-0.0636109	1	-0.235544	1			turquoise
XLOC_000258	CUFF.218.1	-0.187749	0.724493	0.0647595	1	0.220665	NA	-0.0288324	NA	-0.206765	1	0.247235	NA	0.721141	0.569724	-0.778074	1	-0.0560395	1			turquoise
XLOC_000259	CUFF.219.1	-0.270429	NA	0.151702	1	0.21663	NA	-0.0643537	NA	-0.249891	1	0.329506	NA	0.487338	NA	0.383303	1	0.642923	1			turquoise
XLOC_000260	CUFF.220.1	-0.439778	NA	0.288702	1	0.356474	NA	-0.343599	NA	0.0552731	1	0.323012	NA	0.12387	NA	0.0669248	1	-0.163159	1			turquoise
XLOC_000261	CUFF.221.1	-0.791307	NA	0.0478066	1	0.196	NA	-0.334275	NA	-0.38448	1	0.813221	NA	-0.19215	NA	-1.01436	1	0.0500301	1			turquoise
XLOC_000262	CUFF.222.1	0.690824	0.003794	-0.26564	0.763356	-0.262965	0.790736	0.528714	0.0410802	0.0413829	1	-0.510199	0.0201044	-0.306896	0.489741	-0.132987	1	0.178704	1	3		brown
XLOC_000263	CUFF.223.1,CUFF.224.1,CUFF.225.1	-0.223753	0.677551	0.301355	1	-0.029698	NA	-0.0328386	NA	-0.247531	1	0.295476	NA	0.522937	NA	-0.141122	1	0.283968	1			turquoise
XLOC_000264	CUFF.226.1	-0.095751	0.863643	0.0861134	1	-0.0374733	0.958353	-0.0639804	0.75656	-0.0138265	1	0.0798706	0.597877	-0.205575	0.839961	-0.0678082	1	-0.0223418	1			green
XLOC_000265	CUFF.227.1	-0.0992335	NA	0.0289132	1	0.14266	NA	-0.151938	NA	0.160414	1	0.00114756	NA	-0.551538	NA	-1.14881	1	0.768628	1			grey
XLOC_000266	LOC107199615	-0.225896	0.82029	-0.19053	1	-0.198247	NA	-0.106275	NA	-0.115434	1	0.231695	NA	-0.0545083	NA	-0.368152	1	-0.381977	1			grey
XLOC_000267	CUFF.229.1,CUFF.229.2,CUFF.229.3	NA	NA	NA	NA	NA	NA	NA	NA	NA	NA	NA	NA	NA	NA	NA	NA	NA	NA			#N/A
XLOC_000268	CUFF.230.1,CUFF.230.2,CUFF.230.3	0.0607056	NA	-0.761258	1	0.730811	NA	0.13002	NA	-0.174587	1	0.0573874	NA	-1.50872	NA	1.91935	1	2.71367	1			grey
XLOC_000269	CUFF.231.1,CUFF.231.10,CUFF.231.2,CUFF.231.3,CUFF.231.4,CUFF.231.5,CUFF.231.6,CUFF.231.7,CUFF.231.8,CUFF.231.9	0.0704285	0.674422	0.112783	1	0.111932	NA	-0.105486	NA	0.347826	1	-0.211182	NA	-0.0280764	NA	-0.152648	1	0.0371761	1			yellow
XLOC_000270	CUFF.232.1	-0.762608	NA	-0.135441	1	0.747598	NA	-0.39185	NA	-0.300094	1	0.749202	NA	0.412303	NA	0.751108	1	0.441014	1			turquoise
XLOC_000271	CUFF.234.1,CUFF.235.1	-2.5401	NA	-0.254037	1	-0.173714	NA	-1.01806	NA	-0.522364	1	2.43523	NA	-1.10232	NA	1.03265	1	-1.15151	1			turquoise
XLOC_000272	CUFF.233.1	0.784981	NA	-0.573353	1	-0.17634	NA	0.616185	NA	0.0303048	1	-0.579297	NA	-0.609639	NA	0.405623	1	0.594193	1			blue
XLOC_000273	LOC107199617	-0.525875	NA	-0.381749	1	-0.00689288	NA	-0.23936	NA	-0.24593	1	0.531638	NA	1.06899	NA	0.557789	1	0.474584	1			black
XLOC_000274	LOC107199618	-0.567377	NA	0.0585942	1	0.00319295	NA	-0.507647	NA	0.19785	1	0.366737	NA	0.663269	NA	0.00842808	1	-0.236793	1			green
XLOC_000275	LOC107199619	0.136299	NA	-1.97176	NA	-1.1392	NA	0.72166	NA	-1.11382	1	0.54432	NA	0.222023	NA	-0.237263	1	1.75854	1			#N/A
XLOC_000276	SYCN	0.239072	NA	-0.458506	NA	1.12845	NA	-0.0622005	NA	0.607164	1	-0.463497	NA	0.51458	NA	-0.811706	1	1.03736	1			red
XLOC_000277	CUFF.236.1	-0.207697	NA	0.0311685	1	0.268952	NA	-0.0792274	NA	-0.156178	1	0.233914	NA	0.823495	NA	0.298511	1	-0.114772	1			turquoise
XLOC_000278	CUFF.237.1	-0.213291	0.803967	-0.184571	1	0.14195	NA	-0.246389	NA	0.181214	1	0.0846545	NA	0.404519	NA	0.170584	1	-0.366618	1			turquoise
XLOC_000279	CUFF.238.1	0.177057	NA	0.181135	1	-0.311997	NA	0.249272	NA	-0.207303	1	-0.0370803	NA	-0.961421	NA	1.43585	1	0.271147	1			blue
XLOC_000280	CUFF.239.1,CUFF.239.2	-0.189416	0.676275	0.038129	1	0.0530821	0.955444	-0.106536	0.693679	-0.062662	1	0.176473	0.344531	-0.52624	0.448079	-0.184377	1	0.0168075	1			turquoise
XLOC_000281	CUFF.240.1	-0.473604	0.617631	1.01927	0.259173	-0.233834	NA	-0.490087	NA	0.288257	1	0.2531	NA	-0.469573	0.871162	0.345197	1	1.52969	1			yellow
XLOC_000282	CUFF.241.1	-0.335432	0.648121	0.233606	1	0.241985	NA	-0.171951	NA	-0.136394	1	0.326297	NA	0.777914	NA	-0.187136	1	0.115156	1			turquoise
XLOC_000283	CUFF.242.1	1.0335	NA	-0.428906	1	-0.908309	NA	0.949055	NA	-0.287021	1	-0.525974	NA	0.580564	NA	2.15802	1	-0.673172	1			grey
XLOC_000284	CUFF.243.1	0.31005	0.193175	0.00383741	1	-0.00422985	0.997305	0.338108	0.123818	-0.205853	1	-0.11928	0.607579	-0.374927	0.79319	-0.254013	1	0.0338933	1			brown
XLOC_000285	CUFF.244.1	-1.61966	NA	1.56315	NA	-0.0191777	NA	-1.4588	NA	0.704965	1	1.05707	NA	-2.58567	NA	4.05473	1	-1.18235	1			yellow
XLOC_000286	CUFF.245.1	0.275319	0.674028	0.295686	1	0.192069	NA	0.279406	NA	-0.14196	1	-0.129192	0.701396	0.157353	0.985233	-0.403892	1	-0.901944	1			grey
XLOC_000287	CUFF.246.1,CUFF.246.2,CUFF.246.3,CUFF.246.4,CUFF.246.5	-0.257199	0.672995	-0.0606455	1	0.158291	NA	-0.198491	NA	0.0197146	1	0.193306	NA	-0.0390268	0.951174	-0.147802	1	-0.00335364	1			turquoise
XLOC_000288	CUFF.247.1	-0.096401	0.648354	0.1089	1	0.0957526	0.858169	-0.108211	0.442902	0.073829	1	0.0396505	0.758224	-0.0307479	0.997857	-0.00649179	1	-0.063428	1			yellow
XLOC_000289	CUFF.248.1	0.249745	0.704369	-0.0447197	1	-0.249128	NA	0.129919	NA	0.133279	1	-0.252625	NA	0.143701	NA	-0.143807	1	0.0167447	1			blue
XLOC_000290	CUFF.249.1	-1.38838	NA	0.0782432	1	-0.48318	NA	-0.648311	NA	-0.477789	1	1.34462	NA	1.20799	NA	0.805998	1	0.545246	1			turquoise
XLOC_000291	LOC107199621	-0.333112	0.207144	0.0398921	1	0.153141	0.847482	-0.197386	0.433618	-0.0853454	1	0.300211	0.0704967	0.311277	0.118399	-0.155954	1	0.058718	1			turquoise
XLOC_000292	LOC107199622	2.30964	NA	-0.870929	NA	0.902264	NA	1.88961	NA	0.107908	1	-1.49605	NA	-0.6221	NA	0.909897	1	-3.5002	1			brown
XLOC_000293	GLTSCR2	-0.508511	0.375011	0.103442	1	0.155014	NA	-0.225004	NA	-0.261455	1	0.522721	NA	0.912051	0.0336482	-0.561419	1	0.095728	1		2	turquoise
XLOC_000294	CUFF.251.1,CUFF.251.2,CUFF.251.3,CUFF.251.4,CUFF.251.5,CUFF.251.6	-0.572651	NA	0.252264	1	-0.72491	NA	-0.879775	NA	1.03298	1	0.094908	NA	-0.469743	NA	0.953378	1	0.716607	1			greenyellow
XLOC_000295	CUFF.252.1,CUFF.252.2,CUFF.252.3,CUFF.252.4,CUFF.252.5,CUFF.252.6	-0.327254	NA	-0.568195	1	0.47252	NA	0.122897	NA	-0.629348	1	0.57735	NA	0.852047	NA	-1.413	1	-0.104437	1			red
XLOC_000296	CUFF.253.1	-0.250537	0.600053	-0.154367	1	0.0980874	NA	-0.0679017	NA	-0.218883	1	0.299917	NA	0.345401	NA	-0.436133	1	-0.105795	1			turquoise
XLOC_000297	LOC107199626	-0.576673	NA	0.368831	NA	0.380934	NA	-0.518171	NA	0.171288	1	0.346827	NA	-1.15453	NA	-1.66333	1	0.797066	1			#N/A
XLOC_000298	CUFF.254.1	-0.522472	NA	0.224882	1	0.695564	NA	-0.258284	NA	-0.227685	1	0.514214	NA	1.37049	NA	-0.353906	1	-0.413303	1			turquoise
XLOC_000299	CUFF.255.1	-0.539872	NA	-0.439437	1	0.173564	NA	-0.528442	NA	0.278846	1	0.313631	NA	0.347367	NA	-1.50063	1	0.0600304	1			turquoise
XLOC_000300	CUFF.256.1	-0.492155	NA	-0.363872	1	0.902636	NA	-0.115837	NA	-0.428512	1	0.580989	NA	1.74049	NA	-0.17291	1	0.096954	1			turquoise
XLOC_000301	CUFF.257.1	0.224667	NA	-1.19323	0.347919	-0.419167	NA	0.590814	NA	-0.78043	1	0.269355	NA	-0.794044	NA	0.160307	1	-0.165602	1			red
XLOC_000302	CUFF.258.1	-0.563057	0.237261	-0.141632	1	0.147248	NA	-0.49083	NA	0.169928	1	0.371183	NA	0.539393	0.22323	-0.329644	1	0.0479665	1			turquoise
XLOC_000303	CUFF.259.1	-0.212626	0.844635	0.0803276	1	0.00729833	NA	-0.168424	NA	0.0247206	1	0.15357	NA	-0.350874	NA	-0.616406	1	0.324519	1			turquoise
XLOC_000304	CUFF.260.1	0.569185	NA	0.360213	1	-0.0231836	NA	0.683265	NA	-0.47302	1	-0.1339	NA	0.459374	NA	0.932358	1	1.37273	1			grey
XLOC_000305	CUFF.261.1	-0.180424	0.807954	0.322299	0.88302	0.137325	NA	-0.0930913	NA	-0.0783537	1	0.179813	NA	0.173538	0.848566	-0.335782	1	-0.149594	1			turquoise
XLOC_000306	CUFF.262.1	-0.513013	0.466654	0.158865	1	0.37524	NA	-0.281092	NA	-0.168576	1	0.479579	NA	0.960548	0.0923507	0.330681	1	-0.470567	1			turquoise
XLOC_000307	CUFF.263.1	1.1451	NA	0.381159	1	0.217756	NA	0.665351	NA	0.654451	1	-1.1475	NA	-1.12279	NA	1.87885	1	-1.55119	1			blue
XLOC_000308	CUFF.264.1	-0.00643584	NA	-0.375772	NA	-0.162044	NA	-0.17593	NA	0.362096	1	-0.157775	NA	0.897475	NA	2.20262	1	0.835417	1			tan
XLOC_000309	CUFF.265.1	-0.431074	0.648046	0.186634	1	0.0030486	NA	-0.186224	NA	-0.226808	1	0.446329	NA	-0.452861	NA	0.858025	1	-0.213995	1			turquoise
XLOC_000310	LOC107199627	-0.260727	0.476912	0.225374	1	-0.0316337	NA	-0.432196	NA	0.510743	1	-0.0135837	NA	-0.0171588	NA	-0.0984169	1	-0.969275	1			green
XLOC_000311	CUFF.267.1,CUFF.267.2,CUFF.267.3	-0.37173	NA	-0.180202	1	-0.124091	NA	-0.393299	NA	0.246559	1	0.185572	NA	0.282039	NA	-0.686188	1	0.745688	1			turquoise
XLOC_000312	CUFF.268.1	0.349228	NA	-0.487177	1	-0.433448	NA	0.125514	NA	0.35001	1	-0.425197	NA	0.821665	NA	-0.658491	1	1.31723	1			salmon
XLOC_000313	LOC107199628	-0.0547575	0.972698	0.0713978	1	0.186343	NA	-0.0181981	NA	-0.0456218	1	0.064284	0.829231	0.448553	0.369936	-0.215615	1	0.0193293	1			turquoise
XLOC_000314	CUFF.269.1	-1.14089	NA	0.385242	1	-0.408971	NA	-0.127931	NA	-0.996765	1	1.41799	NA	0.555822	NA	1.6233	1	0.796504	1			turquoise
XLOC_000315	LOC107199629	-0.0294349	0.98223	0.159001	1	0.00302251	0.998889	-0.00298051	0.99366	-0.0388311	1	0.0419093	0.879824	0.460064	0.655578	-0.278915	1	0.287864	1			turquoise
XLOC_000316	CUFF.270.1	-0.748326	NA	0.266065	1	-0.156863	NA	-0.537036	NA	0.0131339	1	0.596998	NA	-0.36041	NA	-0.0020167	1	-0.378445	1			yellow
XLOC_000317	CUFF.271.1	-0.540685	0.299483	0.168991	1	0.0478615	NA	-0.571955	NA	0.356543	1	0.275785	NA	-0.160804	NA	-1.01796	1	0.0787908	1			green
XLOC_000318	CUFF.272.1	0.491317	NA	-0.707278	NA	0.740958	NA	1.06161	NA	-1.26749	1	0.393814	NA	-0.0805496	NA	1.62038	1	-0.552716	1			turquoise
XLOC_000319	CUFF.273.1	-0.128338	0.676435	0.00390793	1	0.0349169	0.955091	-0.0948437	0.559433	-0.000324742	1	0.0986787	0.413851	0.156022	0.672056	-0.0779053	1	-0.10557	1			turquoise
XLOC_000320	CUFF.274.1	0.00738656	0.997847	0.105736	1	0.119791	NA	0.0136223	NA	-0.0191212	1	0.00494273	NA	0.284858	0.924015	-0.307826	1	-0.126255	1			turquoise
XLOC_000321	CUFF.275.1	-0.546002	NA	-0.721934	0.928644	0.425925	NA	-0.41856	NA	0.0532819	1	0.408668	NA	0.753845	NA	0.270182	1	0.306831	1			turquoise
XLOC_000322	CUFF.276.1	0.286046	NA	-0.185825	1	0.602775	NA	0.295751	NA	-0.173799	1	-0.146839	NA	-1.35457	NA	0.633787	1	-0.120786	1			grey
XLOC_000323	CUFF.277.1,CUFF.277.10,CUFF.277.2,CUFF.277.3,CUFF.277.4,CUFF.277.5,CUFF.277.6,CUFF.277.7,CUFF.277.8,CUFF.277.9	-0.770906	0.160471	0.221811	1	0.164346	0.914727	-0.537533	0.281623	-0.0159255	1	0.617146	0.0909744	0.600539	5.02468e-08	-0.331204	1	-0.0556385	1		2	turquoise
XLOC_000324	CUFF.278.1	-0.294647	NA	0.152734	1	0.0970499	NA	-0.198242	NA	-0.0270922	1	0.241497	NA	-0.362883	NA	0.920683	1	0.619226	1			turquoise
XLOC_000325	CUFF.280.1,CUFF.280.10,CUFF.280.2,CUFF.280.3,CUFF.280.4,CUFF.280.5,CUFF.280.6,CUFF.280.7,CUFF.280.8,CUFF.280.9	0.224364	0.676435	0.00826715	1	0.00387564	NA	0.0747916	NA	0.212461	1	-0.269844	NA	-0.11542	NA	-0.198295	1	-0.340212	1			blue
XLOC_000326	CUFF.279.1,CUFF.279.2	-1.26739	NA	0.756246	NA	-1.22201	NA	-1.52067	NA	1.48114	1	0.664219	NA	-3.73153	NA	2.42539	1	-2.89623	1			yellow
XLOC_000327	CUFF.281.1	-1.44251	NA	0.267761	1	0.436274	NA	-0.772252	NA	-0.278445	1	1.3046	NA	1.0913	NA	1.54992	1	0.341943	1			turquoise
XLOC_000328	CUFF.282.1	-1.26588	NA	0.457178	1	0.189085	NA	-1.00868	NA	0.326245	1	0.942139	NA	-1.27153	NA	-0.140529	1	-0.702885	1			turquoise
XLOC_000329	CUFF.283.1	-0.390782	NA	-0.463761	1	0.0928122	NA	-0.392709	NA	0.215007	1	0.216717	NA	-0.193544	NA	0.426521	1	0.709793	1			grey
XLOC_000330	CUFF.284.1	-0.313967	NA	-0.11267	1	0.0794844	NA	-0.170761	NA	-0.109949	1	0.298276	NA	-0.292715	NA	-0.207525	1	0.0908491	1			grey
XLOC_000331	CUFF.285.1	-0.0844883	0.926408	0.0353334	1	0.0679036	0.934593	-0.0627297	0.816021	-0.000662457	1	0.0656359	0.740073	0.162273	0.949368	0.0494066	1	-0.0859095	1			turquoise
XLOC_000332	CUFF.286.1	-0.108069	0.944038	-0.109429	1	0.0379214	NA	-0.0751782	NA	-0.00877495	1	0.0867966	NA	0.295501	NA	-0.0437171	1	0.12837	1			turquoise
XLOC_000333	IL12A	-0.0959813	NA	0.0834785	1	0.0389547	NA	-0.614528	NA	1.3416	1	-0.459366	NA	1.68621	NA	1.03736	1	-0.145226	1			grey
XLOC_000334	LOC107199631	0.635119	NA	-0.270712	1	-0.138561	NA	0.676953	NA	-0.377668	1	-0.246822	NA	-0.259246	NA	1.00384	1	0.55716	1			brown
XLOC_000335	LOC107199631	NA	NA	NA	NA	NA	NA	NA	NA	NA	NA	NA	NA	NA	NA	NA	NA	NA	NA			#N/A
XLOC_000336	CUFF.290.1	-0.132218	NA	0.170185	1	0.220993	NA	0.0789396	NA	-0.334534	1	0.267708	NA	0.344479	NA	-0.137272	1	0.0358453	1			turquoise
XLOC_000337	CUFF.291.1	-0.201123	0.697386	0.158504	1	-0.0919562	NA	-0.0947219	NA	-0.102241	1	0.203844	0.357729	-0.207001	0.946726	-0.0312704	1	-0.0574787	1			green
XLOC_000338	CUFF.292.1,CUFF.292.2,CUFF.292.3,CUFF.292.4	-0.277546	NA	0.0793288	1	-0.0951943	NA	-0.424069	NA	0.466727	1	0.0192883	NA	0.140967	NA	0.25543	1	-0.794596	1			green
XLOC_000339	CUFF.293.1	-0.320486	0.778014	0.00741124	1	0.304203	0.871806	-0.20531	0.720043	-0.0669441	1	0.275041	0.489687	1.33206	0.000352406	0.0728737	1	0.194153	1		2	turquoise
XLOC_000340	CUFF.294.1	-0.106645	NA	-0.395263	1	0.368117	NA	0.122055	NA	-0.378073	1	0.273243	NA	0.0139958	NA	0.187119	1	0.305148	1			red
XLOC_000341	LOC107199632	-0.096209	0.199185	0.117885	1	-0.0874562	0.914727	0.105192	0.744415	-0.329131	1	0.240123	0.247703	0.308955	0.889559	-0.221776	1	0.0221691	1			turquoise
XLOC_000342	LOC107199632	-0.296562	NA	0.410654	NA	0.144587	NA	-0.417056	NA	0.422396	1	0.0621374	NA	-0.838134	NA	-0.340813	1	-0.819811	1			green
XLOC_000343	CUFF.297.1	-0.859872	NA	-0.17171	1	0.0963922	NA	-0.632053	NA	0.062429	1	0.666419	NA	0.610772	NA	-1.1394	1	-0.029731	1			turquoise
XLOC_000344	CUFF.298.1	-0.192675	0.463176	-0.0185425	1	-0.00692363	0.99543	-0.0525949	0.865371	-0.166867	1	0.230478	0.194891	0.451593	0.580896	-0.363397	1	-0.0579906	1			turquoise
XLOC_000345	CUFF.299.1	1.43453	NA	0.961563	1	-0.122848	NA	1.45522	NA	-0.67375	1	-0.617433	NA	0.274518	NA	2.2837	1	0.209623	1			grey
XLOC_000346	CUFF.301.1,CUFF.301.10,CUFF.301.11,CUFF.301.2,CUFF.301.3,CUFF.301.4,CUFF.301.5,CUFF.301.6,CUFF.301.7,CUFF.301.8,CUFF.301.9	0.389851	0.62029	0.158042	1	-0.106751	NA	0.366821	NA	-0.140623	1	-0.210609	NA	0.314364	NA	-0.8321	1	-0.58277	1			blue
XLOC_000347	CUFF.300.1	-0.0786235	NA	-0.165189	1	0.241493	NA	-0.118215	NA	0.122295	1	0.00579088	NA	0.128821	NA	-1.52335	1	0.724946	1			brown
XLOC_000348	CUFF.302.1	-0.46108	0.104972	-0.079826	1	0.387277	0.538127	-0.446194	0.053848	0.219105	1	0.268002	0.302255	0.507439	0.680437	0.0326081	1	0.0141404	1			turquoise
XLOC_000349	CUFF.303.1	0.668068	NA	-0.621114	1	1.33932	NA	0.776695	NA	-0.451202	1	-0.117866	NA	3.20081	NA	4.86844	1	1.89154	1			turquoise
XLOC_000350	CUFF.304.1	0.0382986	0.440309	-0.130771	1	0.100327	0.920598	0.179358	0.565464	-0.292612	1	0.121047	0.635891	0.33436	0.911528	0.198001	1	-0.298137	1			red
XLOC_000351	CUFF.305.1	-0.868091	0.196244	0.155563	1	0.451521	NA	-0.502292	NA	-0.204969	1	0.772416	0.0744692	1.69248	0.000229852	0.245723	1	-0.151974	1		2	turquoise
XLOC_000352	CUFF.306.1,CUFF.306.2,CUFF.306.3,CUFF.306.4,CUFF.306.5,CUFF.306.6,CUFF.306.7,CUFF.306.8	-0.115729	0.245034	5.70965e-05	1	-0.261544	0.867072	0.204348	0.73714	-0.534076	0.736977	0.369367	0.34973	-0.451209	0.868171	-0.0183459	0.0409112	-0.216457	1			purple
XLOC_000353	CUFF.308.1	NA	NA	NA	NA	NA	NA	NA	NA	NA	NA	NA	NA	NA	NA	NA	NA	NA	NA			#N/A
XLOC_000354	CUFF.307.1,CUFF.307.10,CUFF.307.11,CUFF.307.12,CUFF.307.13,CUFF.307.14,CUFF.307.15,CUFF.307.16,CUFF.307.17,CUFF.307.18,CUFF.307.19,CUFF.307.2,CUFF.307.20,CUFF.307.21,CUFF.307.22,CUFF.307.23,CUFF.307.24,CUFF.307.25,CUFF.307.3,CUFF.307.4,CUFF.307.5,CUFF.307.6,CUFF.307.7,CUFF.307.8,CUFF.307.9	0.00413332	NA	0.332874	1	-0.606444	NA	-0.0367846	NA	0.0945142	1	-0.0543435	NA	-0.726293	NA	1.09591	1	0.197902	1			yellow
XLOC_000355	CUFF.309.1,CUFF.309.2	0.459948	0.429527	-0.31155	1	-0.0765035	NA	0.416543	NA	-0.128706	1	-0.268526	NA	-0.0365288	0.983274	-0.704151	1	0.391292	1			brown
XLOC_000356	CUFF.310.1	0.42482	NA	0.474612	1	0.224396	NA	-0.0520666	NA	1.03349	1	-0.763432	NA	1.05816	NA	0.561036	1	0.409373	1			blue
XLOC_000357	CUFF.311.1,CUFF.311.2	NA	NA	NA	NA	NA	NA	NA	NA	NA	NA	NA	NA	NA	NA	NA	NA	NA	NA			#N/A
XLOC_000358	CUFF.312.1,CUFF.312.2,CUFF.312.3,CUFF.312.4,CUFF.312.5	-0.106523	NA	0.102709	1	0.387735	NA	-0.219466	NA	0.303777	1	-0.04936	NA	0.256008	NA	0.120246	1	-0.0336196	1			grey
XLOC_000359	CUFF.313.1	0.307619	NA	-0.318936	1	-0.0344445	NA	0.129103	NA	0.237928	1	-0.346386	NA	-0.461186	NA	-1.61966	1	0.827112	1			salmon
XLOC_000360	CUFF.314.1	-0.57145	NA	0.47726	1	0.594926	NA	-0.427635	NA	0.018273	1	0.456948	NA	-0.066276	NA	-2.24103	1	0.390617	1			grey
XLOC_000361	CUFF.315.1,CUFF.315.2,CUFF.315.3,CUFF.315.4,CUFF.315.5,CUFF.315.6,CUFF.315.7,CUFF.315.8	-0.21512	0.817304	-0.168494	1	0.389868	NA	-0.193712	NA	0.0731311	1	0.13142	NA	0.818968	NA	-0.238395	1	-0.217885	1			turquoise
XLOC_000362	LOC107199633	NA	NA	NA	NA	NA	NA	NA	NA	NA	NA	NA	NA	NA	NA	NA	NA	NA	NA			#N/A
XLOC_000363	LOC107199633	-0.152088	NA	0.905546	NA	-0.057381	NA	0.0728844	NA	-0.341063	1	0.274363	NA	1.81861	NA	3.21264	1	0.327129	1			blue
XLOC_000364	LOC107199634	-0.190958	0.84928	-0.129279	1	0.472913	NA	-0.0814661	NA	-0.113156	1	0.201242	NA	0.482018	NA	-0.965581	1	0.154132	1			turquoise
XLOC_000365	CUFF.319.1	-0.207729	0.714146	-0.0107648	1	0.0251133	0.984464	-0.148512	0.596188	-0.00894497	1	0.16569	0.429201	0.463073	0.685539	-0.100986	1	0.0160897	1			turquoise
XLOC_000366	CUFF.320.1	-0.551935	NA	0.479635	1	0.3891	NA	-0.42815	NA	0.064812	1	0.395369	NA	1.09561	NA	1.07444	1	0.521152	1			turquoise
XLOC_000367	CUFF.321.1	0.207438	0.714146	0.1376	1	-0.168034	NA	0.289912	NA	-0.261272	1	-0.0156601	NA	-0.0406958	NA	0.890058	1	-0.864331	1			blue
XLOC_000368	CUFF.322.1	-0.42721	NA	0.30638	1	-0.26073	NA	-0.115699	NA	-0.405996	1	0.520592	NA	1.71294	NA	0.648813	1	0.720695	1			turquoise
XLOC_000369	CUFF.323.1,CUFF.323.2	-0.861612	0.0439375	0.0213054	1	0.255966	NA	-0.339925	NA	-0.451454	1	0.90164	NA	0.912128	0.021107	0.0742523	1	0.0540849	1	1	2	turquoise
XLOC_000370	CUFF.324.1,CUFF.324.2,CUFF.324.3,CUFF.324.4,CUFF.324.5,CUFF.324.6	0.421444	NA	-0.336846	1	0.0668674	NA	0.323333	NA	0.00817683	1	-0.316653	NA	0.475278	NA	0.747176	1	0.0163071	1			brown
XLOC_000371	GTF2H4	-0.748138	NA	0.103987	1	0.136204	NA	-0.497512	NA	-0.0346151	1	0.622785	NA	-0.132415	NA	-1.09146	1	0.276866	1			turquoise
XLOC_000372	CUFF.325.1	-0.445679	NA	0.0954709	1	0.214174	NA	-0.361525	NA	0.0808963	1	0.314576	NA	0.518078	NA	0.0639666	1	-0.181324	1			turquoise
XLOC_000373	CUFF.327.1	0.414676	NA	-0.580979	1	-0.241084	NA	0.367093	NA	-0.0683407	1	-0.258962	NA	-0.118562	NA	-2.33419	1	0.882431	1			pink
XLOC_000374	LOC107199636	0.0318893	NA	0.104913	1	0.30387	NA	0.183737	NA	-0.316469	1	0.137367	NA	1.05486	NA	-0.560353	1	0.0212812	1			turquoise
XLOC_000375	CUFF.328.1	-0.347532	NA	0.231045	1	0.397496	NA	-0.130068	NA	-0.227167	1	0.384772	NA	0.792489	NA	-1.09433	1	-1.33215	1			turquoise
XLOC_000376	LOC107199637	-0.177739	0.650179	0.0794067	1	0.072811	NA	0.0109753	NA	-0.269364	1	0.27082	NA	0.412469	NA	-0.439679	1	-0.0684172	1			turquoise
XLOC_000377	CUFF.330.1	-0.511592	0.262672	0.00398612	1	0.187531	NA	-0.243128	NA	-0.222714	1	0.509965	NA	0.31971	NA	0.244828	1	0.018639	1			turquoise
XLOC_000378	LOC107199638	-0.894446	NA	0.0162684	1	-0.175293	NA	-0.570823	NA	-0.119844	1	0.766671	NA	1.2832	NA	-0.871624	1	0.20335	1			turquoise
XLOC_000379	LOC107199639	-6.72984	NA	1.20927	1	-0.325221	NA	-4.02287	NA	2.15782	1	5.90713	NA	3.58848	NA	-3.30978	1	-3.33739	1			green
XLOC_000380	CUFF.331.1	-0.0832623	0.52423	-0.0354364	1	0.283252	0.847482	0.0773872	0.844029	-0.268083	1	0.198383	0.423815	0.25172	0.6754	-0.601368	1	-0.0298978	1			turquoise
XLOC_000381	CUFF.333.1,CUFF.333.2	-0.532468	0.00257911	-0.522148	0.946927	0.0899498	NA	0.449908	NA	-1.29441	0.12371	1.13136	NA	0.066449	NA	-0.547436	1	-0.29105	1	1		turquoise
XLOC_000382	CUFF.332.1	-0.36622	NA	0.124623	1	-0.0256076	NA	0.818111	NA	-1.69814	0.701214	1.26102	NA	0.260862	NA	-0.935202	1	-0.379245	1			turquoise
XLOC_000383	CUFF.334.1	-0.0825747	NA	-0.0653186	1	-0.151229	NA	-0.250169	NA	0.404933	1	-0.115602	NA	-0.832241	NA	0.936281	1	0.0904622	1			greenyellow
XLOC_000384	LOC107199640	0.374329	NA	-0.70555	NA	-0.18505	NA	-0.235771	NA	1.48845	1	-0.859462	NA	1.72647	NA	-1.71899	1	0.539622	1			grey
XLOC_000385	PTRHD1	NA	NA	NA	NA	NA	NA	NA	NA	NA	NA	NA	NA	NA	NA	NA	NA	NA	NA			#N/A
XLOC_000386	PTRHD1	-0.909997	NA	-0.176894	NA	0.0625481	NA	-0.459951	NA	-0.275149	1	0.838701	NA	2.71301	NA	-3.77048	1	-1.5665	1			turquoise
XLOC_000387	LOC107199642	0.119602	NA	0.89583	NA	1.2181	NA	0.102702	NA	-0.0435469	1	-0.063949	NA	-0.371856	NA	-0.95362	1	0.0161784	1			grey
XLOC_000388	CUFF.336.1,CUFF.336.10,CUFF.336.11,CUFF.336.12,CUFF.336.13,CUFF.336.14,CUFF.336.15,CUFF.336.16,CUFF.336.17,CUFF.336.18,CUFF.336.2,CUFF.336.3,CUFF.336.4,CUFF.336.5,CUFF.336.6,CUFF.336.7,CUFF.336.8,CUFF.336.9	0.203636	NA	-0.556603	1	0.127318	NA	-0.146178	NA	0.719031	1	-0.447189	NA	1.4713	NA	-0.698938	1	-1.09264	1			grey
XLOC_000389	CUFF.337.1,CUFF.337.2	-0.576677	NA	0.368833	NA	-0.580851	NA	-0.518168	NA	0.171291	1	0.34683	NA	1.60588	NA	-1.65709	1	-1.1176	1			#N/A
XLOC_000390	CUFF.338.1	-0.422115	NA	-0.244407	1	0.221527	NA	-0.251534	NA	-0.10846	1	0.37837	NA	1.00454	NA	-0.938803	1	-0.4384	1			turquoise
XLOC_000391	CUFF.339.1	0.555318	0.21349	-0.115776	1	0.191623	NA	0.413439	NA	0.0491373	1	-0.431044	NA	-0.283424	0.595717	-0.0704535	1	0.226478	1			brown
XLOC_000392	SOX17	-0.762083	NA	-0.219915	1	-0.182799	NA	-0.684692	NA	0.277033	1	0.504207	NA	0.796666	NA	0.207194	1	-0.663082	1			turquoise
XLOC_000393	CUFF.340.1	-0.906446	NA	0.0179706	1	0.326455	NA	-0.5073	NA	-0.211995	1	0.824165	NA	0.313322	NA	0.923698	1	-0.0236038	1			turquoise
XLOC_000394	CUFF.341.1,CUFF.341.2	-0.565262	0.266464	0.139471	1	0.128214	NA	-0.276705	NA	-0.227213	1	0.551283	0.0878465	1.00034	0.198762	-0.150458	1	0.442717	1			turquoise
XLOC_000395	CUFF.342.1	-0.73786	0.149583	0.204863	1	0.329781	NA	-0.43617	NA	-0.145651	1	0.652298	NA	1.2376	0.0731451	-0.168174	1	-0.000121257	1			turquoise
XLOC_000396	LOC107199644	-0.344246	NA	1.43859	NA	-0.642015	NA	-0.0694535	NA	-0.322857	1	0.419942	NA	1.14774	NA	1.14502	1	-0.358586	1			yellow
XLOC_000397	LOC109022448	NA	NA	NA	NA	NA	NA	NA	NA	NA	NA	NA	NA	NA	NA	NA	NA	NA	NA			#N/A
XLOC_000398	LOC107199645	-0.390984	NA	-1.16539	NA	0.305905	NA	-0.851356	NA	1.4988	1	-0.157268	NA	1.26361	NA	-0.185972	1	-0.233034	1			tan
XLOC_000399	CUFF.343.1	-0.391242	0.262193	0.122662	1	-0.067787	NA	-0.138347	NA	-0.261081	1	0.432093	NA	0.177133	0.903325	-0.0789392	1	0.333598	1			turquoise
XLOC_000400	CUFF.344.1	0.593423	NA	-0.129635	1	-0.309832	NA	0.576615	NA	-0.226142	1	-0.301471	NA	-1.3689	NA	0.989026	1	0.545298	1			blue
XLOC_000401	CUFF.346.1,CUFF.346.2,CUFF.346.3,CUFF.346.4,CUFF.346.5,CUFF.346.6,CUFF.346.7,CUFF.346.8	NA	NA	NA	NA	NA	NA	NA	NA	NA	NA	NA	NA	NA	NA	NA	NA	NA	NA			#N/A
XLOC_000402	CUFF.345.1,CUFF.345.10,CUFF.345.11,CUFF.345.12,CUFF.345.13,CUFF.345.14,CUFF.345.15,CUFF.345.16,CUFF.345.17,CUFF.345.2,CUFF.345.3,CUFF.345.4,CUFF.345.5,CUFF.345.6,CUFF.345.7,CUFF.345.8,CUFF.345.9	0.563745	NA	1.3792	NA	-0.869482	NA	0.813377	NA	-0.72765	1	-0.00238187	NA	-0.01747	NA	0.787322	1	1.13278	1			purple
XLOC_000403	CUFF.347.1	-0.293156	0.477866	0.0400134	1	0.135062	0.885236	-0.262111	0.35374	0.0938345	1	0.183769	0.425472	0.331598	0.0557257	0.0317881	1	-0.14276	1			turquoise
XLOC_000404	CUFF.348.1	0.160176	NA	-0.604376	1	0.0722544	NA	0.271979	NA	-0.298595	1	0.033528	NA	0.0330591	NA	-0.767453	1	-0.588425	1			red
XLOC_000405	CUFF.349.1	-0.701456	NA	0.0357836	1	0.805452	NA	-0.866629	NA	0.773461	1	0.245182	NA	1.38918	NA	-0.953559	1	-0.0978844	1			turquoise
XLOC_000406	CUFF.350.1	0.642778	NA	-2.60084	NA	1.13034	NA	0.415886	NA	0.266372	1	-0.607682	NA	0.544951	NA	-0.160418	1	1.12563	1			red
XLOC_000407	LOC107199646	-0.0340313	0.833265	0.0399727	1	0.159928	0.847482	0.0218585	0.928025	-0.0942141	1	0.0726151	0.654276	0.186642	0.768392	-0.306271	1	-0.0882166	1			turquoise
XLOC_000408	CUFF.352.1	NA	NA	NA	NA	NA	NA	NA	NA	NA	NA	NA	NA	NA	NA	NA	NA	NA	NA			#N/A
XLOC_000409	CUFF.351.1,CUFF.351.2	-0.47544	NA	-0.761141	1	0.54666	NA	-0.497513	NA	0.299316	1	0.250893	NA	-0.883106	NA	2.3228	1	-0.480822	1			black
XLOC_000410	CUFF.353.1	-0.388368	0.333989	-0.168688	1	0.0559231	0.960191	-0.285506	0.3293	0.0104063	1	0.301625	0.17331	0.186974	0.600512	0.0359694	1	-0.188788	1			turquoise
XLOC_000411	CUFF.354.1	-0.544531	0.407007	0.245121	1	0.10915	NA	-0.21096	NA	-0.308886	1	0.578623	NA	0.182924	NA	-0.444441	1	-0.67296	1			turquoise
XLOC_000412	CUFF.355.1	-0.442032	NA	-0.175905	1	0.298902	NA	-0.22942	NA	-0.162993	1	0.425922	NA	0.27776	NA	-0.0949117	1	0.238404	1			turquoise
XLOC_000413	CUFF.356.1,CUFF.356.2	-0.134405	0.61077	0.0582558	1	0.0685037	0.906734	-0.067099	0.731477	-0.0628331	1	0.133823	0.284408	0.126343	0.335493	-0.177819	1	0.0470892	1			turquoise
XLOC_000414	LRRC4B	-0.161726	0.76591	0.0257203	1	0.0501322	0.955976	-0.108972	0.682019	-0.0210011	1	0.134007	0.480656	0.57289	0.0695694	-0.100752	1	-0.0492408	1			turquoise
XLOC_000415	LOC107199648	NA	NA	NA	NA	NA	NA	NA	NA	NA	NA	NA	NA	NA	NA	NA	NA	NA	NA			#N/A
XLOC_000416	CUFF.358.1	0.0544781	0.970276	0.192325	1	0.226029	0.847482	0.0244672	0.945864	0.0378269	1	-0.0616175	0.812808	0.363349	0.89709	0.35049	1	0.264947	1			grey
XLOC_000417	CUFF.359.1	-0.0931949	NA	0.167139	1	0.410339	NA	-0.151127	NA	0.166615	1	-0.0035486	NA	-0.254794	NA	0.206055	1	-0.156888	1			turquoise
XLOC_000418	CUFF.360.1	-0.323166	NA	0.15585	1	0.100877	NA	-0.281924	NA	0.088077	1	0.21506	NA	0.234416	NA	-0.39647	1	-1.10268	1			turquoise
XLOC_000419	CUFF.361.1	-0.36433	0.664821	-0.037104	1	0.281414	NA	-0.25766	NA	-0.0158121	1	0.292271	NA	0.463083	0.0903081	-0.542646	1	-0.172082	1			turquoise
XLOC_000420	CUFF.362.1	-0.484146	NA	-0.458498	NA	-0.00754174	NA	0.0233339	NA	-0.704615	1	0.730192	NA	2.14921	NA	-1.11275	1	0.379581	1			turquoise
XLOC_000421	CUFF.363.1	0.34223	NA	-0.371997	1	0.450084	NA	0.291776	NA	-0.0188517	1	-0.21669	NA	3.1614	NA	-1.80307	1	0.660716	1			turquoise
XLOC_000422	CUFF.364.1	0.155999	0.478484	0.0829006	1	0.0258804	0.962622	0.123856	0.402732	-0.0111316	1	-0.110326	0.320901	-0.113721	0.589196	0.0295773	1	-0.0420208	1			blue
XLOC_000423	LOC107199650	-2.42998	NA	-0.728338	NA	0.191631	NA	-2.01025	NA	0.717298	1	1.61907	NA	4.60565	NA	2.43592	1	0.923492	1			tan
XLOC_000424	CUFF.365.1	-1.11947	NA	0.913733	NA	-0.623883	NA	-1.17153	NA	0.72049	1	0.546132	NA	4.44979	NA	5.22158	1	-1.08422	1			grey
XLOC_000425	CUFF.366.1,CUFF.366.2,CUFF.366.3,CUFF.366.4,CUFF.367.1	-0.87018	NA	-0.632862	0.88302	-0.0226007	NA	-0.683746	NA	0.154748	1	0.645429	NA	-0.148093	NA	0.227388	1	-1.03195	1			turquoise
XLOC_000426	CUFF.368.1	-1.57506	NA	0.754288	1	0.0642374	NA	-0.800704	NA	-0.465491	1	1.44345	NA	3.08987	NA	1.28249	1	1.29201	1			turquoise
XLOC_000427	LOC107199651	-0.282739	NA	0.03315	1	-0.0986665	NA	-0.103059	NA	-0.192274	1	0.309266	NA	-0.18523	NA	0.38593	1	0.377532	1			turquoise
XLOC_000428	CUFF.369.1	0.573153	NA	-0.735024	0.912867	0.124897	NA	0.402539	NA	0.114257	1	-0.47894	NA	-0.707863	NA	-0.55978	1	-0.73544	1			brown
XLOC_000429	CUFF.370.1	0.110593	NA	0.142201	1	0.566364	NA	0.0217427	NA	0.130065	1	-0.145068	NA	0.16411	NA	-0.302972	1	-0.4852	1			turquoise
XLOC_000430	CUFF.371.1	-0.419493	NA	-0.37426	NA	-0.600555	NA	-0.359431	NA	0.0869608	1	0.265087	NA	3.99264	NA	-4.27089	1	-1.34063	1			turquoise
XLOC_000431	CUFF.372.1	0.148168	NA	0.161312	1	0.0522087	NA	0.100387	NA	0.0215529	1	-0.117838	NA	2.74253	NA	-0.496706	1	-0.99748	1			turquoise
XLOC_000432	CUFF.373.1,CUFF.373.10,CUFF.373.11,CUFF.373.2,CUFF.373.3,CUFF.373.4,CUFF.373.5,CUFF.373.6,CUFF.373.7,CUFF.373.8,CUFF.373.9	-0.0342401	0.724493	0.294204	0.839224	-0.11583	0.909376	0.0700688	0.851378	-0.183774	1	0.119861	0.635093	-0.423451	0.894575	-0.375055	1	-0.0863812	1			green
XLOC_000433	CUFF.374.1,CUFF.374.2	-0.18036	0.84131	-0.11404	1	0.366663	NA	-0.215994	NA	0.17126	1	0.0607802	NA	0.780389	NA	-0.269013	1	0.48636	1			grey
XLOC_000434	CUFF.375.1	-0.146452	NA	-0.174466	1	0.411718	NA	0.00202136	NA	-0.219547	1	0.218251	NA	0.539593	NA	0.0427514	1	-0.277226	1			turquoise
XLOC_000435	CUFF.376.1	-0.797646	NA	-0.694777	NA	0.308228	NA	-0.379501	NA	-0.283459	1	0.787955	NA	-1.26105	NA	0.70862	1	-0.757013	1			black
XLOC_000436	CUFF.377.1	-0.345165	NA	0.414098	1	0.020396	NA	0.0442814	NA	-0.531866	1	0.543941	NA	2.66484	NA	-0.586554	1	-0.349884	1			turquoise
XLOC_000437	LOC107199652	-0.0798914	0.88226	0.126538	1	0.124021	0.872805	-0.086503	0.710304	0.0538004	1	0.0352139	0.856926	0.218572	0.909436	-0.430491	1	-0.23341	1			grey
XLOC_000438	CUFF.378.1,CUFF.378.2,CUFF.378.3	-0.338466	0.691825	-0.11884	1	0.202345	NA	-0.211161	NA	-0.0682703	1	0.29714	NA	0.243093	NA	-0.258259	1	0.341085	1			turquoise
XLOC_000439	CUFF.379.1	-0.272751	NA	0.014417	NA	-0.828285	NA	0.30453	NA	-0.837985	1	0.639214	NA	0.612154	NA	2.58425	1	1.74512	1			pink
XLOC_000440	CUFF.380.1	-0.27892	NA	-0.63116	0.847348	0.229996	NA	-0.158482	NA	-0.0841635	1	0.254805	NA	-0.296119	NA	-0.384813	1	0.350472	1			red
XLOC_000441	CUFF.381.1	-0.110679	NA	-0.0587808	1	-0.185117	NA	-0.202823	NA	0.251252	1	-0.0266065	NA	-0.263382	NA	0.337681	1	0.159738	1			tan
XLOC_000442	CUFF.382.1	-0.962945	0.0547576	0.203653	1	0.108567	NA	-0.54454	NA	-0.198032	1	0.869481	NA	0.220158	NA	0.469554	1	0.212017	1	1		turquoise
XLOC_000443	CUFF.383.1,CUFF.383.2,CUFF.383.3,CUFF.383.4,CUFF.383.5	-0.610958	NA	0.0762912	1	0.305381	NA	-0.316203	NA	-0.207912	1	0.578142	NA	1.75054	NA	-0.512638	1	-0.018935	1			turquoise
XLOC_000444	CUFF.384.1	-0.401216	NA	0.361618	1	0.267459	NA	-0.132693	NA	-0.28516	1	0.456359	NA	0.0232016	NA	-0.649925	1	-0.172012	1			turquoise
XLOC_000445	CUFF.385.1	-1.58362	NA	0.721406	1	0.0940093	NA	-1.01787	NA	0.02566	1	1.33356	NA	0.367253	NA	-0.458485	1	0.0028622	1			turquoise
XLOC_000446	CUFF.386.1	-0.859945	NA	-0.0142452	NA	-2.18389	NA	0.4736	NA	-1.5842	1	1.53437	NA	-1.73962	NA	1.34131	1	0.41122	1			pink
XLOC_000447	CUFF.387.1	-0.657794	NA	0.101573	1	0.618002	NA	-0.30874	NA	-0.316533	1	0.656753	NA	1.79142	NA	0.366252	1	-0.265652	1			turquoise
XLOC_000448	CUFF.388.1	-0.0585278	NA	-0.285761	1	-0.217052	NA	-0.160333	NA	0.249932	1	-0.0683437	NA	-0.720266	NA	-0.947799	1	-0.559251	1			salmon
XLOC_000449	LOC107199653	0.483646	NA	0.630543	1	0.112505	NA	0.217956	NA	0.37174	1	-0.532628	NA	0.247886	NA	-0.680714	1	0.1951	1			blue
XLOC_000450	LOC107199653	NA	NA	NA	NA	NA	NA	NA	NA	NA	NA	NA	NA	NA	NA	NA	NA	NA	NA			#N/A
XLOC_000451	CUFF.391.1	-1.20854	NA	-0.998105	NA	3.17892	NA	-1.19904	NA	0.745425	1	0.443725	NA	4.39443	NA	0.180092	1	-1.439	1			grey
XLOC_000452	CUFF.392.1	-0.648984	NA	0.477881	1	0.579446	NA	-0.361508	NA	-0.215082	1	0.607573	NA	1.13142	NA	-0.174229	1	0.138417	1			turquoise
XLOC_000453	CUFF.393.1	0.137218	0.835501	0.203303	1	-0.105827	NA	0.0196413	NA	0.178618	1	-0.188106	NA	-0.474963	NA	-0.340099	1	-0.0647616	1			grey
XLOC_000454	CUFF.394.1	-0.387678	NA	0.195496	1	-0.128495	NA	0.192486	NA	-0.796657	1	0.717906	NA	0.527203	NA	-0.368568	1	0.471622	1			turquoise
XLOC_000455	CUFF.395.1	-2.00488	NA	-1.42443	NA	0.368464	NA	-0.770094	NA	-0.614452	1	1.95221	NA	-1.66628	NA	-1.19943	1	-1.60701	1			magenta
XLOC_000456	CUFF.396.1,CUFF.396.2,CUFF.396.3	-0.30138	0.425122	0.159708	1	-0.0753591	NA	0.00444171	NA	-0.400634	1	0.434604	NA	-0.155635	NA	-0.304397	1	-0.345792	1			purple
XLOC_000457	CUFF.397.1	-0.257087	NA	0.0798079	1	0.0713787	NA	-0.115389	NA	-0.138993	1	0.26549	NA	0.152363	NA	0.170873	1	0.0473685	1			turquoise
XLOC_000458	CUFF.398.1	0.523243	0.0480023	-0.0536944	1	-0.321931	0.612295	0.346484	0.261678	0.134653	1	-0.451226	0.0202684	-0.276364	0.825578	0.364435	1	0.0454113	1	3		blue
XLOC_000459	CUFF.399.1	-0.0428134	0.982259	-0.323287	1	0.0987596	NA	-0.00286143	NA	-0.056736	1	0.0594098	NA	-0.197289	NA	-0.65989	1	-0.391113	1			red
XLOC_000460	CUFF.400.1	0.354743	0.0711332	-0.0732108	1	0.0453624	NA	0.590788	NA	-0.614887	1	0.0854334	0.85777	0.0968107	0.934505	-0.395128	1	0.277655	1			red
XLOC_000461	CUFF.401.1,CUFF.401.2	0.510872	NA	-0.324367	1	0.242583	NA	0.367722	NA	0.0625902	1	-0.408212	NA	-0.871273	NA	-0.0919228	1	-0.745754	1			grey
XLOC_000462	LOC107199656	-2.16062	NA	-0.935011	NA	0.193359	NA	-1.51868	NA	0.132223	1	1.65361	NA	2.64637	NA	-3.99289	1	-2.86668	1			#N/A
XLOC_000463	CUFF.402.1	-1.37263	NA	-0.0522888	NA	-0.3696	NA	-1.3255	NA	0.66886	1	0.78119	NA	3.60842	NA	1.58651	1	-0.054362	1			tan
XLOC_000464	CUFF.403.1	-0.172102	NA	0.323895	1	0.402387	NA	-0.0111399	NA	-0.22168	1	0.25086	NA	0.243745	NA	-1.73087	1	-0.953724	1			grey
XLOC_000465	CUFF.404.1	0.0131975	NA	-0.122551	1	-0.0364427	NA	-0.175974	NA	0.408878	1	-0.19106	NA	-0.213932	NA	0.369737	1	0.0337569	1			greenyellow
XLOC_000466	CUFF.405.1	-0.0821706	0.851869	-0.186738	1	0.0756842	0.950648	0.00358409	0.992344	-0.12689	1	0.125872	0.620502	-0.0130193	0.994529	0.048838	1	-0.16728	1			red
XLOC_000467	CUFF.406.1	-0.0419601	0.843557	0.181982	1	0.154195	NA	0.0853896	NA	-0.227514	1	0.146117	NA	1.03456	NA	-0.38086	1	0.183361	1			turquoise
XLOC_000468	LOC107199657	-0.322071	0.743899	-0.0296549	1	0.218004	NA	-0.214378	NA	-0.0444114	1	0.267824	NA	1.24049	0.0246781	-0.243859	1	0.0119053	1		2	turquoise
XLOC_000469	CUFF.408.1,CUFF.408.10,CUFF.408.11,CUFF.408.12,CUFF.408.13,CUFF.408.14,CUFF.408.15,CUFF.408.16,CUFF.408.17,CUFF.408.2,CUFF.408.3,CUFF.408.4,CUFF.408.5,CUFF.408.6,CUFF.408.7,CUFF.408.8,CUFF.408.9	-0.345154	0.743899	-0.530064	0.813086	-0.00176308	NA	-0.299434	NA	0.0932887	1	0.222637	NA	0.201906	NA	-1.28142	1	0.195684	1			brown
XLOC_000470	CUFF.409.1,CUFF.409.2,CUFF.409.3,CUFF.409.4,CUFF.409.5,CUFF.409.6,CUFF.409.7,CUFF.409.8	-0.16787	0.560793	-0.0395667	1	0.0157464	0.989285	-0.0286827	0.936477	-0.182771	1	0.218521	0.293503	0.104883	0.945041	0.158114	1	0.0544084	1			turquoise
XLOC_000471	CUFF.410.1	-0.804992	0.0043711	0.120009	1	0.262267	0.847482	-0.424834	0.444221	-0.220056	1	0.743754	0.00190251	-0.224872	0.9285	-0.134228	1	-0.594522	1	1		turquoise
XLOC_000472	CUFF.411.1,CUFF.411.10,CUFF.411.11,CUFF.411.12,CUFF.411.13,CUFF.411.14,CUFF.411.15,CUFF.411.16,CUFF.411.17,CUFF.411.18,CUFF.411.19,CUFF.411.2,CUFF.411.20,CUFF.411.3,CUFF.411.4,CUFF.411.5,CUFF.411.6,CUFF.411.7,CUFF.411.8,CUFF.411.9	-0.0169559	0.912258	-0.386316	0.949655	-0.0104152	NA	0.0611218	NA	-0.145333	1	0.0862788	NA	1.14635	0.273815	0.0676107	1	0.256095	1			grey
XLOC_000473	LOC107199658	-0.112619	NA	-0.222789	1	0.133997	NA	-0.0571232	NA	-0.0559708	1	0.115252	NA	-0.822757	NA	-0.532539	1	0.225226	1			brown
XLOC_000474	CUFF.413.1	-0.827112	NA	0.232881	NA	-0.162419	NA	-0.763458	NA	0.354137	1	0.532373	NA	1.67763	NA	1.18176	1	2.75832	1			grey
XLOC_000475	CUFF.414.1	-0.183733	NA	0.0749984	1	0.207915	NA	-0.230348	NA	0.190953	1	0.0570785	NA	0.365375	NA	-0.800224	1	-0.580777	1			turquoise
XLOC_000476	CUFF.415.1	0.122783	NA	0.112595	1	0.965367	NA	0.299371	NA	-0.378939	1	0.100922	NA	1.64154	NA	0.269845	1	0.980203	1			turquoise
XLOC_000477	CUFF.416.1	-0.35137	0.216075	-0.00902467	1	0.170066	0.847482	-0.328077	0.128855	0.14133	1	0.211571	0.317297	0.171034	0.9773	-0.200747	1	-0.0101666	1			turquoise
XLOC_000478	CUFF.417.1	-0.274405	NA	-0.139875	1	-0.0600448	NA	-0.353752	NA	0.314001	1	0.0712285	NA	-1.30495	NA	1.30494	1	-0.774963	1			yellow
XLOC_000479	LOC107199659	NA	NA	NA	NA	NA	NA	NA	NA	NA	NA	NA	NA	NA	NA	NA	NA	NA	NA			#N/A
XLOC_000480	LOC107199659	0.377331	NA	-0.777746	NA	0.336146	NA	0.355448	NA	-0.147612	1	-0.20302	NA	-0.206941	NA	0.1092	1	-0.463315	1			brown
XLOC_000481	CUFF.419.1,CUFF.419.2	-0.0541015	0.87389	0.0157246	1	0.0358956	0.931903	-0.0458243	0.708328	0.0108116	1	0.0356173	0.706047	0.140365	0.799996	0.12964	1	-0.0541159	1			turquoise
XLOC_000482	CUFF.420.1	0.0254528	0.981955	-0.129941	1	0.000105163	NA	-0.00496119	NA	0.0493745	1	-0.0433405	NA	0.626155	0.74077	0.577855	1	-0.307843	1			black
XLOC_000483	MRPS18B	-0.492221	0.170883	0.0833404	1	0.0573404	0.96621	-0.191259	0.682103	-0.289539	1	0.526231	0.0554962	0.618308	0.145861	-0.274375	1	-0.198234	1			turquoise
XLOC_000484	CUFF.421.1	0.0144274	NA	0.171133	1	0.409762	NA	0.146375	NA	-0.263429	1	0.120151	NA	0.660161	NA	0.355838	1	-0.366773	1			turquoise
XLOC_000485	LOC107199661	0.0575028	0.644005	-0.00916511	1	0.0317008	0.985036	0.185967	0.657299	-0.276362	1	0.097797	0.774368	-0.0745586	0.955491	-0.77627	1	-0.0488473	1			purple
XLOC_000486	CUFF.422.1	-0.568962	0.310472	-0.0360667	1	0.377553	NA	0.00744233	NA	-0.735354	1	0.824842	NA	2.44125	NA	-0.335331	1	-0.219129	1			turquoise
XLOC_000487	CUFF.423.1	1.08802	NA	0.652898	1	-0.825529	NA	0.917257	NA	-0.0776341	1	-0.700551	NA	-0.464028	NA	0.16831	1	1.19082	1			blue
XLOC_000488	CUFF.424.1	0.0203836	NA	0.0455962	1	-0.0334083	NA	0.0127089	NA	0.00433181	1	-0.0172566	NA	0.814251	NA	0.199069	1	1.36833	1			grey
XLOC_000489	CUFF.425.1	-0.0180236	0.916793	0.184994	1	-0.0754125	NA	0.0411494	NA	-0.110903	1	0.0691967	NA	0.0679925	0.959128	-0.163933	1	-0.0120427	1			purple
XLOC_000490	TRAPPC1	-0.0523385	0.95936	0.198022	1	-0.0296842	0.982148	-0.0591496	0.850384	0.043746	1	0.0175953	0.943001	0.0529876	0.828124	0.384214	1	0.225589	1			green
XLOC_000491	CUFF.427.1	-0.52949	NA	-0.392112	1	-0.0593262	NA	-0.0472348	NA	-0.568437	1	0.700783	NA	-0.311621	NA	-0.960061	1	0.0653915	1			turquoise
XLOC_000492	CUFF.428.1	-0.603275	0.0361203	0.275632	1	0.11441	0.938798	-0.0619369	0.929065	-0.607987	1	0.779841	0.0291648	-0.247398	0.980401	0.607116	1	-0.586708	1	1		turquoise
XLOC_000493	CUFF.429.1	-0.379998	0.232249	-0.104722	1	-0.0343654	0.974459	-0.287466	0.253915	0.0235754	1	0.287089	0.143313	0.272961	0.479364	0.215222	1	0.0549545	1			turquoise
XLOC_000494	CUFF.430.1	-0.192362	0.901539	0.0348465	1	0.120742	NA	-0.180964	NA	0.0797173	1	0.111784	NA	0.302415	NA	0.237925	1	0.620792	1			turquoise
XLOC_000495	LOC107199663	-0.104193	0.895008	0.112327	1	0.0915883	0.914727	-0.061796	0.832191	-0.0307584	1	0.0958244	0.637172	0.241969	0.853489	-0.262796	1	-0.44512	1			turquoise
XLOC_000496	CUFF.432.1	-0.313357	0.788196	0.258296	1	-0.0813967	NA	-0.293618	NA	0.12609	1	0.188938	NA	0.918666	NA	-0.23192	1	-0.59795	1			green
XLOC_000497	CUFF.433.1	-0.792926	0.201156	-0.106569	1	0.444875	NA	-0.428757	NA	-0.239988	1	0.738612	NA	1.20116	NA	-0.279609	1	-0.130953	1			turquoise
XLOC_000498	CUFF.434.1	-1.1706	NA	0.71316	1	-0.0747007	NA	-0.32901	NA	-0.683692	1	1.27702	NA	3.09067	NA	0.0484606	1	-0.964656	1			turquoise
XLOC_000499	LOC107199664	-0.740082	NA	-0.488733	1	0.276879	NA	-0.394605	NA	-0.213138	1	0.691925	NA	0.848123	NA	-0.361298	1	-0.359281	1			turquoise
XLOC_000500	CUFF.435.1	0.4881	NA	-0.704159	0.946927	-0.158954	NA	0.458551	NA	-0.171329	1	-0.26539	NA	0.577819	NA	0.0741517	1	0.793587	1			brown
XLOC_000501	CUFF.436.1	-0.264703	NA	0.00614055	1	0.152716	NA	-0.184067	NA	-0.0191169	1	0.215942	NA	0.128172	NA	-0.407075	1	0.195156	1			turquoise
XLOC_000502	LOC107199665	NA	NA	NA	NA	NA	NA	NA	NA	NA	NA	NA	NA	NA	NA	NA	NA	NA	NA			#N/A
XLOC_000503	LOC107199665	-2.80253	NA	1.56993	NA	-0.755319	NA	-1.89259	NA	-0.181946	1	2.33625	NA	-0.364898	NA	2.72579	1	0.223794	1			turquoise
XLOC_000504	CUFF.438.1	-0.289264	NA	0.327292	1	0.145684	NA	0.106159	NA	-0.568148	1	0.514068	NA	0.530446	NA	-0.345069	1	0.041179	1			turquoise
XLOC_000505	LOC107199666	-0.576686	NA	-0.112058	NA	-1.06174	NA	-0.157494	NA	-0.55004	1	0.707504	NA	1.65229	NA	1.03166	1	-0.164719	1			#N/A
XLOC_000506	LOC107199667	NA	NA	NA	NA	NA	NA	NA	NA	NA	NA	NA	NA	NA	NA	NA	NA	NA	NA			#N/A
XLOC_000507	LOC107199667	NA	NA	NA	NA	NA	NA	NA	NA	NA	NA	NA	NA	NA	NA	NA	NA	NA	NA			#N/A
XLOC_000508	GABRP,KCNIP1	0.093425	0.779718	0.0708884	1	-0.150528	0.847482	0.0227551	0.937798	0.0974911	1	-0.118439	0.509827	-0.399147	0.804519	0.709416	1	-0.165124	1			blue
XLOC_000509	CUFF.449.1,CUFF.449.2	-0.0399963	0.786362	0.28438	0.803175	0.0371038	0.974459	-0.102708	0.734408	0.150148	1	-0.040525	0.872259	0.064911	0.761328	0.185283	1	-0.39081	1			green
XLOC_000510	LOC107198540	0.0767426	0.622326	0.127881	0.481678	-0.155451	0.343628	0.0383358	0.741362	0.0399211	1	-0.0774161	0.277886	-0.0597537	0.923139	0.0453808	1	-0.0369378	1			blue
XLOC_000511	LOC107198550	0.117681	0.859787	0.0743021	1	0.0157955	0.987323	0.086431	0.737274	0.00580167	1	-0.0909496	0.627341	-0.301785	0.0476202	0.162389	1	-0.2554	1		1	blue
XLOC_000512	TLX3	0.144657	NA	-1.07385	NA	-0.0999547	NA	-0.157494	NA	0.531965	1	-0.374501	NA	-2.42577	NA	-0.159961	1	-0.164719	1			#N/A
XLOC_000513	NPM1	-0.0410984	0.882223	0.0188353	1	0.0657217	0.847482	-0.0227003	0.833596	-0.0158995	1	0.0388852	0.593469	0.0503354	0.979063	0.0208065	1	0.0483098	1			turquoise
XLOC_000514	FGF18	-0.391987	0.450628	0.166839	1	0.15381	NA	-0.421069	NA	0.27438	1	0.187255	NA	0.347054	NA	0.451709	1	0.0564706	1			turquoise
XLOC_000515	LOC107198541	-0.851434	0.675499	-0.441145	1	0.0646198	NA	-0.829844	NA	0.422379	1	0.491975	NA	0.35389	NA	-1.37795	1	0.278235	1			grey
XLOC_000516	KCNMB1	1.27026	NA	0.656755	NA	0.33714	NA	0.724858	NA	0.848715	1	-1.30312	NA	-2.15274	NA	-0.67865	1	-1.98535	1			blue
XLOC_000517	FBXW11	-0.000536916	0.93568	0.0168676	1	0.00705649	0.985468	-0.0139374	0.89613	0.0273496	1	-0.0129628	0.870056	-0.00127363	0.811133	0.0466551	1	-0.00164457	1			blue
XLOC_000518	ETF1	-0.0480965	0.877319	0.0463353	1	0.0235546	0.955091	-0.0423421	0.695233	0.0132477	1	0.0301913	0.722619	-0.0565106	0.792149	0.0456585	1	-0.0470007	1			turquoise
XLOC_000519	HSPA9	-0.185703	0.176817	0.0147229	1	0.041541	0.914727	-0.116135	0.398775	-0.0402674	1	0.161481	0.0651342	0.0786439	0.0535261	0.0430681	1	-0.0465705	1		2	turquoise
XLOC_000520	CUFF.451.1	-0.211788	0.664096	0.492561	0.168989	0.0220988	0.985468	-0.206337	0.469874	0.0991082	1	0.117784	0.630193	0.07366	0.978441	-0.168189	1	-0.36887	1			green
XLOC_000521	CUFF.463.1	-1.03072	NA	0.562679	1	0.773882	NA	-0.848085	NA	0.227809	1	0.717248	NA	1.7803	NA	0.143294	1	0.1034	1			turquoise
XLOC_000522	CUFF.464.1,CUFF.464.2	0.205892	NA	-0.282933	NA	0.244697	NA	0.0365382	NA	0.208504	1	-0.269763	NA	6.52055	NA	-3.57687	1	-1.29066	1			grey
XLOC_000523	CUFF.465.1	1.14159	NA	-1.45808	NA	0.51862	NA	1.55101	NA	-1.27181	1	0.0687148	NA	2.10763	NA	2.53095	1	1.01935	1			brown
XLOC_000524	CUFF.466.1	-0.0680558	NA	-0.321839	1	0.124857	NA	0.0907851	NA	-0.269046	1	0.188207	NA	0.910178	NA	-1.14881	1	-0.185362	1			red
XLOC_000525	CUFF.467.1,CUFF.467.2,CUFF.467.3,CUFF.467.4,CUFF.467.5,CUFF.467.6,CUFF.467.7	-0.302677	NA	-0.172399	1	0.177441	NA	-0.279151	NA	0.113879	1	0.188477	NA	-0.51891	NA	-0.327176	1	-0.0307502	1			turquoise
XLOC_000526	CUFF.468.1	-0.242582	0.796276	0.191873	1	-0.0480515	NA	-0.209145	NA	0.0640032	1	0.160551	NA	-0.443659	NA	-0.044426	1	-0.234464	1			green
XLOC_000527	CUFF.469.1,CUFF.469.2	-1.00958	0.00429216	0.125505	1	-0.261391	NA	-0.0167311	NA	-0.979547	1	1.31435	NA	-0.318322	NA	-0.57588	1	-0.706605	1	1		turquoise
XLOC_000528	CUFF.470.1	-0.11852	0.929433	-0.0127684	1	0.339674	NA	-0.0442338	NA	-0.0872622	1	0.132558	NA	0.587339	NA	-0.115688	1	-0.0911357	1			turquoise
XLOC_000529	CUFF.471.1	0.0904085	NA	-0.0990621	1	-0.230655	NA	0.194377	NA	-0.250824	1	0.0586043	NA	0.171747	NA	0.12374	1	-0.165208	1			grey
XLOC_000530	CUFF.472.1	0.0617203	0.97201	-0.0266466	1	0.30775	0.827667	0.0609446	0.863663	-0.0272251	1	-0.0339255	0.903978	0.282653	0.602367	0.00192201	1	-0.20718	1			turquoise
XLOC_000531	CUFF.473.1,CUFF.473.2,CUFF.473.3,CUFF.473.4,CUFF.473.5,CUFF.473.6,CUFF.473.7	0.161039	0.928834	-0.0823771	1	0.367086	NA	0.168143	NA	-0.0948091	1	-0.0724698	NA	0.513883	NA	0.761028	1	-0.459309	1			grey
XLOC_000532	CUFF.474.1	-0.364847	NA	-0.0982891	1	0.19871	NA	-0.273531	NA	0.0165502	1	0.280053	NA	-0.330855	NA	-0.361309	1	-0.794778	1			grey
XLOC_000533	CUFF.475.1	0.103702	0.950243	0.0447342	1	0.199747	NA	0.0242871	NA	0.115879	1	-0.13521	NA	0.278873	NA	0.0856064	1	0.871369	1			blue
XLOC_000534	CUFF.476.1	-0.376182	NA	0.24299	1	-0.626113	NA	0.349924	NA	-1.01286	1	0.839217	NA	0.339167	NA	0.101159	1	-0.164744	1			grey
XLOC_000535	CUFF.477.1	-0.399399	NA	0.189528	1	-0.724413	NA	-0.0716821	NA	-0.395541	1	0.511032	NA	-0.205949	NA	-0.706864	1	-0.435063	1			grey
XLOC_000536	CUFF.478.1	-0.0300455	0.880381	0.128033	1	-0.00303245	0.998889	0.0417529	0.911253	-0.127066	1	0.0863386	0.744772	-0.235437	0.665993	-0.479402	1	-0.105877	1			turquoise
XLOC_000537	LOC107199668	-0.331954	0.670438	0.11059	1	0.132179	NA	-0.165172	NA	-0.14641	1	0.328324	NA	0.996933	NA	-0.347433	1	-0.0460092	1			turquoise
XLOC_000538	CUFF.479.1	-0.467499	NA	0.0853217	1	0.225476	NA	-0.326002	NA	-0.0219323	1	0.378749	NA	1.24284	NA	-0.764191	1	-0.694716	1			turquoise
XLOC_000539	CUFF.480.1	-0.425941	0.786042	0.0692174	1	0.218133	NA	-0.347183	NA	0.0737153	1	0.300095	NA	-0.986552	NA	0.59031	1	-0.214798	1			grey
XLOC_000540	CUFF.481.1	-0.292342	NA	-0.156518	1	-0.331242	NA	-0.102807	NA	-0.206963	1	0.329202	NA	0.285873	NA	0.415355	1	-0.197485	1			black
XLOC_000541	LOC107199670	-0.378817	0.628073	0.219083	1	0.171235	NA	-0.113189	NA	-0.296156	1	0.43941	NA	1.08464	NA	0.159796	1	0.231524	1			turquoise
XLOC_000542	CUFF.482.1,CUFF.482.2,CUFF.483.1	-0.143322	0.579966	-0.00521546	1	-0.152351	NA	0.158289	NA	-0.524214	1	0.368604	NA	0.0139892	NA	0.25566	1	0.454312	1			turquoise
XLOC_000543	CUFF.484.1	-1.07604	NA	-0.00413642	NA	0.681707	NA	-0.538638	NA	-0.378011	1	0.99174	NA	3.60001	NA	0.606953	1	0.401814	1			turquoise
XLOC_000544	CUFF.485.1	-0.0450538	NA	0.807696	NA	0.185939	NA	-0.30446	NA	0.642873	1	-0.21324	NA	0.746261	NA	-0.610829	1	0.476404	1			grey
XLOC_000545	CUFF.486.1,CUFF.486.2,CUFF.486.3,CUFF.486.4	0.484156	NA	-0.0530602	1	0.131994	NA	0.288984	NA	0.189015	1	-0.454837	NA	-1.26549	NA	0.0486252	1	0.303732	1			salmon
XLOC_000546	CUFF.487.1	NA	NA	NA	NA	NA	NA	NA	NA	NA	NA	NA	NA	NA	NA	NA	NA	NA	NA			#N/A
XLOC_000547	CUFF.488.1	0.451301	NA	0.819984	NA	0.301872	NA	0.206014	NA	0.366698	1	-0.52074	NA	-0.686641	NA	1.95745	1	-1.12088	1			yellow
XLOC_000548	CUFF.489.1	-0.560204	NA	0.480077	1	-0.846272	NA	-0.91638	NA	1.17703	1	0.0584332	NA	0.353646	NA	-0.161101	1	0.148042	1			green
XLOC_000549	CUFF.490.1,CUFF.490.2	-0.364436	NA	0.415014	1	-0.161039	NA	-0.289439	NA	0.051999	1	0.2611	NA	-0.302278	NA	0.639738	1	0.809198	1			yellow
XLOC_000550	CUFF.491.1	-1.10554	NA	0.263977	1	0.358376	NA	-0.633289	NA	-0.187265	1	0.992349	NA	0.384904	NA	-0.563341	1	-0.838435	1			turquoise
XLOC_000551	CUFF.492.1	-1.41004	NA	-1.80795	NA	0.388201	NA	-0.404864	NA	-0.854332	1	1.53127	NA	2.08032	NA	0.176892	1	2.54217	1			#N/A
XLOC_000552	CUFF.493.1	-0.576677	NA	0.368833	NA	-0.580851	NA	-0.518168	NA	0.171291	1	0.34683	NA	1.60588	NA	-1.65709	1	-1.1176	1			#N/A
XLOC_000553	CUFF.494.1	0.152811	NA	-0.505211	1	-0.227684	NA	0.21453	NA	-0.198044	1	-0.0116177	NA	1.04922	NA	-0.55931	1	1.54198	1			black
XLOC_000554	CUFF.495.1	-0.336339	0.359335	-0.0164789	1	0.0083923	0.993647	-0.250705	0.332976	0.0105728	1	0.257529	0.19529	-0.0386868	0.997857	0.232382	1	-0.0024226	1			magenta
XLOC_000555	LOC107199671	-0.430848	NA	-0.530893	NA	-0.386781	NA	0.0344849	NA	-0.618744	1	0.620054	NA	3.94274	NA	3.54009	1	4.09071	1			#N/A
XLOC_000556	LOC107199673	-0.265402	0.669414	0.0589272	1	0.344945	0.827667	-0.146609	0.707187	-0.0932369	1	0.251036	0.341262	0.186083	0.0683347	-0.1491	1	-0.0282927	1			turquoise
XLOC_000557	CUFF.496.1	-0.633547	NA	0.115463	1	-0.316014	NA	-0.698499	NA	0.484037	1	0.32419	NA	0.865082	NA	-0.191785	1	-0.145005	1			green
XLOC_000558	CUFF.497.1	NA	NA	NA	NA	NA	NA	NA	NA	NA	NA	NA	NA	NA	NA	NA	NA	NA	NA			#N/A
XLOC_000559	CUFF.498.1	0.0593178	NA	0.44831	1	0.467172	NA	0.0533393	NA	-0.0195073	1	-0.035297	NA	-0.152973	NA	0.216536	1	0.127721	1			grey
XLOC_000560	CUFF.499.1	-0.221941	NA	2.98328	NA	1.52652	NA	-0.62927	NA	0.853251	1	-0.317205	NA	6.65739	NA	-4.72927	1	-2.94747	1			green
XLOC_000561	CUFF.500.1	-0.902857	NA	-0.177329	1	-0.371285	NA	-0.814194	NA	0.357147	1	0.605068	NA	-0.535519	NA	0.685693	1	-0.675679	1			turquoise
XLOC_000562	CUFF.501.1	-0.109013	NA	-0.207163	1	-0.189506	NA	0.00531069	NA	-0.167089	1	0.164649	NA	-0.259116	NA	-0.352185	1	-0.0593918	1			pink
XLOC_000563	CUFF.502.1	-0.339354	NA	-0.057764	1	-0.168771	NA	-0.415142	NA	0.340184	1	0.12273	NA	-0.274537	NA	0.0477538	1	-0.752246	1			yellow
XLOC_000564	CUFF.503.1	-1.20357	NA	0.289341	1	0.155896	NA	-1.08706	NA	0.534275	1	0.814507	NA	-0.793339	NA	0.699311	1	-0.0165818	1			green
XLOC_000565	CUFF.504.1	-0.717129	0.457909	0.0686857	1	0.343467	NA	-0.366061	NA	-0.277549	1	0.694229	NA	1.16526	NA	-0.666643	1	0.288236	1			turquoise
XLOC_000566	CUFF.505.1	-0.328016	NA	0.164809	1	-0.0890065	NA	-0.36481	NA	0.248625	1	0.151233	NA	0.143835	NA	-0.453799	1	-0.593241	1			green
XLOC_000567	CUFF.506.1	-0.266482	NA	0.0354011	1	0.617514	NA	-0.385505	NA	0.392308	1	0.0456345	NA	0.266017	NA	-0.719602	1	-0.438809	1			magenta
XLOC_000568	CUFF.507.1	-0.166738	NA	-0.181726	1	0.231517	NA	-0.269709	NA	0.310427	1	-0.00681545	NA	-0.241492	NA	0.0758696	1	1.00501	1			grey
XLOC_000569	CUFF.508.1	-0.385069	0.682366	-0.215943	1	0.252576	NA	-0.302157	NA	0.0464025	1	0.279987	NA	0.658144	NA	-0.18241	1	0.0516248	1			turquoise
XLOC_000570	CUFF.509.1	-0.296058	NA	-0.90614	1	0.869633	NA	0.133878	NA	-0.610908	1	0.540576	NA	-0.7039	NA	-0.604203	1	-0.0577807	1			red
XLOC_000571	CUFF.510.1	-0.855768	0.22596	0.424978	1	0.354163	NA	-0.465454	NA	-0.247067	1	0.787238	NA	1.44731	0.0080253	-0.494834	1	0.43289	1		2	turquoise
XLOC_000572	CUFF.511.1	-1.20273	NA	0.309325	1	0.441292	NA	-0.625333	NA	-0.27253	1	1.11599	NA	1.08232	NA	-0.70522	1	-0.952252	1			turquoise
XLOC_000573	CUFF.512.1	-0.180337	0.70675	-0.0181367	1	0.140385	0.871806	-0.127443	0.613392	-0.0115013	1	0.143654	0.430855	0.547156	0.0339352	0.00293812	1	-0.0124035	1		2	turquoise
XLOC_000574	LOC107199674	-0.781273	NA	-0.354223	1	-0.216679	NA	-0.363141	NA	-0.307278	1	0.771662	NA	0.704792	NA	0.882258	1	-0.018013	1			turquoise
XLOC_000575	CUFF.513.1	-0.489301	0.538656	-0.212179	1	0.168379	NA	-0.323817	NA	-0.0496461	1	0.409196	NA	0.728752	NA	-0.211399	1	-0.530284	1			turquoise
XLOC_000576	CUFF.514.1	0.390522	NA	1.42418	NA	0.568551	NA	0.0955023	NA	0.504175	1	-0.520693	NA	-0.426934	NA	-0.415748	1	1.83443	1			grey
XLOC_000577	CUFF.515.1	-0.27081	NA	0.229324	1	0.116251	NA	-0.1245	NA	-0.138314	1	0.278206	NA	-0.924772	NA	-0.262845	1	0.475139	1			grey
XLOC_000578	LOC107199675	-0.233573	0.669889	-0.00116178	1	0.136755	0.903336	-0.112604	0.765184	-0.114585	1	0.235836	0.340369	0.247491	0.370055	-0.255549	1	0.130565	1			turquoise
XLOC_000579	CUFF.516.1	-0.344332	NA	-0.137356	1	0.0524345	NA	-0.276033	NA	0.0503772	1	0.246258	NA	0.684333	NA	0.0850953	1	-0.0417179	1			turquoise
XLOC_000580	CUFF.517.1	-0.54028	NA	0.053641	1	-0.219952	NA	-0.40505	NA	0.0351565	1	0.417152	NA	0.462377	NA	0.0309669	1	0.177389	1			turquoise
XLOC_000581	CUFF.518.1	0.00814229	0.530014	-0.0872806	1	0.272851	NA	-0.213227	NA	0.481347	1	-0.219093	NA	-0.484236	NA	-0.696968	1	0.321113	1			grey
XLOC_000582	CUFF.519.1	-0.00717548	NA	0.378883	1	0.537664	NA	-0.0981998	NA	0.182199	1	-0.0755313	NA	-1.0618	NA	-1.31967	1	0.425641	1			grey
XLOC_000583	CUFF.520.1	-0.505566	NA	-0.860274	1	-0.0643616	NA	-0.288312	NA	-0.158031	1	0.47399	NA	0.406917	NA	0.151778	1	0.0845059	1			tan
XLOC_000584	CUFF.522.1,CUFF.522.2	NA	NA	NA	NA	NA	NA	NA	NA	NA	NA	NA	NA	NA	NA	NA	NA	NA	NA			#N/A
XLOC_000585	CUFF.521.1,CUFF.521.2,CUFF.521.3,CUFF.521.4,CUFF.521.5	0.133142	0.925124	0.00479607	1	-0.209529	NA	0.165626	NA	-0.132447	1	-0.0360104	NA	-0.478165	0.134192	0.0662035	1	0.00847813	1			grey
XLOC_000586	CUFF.523.1	-0.154264	0.929378	0.126151	1	-0.0498092	NA	-0.113906	NA	-0.00299404	1	0.123392	NA	0.0469825	NA	-0.136665	1	-0.291914	1			turquoise
XLOC_000587	LOC107199676	-0.0549553	0.958427	-0.520232	0.946927	0.470269	NA	0.0222964	NA	-0.124568	1	0.102212	NA	1.15208	NA	-0.744009	1	-0.0780974	1			red
XLOC_000588	LOC109022382	-0.197751	NA	-0.674755	1	0.0257028	NA	-0.19482	NA	0.109482	1	0.0991008	NA	0.146963	NA	-1.68773	1	0.580397	1			turquoise
XLOC_000589	LOC107198558	-3.02559	NA	0.0298999	NA	0.392569	NA	-2.96658	NA	1.88618	1	2.04139	NA	-1.09007	NA	-0.651754	1	0.0993153	1			#N/A
XLOC_000590	LOC107198558	-0.488072	0.190844	0.171072	1	-0.0642152	0.955976	-0.301339	0.361825	-0.0917609	1	0.425961	0.0666137	0.161296	0.772854	0.36127	1	0.311681	1			turquoise
XLOC_000591	LOC107198559	-0.378191	NA	0.152345	1	0.656662	NA	-0.484915	NA	0.430396	1	0.123889	NA	-0.704904	NA	-0.325363	1	1.03772	1			grey
XLOC_000592	GPR182	-0.359547	NA	0.382519	1	-1.16861	NA	-0.259358	NA	-0.0198149	1	0.308665	NA	1.1384	NA	-0.487917	1	0.803646	1			greenyellow
XLOC_000593	LOC107198561	NA	NA	NA	NA	NA	NA	NA	NA	NA	NA	NA	NA	NA	NA	NA	NA	NA	NA			#N/A
XLOC_000594	NEMP1	NA	NA	NA	NA	NA	NA	NA	NA	NA	NA	NA	NA	NA	NA	NA	NA	NA	NA			#N/A
XLOC_000595	NAB2	-0.409682	0.438914	0.191567	1	0.331085	0.847482	-0.294654	0.426688	-0.00541519	1	0.323221	0.234759	0.335693	0.0235544	-0.0478901	1	-0.121596	1		2	turquoise
XLOC_000596	LRP1	-0.00801504	0.589217	0.0325871	1	-0.0500091	0.87343	-0.0455188	0.685988	0.0801283	1	-0.0333588	0.701822	0.0591529	0.723694	0.0380923	1	-0.0463205	1			greenyellow
XLOC_000597	NXPH4	0.101185	0.673004	0.033372	1	0.139944	0.901585	0.183444	0.588608	-0.212201	1	0.0337001	0.91554	0.297641	0.913685	-0.495184	1	0.501187	1			red
XLOC_000598	SHMT2	-0.287465	0.333989	-0.033999	1	0.124442	0.873307	-0.144808	0.615531	-0.124969	1	0.282512	0.119734	0.499704	0.0100424	-0.0109816	1	-0.116284	1		2	turquoise
XLOC_000599	LOC107198572	0.769509	NA	0.735656	NA	1.55511	NA	1.02984	NA	-0.896901	1	-0.0370301	NA	-3.24404	NA	0.326588	1	-0.0223446	1			grey
XLOC_000600	INHBE	-0.605132	NA	-0.0255442	NA	0.740531	NA	0.269387	NA	-1.05235	1	1.06714	NA	-1.30448	NA	1.10016	1	-3.59722	1			#N/A
XLOC_000601	GLI1	-0.379005	0.695717	-0.429872	0.983348	0.357867	NA	-0.258901	NA	-0.0265729	1	0.312536	NA	-0.206667	NA	0.237701	1	0.203207	1			turquoise
XLOC_000602	LOC107198580	NA	NA	NA	NA	NA	NA	NA	NA	NA	NA	NA	NA	NA	NA	NA	NA	NA	NA			#N/A
XLOC_000603	LOC107198581	-0.189397	0.342012	0.0733828	1	0.157586	0.847482	-0.0772281	0.736448	-0.119735	1	0.203532	0.131065	0.235923	0.0225061	0.217816	1	0.00932801	1		2	turquoise
XLOC_000604	LMBR1L	-0.0254722	NA	-0.142745	1	0.0172987	NA	0.0502825	NA	-0.141019	1	0.0905571	NA	0.806813	NA	-0.256251	1	-0.0761376	1			grey
XLOC_000605	DHH	0.130077	NA	-0.0874272	1	-0.0591699	NA	-0.322317	NA	1.08506	1	-0.539662	NA	1.17649	NA	0.129986	1	1.19716	1			grey
XLOC_000606	KMT2D	-0.186596	0.40175	0.0211795	1	0.0312812	0.955976	-0.125537	0.453029	-0.0233536	1	0.154202	0.18605	0.252423	0.0865009	-0.104481	1	0.0300067	1			turquoise
XLOC_000607	PRKAG1	-0.218233	0.44607	0.0653927	1	0.0721763	0.912902	-0.188399	0.324127	0.0561286	1	0.143224	0.357488	-0.0158553	0.687215	-0.262311	1	-0.0324142	1			turquoise
XLOC_000608	DDN	-1.60867	NA	-0.384065	1	0.744542	NA	-0.962921	NA	-0.25916	1	1.32892	NA	3.38422	NA	2.79478	1	1.38701	1			turquoise
XLOC_000609	ARF3	-0.250616	0.172223	-0.144513	1	0.209024	0.74413	-0.0957151	0.713863	-0.166568	1	0.27408	0.0614456	0.36916	0.000346845	-0.225556	1	-0.0184521	1		2	turquoise
XLOC_000610	FKBP11	-0.24113	0.730752	-0.0687222	1	0.307431	NA	-0.0997447	NA	-0.148972	1	0.257971	NA	0.851746	NA	-0.386012	1	-0.158507	1			turquoise
XLOC_000611	DDX23,RND1	-0.200997	0.329377	0.0606976	1	-0.00158419	0.998889	-0.0866432	0.707393	-0.117917	1	0.2116	0.122145	0.239742	0.000791373	-0.0666858	1	0.0810038	1		2	turquoise
XLOC_000612	ADCY6	-0.0512799	0.548056	0.0011251	1	0.000329476	0.999351	0.0171875	0.922985	-0.108699	1	0.0929815	0.378752	0.0173356	0.644981	-0.00461023	1	-0.0209135	1			turquoise
XLOC_000613	CCNT1	-0.0916802	0.886012	-0.0584317	1	-0.0375585	0.962622	-0.0733609	0.733685	0.0106822	1	0.0652722	0.693271	0.0818116	0.368572	0.156534	1	0.0302332	1			turquoise
XLOC_000614	KANSL2	-0.335196	0.211778	0.0107057	1	0.056963	0.94622	-0.185458	0.492811	-0.109908	1	0.312893	0.0722435	0.11759	0.0947341	-0.233034	1	-0.00348869	1			turquoise
XLOC_000615	NCKAP5L	-0.255957	0.543535	0.0055944	1	0.215749	0.872805	-0.0620417	0.900098	-0.24038	1	0.315391	0.273924	0.649719	0.187514	0.0301326	1	0.314456	1			turquoise
XLOC_000616	FMNL3	-0.432892	0.318085	0.0624623	1	-0.18197	NA	-0.310223	NA	-0.00450795	1	0.343042	0.15858	-0.0573808	0.949499	-0.0324131	1	0.113797	1			green
XLOC_000617	LOC107198587	NA	NA	NA	NA	NA	NA	NA	NA	NA	NA	NA	NA	NA	NA	NA	NA	NA	NA			#N/A
XLOC_000618	CUFF.575.3,CUFF.575.4,LETMD1	-0.151977	0.754017	0.0548968	1	-0.0410309	0.976711	-0.0412993	0.914821	-0.138098	1	0.183249	0.448443	0.0455093	0.568473	-0.103846	1	0.0918583	1			turquoise
XLOC_000619	BAZ2A	-0.263919	0.438848	0.0804686	1	0.11874	0.872805	-0.209651	0.369817	0.0329835	1	0.18918	0.293675	0.20615	0.22323	-0.243937	1	-0.0494604	1			turquoise
XLOC_000620	ATP5B	-0.228491	0.245153	0.0217564	1	0.0303299	0.957101	-0.16881	0.311706	0.00119993	1	0.174215	0.154137	0.110024	0.000166626	-0.0227607	1	-0.0767619	1		2	turquoise
XLOC_000621	PTGES3	-0.104774	0.476526	0.0536775	1	0.0910169	0.847482	-0.0657453	0.533895	-0.0236757	1	0.0913744	0.189898	0.0254346	0.361719	0.0219556	1	-0.00199415	1			turquoise
XLOC_000622	NACA	-0.16833	0.373712	0.0110538	1	0.106502	0.847482	-0.0843098	0.646897	-0.077524	1	0.166494	0.136171	0.242447	0.0614807	-0.00499895	1	-0.109131	1			turquoise
XLOC_000623	NACA	-0.0799304	0.938315	0.259591	1	0.123456	NA	0.00738186	NA	-0.133042	1	0.12527	NA	0.147732	NA	-0.00114782	1	-0.276951	1			grey
XLOC_000624	PRIM1	-0.290713	NA	-0.369167	1	-0.1663	NA	-0.254324	NA	0.0803173	1	0.19156	NA	0.566937	NA	-0.360534	1	0.158683	1			turquoise
XLOC_000625	ZBTB39	-0.0370946	0.546543	-0.0626757	1	0.144888	0.873331	0.0977524	0.762655	-0.244644	1	0.149997	0.512411	0.177912	0.921366	0.101153	1	0.00926363	1			red
XLOC_000626	TAC3	0.187505	0.326372	-1.14288	0.528082	1.20274	NA	0.640957	NA	-1.01228	1	0.444765	NA	-0.510032	NA	-1.3104	0.415944	0.524848	1			red
XLOC_000627	MYO1A	-0.108247	NA	0.0426498	1	-0.222824	NA	0.0257006	NA	-0.199256	1	0.177303	NA	-0.514261	NA	0.149834	1	0.437048	1			grey
XLOC_000628	NEMP1	-0.2722	0.679584	0.0310271	1	0.00938918	NA	-0.223927	NA	0.0486565	1	0.191531	NA	-0.333353	NA	-0.246373	1	0.0131107	1			green
XLOC_000629	STAT6	0.0408483	0.826404	0.00973643	1	-0.0732835	0.942053	0.100387	0.75656	-0.138698	1	0.0391721	0.883401	0.0743059	0.101066	-0.115618	1	0.0485307	1			turquoise
XLOC_000630	NDUFA4L2	-0.636875	NA	0.248544	1	-0.295516	NA	-0.365696	NA	-0.154751	1	0.582711	NA	0.302229	NA	-0.45263	1	-0.256044	1			turquoise
XLOC_000631	STAC3	-0.80748	NA	-0.329373	1	0.357671	NA	-0.589543	NA	0.0667779	1	0.630486	NA	-1.36852	NA	0.17696	1	0.349456	1			turquoise
XLOC_000632	R3HDM2	-0.125776	0.708962	-0.044581	1	0.0770344	0.897225	-0.108495	0.533043	0.0305421	1	0.0817327	0.554936	0.0729558	0.48597	-0.0965458	1	0.00147291	1			turquoise
XLOC_000633	PRPH	-0.135854	0.767273	-0.0243671	1	0.115537	0.891029	-0.142287	0.554323	0.0830467	1	0.0660286	0.754336	0.266952	0.882459	-0.36122	1	0.179102	1			grey
XLOC_000634	LOC107198580	-0.371026	0.159612	-0.0624862	1	0.209613	0.847482	-0.201405	0.485251	-0.12867	1	0.347777	0.0567172	0.644277	6.68904e-08	-0.174791	1	-0.0353127	1		2	turquoise
XLOC_000635	KMT2D	NA	NA	NA	NA	NA	NA	NA	NA	NA	NA	NA	NA	NA	NA	NA	NA	NA	NA			#N/A
XLOC_000636	WNT1	0.203062	NA	-0.523499	1	0.0167206	NA	0.122204	NA	0.075093	1	-0.190177	NA	0.701684	NA	-1.69835	1	-0.327126	1			red
XLOC_000637	CCDC65	0.101995	0.164788	-0.479996	1	0.331568	NA	0.540883	NA	-0.826816	1	0.393208	NA	-1.10519	NA	-0.827713	1	0.549825	1			red
XLOC_000638	CACNB3	-0.193344	0.471509	0.0632022	1	0.091506	0.87774	-0.113534	0.580275	-0.0561243	1	0.175395	0.200793	0.343868	0.0237475	-0.222346	1	-0.0854421	1		2	turquoise
XLOC_000639	TMBIM6	-0.163293	0.438157	-0.0695308	1	0.0668125	0.898408	-0.091859	0.597347	-0.0560889	1	0.152004	0.174958	0.147037	0.00265843	-0.0926078	1	-0.0402453	1		2	turquoise
XLOC_000640	ATG101	-0.311935	0.291755	-0.0523918	1	0.0634106	0.938798	-0.17995	0.495738	-0.0911557	1	0.285718	0.10289	0.244427	0.0685951	-0.0378381	1	0.062346	1			turquoise
XLOC_000641	NR4A1	-0.764106	0.0982495	0.227371	1	-0.143585	NA	-0.531936	NA	0.00748409	1	0.612209	NA	0.136417	NA	-0.118998	1	-0.355685	1			turquoise
XLOC_000642	GRASP	-0.603499	0.144281	0.236676	1	-0.133179	0.912815	-0.50122	0.130275	0.139987	1	0.417699	0.168846	-0.0677318	0.558254	-0.461326	1	-0.469306	1			green
XLOC_000643	ACVR1B	-0.0795622	0.733463	-0.0766322	1	0.0719505	0.872805	-0.039987	0.777051	-0.0380088	1	0.0794247	0.39028	0.0191164	0.804821	-0.165226	1	0.00998706	1			red
XLOC_000644	ACVRL1	-0.259645	0.543535	-0.040221	1	-0.0558057	0.955091	-0.195619	0.459082	0.0112315	1	0.19597	0.329158	0.148449	0.946876	-0.375351	1	-0.199196	1			turquoise
XLOC_000645	ANKRD33	2.01849	NA	0.297343	NA	-0.506871	NA	1.26392	NA	0.899862	1	-1.88796	NA	-0.922383	NA	0.864006	1	0.661637	1			#N/A
XLOC_000646	LETMD1	-0.0912996	0.862467	-0.0251525	1	0.141269	0.847482	-0.0427324	0.867316	-0.049412	1	0.0942358	0.575822	0.0619962	0.378049	-0.210117	1	-0.218341	1			turquoise
XLOC_000647	CUFF.528.1	-0.184481	NA	0.789647	1	0.134959	NA	-0.666326	NA	1.25249	1	-0.325027	NA	-2.50553	NA	-0.0727445	1	-0.577289	1			yellow
XLOC_000648	CUFF.529.1	-0.464856	NA	0.0449812	1	0.145436	NA	-0.123925	NA	-0.370539	1	0.541997	NA	0.648892	NA	0.149543	1	1.59534	1			turquoise
XLOC_000649	CUFF.537.1	-0.422426	NA	-0.117505	1	-0.0680871	NA	-0.440908	NA	0.267538	1	0.225231	NA	0.833165	NA	0.294266	1	0.284539	1			grey
XLOC_000650	CUFF.566.1	-0.0242708	NA	-0.127867	1	-0.277055	NA	0.0839691	NA	-0.201877	1	0.121238	NA	1.20127	NA	0.484731	1	-0.0394586	1			black
XLOC_000651	CUFF.576.1	0.602296	NA	-0.257623	1	-0.00260523	NA	0.420099	NA	0.153741	1	-0.531402	NA	-0.469101	NA	-0.31666	1	1.95692	1			grey
XLOC_000652	CUFF.577.1	0.371954	NA	0.4521	1	-0.290334	NA	0.781562	NA	-0.929404	1	0.266709	NA	-0.76682	NA	-1.07129	1	0.430092	1			grey
XLOC_000653	NOS1AP	-0.155262	0.75707	-0.070408	1	0.192953	NA	-0.18846	NA	0.149869	1	0.0514226	NA	0.216632	0.772854	-0.260418	1	-0.182193	1			turquoise
XLOC_000654	UHMK1	0.0381015	0.743899	-0.0836432	1	0.0853809	0.847482	0.0633783	0.640887	-0.0692572	1	0.00650321	0.956299	0.0401274	0.975324	0.0814521	1	0.0236891	1			red
XLOC_000655	UAP1	-0.188122	0.427894	0.045718	1	0.0594114	0.919273	-0.103484	0.588634	-0.0680812	1	0.177795	0.157302	0.104757	0.630767	-0.166705	1	0.0422592	1			turquoise
XLOC_000656	DDR2	-0.246551	0.632132	0.165499	1	-0.11503	0.922407	-0.254396	0.446195	0.145961	1	0.124468	0.672236	-0.150568	0.946033	-0.3901	1	0.112449	1			green
XLOC_000657	HSD17B7	0.204253	0.54451	-0.327459	0.75682	-0.0192014	NA	0.0640721	NA	0.20028	1	-0.249749	0.255489	0.0541546	0.80122	-0.290781	1	0.166674	1			brown
XLOC_000658	OLFML2B	-0.210549	0.438914	0.0523667	1	0.057556	0.930465	-0.158592	0.403226	0.00734676	1	0.158477	0.261448	0.147337	0.0480464	-0.0368797	1	-0.00638029	1		2	turquoise
XLOC_000659	HTATIP2,RGS5	-0.295035	0.19904	0.0178284	1	-0.125158	0.847482	-0.186235	0.398455	-0.0543734	1	0.25343	0.087488	-0.171548	0.856065	-0.142142	1	-0.178657	1			turquoise
XLOC_000660	LOC107198629	-1.32831	NA	-1.78174	NA	0.394372	NA	-1.34656	NA	0.80123	1	0.675982	NA	0.663931	NA	-2.09826	1	-1.10675	1			#N/A
XLOC_000661	RGS18	-0.00973952	NA	-0.0897133	1	-0.339198	NA	0.0892123	NA	-0.195124	1	0.106523	NA	0.638136	NA	-0.364563	1	0.152517	1			grey
XLOC_000662	RGS21	1.36772	NA	-0.845675	NA	1.11275	NA	1.4258	NA	-0.759397	1	-0.564336	NA	0.0518299	NA	1.4473	1	1.88203	1			#N/A
XLOC_000663	RGS1	0.182069	NA	0.504873	1	-0.0496029	NA	-0.0892935	NA	0.536911	1	-0.37765	NA	0.209408	NA	-0.626147	1	-0.103797	1			grey
XLOC_000664	RGS13	0.547435	NA	0.644649	NA	0.656752	NA	0.425566	NA	0.051875	1	-0.399641	NA	3.51586	NA	0.150033	1	-0.538843	1			#N/A
XLOC_000665	RGS2	0.00546602	0.855995	-0.0913377	1	0.172946	0.847482	0.0517463	0.825955	-0.0953528	1	0.0423704	0.815162	0.107939	0.990852	0.193972	1	0.0722391	1			red
XLOC_000666	LOC107198623	0.0887305	NA	-0.745247	NA	-0.0596926	NA	0.254229	NA	-0.39958	1	0.152947	NA	-0.435263	NA	2.27071	1	-0.264652	1			grey
XLOC_000667	LOC107198616	-0.461987	NA	1.4242	NA	-0.689322	NA	-0.471788	NA	0.24821	1	0.281877	NA	0.0952112	NA	-1.16151	1	0.619432	1			green
XLOC_000668	ATF6	-0.177786	0.309489	0.046531	1	0.0499567	0.911529	-0.13262	0.314563	0.00344233	1	0.135578	0.167	0.144414	0.79855	0.0324848	1	-0.106188	1			turquoise
XLOC_000669	LOC107198619	0.00707482	0.942342	0.264789	1	0.144327	NA	-0.0747814	NA	0.165129	1	-0.082275	NA	0.647656	NA	-0.668974	1	-0.171521	1			turquoise
XLOC_000670	LOC107198622	0.265187	NA	-0.00339575	1	1.00754	NA	0.553507	NA	-0.666238	1	0.172997	NA	0.189059	NA	0.329505	1	0.530746	1			turquoise
XLOC_000671	RGS4	-0.144114	0.0449534	0.0812143	1	0.0380339	0.914727	-0.185012	0.0678029	0.15699	1	0.0351026	0.794452	0.125682	0.110998	0.114278	1	0.0200077	1	2		green
XLOC_000672	CUFF.578.1	-0.436014	0.436281	-0.122494	1	0.396656	NA	-0.338743	NA	0.0477106	1	0.321081	NA	0.456268	0.840196	-0.716996	1	-0.229462	1			turquoise
XLOC_000673	CUFF.594.1	-0.221799	NA	0.431374	NA	-0.652506	NA	-0.415305	NA	0.545202	1	-0.0481712	NA	1.13057	NA	0.488238	1	0.699249	1			green
XLOC_000674	CUFF.596.1	1.41592	NA	-0.863304	NA	0.087675	NA	1.07755	NA	0.201165	1	-1.07734	NA	0.361822	NA	3.64498	1	0.508482	1			blue
XLOC_000675	ATRN	0.0689088	0.660958	0.0436932	1	-0.015152	0.975669	0.0223062	0.879025	0.0608944	1	-0.0819073	0.34275	-0.193684	0.219589	0.076116	1	0.0163039	1			blue
XLOC_000676	LOC107198635	NA	NA	NA	NA	NA	NA	NA	NA	NA	NA	NA	NA	NA	NA	NA	NA	NA	NA			#N/A
XLOC_000677	LOC107198636	0.0770591	0.468588	-0.16202	0.839224	0.085999	0.872805	0.130192	0.459519	-0.142625	1	0.015723	0.926886	-0.107432	0.816592	-0.28058	1	-0.0204618	1			red
XLOC_000678	LMAN1	0.236686	0.15878	0.0989305	1	-0.105937	0.849207	0.123718	0.545159	0.121086	1	-0.236302	0.0468667	-0.231881	0.378152	0.115926	1	-0.0256237	1			blue
XLOC_000679	CPLX4	-0.152475	NA	0.000338202	1	0.0950546	NA	-0.051728	NA	-0.119956	1	0.175798	NA	-0.0732107	NA	-0.310077	1	0.384277	1			brown
XLOC_000680	RAX	-0.131078	NA	0.238802	NA	0.152321	NA	-0.135347	NA	0.0924586	1	0.051809	NA	0.272199	NA	0.899013	1	-0.364566	1			grey
XLOC_000681	ALPK2	-0.799659	NA	-0.241397	1	0.0349197	NA	-0.844456	NA	0.55119	1	0.441176	NA	0.230946	NA	-0.274939	1	0.483771	1			green
XLOC_000682	ATP8B1	-0.39454	NA	-0.470596	1	-0.0278071	NA	-0.42135	NA	0.271702	1	0.18494	NA	-0.757715	NA	-1.32399	1	0.421341	1			grey
XLOC_000683	NARS	-0.157242	0.274395	0.00329852	1	0.0208714	0.964786	-0.080888	0.586669	-0.0679474	1	0.153393	0.0862448	0.0664614	0.579055	-0.0194901	1	-0.0397142	1			turquoise
XLOC_000684	FECH	-0.120077	0.67568	0.116037	1	0.0416702	0.934593	-0.0942745	0.531523	0.0106233	1	0.0870559	0.448542	-0.0309625	0.887285	-0.00976586	1	-0.0533683	1			turquoise
XLOC_000685	ONECUT2	-0.0474632	NA	-0.227661	1	0.0424961	NA	-0.0332945	NA	-0.00295328	1	0.0365275	NA	1.14528	NA	-0.658248	1	0.344951	1			turquoise
XLOC_000686	LOC107198637	-0.454457	NA	0.228742	1	0.101514	NA	-0.00902949	NA	-0.534936	1	0.629721	NA	0.171268	NA	-1.61488	1	-0.0171415	1			grey
XLOC_000687	LOC107198658	0.29715	NA	-1.17933	NA	-0.999881	NA	-0.324663	NA	1.48845	1	-0.787132	NA	-0.86819	NA	0.818711	1	-0.936682	1			grey
XLOC_000688	GRP	0.569269	0.38043	0.0274381	1	0.396936	0.87774	0.192453	0.861025	0.702755	1	-0.743765	0.182959	-0.562218	0.268922	-0.0790535	1	1.28941	1			blue
XLOC_000689	SEC11C	0.0325553	0.965757	0.0473072	1	0.0186608	0.974459	0.0257184	0.867633	-0.00268788	1	-0.0234033	0.841008	-0.187352	0.79855	-0.0673327	1	-0.0799487	1			blue
XLOC_000690	ZNF532	0.0212358	0.98143	-0.00920425	1	-0.00789152	0.987507	0.016518	0.902506	-0.00082078	1	-0.0160057	0.874865	-0.0991199	0.925127	0.053783	1	0.063079	1			blue
XLOC_000691	MALT1	-0.25996	0.148644	-0.00145	1	-0.00595558	0.995956	-0.316763	0.107219	0.25495	1	0.0880265	0.701055	-0.200249	0.91235	-0.0881659	1	0.0942587	1			green
XLOC_000692	LOC107198651	-0.469871	NA	0.186354	1	0.334089	NA	-0.451599	NA	0.226974	1	0.270981	NA	0.529084	NA	0.707131	1	-0.24539	1			magenta
XLOC_000693	LOC107198640	-0.267074	NA	-0.169843	NA	-0.00250972	NA	-0.454504	NA	0.549082	1	-0.0147439	NA	0.427166	NA	0.586968	1	-0.660494	1			black
XLOC_000694	NEDD4L	-0.0713703	0.744784	-0.0945997	1	0.045908	0.90533	-0.0389099	0.752245	-0.0282704	1	0.0682283	0.401337	-0.0403621	0.994529	0.062833	1	-0.107959	1			grey
XLOC_000695	LOC107198654	0.377092	NA	-0.493554	NA	-0.442321	NA	0.328648	NA	-0.0761938	1	-0.244937	NA	-0.133621	NA	-3.12612	1	0.170764	1			salmon
XLOC_000696	LOC107198653	-1.46022	NA	-1.29382	NA	0.180642	NA	-1.51024	NA	1.01418	1	0.691334	NA	-5.19817	NA	-2.17919	1	0.666087	1			grey
XLOC_000697	CUFF.612.1	-0.567852	NA	-0.10929	1	-0.408815	NA	-0.344618	NA	-0.108416	1	0.501686	NA	0.222877	NA	-0.129302	1	0.150436	1			turquoise
XLOC_000698	ONECUT2,ST8SIA3	0.191494	0.20794	-0.183811	0.288415	0.124931	0.806668	0.159662	0.169866	-0.0276742	1	-0.128579	0.194891	-0.00284575	0.998967	-0.08296	1	0.0432462	1			brown
XLOC_000699	LOC107198638	-0.228887	0.131272	0.0417869	1	0.0961126	0.847482	-0.115769	0.525488	-0.0985754	1	0.224354	0.0358051	0.11428	0.735754	0.00486161	1	-0.0199938	1			turquoise
XLOC_000700	CUFF.610.1	0.0218439	0.883163	0.044489	1	0.0498215	0.960333	-0.0351217	0.907732	0.104526	1	-0.0651737	0.764568	-0.00581994	0.996821	-0.437253	1	-0.0896909	1			grey
XLOC_000701	CUFF.611.1	-0.127209	NA	0.0128885	1	-0.378289	NA	-0.00886938	NA	-0.158986	1	0.171824	NA	-0.216792	NA	0.943102	1	0.162187	1			black
XLOC_000702	CUFF.613.1	0.00168865	0.965949	0.0139187	1	0.00416916	NA	0.0504689	NA	-0.0992911	1	0.0477043	NA	-0.443912	NA	-0.171088	1	-0.188185	1			blue
XLOC_000703	CUFF.614.1	-0.0368417	NA	0.144569	1	-0.165345	NA	-0.0475759	NA	0.0414836	1	0.00873448	NA	0.16039	NA	-0.0260952	1	-0.296638	1			turquoise
XLOC_000704	IGF2BP1	0.268832	NA	0.781217	NA	0.334758	NA	0.0487933	NA	0.271358	1	-0.318503	NA	-0.0510771	NA	-1.99047	1	-2.05711	1			#N/A
XLOC_000705	TRNAQ-UUG	NA	NA	NA	NA	NA	NA	NA	NA	NA	NA	NA	NA	NA	NA	NA	NA	NA	NA			#N/A
XLOC_000706	ABI3	-1.26306	NA	0.607215	1	0.19401	NA	-1.13135	NA	0.518831	1	0.862694	NA	0.228661	NA	-0.476903	1	-0.448697	1			green
XLOC_000707	LOC109022384	-2.04141	NA	0.916508	NA	0.914478	NA	-1.23178	NA	-0.0874338	1	1.73793	NA	0.522169	NA	0.436656	1	-1.1364	1			turquoise
XLOC_000708	NGFR	-0.559196	NA	-0.25203	1	0.36468	NA	0.0182771	NA	-0.662456	1	0.783086	NA	2.2919	NA	-2.00469	1	-1.03416	1			turquoise
XLOC_000709	CUFF.641.1,CUFF.641.2	-0.439517	0.339772	-0.0260039	1	0.920386	NA	0.00627938	NA	-0.555554	1	0.625656	NA	0.681025	NA	-1.16627	1	-0.0465878	1			turquoise
XLOC_000710	KAT7	-0.204954	0.512261	-0.0729835	1	0.0662328	0.92424	-0.133849	0.531861	-0.0335147	1	0.173324	0.249137	0.373494	0.0586728	-0.0478397	1	-0.031245	1			turquoise
XLOC_000711	DLX4	NA	NA	NA	NA	NA	NA	NA	NA	NA	NA	NA	NA	NA	NA	NA	NA	NA	NA			#N/A
XLOC_000712	ITGA3	-0.207897	0.265792	0.0566365	1	0.0291892	0.965118	-0.0840512	0.71401	-0.130561	1	0.22389	0.0902147	0.321839	0.101339	-0.118489	1	-0.0580611	1			turquoise
XLOC_000713	PDK2	-0.115731	0.715117	0.0859308	1	0.00993305	0.988582	-0.0691919	0.699681	-0.0325737	1	0.104581	0.392211	0.0691387	0.208471	-0.145008	1	0.0639723	1			turquoise
XLOC_000714	HOXB13	-0.576673	NA	0.368831	NA	0.380934	NA	-0.518171	NA	0.171288	1	0.346827	NA	-1.15453	NA	-1.66333	1	0.797066	1			#N/A
XLOC_000715	UBE2Z	-0.316686	0.386228	-0.00425509	1	0.0339824	0.974459	-0.246234	0.328736	0.0307375	1	0.233705	0.233267	0.226652	0.915336	-0.187705	1	-0.348725	1			turquoise
XLOC_000716	GIP	-0.87517	NA	-0.103197	1	0.341059	NA	-0.422119	NA	-0.361285	1	0.859567	NA	1.54697	NA	0.105334	1	-0.150587	1			turquoise
XLOC_000717	GNGT2	0.826554	NA	-0.101012	NA	-0.106452	NA	0.56385	NA	0.171302	1	-0.6973	NA	-1.28246	NA	1.25152	1	-0.27504	1			#N/A
XLOC_000718	PHOSPHO1	-2.26722	NA	0.744071	NA	-0.421825	NA	-0.340048	NA	-1.37912	1	2.55302	NA	4.2523	NA	0.69317	1	1.21295	1			turquoise
XLOC_000719	ZNF652	-0.200765	0.649081	0.0383034	1	0.0650459	0.937829	-0.134563	0.603864	-0.0274401	1	0.166879	0.363661	0.37674	0.00127892	-0.00665456	1	0.209737	1		2	turquoise
XLOC_000720	PHB	-0.154427	0.596	-0.0133014	1	0.0602559	0.914727	-0.11214	0.519225	-0.00401024	1	0.120153	0.345276	0.101282	0.0140139	0.0219631	1	-0.0188769	1		2	turquoise
XLOC_000721	CUFF.643.1,CUFF.644.1	-0.0376117	0.388652	0.0459898	1	0.318407	NA	0.295732	NA	-0.585187	1	0.338771	NA	0.108553	NA	-0.442243	1	-0.369262	1			grey
XLOC_000722	SPOP	-0.180262	0.423412	-0.0415674	1	0.0562282	0.934593	-0.0657264	0.788859	-0.129314	1	0.201568	0.165916	0.471014	0.161941	0.0799379	1	-0.052312	1			turquoise
XLOC_000723	LOC107198677	-0.308372	NA	0.121297	1	0.211828	NA	-0.0444671	NA	-0.334963	1	0.40493	NA	0.716873	NA	-0.492647	1	0.12653	1			turquoise
XLOC_000724	SLC35B1	-0.0211775	0.558633	-0.0532642	1	0.0979902	0.867351	0.0528822	0.777011	-0.134732	1	0.0831205	0.517328	0.0307839	0.953644	-0.220924	1	0.0111015	1			red
XLOC_000725	DLX3	-0.613317	NA	-0.229025	1	-0.111674	NA	-0.603331	NA	0.3189	1	0.360699	NA	1.08281	NA	-1.00746	1	0.144929	1			turquoise
XLOC_000726	CUFF.621.1	-0.950015	NA	0.241071	1	-0.0472275	NA	-0.330734	NA	-0.503857	1	1.01576	NA	0.523129	NA	-1.39831	1	0.343843	1			turquoise
XLOC_000727	CUFF.622.1	-0.372858	0.141449	-0.0498283	1	0.104676	0.897225	-0.195552	0.491745	-0.140161	1	0.357387	0.0437123	0.363125	0.0509835	-0.0645455	1	0.0631829	1		2	turquoise
XLOC_000728	CUFF.624.1	0.68116	NA	0.351301	1	0.0990211	NA	0.605706	NA	-0.15308	1	-0.403865	NA	-0.490807	NA	-0.302442	1	0.954597	1			blue
XLOC_000729	CUFF.628.1	-0.295813	0.473639	-0.0482732	1	0.123644	0.891236	-0.220139	0.409097	0.00960258	1	0.227303	0.262016	0.262604	0.853108	-0.301897	1	-0.341732	1			turquoise
XLOC_000730	CUFF.633.1	-0.15133	NA	-0.546792	1	-0.243673	NA	0.0228693	NA	-0.260596	1	0.245394	NA	0.644332	NA	0.322543	1	0.0378993	1			black
XLOC_000731	CUFF.634.1	-0.793141	NA	-0.348939	NA	-0.387324	NA	-0.763781	NA	0.395369	1	0.494736	NA	1.21644	NA	0.0377757	1	0.890509	1			tan
XLOC_000732	CUFF.635.1	-0.203397	NA	0.675259	1	0.741271	NA	-0.0168371	NA	-0.262274	1	0.286086	NA	-0.475459	NA	0.0438308	1	0.172052	1			grey
XLOC_000733	CUFF.636.1	-0.25002	NA	0.0754715	1	0.340305	NA	-0.397537	NA	0.458874	1	-0.00128635	NA	0.213476	NA	0.540967	1	0.154408	1			magenta
XLOC_000734	CUFF.637.1	-0.418904	NA	-0.0530204	1	-0.399299	NA	-0.459925	NA	0.329935	1	0.183254	NA	-1.84052	NA	0.301585	1	0.493567	1			greenyellow
XLOC_000735	CUFF.638.1	-0.754608	NA	-0.117713	1	0.590558	NA	-0.279763	NA	-0.405803	1	0.800618	NA	-0.361815	NA	-1.18039	1	-0.106613	1			turquoise
XLOC_000736	CUFF.642.1	-0.0802832	0.472784	-0.00136065	1	0.477291	0.847482	0.203542	0.741528	-0.479092	1	0.313248	0.46884	0.615139	0.819976	-0.782134	1	-0.331415	1			turquoise
XLOC_000737	TMEM214	-0.189521	0.557338	0.0271333	1	0.0492874	0.942053	-0.130839	0.519225	-0.0172946	1	0.153988	0.294548	0.406509	0.102501	-0.137673	1	0.10029	1			turquoise
XLOC_000738	AGBL5	-0.0520369	0.809996	-0.106273	1	0.219185	0.847482	0.022632	0.94086	-0.121209	1	0.099857	0.624126	-0.0643428	0.50471	-0.299769	1	0.118513	1			red
XLOC_000739	EMILIN1	-0.0663528	NA	0.227255	1	0.114812	NA	0.269955	NA	-0.58951	1	0.359913	NA	0.748164	NA	-0.00880543	1	0.188614	1			turquoise
XLOC_000740	KHK	-0.823649	NA	0.485121	1	-0.152137	NA	-0.59062	NA	0.0381032	1	0.654427	NA	1.21005	NA	-0.568981	1	0.0716622	1			turquoise
XLOC_000741	ATRAID	-0.264795	0.175966	-0.0665882	1	0.0134772	0.985468	-0.131305	0.544821	-0.117685	1	0.261995	0.0490902	0.246397	0.614168	-0.0869262	1	0.109439	1			turquoise
XLOC_000742	LOC107198679	1.98879	NA	-0.350169	NA	0.724135	NA	2.50126	NA	-1.64284	1	0.0310719	NA	-2.63997	NA	-0.835118	1	0.719508	1			red
XLOC_000743	LOC107198683	-0.494325	NA	-0.311723	1	-0.0733125	NA	-0.244452	NA	-0.197879	1	0.487181	NA	0.338956	NA	-0.23367	1	-0.801099	1			turquoise
XLOC_000744	OST4	-0.307145	0.330242	0.0174431	1	0.217413	0.847482	-0.123371	0.733678	-0.192455	1	0.330333	0.128489	0.665031	1.7869e-05	-0.228717	1	-0.0727919	1		2	turquoise
XLOC_000745	LOC109022388	0.210902	NA	0.330539	NA	0.465871	NA	0.538614	NA	-0.714092	1	0.241049	NA	-0.357645	NA	-0.849795	1	0.275975	1			turquoise
XLOC_000746	LOC107198682	0.180353	NA	0.105966	1	0.0441804	NA	0.270194	NA	-0.264867	1	0.000660673	NA	-0.495397	NA	0.128675	1	0.673272	1			black
XLOC_000747	KHK	1.7651	NA	-0.123836	NA	-0.80251	NA	1.30652	NA	0.485519	1	-1.4227	NA	1.74494	NA	0.349767	1	0.342072	1			blue
XLOC_000748	CGREF1,PREB	-0.306187	0.543535	0.0616764	1	0.0904205	0.934593	-0.181347	0.617576	-0.0863508	1	0.276864	0.26299	0.552687	2.94643e-06	-0.0551867	1	0.0890705	1		2	turquoise
XLOC_000749	SLC5A6	-0.315325	0.386228	0.0303936	1	-0.101778	0.907012	-0.210065	0.448109	-0.0389606	1	0.262306	0.18059	0.300108	0.175838	-0.146079	1	0.0567871	1			turquoise
XLOC_000750	MAPRE3	-0.256243	0.287319	-0.0196868	1	0.105076	0.872805	-0.15146	0.493781	-0.0707336	1	0.230511	0.113649	0.326095	6.57672e-08	-0.0771538	1	-0.0612331	1		2	turquoise
XLOC_000751	DPYSL5	-0.170895	0.0800513	-0.0783578	1	0.119816	0.847482	-0.022784	0.925549	-0.19513	1	0.227827	0.051503	0.186925	0.574504	-0.205201	1	0.039381	1			turquoise
XLOC_000752	DNMT3A,LOC107198684	-0.317562	0.0561313	-0.03375	1	0.106737	0.847482	-0.21445	0.236877	-0.0323714	1	0.260843	0.0373148	0.198556	0.0728258	-0.205442	1	0.027845	1			turquoise
XLOC_000753	CUFF.674.1,CUFF.674.2,CUFF.674.3,CUFF.674.4,CUFF.674.5	-0.549678	0.2985	-0.0748612	1	-0.00415029	NA	-0.435366	NA	0.0833212	1	0.402233	NA	-0.101934	NA	-0.130144	1	0.060579	1			turquoise
XLOC_000754	CUFF.676.1,CUFF.676.2	-0.330625	0.759478	-0.144783	1	0.250235	NA	-0.244086	NA	0.0097952	1	0.257467	NA	-0.318064	NA	-0.160284	1	-0.487383	1			turquoise
XLOC_000755	LOC107198680	-0.195852	0.482959	-0.11501	1	-0.0359653	0.982148	-0.00320995	0.994308	-0.264197	1	0.282173	0.267959	0.799214	0.286953	-0.0245611	1	-0.0602902	1			turquoise
XLOC_000756	LOC109022386	0.337903	NA	-0.789499	NA	1.97924	NA	-0.0642071	NA	0.948663	1	-0.612814	NA	-0.779961	NA	-0.0981747	1	3.33768	1			grey
XLOC_000757	ASXL2	-0.293305	0.220491	-0.029207	1	-0.0406782	0.955349	-0.204293	0.320987	-0.0183381	1	0.2361	0.10733	0.38336	0.156265	-0.0787168	1	-0.0967195	1			turquoise
XLOC_000758	LOC107198690	-0.206783	0.837193	0.0976349	1	-0.21943	NA	-0.118675	NA	-0.0625022	1	0.188597	NA	-0.386473	NA	-0.0147214	1	0.214434	1			green
XLOC_000759	CUFF.653.1	-0.534343	0.494019	-0.357419	1	0.00748059	NA	-0.488343	NA	0.199531	1	0.338175	NA	0.339104	NA	0.875903	1	0.20146	1			tan
XLOC_000760	CUFF.669.1	-0.409247	NA	-0.105628	1	-0.219563	NA	-0.0670694	NA	-0.422275	1	0.523724	NA	0.152195	NA	-0.665362	1	0.422614	1			turquoise
XLOC_000761	CUFF.670.1	-1.41641	NA	-0.0671747	NA	0.519607	NA	-0.746664	NA	-0.267778	1	1.29722	NA	0.326872	NA	-2.0532	1	-1.40047	1			turquoise
XLOC_000762	CUFF.671.1	-0.454226	NA	-0.00748636	1	-0.516985	NA	-0.506374	NA	0.368418	1	0.203056	NA	-0.558756	NA	-0.810218	1	-0.185796	1			green
XLOC_000763	CUFF.672.1	-0.995264	NA	-1.00756	NA	-1.226	NA	-1.08308	NA	0.782886	1	0.527559	NA	-0.229677	NA	-0.442126	1	2.06923	1			tan
XLOC_000764	CUFF.673.1	-0.806537	NA	0.06032	NA	-0.527099	NA	-0.430622	NA	-0.237262	1	0.751224	NA	0.0380793	NA	0.465391	1	0.213449	1			green
XLOC_000765	CUFF.675.1	0.23269	NA	0.0449104	1	0.721972	NA	0.123245	NA	0.110624	1	-0.226857	NA	0.619048	NA	-1.60281	1	-0.563956	1			red
XLOC_000766	CUFF.678.1	-0.44123	0.40017	-0.0953712	1	-0.149668	NA	-0.200292	NA	-0.211606	1	0.44807	NA	-0.0355716	NA	-0.0629679	1	0.17429	1			turquoise
XLOC_000767	LOC107198698	-0.250998	0.257519	-0.101618	1	0.0287532	0.966974	-0.133212	0.533016	-0.0966822	1	0.241238	0.0765771	0.0572965	0.555195	0.0532048	1	0.0365311	1			turquoise
XLOC_000768	CUFF.682.1	0.469884	NA	-0.536585	1	-0.317968	NA	0.539527	NA	-0.358484	1	-0.147611	NA	0.00949067	NA	-1.18698	1	0.79989	1			brown
XLOC_000769	CTNNA1	-0.111286	0.7802	0.00495383	1	-0.0338201	0.957888	-0.0789178	0.668849	-0.00686829	1	0.0886591	0.504859	-0.0356868	0.377451	0.0787975	1	-0.157382	1			turquoise
XLOC_000770	LOC107198699	0.27386	NA	0.978416	NA	-1.09814	NA	-0.629425	NA	1.82511	1	-1.03713	NA	-0.23976	NA	-3.98005	1	1.07312	1			#N/A
XLOC_000771	LRRTM2	0.0894747	0.660718	0.0102265	1	0.0133116	0.980622	0.0812304	0.459648	-0.0278237	1	-0.0534611	0.552096	-0.102732	0.888218	0.141302	1	0.0155937	1			blue
XLOC_000772	LOC107198703	-0.0814818	0.926483	0.187883	1	-0.106478	0.910886	-0.0828753	0.777051	0.043734	1	0.0423699	0.859578	0.442604	0.6754	-0.0212637	1	-0.360894	1			green
XLOC_000773	CUFF.683.1	2.2726	NA	-1.07592	NA	-1.98902	NA	1.9291	NA	0.32196	1	-1.43248	NA	3.43149	NA	4.1033	1	8.4293	0.72479			grey
XLOC_000774	CUFF.684.1	1.81902	NA	2.90773	1	-4.58698	NA	1.7441	NA	-0.206265	1	-0.820086	NA	6.15571	NA	6.73527	1	8.48999	1			grey
XLOC_000775	ZNF512	-0.0867631	0.535035	-0.0230692	1	0.0420338	0.910886	-0.0942819	0.356568	0.0598045	1	0.0374246	0.696938	0.0652305	0.92081	-0.0676902	1	-0.0234977	1			turquoise
XLOC_000776	FNDC4	-0.138616	0.536013	0.087159	1	-0.0461882	0.931193	-0.127221	0.388838	0.0487654	1	0.0822771	0.500624	0.0803853	0.199862	-0.0511089	1	-0.0371211	1			turquoise
XLOC_000777	IFT172	-0.00108764	0.430399	-0.0608375	1	0.0839283	0.867351	0.0707025	0.662359	-0.141004	1	0.0712125	0.548474	0.0592513	0.954339	-0.102873	1	0.0199994	1			red
XLOC_000778	PPM1G	-0.0359536	0.961153	-0.0837448	1	0.0706235	0.899167	-0.018427	0.920809	-0.0169752	1	0.0359632	0.786732	0.0227365	0.734325	-0.192975	1	0.0838364	1			red
XLOC_000779	ZNF513	-0.0975606	0.770882	0.10716	1	-0.0924001	0.899136	-0.0283739	0.910298	-0.0868906	1	0.117579	0.457945	0.280871	0.579055	-0.0783488	1	-0.128945	1			turquoise
XLOC_000780	EIF2B4	-0.238628	0.254545	0.0895696	1	-0.0109328	0.989444	-0.101281	0.683788	-0.139783	1	0.252315	0.0835777	0.155299	0.110378	-0.163829	1	0.0191721	1			turquoise
XLOC_000781	GTF3C2	-0.192308	0.584793	-0.0261831	1	0.064731	0.933543	-0.114192	0.616639	-0.053	1	0.174424	0.267503	0.231018	0.752581	-0.236921	1	0.063671	1			turquoise
XLOC_000782	DNAJC5G,LOC107198709	-0.214361	0.460296	-0.00817348	1	0.112375	0.872805	-0.113311	0.634187	-0.0852256	1	0.206872	0.176446	0.0702765	0.242719	-0.0282865	1	0.139781	1			turquoise
XLOC_000783	TRIM54	-0.072016	0.966173	-0.294602	1	0.472707	NA	-0.0171442	NA	-0.0698144	1	0.0871361	NA	0.427942	NA	-0.0431848	1	0.0779994	1			turquoise
XLOC_000784	GPN1	-0.0768439	0.735933	-0.000384785	1	0.0832711	0.85376	-0.0357273	0.806653	-0.0424734	1	0.0794731	0.392211	0.0121957	0.869435	-0.053368	1	-0.0332666	1			turquoise
XLOC_000785	LOC107198721	0.0941155	0.912506	-0.135219	1	0.0443213	0.965118	0.0890081	0.742599	-0.0376798	1	-0.0528435	0.811794	-0.0421394	0.997857	-0.269196	1	0.0640758	1			red
XLOC_000786	KRTCAP3	-0.143488	0.64837	-0.0913339	1	0.217943	NA	0.0108393	NA	-0.223153	1	0.221129	NA	-0.0300838	0.975216	-0.28771	1	-0.414402	1			turquoise
XLOC_000787	NRBP1	-0.197326	0.16611	0.0339802	1	0.0275008	0.955091	-0.171458	0.109785	0.0514792	1	0.127866	0.214824	0.0809072	0.959416	-0.0929806	1	-0.00444002	1			turquoise
XLOC_000788	LOC107198706,LOC107198715	-0.113334	0.715829	0.0281911	1	0.145088	0.847482	-0.0343007	0.900191	-0.097046	1	0.134491	0.412989	0.283269	0.062819	-0.366054	1	-0.0389394	1			turquoise
XLOC_000789	SNX17	-0.210926	0.16467	0.0600618	1	-0.0180055	0.975669	-0.109545	0.522715	-0.0865501	1	0.204684	0.0458256	0.0948994	0.358755	-0.0290152	1	-0.0755282	1			turquoise
XLOC_000790	SLC30A3	-0.440756	0.351301	-0.188319	1	0.510721	0.38496	-0.310732	0.370616	-0.0145072	1	0.352736	0.173534	-0.173971	0.939783	-0.448366	1	-0.410803	1			turquoise
XLOC_000791	UCN	0.669118	NA	-0.146116	NA	0.52741	NA	0.747384	NA	-0.525622	1	-0.300061	NA	4.26043	NA	3.51799	1	1.80496	1			#N/A
XLOC_000792	CAD,MPV17	-0.319601	0.175966	0.129289	1	-0.102543	0.876127	-0.187688	0.421975	-0.0827007	1	0.287785	0.0586507	0.293888	0.567134	-0.321429	1	-0.0466954	1			turquoise
XLOC_000793	CUFF.703.1	0.0699998	NA	-0.422156	1	0.836869	NA	-0.179687	NA	0.505009	1	-0.272298	NA	-0.674343	NA	0.258188	1	-0.0543257	1			red
XLOC_000794	CUFF.704.1	-0.641	NA	0.156793	1	-0.0823867	NA	-0.511713	NA	0.114002	1	0.468636	NA	-0.304085	NA	-0.457912	1	0.145255	1			turquoise
XLOC_000795	RNF212B	-0.257502	0.638749	0.0365381	1	0.17667	0.872805	-0.221481	0.454614	0.0648593	1	0.171784	0.477124	-0.335721	0.810073	-0.331388	1	0.112048	1			turquoise
XLOC_000796	ASB8	-0.192877	0.540443	0.064882	1	0.0224692	0.98181	-0.155644	0.426172	0.0270182	1	0.135866	0.369878	0.134907	0.0923507	-0.162921	1	0.00879108	1			turquoise
XLOC_000797	SENP1	-0.0807239	0.886767	-0.037763	1	0.0599368	0.933204	-0.0753	0.70554	0.0312694	1	0.0467965	0.773117	-0.214274	0.902964	0.165029	1	0.180665	1			grey
XLOC_000798	COL2A1	-0.607401	0.0111924	0.226997	0.912867	0.00736625	0.99475	-0.476453	0.0347708	0.083471	1	0.441637	0.0491328	0.511032	0.0409675	-0.106963	1	-0.166198	1	1	2	turquoise
XLOC_000799	CUNH12orf10,VDR	-0.463557	0.0546554	0.0873807	1	0.038186	0.965118	-0.2864	0.296231	-0.0856043	1	0.404145	0.0253339	0.214883	0.136749	-0.191088	1	-0.175419	1	1		turquoise
XLOC_000800	SP1	-0.169969	0.517342	-0.0579859	1	0.137048	0.847482	-0.0790076	0.726539	-0.0898101	1	0.174663	0.214898	0.236805	0.194987	-0.109158	1	-0.100463	1			turquoise
XLOC_000801	AMHR2	-0.835459	NA	0.329111	1	-0.473622	NA	-0.114816	NA	-0.719693	1	1.03438	NA	1.81721	NA	-0.845388	1	-0.120192	1			turquoise
XLOC_000802	PCBP2	-0.120449	0.538618	0.0207092	1	0.01472	0.982148	-0.0628067	0.684455	-0.0517547	1	0.11718	0.228011	-0.0219575	0.287959	-0.104936	1	0.0761656	1			turquoise
XLOC_000803	CUFF.727.1,CUFF.727.2	-0.260953	NA	0.0991132	1	0.52862	NA	-0.276625	NA	0.169364	1	0.129436	NA	0.179958	NA	-0.81049	1	-0.73941	1			turquoise
XLOC_000804	HOXC13	1.70204	NA	0.560799	NA	-1.60335	NA	1.35948	NA	0.125088	1	-1.1888	NA	-2.74329	NA	0.401053	1	-1.35796	1			#N/A
XLOC_000805	LOC107198746	-0.0788209	0.865834	-0.0504151	1	0.0706814	0.911529	-0.0384248	0.860378	-0.0401717	1	0.0800149	0.575735	0.281136	0.282771	-0.0710193	1	-0.00911885	1			turquoise
XLOC_000806	PFKM	-0.278282	0.768464	0.0099951	1	-0.135304	NA	-0.224225	NA	0.0386113	1	0.202163	NA	0.316196	NA	-0.153825	1	-0.156873	1			turquoise
XLOC_000807	TMEM106C	-0.101876	0.770197	-0.025852	1	0.0604673	0.925898	-0.0470685	0.819177	-0.0567435	1	0.105961	0.430832	0.204091	0.917485	-0.108607	1	-0.052298	1			turquoise
XLOC_000808	AAAS	-0.398972	0.255377	0.216152	1	-0.0488785	0.965186	-0.203055	0.55251	-0.15595	1	0.386923	0.0798051	0.642081	0.193259	-0.253228	1	-0.102375	1			turquoise
XLOC_000809	SP7	0.203024	NA	0.914992	NA	-0.617813	NA	0.516361	NA	-0.672374	1	0.204017	NA	-1.30545	NA	0.973652	1	-0.40492	1			grey
XLOC_000810	MAP3K12	-0.299386	0.222388	0.0714707	1	0.0664002	0.931193	-0.162762	0.516431	-0.105499	1	0.282519	0.0732157	0.418945	0.0344994	-0.0188885	1	-0.0811763	1		2	turquoise
XLOC_000811	ATF7	-0.145467	0.624795	0.00253274	1	0.0160792	0.985175	-0.0654196	0.778663	-0.0822737	1	0.151541	0.303891	0.260283	0.186989	0.0166381	1	-0.029872	1			turquoise
XLOC_000812	ATP5G2	-0.671217	0.285408	0.123828	1	0.313526	0.861189	-0.402634	0.496449	-0.148044	1	0.592476	0.103813	0.874391	2.46826e-13	-0.0731762	1	-0.175444	1		2	turquoise
XLOC_000813	LOC107198751	0.0382684	0.91284	-0.00945074	1	0.0180216	0.962653	0.0325911	0.7626	-0.00776115	1	-0.0247884	0.763048	-0.066013	0.628549	-0.00640621	1	-0.0234137	1			blue
XLOC_000814	CUFF.731.1	-0.125936	NA	-0.199945	1	-0.39232	NA	0.27636	NA	-0.660602	1	0.447418	NA	-0.79282	NA	-0.655788	1	-1.02018	1			grey
XLOC_000815	LOC107198754	-0.093032	NA	-0.0608453	1	0.112157	NA	0.030531	NA	-0.195946	1	0.169009	NA	0.0374603	NA	-0.888991	1	-0.124611	1			turquoise
XLOC_000816	GOLGB1	-0.111918	0.511209	0.0620547	1	-0.0225126	0.962653	-0.116511	0.35374	0.0666653	1	0.0531749	0.640178	-0.215989	0.594257	0.13338	1	0.0572288	1			yellow
XLOC_000817	HCLS1	-0.122576	0.969075	0.357404	1	-0.151395	NA	-0.091599	NA	-0.0017031	1	0.0977946	NA	0.394826	NA	-0.561636	1	-1.01621	1			green
XLOC_000818	LOC107198767	-0.182682	0.237046	-0.15247	0.96247	0.229844	0.538127	-0.0509757	0.831482	-0.157661	1	0.217883	0.088954	0.0615838	0.989749	-0.246794	1	-0.0373049	1			turquoise
XLOC_000819	OPN1SW	0.144664	NA	-0.112063	NA	0.861828	NA	-0.157501	NA	0.531958	1	-0.374508	NA	0.138277	NA	2.37532	1	-0.164673	1			#N/A
XLOC_000820	IRF5	-0.0923842	0.84172	-0.340193	1	0.0743558	NA	-0.182648	NA	0.237174	1	-0.0360782	NA	-0.420455	NA	-0.582591	1	-0.458792	1			grey
XLOC_000821	LOC107198755	0.470296	NA	-0.732179	1	-0.659079	NA	0.321542	NA	0.0618994	1	-0.367778	NA	2.04009	NA	-0.221428	1	-0.600764	1			grey
XLOC_000822	LOC107198753	-0.385109	NA	-1.4246	NA	0.133927	NA	-0.683179	NA	0.788919	1	-0.043074	NA	-3.04371	NA	0.824873	1	-0.685788	1			#N/A
XLOC_000823	LOC109022389	0.11774	NA	0.795366	NA	0.807469	NA	-0.133631	NA	0.490713	1	-0.318134	NA	0.163209	NA	-0.292802	1	1.54453	1			#N/A
XLOC_000824	LOC107198764	0.0953061	NA	-0.411134	1	0.558882	NA	-0.110025	NA	0.419581	1	-0.260325	NA	0.205723	NA	-0.530408	1	-1.21576	1			brown
XLOC_000825	NME6	-0.521468	0.209649	-0.0502723	1	-0.0732144	0.962622	-0.213224	0.673812	-0.28657	1	0.546225	0.0754099	0.119807	0.188731	-0.138589	1	0.698723	1			turquoise
XLOC_000826	CUFF.738.2,FLNC	0.0503394	0.983212	-0.0233227	1	0.0842866	0.938798	0.0398179	0.915862	-0.00453197	1	-0.0353438	0.902057	-0.345735	0.548076	-0.666791	1	-0.0547139	1			salmon
XLOC_000827	LOC107198756	-0.0083097	0.999144	-0.0572808	1	0.0681155	0.939828	-0.00529375	0.985822	-0.00258382	1	0.00808237	0.972706	0.0176416	0.901935	-0.311593	1	0.028933	1			turquoise
XLOC_000828	ATP6V1F	-0.277641	0.259256	-0.0175496	1	0.119778	0.872805	-0.139032	0.595764	-0.123155	1	0.272674	0.0956136	0.444577	1.48127e-09	0.0496754	1	0.0841879	1		2	turquoise
XLOC_000829	FLNC	0.241638	0.76591	0.147699	1	-0.223895	NA	0.255922	NA	-0.146078	1	-0.104824	NA	0.0896583	NA	0.17411	1	0.108477	1			grey
XLOC_000830	CALU	-0.0935173	0.460007	-0.0100933	1	0.0177209	0.980155	-0.00784854	0.969628	-0.120103	1	0.130725	0.23752	0.089352	0.64332	-0.0715369	1	-0.0382354	1			turquoise
XLOC_000831	LOC107198770	-0.149448	NA	-0.387444	1	0.225605	NA	-0.0630208	NA	-0.0906406	1	0.156602	NA	0.264167	NA	-0.332573	1	0.284635	1			red
XLOC_000832	LOC107198773	-0.452735	0.518144	0.232664	1	0.0812231	NA	-0.373073	NA	0.091809	1	0.320985	NA	-0.290613	NA	-0.29759	1	0.0154626	1			turquoise
XLOC_000833	AMMECR1,LOC107198779	0.127704	0.842914	0.0341983	1	-0.0980512	0.903834	0.09051	0.725306	0.0129048	1	-0.102515	0.581108	-0.140627	0.220234	0.125591	1	0.0909162	1			blue
XLOC_000834	LOC107198774	-0.685333	NA	0.373186	NA	0.692787	NA	-0.384074	NA	-0.236795	1	0.640169	NA	2.45998	NA	-0.373645	1	0.217199	1			grey
XLOC_000835	LOC107198778	-0.346187	0.510233	0.148773	1	0.172843	NA	-0.180718	NA	-0.132294	1	0.334941	NA	0.358018	0.687616	-0.184374	1	-0.352587	1			turquoise
XLOC_000836	TMEM164	0.307761	0.309287	-0.119305	1	0.0527825	0.955091	0.284413	0.233525	-0.100157	1	-0.173798	0.386925	-0.189983	0.103847	-0.0971603	1	0.123803	1			brown
XLOC_000837	LOC107198781	0.95477	NA	1.06829	NA	-1.59566	NA	0.471335	NA	0.985427	1	-1.18361	NA	-3.18456	NA	0.747409	1	0.347466	1			#N/A
XLOC_000838	LOC107198780	0.754512	NA	-1.44919	NA	0.379718	NA	0.314055	NA	0.855747	1	-0.946721	NA	-0.992162	NA	-1.3353	1	-1.02887	1			#N/A
XLOC_000839	LOC107198782	NA	NA	NA	NA	NA	NA	NA	NA	NA	NA	NA	NA	NA	NA	NA	NA	NA	NA			#N/A
XLOC_000840	CUFF.761.1	-0.0238387	NA	-0.335856	1	0.348587	NA	-0.111501	NA	0.199663	1	-0.0745252	NA	-0.210395	NA	-0.83194	1	-0.00170278	1			brown
XLOC_000841	CUFF.762.1	-0.320805	NA	0.396385	1	-0.56286	NA	-0.403886	NA	0.344283	1	0.108016	NA	-0.408442	NA	-0.832725	1	1.752	1			green
XLOC_000842	CUFF.763.1	0.592305	NA	-0.0946647	1	-0.134859	NA	0.581941	NA	-0.253183	1	-0.292963	NA	0.563724	NA	-0.866139	1	0.0363222	1			brown
XLOC_000843	CUFF.764.1	-0.113485	NA	0.125885	1	-0.192084	NA	-0.0433268	NA	-0.0892624	1	0.135772	NA	0.614658	NA	-0.836919	1	-0.657402	1			purple
XLOC_000844	CUFF.765.1	-0.384793	NA	0.535031	1	-0.335019	NA	-0.354678	NA	0.152782	1	0.235091	NA	-0.492292	NA	-0.284001	1	0.384575	1			green
XLOC_000845	CUFF.766.1	-1.68468	NA	-0.233033	NA	-0.0994442	NA	-0.713637	NA	-0.479308	1	1.62599	NA	1.63936	NA	0.141807	1	0.936073	1			turquoise
XLOC_000846	LOC107198790	NA	NA	NA	NA	NA	NA	NA	NA	NA	NA	NA	NA	NA	NA	NA	NA	NA	NA			#N/A
XLOC_000847	CUFF.772.1,RAB10	-0.254476	0.200799	0.0431658	1	0.0929924	0.872805	-0.158289	0.407199	-0.0540796	1	0.222143	0.0754178	0.318906	0.0415098	-0.0335265	1	-0.0673264	1		2	turquoise
XLOC_000848	GAREM2	-0.126498	0.727612	0.0335523	1	0.149472	0.847482	-0.0770411	0.711737	-0.0332835	1	0.112435	0.424832	0.348071	0.000170882	-0.107791	1	-0.00735242	1		2	turquoise
XLOC_000849	HADHB	-0.109071	0.659877	0.100801	1	-0.0097896	0.988033	-0.11182	0.478196	0.0614163	1	0.0532178	0.693327	0.169201	0.0347714	0.126708	1	0.0297081	1		2	turquoise
XLOC_000850	LOC107198783	0.696523	NA	-0.0627671	1	0.199836	NA	0.454854	NA	0.275022	1	-0.634435	NA	0.416429	NA	-1.06486	1	0.444507	1			brown
XLOC_000851	CUFF.767.1,CUFF.768.1	-0.107518	0.257519	0.0508053	1	0.0806083	0.885236	0.0204993	0.935396	-0.193712	1	0.178935	0.18576	0.21293	0.294382	0.202825	1	0.00629889	1			turquoise
XLOC_000852	KIF3C	-0.122663	0.718268	0.00549852	1	0.0564074	0.929945	-0.0708722	0.726539	-0.0397785	1	0.112749	0.405738	0.190026	0.000920179	-0.04785	1	0.070629	1		2	turquoise
XLOC_000853	HADHA	-0.109898	NA	0.980358	NA	-0.56284	NA	-0.316888	NA	0.490711	1	-0.102341	NA	0.809413	NA	-0.734903	1	0.740379	1			blue
XLOC_000854	HADHA	-0.223985	0.2126	0.0295964	1	0.0464992	0.932556	-0.132756	0.453743	-0.0613565	1	0.201648	0.0747607	0.221506	0.0383066	0.0185582	1	0.0190506	1		2	turquoise
XLOC_000855	SUGP1	-0.281645	0.196255	0.0597589	1	0.0980284	0.872805	-0.167716	0.408532	-0.0719444	1	0.254188	0.0599131	-0.00684954	0.7995	-0.105932	1	0.0241831	1			turquoise
XLOC_000856	TM6SF2	-0.409514	NA	-0.353427	1	-0.369738	NA	-0.580787	NA	0.600905	1	0.0872108	NA	0.174067	NA	0.542054	1	1.75373	1			tan
XLOC_000857	HAPLN4	-0.455383	0.476288	0.166519	1	0.125006	0.933654	-0.370204	0.261334	0.0718271	1	0.318779	0.343634	0.667665	5.40137e-09	-0.0706758	1	0.0564968	1		2	turquoise
XLOC_000858	NCAN	NA	NA	NA	NA	NA	NA	NA	NA	NA	NA	NA	NA	NA	NA	NA	NA	NA	NA			#N/A
XLOC_000859	NR2C2AP	-0.15298	0.316773	-0.0537634	1	0.11042	0.904141	0.0360264	0.92325	-0.283557	1	0.259262	0.224082	0.149211	0.196906	-0.190471	1	0.168417	1			turquoise
XLOC_000860	RFXANK	-0.311983	NA	0.209024	1	0.134668	NA	-0.183279	NA	-0.0907336	1	0.285354	NA	-0.473131	NA	0.259888	1	0.00403772	1			magenta
XLOC_000861	BORCS8	0.00332339	0.528889	0.00656814	1	0.0609504	0.91186	-0.0683443	0.714783	0.145621	1	-0.0721145	0.597877	0.0726126	0.872374	0.304794	1	-0.0329925	1			grey
XLOC_000862	MEF2B	-0.050127	NA	-0.0313813	1	0.232425	NA	-0.228882	NA	0.417426	1	-0.1435	NA	0.809823	NA	0.475278	1	-1.16428	1			grey
XLOC_000863	LOC107198804	-0.221135	0.664821	0.026917	1	0.146849	0.872805	-0.180167	0.496789	0.0360435	1	0.154899	0.459766	0.18288	0.485419	-0.0732661	1	0.115517	1			turquoise
XLOC_000864	TMEM161A	-0.137036	0.866714	-0.197183	1	-0.0231519	NA	-0.143518	NA	0.0832873	1	0.0678082	0.817185	-0.0638384	0.993907	-0.536117	1	-0.174774	1			grey
XLOC_000865	MAU2	-0.229213	0.476912	0.15862	1	-0.165799	0.871806	-0.0745194	0.833884	-0.179818	1	0.263706	0.20707	0.284336	0.193315	0.297009	1	0.00565469	1			turquoise
XLOC_000866	NCAN	-0.182792	0.730258	-0.097136	1	0.342505	0.572302	-0.118076	0.692105	-0.0355741	1	0.156097	0.448861	0.562766	1.96448e-10	-0.169174	1	0.0242895	1		2	turquoise
XLOC_000867	RFXANK	-0.23814	0.638749	0.110198	1	0.256975	0.847482	-0.216517	0.449284	0.0844308	1	0.146581	0.534869	0.198336	0.345448	-0.302867	1	-0.154778	1			turquoise
XLOC_000868	CUFF.791.1	NA	NA	NA	NA	NA	NA	NA	NA	NA	NA	NA	NA	NA	NA	NA	NA	NA	NA			#N/A
XLOC_000869	LOC107198794	-0.148682	0.835501	0.125667	1	0.0850035	0.955091	-0.0420639	0.928156	-0.128749	1	0.177373	0.558513	0.731367	0.483934	-0.360784	1	0.204563	1			turquoise
XLOC_000870	CUFF.778.1	-0.399372	0.335044	0.24707	1	-0.00818672	0.995956	-0.244474	0.47322	-0.0851884	1	0.351527	0.132277	0.359571	0.284843	0.110152	1	-0.103942	1			turquoise
XLOC_000871	CUFF.782.1	-0.188575	0.821518	-0.203738	1	0.126702	NA	-0.117062	NA	-0.0418613	1	0.16622	0.517267	-0.0762866	0.996821	0.411371	1	-0.500748	1			grey
XLOC_000872	LOC107198806	NA	NA	NA	NA	NA	NA	NA	NA	NA	NA	NA	NA	NA	NA	NA	NA	NA	NA			#N/A
XLOC_000873	HOXB3	-0.514483	NA	0.327381	NA	0.339484	NA	-0.816655	NA	0.866328	1	-0.0138378	NA	1.74814	NA	1.28936	1	2.45167	1			#N/A
XLOC_000874	HOXB2	-1.17509	NA	-0.106898	NA	-0.979794	NA	-1.11658	NA	0.531965	1	0.707504	NA	2.66277	NA	-0.291713	1	-0.161476	1			#N/A
XLOC_000875	HOXB1	NA	NA	NA	NA	NA	NA	NA	NA	NA	NA	NA	NA	NA	NA	NA	NA	NA	NA			#N/A
XLOC_000876	SKAP1	-0.00500536	NA	-0.594898	NA	-1.54458	NA	0.0800618	NA	-0.161375	1	0.101696	NA	0.519489	NA	-2.80514	1	0.810664	1			#N/A
XLOC_000877	CUFF.798.1	-0.0186876	NA	0.462419	1	0.0662836	NA	-0.0885201	NA	0.163472	1	-0.0735589	NA	-1.39345	NA	2.00997	1	-1.70058	1			blue
XLOC_000878	LOC107198813	-0.158666	0.718772	-0.555416	0.830616	0.25807	NA	-0.276902	NA	0.334945	1	-0.0300659	NA	0.582394	NA	-0.572143	1	0.225271	1			turquoise
XLOC_000879	CLU,CUFF.804.1,CUFF.805.1	-0.120999	0.83879	0.0263729	1	0.577719	0.269658	-0.155338	0.677352	0.134102	1	0.0317653	0.923855	-0.447751	0.0787122	0.0130195	1	-0.0609896	1			turquoise
XLOC_000880	LOC107198814	1.37696	NA	-0.614555	NA	-0.694004	NA	1.03221	NA	0.298705	1	-1.15778	NA	0.475152	NA	3.90303	1	-0.43864	1			#N/A
XLOC_000881	OTOF	-0.078928	0.844364	-0.0343514	1	0.212158	0.822536	-0.095629	0.676062	0.0742461	1	0.0245993	0.902225	0.118216	0.979063	-0.188154	1	-0.180468	1			grey
XLOC_000882	CLU	-0.320682	0.604058	-0.084147	1	0.171193	0.88808	-0.191922	0.535061	-0.083832	1	0.286339	0.172628	0.357303	6.3895e-08	-0.371653	1	0.018372	1		2	turquoise
XLOC_000883	CUFF.801.1	0.0866356	NA	0.43288	1	-0.629587	NA	-0.0922528	NA	0.340122	1	-0.224933	NA	0.241514	NA	1.35336	1	-0.0498885	1			blue
XLOC_000884	LOC109022390	0.389182	NA	-0.117433	1	-0.540877	NA	0.946406	NA	-1.15786	1	0.415198	NA	-1.81006	NA	-1.38986	1	0.618578	1			red
XLOC_000885	SVIP	0.334494	0.0347609	-0.0702415	1	-0.0412923	0.938798	0.283669	0.0424947	-0.0553936	1	-0.215711	0.1199	-0.064276	0.341454	0.165682	1	0.0519731	1	3		blue
XLOC_000886	CUFF.806.1,CUFF.806.2	0.601558	NA	0.060261	1	0.115665	NA	0.752657	NA	-0.565164	1	-0.0967459	NA	1.13115	NA	-1.42831	1	-0.735185	1			turquoise
XLOC_000887	CUFF.808.1	-0.229707	NA	0.106771	1	0.150806	NA	0.0858472	NA	-0.462807	1	0.407283	NA	-0.00426223	NA	0.333849	1	0.882794	1			turquoise
XLOC_000888	CUFF.809.1	0.154053	NA	-0.246301	1	0.0441818	NA	0.414501	NA	-0.565672	1	0.189929	NA	-0.413261	NA	0.637897	1	0.265826	1			grey
XLOC_000889	CUFF.811.1	0.266752	0.600878	0.0363012	1	0.0160138	NA	0.272689	NA	-0.143211	1	-0.124905	NA	-0.14663	0.901587	0.163845	1	-0.285238	1			blue
XLOC_000890	CUFF.812.1	-0.0292286	0.808404	-0.0616782	1	0.0155408	0.989444	0.0562107	0.873877	-0.153544	1	0.0987731	0.689548	-0.0132367	0.533136	0.291187	1	0.0322226	1			blue
XLOC_000891	TRNAN-GUU	NA	NA	NA	NA	NA	NA	NA	NA	NA	NA	NA	NA	NA	NA	NA	NA	NA	NA			#N/A
XLOC_000892	PSMB3	-0.332719	0.176295	0.0922977	1	0.109213	0.872805	-0.229705	0.292783	-0.0231489	1	0.270218	0.0843444	0.196765	0.394438	-0.12132	1	-0.17128	1			turquoise
XLOC_000893	LASP1	-0.222626	0.239987	-0.0899901	1	0.105195	0.894582	-0.0437201	0.890548	-0.226093	1	0.282836	0.10102	0.00809642	0.901409	-0.28074	1	0.0255659	1			turquoise
XLOC_000894	LOC107198817	-0.0496888	0.632132	-0.0680959	1	0.118754	0.872805	0.0449006	0.867916	-0.160164	1	0.117441	0.497894	-0.0667414	0.923139	-0.03051	1	0.178721	1			red
XLOC_000895	FBXO47	-3.2503	NA	1.39116	NA	-0.18542	NA	-0.906102	NA	-1.34514	1	3.42555	NA	0.306683	NA	1.32195	1	4.30707	1			turquoise
XLOC_000896	LOC107198822	-0.0681745	0.682712	-0.204899	1	0.207522	NA	0.0547799	NA	-0.205749	1	0.153287	0.525026	-0.131631	0.96479	-0.146425	1	0.269678	1			red
XLOC_000897	TRNAI-UAU	0.865983	NA	-0.592955	NA	-0.580852	NA	0.56384	NA	0.171295	1	-0.73517	NA	-1.14592	NA	-1.58756	1	0.768023	1			#N/A
XLOC_000898	CUFF.813.1	-0.145473	NA	-0.265526	1	0.221918	NA	0.189388	NA	-0.541406	1	0.390279	NA	-0.0206193	NA	-0.582803	1	-0.252968	1			red
XLOC_000899	PIP4K2B	0.174405	0.546926	-0.18475	0.805486	0.0963538	0.872805	0.150627	0.396129	-0.0369059	1	-0.111887	0.423446	0.312033	0.616787	-0.0075346	1	0.108127	1			brown
XLOC_000900	CWC25	-0.201812	0.556425	-0.0901846	1	0.15685	0.847482	-0.107384	0.658678	-0.0794391	1	0.194406	0.232637	-0.0543648	0.856397	-0.188641	1	0.0672992	1			turquoise
XLOC_000901	TRNAC-GCA	0.904968	NA	-0.941518	NA	-0.630027	NA	1.77936	NA	-1.84447	1	0.460718	NA	-1.64128	NA	1.10494	1	-1.1878	1			#N/A
XLOC_000902	TRNAC-GCA	0.144637	NA	-0.986003	NA	-0.13877	NA	0.918199	NA	-1.50028	1	0.706723	NA	0.220232	NA	-0.282124	1	-0.0811334	1			#N/A
XLOC_000903	TRNAC-GCA	-1.17173	NA	-2.06393	NA	-1.34492	NA	-0.407867	NA	-0.718978	1	1.23885	NA	0.408173	NA	-0.319291	1	0.410679	1			#N/A
XLOC_000904	CUFF.819.1	-0.748828	NA	0.306209	1	0.479681	NA	-0.45957	NA	-0.156096	1	0.65172	NA	1.50074	NA	1.21498	1	0.434784	1			turquoise
XLOC_000905	TRNAC-GCA	NA	NA	NA	NA	NA	NA	NA	NA	NA	NA	NA	NA	NA	NA	NA	NA	NA	NA			#N/A
XLOC_000906	TRNAC-GCA	NA	NA	NA	NA	NA	NA	NA	NA	NA	NA	NA	NA	NA	NA	NA	NA	NA	NA			#N/A
XLOC_000907	LOC107198823	-0.208727	0.528889	0.0345136	1	0.133537	0.861189	-0.129382	0.581748	-0.0482315	1	0.18291	0.258334	0.321314	8.86881e-05	-0.115664	1	-0.0130257	1		2	turquoise
XLOC_000908	TRNAC-GCA	0.144648	NA	0.368827	NA	0.380931	NA	0.563833	NA	-0.910716	1	0.346827	NA	0.22018	NA	-0.282268	1	0.797073	1			#N/A
XLOC_000909	LOC107198817	-0.375929	NA	0.991936	NA	0.267303	NA	0.19739	NA	-0.809528	1	0.710992	NA	-2.62738	NA	-0.934265	1	-0.571814	1			turquoise
XLOC_000910	LOC107198817	-0.785186	NA	-1.11193	NA	0.497083	NA	-0.771054	NA	0.423566	1	0.476018	NA	-0.172861	NA	0.242699	1	-0.791937	1			black
XLOC_000911	FBXO47	-0.160437	NA	0.357162	1	0.0559955	NA	0.0173254	NA	-0.248445	1	0.241861	NA	-0.73769	NA	0.748564	1	0.595214	1			turquoise
XLOC_000912	PLXDC1	-0.2451	0.633862	-0.0302354	1	0.219421	0.847482	-0.154319	0.613171	-0.0494483	1	0.212799	0.324123	0.615476	0.371461	0.0893212	1	-0.0101729	1			turquoise
XLOC_000913	TRNAC-GCA	NA	NA	NA	NA	NA	NA	NA	NA	NA	NA	NA	NA	NA	NA	NA	NA	NA	NA			#N/A
XLOC_000914	CUFF.821.1	-0.322108	NA	0.627102	1	0.0696749	NA	-0.254637	NA	0.02688	1	0.253447	NA	-0.18856	NA	-1.72057	1	-0.712436	1			turquoise
XLOC_000915	LOC107198825	-0.469832	NA	0.430766	1	0.3767	NA	-0.266321	NA	-0.111929	1	0.43441	NA	-0.754929	NA	-1.1867	1	0.466599	1			turquoise
XLOC_000916	LOC107198842	-0.272971	NA	0.360443	1	0.21318	NA	-0.254078	NA	0.10211	1	0.170831	NA	-0.966041	NA	-0.818713	1	0.174188	1			green
XLOC_000917	EVI5L	-0.244589	0.415217	0.0146159	1	0.233966	0.790736	-0.129975	0.624525	-0.0960229	1	0.234014	0.16811	0.474912	5.47543e-05	-0.164566	1	0.00278283	1		2	turquoise
XLOC_000918	LOC107198831	-0.20197	0.325047	0.0489987	1	0.106407	0.872805	-0.0712604	0.776896	-0.147289	1	0.227838	0.117621	0.0152877	0.444682	-0.0126004	1	0.0893477	1			turquoise
XLOC_000919	PCP2	-0.0228044	0.995602	0.075285	1	0.0742853	0.955091	-0.0239718	0.952877	0.0137111	1	0.0112858	0.971336	0.610047	0.147385	-0.329669	1	-0.218891	1			turquoise
XLOC_000920	XAB2	-0.271397	0.630429	0.112097	1	0.10563	0.92913	-0.156882	0.674376	-0.0827035	1	0.248129	0.322792	0.825523	0.00183248	-0.188226	1	-0.23778	1		2	turquoise
XLOC_000921	CUFF.846.1,CUFF.846.2	0.390129	0.610031	-0.0403723	1	0.254794	NA	0.359804	NA	-0.125567	1	-0.219562	NA	-0.0976441	NA	-0.929191	1	0.331207	1			brown
XLOC_000922	LOC107198826	-0.225923	0.476288	-0.0632882	1	0.119881	0.87774	-0.105098	0.712363	-0.118018	1	0.231338	0.192649	0.407015	0.0245436	0.0686494	1	-0.0393967	1		2	turquoise
XLOC_000923	MAP2K7	-0.131862	0.639753	0.0523409	1	0.0474018	0.934593	-0.0724632	0.700061	-0.0494542	1	0.12496	0.313684	0.170115	0.0370985	-0.0802034	1	0.0719133	1		2	turquoise
XLOC_000924	LOC107198834	-0.486313	0.318781	-0.32958	0.928644	0.171684	0.885236	-0.345446	0.356568	-0.00695335	1	0.386379	0.165752	0.353455	0.381627	0.178711	1	0.0852595	1			turquoise
XLOC_000925	LOC107198828	-0.894851	NA	0.192732	1	0.483411	NA	-0.455962	NA	-0.334911	1	0.859813	NA	1.60984	NA	-0.232037	1	-0.112876	1			turquoise
XLOC_000926	LOC107198830	-0.315447	0.512907	0.149392	1	0.0373019	0.982148	-0.156766	0.6812	-0.136853	1	0.31262	0.20783	0.189296	0.353135	-0.0942122	1	-0.110675	1			turquoise
XLOC_000927	LOC107198831,NDUFB7	-0.977575	0.373559	0.146214	1	0.259558	0.92916	-0.595259	0.498332	-0.198366	1	0.851313	0.148532	1.50854	1.47798e-10	-0.174116	1	0.168543	1		2	turquoise
XLOC_000928	TRAPPC5	-0.687894	0.516621	0.128526	1	0.447635	0.847482	-0.477648	0.486364	-0.0469847	1	0.550458	0.267714	1.38174	4.47739e-09	-0.0877832	1	0.0430589	1		2	turquoise
XLOC_000929	XAB2	-0.141106	0.859787	-0.00631683	1	0.215513	0.867072	-0.150616	0.682103	0.0929107	1	0.0640349	0.83676	0.491847	0.0664249	-0.0228584	1	0.275734	1			turquoise
XLOC_000930	LOC107198840	-0.280749	0.547832	0.0985451	1	0.402092	NA	0.00334762	NA	-0.390259	1	0.41249	NA	0.960508	NA	-0.227996	1	-0.290162	1			turquoise
XLOC_000931	EMC10	-0.268836	0.537121	-0.0428196	1	0.164183	0.873942	-0.114475	0.770298	-0.15904	1	0.283841	0.250561	0.696407	0.000469468	-0.510141	1	-0.0571091	1		2	turquoise
XLOC_000932	LOC107198835	-0.388362	0.290393	-0.0167371	1	0.192478	0.847482	-0.220514	0.500474	-0.10924	1	0.356426	0.103813	0.0324295	0.54346	-0.396088	1	-0.103454	1			turquoise
XLOC_000933	UBL5	-0.186301	0.616857	-0.0199614	1	0.074488	0.925898	-0.102621	0.692567	-0.0680469	1	0.175679	0.307066	0.390816	0.00319013	-0.202859	1	-0.0148028	1		2	turquoise
XLOC_000934	LOC107198833	-0.147171	0.502615	-0.00124226	1	0.156289	0.790736	-0.0800418	0.648871	-0.0557419	1	0.13967	0.211646	0.0820197	0.411942	-0.252954	1	-0.122376	1			turquoise
XLOC_000935	CUFF.852.1	-0.0433293	NA	0.65471	1	-0.323496	NA	0.552006	NA	-0.996363	1	0.597108	NA	-1.35516	NA	-0.99943	1	0.551818	1			purple
XLOC_000936	CUFF.831.1	0.0927224	NA	1.22059	NA	0.597464	NA	0.191571	NA	-0.249752	1	0.0601713	NA	-1.03861	NA	-0.159514	1	0.500041	1			grey
XLOC_000937	CUFF.835.1	-0.236516	NA	-0.102246	1	0.119033	NA	-0.0543964	NA	-0.227208	1	0.291415	NA	0.0842495	NA	0.414268	1	-0.0782694	1			turquoise
XLOC_000938	CUFF.847.1	-0.0108385	NA	-0.148278	1	0.0138607	NA	0.106382	NA	-0.220299	1	0.118646	NA	-1.65063	NA	0.315431	1	1.58665	1			grey
XLOC_000939	CUFF.850.1	-0.910088	NA	-0.190462	1	0.471877	NA	-0.60233	NA	-0.0493314	1	0.745916	NA	1.20148	NA	1.20045	1	-0.851653	1			turquoise
XLOC_000940	CUFF.853.1	-1.23387	NA	0.220338	1	0.270709	NA	-1.03919	NA	0.309254	1	0.869814	NA	-0.406779	NA	1.96136	1	-0.744429	1			magenta
XLOC_000941	CUFF.859.1,LOC107198852	-0.0196238	0.918572	0.0916663	1	-0.242617	NA	-0.077306	NA	0.129309	1	-0.0467229	NA	-0.674083	0.72747	-0.00812107	1	-0.0256882	1			yellow
XLOC_000942	CADM3	-0.0748963	0.628584	-0.0582188	1	0.127536	0.847482	-0.00733702	0.971516	-0.0948657	1	0.104079	0.367408	0.245253	0.0119471	-0.079604	1	0.052941	1		2	turquoise
XLOC_000943	ACKR1	-0.892199	NA	-0.543781	1	0.351471	NA	-0.875501	NA	0.492933	1	0.541844	NA	-0.883696	NA	-0.558539	1	0.634712	1			grey
XLOC_000944	LOC107198849	-0.749976	NA	0.0928623	1	0.00454884	NA	0.0083793	NA	-0.853813	1	1.02987	NA	0.296287	NA	-0.303255	1	0.904449	1			turquoise
XLOC_000945	LOC107198850	-0.396263	NA	-0.284642	1	0.705576	NA	-0.226254	NA	-0.114146	1	0.363461	NA	-0.544554	NA	-1.48265	1	0.912379	1			red
XLOC_000946	DUSP23	-0.525479	0.24735	0.0271314	1	0.292451	0.847482	-0.29013	0.511013	-0.166794	1	0.487921	0.0926097	0.903796	0.000165706	-0.313202	1	0.0291545	1		2	turquoise
XLOC_000947	IGSF9,TAGLN2	-0.292822	0.302421	-0.0257139	1	0.017236	0.988033	-0.104362	0.764982	-0.203123	1	0.326265	0.11063	0.0726079	0.262736	-0.238381	1	0.103131	1			turquoise
XLOC_000948	CFAP45	-0.252425	0.0831317	-0.351302	0.966309	-0.295166	NA	0.158341	NA	-0.60907	0.816447	0.513102	NA	0.193539	0.956778	-0.462489	1	0.623345	1			red
XLOC_000949	GLMP	-0.18376	0.466119	-0.0487975	1	0.0761186	0.94484	-0.00545797	0.989678	-0.248509	1	0.264647	0.266025	0.367253	0.0385046	-0.214321	1	0.312446	1		2	turquoise
XLOC_000950	TRNAR-UCU	1.46045	NA	0.0462901	NA	-0.973698	NA	1.57082	NA	-0.958342	1	-0.626505	NA	-2.39914	NA	-2.2142	1	1.53055	1			#N/A
XLOC_000951	CADM3	-0.112906	0.517178	-0.0969549	1	0.131462	0.847482	-0.0161177	0.948584	-0.131237	1	0.151178	0.283276	0.141063	0.000724408	-0.00746179	1	0.0594766	1		2	turquoise
XLOC_000952	CUFF.861.1	-0.297854	NA	0.199291	1	0.0358956	NA	-0.0794485	NA	-0.255063	1	0.356519	NA	-0.0734092	NA	-0.236939	1	0.605054	1			grey
XLOC_000953	CUFF.862.1	-0.850293	NA	0.561626	NA	-0.040984	NA	-1.3362	NA	1.68895	1	0.180111	NA	0.977797	NA	-1.2311	1	-1.9098	1			green
XLOC_000954	CUFF.863.1	-1.24417	NA	0.755404	1	0.0431238	NA	-1.09606	NA	0.476881	1	0.848132	NA	-0.308517	NA	0.15305	1	0.867721	1			green
XLOC_000955	CUFF.864.1	-0.901515	NA	0.250268	1	1.09973	NA	-1.47949	NA	1.97601	1	0.208685	NA	-0.55364	NA	-2.32135	1	-0.828618	1			green
XLOC_000956	LOC107198854	0.559353	NA	-0.366661	1	-0.352208	NA	0.536729	NA	-0.205044	1	-0.285128	NA	0.00844304	NA	1.34799	1	-0.43741	1			blue
XLOC_000957	LOC107198855	0.152767	NA	-0.322541	1	0.324995	NA	0.244561	NA	-0.258459	1	0.0177556	NA	0.210126	NA	0.487065	1	-0.781688	1			black
XLOC_000958	CUFF.870.1	0.589238	NA	0.105735	1	-0.293055	NA	0.558332	NA	-0.220127	1	-0.315808	NA	0.96873	NA	0.28333	1	0.532183	1			blue
XLOC_000959	CUFF.871.1	1.89285	NA	0.141667	NA	0.389011	NA	1.52664	NA	0.300428	1	-1.40045	NA	-1.74072	NA	1.13401	1	0.1466	1			blue
XLOC_000960	CUFF.872.1	-0.820504	NA	0.408881	1	-0.126125	NA	-0.665583	NA	0.170521	1	0.605107	NA	1.25206	NA	-0.787274	1	-1.03102	1			green
XLOC_000961	CUFF.873.1	-0.176303	0.878648	-0.796256	0.501497	-0.554841	NA	-0.0215563	NA	-0.205025	1	0.238089	NA	0.420851	NA	0.0969565	1	1.02629	1			pink
XLOC_000962	CHRDL1	0.178975	0.842619	0.158771	1	0.0396133	NA	0.0906501	NA	0.0964797	1	-0.181217	0.541349	-0.492723	0.35087	-0.514842	1	0.297027	1			blue
XLOC_000963	CUFF.876.1	-0.711654	NA	-0.831148	1	-0.101777	NA	-0.341054	NA	-0.314887	1	0.711051	NA	-0.847085	NA	0.380677	1	0.267917	1			tan
XLOC_000964	CUFF.877.1	0.232129	NA	-0.616108	1	0.293113	NA	0.134093	NA	0.0951404	1	-0.221391	NA	0.478381	NA	0.225647	1	0.266395	1			red
XLOC_000965	CUFF.878.1	-0.283836	NA	-0.151968	1	0.0706831	NA	-0.0936997	NA	-0.224341	1	0.329672	NA	-0.53191	NA	-0.146075	1	0.629782	1			brown
XLOC_000966	LOC107198861	-0.258607	0.363898	0.0839591	1	0.122673	0.87343	-0.112903	0.687672	-0.144507	1	0.270533	0.121495	0.123079	0.862569	0.193391	1	-0.17043	1			turquoise
XLOC_000967	LOC107198871	-0.149074	NA	-0.0774672	1	0.112846	NA	-0.138499	NA	0.0612271	1	0.0840721	NA	0.548375	NA	0.818679	1	0.301568	1			turquoise
XLOC_000968	LOC107198866	0.0614681	NA	0.358695	NA	-0.242135	NA	0.689199	NA	-1.09628	1	0.544273	NA	-4.20174	NA	-1.42775	1	-1.35873	1			grey
XLOC_000969	IL4I1	-1.24186	NA	-0.545195	NA	0.330253	NA	-0.82119	NA	-0.168188	1	1.03073	NA	0.499856	NA	-0.509738	1	-2.73984	1			#N/A
XLOC_000970	TRNAL-AAG	NA	NA	NA	NA	NA	NA	NA	NA	NA	NA	NA	NA	NA	NA	NA	NA	NA	NA			#N/A
XLOC_000971	TRNAE-UUC	NA	NA	NA	NA	NA	NA	NA	NA	NA	NA	NA	NA	NA	NA	NA	NA	NA	NA			#N/A
XLOC_000972	TRNAK-CUU	-0.576677	NA	-0.592954	NA	0.380937	NA	-0.518168	NA	0.171291	1	0.34683	NA	-1.16099	NA	1.10995	1	-1.12643	1			#N/A
XLOC_000973	TRNAL-CAA	-1.00319	NA	0.96737	NA	-0.476896	NA	-0.599096	NA	-0.234961	1	0.877568	NA	0.148451	NA	2.1694	1	0.637472	1			#N/A
XLOC_000974	LOC107198863	-0.645124	NA	0.511533	1	0.0107238	NA	-0.840352	NA	0.793237	1	0.20418	NA	0.795179	NA	-0.130089	1	0.134334	1			green
XLOC_000975	LOC107198868	-0.2805	0.368762	0.0645245	1	0.115535	0.894753	-0.135912	0.651691	-0.132111	1	0.280674	0.133672	0.419311	0.101066	-0.130104	1	-0.0880174	1			turquoise
XLOC_000976	LOC107198869	-1.36275	NA	-0.286596	NA	0.0672023	NA	-1.06579	NA	0.268195	1	1.01815	NA	-0.567337	NA	-2.15468	1	0.94453	1			green
XLOC_000977	TRNAL-AAG	NA	NA	NA	NA	NA	NA	NA	NA	NA	NA	NA	NA	NA	NA	NA	NA	NA	NA			#N/A
XLOC_000978	LOC107198864	-0.08542	0.624795	-0.00365743	1	0.0339897	0.934593	-0.035302	0.811626	-0.0554166	1	0.0922542	0.29545	0.159653	0.13002	0.00440172	1	-0.0862065	1			turquoise
XLOC_000979	LOC107198866	-0.265611	0.809685	0.172254	1	0.0417146	NA	-0.223714	NA	0.0560651	1	0.181437	NA	0.69299	NA	-0.511949	1	-0.432173	1			turquoise
XLOC_000980	TRNAN-GUU	NA	NA	NA	NA	NA	NA	NA	NA	NA	NA	NA	NA	NA	NA	NA	NA	NA	NA			#N/A
XLOC_000981	TRNAP-UGG	NA	NA	NA	NA	NA	NA	NA	NA	NA	NA	NA	NA	NA	NA	NA	NA	NA	NA			#N/A
XLOC_000982	TRNAT-UGU	NA	NA	NA	NA	NA	NA	NA	NA	NA	NA	NA	NA	NA	NA	NA	NA	NA	NA			#N/A
XLOC_000983	TRIM7	-0.488171	0.457909	0.0905655	1	-0.0948894	NA	-0.238708	NA	-0.199532	1	0.479377	NA	0.162744	NA	0.283312	1	0.141363	1			turquoise
XLOC_000984	TRNAK-CUU	NA	NA	NA	NA	NA	NA	NA	NA	NA	NA	NA	NA	NA	NA	NA	NA	NA	NA			#N/A
XLOC_000985	TRNAK-CUU	NA	NA	NA	NA	NA	NA	NA	NA	NA	NA	NA	NA	NA	NA	NA	NA	NA	NA			#N/A
XLOC_000986	TRNAE-CUC	NA	NA	NA	NA	NA	NA	NA	NA	NA	NA	NA	NA	NA	NA	NA	NA	NA	NA			#N/A
XLOC_000987	TRNAV-AAC	0.865983	NA	-0.592955	NA	-0.580852	NA	0.56384	NA	0.171295	1	-0.73517	NA	-1.14592	NA	-1.58756	1	0.768023	1			#N/A
XLOC_000988	TRNAV-CAC	NA	NA	NA	NA	NA	NA	NA	NA	NA	NA	NA	NA	NA	NA	NA	NA	NA	NA			#N/A
XLOC_000989	TRNAV-CAC	1.67021	NA	-0.13778	NA	-0.08421	NA	0.924506	NA	0.531961	1	-1.5394	NA	0.500601	NA	-0.578147	1	-1.98409	1			#N/A
XLOC_000990	LOC107198865,TRNAE-CUC	-0.981284	NA	0.994928	1	0.879211	NA	-0.715359	NA	0.110957	1	0.785345	NA	-0.559683	NA	-0.612342	1	-0.343312	1			turquoise
XLOC_000991	LOC107198857,LOC107198858	-0.38588	NA	0.199911	1	0.0110835	NA	-0.341581	NA	0.124152	1	0.247313	NA	0.786211	NA	0.487112	1	-0.0898539	1			turquoise
XLOC_000992	TRNAV-CAC	NA	NA	NA	NA	NA	NA	NA	NA	NA	NA	NA	NA	NA	NA	NA	NA	NA	NA			#N/A
XLOC_000993	RACK1	-0.173466	0.650825	-0.00451383	1	0.0879128	0.906734	-0.0974924	0.702623	-0.0601642	1	0.161415	0.341375	0.475821	7.13134e-05	-0.250371	1	-0.207771	1		2	turquoise
XLOC_000994	LOC107198859	-0.700999	NA	-0.397623	NA	0.993442	NA	-1.50964	NA	2.55533	1	-0.19963	NA	0.534251	NA	-0.386266	1	0.725043	1			#N/A
XLOC_000995	CUFF.890.1	-0.225615	NA	0.433287	NA	-0.207297	NA	0.288007	NA	-0.76103	1	0.58014	NA	-1.63489	NA	1.72043	1	0.251264	1			grey
XLOC_000996	PQBP1	-0.162459	NA	-0.371761	1	0.374426	NA	-0.107274	NA	-0.0202883	1	0.131607	NA	1.117	NA	0.159254	1	0.379338	1			turquoise
XLOC_000997	GPKOW	-0.690679	0.0878958	0.03384	1	0.2743	0.847482	-0.36796	0.433133	-0.220154	1	0.647613	0.0309679	0.916816	0.00391994	-0.0948544	1	0.24617	1		2	turquoise
XLOC_000998	WDR45	-0.377772	0.169215	-0.030455	1	0.19947	0.847482	-0.176832	0.586928	-0.182509	1	0.381019	0.0550166	0.550816	0.000831375	-0.191898	1	-0.0465777	1		2	turquoise
XLOC_000999	PORCN	-0.234587	0.468588	-0.0279305	1	0.122217	0.872805	-0.120508	0.662674	-0.100171	1	0.228881	0.191325	0.470487	0.0353727	-0.22598	1	-0.00524543	1		2	turquoise
XLOC_001000	LOC107198884	-0.304628	0.237296	0.0604721	1	0.089549	0.901585	-0.185004	0.448879	-0.0728165	1	0.269199	0.0975751	0.381289	5.02563e-08	-0.0128058	1	-0.0169725	1		2	turquoise
XLOC_001001	G6PD	-0.143396	0.642716	-0.0104793	1	0.0885605	0.872805	-0.0942663	0.597745	-0.0228678	1	0.121476	0.335241	0.133074	0.363254	-0.0880585	1	-0.0948733	1			turquoise
XLOC_001002	LOC107198872	-0.844027	NA	0.501279	1	0.227312	NA	-0.627861	NA	0.0922892	1	0.649428	NA	0.170768	NA	-0.703068	1	-0.399375	1			green
XLOC_001003	FTSJ1	-0.295152	0.469378	-0.181495	1	0.183453	0.847482	-0.176488	0.557283	-0.0760368	1	0.265262	0.198433	0.436507	0.0943944	-0.0503265	1	-0.103713	1			turquoise
XLOC_001004	PLP2	-0.105888	0.955324	-0.226218	1	-0.0205001	NA	-0.123817	NA	0.0903292	1	0.0406003	NA	0.222475	NA	-0.186541	1	-0.271987	1			turquoise
XLOC_001005	LOC107198876	-0.596795	0.529439	-0.107085	1	0.479809	NA	-0.363497	NA	-0.131623	1	0.521954	NA	1.63228	NA	-0.147123	1	0.0119991	1			turquoise
XLOC_001006	HDAC6	-0.209318	0.462567	0.0214494	1	0.217163	0.847482	-0.0501697	0.89087	-0.197555	1	0.258605	0.215225	0.609512	0.084661	-0.27077	1	-0.00318384	1			turquoise
XLOC_001007	CDK20,GATA1	-0.187303	0.619106	-0.0863088	1	0.272026	0.593541	-0.117617	0.604905	-0.0391845	1	0.164371	0.301286	0.158124	0.533136	-0.209119	1	-0.0373977	1			turquoise
XLOC_001008	SLC35A2	-0.384212	0.318085	0.136616	1	0.0566564	0.962653	-0.186373	0.630349	-0.175658	1	0.382146	0.115152	0.653603	0.00416028	-0.135693	1	0.0663883	1		2	turquoise
XLOC_001009	IKBKG	-0.324291	0.21147	0.176428	1	0.00383118	0.997933	-0.139872	0.651691	-0.175589	1	0.338131	0.0649144	0.421801	0.325564	-0.292832	1	-0.0280077	1			turquoise
XLOC_001010	SPATA16	0.0962731	0.887118	0.0478455	1	0.0449936	NA	0.117536	NA	-0.09139	1	-0.027122	0.925139	-0.361369	0.732623	-0.126885	1	0.359777	1			blue
XLOC_001011	LOC107198883	0.113124	0.922313	-0.109727	1	0.04376	0.974459	0.072542	0.842859	0.0276437	1	-0.0994211	0.701558	-0.0810764	0.997857	0.259383	1	-0.0928103	1			brown
XLOC_001012	CUFF.908.1	-0.598756	NA	0.456219	1	-0.114321	NA	-0.544781	NA	0.243537	1	0.365176	NA	-1.02234	NA	1.00745	1	-0.326579	1			yellow
XLOC_001013	ARHGAP23	-0.255745	0.428341	0.0994611	1	0.108635	0.87774	-0.187847	0.408554	0.00259893	1	0.196681	0.24212	0.100565	0.571768	-0.452948	1	-0.0370908	1			turquoise
XLOC_001014	ARHGAP23	-0.189082	0.643794	0.0492381	1	-0.124896	0.872805	-0.145383	0.491951	0.0110081	1	0.142613	0.387986	0.0266721	0.99868	-0.197507	1	-0.000298481	1			green
XLOC_001015	LOC107198890,LOC107198891	-0.0430653	0.191117	-0.125095	1	0.321766	0.556514	0.145525	0.649867	-0.333907	1	0.207671	0.339861	0.425087	0.207284	-0.528327	1	0.0782637	1			turquoise
XLOC_001016	LOC107198894	-0.3592	0.176699	0.103545	1	0.0753356	0.934249	-0.156872	0.624525	-0.191591	1	0.37331	0.0510119	0.0912115	0.507834	-0.0265232	1	-0.0260182	1			turquoise
XLOC_001017	LOC107198895	-0.496951	0.222187	0.0307325	1	0.105319	0.931193	-0.411941	0.196339	0.106559	1	0.344475	0.205694	-0.0681689	0.921428	0.178435	1	0.293272	1			turquoise
XLOC_001018	LOC107198896	0.865985	NA	0.849721	NA	-0.0999628	NA	0.924503	NA	-0.550047	1	-0.374508	NA	-1.11513	NA	1.18712	1	-0.164666	1			#N/A
XLOC_001019	LOC107198899	-0.534135	NA	0.182031	NA	-0.266763	NA	-0.609404	NA	0.453974	1	0.242056	NA	0.0948819	NA	0.181556	1	-0.0135216	1			yellow
XLOC_001020	LOC107198900	-0.25532	0.639753	0.100858	1	0.0671662	0.955976	-0.246619	0.448109	0.117073	1	0.14352	0.603722	0.570763	0.641095	-0.256629	1	-0.393267	1			turquoise
XLOC_001021	NEUROD4	0.807609	NA	-1.02795	NA	-1.01584	NA	0.88985	NA	-0.53269	1	-0.309455	NA	-1.09649	NA	-1.54748	1	1.55689	1			#N/A
XLOC_001022	LOC107198897	-0.0189516	NA	0.0723496	NA	-0.770084	NA	-0.750864	NA	1.86395	1	-0.683415	NA	-4.43068	NA	0.713347	1	0.315804	1			#N/A
XLOC_001023	CUFF.919.1	-0.101816	NA	0.292163	1	-0.17042	NA	-0.198683	NA	0.257849	1	-0.0357468	NA	1.30552	NA	-0.227647	1	-0.260571	1			green
XLOC_001024	CUFF.920.1	-0.513559	0.512605	0.0895066	1	0.212498	NA	-0.340582	NA	-0.0543863	1	0.429678	NA	0.625534	0.187702	-0.477582	1	0.11559	1			turquoise
XLOC_001025	CUFF.921.1	-0.242287	0.19653	-0.0121942	1	0.0226632	0.973466	-0.136568	0.478196	-0.0787109	1	0.224963	0.0616086	0.106956	0.375573	-0.0620675	1	-0.0764388	1			turquoise
XLOC_001026	CUFF.922.1	-0.357339	0.579407	0.139534	1	0.149679	NA	-0.305287	NA	0.085309	1	0.241577	NA	0.480498	0.656038	-0.219975	1	-0.0792623	1			green
XLOC_001027	SMYD5	-0.238215	0.289687	-0.103194	1	0.0766573	0.901757	-0.130242	0.54032	-0.0837631	1	0.224548	0.0985662	0.0961435	0.628549	-0.178504	1	-0.113926	1			turquoise
XLOC_001028	CCT7	-0.169668	0.529198	-0.0313072	1	0.105515	0.861189	-0.115896	0.519225	-0.0188973	1	0.138531	0.278759	0.266757	0.00040921	0.113103	1	0.0149351	1		2	turquoise
XLOC_001029	RAB11FIP5	-0.218801	0.31513	0.157115	0.88302	0.0547187	0.92424	-0.146087	0.408554	-0.0279756	1	0.182319	0.135449	0.0840184	0.434764	-0.0833395	1	0.0280777	1			turquoise
XLOC_001030	PRADC1	-0.270083	0.289971	0.0657253	1	0.183396	0.827667	-0.194555	0.338661	-0.00559979	1	0.211824	0.151847	0.323193	0.11381	-0.0495899	1	0.0610534	1			turquoise
XLOC_001031	CUFF.925.1	-0.311841	0.32427	0.100389	1	-0.103385	0.898408	-0.224499	0.348706	-0.00496847	1	0.244916	0.168846	-0.0344031	0.729793	0.158236	1	0.158755	1			turquoise
XLOC_001032	LOC107198906	-0.00280731	0.917299	-0.0332095	1	0.0515405	0.962653	0.0453235	0.88826	-0.0955662	1	0.0490842	0.841333	0.0438811	0.95479	-0.0111024	1	0.0777353	1			cyan
XLOC_001033	LOC107198905	-0.121584	NA	0.340407	1	0.0892084	NA	0.397779	NA	-0.851743	1	0.535949	NA	3.20737	NA	0.100722	1	-1.50604	1			purple
XLOC_001034	LOC107198908	-0.545515	NA	-0.938678	NA	0.0552655	NA	-0.580257	NA	0.401017	1	0.265351	NA	1.04968	NA	-2.81896	1	-0.297336	1			grey
XLOC_001035	LOC107198907	0.38207	NA	0.0628827	NA	-0.53183	NA	-0.0238186	NA	0.647045	1	-0.621805	NA	-1.46785	NA	-6.25458	1	3.81323	1			brown
XLOC_001036	CUFF.935.1	-0.902005	NA	-0.166493	1	-0.336678	NA	-0.366446	NA	-0.432049	1	0.918896	NA	-0.948666	NA	0.960941	1	0.870066	1			grey
XLOC_001037	CUFF.936.1	-0.0194259	NA	-0.481572	1	0.015585	NA	0.27533	NA	-0.541439	1	0.295786	NA	0.257761	NA	0.048381	1	0.0550141	1			black
XLOC_001038	CUFF.937.1	0.0687029	NA	-0.359597	1	0.426956	NA	-0.0893936	NA	0.301008	1	-0.188809	NA	-1.02185	NA	-0.283524	1	1.85044	1			red
XLOC_001039	CUFF.938.1	-0.180797	NA	-0.294139	1	-0.219727	NA	-0.255723	NA	0.250897	1	0.029217	NA	-0.556401	NA	1.43323	1	-0.824234	1			magenta
XLOC_001040	CENPA	0.160195	NA	-0.299748	1	0.263681	NA	0.05445	NA	0.149346	1	-0.193392	NA	1.11864	NA	-0.745325	1	0.432129	1			turquoise
XLOC_001041	LOC109022417	-0.167569	NA	-0.212553	1	0.288687	NA	-0.151735	NA	0.0574337	1	0.103003	NA	0.0568174	NA	-0.108191	1	0.0378302	1			turquoise
XLOC_001042	LOC107198910	0.0773535	NA	0.112277	1	0.0634472	NA	0.0308877	NA	0.0605939	1	-0.0876665	NA	0.416256	NA	-0.727776	1	-0.0896997	1			turquoise
XLOC_001043	LOC107198911	0.167735	0.661778	-0.00284757	1	-0.217295	NA	0.321972	NA	-0.379886	1	0.0768938	NA	0.204145	NA	-0.254037	1	0.423346	1			brown
XLOC_001044	CUFF.945.1	-0.0346929	NA	-0.0885409	1	0.0475955	NA	-0.127869	NA	0.216189	1	-0.0745462	NA	0.714739	NA	-0.812182	1	-0.861626	1			grey
XLOC_001045	LOC107198912	-0.0772094	NA	0.490217	1	-0.331367	NA	0.0313518	NA	-0.175075	1	0.148397	NA	-0.0127481	NA	-1.36721	1	0.0952135	1			purple
XLOC_001046	LOC109022418	0.39859	NA	-0.205332	NA	0.67975	NA	0.200718	NA	0.242503	1	-0.40673	NA	-1.31002	NA	1.15397	1	-0.0548426	1			blue
XLOC_001047	LOC107198911,LOC109022417	-0.208194	0.84641	0.142195	1	0.0373098	NA	-0.157283	NA	0.00898493	1	0.15772	NA	-0.413791	NA	-0.0988549	1	0.157135	1			yellow
XLOC_001048	CUFF.939.1	-0.65258	NA	-0.547476	0.92019	-0.0256723	NA	-0.299345	NA	-0.283792	1	0.650288	NA	0.803906	NA	-0.431776	1	0.0423287	1			black
XLOC_001049	LOC109022419	-0.988867	NA	-0.547969	1	0.545238	NA	-0.790352	NA	0.167039	1	0.714068	NA	1.44649	NA	-0.25103	1	-0.416016	1			turquoise
XLOC_001050	LOC107198914	NA	NA	NA	NA	NA	NA	NA	NA	NA	NA	NA	NA	NA	NA	NA	NA	NA	NA			#N/A
XLOC_001051	LOC107198915	1.29115	NA	0.652274	NA	-0.864298	NA	0.855294	NA	0.500732	1	-1.16033	NA	-1.99965	NA	1.92517	1	-1.57316	1			#N/A
XLOC_001052	LOC107198917	1.88821	NA	-0.929346	NA	0.449748	NA	1.70388	NA	-0.382173	1	-0.979752	NA	-1.89929	NA	3.31047	1	-2.46722	1			blue
XLOC_001053	LOC107198922	-0.596049	0.0751514	0.0192497	1	0.181596	0.871806	-0.399148	0.245711	-0.0489463	1	0.492635	0.0451345	0.568268	0.0225475	0.184368	1	0.0415738	1		2	turquoise
XLOC_001054	WDR54	-0.346782	0.811789	0.0695682	1	0.247765	NA	-0.221061	NA	-0.0606708	1	0.298578	NA	0.810977	NA	-1.06729	1	0.308907	1			turquoise
XLOC_001055	LOC107198921	-0.770773	NA	1.34146	0.572823	-0.361787	NA	-0.147826	NA	-0.628432	1	0.90143	NA	0.372398	NA	2.20614	1	0.92394	1			grey
XLOC_001056	LOC107198916	0.491292	0.787183	-0.536922	1	0.278636	NA	0.463807	NA	-0.159651	1	-0.240187	NA	1.63753	NA	2.44886	1	1.35868	1			black
XLOC_001057	NOP56	-0.315458	0.376673	0.0470496	1	0.130555	0.873043	-0.203078	0.445343	-0.0506802	1	0.270487	0.150167	0.302373	0.497263	-0.131794	1	0.099809	1			turquoise
XLOC_001058	DCTN1	-0.188808	0.559835	0.0102047	1	0.175266	0.847482	-0.127294	0.552054	-0.0243535	1	0.155536	0.305845	0.405375	4.94204e-07	-0.175211	1	0.02166	1		2	turquoise
XLOC_001059	LOC107198924	-0.028548	0.828341	-0.0641657	1	0.0309634	0.983459	0.0617142	0.875958	-0.16126	1	0.102893	0.711283	0.0170949	0.999907	-0.815871	1	0.402059	1			cyan
XLOC_001060	LOC107198925	-0.218856	0.592156	-0.276292	0.912867	0.143445	0.884935	-0.0823467	0.813109	-0.148901	1	0.241175	0.270053	-0.0658405	0.995955	-0.49108	1	0.0214522	1			turquoise
XLOC_001061	LOC107198923	-0.93995	NA	0.563052	1	0.00117983	NA	-0.458702	NA	-0.311725	1	0.888188	NA	1.77298	NA	1.36258	1	-0.385756	1			turquoise
XLOC_001062	LOC107198926	-0.253637	NA	-0.667189	1	0.451414	NA	-0.129642	NA	-0.120017	1	0.242734	NA	0.0527708	NA	-1.96495	1	0.330212	1			red
XLOC_001063	LOC107198927	-0.0334668	0.986908	0.0604424	1	0.0173702	NA	-0.010948	NA	-0.0272614	1	0.0381395	NA	0.0442353	0.978149	-0.125675	1	0.201928	1			turquoise
XLOC_001064	ELF2	-0.0705216	0.752895	0.0372771	1	0.0529075	0.90533	-0.0757865	0.544821	0.0466004	1	0.0313478	0.777601	0.0392791	0.843762	0.0460701	1	-0.0360566	1			yellow
XLOC_001065	LOC107198932	-0.639198	NA	-0.0187068	1	0.172903	NA	-0.417752	NA	-0.0785363	1	0.539655	NA	-0.600786	NA	-0.172545	1	0.576009	1			grey
XLOC_001066	LOC107198929	1.70044	NA	-2.03808	NA	-0.698362	NA	1.52799	NA	-0.285694	1	-0.895463	NA	1.40355	NA	0.171797	1	0.062355	1			brown
XLOC_001067	NOCT	0.170535	0.479195	-0.0675305	1	-0.0831991	0.898408	0.179467	0.31923	-0.102879	1	-0.0758365	0.637172	-0.0428464	0.90229	0.163844	1	-0.0334175	1			blue
XLOC_001068	CUFF.970.1	0.974069	NA	1.22011	NA	-0.59916	NA	0.534741	NA	0.642388	1	-1.01059	NA	1.27455	NA	-0.113813	1	0.646215	1			blue
XLOC_001069	CUFF.971.1	1.24796	NA	2.4757	NA	0.822763	NA	0.84262	NA	0.399105	1	-1.13885	NA	4.47443	NA	-0.72283	1	1.48231	1			#N/A
XLOC_001070	LOC107198933	1.41182	NA	1.21362	NA	-0.558871	NA	1.2037	NA	-0.174073	1	-0.92122	NA	0.165677	NA	2.1715	1	-0.995134	1			#N/A
XLOC_001071	LOC107198934	-0.843424	NA	0.0174465	NA	-0.137441	NA	-1.10645	NA	1.05091	1	0.286462	NA	-1.25825	NA	-2.98804	1	-0.991979	1			green
XLOC_001072	LOC107198936	0.0880981	0.926483	-0.0319833	1	0.00854227	NA	0.139622	NA	-0.148078	1	0.00750886	NA	-0.122284	NA	-0.510737	1	0.23473	1			brown
XLOC_001073	LSM5	-0.101527	0.463979	0.0531762	1	0.0381881	0.974459	0.0610223	0.863513	-0.259463	1	0.20749	0.344553	0.52097	0.701328	0.10052	1	0.21382	1			turquoise
XLOC_001074	TMED7	0.385918	0.095938	0.00352283	1	-0.106769	0.872805	0.275173	0.254553	0.0528797	1	-0.307866	0.0603552	-0.199023	0.000196216	0.0904592	1	-0.0230539	1		1	blue
XLOC_001075	NACAD	-0.242847	0.519878	0.0681217	1	0.0867932	0.912815	-0.166872	0.519225	-0.0247079	1	0.19703	0.284982	0.54365	4.96117e-14	0.015292	1	0.0208836	1		2	turquoise
XLOC_001076	CUFF.983.1,CUFF.983.2,CUFF.983.3	-0.874585	0.170778	0.0941335	1	0.309029	NA	-0.571928	NA	-0.0731241	1	0.736363	NA	0.677542	NA	-0.240119	1	0.205453	1			turquoise
XLOC_001077	PTPN23	-0.272076	0.198694	0.0394043	1	0.00672307	0.993123	-0.13109	0.586459	-0.127629	1	0.272053	0.063179	0.143054	0.0910766	-0.233117	1	0.0727333	1			turquoise
XLOC_001078	CCM2	-0.242661	0.43368	0.0334519	1	0.0811941	0.919273	-0.117998	0.678365	-0.114602	1	0.241976	0.173507	0.588673	0.00212904	-0.311595	1	-0.0205611	1		2	turquoise
XLOC_001079	SCAP	-0.12868	0.781021	0.0113801	1	0.084751	0.901585	-0.0894935	0.684652	-0.011769	1	0.103883	0.509838	0.391294	0.0220692	-0.26229	1	-0.115457	1		2	turquoise
XLOC_001080	CUFF.979.1	-0.481441	NA	0.044687	1	0.229301	NA	-0.347034	NA	-0.0039281	1	0.366005	NA	2.27669	NA	0.133671	1	0.875693	1			turquoise
XLOC_001081	CUFF.989.1,CUFF.989.2,CUFF.989.3	-0.156883	NA	0.426813	1	-0.247402	NA	0.5867	NA	-1.17341	1	0.805194	NA	0.678879	NA	1.36033	1	-0.637237	1			purple
XLOC_001082	STMN4	-0.126596	0.497451	0.0850299	1	0.027134	0.962622	-0.0516853	0.774538	-0.0814374	1	0.136622	0.204357	0.145157	0.89709	-0.244659	1	0.0170286	1			turquoise
XLOC_001083	SCARA5	-1.19095	NA	0.0521039	NA	0.0150323	NA	-0.763867	NA	-0.15474	1	1.01171	NA	2.58135	NA	2.15479	1	-1.66894	1			#N/A
XLOC_001084	PBK	0.318334	NA	-2.58361	1	0.80533	NA	-0.133919	NA	0.812365	1	-0.534774	NA	-7.20167	NA	-2.21684	1	1.37295	1			#N/A
XLOC_001085	LOC107198949	-1.01218	NA	-0.162046	NA	0.358943	NA	-0.868325	NA	0.274889	1	0.689147	NA	1.25643	NA	-3.679	1	-1.26002	1			turquoise
XLOC_001086	CCDC25	-0.0723004	0.762103	0.0134971	1	0.166137	0.871856	0.0245574	0.942778	-0.154028	1	0.131271	0.556853	0.140976	0.68751	-0.0944058	1	0.0420293	1			turquoise
XLOC_001087	LOC107198944	-1.00065	NA	0.460575	NA	-0.475948	NA	-0.637211	NA	-0.0531401	1	0.83625	NA	-2.35788	NA	-2.57154	1	1.03533	1			green
XLOC_001088	LOC109022420	-0.00926708	NA	-0.770255	NA	-0.0501745	NA	0.13597	NA	-0.28193	1	0.147872	NA	0.502386	NA	-0.00039786	1	0.795569	1			black
XLOC_001089	LOC107198947	-1.07717	NA	0.255809	NA	1.19693	NA	0.576563	NA	-2.02361	1	2.03778	NA	-1.85069	NA	-2.82388	1	-1.58004	1			#N/A
XLOC_001090	CUFF.988.1	0.308844	NA	0.648787	0.928253	-0.647664	NA	0.640883	NA	-0.756496	1	0.198964	NA	0.679104	NA	0.160847	1	-0.292164	1			purple
XLOC_001091	LOC107198950	0.294124	0.678582	-0.228474	1	-0.188523	0.92699	0.379534	0.407199	-0.302672	1	-0.0417665	0.940525	-1.27141	0.192617	-0.448916	1	-0.196724	1			blue
XLOC_001092	LOC109022421	-0.576686	NA	-0.112058	NA	-1.06174	NA	-0.157494	NA	-0.55004	1	0.707504	NA	1.68714	NA	-1.60389	1	-0.164719	1			#N/A
XLOC_001093	CUFF.995.1	0.108303	NA	-0.533134	1	-0.189394	NA	0.0565571	NA	0.0548055	1	-0.108417	NA	-3.11663	NA	-0.415755	1	-0.517382	1			blue
XLOC_001094	CUFF.996.1	0.0828146	NA	-0.616398	1	-0.74104	NA	-0.00981457	NA	0.154546	1	-0.137035	NA	-0.855657	NA	0.331033	1	-0.906243	1			blue
XLOC_001095	CUFF.997.1	0.225711	0.655132	-0.250665	1	-0.146051	NA	0.359582	NA	-0.364217	1	0.0355397	NA	-1.31653	NA	-0.176831	1	-0.348619	1			grey
XLOC_001096	CUFF.998.1	0.391963	0.603899	-0.493779	0.69282	0.0650513	NA	0.346295	NA	-0.0884427	1	-0.237427	0.499378	-0.661942	0.264758	-0.538663	1	0.320273	1			brown
XLOC_001097	CUFF.999.1	0.223155	NA	-0.595256	1	0.355703	NA	0.137592	NA	0.0762979	1	-0.203047	NA	-1.02489	NA	-0.130332	1	-1.3238	1			grey
XLOC_001098	TBKBP1	-0.360892	0.354625	0.164717	1	0.17696	0.872805	-0.176861	0.631671	-0.161376	1	0.358074	0.123634	0.688153	0.100626	0.0267675	1	-0.0320767	1			turquoise
XLOC_001099	TBX21	-0.513735	NA	0.757642	NA	-0.969651	NA	-0.442366	NA	0.0985016	1	0.356488	NA	1.377	NA	1.03756	1	0.0209381	1			#N/A
XLOC_001100	LRRC46	-0.0438958	0.481718	0.0263805	1	-0.064313	0.938798	0.0828195	0.767169	-0.224059	1	0.145268	0.449871	0.0306958	0.883039	-0.265102	1	0.180966	1			turquoise
XLOC_001101	SP2	0.251766	0.688868	0.00155007	1	-0.153788	NA	0.222098	NA	-0.0624408	1	-0.156474	NA	0.457767	0.862569	-0.0258551	1	0.127346	1			blue
XLOC_001102	OSBPL7	-0.218148	0.424135	-0.00087144	1	0.0864096	0.942047	-0.00649081	0.988839	-0.291282	1	0.312779	0.234362	0.322329	0.0476202	-0.354325	1	0.0107253	1		2	turquoise
XLOC_001103	MRPL10	-0.405891	0.438848	0.194212	1	-0.0115807	0.993135	-0.272604	0.466541	-0.0439616	1	0.335276	0.210604	0.807981	0.0171258	0.0305434	1	0.0336066	1		2	turquoise
XLOC_001104	SCRN2	-0.272669	0.553719	0.0648198	1	0.119321	0.903336	-0.166062	0.588634	-0.0646077	1	0.241971	0.261448	0.47612	0.278207	-0.156997	1	0.25005	1			turquoise
XLOC_001105	SP6	0.131304	NA	1.15578	NA	-0.0900425	NA	0.820842	NA	-1.51216	1	0.583277	NA	0.168296	NA	-0.296204	1	1.56429	1			#N/A
XLOC_001106	CUFF.1008.1	-0.0857117	NA	0.252168	1	-0.0316653	NA	-0.0369959	NA	-0.0474485	1	0.0870835	NA	-1.21479	NA	0.207808	1	-0.000576241	1			grey
XLOC_001107	CUFF.1009.1	0.245625	NA	0.128258	1	-0.578559	NA	0.000215751	NA	0.439346	1	-0.390636	NA	-0.494895	NA	0.472172	1	0.448158	1			blue
XLOC_001108	LOC107198959	-0.185473	0.893781	0.344448	1	-0.226942	NA	-0.123063	NA	-0.0257981	1	0.156281	NA	-0.131185	NA	-0.0845199	1	-0.179068	1			green
XLOC_001109	CUFF.1011.1	0.274866	0.502173	0.165001	1	-0.0287349	0.985214	0.105299	0.813958	0.232037	1	-0.318766	0.221025	0.300727	0.62732	0.508221	1	0.163923	1			blue
XLOC_001110	CUFF.1012.1	0.671214	NA	0.372935	1	-0.29813	NA	0.447634	NA	0.208097	1	-0.594974	NA	0.00806903	NA	1.30964	1	1.18641	1			blue
XLOC_001111	CUFF.1013.1	-0.454897	NA	0.0617151	1	0.229652	NA	-0.471865	NA	0.285844	1	0.240306	NA	0.914262	NA	-0.300947	1	-0.213793	1			green
XLOC_001112	CUFF.1014.1	0.714735	NA	-0.673389	1	-0.633871	NA	0.532458	NA	0.0560669	1	-0.541946	NA	0.33543	NA	0.99512	1	0.876107	1			blue
XLOC_001113	CUFF.1015.1	-0.471197	NA	-0.95466	0.995043	0.227469	NA	-0.564702	NA	0.45681	1	0.193528	NA	-0.0540357	NA	0.742424	1	1.32598	1			grey
XLOC_001114	CUFF.1016.1	3.26601	NA	-0.545931	NA	-0.0838741	NA	2.75821	NA	0.270406	1	-1.98744	NA	-0.837226	NA	1.79837	1	0.732574	1			blue
XLOC_001115	CUFF.1017.1	0.467267	NA	-0.879823	NA	-0.089865	NA	0.331748	NA	0.0633405	1	-0.377175	NA	-0.637272	NA	0.445112	1	-0.121724	1			brown
XLOC_001116	LOC107198963	-2.66165	NA	0.543736	NA	-0.474255	NA	-1.1016	NA	-0.482661	1	2.48904	NA	-2.97965	NA	-1.31676	1	-1.37597	1			green
XLOC_001117	LOC107198966	0.0426894	NA	0.236524	1	-0.306353	NA	0.125778	NA	-0.18766	1	0.0608456	NA	-0.0112999	NA	0.275531	1	-0.48852	1			yellow
XLOC_001118	LOC107198964,LOC107198965	-0.389444	0.371945	0.125859	1	0.0995024	0.931246	-0.240189	0.47322	-0.0777012	1	0.342473	0.143339	0.132811	0.440091	0.196323	1	0.160902	1			turquoise
XLOC_001119	LOC107198965	-0.584483	NA	0.200807	NA	0.290006	NA	-0.328398	NA	-0.153554	1	0.538052	NA	1.72879	NA	-0.0924767	1	0.0294888	1			grey
XLOC_001120	CUFF.1020.1	-0.392007	NA	0.231162	1	0.169087	NA	-0.287979	NA	0.01155	1	0.300918	NA	0.602456	NA	0.706462	1	-0.451961	1			turquoise
XLOC_001121	CUFF.1021.1	-0.256175	0.715117	-0.058083	1	0.193893	NA	-0.049324	NA	-0.253915	1	0.321175	NA	0.418987	NA	0.995704	1	-0.244568	1			grey
XLOC_001122	CUFF.1022.1	-0.144207	NA	0.263234	1	-0.118366	NA	-0.109901	NA	0.0159191	1	0.0994243	NA	0.672646	NA	2.00345	1	-1.25246	1			grey
XLOC_001123	PSMB6	-0.341489	0.257519	0.0625585	1	0.124276	0.87774	-0.19457	0.497909	-0.104299	1	0.31401	0.0965917	0.385857	4.6669e-05	-0.00199019	1	-0.0304024	1		2	turquoise
XLOC_001124	CUFF.1029.1	-0.303598	NA	0.453283	1	0.388805	NA	0.0213843	NA	-0.43607	1	0.458253	NA	1.879	NA	-1.36925	1	-0.618936	1			turquoise
XLOC_001125	KIF1C,PCOLCE	-0.268178	0.418739	-0.069926	1	0.206041	0.847482	-0.15752	0.544821	-0.0737812	1	0.242984	0.166148	0.384584	0.198736	-0.389778	1	0.0451387	1			turquoise
XLOC_001126	LRCH4	-0.403257	0.191117	-0.153544	1	0.132059	0.885236	-0.208949	0.517345	-0.155155	1	0.389187	0.0558715	0.225252	0.373873	-0.106132	1	0.227467	1			turquoise
XLOC_001127	LOC107198967,PPP1R35	-0.559164	0.196255	0.0566842	1	0.309896	0.847482	-0.270723	0.574468	-0.247663	1	0.55479	0.0688183	0.69066	9.04618e-06	-0.0710127	1	-0.193192	1		2	turquoise
XLOC_001128	SLC25A11	-0.180898	0.481321	0.0501741	1	0.0379035	0.955091	-0.111524	0.557495	-0.0429788	1	0.159067	0.220102	0.239396	0.00071959	-0.0857052	1	-0.0726653	1		2	turquoise
XLOC_001129	PFN1	-0.314341	0.41764	0.0217609	1	0.146648	0.882075	-0.157931	0.658782	-0.140045	1	0.309052	0.171915	0.635528	1.6608e-08	-0.124683	1	-0.0153602	1		2	turquoise
XLOC_001130	SPAG7	-0.163539	0.540443	0.0635365	1	0.0686612	0.903336	-0.107754	0.535061	-0.0252387	1	0.138092	0.260382	0.210769	0.20331	-0.0456974	1	0.00288099	1			turquoise
XLOC_001131	CAMTA2	-0.233239	0.426968	-0.0173249	1	0.159455	0.847482	-0.136275	0.56691	-0.0683875	1	0.211711	0.182434	0.344221	0.000201574	-0.117718	1	-0.0302897	1		2	turquoise
XLOC_001132	KIF1C	-0.234803	NA	-0.281496	1	0.0746969	NA	-0.264276	NA	0.186017	1	0.10192	NA	-0.284827	NA	0.48794	1	-0.263873	1			black
XLOC_001133	LOC107198972	-0.158982	0.644005	0.0284133	1	0.134003	0.872805	-0.0544404	0.863004	-0.121577	1	0.181511	0.336886	0.563528	0.0191075	-0.313024	1	-0.0362158	1		2	turquoise
XLOC_001134	MEPCE	-0.440935	0.418739	0.0594205	1	0.212293	0.872805	-0.28474	0.483923	-0.0635371	1	0.373829	0.191198	0.724744	0.0591209	-0.489421	1	-0.30189	1			turquoise
XLOC_001135	ACTL6B	-0.354665	0.0705453	0.0107113	1	0.112605	0.865455	-0.225966	0.296231	-0.057634	1	0.303436	0.0348975	-0.0135051	0.261112	-0.0483279	1	-0.193479	1			turquoise
XLOC_001136	LOC107198984	-0.133352	NA	-0.473045	1	-0.116176	NA	-0.0120057	NA	-0.165926	1	0.181231	NA	-0.238188	NA	-0.397169	1	0.252828	1			red
XLOC_001137	ALMS1	-0.101746	0.926408	-0.240381	1	0.0508854	0.964786	-0.0658341	0.854633	-0.0195209	1	0.0872649	0.728057	0.146419	0.275383	-0.121178	1	0.0328191	1			turquoise
XLOC_001138	CUFF.1043.1	-0.226171	0.843332	0.0603907	1	0.14863	NA	-0.186498	NA	0.040718	1	0.156682	NA	-0.296451	NA	0.498635	1	0.23881	1			grey
XLOC_001139	CUFF.1044.1	-0.27985	0.792229	0.0261852	1	0.0381101	NA	-0.175196	NA	-0.0585765	1	0.24349	NA	0.170465	0.811122	0.204677	1	1.06096	1			turquoise
XLOC_001140	CUFF.1045.1	-0.30107	0.655908	0.207961	1	0.235267	NA	-0.120602	NA	-0.182566	1	0.322036	NA	-0.442421	0.766145	-0.183281	1	0.83697	1			turquoise
XLOC_001141	CUFF.1046.1	-0.454159	NA	0.56727	1	0.127583	NA	-0.377443	NA	0.0963123	1	0.319695	NA	-0.0400813	NA	-0.161028	1	0.779946	1			turquoise
XLOC_001142	CUFF.1047.1	-1.17597	NA	-0.471658	1	-0.64073	NA	-0.981401	NA	0.29442	1	0.819129	NA	0.915489	NA	1.57541	1	0.630684	1			tan
XLOC_001143	CUFF.1048.1	-0.181945	NA	-1.30875	1	-0.931026	NA	-0.244558	NA	0.191674	1	0.0660573	NA	0.866464	NA	3.50072	1	-0.0300452	1			tan
XLOC_001144	EGR4	-0.827166	0.20556	0.0273086	1	-0.0436113	NA	-0.576761	NA	0.00334306	1	0.662939	NA	0.511133	NA	0.342205	1	0.717736	1			turquoise
XLOC_001145	FBXO41	-0.177559	0.551996	0.0390625	1	0.262985	0.827667	-0.0413861	0.909104	-0.172701	1	0.221416	0.292357	0.538012	0.000693174	-0.33833	1	-0.106263	1		2	turquoise
XLOC_001146	CUFF.1052.1	-0.30679	0.778987	0.351437	1	0.273531	NA	-0.242545	NA	0.0385081	1	0.221462	NA	0.355509	NA	0.118551	1	0.510934	1			turquoise
XLOC_001147	CUFF.1051.1	-0.00354361	0.544636	0.00699784	1	0.0991008	0.847482	0.0528749	0.72364	-0.109467	1	0.0576939	0.594192	0.0539307	0.667282	-0.0891876	1	0.0211307	1			red
XLOC_001148	CUFF.1054.1,CUFF.1054.2,CUFF.1054.3,CUFF.1054.4,CUFF.1055.1	-0.116593	0.153176	-0.187345	0.862795	0.0897241	0.88808	0.0538977	0.847295	-0.264103	1	0.221638	0.159203	-0.190813	0.922358	0.159919	1	0.152492	1			red
XLOC_001149	LOC107198987	-0.372976	0.325666	-0.12198	1	0.259857	NA	-0.0247684	NA	-0.435636	1	0.508034	NA	0.392491	NA	-0.708236	1	0.491009	1			turquoise
XLOC_001150	LOC107198987	0.0268923	0.991087	-0.130915	1	0.290452	NA	0.042443	NA	-0.0470708	1	0.00342662	NA	-0.0856603	NA	-0.839789	1	-0.00455885	1			red
XLOC_001151	LOC107198988	-0.266492	0.232249	-0.170141	1	0.0850445	0.90533	-0.120025	0.643512	-0.142658	1	0.275274	0.0732157	0.255286	0.186638	-0.211391	1	0.119134	1			turquoise
XLOC_001152	CUFF.1060.1	0.213516	NA	0.735722	1	0.72885	NA	0.204782	NA	-0.113529	1	-0.0973888	NA	-0.273	NA	-1.12825	1	-1.33292	1			turquoise
XLOC_001153	CUFF.1053.1	0.119293	0.800455	-0.16599	1	0.124404	0.872805	0.113969	0.600022	-0.0489212	1	-0.0649482	0.714789	-0.102171	0.827284	-0.270017	1	-0.155555	1			brown
XLOC_001154	CUFF.1059.1	-0.587206	NA	0.131635	1	-0.443354	NA	-0.384727	NA	-0.0649078	1	0.497247	NA	0.221346	NA	0.599271	1	1.26679	1			turquoise
XLOC_001155	LOC107198992	-0.265983	0.34954	0.0932775	1	0.112252	0.872805	-0.151428	0.550939	-0.0842116	1	0.24467	0.143489	0.364426	5.47543e-05	-0.138849	1	-0.018163	1		2	turquoise
XLOC_001156	LOC109022422	-0.0124852	0.74017	-0.194012	1	0.188746	NA	0.0800185	NA	-0.17678	1	0.0965072	0.681347	-0.250386	0.916705	0.0385441	1	-0.0199347	1			red
XLOC_001157	LOC107198993	-0.515451	0.536013	0.123153	1	0.278622	NA	-0.33117	NA	-0.0767001	1	0.438777	NA	0.91961	NA	0.326256	1	0.0357468	1			turquoise
XLOC_001158	CUFF.1063.1	-0.507942	0.507477	-0.208326	1	-0.170889	NA	-0.254057	NA	-0.19576	1	0.492775	NA	0.106862	NA	0.223082	1	0.383643	1			grey
XLOC_001159	CUFF.1064.1	-0.139879	0.945012	-0.19797	1	0.101019	NA	-0.0771511	NA	-0.0528883	1	0.133946	NA	0.0161875	NA	-0.214305	1	0.358138	1			turquoise
XLOC_001160	LOC107198994	-0.426557	0.453545	-0.164464	1	0.0177936	0.989718	-0.326603	0.392766	0.0323848	1	0.318186	0.276005	0.639729	0.0810161	0.199805	1	-0.30518	1			turquoise
XLOC_001161	B9D2,TGFB1	-0.428193	0.206895	0.0154991	1	0.253172	0.847482	-0.187955	0.642397	-0.227242	1	0.443071	0.0688849	0.700976	0.00467347	-0.0937903	1	-0.0952836	1		2	turquoise
XLOC_001162	LOC107198996	-0.315193	0.438144	0.0124462	1	0.234335	0.847482	-0.175124	0.597596	-0.107299	1	0.295148	0.178635	0.476697	0.000924438	-0.164761	1	0.0826437	1		2	turquoise
XLOC_001163	LOC107198997	-0.486333	0.159647	0.208015	1	0.00703402	0.996425	-0.2637	0.464301	-0.152676	1	0.455114	0.0505128	0.371738	0.303885	-0.362033	1	-0.305295	1			turquoise
XLOC_001164	MCL1	0.804098	NA	-0.246371	1	-0.275718	NA	0.396571	NA	0.686198	1	-0.906065	NA	0.218359	NA	-0.267071	1	0.468676	1			grey
XLOC_001165	KIAA0907	-0.285943	0.0138296	0.0138334	1	0.0138724	0.980155	-0.212209	0.0594841	0.00541594	1	0.219142	0.0293743	-0.0469186	0.990957	-0.0471182	1	0.0382961	1	1		turquoise
XLOC_001166	RIT1	-0.0323621	0.819977	0.0340176	1	0.0838955	0.906734	-0.0738442	0.738254	0.102087	1	-0.0238117	0.899412	-0.121376	0.823331	-0.0366694	1	0.174529	1			grey
XLOC_001167	ENSA,MCL1	-0.266467	0.360298	-0.0256959	1	0.163764	0.847482	-0.160186	0.503859	-0.0666157	1	0.238655	0.138279	0.136417	0.0869297	-0.22809	1	0.0128357	1			turquoise
XLOC_001168	GOLPH3L	-0.156841	0.615819	-0.0704869	1	0.0873229	0.911529	-0.057069	0.842945	-0.114366	1	0.176269	0.308005	0.507306	0.021107	-0.131049	1	-0.00793167	1		2	turquoise
XLOC_001169	HORMAD1	-0.408528	0.559996	0.0749131	1	0.0164223	NA	-0.27128	NA	-0.0427033	1	0.343934	NA	-0.000701398	NA	-0.529879	1	-0.313002	1			turquoise
XLOC_001170	LOC107199005	-0.108042	0.56729	1.07519	0.30396	0.420926	NA	-0.36548	NA	0.613485	1	-0.203113	NA	1.73256	NA	-1.04929	1	-1.32612	1			green
XLOC_001171	CUFF.1087.1	0.1446	NA	1.07549	0.694685	0.5778	NA	-0.181241	NA	0.686629	1	-0.412514	NA	1.0256	NA	-0.94628	1	-1.47614	1			green
XLOC_001172	LOC107199006	-0.0533348	0.529621	0.113116	1	-0.405693	0.584475	0.103625	0.776958	-0.272785	1	0.178709	0.479377	0.399211	0.70238	0.0245867	1	0.296463	1			purple
XLOC_001173	CUFF.1083.1	0.19708	NA	0.238328	1	-0.494516	NA	0.162093	NA	-0.0389278	1	-0.125352	NA	-0.212559	NA	-0.513295	1	-1.1949	1			grey
XLOC_001174	CUFF.1084.1	-0.300267	NA	0.31716	NA	0.259127	NA	0.324684	NA	-0.909342	1	0.712703	NA	-1.25552	NA	0.439755	1	0.273006	1			turquoise
XLOC_001175	CUFF.1085.1	0.733298	NA	0.453792	1	-0.134107	NA	0.29687	NA	0.754762	1	-0.888411	NA	-0.318775	NA	-0.427084	1	0.690579	1			blue
XLOC_001176	CUFF.1086.1	-0.420068	NA	0.151289	1	-0.273373	NA	-0.952014	NA	1.58428	1	-0.235952	NA	1.50118	NA	-1.15395	1	-1.03044	1			green
XLOC_001177	CUFF.1088.1	-0.499418	NA	1.37475	NA	1.32967	NA	-0.907332	NA	1.24637	1	-0.0496539	NA	0.765542	NA	-1.27464	1	-1.62482	1			turquoise
XLOC_001178	CUFF.1089.1	-0.636087	NA	0.918373	1	0.47285	NA	-0.865171	NA	0.823356	1	0.12137	NA	3.37699	NA	-1.91543	1	-1.59304	1			turquoise
XLOC_001179	CUFF.1090.1	0.0878217	NA	0.791165	1	0.348035	NA	-0.316605	NA	0.904358	1	-0.495088	NA	3.65131	NA	-0.221153	1	-0.998055	1			grey
XLOC_001180	CUFF.1091.1	-0.0463108	NA	0.491823	NA	-1.06301	NA	-0.221601	NA	0.476515	1	-0.132397	NA	-0.441119	NA	-0.324291	1	-0.329841	1			green
XLOC_001181	CUFF.1092.1	0.522137	NA	1.28808	NA	-0.283346	NA	-0.046754	NA	1.34609	1	-0.929063	NA	1.3341	NA	-0.69356	1	-1.73653	1			yellow
XLOC_001182	CUFF.1093.1	0.247151	NA	1.31383	0.4145	0.425886	NA	-0.212935	NA	1.10484	1	-0.670886	NA	1.73152	NA	-0.669534	1	-1.66778	1			green
XLOC_001183	CUFF.1094.1	-0.0355176	NA	1.12414	0.824732	0.12632	NA	-0.299932	NA	0.619569	1	-0.257378	NA	1.85355	NA	0.0545047	1	-1.32305	1			green
XLOC_001184	CUFF.1095.1	-0.413618	NA	0.205905	1	-0.0658545	NA	-0.284793	NA	-0.0262065	1	0.340935	NA	-0.387569	NA	-0.768554	1	-1.33206	1			turquoise
XLOC_001185	LOC107199011	-0.947163	NA	0.713756	NA	0.229269	NA	-0.0361342	NA	-0.910649	1	1.22913	NA	0.951584	NA	-1.14363	1	-2.36094	1			grey
XLOC_001186	LOC107199007,LOC107199008	-0.508603	0.124194	0.13903	1	0.131511	0.890367	-0.3558	0.261825	-0.0206672	1	0.403276	0.0797607	0.883289	4.38259e-09	-0.22912	1	-0.103376	1		2	turquoise
XLOC_001187	COL1A1	-0.322264	0.143708	0.129329	1	0.0124202	0.987323	-0.243048	0.217452	0.0158203	1	0.241176	0.112432	0.354401	0.0236058	-0.164728	1	-0.111427	1		2	turquoise
XLOC_001188	COL1A1	-0.0535402	NA	-0.315295	1	0.44583	NA	-0.227338	NA	0.403193	1	-0.139655	NA	0.442184	NA	0.368809	1	-0.879806	1			grey
XLOC_001189	PPP1R9B	-0.293188	0.285348	0.0551934	1	0.0702961	0.927589	-0.177951	0.472361	-0.070456	1	0.259218	0.115273	0.455268	1.15137e-05	-0.0931797	1	0.0221092	1		2	turquoise
XLOC_001190	CUFF.1107.1,CUFF.1107.2	0.0253119	NA	-0.21091	1	0.163447	NA	-0.0407525	NA	0.121593	1	-0.0757202	NA	0.217975	NA	0.626491	1	-0.285457	1			black
XLOC_001191	CUFF.1108.1,CUFF.1108.2	-0.408348	NA	-0.0317018	1	0.334271	NA	-0.418806	NA	0.243796	1	0.216722	NA	0.69435	NA	-1.32628	1	0.351946	1			turquoise
XLOC_001192	CUFF.1102.1	-0.0694007	NA	0.166198	1	0.599583	NA	-0.0523559	NA	0.00179307	1	0.052406	NA	0.198132	NA	-0.364261	1	-0.658562	1			grey
XLOC_001193	CUFF.1109.1	-1.32338	NA	-0.118805	1	0.426022	NA	-0.793599	NA	-0.113877	1	1.15146	NA	0.899806	NA	-0.587824	1	0.372354	1			turquoise
XLOC_001194	LOC107199015,MROH7	-0.0102155	NA	1.04421	1	-0.837298	NA	0.188383	NA	-0.389073	1	0.199995	NA	0.645592	NA	0.0830891	1	2.33032	1			grey
XLOC_001195	LOC107199013	0.129428	NA	-0.791799	NA	-0.672716	NA	0.896254	NA	-1.55415	1	0.876466	NA	-2.41698	NA	-0.14076	1	-2.49209	1			#N/A
XLOC_001196	CUFF.1113.1	0.0270247	NA	-0.0429612	NA	-1.02963	NA	-0.114491	NA	0.323083	1	-0.185767	NA	-1.25617	NA	0.891754	1	1.60421	1			blue
XLOC_001197	LOC107199017	0.0742634	NA	-0.0738879	1	0.123331	NA	0.330769	NA	-0.520866	1	0.219715	NA	-0.0626053	NA	0.150567	1	0.541525	1			red
XLOC_001198	LOC107199018	0.181626	NA	-0.305934	1	-0.63936	NA	0.491057	NA	-0.688028	1	0.238928	NA	-1.52007	NA	-0.725359	1	-0.778002	1			pink
XLOC_001199	LOC107199017	0.147305	0.918445	0.0411354	1	-0.0050561	NA	0.105843	NA	0.0160844	1	-0.120072	NA	0.309832	NA	0.44113	1	-0.0396244	1			grey
XLOC_001200	LOC107199016	-0.731313	NA	-1.00997	NA	1.12231	NA	-0.9177	NA	0.733732	1	0.343103	NA	-2.99211	NA	2.37661	1	-1.11702	1			grey
XLOC_001201	CUFF.1121.1,LOC107199018	-0.253542	0.6566	-0.0588664	1	-0.0686274	0.962653	-0.0909541	0.850384	-0.182462	1	0.283809	0.337797	-0.151266	0.974997	-0.866915	1	0.178905	1			red
XLOC_001202	CUFF.1115.1	0.508672	NA	0.244803	1	-0.160278	NA	0.198371	NA	0.498949	1	-0.608441	NA	0.246957	NA	-1.43904	1	0.0313774	1			blue
XLOC_001203	CUFF.1116.1	-0.199977	NA	-0.0216553	1	0.128013	NA	-0.335199	NA	0.397476	1	-0.018458	NA	0.757764	NA	-0.222929	1	0.0258186	1			turquoise
XLOC_001204	CUFF.1117.1	1.40997	NA	-0.495538	NA	1.76577	NA	2.20261	NA	-1.99595	1	0.302335	NA	-0.171098	NA	0.957909	1	-3.73775	1			#N/A
XLOC_001205	CUFF.1122.1	0.209826	NA	0.12438	1	-0.04731	NA	0.108451	NA	0.109572	1	-0.210877	NA	-0.310833	NA	0.417581	1	-1.09437	1			blue
XLOC_001206	CUFF.1123.1	0.0471331	NA	-0.204904	1	-0.0573983	NA	-0.216439	NA	0.582253	1	-0.288087	NA	0.339777	NA	-0.100928	1	-0.201361	1			grey
XLOC_001207	CUFF.1124.1	-0.348912	NA	0.120876	1	-0.139043	NA	-0.310437	NA	0.113412	1	0.218061	NA	-1.36607	NA	-1.20603	1	-0.248366	1			grey
XLOC_001208	CUFF.1125.1	-1.45557	NA	1.47071	NA	0.803462	NA	-0.456256	NA	-0.850878	1	1.56461	NA	-0.373602	NA	2.74535	1	-0.429207	1			turquoise
XLOC_001209	CUFF.1126.1	-1.00137	NA	0.225377	NA	0.466666	NA	-1.34091	NA	1.4119	1	0.347678	NA	1.55143	NA	-0.959816	1	-1.25292	1			green
XLOC_001210	CISD3	0.784569	NA	-1.00598	NA	-0.0592533	NA	0.511324	NA	0.183063	1	-0.656319	NA	-3.6209	NA	1.31821	1	-2.10326	1			#N/A
XLOC_001211	CISD3	-1.02837	0.150547	0.334207	1	0.451644	NA	-0.50989	NA	-0.356676	1	0.985263	NA	1.43284	NA	0.468361	1	0.0794545	1			turquoise
XLOC_001212	MLLT6	-0.322431	0.605242	0.014394	1	0.137054	0.911529	-0.2111	0.571532	-0.0471392	1	0.272615	0.313664	0.785957	0.093919	-0.277984	1	-0.126926	1			turquoise
XLOC_001213	EPOP	-0.294788	NA	-0.0142316	1	-0.260166	NA	-0.227378	NA	0.0268101	1	0.217254	NA	-0.699803	NA	-0.491617	1	0.413979	1			green
XLOC_001214	CUFF.1135.1	1.39684	NA	0.585982	1	0.148378	NA	1.07551	NA	0.205591	1	-1.03945	NA	0.463155	NA	-0.930046	1	0.241108	1			blue
XLOC_001215	CUFF.1138.1	0.105833	NA	-0.144379	1	-0.367347	NA	0.356371	NA	-0.530616	1	0.203527	NA	0.853098	NA	0.727378	1	0.579277	1			turquoise
XLOC_001216	LOC107199022	-0.0918933	NA	-0.0938124	1	0.110642	NA	0.192626	NA	-0.483474	1	0.319466	NA	0.628804	NA	-0.292028	1	0.523709	1			red
XLOC_001217	LOC107199023	-0.674112	NA	-0.153079	1	-0.224803	NA	-0.303268	NA	-0.284316	1	0.674516	NA	-0.726993	NA	0.536083	1	-0.562855	1			turquoise
XLOC_001218	CUFF.1142.1	-0.733132	NA	-0.329306	1	0.370682	NA	-0.577696	NA	0.123665	1	0.529124	NA	2.00205	NA	-0.286996	1	0.127953	1			turquoise
XLOC_001219	LOC107199026	-0.214191	0.19978	0.326822	1	0.142495	0.914727	-0.409389	0.354964	0.539387	1	-0.0750173	0.863139	-0.0622273	0.938836	-0.833142	1	-0.356194	1			green
XLOC_001220	LOC107199024	NA	NA	NA	NA	NA	NA	NA	NA	NA	NA	NA	NA	NA	NA	NA	NA	NA	NA			#N/A
XLOC_001221	CUFF.1147.7,CUFF.1147.8,LOC107199024	-0.297246	0.170883	-0.0740414	1	-0.0374993	0.960333	-0.149559	0.535061	-0.124598	1	0.290696	0.0508143	0.115004	0.734524	-0.350079	1	-0.16324	1			turquoise
XLOC_001222	LOC107199025,LOC107199027,LOC107199028	0.109597	0.870832	-0.0832661	1	0.012018	0.989444	0.0836629	0.724483	-0.00275394	1	-0.0807809	0.649651	0.0523107	0.857206	-0.245124	1	-0.153117	1			brown
XLOC_001223	CUFF.1148.1	NA	NA	NA	NA	NA	NA	NA	NA	NA	NA	NA	NA	NA	NA	NA	NA	NA	NA			#N/A
XLOC_001224	CUFF.1151.1	-2.24845	NA	-0.898262	NA	-0.575247	NA	-0.862049	NA	-0.649927	1	2.13294	NA	1.72075	NA	-5.02419	1	-2.18216	1			turquoise
XLOC_001225	CUFF.1152.1	0.338471	NA	0.0549759	1	-0.771284	NA	0.417106	NA	-0.307075	1	-0.0792417	NA	-0.968076	NA	-0.0951616	1	0.388564	1			blue
XLOC_001226	CUFF.1153.1	-0.137311	NA	0.0980114	1	-0.357481	NA	0.00681009	NA	-0.208009	1	0.207777	NA	0.296736	NA	-0.395641	1	1.52407	1			grey
XLOC_001227	CUFF.1154.1	-1.07239	NA	0.668381	1	0.429215	NA	-0.931658	NA	0.378607	1	0.744426	NA	0.596105	NA	-0.460701	1	-1.71178	1			turquoise
XLOC_001228	CUFF.1155.1,CUFF.1156.1	-0.0132192	NA	0.0463836	1	-0.188519	NA	-0.122069	NA	0.241824	1	-0.100552	NA	0.13752	NA	0.120998	1	0.133132	1			blue
XLOC_001229	CUFF.1162.1,CUFF.1162.2,CUFF.1162.3,CUFF.1163.1,CUFF.1164.1	0.133897	0.682712	0.13304	1	-0.0414615	0.957888	0.05942	0.814771	0.0882287	1	-0.144354	0.354541	-0.326214	0.575484	-0.195282	1	0.273421	1			blue
XLOC_001230	CUFF.1167.1	0.466128	0.469378	-0.0795777	1	-0.041832	NA	0.308158	NA	0.126093	1	-0.407335	NA	-0.28263	NA	0.0298753	1	0.295656	1			blue
XLOC_001231	CUFF.1157.1	0.599769	NA	0.223071	1	-0.74145	NA	0.780626	NA	-0.621057	1	-0.0677332	NA	0.0331318	NA	0.586497	1	0.99438	1			blue
XLOC_001232	CUFF.1158.1	0.221851	NA	-0.186267	1	0.391949	NA	0.130399	NA	0.0838548	1	-0.207459	NA	0.593314	NA	-0.376343	1	-1.91494	1			grey
XLOC_001233	CUFF.1159.1	0.0828906	NA	0.301056	1	-0.623948	NA	0.0374131	NA	0.0677132	1	-0.10204	NA	-1.21404	NA	-0.0199317	1	0.183372	1			yellow
XLOC_001234	CUFF.1160.1	-0.00917971	NA	0.264925	1	-0.50755	NA	-0.252742	NA	0.581444	1	-0.255312	NA	-0.864472	NA	1.10782	1	0.481828	1			yellow
XLOC_001235	CUFF.1161.1	-0.191224	NA	0.919969	1	-0.478126	NA	-0.0271346	NA	-0.21559	1	0.249712	NA	1.41478	NA	0.841514	1	-0.932104	1			green
XLOC_001236	CUFF.1165.1	0.184986	NA	0.24842	1	-0.960045	NA	-0.280841	NA	1.09132	1	-0.578803	NA	0.48488	NA	-0.19475	1	1.43144	1			grey
XLOC_001237	CUFF.1166.1	-0.151694	NA	0.657209	NA	-0.306118	NA	0.561619	NA	-1.09118	1	0.727311	NA	-0.460343	NA	-1.85655	1	-3.55643	1			purple
XLOC_001238	CUFF.1168.1	0.239786	NA	-0.0623969	1	-0.0030968	NA	0.098105	NA	0.190856	1	-0.272393	NA	0.781335	NA	0.397081	1	0.10926	1			grey
XLOC_001239	CUFF.1169.1	-0.75502	NA	0.803426	NA	-1.3016	NA	-1.442	NA	2.57884	1	-0.0731836	NA	0.842257	NA	0.508202	1	0.337689	1			green
XLOC_001240	CSRNP2	-0.638709	0.504646	0.105754	1	0.554712	NA	-0.300485	NA	-0.267885	1	0.626376	NA	1.91325	NA	-0.148743	1	-0.055936	1			turquoise
XLOC_001241	MARS	-0.489852	0.0163953	-0.00633767	1	0.0966862	0.894753	-0.281187	0.302846	-0.127195	1	0.445949	0.00572289	0.240827	0.536044	-0.127196	1	-0.142186	1	1		turquoise
XLOC_001242	KIF5A	-0.127355	0.465927	0.0610025	1	0.070315	0.871806	-0.113174	0.332032	0.037512	1	0.07924	0.410369	0.191178	0.437798	-0.023973	1	-0.0329145	1			turquoise
XLOC_001243	CUFF.1179.1,CUFF.1179.2	-0.224188	0.256708	0.00324025	1	-0.0320584	0.955976	-0.193989	0.20159	0.0577372	1	0.145895	0.270147	0.067886	0.435311	0.0124396	1	0.0169914	1			turquoise
XLOC_001244	CSRNP2	-0.801609	NA	0.261524	NA	0.952262	NA	-0.503897	NA	-0.08721	1	0.69081	NA	0.174472	NA	0.677389	1	-1.95496	1			turquoise
XLOC_001245	DDIT3	-0.63047	0.407092	0.133981	1	0.213974	NA	-0.350057	NA	-0.21086	1	0.592192	0.164381	0.795561	0.000295662	0.163232	1	-0.121686	1		2	turquoise
XLOC_001246	DCTN2	-0.197105	0.360886	-0.00631858	1	0.0422387	0.936182	-0.139832	0.397351	-0.0106125	1	0.156294	0.183459	0.128046	0.0178903	-0.0232825	1	0.0552331	1		2	turquoise
XLOC_001247	CUFF.1170.1	0.690282	NA	0.400789	NA	-1.14536	NA	0.688968	NA	-0.312778	1	-0.341544	NA	-1.28106	NA	0.748951	1	-1.12524	1			grey
XLOC_001248	CUFF.1171.1	-0.318509	0.384853	0.0284072	1	0.266169	0.827667	-0.177571	0.565464	-0.104829	1	0.296901	0.147332	0.596772	0.0188942	-0.306395	1	0.00159991	1		2	turquoise
XLOC_001249	CUFF.1174.1	0.277142	0.387408	0.0611965	1	0.0554861	0.949705	0.243464	0.275193	-0.0637177	1	-0.173235	0.34112	-0.226023	0.800435	0.304479	1	0.0844558	1			grey
XLOC_001250	CUFF.1177.1	-0.361322	0.177317	0.164703	1	0.102195	0.897225	-0.217678	0.413485	-0.0853637	1	0.320669	0.0675936	0.465941	0.000877775	-0.059808	1	-0.0140978	1		2	turquoise
XLOC_001251	CUFF.1180.1	-0.576543	0.304265	0.0131288	1	0.109351	NA	-0.429578	NA	0.0377605	1	0.442994	NA	-0.471628	NA	-0.501242	1	0.268958	1			turquoise
XLOC_001252	CUFF.1181.1	-1.44422	0.330328	0.288357	1	0.786255	NA	-0.930262	NA	-0.239521	1	1.22276	NA	2.0936	4.62391e-09	0.0114948	1	0.0536412	1		2	turquoise
XLOC_001253	LOC107199035,VANGL2	-0.0934939	0.757078	-0.099392	1	-0.0133874	0.989444	-0.00406446	0.989646	-0.128197	1	0.134606	0.490897	0.336587	0.863147	0.035035	1	0.144913	1			turquoise
XLOC_001254	LOC107199038	-1.80771	NA	0.169396	NA	0.160157	NA	-1.74922	NA	0.87259	1	1.02709	NA	-0.747801	NA	-1.28414	1	2.03751	1			#N/A
XLOC_001255	LOC107199039	-0.214765	NA	-0.370144	1	0.292771	NA	-0.307471	NA	0.315627	1	0.026491	NA	0.50492	NA	-0.153683	1	0.596867	1			turquoise
XLOC_001256	CUFF.1183.1	-0.213427	NA	-0.267654	1	0.310536	NA	-0.222991	NA	0.129979	1	0.109062	NA	0.227355	NA	-0.300594	1	-0.59629	1			turquoise
XLOC_001257	UPF1	-0.181981	0.0835985	0.0226222	1	0.0152667	0.966541	-0.154835	0.0679028	0.0403425	1	0.119951	0.167007	0.078656	0.800435	0.0380139	1	-0.0148937	1			green
XLOC_001258	LOC107199041	-0.114716	0.902714	-0.250361	1	0.172001	0.903834	-0.138427	0.755951	0.108724	1	0.0375929	0.921796	0.215033	0.0627617	-0.401762	1	-0.164408	1			turquoise
XLOC_001259	LOC107199044	-0.0815638	NA	-0.301435	1	0.0850859	NA	-0.251056	NA	0.417802	1	-0.11675	NA	0.0442108	NA	0.0153971	1	0.395447	1			grey
XLOC_001260	CERS1,GDF1	1.45095	NA	-0.975227	NA	0.753473	NA	1.00003	NA	0.570633	1	-1.32013	NA	2.72051	NA	-2.79554	1	-1.78885	1			#N/A
XLOC_001261	CD37	-0.0856704	NA	-0.209605	1	0.327084	NA	0.000503228	NA	-0.124768	1	0.125384	NA	0.63327	NA	-0.73687	1	0.466141	1			red
XLOC_001262	CCDC155	-0.388897	NA	-0.447057	1	-0.209589	NA	-0.249456	NA	-0.0632886	1	0.339642	NA	0.868023	NA	-0.84939	1	0.215714	1			grey
XLOC_001263	PIH1D1	-0.391429	0.325047	0.036869	1	0.185787	0.867072	-0.241697	0.474444	-0.0815054	1	0.342923	0.135449	0.469975	0.00420812	-0.154456	1	-0.0160565	1		2	turquoise
XLOC_001264	SLC17A7	-0.183013	NA	-0.412685	NA	0.292321	NA	0.41306	NA	-0.936746	1	0.653093	NA	0.462932	NA	-0.513483	1	0.224721	1			red
XLOC_001265	RPL13A	-0.378108	0.302421	0.0761121	1	0.200416	0.847482	-0.264886	0.387776	-0.0240529	1	0.302418	0.164624	0.564848	5.10672e-16	-0.0885974	1	-0.0673691	1		2	turquoise
XLOC_001266	LOC107199047	-0.527719	0.276227	0.0621626	1	0.0822768	0.955091	-0.318604	0.446195	-0.110715	1	0.468287	0.103244	0.384707	0.0727846	-0.251653	1	0.138831	1			turquoise
XLOC_001267	RASIP1	-0.446772	0.379572	0.127115	1	-0.0088756	NA	-0.332377	NA	0.0213363	1	0.343625	NA	0.583797	0.581171	-0.22048	1	-0.0645241	1			turquoise
XLOC_001268	LOC107199045	-0.299005	0.627632	-1.21672	0.52124	-0.168737	0.962622	-0.566205	0.557283	0.678329	1	-0.0824302	0.932265	0.829242	0.938498	2.68072	0.00343248	0.579477	1			tan
XLOC_001269	BAX	-0.11119	0.706443	-0.239426	1	0.0692158	NA	0.0174599	NA	-0.194053	1	0.18063	0.47175	0.451469	0.6932	-0.239841	1	0.0493792	1			turquoise
XLOC_001270	ALDH16A1,FLT3LG	-0.523976	0.0469232	0.00926772	1	0.108506	0.903834	-0.286933	0.388838	-0.157988	1	0.485993	0.0186542	0.487066	0.0814361	-0.0970276	1	-0.175568	1	1		turquoise
XLOC_001271	DHDH	-0.720277	NA	-0.025521	1	-0.285158	NA	-0.320799	NA	-0.329555	1	0.727918	NA	1.17474	NA	0.370437	1	-0.440696	1			turquoise
XLOC_001272	LOC107199058	0.105149	0.944038	0.0109478	1	0.0843676	NA	0.0888246	NA	-0.0198658	1	-0.0691033	NA	0.696239	0.629007	0.00282321	1	-0.0866692	1			turquoise
XLOC_001273	LOC107199059	0.909208	NA	0.68794	NA	0.137129	NA	0.526673	NA	0.440227	1	-0.867399	NA	-1.00962	NA	-2.17948	1	1.58108	1			grey
XLOC_001274	CUFF.1200.1	-0.45021	0.33209	0.0822747	1	0.142164	NA	-0.32961	NA	0.0108752	1	0.350022	0.17331	0.391841	0.610399	0.168237	1	0.108873	1			turquoise
XLOC_001275	LOC107199060	-0.251439	0.673321	0.171372	1	-0.0276201	NA	-0.164543	NA	-0.0373928	1	0.212969	0.360511	0.0489927	0.981526	0.153009	1	-0.0081431	1			green
XLOC_001276	LOC107199057	-0.219602	0.36612	0.115351	1	-0.0482798	0.94098	-0.117149	0.57836	-0.0844332	1	0.210546	0.123748	0.0495176	0.856065	0.0885294	1	-0.15405	1			turquoise
XLOC_001277	LOC107199059	-0.318963	0.436399	0.0503918	1	0.125681	0.903336	-0.164641	0.636167	-0.127833	1	0.309982	0.168635	0.124225	0.0541571	-0.303122	1	-0.0881784	1		2	turquoise
XLOC_001278	CUFF.1201.1,CUFF.1201.2,CUFF.1201.3,CUFF.1201.4,CUFF.1201.5	-0.239819	0.634975	-0.260502	1	-0.0494724	NA	-0.0183531	NA	-0.298435	1	0.333091	NA	0.745066	NA	-0.543343	1	-0.380305	1			turquoise
XLOC_001279	CUFF.1202.1	-0.41896	0.26543	0.0626585	1	0.144148	0.885229	-0.253935	0.435356	-0.091944	1	0.371784	0.0951259	0.444995	0.230711	0.114757	1	-0.127704	1			turquoise
XLOC_001280	G6PC3	-0.288165	0.670438	0.0630624	1	0.0715853	NA	-0.173452	NA	-0.0700295	1	0.258724	0.344553	0.295648	0.643634	-0.608305	1	-0.17166	1			turquoise
XLOC_001281	ASB16,CUNH17orf53	-0.557519	0.103308	0.118621	1	-0.0210962	NA	-0.287961	NA	-0.198259	1	0.533657	0.0289287	0.231936	0.546912	0.129592	1	0.0408619	1			turquoise
XLOC_001282	LOC107199067	-1.85659	NA	-0.593469	NA	0.890893	NA	-0.519792	NA	-1.28309	1	2.08221	NA	-1.12547	NA	-0.692561	1	2.28605	1			#N/A
XLOC_001283	LOC107199068	-0.247085	NA	0.235319	NA	1.57859	NA	0.671436	NA	-1.42161	1	1.0143	NA	-2.45679	NA	0.522279	1	0.0708563	1			red
XLOC_001284	LSM12	-0.0232691	0.989804	0.10566	1	0.020947	0.982148	-0.019068	0.927779	0.00310569	1	0.0164863	0.920919	0.106876	0.982497	-0.100339	1	0.0775138	1			green
XLOC_001285	HDAC5	-0.161692	0.557959	0.030332	1	0.144655	0.847482	-0.0852495	0.687308	-0.0666802	1	0.156409	0.252891	0.312758	0.0215164	-0.0840292	1	-0.0715353	1		2	turquoise
XLOC_001286	LOC107199066	-0.412614	0.426978	0.046702	1	0.282603	NA	-0.228313	NA	-0.127827	1	0.384412	0.160116	0.609783	0.697842	-0.160783	1	0.121065	1			turquoise
XLOC_001287	LOC107199069	-0.97417	0.316344	0.275069	1	0.639037	NA	-0.720167	NA	0.0465558	1	0.741168	NA	1.81422	NA	-0.380795	1	0.237724	1			turquoise
XLOC_001288	LOC107199071	-0.433162	NA	-0.291436	1	0.752262	NA	-0.322426	NA	0.0249481	1	0.327216	NA	0.0938485	NA	0.62092	1	-0.0297818	1			turquoise
XLOC_001289	SHARPIN	-0.0625677	NA	0.530432	1	0.468166	NA	0.216561	NA	-0.475894	1	0.289861	NA	1.60226	NA	0.668249	1	-0.272702	1			grey
XLOC_001290	CUFF.1214.1	-0.102881	NA	0.122299	1	-0.092583	NA	-0.103362	NA	0.0560284	1	0.0519859	NA	0.449369	NA	0.0326588	1	-0.920336	1			green
XLOC_001291	MAF1	-0.282333	0.3943	0.0150514	1	-0.0400469	0.962714	-0.212157	0.365815	0.0123651	1	0.213724	0.229771	-0.117995	0.503437	-0.306483	1	0.0359408	1			turquoise
XLOC_001292	LOC107199074	0.397529	0.237109	0.103596	1	-0.179859	0.855742	0.254021	0.432596	0.118371	1	-0.351514	0.093226	-0.296144	0.375453	0.186507	1	0.284249	1			blue
XLOC_001293	LOC107199075	0.496498	NA	-0.264222	1	-0.0776183	NA	0.328148	NA	0.13058	1	-0.4307	NA	-0.077262	NA	1.36897	1	0.233684	1			blue
XLOC_001294	LOC107199076	0.807671	0.204634	-0.395105	1	0.0973162	NA	0.713754	NA	-0.150695	1	-0.481613	NA	0.29682	NA	0.648451	1	0.438777	1			salmon
XLOC_001295	CUFF.1220.1	-0.203621	NA	0.479399	1	-0.0939398	NA	0.116409	NA	-0.485166	1	0.410919	NA	1.03063	NA	-1.01178	1	-1.64845	1			turquoise
XLOC_001296	BIN2	-0.0951638	NA	0.150253	1	0.175712	NA	-0.147892	NA	0.160865	1	-0.000131038	NA	-0.0514733	NA	-0.0297318	1	0.188317	1			turquoise
XLOC_001297	SMAGP	-0.853885	NA	0.546026	1	0.125002	NA	-0.803567	NA	0.413151	1	0.513556	NA	-0.837099	NA	1.32401	1	1.79559	1			turquoise
XLOC_001298	POU6F1	-0.231747	0.488031	0.0440122	1	0.142855	0.8623	-0.132362	0.56884	-0.0725729	1	0.214473	0.190143	0.0891199	0.928391	0.00196391	1	0.0361741	1			turquoise
XLOC_001299	CELA1	NA	NA	NA	NA	NA	NA	NA	NA	NA	NA	NA	NA	NA	NA	NA	NA	NA	NA			#N/A
XLOC_001300	DAZAP2	-0.300503	0.442097	0.00473393	1	0.0197462	NA	-0.103074	NA	-0.215476	1	0.338409	NA	0.264028	0.954339	-0.150074	1	-0.309995	1			turquoise
XLOC_001301	SELENOI	-0.0607182	0.777888	0.144562	1	-0.00692519	0.991651	0.000143482	0.999401	-0.0896485	1	0.0905321	0.516863	0.0511797	0.98552	-0.0181079	1	-0.15186	1			turquoise
XLOC_001302	CUFF.1227.1,CUFF.1228.1	-0.298588	0.57169	0.00981454	1	0.0607271	NA	-0.20019	NA	-0.0320872	1	0.247735	NA	-0.129038	0.967148	0.346489	1	-0.108676	1			turquoise
XLOC_001303	CUFF.1224.1	0.206596	0.898337	-0.137825	1	-0.192885	NA	0.156542	NA	-0.000299806	1	-0.154553	NA	0.283366	NA	-0.535764	1	0.115984	1			blue
XLOC_001304	CUFF.1225.1	-0.0557648	0.851808	-0.0228749	1	0.0427496	0.912015	-0.0319857	0.795028	-0.019356	1	0.0520483	0.541328	-0.0522427	0.991092	0.0249468	1	0.0308498	1			turquoise
XLOC_001305	CUFF.1229.1	0.416438	NA	0.446509	NA	-0.951754	NA	0.146115	NA	0.406467	1	-0.502447	NA	0.333024	NA	-0.0137741	1	0.84087	1			blue
XLOC_001306	CUFF.1230.1	3.23501	NA	1.12567	NA	-1.33958	NA	2.12702	NA	1.89097	1	-3.11282	NA	-3.08827	NA	3.02078	1	-0.964547	1			#N/A
XLOC_001307	LOC107199084,LOC107199085	-0.241355	0.391939	0.0977322	1	0.178149	0.847482	-0.122872	0.643018	-0.104949	1	0.235744	0.15858	0.475895	2.38377e-05	-0.0194173	1	0.0450131	1		2	turquoise
XLOC_001308	LOC107199086	-0.048621	0.933086	-0.231566	1	0.149156	NA	0.0270547	NA	-0.125925	1	0.0995063	NA	0.874938	0.337706	-0.0684071	1	0.0897315	1			turquoise
XLOC_001309	LOC107199087	-0.463763	0.529683	0.34983	1	0.156273	NA	-0.285536	NA	-0.0872113	1	0.405988	NA	0.929087	NA	-0.318779	1	0.262478	1			turquoise
XLOC_001310	LOC107199085	NA	NA	NA	NA	NA	NA	NA	NA	NA	NA	NA	NA	NA	NA	NA	NA	NA	NA			#N/A
XLOC_001311	LOC107199094	-0.278413	0.794043	0.163504	1	0.0597741	NA	-0.21193	NA	0.0174562	1	0.211055	NA	-0.347439	NA	-0.345086	1	-0.0380053	1			turquoise
XLOC_001312	CUFF.1238.1	-0.22824	0.421624	-0.10289	1	-0.0876817	0.930599	-0.0567633	0.873261	-0.207295	1	0.277374	0.1751	-0.186974	0.949726	-0.360456	1	0.334298	1			turquoise
XLOC_001313	CUFF.1239.2,CUFF.1239.3,LOC107199092	0.205396	0.36304	-0.0581044	1	-0.0344742	0.955349	0.154617	0.356456	0.00390102	1	-0.154988	0.200882	-0.0638161	0.148753	0.0516854	1	0.0239111	1			blue
XLOC_001314	LOC107199090,LOC107199093	-0.240587	0.635591	-0.0410099	1	0.230888	0.847482	-0.137348	0.685815	-0.0789369	1	0.221785	0.329496	0.818541	2.74305e-06	0.0725044	1	-0.0157616	1		2	turquoise
XLOC_001315	APEX1	-0.506938	0.301391	0.124103	1	0.303357	0.847482	-0.303609	0.469874	-0.114224	1	0.451267	0.113773	0.77271	0.0575909	-0.248676	1	0.0190537	1			turquoise
XLOC_001316	LOC107199092	-0.14629	0.883896	-0.116231	1	0.14795	NA	-0.0129869	NA	-0.188067	1	0.204959	NA	0.595575	NA	-0.0256946	1	-0.719678	1			turquoise
XLOC_001317	CUFF.1240.1,CUFF.1240.2,CUFF.1240.3	-0.136852	0.923574	-0.0701126	1	-0.0428493	NA	-0.0789125	NA	-0.0440136	1	0.12632	NA	-0.905393	NA	-0.144694	1	-0.140984	1			grey
XLOC_001318	OSGEP	-0.271772	0.630439	0.00525782	1	0.102586	0.92594	-0.210932	0.511013	0.0210543	1	0.199022	0.410727	0.657094	0.019244	-0.0921086	1	0.140085	1		2	turquoise
XLOC_001319	TMEM55B	-0.549203	0.481321	0.134137	1	0.182077	NA	-0.339098	NA	-0.108905	1	0.475596	0.223101	1.45937	0.00540163	0.142701	1	-0.321759	1		2	turquoise
XLOC_001320	CUFF.1237.1	-0.304508	0.729935	0.0612523	1	0.0547324	NA	-0.293039	NA	0.140483	1	0.178054	NA	-0.332078	NA	-0.225939	1	0.118356	1			turquoise
XLOC_001321	CUFF.1241.1	-0.205547	0.644005	0.372978	1	0.184631	NA	0.00412278	NA	-0.290114	1	0.299978	NA	-0.259715	NA	0.715361	1	0.161933	1			turquoise
XLOC_001322	LOC107199095	-0.866938	NA	0.0941148	NA	-0.340838	NA	-0.204467	NA	-0.893621	1	1.06943	NA	-0.356766	NA	2.16829	1	-1.96412	1			#N/A
XLOC_001323	CUFF.1245.1	-0.659709	NA	0.162036	1	-0.418274	NA	-0.190988	NA	-0.471103	1	0.745586	NA	-0.473559	NA	-0.421408	1	-0.688148	1			turquoise
XLOC_001324	LOC107199096	-0.410114	0.396448	0.149054	1	0.207134	0.867072	-0.288444	0.421975	-0.020288	1	0.326228	0.207895	0.88861	0.000486256	-0.0114822	1	-0.23696	1		2	turquoise
XLOC_001325	LOC107199097	-0.144436	0.916962	0.0681947	1	-0.0538398	NA	-0.102061	NA	-0.00847737	1	0.115644	NA	-0.158415	0.916827	0.547817	1	-0.339938	1			turquoise
XLOC_001326	LOC107199102	-0.15723	0.696833	-0.0535992	1	0.25147	0.827667	-0.058487	0.858468	-0.112145	1	0.175904	0.378652	0.398957	0.19798	-0.259844	1	-0.118066	1			turquoise
XLOC_001327	LOC107199099	-0.85528	0.0707635	0.175736	1	0.240207	0.872805	-0.464354	0.403327	-0.240847	1	0.790705	0.0264836	1.0638	0.00363671	-0.0247616	1	-0.00429044	1		2	turquoise
XLOC_001328	CCS	-0.501919	0.325217	-0.0489077	1	0.0959571	0.941988	-0.362046	0.35048	0.00123677	1	0.39371	0.17167	0.749499	0.0901901	-0.167984	1	-0.170064	1			turquoise
XLOC_001329	LOC107199101	-0.0827952	0.89376	-0.132412	1	0.194246	NA	0.0325484	NA	-0.185663	1	0.155293	NA	1.02747	NA	-0.14414	1	0.71587	1			turquoise
XLOC_001330	CUFF.1253.1	-0.174134	NA	-0.429488	1	0.0589785	NA	-0.132555	NA	0.00629384	1	0.132889	NA	0.51399	NA	-0.0338558	1	0.5482	1			red
XLOC_001331	LOC107199103	0.298335	0.269907	0.13087	1	0.204734	0.847482	0.115616	0.751399	0.251247	1	-0.345102	0.0953411	0.257163	0.942161	0.16696	1	0.350745	1			grey
XLOC_001332	LOC107199104	-0.109735	0.94812	-0.000146	1	0.314785	NA	-0.0828815	NA	0.00247972	1	0.0846749	0.7891	-0.493623	0.730377	-0.433814	1	0.122568	1			turquoise
XLOC_001333	CUFF.1257.1	0.865983	NA	-0.592955	NA	-0.580852	NA	0.56384	NA	0.171295	1	-0.73517	NA	-1.14592	NA	-1.58756	1	0.768023	1			#N/A
XLOC_001334	CUFF.1258.1	-0.103871	0.590258	0.221596	1	0.155032	0.872805	-0.173947	0.500976	0.201179	1	-0.0119378	0.962478	0.0234457	0.996335	0.142712	1	-0.0183682	1			yellow
XLOC_001335	CUFF.1259.1	-0.138184	0.875128	-0.0749265	1	0.250703	NA	-0.193872	NA	0.18406	1	0.0231434	NA	-0.35212	NA	-0.536004	1	0.119731	1			grey
XLOC_001336	LOC107199106	-0.309491	0.709033	-0.532828	0.63398	0.145532	NA	-0.159588	NA	-0.129829	1	0.300251	NA	-0.12565	NA	-0.854685	1	-0.0471675	1			red
XLOC_001337	TRIM35	-0.368814	0.349293	-0.123527	1	0.0691114	0.955091	-0.346312	0.256119	0.156194	1	0.218918	0.407667	-0.0756346	0.111395	-0.382527	1	-0.225342	1			turquoise
XLOC_001338	S1PR2	-0.091546	NA	0.0831386	1	0.173202	NA	-0.0203243	NA	-0.0957059	1	0.116176	NA	0.949941	NA	-0.507047	1	-0.724016	1			grey
XLOC_001339	LOC107199108	-0.368119	NA	0.0646088	1	-0.10953	NA	-0.388495	NA	0.248637	1	0.183729	NA	-0.253106	NA	0.581459	1	-0.644206	1			green
XLOC_001340	LOC107199109	-0.310411	0.318885	0.101716	1	0.0750187	0.931498	-0.187062	0.486576	-0.0761429	1	0.27634	0.125585	0.380105	0.0231198	0.0748507	1	-0.204769	1		2	turquoise
XLOC_001341	LOC107199110	-0.17447	0.830633	0.0120192	1	0.0999599	NA	-0.0919056	NA	-0.0709391	1	0.169426	0.513741	0.00508113	0.778042	0.325006	1	-0.181361	1			turquoise
XLOC_001342	CUFF.1266.1	-0.265873	0.799018	-0.155128	1	-0.0475532	NA	-0.248091	NA	0.106802	1	0.158872	NA	-0.567661	NA	0.116975	1	0.20961	1			magenta
XLOC_001343	CUFF.1268.1	-0.0945747	0.676931	-0.0257247	1	0.100199	NA	0.0753873	NA	-0.277741	1	0.210557	NA	-0.141305	NA	0.0151608	1	0.288791	1			red
XLOC_001344	LOC107199111	-0.151672	0.561629	0.320053	1	0.316434	NA	-0.316197	NA	0.431455	1	-0.0737641	NA	0.254261	NA	-0.618286	1	-0.1421	1			turquoise
XLOC_001345	LOC107199112	-1.13744	NA	-0.417754	NA	0.699187	NA	-0.527794	NA	-0.364062	1	1.10877	NA	-2.45023	NA	1.50073	1	1.03245	1			grey
XLOC_001346	CUFF.1272.1,CUFF.1272.2	-0.111771	0.954508	0.0221925	1	0.0247963	NA	-0.118159	NA	0.0688427	1	0.055341	NA	0.308381	NA	-0.58595	1	-0.00626068	1			turquoise
XLOC_001347	LOC107199111	-0.495198	0.433961	-0.254563	1	-0.0192474	0.990007	-0.422414	0.339029	0.123762	1	0.334196	0.351843	-0.104996	0.798669	-0.136277	1	1.0812	1			grey
XLOC_001348	CUFF.1269.1	-0.330447	NA	0.2208	1	0.0537861	NA	-0.161273	NA	-0.144716	1	0.322487	NA	0.768801	NA	0.722164	1	0.711991	1			turquoise
XLOC_001349	CUFF.1270.1	0.0534786	NA	0.615496	1	0.329533	NA	-0.122214	NA	0.377146	1	-0.224047	NA	0.527148	NA	1.27511	1	0.139344	1			grey
XLOC_001350	CUFF.1271.1	-0.060727	NA	-0.306121	1	0.132192	NA	-0.173027	NA	0.273639	1	-0.0759376	NA	0.472024	NA	-0.401284	1	-0.135878	1			brown
XLOC_001351	CUFF.1276.1	-0.285643	0.628115	-0.22332	1	0.327623	NA	-0.0547258	NA	-0.285023	1	0.358516	NA	0.540203	NA	0.105164	1	0.193826	1			turquoise
XLOC_001352	CUFF.1277.1	0.214581	NA	-0.733428	1	0.38577	NA	0.186504	NA	-0.0460695	1	-0.140174	NA	-0.389139	NA	-0.581352	1	0.338381	1			red
XLOC_001353	LOC107199113	-0.132398	NA	-0.36047	1	0.2726	NA	0.245916	NA	-0.622914	1	0.430955	NA	0.999682	NA	0.950009	1	0.156373	1			turquoise
XLOC_001354	CUFF.1281.1	-1.16116	NA	-0.258648	NA	-0.0347642	NA	-0.990048	NA	0.393089	1	0.826723	NA	-2.0834	NA	-2.29462	1	0.617677	1			grey
XLOC_001355	CUFF.1282.1	-0.723015	NA	0.297776	1	-0.464035	NA	-0.361738	NA	-0.263621	1	0.70156	NA	1.55537	NA	0.644923	1	0.120115	1			turquoise
XLOC_001356	CUFF.1283.1	-0.967035	NA	-0.291983	1	-0.318858	NA	-1.07457	NA	0.771589	1	0.460328	NA	2.36067	NA	2.34139	1	1.27159	1			tan
XLOC_001357	CUFF.1284.1	0.499809	NA	0.215744	1	-0.403139	NA	0.655396	NA	-0.540465	1	-0.0589346	NA	-0.139866	NA	-0.410815	1	-0.381227	1			blue
XLOC_001358	CUFF.1285.1	-1.20266	NA	0.578442	NA	-0.116753	NA	-0.906241	NA	0.183277	1	0.930255	NA	0.27562	NA	0.505741	1	1.66529	1			turquoise
XLOC_001359	LOC107199117,LOC107199118	-0.100403	0.556497	-0.120045	1	0.143034	0.847482	-0.000520115	0.998944	-0.143669	1	0.147883	0.329158	0.116256	0.489741	-0.209464	1	-0.0213015	1			turquoise
XLOC_001360	LOC107199117	NA	NA	NA	NA	NA	NA	NA	NA	NA	NA	NA	NA	NA	NA	NA	NA	NA	NA			#N/A
XLOC_001361	SCYL1	-0.722886	0.062128	1.33342	0.813086	0.0909108	0.985468	0.712635	0.722143	-2.15681	0.729141	1.68441	0.168846	0.872685	0.910371	0.000789783	6.13873e-14	0.391349	1			turquoise
XLOC_001362	FRMD8,LOC107199118	-1.92025	1.59082e-15	-0.102875	1	0.454914	0.584475	-0.818003	0.387721	-0.467074	1	1.82636	9.18916e-17	-0.0355267	0.794015	-0.211459	1	0.126977	1	1		turquoise
XLOC_001363	FRMD8,LOC107199117	-0.392139	0.556425	-0.0255528	1	0.303178	0.847482	-0.209174	0.676681	-0.147902	1	0.37135	0.234362	0.898678	1.88636e-12	-0.328211	1	-0.0877439	1		2	turquoise
XLOC_001364	LOC107199125	0.29651	NA	-0.488689	NA	-0.264892	NA	0.121117	NA	0.232814	1	-0.342763	NA	-3.05256	NA	0.0665853	1	-1.66627	1			blue
XLOC_001365	LOC107199124	-0.186303	0.564938	-0.00537814	1	0.0523159	0.955976	-0.0617224	0.847527	-0.145477	1	0.214862	0.263618	0.0575744	0.274679	-0.0723215	1	-0.0305317	1			turquoise
XLOC_001366	LOC107199121	-0.0856339	NA	-0.0419629	1	0.131738	NA	-0.130458	NA	0.131241	1	0.00661388	NA	0.991119	NA	-0.910483	1	-0.737971	1			turquoise
XLOC_001367	CS	-0.263011	0.222154	0.0529711	1	0.0498081	0.936167	-0.152553	0.475767	-0.0768458	1	0.239376	0.08151	0.182605	0.00548317	-0.0139304	1	0.0417023	1		2	turquoise
XLOC_001368	CNPY2	-0.360058	0.352204	0.220628	1	0.104316	0.92424	-0.178035	0.629632	-0.158104	1	0.355673	0.125585	0.664492	0.0201272	-0.0339001	1	-0.149421	1		2	turquoise
XLOC_001369	LOC107199119	-0.557711	NA	-0.0185867	1	0.193541	NA	-0.46833	NA	0.132094	1	0.391961	NA	0.00267518	NA	-0.290596	1	-0.239913	1			turquoise
XLOC_001370	PAN2	-0.122612	0.601152	-0.153481	1	0.111723	0.872805	-0.0279238	0.916345	-0.121057	1	0.153673	0.317549	-0.0144345	0.9285	-0.405405	1	-0.0346291	1			turquoise
XLOC_001371	CUFF.1296.1	-0.0688072	0.825518	0.270128	1	0.200962	NA	0.0625356	NA	-0.222379	1	0.164066	NA	0.1748	NA	-0.146158	1	0.0360903	1			turquoise
XLOC_001372	LOC107199126	-0.278675	NA	-0.441328	1	-0.239024	NA	-0.141545	NA	-0.121919	1	0.275246	NA	0.535892	NA	-0.614886	1	-0.390791	1			turquoise
XLOC_001373	LOC107199127	NA	NA	NA	NA	NA	NA	NA	NA	NA	NA	NA	NA	NA	NA	NA	NA	NA	NA			#N/A
XLOC_001374	LOC107199128	NA	NA	NA	NA	NA	NA	NA	NA	NA	NA	NA	NA	NA	NA	NA	NA	NA	NA			#N/A
XLOC_001375	CUFF.1297.1	-0.0628281	NA	-0.0233742	1	-0.20462	NA	0.0260219	NA	-0.144681	1	0.118895	NA	0.210217	NA	0.0805781	1	-0.103501	1			grey
XLOC_001376	CUFF.1298.1	-1.45589	NA	0.288629	NA	0.698824	NA	-1.34686	NA	0.70387	1	0.908067	NA	2.8132	NA	3.51086	1	1.59284	1			grey
XLOC_001377	CUFF.1299.1	0.364768	NA	0.0440004	1	-0.113827	NA	0.306698	NA	-0.0455079	1	-0.245888	NA	-0.377557	NA	0.981645	1	0.342846	1			blue
XLOC_001378	LOC107199131	-0.0948352	0.918445	0.279771	1	0.243954	NA	0.0220387	NA	-0.177562	1	0.15947	0.761592	-0.327382	0.056388	1.24936	1	0.0898057	1			turquoise
XLOC_001379	CUFF.1300.1	-0.358032	0.645325	-0.0402074	1	0.0135831	NA	-0.305102	NA	0.089313	1	0.242643	NA	0.190099	NA	0.0510786	1	0.0379174	1			turquoise
XLOC_001380	CUFF.1302.1,CUFF.1302.2,CUFF.1302.3,CUFF.1302.4	-0.368063	0.462548	0.0940472	1	0.281743	0.847482	-0.234345	0.517576	-0.0662117	1	0.316711	0.207342	0.745451	0.00837081	-0.0765247	1	-0.0828894	1		2	turquoise
XLOC_001381	LOC107199129,LPAR2	-0.0993047	0.774081	0.107018	1	-0.0505394	0.957888	-0.131996	0.613005	0.119538	1	0.0200407	0.932963	-0.261407	0.645342	0.424158	1	0.0465313	1			green
XLOC_001382	LOC107199130	0.612206	NA	1.31774	NA	0.528329	NA	0.507696	NA	-0.143619	1	-0.363293	NA	-0.618214	NA	-1.32053	1	-1.60668	1			#N/A
XLOC_001383	CUFF.1301.1	1.55422	NA	-0.0434175	1	-0.250378	NA	1.31876	NA	-0.0429308	1	-0.978434	NA	0.442733	NA	-0.496609	1	-0.282808	1			blue
XLOC_001384	LOC107199134	0.254229	NA	-0.957933	NA	-0.238732	NA	0.075872	NA	0.26507	1	-0.311362	NA	2.41002	NA	0.641452	1	-0.224799	1			black
XLOC_001385	CDK5RAP3	-1.16273	NA	0.347979	1	0.571066	NA	-0.832154	NA	0.0115281	1	0.93123	NA	1.08721	NA	-0.355341	1	0.329809	1			turquoise
XLOC_001386	NFE2L1	-0.0981866	0.639432	-0.0316153	1	0.027818	0.964786	-0.0269884	0.896965	-0.0894837	1	0.119272	0.328675	-0.0414925	0.540361	-0.165071	1	-0.0514092	1			turquoise
XLOC_001387	LOC107199135	-0.351826	0.100755	-0.0719619	1	0.103712	0.872805	-0.22039	0.334539	-0.066544	1	0.30475	0.0433199	0.262363	0.0542221	-0.00653521	1	0.0683627	1		2	turquoise
XLOC_001388	NFE2L1	-0.00604933	NA	-0.033294	NA	-0.146312	NA	0.30041	NA	-0.564745	1	0.300024	NA	0.416391	NA	0.51628	1	-0.936785	1			grey
XLOC_001389	LOC107199135,LOC109022426	-0.613249	0.542178	-0.00566009	1	0.215577	NA	-0.40203	NA	-0.0710153	1	0.515199	NA	0.829723	NA	-0.854677	1	0.299439	1			turquoise
XLOC_001390	CUFF.1310.1	-0.361676	0.450628	0.00186539	1	0.130037	0.90533	-0.248219	0.450971	-0.0269322	1	0.294844	0.21935	0.492613	0.264358	-0.505713	1	0.149598	1			turquoise
XLOC_001391	LOC107199138	-0.2824	0.254066	0.0212479	1	0.145518	0.847482	-0.220325	0.272746	0.0269565	1	0.205319	0.182434	0.319817	0.0450089	-0.149816	1	-0.140089	1		2	turquoise
XLOC_001392	CUFF.1315.1	-0.509829	NA	0.144624	1	0.192236	NA	-0.271149	NA	-0.187176	1	0.478621	NA	2.03397	NA	0.427185	1	0.0979951	1			turquoise
XLOC_001393	CUFF.1316.1	-0.0865052	0.930488	-0.0622942	1	0.116408	0.894753	-0.0640202	0.817007	-0.000999472	1	0.0673893	0.74398	0.29296	0.893237	-0.283535	1	-0.0299684	1			turquoise
XLOC_001394	LOC107199139	-0.235867	0.780029	0.00795609	1	0.0769767	NA	-0.0989459	NA	-0.141617	1	0.251502	NA	0.483783	NA	-0.882323	1	0.110782	1			turquoise
XLOC_001395	CUFF.1314.1,CUFF.1314.2,CUFF.1314.3	-0.460492	0.143631	0.162564	1	0.325649	NA	-0.0785703	NA	-0.45465	1	0.586295	0.0666137	0.76358	0.19432	0.252887	1	0.216549	1			turquoise
XLOC_001396	CUFF.1317.1	-0.907825	NA	-0.477785	1	-0.269896	NA	-0.783217	NA	0.283812	1	0.62032	NA	0.814219	NA	-0.228825	1	0.689573	1			turquoise
XLOC_001397	CUFF.1318.1	0.310125	0.719719	-0.0408388	1	-0.365608	NA	0.0889984	NA	0.350141	1	-0.39756	NA	-0.257385	NA	0.121165	1	-1.01351	1			blue
XLOC_001398	CUFF.1319.1	-0.641801	NA	-0.560416	1	0.186341	NA	-0.624149	NA	0.321241	1	0.382629	NA	0.800132	NA	-0.934807	1	-1.18368	1			grey
XLOC_001399	CUFF.1320.1	-0.907098	NA	-1.11984	NA	0.173803	NA	-0.414329	NA	-0.356545	1	0.853149	NA	1.33691	NA	-4.05116	1	-2.015	1			red
XLOC_001400	LOC107199140	0.275072	NA	-0.0271599	1	0.198153	NA	0.165022	NA	0.100155	1	-0.254542	NA	0.622414	NA	-0.287274	1	0.585324	1			grey
XLOC_001401	LOC107199140	0.144641	NA	-0.592955	NA	-0.580852	NA	0.56384	NA	-0.910709	1	0.346834	NA	0.220275	NA	-0.282171	1	0.797026	1			#N/A
XLOC_001402	CUFF.1323.1	-3.36341	NA	1.626	NA	0.219934	NA	-1.09992	NA	-2.38239	1	3.06699	NA	0.24336	NA	3.91569	1	3.28806	1			#N/A
XLOC_001403	CUFF.1324.1	-17.4575	NA	0.317261	NA	1.77695	NA	-0.43301	NA	-2.02443	1	2.63608	NA	1.44355	NA	1.37445	1	4.07314	1			#N/A
XLOC_001404	CUFF.1325.1	-2.77059	NA	0.4954	NA	-1.95447	NA	-2.33103	NA	0.80134	1	1.99808	NA	3.01129	NA	2.64968	1	1.98248	1			#N/A
XLOC_001405	CUFF.1326.1	-1.04288	NA	-1.31158	1	-0.27638	NA	-0.477203	NA	-0.556415	1	1.07094	NA	3.51577	NA	1.88483	1	0.996242	1			tan
XLOC_001406	CUFF.1327.1	-2.19324	NA	-1.36794	NA	-0.508075	NA	-1.40392	NA	0.181832	1	1.76761	NA	4.99421	NA	2.41075	1	-0.648161	1			#N/A
XLOC_001407	CUFF.1328.1	-1.27767	NA	-1.17315	1	-0.542853	NA	-1.22902	NA	0.591427	1	0.774376	NA	2.89584	NA	1.83297	1	0.550383	1			tan
XLOC_001408	CUFF.1329.1	-1.90723	NA	-2.79825	NA	0.47341	NA	-2.33994	NA	2.08488	1	1.00391	NA	4.40238	NA	2.19369	1	2.45259	1			tan
XLOC_001409	CUFF.1331.1,CUFF.1331.2,CUFF.1331.3	-0.386602	0.609216	-0.094599	1	0.197893	NA	-0.29928	NA	0.0369176	1	0.286049	NA	0.744951	NA	-0.433406	1	0.278123	1			turquoise
XLOC_001410	LOC107199142	-0.10148	0.772909	-0.267561	1	-0.136106	NA	-0.156413	NA	0.165694	1	0.00183452	0.995608	-0.0620814	0.997857	-0.627975	1	-0.132628	1			salmon
XLOC_001411	LOC107199141	NA	NA	NA	NA	NA	NA	NA	NA	NA	NA	NA	NA	NA	NA	NA	NA	NA	NA			#N/A
XLOC_001412	LOC107199141,LOC107199142	0.289916	0.788332	-0.591311	0.693682	-0.260291	NA	0.293089	NA	-0.144036	1	-0.139947	NA	0.291255	NA	-0.394812	1	0.355891	1			brown
XLOC_001413	CUFF.1337.1	-0.365829	NA	0.0131242	1	-0.0660088	NA	-0.456839	NA	0.394104	1	0.122018	NA	-0.536849	NA	-0.83059	1	0.889683	1			grey
XLOC_001414	CUFF.1330.1	0.100735	NA	0.0153722	1	0.539497	NA	-0.0971989	NA	0.397054	1	-0.252916	NA	0.83912	NA	0.18529	1	-0.033124	1			grey
XLOC_001415	CUFF.1335.1	-0.00225366	0.951537	0.153472	1	0.0936413	NA	-0.0548174	NA	0.1104	1	-0.0509707	NA	-0.459011	NA	0.156625	1	-0.36887	1			yellow
XLOC_001416	CUFF.1336.1	0.234495	NA	-0.0577627	1	0.648409	NA	0.267499	NA	-0.203495	1	-0.0629795	NA	-1.33225	NA	-1.86488	1	-0.551529	1			grey
XLOC_001417	SMARCA4	-0.239233	0.0852064	0.0396222	1	0.0622466	0.883315	-0.154793	0.310647	-0.0398987	1	0.202679	0.0416923	0.152308	0.142946	-0.0259623	1	0.0589884	1			turquoise
XLOC_001418	CUFF.1338.1	-0.218026	NA	0.0395466	1	-0.154785	NA	0.011038	NA	-0.316118	1	0.321434	NA	-0.374172	NA	0.372219	1	0.252076	1			pink
XLOC_001419	CUFF.1339.1	-0.592633	NA	-0.0348582	1	-0.891372	NA	-0.283862	NA	-0.236365	1	0.569616	NA	-1.32125	NA	0.604009	1	0.0638043	1			greenyellow
XLOC_001420	CUFF.1340.1	-0.628554	NA	0.685803	0.846024	-0.460372	NA	-0.418901	NA	-0.0573171	1	0.530005	NA	0.228717	NA	-0.0166216	1	-0.67162	1			green
XLOC_001421	LOC107199146	-0.547052	NA	0.810428	NA	0.822531	NA	-0.111016	NA	-0.518004	1	0.679371	NA	-1.10192	NA	-1.61218	1	1.56456	1			#N/A
XLOC_001422	LOC107199145	-0.3487	NA	1.55539	NA	0.516902	NA	-0.269583	NA	0.0376042	1	0.255503	NA	-3.56525	NA	0.410463	1	1.21292	1			yellow
XLOC_001423	LOC107199147	1.72528	NA	0.779597	NA	0.960666	NA	1.29195	NA	0.0400121	1	-1.27038	NA	-1.69247	NA	-0.222894	1	1.66454	1			#N/A
XLOC_001424	LOC107199147	NA	NA	NA	NA	NA	NA	NA	NA	NA	NA	NA	NA	NA	NA	NA	NA	NA	NA			#N/A
XLOC_001425	LOC107199145	-0.681439	NA	1.33551	NA	0.522069	NA	-0.0422318	NA	-0.847546	1	0.921549	NA	1.7167	NA	0.821533	1	0.624447	1			grey
XLOC_001426	LOC107199147	NA	NA	NA	NA	NA	NA	NA	NA	NA	NA	NA	NA	NA	NA	NA	NA	NA	NA			#N/A
XLOC_001427	LOC107199148	-0.829207	NA	0.0817508	1	0.17119	NA	-0.448438	NA	-0.209432	1	0.754314	NA	-0.262641	NA	1.05036	1	0.246066	1			turquoise
XLOC_001428	CUFF.1350.1	-0.381362	NA	-0.0814694	1	0.154096	NA	-0.137517	NA	-0.254121	1	0.419193	NA	0.782746	NA	-0.0935414	1	0.0621778	1			turquoise
XLOC_001429	CUFF.1351.1,CUFF.1351.2,CUFF.1352.1	-1.11086	0.0294	-0.441143	1	0.0789951	NA	-0.934892	NA	0.326604	1	0.775951	NA	0.262642	0.981541	0.0639338	1	-0.683213	1	2		magenta
XLOC_001430	CUFF.1353.1	-1.07238	0.0246785	-0.25266	1	0.196609	NA	-1.02137	NA	0.533459	1	0.669637	NA	0.308157	NA	0.0110038	1	-1.01588	1	2		magenta
XLOC_001431	CUFF.1354.1	-1.56775	NA	0.847117	1	1.20949	NA	-0.819578	NA	-0.279299	1	1.44902	NA	1.20255	NA	-0.961368	1	-3.39004	1			magenta
XLOC_001432	CUFF.1355.1	-0.410043	NA	-1.14537	0.459739	-0.0720613	NA	-0.266387	NA	-0.0699187	1	0.35453	NA	-0.77984	NA	0.441467	1	-0.675336	1			brown
XLOC_001433	CUFF.1356.1	-0.611678	NA	0.162667	1	0.372425	NA	-0.623319	NA	0.362649	1	0.32751	NA	1.74428	NA	0.782206	1	0.00173931	1			turquoise
XLOC_001434	CUFF.1357.1	-0.169827	0.388562	-0.57942	1	-0.100295	NA	0.318174	NA	-0.787785	1	0.556067	NA	1.35441	NA	0.983949	1	1.02039	1			grey
XLOC_001435	ESPL1	0.123489	NA	-0.31312	NA	-0.877536	NA	0.246464	NA	-0.305022	1	0.0657345	NA	0.326702	NA	-1.04171	1	-1.54362	1			grey
XLOC_001436	FIGNL2	0.129486	NA	0.124611	1	0.125421	NA	0.269581	NA	-0.337897	1	0.083472	NA	1.67511	NA	-0.382798	1	0.725554	1			turquoise
XLOC_001437	CUFF.1358.1	-0.195474	0.714146	0.331531	1	-0.0807956	NA	-0.00726386	NA	-0.252739	1	0.277955	NA	0.139376	NA	-0.586094	1	-0.0167273	1			turquoise
XLOC_001438	CUFF.1361.1	0.0713504	NA	0.493895	1	0.143543	NA	-0.0143349	NA	0.150025	1	-0.127526	NA	-0.214632	NA	0.741297	1	0.208472	1			blue
XLOC_001439	CUFF.1362.1	-0.293705	NA	-0.0737446	1	-0.0725645	NA	-0.1776	NA	-0.0721151	1	0.263953	NA	-0.0210496	NA	0.14678	1	0.476831	1			grey
XLOC_001440	CUFF.1363.1	0.0655356	NA	0.0127399	1	1.10573	NA	-0.158636	NA	0.498558	1	-0.264186	NA	0.268273	NA	-0.138519	1	1.06107	1			grey
XLOC_001441	SLC44A2	-0.130747	0.648553	-0.0581414	1	-0.139621	0.847482	-0.110611	0.461213	0.0276522	1	0.0875468	0.468803	0.0617938	0.990756	0.0509675	1	0.126036	1			greenyellow
XLOC_001442	LOC107199153	-0.0441954	0.835501	-0.0736928	1	0.103901	0.847482	-0.00706452	0.963323	-0.0518314	1	0.0589082	0.55946	0.0300302	0.996821	-0.0161419	1	0.0292252	1			red
XLOC_001443	SLC44A2	0.00872907	0.923212	0.0969967	1	-0.018167	0.984464	0.0392321	0.872078	-0.0654484	1	0.0258868	0.889469	-0.404568	0.600717	-0.259606	1	0.0234954	1			grey
XLOC_001444	CUFF.1369.1	0.188174	NA	-0.140581	1	0.2536	NA	0.34159	NA	-0.3921	1	0.0686684	NA	0.837736	NA	-1.32238	1	0.417073	1			red
XLOC_001445	LOC107199154	-0.814558	NA	-1.18155	0.839224	0.300228	NA	-0.264728	NA	-0.491864	1	0.883963	NA	1.53375	NA	-0.0115521	1	0.850621	1			tan
XLOC_001446	CUFF.1370.1	-1.04728	NA	-0.0211173	1	0.755295	NA	-0.765969	NA	0.0393618	1	0.80773	NA	1.73018	NA	-0.498921	1	-0.400233	1			turquoise
XLOC_001447	CUFF.1371.1	-1.29638	NA	0.295392	NA	1.06894	NA	-0.851998	NA	-0.444528	1	1.15223	NA	3.09663	NA	0.848193	1	0.657025	1			turquoise
XLOC_001448	LOC107199155	-0.241733	0.536967	-0.0228654	1	0.134481	0.872805	-0.177117	0.463566	-2.61321e-05	1	0.18747	0.298406	0.382979	0.353722	-0.19162	1	-0.0979001	1			turquoise
XLOC_001449	FAM57B	-0.214266	0.756641	0.278982	1	0.108137	NA	-0.227382	NA	0.140905	1	0.102492	NA	-0.163732	NA	-0.180155	1	0.426805	1			green
XLOC_001450	LOC107199156	-0.272795	0.351973	0.0294811	1	0.16741	0.847482	-0.238174	0.297893	0.0727316	1	0.174588	0.34275	0.415821	1.6608e-08	-0.0955299	1	-0.0559165	1		2	turquoise
XLOC_001451	PPP4C	-0.303022	0.256924	0.0705373	1	0.0831388	0.906734	-0.221717	0.311076	0.000884473	1	0.234022	0.147332	0.402436	0.0333651	-0.12421	1	0.00810851	1		2	turquoise
XLOC_001452	CUFF.1382.1	-0.312029	NA	0.0522629	1	-0.162552	NA	0.105722	NA	-0.584368	1	0.538639	NA	-0.353468	NA	0.219355	1	0.244643	1			turquoise
XLOC_001453	LOC107199158	-0.12435	0.77585	0.124587	1	0.0703083	0.914727	-0.105904	0.586396	0.0284634	1	0.0823818	0.596733	-0.00591758	0.609733	0.0277121	1	0.00447316	1			turquoise
XLOC_001454	FAM57B	-0.35524	NA	0.203003	1	0.316758	NA	-0.256765	NA	-0.00676196	1	0.27596	NA	0.940388	NA	0.47114	1	0.0296027	1			turquoise
XLOC_001455	CUFF.1378.1	-0.64183	NA	0.808469	1	0.130726	NA	-0.415401	NA	-0.0658872	1	0.565073	NA	0.558966	NA	-1.409	1	-1.46249	1			green
XLOC_001456	LOC107199163	-0.995734	0.0780748	0.0319795	1	0.255171	NA	-0.54885	NA	-0.23924	1	0.908303	NA	1.15164	NA	-0.443842	1	-0.0633098	1			turquoise
XLOC_001457	LOC107199160	-0.379398	0.293315	-0.0451426	1	0.199779	0.847482	-0.217268	0.507174	-0.110808	1	0.347889	0.109441	0.390878	0.045607	-0.0987746	1	0.123487	1		2	turquoise
XLOC_001458	LOC107199162	-0.329595	0.383752	-0.0933229	1	0.121667	0.894753	-0.220755	0.428534	-0.0364228	1	0.274308	0.167759	0.454349	0.257254	-0.208984	1	-0.0430424	1			turquoise
XLOC_001459	RARRES2	-0.205855	0.512261	-0.0494257	1	0.217032	0.847482	-0.0850474	0.77632	-0.129133	1	0.220762	0.230268	0.562433	0.000408636	-0.0878044	1	-0.128002	1		2	turquoise
XLOC_001460	CUFF.1388.1	0.207926	NA	-0.275254	1	0.00997699	NA	0.808663	NA	-1.12115	1	0.523267	NA	0.428878	NA	-2.29866	1	-0.366781	1			red
XLOC_001461	WDR7	-0.230766	0.202285	0.02473	1	0.033658	0.953991	-0.162353	0.310647	-0.0138649	1	0.184268	0.103764	0.0405614	0.143927	-0.0088075	1	0.0948568	1			turquoise
XLOC_001462	LOC107199166	-0.262799	0.380572	0.0549696	1	0.198821	0.847482	-0.0979607	0.772125	-0.180034	1	0.290524	0.15081	0.578179	0.0121389	-0.30366	1	0.0487277	1		2	turquoise
XLOC_001463	LOC107199167	NA	NA	NA	NA	NA	NA	NA	NA	NA	NA	NA	NA	NA	NA	NA	NA	NA	NA			#N/A
XLOC_001464	CUFF.1395.1	-0.242406	NA	0.495846	NA	-0.22869	NA	0.111616	NA	-0.533082	1	0.462269	NA	-3.58834	NA	0.928885	1	0.93361	1			blue
XLOC_001465	CUFF.1396.1	-0.580014	NA	-0.0264127	1	0.330841	NA	-0.409589	NA	-0.0558483	1	0.472725	NA	1.24721	NA	-0.878538	1	0.268076	1			turquoise
XLOC_001466	CUFF.1391.1	-0.211264	0.818546	-0.182047	1	-0.0643878	0.962653	-0.139594	0.732693	-0.032863	1	0.176391	0.546756	-0.057014	0.811133	1.04283	1	0.0153124	1			greenyellow
XLOC_001467	LOC107199167	0.0178559	0.980331	0.308405	1	-0.177853	NA	-0.0256857	NA	0.0850337	1	-0.0577298	NA	-0.681069	NA	1.07354	1	-0.479481	1			yellow
XLOC_001468	LOC107199173	-0.257431	NA	-0.38879	1	0.778741	NA	-0.143957	NA	-0.0801703	1	0.232237	NA	0.739513	NA	-1.34428	1	-0.796277	1			turquoise
XLOC_001469	LOC107199171	-0.476472	0.438914	0.148388	1	0.332856	NA	-0.230544	NA	-0.213004	1	0.474601	0.172528	0.768727	0.0635611	-0.32448	1	-0.177413	1			turquoise
XLOC_001470	LOC107199170	-0.196977	NA	0.226767	1	-0.50476	NA	-0.351995	NA	0.440236	1	-0.0295521	NA	0.179649	NA	-1.31227	1	0.269753	1			green
XLOC_001471	NCAPH	-0.280721	NA	0.0528789	1	0.297705	NA	-0.129843	NA	-0.143053	1	0.288349	NA	0.782843	NA	-0.786227	1	-0.119048	1			turquoise
XLOC_001472	LOC107199173	0.129086	0.676548	0.120329	1	0.0998612	NA	0.289892	NA	-0.374029	1	0.100582	NA	0.167348	NA	-0.856394	1	0.330281	1			cyan
XLOC_001473	LOC107199174	NA	NA	NA	NA	NA	NA	NA	NA	NA	NA	NA	NA	NA	NA	NA	NA	NA	NA			#N/A
XLOC_001474	LOC107199175	-0.287061	0.764923	0.174475	1	0.171234	NA	-0.155843	NA	-0.102709	1	0.272096	NA	0.300304	NA	-0.29792	1	-0.287926	1			green
XLOC_001475	LOC109022427	0.67771	NA	-0.135463	1	0.154908	NA	0.585582	NA	-0.112387	1	-0.429232	NA	0.14697	NA	-0.404078	1	0.173091	1			brown
XLOC_001476	CUFF.1403.1	-0.206135	NA	0.462905	1	-0.0906385	NA	-0.156427	NA	0.00857326	1	0.153154	NA	0.626816	NA	0.144636	1	1.04666	1			turquoise
XLOC_001477	LOC107199179	0.14466	NA	-0.11206	NA	-0.099957	NA	-0.157498	NA	0.531961	1	-0.374504	NA	-2.64683	NA	-3.08173	1	1.75878	1			#N/A
XLOC_001478	LOC107199177	0.865983	NA	-0.592955	NA	-0.580852	NA	0.56384	NA	0.171295	1	-0.73517	NA	-1.14592	NA	-1.58756	1	0.768023	1			#N/A
XLOC_001479	LOC107199178	0.86599	NA	0.368827	NA	0.380931	NA	0.563833	NA	0.171288	1	-0.735177	NA	1.52796	NA	1.08689	1	0.772538	1			#N/A
XLOC_001480	LOC107199181	-0.330356	0.31995	0.00830281	1	0.164183	0.872805	-0.152623	0.668621	-0.168538	1	0.336215	0.122293	0.567537	1.81927e-05	-0.158108	1	0.0589501	1		2	turquoise
XLOC_001481	LOC107199180	-0.144754	0.724493	0.0958535	1	-0.287634	0.798363	-0.0409068	0.908277	-0.128723	1	0.173598	0.423815	-0.0791705	0.888905	0.240726	1	-0.0626561	1			greenyellow
XLOC_001482	LOC107199183	-1.05428	NA	-0.45526	NA	1.27782	NA	-0.661567	NA	-0.443139	1	1.02517	NA	-2.18027	NA	1.72738	1	-0.949119	1			#N/A
XLOC_001483	LOC107199186	-0.181712	NA	0.316788	1	0.0378432	NA	0.0908479	NA	-0.414271	1	0.349957	NA	0.915236	NA	-0.156642	1	0.377778	1			turquoise
XLOC_001484	LOC107199184	0.759104	NA	-1.13723	0.801115	-0.603043	NA	0.995077	NA	-0.75217	1	-0.033197	NA	-0.0377686	NA	-2.07593	1	0.734602	1			pink
XLOC_001485	LOC107199185	-0.216232	0.754692	0.038715	1	-0.311753	NA	-0.0820254	NA	-0.145125	1	0.235449	NA	-0.282011	NA	0.0814489	1	0.0933798	1			grey
XLOC_001486	LOC107199187	-1.18735	NA	1.31159	NA	0.846574	NA	-1.45863	NA	1.16924	1	0.262846	NA	3.68745	NA	2.17958	1	1.83524	1			#N/A
XLOC_001487	LOC107199188	-0.171681	0.362843	0.0623032	1	-0.0798491	0.87774	-0.0761595	0.695233	-0.0966996	1	0.178733	0.124645	-0.225367	0.671261	-0.258769	1	-0.0226931	1			green
XLOC_001488	TSFM	0.0209156	NA	-0.322397	1	0.415394	NA	-0.0796741	NA	0.209131	1	-0.115672	NA	1.14814	NA	-0.524922	1	0.402599	1			red
XLOC_001489	LOC107199188	-0.0589671	0.926408	0.118459	1	-0.0353426	0.962653	-0.0280553	0.899993	-0.0305018	1	0.0592486	0.703599	-0.175959	0.855702	0.153677	1	-0.108678	1			yellow
XLOC_001490	TSFM	NA	NA	NA	NA	NA	NA	NA	NA	NA	NA	NA	NA	NA	NA	NA	NA	NA	NA			#N/A
XLOC_001491	LOC107199189	-0.820779	NA	-0.155146	1	0.783736	NA	-0.422351	NA	-0.302602	1	0.766624	NA	2.72108	NA	-0.107197	1	0.638069	1			turquoise
XLOC_001492	CUFF.1413.1	-0.769429	0.517371	-0.218886	1	0.3879	NA	-0.624177	NA	0.128807	1	0.537987	NA	1.79861	NA	-0.442789	1	-0.799456	1			turquoise
XLOC_001493	PPP6R2	-0.1306	0.682712	0.140466	1	0.0238599	0.971512	-0.0989635	0.54908	0.00497829	1	0.0986155	0.42765	0.030773	0.546438	-0.0938621	1	-0.0220897	1			turquoise
XLOC_001494	CUFF.1418.1	-0.155963	0.721687	-0.0613265	1	0.0953004	0.901585	-0.0932536	0.692105	-0.0433132	1	0.141035	0.392211	0.310911	0.734524	-0.0965498	1	0.0789908	1			turquoise
XLOC_001495	TRIM28	-0.288492	0.262869	0.112991	1	0.0614104	0.933204	-0.187227	0.40254	-0.0429286	1	0.244475	0.110186	0.0732733	0.260641	-0.29745	1	-0.118004	1			turquoise
XLOC_001496	CUFF.1419.1	-1.16933	NA	-0.360075	NA	-1.17187	NA	-0.454398	NA	-0.464735	1	1.19509	NA	1.20057	NA	-0.5106	1	-0.241613	1			tan
XLOC_001497	CUFF.1420.1	1.96974	NA	-0.982445	NA	0.705699	NA	1.63529	NA	0.052417	1	-1.30837	NA	-0.929871	NA	-0.865218	1	1.05266	1			salmon
XLOC_001498	CUFF.1421.1	0.183505	NA	-0.844839	NA	-0.112987	NA	0.532433	NA	-0.763838	1	0.270355	NA	0.624545	NA	0.624031	1	-0.779412	1			black
XLOC_001499	CUFF.1422.1	0.376825	NA	-1.05154	1	-0.65249	NA	0.674632	NA	-0.742827	1	0.141448	NA	0.278764	NA	-0.618912	1	-0.527771	1			red
XLOC_001500	LOC107199194	0.0972667	0.937407	0.0777185	1	-0.192504	NA	0.123952	NA	-0.106219	1	-0.0200343	NA	0.0705118	NA	-0.773711	1	0.213796	1			pink
XLOC_001501	LOC107199197	0.0738195	0.436764	-0.00339689	1	-0.0461839	0.9333	0.125579	0.409768	-0.140623	1	0.0145955	0.924027	0.0227494	0.994529	0.00259239	1	-0.106201	1			grey
XLOC_001502	LOC107199195,LOC107199196	0.240717	NA	-0.340728	1	0.338708	NA	0.00669219	NA	0.400653	1	-0.368914	NA	0.372841	NA	-1.40117	1	-0.0501858	1			red
XLOC_001503	CUFF.1424.1	-0.244721	NA	0.0253113	1	-0.318916	NA	-0.159996	NA	-0.0357076	1	0.206008	NA	-0.0259597	NA	0.628774	1	0.768735	1			turquoise
XLOC_001504	LOC107199198	0.222583	0.612501	-0.466326	0.515526	0.287647	NA	0.280006	NA	-0.220912	1	-0.0513318	NA	0.224553	NA	0.0501272	1	0.556555	1			red
XLOC_001505	RNF41	-0.273574	0.318885	-0.0500857	1	0.0985805	0.885236	-0.179141	0.409768	-0.0391125	1	0.231657	0.127388	0.0219134	0.839263	0.0467197	1	-0.0553286	1			turquoise
XLOC_001506	LOC107199201	-0.0974227	0.661778	-0.00813286	1	0.15414	0.668467	-0.0515422	0.72161	-0.04097	1	0.0945727	0.316942	0.0133201	0.717283	-0.0264669	1	0.116822	1			turquoise
XLOC_001507	CUFF.1430.1	-0.257789	NA	0.234706	1	0.734184	NA	-0.0547685	NA	-0.252971	1	0.3257	NA	0.119262	NA	-0.629139	1	-0.228266	1			turquoise
XLOC_001508	TRNAS-CGA	-0.576673	NA	0.368831	NA	0.380934	NA	-0.518171	NA	0.171288	1	0.346827	NA	-1.15453	NA	-1.66333	1	0.797066	1			#N/A
XLOC_001509	LOC107199199	-0.270646	NA	0.471393	NA	-0.0666808	NA	-0.0911479	NA	-0.168378	1	0.285291	NA	1.35973	NA	2.08342	1	-3.10683	1			grey
XLOC_001510	CUFF.1432.1,CUFF.1432.2,CUFF.1432.3	-1.07461	NA	0.0797907	1	0.0147649	NA	-0.458641	NA	-0.457517	1	1.07909	NA	1.09708	NA	0.529007	1	-0.121083	1			turquoise
XLOC_001511	CUFF.1431.1	-0.811481	0.226923	0.159608	1	0.672097	NA	-0.66459	NA	0.19431	1	0.574407	NA	0.599423	NA	-0.106921	1	-0.615878	1			turquoise
XLOC_001512	CUFF.1434.1	-3.17201	NA	-0.396883	NA	1.04947	NA	-1.72052	NA	-0.404779	1	2.85685	NA	0.593825	NA	1.14326	1	0.970169	1			turquoise
XLOC_001513	CUFF.1433.1	0.0128961	0.887118	-0.126905	1	0.45331	0.0545534	0.0530366	0.847022	-0.0860051	1	0.0343863	0.866759	0.647164	3.62026e-07	-0.166966	1	-0.0690038	1		2	turquoise
XLOC_001514	CUFF.1435.1	-0.811889	NA	-0.368322	1	-0.205536	NA	-0.0968535	NA	-0.799921	1	1.03894	NA	0.669162	NA	0.814161	1	0.826115	1			grey
XLOC_001515	LOC107199203	-0.297571	NA	0.40547	NA	-0.139082	NA	-0.74967	NA	1.22873	1	-0.254289	NA	-0.674557	NA	-0.846754	1	0.957967	1			#N/A
XLOC_001516	LOC109022430	NA	NA	NA	NA	NA	NA	NA	NA	NA	NA	NA	NA	NA	NA	NA	NA	NA	NA			#N/A
XLOC_001517	LOC109022429	-0.12622	NA	-0.571832	NA	0.369543	NA	-0.280322	NA	0.403592	1	-0.0829324	NA	0.862305	NA	-0.92045	1	-1.28694	1			grey
XLOC_001518	CUFF.1436.1	0.538295	NA	-0.529758	1	-0.356424	NA	0.284134	NA	0.329457	1	-0.556257	NA	-0.806872	NA	0.435919	1	-0.873687	1			blue
XLOC_001519	LOC107199205	-0.163402	0.536598	-0.107804	1	0.35646	0.355337	-0.0448462	0.883938	-0.147474	1	0.197731	0.273291	0.464836	5.718e-05	-0.103941	1	-0.0243908	1		2	turquoise
XLOC_001520	LOC107199204	-1.09415	NA	-0.1971	1	0.203735	NA	-0.785856	NA	0.0710662	1	0.854742	NA	1.65822	NA	0.146173	1	-0.53373	1			turquoise
XLOC_001521	CUFF.1438.1,CUFF.1438.2,CUFF.1438.3,CUFF.1438.4,CUFF.1438.5	-0.109744	0.832902	0.12492	1	0.0627861	0.932217	-0.0683256	0.759142	-0.0258155	1	0.0971393	0.534945	0.338034	0.355746	-0.130543	1	-0.182276	1			turquoise
XLOC_001522	EIF3G	0.234223	0.463979	0.888123	0.830616	-0.0996947	NA	-0.213726	NA	0.880363	1	-0.538065	NA	2.06831	NA	0.722972	1	0.199588	1			grey
XLOC_001523	EIF3G	NA	NA	NA	NA	NA	NA	NA	NA	NA	NA	NA	NA	NA	NA	NA	NA	NA	NA			#N/A
XLOC_001524	CUFF.1444.1	0.291312	0.293315	0.0823051	1	0.00851083	0.996425	0.39216	0.292733	-0.33183	1	-0.0254481	0.956849	0.812787	0.579055	0.748342	1	-0.191271	1			grey
XLOC_001525	EIF3G	-0.280912	0.557671	0.0468395	1	0.0953189	0.936167	-0.119961	0.765576	-0.164151	1	0.296728	0.246419	0.475357	0.23008	0.243411	1	-0.0363079	1			turquoise
XLOC_001526	CUFF.1445.1	0.260458	NA	-0.503889	1	-0.421216	NA	-0.202303	NA	1.0326	1	-0.62457	NA	0.453645	NA	-1.17388	1	-0.104646	1			salmon
XLOC_001527	DNMT1	0.661859	NA	-0.402869	1	-0.375171	NA	0.598305	NA	-0.183751	1	-0.374559	NA	0.560108	NA	0.740996	1	-0.661474	1			grey
XLOC_001528	CUFF.1443.1	-0.00162036	NA	0.230436	1	-0.174617	NA	0.171705	NA	-0.332935	1	0.172114	NA	0.816343	NA	1.08021	1	0.160151	1			turquoise
XLOC_001529	CUFF.1446.1	0.41066	NA	0.685115	0.913699	-0.0447753	NA	0.374136	NA	-0.105806	1	-0.24653	NA	-0.82623	NA	0.807187	1	-0.40755	1			blue
XLOC_001530	LOC107199208	0.532003	NA	-0.52655	0.983348	0.805057	NA	0.610337	NA	-0.393699	1	-0.159897	NA	-0.147195	NA	-1.16962	1	0.31598	1			red
XLOC_001531	LOC107199210	-0.955943	NA	0.0787533	1	0.523385	NA	-0.396398	NA	-0.411536	1	0.951033	NA	1.03075	NA	2.52224	1	1.62857	1			turquoise
XLOC_001532	TIMELESS	-0.489775	0.0138296	-0.0244321	1	0.0270279	0.980155	-0.221865	0.486702	-0.232395	1	0.49628	0.002503	0.0496114	0.52011	-0.05126	1	0.0711776	1	1		turquoise
XLOC_001533	LOC107199212	-0.317917	0.67647	0.223611	1	0.0471792	0.981873	-0.195846	0.658678	-0.0686021	1	0.280924	0.366385	0.039774	0.181616	-0.314296	1	0.389609	1			turquoise
XLOC_001534	TIMELESS	-0.224621	NA	0.0266953	1	0.0168872	NA	-0.22053	NA	0.108726	1	0.128893	NA	-0.115838	NA	-0.358745	1	-0.14793	1			turquoise
XLOC_001535	CUFF.1447.1	-0.524986	NA	-0.282461	1	-0.0860333	NA	-0.0520253	NA	-0.550451	1	0.689579	NA	-0.503288	NA	0.719329	1	-0.146389	1			turquoise
XLOC_001536	LOC107199213	-0.386217	0.170739	0.0227717	1	0.180724	0.847482	-0.202486	0.500976	-0.141986	1	0.369469	0.0523726	0.424362	0.300115	-0.245676	1	-0.0385548	1			turquoise
XLOC_001537	LOC107199214	0.00198286	0.999921	0.116745	1	0.0162591	NA	0.000896803	NA	-0.00163389	1	0.000617349	NA	0.335843	0.933656	-0.207269	1	0.0813558	1			turquoise
XLOC_001538	LOC109022431	0.237617	NA	0.112268	1	-0.73298	NA	0.260671	NA	-0.164209	1	-0.0958973	NA	0.27704	NA	0.234676	1	0.512113	1			grey
XLOC_001539	CUFF.1457.1	0.288995	NA	0.337018	1	-0.00845905	NA	-0.00640572	NA	0.532931	1	-0.461414	NA	0.504263	NA	0.19019	1	-1.32399	1			grey
XLOC_001540	CUFF.1461.1,CUFF.1461.2,CUFF.1461.3	-0.401991	0.318781	-0.0923325	1	0.0686346	NA	-0.355622	NA	0.129456	1	0.259496	0.311699	0.0638687	0.593378	0.0117985	1	-0.182494	1			turquoise
XLOC_001541	LOC107199216	-0.517001	0.0573188	0.161917	1	0.178916	0.847482	-0.33469	0.260253	-0.0630266	1	0.435916	0.032744	0.227376	0.115088	-0.463639	1	-0.0363002	1			turquoise
XLOC_001542	CUFF.1460.1	-1.24965	0.439757	0.183387	1	0.839208	NA	-0.692891	NA	-0.419406	1	1.14654	NA	2.36817	NA	0.369345	1	-0.117123	1			turquoise
XLOC_001543	CUFF.1463.1	-0.785969	NA	-0.234094	1	0.401746	NA	-0.298884	NA	-0.451883	1	0.840573	NA	0.972074	NA	-0.61836	1	0.162461	1			turquoise
XLOC_001544	LOC107199217	1.01626	NA	-0.00312106	1	-0.504213	NA	0.761127	NA	0.145526	1	-0.76595	NA	0.968446	NA	-2.44101	1	0.0948208	1			brown
XLOC_001545	CUFF.1464.1	0.25972	NA	-0.210263	NA	-0.464112	NA	0.528123	NA	-0.804702	1	0.0769366	NA	-0.503888	NA	2.63773	1	1.87421	1			blue
XLOC_001546	LOC109022432	-0.279364	0.325047	-0.00766969	1	0.220171	0.847482	-0.11699	0.698258	-0.163429	1	0.296944	0.106718	0.320284	0.711468	-0.3631	1	-0.194131	1			turquoise
XLOC_001547	LOC107199218	-0.168843	0.673397	0.0369694	1	0.0308821	0.970741	-0.132424	0.519086	0.0155524	1	0.123615	0.436037	-0.0188838	0.82806	-0.288382	1	0.151149	1			turquoise
XLOC_001548	CUFF.1465.1	-0.391133	0.615203	0.0856748	1	-0.0094952	NA	-0.279619	NA	-0.00591217	1	0.312166	NA	0.579772	NA	-0.134374	1	-0.294815	1			turquoise
XLOC_001549	CUFF.1469.1	0.421781	NA	0.0144808	1	0.222059	NA	0.00887134	NA	0.774598	1	-0.663072	NA	-0.0450547	NA	1.12467	1	-0.339252	1			blue
XLOC_001550	CUFF.1470.1	-0.00943443	0.995668	-0.116652	1	-0.0317648	NA	-0.0169677	NA	0.0214234	1	-0.00344667	0.990234	-0.0300709	0.9285	0.0175858	1	0.0467079	1			blue
XLOC_001551	CUFF.1471.1	-0.223342	0.747685	0.448553	0.545719	0.0946719	NA	-0.218761	NA	0.107154	1	0.125717	0.681347	0.514639	0.843762	-0.614609	1	-0.29101	1			green
XLOC_001552	CUFF.1473.1	-0.596989	0.219551	0.0166781	1	-0.0487259	NA	-0.435208	NA	0.0212199	1	0.465358	NA	-0.273531	NA	-0.215379	1	0.152059	1			turquoise
XLOC_001553	COPE	-0.321221	0.223546	-0.0775663	1	0.107112	0.90533	-0.123572	0.71401	-0.206373	1	0.349076	0.0750638	0.639429	0.12287	-0.145603	1	0.111156	1			turquoise
XLOC_001554	CUFF.1472.1	-0.296711	NA	-0.0934504	NA	0.226297	NA	-0.564903	NA	0.776115	1	-0.109009	NA	1.97613	NA	1.67018	1	0.617309	1			grey
XLOC_001555	CUFF.1474.1	-0.121507	0.688868	0.184157	1	0.281971	NA	-0.24678	NA	0.326851	1	-0.0527049	NA	0.291745	NA	-0.672043	1	-0.444386	1			turquoise
XLOC_001556	LOC107199221	NA	NA	NA	NA	NA	NA	NA	NA	NA	NA	NA	NA	NA	NA	NA	NA	NA	NA			#N/A
XLOC_001557	LOC107199222	NA	NA	NA	NA	NA	NA	NA	NA	NA	NA	NA	NA	NA	NA	NA	NA	NA	NA			#N/A
XLOC_001558	LOC109022433	NA	NA	NA	NA	NA	NA	NA	NA	NA	NA	NA	NA	NA	NA	NA	NA	NA	NA			#N/A
XLOC_001559	LOC107199222	0.344089	0.702316	-0.217841	1	0.0990162	NA	0.277072	NA	-0.0249961	1	-0.244014	NA	-0.498873	NA	-0.21493	1	0.0925436	1			brown
XLOC_001560	CUFF.1478.1,CUFF.1478.2	NA	NA	NA	NA	NA	NA	NA	NA	NA	NA	NA	NA	NA	NA	NA	NA	NA	NA			#N/A
XLOC_001561	AHNAK	NA	NA	NA	NA	NA	NA	NA	NA	NA	NA	NA	NA	NA	NA	NA	NA	NA	NA			#N/A
XLOC_001562	AHNAK	NA	NA	NA	NA	NA	NA	NA	NA	NA	NA	NA	NA	NA	NA	NA	NA	NA	NA			#N/A
XLOC_001563	AHNAK	NA	NA	NA	NA	NA	NA	NA	NA	NA	NA	NA	NA	NA	NA	NA	NA	NA	NA			#N/A
XLOC_001564	CUFF.1479.1,CUFF.1479.10,CUFF.1479.11,CUFF.1479.12,CUFF.1479.13,CUFF.1479.14,CUFF.1479.2,CUFF.1479.3,CUFF.1479.4,CUFF.1479.5,CUFF.1479.6,CUFF.1479.7,CUFF.1479.8,CUFF.1479.9	-0.360052	NA	0.970142	1	-0.487836	NA	0.0634509	NA	-0.558969	1	0.551103	NA	-0.469382	NA	1.68332	1	-0.636585	1			purple
XLOC_001565	AHNAK	-0.445207	0.427233	-0.0960395	1	-0.0877091	NA	-0.290175	NA	-0.0563414	1	0.376954	NA	-0.139651	NA	-0.464472	1	0.0297417	1			grey
XLOC_001566	MRPL34	-0.416096	0.401304	0.0704352	1	0.152246	0.898408	-0.273407	0.448902	-0.0522371	1	0.350785	0.174028	0.498081	0.260711	-0.339306	1	0.0693909	1			turquoise
XLOC_001567	DDA1	-0.244112	0.27235	-0.00680555	1	0.153012	0.847482	-0.169448	0.35374	-0.0183249	1	0.197623	0.125585	0.0242834	0.487945	0.0709491	1	0.10087	1			turquoise
XLOC_001568	ABHD8	-0.267971	0.388253	0.0777674	1	0.0921659	0.901585	-0.194919	0.371065	-0.000206579	1	0.20989	0.193697	-0.0409371	0.726077	-0.043832	1	-0.142012	1			turquoise
XLOC_001569	CUFF.1485.1	-0.102524	0.951218	0.0826742	1	-1.94356e-07	NA	-0.0833611	NA	0.013255	1	0.0740284	NA	-0.380726	0.877945	-0.447118	1	0.00372444	1			grey
XLOC_001570	CUFF.1487.1	-0.129684	0.851869	0.132461	1	0.0817575	0.92614	-0.0932495	0.720043	-0.00538513	1	0.102441	0.597875	0.446265	0.456057	0.00720446	1	0.00242761	1			turquoise
XLOC_001571	LOC107199229	-0.254796	0.55383	0.0803322	1	-0.0381042	0.974256	-0.141832	0.645458	-0.0853617	1	0.237285	0.252132	0.559346	0.528508	-0.171986	1	0.00431665	1			turquoise
XLOC_001572	LOC107199228	-0.436239	NA	0.265364	1	-0.135377	NA	-0.343622	NA	0.0558323	1	0.317987	NA	0.284902	NA	-0.962153	1	-0.0762908	1			green
XLOC_001573	CUNH19orf53	-0.594217	0.237046	-0.257053	1	0.287936	0.847482	-0.33253	0.485217	-0.17056	1	0.544453	0.0855455	1.1466	0.00845407	-0.286658	1	0.216698	1		2	turquoise
XLOC_001574	NANOS3	-1.47025	NA	0.145269	NA	-0.246026	NA	-1.55199	NA	1.0972	1	0.870397	NA	-0.370278	NA	1.18278	1	0.52075	1			tan
XLOC_001575	LOC107199231	-0.438249	0.464788	-0.0982904	1	0.465758	0.827667	-0.18094	0.758959	-0.267365	1	0.469105	0.199203	0.641316	0.000272001	-0.605336	1	0.173067	1		2	turquoise
XLOC_001576	LOC107199233	0.0728086	0.895605	0.0600489	1	0.0564381	0.955976	0.0160956	0.959317	0.0802637	1	-0.0931317	0.66431	0.285799	0.894316	-0.289042	1	-0.133291	1			grey
XLOC_001577	CUFF.1490.1,CUFF.1490.2,CUFF.1490.3	-0.12158	0.701272	-0.0426545	1	0.0500979	0.963145	-0.00638926	0.98585	-0.160577	1	0.172985	0.438174	0.51522	0.417136	-0.548283	1	-0.232073	1			turquoise
XLOC_001578	CUFF.1491.1	-0.27772	NA	-0.0343142	1	-0.147428	NA	-0.0950281	NA	-0.195752	1	0.315965	NA	0.994669	NA	-1.06672	1	-0.251603	1			grey
XLOC_001579	CUFF.1492.1	-0.216811	NA	0.0281919	1	-0.292993	NA	-0.00435505	NA	-0.291655	1	0.308833	NA	-0.0457897	NA	-0.270254	1	0.542255	1			pink
XLOC_001580	CUFF.1493.1	-0.099209	0.859785	-0.0190685	1	0.0790734	NA	-0.0178157	NA	-0.108996	1	0.128801	NA	-0.344001	0.9285	0.0423249	1	-0.225129	1			grey
XLOC_001581	LOC107199234	0.0455792	NA	0.0559637	1	0.140082	NA	-0.0777487	NA	0.24054	1	-0.14841	NA	-1.75809	NA	0.247389	1	0.321294	1			blue
XLOC_001582	LOC107199237	-0.283276	0.362843	-0.0865174	1	-0.274369	NA	-0.323439	NA	0.23558	1	0.116698	0.672584	-0.0939953	0.997857	-0.15121	1	0.00410116	1			green
XLOC_001583	LOC107199236	-0.496723	0.368277	0.126935	1	0.280876	0.847482	-0.346497	0.394303	-0.0196757	1	0.401857	0.183378	0.237183	0.88325	0.339677	1	0.0691568	1			turquoise
XLOC_001584	BCKDK	-0.174673	0.488116	0.110734	1	0.168371	NA	0.0741324	NA	-0.371606	1	0.32189	NA	-0.337664	NA	0.407427	1	-0.191315	1			grey
XLOC_001585	CUFF.1498.1	-0.103291	NA	-0.160038	1	0.0112851	NA	-0.0772361	NA	0.000728142	1	0.0793463	NA	0.400511	NA	1.0237	1	0.0958131	1			grey
XLOC_001586	LOC107199239	0.0100873	0.751968	-0.0700586	1	0.00474468	NA	0.121103	NA	-0.22374	1	0.105156	NA	0.248816	NA	0.00371462	1	-0.0480656	1			grey
XLOC_001587	CUFF.1499.1,CUFF.1500.1	-0.0786094	0.844566	0.153361	1	0.0874559	0.914727	-0.0112704	0.971516	-0.092632	1	0.105289	0.595666	-0.1323	0.974113	0.12078	1	0.320036	1			grey
XLOC_001588	CUFF.1501.1	-0.0954799	NA	0.186184	1	0.571208	NA	-0.323628	NA	0.561429	1	-0.160404	NA	0.200298	NA	-0.753976	1	-0.300673	1			grey
XLOC_001589	LOC107199242	-0.632427	NA	0.235672	1	0.0983278	NA	-0.420845	NA	-0.039097	1	0.528238	NA	-0.527802	NA	0.273437	1	-0.284277	1			turquoise
XLOC_001590	LOC107199241	-0.233085	0.824872	0.0387658	1	-0.0910411	NA	-0.165277	NA	-0.0110151	1	0.187327	NA	0.114578	0.804768	-0.802411	1	0.0966439	1			turquoise
XLOC_001591	CUFF.1505.1	-0.180353	NA	0.0410716	1	0.210246	NA	-0.323802	NA	0.399607	1	-0.0326094	NA	0.722938	NA	-0.985655	1	0.0526472	1			grey
XLOC_001592	PI4KB	-0.18753	0.644005	0.102559	1	0.177949	0.847482	-0.108512	0.676205	-0.0575492	1	0.172325	0.324403	0.188924	0.178874	-0.206751	1	0.193446	1			turquoise
XLOC_001593	CUFF.1506.1	-0.207735	0.660365	0.032156	1	0.205789	NA	-0.0114501	NA	-0.26331	1	0.29071	NA	-0.452633	NA	0.116442	1	-0.0216238	1			grey
XLOC_001594	CUFF.1507.1	0.195993	NA	-0.21689	1	-0.0111088	NA	0.205397	NA	-0.118659	1	-0.08655	NA	-0.32208	NA	-0.605823	1	-0.0260657	1			cyan
XLOC_001595	LOC107199243	-0.377157	0.0361904	0.0241656	1	0.094159	0.872805	-0.214565	0.361556	-0.108743	1	0.344614	0.0150799	0.356286	0.0998067	-0.254112	1	0.0985283	1	1		turquoise
XLOC_001596	LOC107199244	0.144641	NA	-0.592955	NA	-0.580852	NA	0.56384	NA	-0.910709	1	0.346834	NA	0.220275	NA	-0.282171	1	0.797026	1			#N/A
XLOC_001597	LOC107199246	NA	NA	NA	NA	NA	NA	NA	NA	NA	NA	NA	NA	NA	NA	NA	NA	NA	NA			#N/A
XLOC_001598	CUFF.1513.1	-0.036809	0.674446	0.149679	1	0.269276	NA	0.112882	NA	-0.270939	1	0.163504	NA	-0.191052	NA	0.173549	1	0.180792	1			cyan
XLOC_001599	LOC107199246	-1.78112	NA	-1.3212	NA	0.688004	NA	-1.52244	NA	0.47691	1	1.12678	NA	2.82532	NA	-1.5043	1	-1.81625	1			#N/A
XLOC_001600	TRMT112	0.0816966	0.796232	0.0978926	1	-0.0428852	0.935842	0.0402056	0.82607	0.0441341	1	-0.0835486	0.472136	-0.120565	0.738875	0.137706	1	0.132871	1			blue
XLOC_001601	SLC3A2	-0.312158	0.360916	-0.0231755	1	0.163886	0.871806	-0.155259	0.639602	-0.138697	1	0.306931	0.140391	0.803461	1.29158e-06	-0.110745	1	0.0841593	1		2	turquoise
XLOC_001602	CUFF.1512.1	-1.64752	NA	0.288948	1	0.653892	NA	-0.97171	NA	-0.192405	1	1.42053	NA	2.13565	NA	0.46138	1	-0.231769	1			turquoise
XLOC_001603	GCC1	-0.241125	0.396159	-0.0706493	1	0.124348	0.872805	-0.0972925	0.741356	-0.151211	1	0.259842	0.147332	0.418965	0.342777	-0.35596	1	0.131446	1			turquoise
XLOC_001604	LOC107199250	-0.166943	NA	-0.437042	1	0.157954	NA	-0.209669	NA	0.174549	1	0.0425173	NA	1.22088	NA	-0.735274	1	0.821887	1			turquoise
XLOC_001605	CUFF.1514.1,CUFF.1514.2,CUFF.1514.3,CUFF.1515.1	0.323804	0.669365	-0.248752	1	0.0299147	NA	0.190379	NA	0.12785	1	-0.303334	NA	0.456879	0.852942	-0.804304	1	0.621828	1			brown
XLOC_001606	LOC107199251	-0.239474	0.534876	-0.0359443	1	0.0330853	0.982681	-0.0675145	0.873401	-0.206554	1	0.285931	0.253683	0.316176	0.205048	-0.0243599	1	0.0159235	1			turquoise
XLOC_001607	SNX27	0.463042	0.194589	0.140533	1	0.114649	0.914727	0.28222	0.435011	0.178161	1	-0.4256	0.0625677	0.448732	0.734325	-0.65046	1	-0.194032	1			grey
XLOC_001608	CUFF.1517.1	-0.501702	NA	-0.198233	1	-0.140466	NA	-0.570767	NA	0.429147	1	0.228284	NA	-0.792273	NA	-0.554714	1	0.249169	1			turquoise
XLOC_001609	CUFF.1518.1	-1.46266	NA	-0.269786	NA	-0.270172	NA	-1.49555	NA	0.949723	1	0.8783	NA	1.57108	NA	1.4987	1	1.88478	1			tan
XLOC_001610	CUFF.1520.1,CUFF.1521.1	-0.286958	NA	-0.0687046	1	0.112004	NA	-0.0999153	NA	-0.203138	1	0.319146	NA	-0.0261663	NA	0.532527	1	0.285932	1			turquoise
XLOC_001611	CUFF.1519.1	-0.768267	NA	-0.561557	0.983348	0.0274678	NA	-0.631913	NA	0.175862	1	0.547476	NA	-0.251871	NA	-0.425701	1	0.607597	1			turquoise
XLOC_001612	CUFF.1522.1	-0.153064	NA	0.025442	1	0.580648	NA	-0.246613	NA	0.270746	1	0.00137577	NA	-0.396564	NA	0.307699	1	-0.705943	1			turquoise
XLOC_001613	LOC107199254	-0.319014	0.175966	0.0621057	1	0.0773576	0.907012	-0.221228	0.292364	-0.0210121	1	0.258313	0.0843444	0.249792	0.211286	-0.0948999	1	-0.00506498	1			turquoise
XLOC_001614	CUFF.1523.1	-0.064778	0.560372	0.0106494	1	0.0951309	NA	0.103263	NA	-0.288596	1	0.195051	NA	-0.266552	0.971179	0.504559	1	0.155027	1			magenta
XLOC_001615	CUFF.1525.1,CUFF.1525.2	0.115388	NA	-1.68557	NA	0.333441	NA	-0.268874	NA	0.964675	1	-0.659035	NA	5.52653	NA	-0.837647	1	-1.22532	1			turquoise
XLOC_001616	WDR83	-0.172101	0.600053	-0.191165	1	0.122981	NA	-0.0126642	NA	-0.219178	1	0.239557	NA	0.459498	0.777903	0.112442	1	-0.0120221	1			turquoise
XLOC_001617	CUFF.1524.1	0.52624	NA	0.771345	NA	0.193754	NA	0.45493	NA	-0.128212	1	-0.325582	NA	-1.38905	NA	-0.116369	1	0.144733	1			purple
XLOC_001618	WDR83OS	-0.27889	0.517135	0.0777474	1	0.134245	0.901585	-0.124639	0.74011	-0.152464	1	0.289361	0.22329	0.630498	0.0204006	-0.133567	1	-0.187273	1		2	turquoise
XLOC_001619	CUFF.1526.1	-0.146629	NA	-0.0317286	1	0.132248	NA	-0.103203	NA	-0.0111824	1	0.118316	NA	1.04264	NA	-0.271241	1	-0.100958	1			turquoise
XLOC_001620	LOC107199257	-0.384124	NA	0.294228	1	0.0918395	NA	-0.49682	NA	0.456404	1	0.106755	NA	-0.87934	NA	0.591109	1	1.46946	1			yellow
XLOC_001621	LOC107199258	16.1036	NA	1.34416	NA	0.730854	NA	2.13135	NA	-0.916061	1	-1.65597	NA	3.47865	NA	-1.41456	1	-3.00081	1			#N/A
XLOC_001622	CUFF.1527.1	-0.534314	0.50154	-0.0724987	1	-0.329302	0.898408	-0.108552	0.914246	-0.482034	1	0.655392	0.230268	0.732003	0.70238	0.514737	1	1.4645	0.307416			turquoise
XLOC_001623	CUFF.1528.1	1.58021	NA	0.750496	1	-0.669432	NA	1.45977	NA	-0.40781	1	-0.772404	NA	1.22084	NA	-1.11524	1	1.61896	1			blue
XLOC_001624	CUFF.1529.1	-0.162977	NA	-0.0455365	1	-0.218889	NA	-0.13427	NA	0.0263594	1	0.115239	NA	0.381165	NA	-0.0880201	1	0.155067	1			black
XLOC_001625	CUFF.1530.1,CUFF.1530.2	0.314221	0.634975	-0.205069	1	0.160543	NA	0.149655	NA	0.206127	1	-0.334933	NA	-0.373265	NA	0.156142	1	0.355398	1			blue
XLOC_001626	CUFF.1532.1	-0.313328	NA	-0.179214	1	0.0965384	NA	-0.344615	NA	0.232211	1	0.146097	NA	-0.299996	NA	-0.657187	1	0.0897332	1			turquoise
XLOC_001627	CUFF.1531.1	0.236846	NA	-0.175928	1	0.347098	NA	0.390559	NA	-0.418343	1	0.0511284	NA	-1.13279	NA	0.490812	1	0.171972	1			brown
XLOC_001628	ZNF687	-0.284697	0.586232	0.221742	1	0.119517	0.910886	-0.183126	0.557283	-0.0459275	1	0.245278	0.280056	0.0927774	0.605343	0.0243599	1	-0.286418	1			turquoise
XLOC_001629	CUFF.1533.1	-0.31697	0.635763	0.0688147	1	0.0994847	NA	-0.192283	NA	-0.0730558	1	0.281922	NA	0.598532	0.711825	0.178028	1	-0.380862	1			turquoise
XLOC_001630	CUFF.1535.1	-0.114925	0.933624	0.3031	1	-0.0106985	NA	-0.0319408	NA	-0.103799	1	0.138977	NA	-0.455901	NA	-0.140899	1	0.664889	1			grey
XLOC_001631	ETV3	-0.0906847	0.917687	-0.153332	1	0.091963	0.914727	-0.0799877	0.763794	0.0252813	1	0.0581362	0.781662	-0.0176638	0.763429	-0.336998	1	-0.113444	1			turquoise
XLOC_001632	LOC107199261	0.324615	NA	0.374393	1	-0.804396	NA	0.33983	NA	-0.157533	1	-0.150488	NA	-2.07082	NA	-0.27168	1	-0.186975	1			blue
XLOC_001633	LOC107199261	0.765354	NA	1.84338	NA	0.174239	NA	0.597062	NA	-0.0821929	1	-0.457058	NA	-3.32626	NA	-1.05137	1	-1.40504	1			#N/A
XLOC_001634	LOC107199261	0.370389	0.609802	0.204087	1	-0.320903	NA	0.147077	NA	0.312571	1	-0.426822	NA	-1.2622	0.124104	-0.821093	1	0.116049	1			blue
XLOC_001635	PNOC	1.48002	NA	-1.32557	NA	1.00324	NA	1.82117	NA	-1.23515	1	-0.235946	NA	0.299051	NA	-2.74436	1	-0.518373	1			#N/A
XLOC_001636	PNOC	NA	NA	NA	NA	NA	NA	NA	NA	NA	NA	NA	NA	NA	NA	NA	NA	NA	NA			#N/A
XLOC_001637	CUFF.1545.1	0.212058	0.632996	-0.247879	1	0.305471	0.790736	0.22364	0.433133	-0.126888	1	-0.0934908	0.709235	0.00576608	0.999907	-0.147954	1	-0.380951	1			red
XLOC_001638	LOC107199263	-0.322272	0.33469	-0.000714755	1	0.270357	0.847482	-0.104942	0.800243	-0.241483	1	0.368154	0.126548	0.144324	0.544968	0.567159	1	0.0626624	1			turquoise
XLOC_001639	LOC107199263	NA	NA	NA	NA	NA	NA	NA	NA	NA	NA	NA	NA	NA	NA	NA	NA	NA	NA			#N/A
XLOC_001640	CUFF.1549.1	-0.530182	0.32868	0.292525	1	-0.108815	NA	-0.283009	NA	-0.162134	1	0.497584	NA	-0.16711	NA	-0.870411	1	-0.03643	1			green
XLOC_001641	CUFF.1550.1	0.2513	0.449811	-0.111159	1	0.130665	0.872805	0.219319	0.337311	-0.0573646	1	-0.156909	0.383388	-0.176942	0.319164	-0.244246	1	-0.140563	1			brown
XLOC_001642	HOXC10	NA	NA	NA	NA	NA	NA	NA	NA	NA	NA	NA	NA	NA	NA	NA	NA	NA	NA			#N/A
XLOC_001643	LOC107199265	NA	NA	NA	NA	NA	NA	NA	NA	NA	NA	NA	NA	NA	NA	NA	NA	NA	NA			#N/A
XLOC_001644	LOC107199266	0.105608	0.826103	0.433888	0.591687	-0.171377	0.88808	0.00557264	0.990378	0.158551	1	-0.155694	0.598743	0.164678	0.00206515	-0.27973	1	-0.241531	1		1	blue
XLOC_001645	LOC107199267	-0.337402	0.447255	-0.118314	1	0.0947889	0.9333	-0.189538	0.565163	-0.105287	1	0.314375	0.16588	0.260712	0.694892	-0.33081	1	0.132159	1			turquoise
XLOC_001646	CUFF.1552.1	-0.185991	0.536013	-0.114807	1	0.0125645	0.989444	-0.0620725	0.833884	-0.144384	1	0.213328	0.233075	0.189159	0.794164	0.0976018	1	0.104543	1			turquoise
XLOC_001647	LOC107199268	0.865981	NA	-0.112064	NA	-0.0999605	NA	0.924506	NA	-0.550043	1	-0.374504	NA	-1.20074	NA	-1.63848	1	1.75879	1			#N/A
XLOC_001648	TNPO3	-0.119328	0.772409	0.071441	1	0.0835266	0.909234	-0.119784	0.568561	0.0630995	1	0.0621174	0.727851	0.0148373	0.43618	-0.172273	1	0.0745989	1			turquoise
XLOC_001649	CUFF.1554.1,CUFF.1554.2	-0.263174	NA	-0.433063	1	-0.223543	NA	-0.178209	NA	-0.0258788	1	0.215478	NA	-0.708099	NA	-0.761818	1	0.229039	1			grey
XLOC_001650	LOC107199271	-1.25147	NA	1.28607	NA	-0.472232	NA	-0.867845	NA	-0.0867542	1	1.04721	NA	1.60992	NA	1.37047	1	3.49653	1			#N/A
XLOC_001651	CUFF.1555.1	NA	NA	NA	NA	NA	NA	NA	NA	NA	NA	NA	NA	NA	NA	NA	NA	NA	NA			#N/A
XLOC_001652	LOC107199271	-0.20369	0.699308	-0.101328	1	0.109693	0.906734	-0.125572	0.667213	-0.0473265	1	0.180836	0.374049	0.28858	0.670907	-0.0318367	1	-0.278853	1			turquoise
XLOC_001653	CUFF.1559.1	0.80009	0.377476	0.766053	1	0.653886	NA	0.20146	NA	1.18776	1	-1.14694	NA	1.87314	NA	-1.56343	1	-2.39525	1			grey
XLOC_001654	LOC107199272	0.0587203	NA	0.506248	NA	0.173591	NA	1.18123	NA	-1.71261	1	1.10496	NA	2.93349	NA	-1.78316	1	2.2901	1			turquoise
XLOC_001655	CUFF.1560.1	0.890791	NA	-1.27094	0.459739	0.0725985	NA	0.426015	NA	0.684521	1	-0.966921	NA	-0.747084	NA	1.0885	1	-0.168982	1			brown
XLOC_001656	CUFF.1561.1	0.16204	NA	-0.587288	1	0.580606	NA	0.219333	NA	-0.205819	1	-0.0163472	NA	-1.3759	NA	0.586742	1	-0.609711	1			red
XLOC_001657	TET3	0.30932	0.696085	0.138553	1	-0.104378	NA	0.14702	NA	0.205891	1	-0.332143	NA	0.148148	NA	0.476215	1	0.151731	1			blue
XLOC_001658	LOC107199278	-1.21832	NA	0.156594	NA	0.571898	NA	-0.876926	NA	0.143435	1	0.975562	NA	0.619185	NA	2.81031	1	0.657378	1			turquoise
XLOC_001659	LOC107199275	0.309978	NA	-0.0325491	1	-0.210605	NA	0.138808	NA	0.224591	1	-0.341709	NA	-0.200404	NA	-0.560338	1	0.786957	1			blue
XLOC_001660	LOC107199276	-0.314325	0.258988	0.0181953	1	0.230194	0.790736	-0.24371	0.275193	0.0280824	1	0.230299	0.179174	0.41062	0.139182	-0.0985756	1	-0.158737	1			turquoise
XLOC_001661	CUFF.1562.1	0.860276	NA	-0.235652	1	-0.165705	NA	0.559016	NA	0.301382	1	-0.765391	NA	0.717158	NA	-1.63084	1	0.0516499	1			brown
XLOC_001662	CUFF.1563.1	0.793311	NA	-0.172516	1	-0.277793	NA	0.589082	NA	0.105137	1	-0.623636	NA	-0.573633	NA	-0.393192	1	1.2112	1			brown
XLOC_001663	LOC107199279	-0.392332	NA	-0.118611	1	0.129297	NA	-0.0420114	NA	-0.43548	1	0.521844	NA	0.535057	NA	-0.391308	1	-0.553985	1			turquoise
XLOC_001664	LOC107199280	0.166967	0.787617	-0.0860369	1	-0.0459723	NA	0.174085	NA	-0.0966141	1	-0.076274	0.774998	0.566799	0.689237	-0.144879	1	-0.191922	1			red
XLOC_001665	CUFF.1567.1	-0.111696	NA	-0.265518	1	0.731825	NA	-0.0636969	NA	-0.0349804	1	0.097995	NA	0.575093	NA	-0.819231	1	0.160621	1			red
XLOC_001666	IMP4	-0.269966	NA	0.187591	1	-0.0565183	NA	-0.316908	NA	0.249397	1	0.100798	NA	-0.383825	NA	0.378283	1	0.257367	1			green
XLOC_001667	LOC107199283	-0.420337	0.301813	0.00732895	1	0.181885	0.871806	-0.334144	0.272746	0.0599614	1	0.302889	0.208321	0.570012	0.280916	-0.210053	1	-0.0926797	1			turquoise
XLOC_001668	LOC107199284	-0.736095	NA	0.381797	NA	0.2501	NA	-0.254744	NA	-0.444707	1	0.801712	NA	-0.0309569	NA	-0.347152	1	0.037906	1			turquoise
XLOC_001669	IMP4	-1.22665	NA	-0.545376	NA	-0.533272	NA	-0.807485	NA	-0.18937	1	1.04415	NA	2.68069	NA	-0.293485	1	-1.20529	1			#N/A
XLOC_001670	CUFF.1570.1	0.415674	0.279391	0.0813332	1	-0.323773	NA	0.588247	NA	-0.526471	1	-0.00298616	NA	0.0115657	NA	0.16813	1	1.09431	1			blue
XLOC_001671	LOC107199287	-0.490752	0.19474	0.155242	1	-0.0300796	0.982835	-0.387463	0.222461	0.0651713	1	0.35487	0.165408	-0.305228	0.403857	-0.460479	1	0.146498	1			turquoise
XLOC_001672	CUFF.1571.3,LOC107199285	-0.244303	0.418317	0.313659	1	-0.461359	NA	0.006786	NA	-0.340345	1	0.357735	0.230687	0.234479	0.430471	-0.668855	1	-0.252197	1			turquoise
XLOC_001673	LOC107199285,LOC107199286	-0.301789	NA	0.078916	1	-0.254535	NA	-0.00383963	NA	-0.386542	1	0.429509	NA	0.913613	NA	-0.645038	1	0.0226083	1			turquoise
XLOC_001674	CUFF.1575.1	-1.16339	NA	0.127717	NA	0.20727	NA	-0.433036	NA	-0.592503	1	1.19774	NA	-0.221521	NA	-2.65609	1	2.1023	1			#N/A
XLOC_001675	CUFF.1574.1	0.3059	NA	-0.533847	NA	-0.0953581	NA	0.603836	NA	-0.709886	1	0.172426	NA	1.30909	NA	-0.563606	1	-0.325368	1			red
XLOC_001676	LOC107199288	-0.200438	NA	0.00591327	1	0.190657	NA	-0.142161	NA	-0.0092961	1	0.160299	NA	0.0982667	NA	0.301508	1	0.322842	1			turquoise
XLOC_001677	CUFF.1577.1	-0.287846	0.764922	0.0517995	1	0.000989811	NA	-0.168513	NA	-0.0795075	1	0.26458	NA	-0.0733348	NA	-0.537956	1	-0.406977	1			turquoise
XLOC_001678	LOC107199290	0.262089	0.00378863	-0.0852815	1	-0.105456	0.872805	0.0331427	0.925808	0.377745	0.729141	-0.376458	0.0197844	-0.0328285	0.317463	0.255852	1	-0.202308	1	3		blue
XLOC_001679	LOC107199291	-0.0721686	0.972837	-0.15879	1	0.323306	NA	-0.0244454	NA	-0.059961	1	0.0853399	NA	-0.395769	NA	-0.0392225	1	0.190707	1			red
XLOC_001680	CUFF.1579.1	-0.138104	NA	-0.0827844	NA	0.792117	NA	-0.164248	NA	0.117374	1	0.0521642	NA	-0.631115	NA	-2.71137	1	0.341181	1			red
XLOC_001681	LOC107199292	NA	NA	NA	NA	NA	NA	NA	NA	NA	NA	NA	NA	NA	NA	NA	NA	NA	NA			#N/A
XLOC_001682	LOC107199293	0.147985	NA	-0.111699	1	0.182161	NA	0.138714	NA	-0.0557166	1	-0.0850911	NA	-0.418604	NA	0.58243	1	-0.0881107	1			grey
XLOC_001683	LOC107199292	-0.295608	0.628385	0.0648425	1	-0.126864	NA	-0.276507	NA	0.120805	1	0.176039	NA	-0.511493	0.729146	-0.410306	1	-0.153813	1			green
XLOC_001684	CUFF.1582.1	-0.352651	NA	0.140418	1	0.581431	NA	-0.0736601	NA	-0.328281	1	0.434441	NA	1.07276	NA	-0.903794	1	-0.467501	1			turquoise
XLOC_001685	FARSA	-0.437711	0.243722	0.0219939	1	0.0843541	0.934593	-0.325342	0.298642	0.0142437	1	0.333932	0.154345	0.507596	0.000307374	-0.255025	1	0.0735152	1		2	turquoise
XLOC_001686	SYCE2	0.00862984	NA	-0.101893	NA	-0.694479	NA	-0.132959	NA	0.250313	1	-0.111639	NA	2.30466	NA	1.80544	1	-0.287868	1			tan
XLOC_001687	RAD23A	-0.380795	0.263793	0.0678511	1	0.291072	0.790736	-0.221416	0.479986	-0.104011	1	0.346244	0.0951259	0.541639	0.0243673	-0.0817855	1	-0.160917	1		2	turquoise
XLOC_001688	FARSA	-0.0264409	0.955854	-0.0750887	1	0.213797	0.543228	-0.00517612	0.980283	-0.029101	1	0.0344584	0.801568	0.280342	0.00156856	0.0706556	1	0.0393731	1		2	turquoise
XLOC_001689	GCDH	-0.288837	0.419673	0.187416	1	0.128161	0.884935	-0.155693	0.604868	-0.106192	1	0.275131	0.161772	0.343103	0.0280361	-0.0709672	1	0.00404068	1		2	turquoise
XLOC_001690	CUFF.1587.1	-0.279558	0.780768	0.211472	1	-0.167633	NA	-0.200979	NA	-0.00954893	1	0.225921	NA	0.128418	NA	-0.472335	1	-0.0800579	1			green
XLOC_001691	CUFF.1588.1	0.0878913	NA	0.365298	1	0.150605	NA	0.0155239	NA	0.108468	1	-0.118912	NA	0.140027	NA	-0.191582	1	-0.224852	1			green
XLOC_001692	CUFF.1589.1	0.0838141	NA	0.249801	1	0.863246	NA	-0.175055	NA	0.51564	1	-0.287588	NA	-0.957945	NA	-0.0657262	1	-0.194251	1			magenta
XLOC_001693	CUFF.1592.1	-0.385497	0.662391	0.0221125	1	0.236923	NA	-0.184237	NA	-0.174369	1	0.383317	NA	1.12523	NA	-0.200753	1	0.537856	1			turquoise
XLOC_001694	CUFF.1593.1	NA	NA	NA	NA	NA	NA	NA	NA	NA	NA	NA	NA	NA	NA	NA	NA	NA	NA			#N/A
XLOC_001695	CUFF.1590.1	-0.640259	0.207253	-0.07749	1	0.0471347	NA	-0.366097	NA	-0.151203	1	0.581597	NA	-0.0597424	NA	-0.199055	1	-0.0989491	1			turquoise
XLOC_001696	CUFF.1591.1	-0.236232	0.676857	-0.0584055	1	0.151749	NA	-0.0619054	NA	-0.209718	1	0.285968	NA	-0.0466356	NA	-0.418457	1	0.2771	1			turquoise
XLOC_001697	LOC107199299	-1.14029	NA	-0.0966221	1	-0.0400825	NA	-0.490158	NA	-0.420506	1	1.11716	NA	-1.57826	NA	-0.207967	1	0.387056	1			turquoise
XLOC_001698	LOC107199298	-0.727419	NA	-0.110803	1	0.0198682	NA	-0.52748	NA	0.0284873	1	0.57008	NA	-0.211806	NA	0.299316	1	0.00135037	1			magenta
XLOC_001699	CUFF.1594.1	-0.11052	0.901539	-0.156697	1	-0.233409	NA	-0.176246	NA	0.19622	1	-0.00630115	NA	0.214023	NA	0.569624	1	0.192521	1			grey
XLOC_001700	CUFF.1595.1	-0.238841	NA	-0.143282	1	0.500924	NA	-0.35172	NA	0.366894	1	0.0302604	NA	-0.128899	NA	-0.254853	1	0.393596	1			turquoise
XLOC_001701	CUFF.1601.1,CUFF.1601.10,CUFF.1601.11,CUFF.1601.12,CUFF.1601.13,CUFF.1601.14,CUFF.1601.15,CUFF.1601.16,CUFF.1601.17,CUFF.1601.2,CUFF.1601.3,CUFF.1601.4,CUFF.1601.5,CUFF.1601.6,CUFF.1601.7,CUFF.1601.8,CUFF.1601.9	-0.138738	0.870997	-0.029676	1	0.0833212	0.934593	-0.0910367	0.767171	-0.023777	1	0.119067	0.600626	0.196679	0.943559	-0.250697	1	-0.00476381	1			turquoise
XLOC_001702	LOC107199301	0.0416549	0.990587	-0.00950909	1	0.109193	NA	0.0519628	NA	-0.043501	1	-0.00927273	NA	-0.268894	NA	-0.0178273	1	-0.693255	1			grey
XLOC_001703	LOC107199300	0.433275	NA	-0.39648	NA	0.37505	NA	0.171863	NA	0.375445	1	-0.500497	NA	-0.41114	NA	0.0760276	1	1.31045	1			red
XLOC_001704	CUFF.1600.1	0.224039	NA	-0.0631584	1	-0.402758	NA	0.213851	NA	-0.0795851	1	-0.130902	NA	-0.786945	NA	0.955201	1	0.148341	1			purple
XLOC_001705	GATAD2A	-0.072373	0.924205	0.116303	1	-0.0119098	0.989718	-0.0316884	0.912571	-0.0448955	1	0.0784403	0.692784	0.180807	0.891649	-0.212103	1	-0.352236	1			turquoise
XLOC_001706	CUFF.1602.1,CUFF.1602.2,CUFF.1602.3,CUFF.1602.4	-0.282373	0.805761	-0.105308	1	-0.113028	NA	-0.157108	NA	-0.095993	1	0.26612	NA	0.509123	NA	0.0540361	1	0.357129	1			grey
XLOC_001707	LOC107199303	-0.0306884	NA	0.00271512	1	0.375346	NA	-0.0239878	NA	-0.00561309	1	0.0300372	NA	-1.09428	NA	-0.96884	1	-0.357376	1			brown
XLOC_001708	CUFF.1603.1	0.287283	NA	0.231472	1	0.136412	NA	0.337554	NA	-0.247105	1	-0.0831857	NA	0.661843	NA	-0.759041	1	0.720426	1			cyan
XLOC_001709	LOC107199304	-0.391479	0.222015	0.0394988	1	0.131571	0.875097	-0.257857	0.379661	-0.0527511	1	0.326991	0.105735	0.613135	1.32467e-09	-0.0724077	1	-0.00993571	1		2	turquoise
XLOC_001710	CUFF.1605.1	-0.416042	NA	0.724822	NA	0.607335	NA	-0.242081	NA	-0.124996	1	0.379653	NA	1.64531	NA	-0.0406365	1	-0.216405	1			grey
XLOC_001711	LOC107199305	1.32609	NA	-1.31308	NA	1.10106	NA	1.13451	NA	-0.0533048	1	-0.828694	NA	2.494	NA	-2.57007	1	-2.45387	1			#N/A
XLOC_001712	CUFF.1606.1	-1.26718	NA	0.962511	1	0.0787771	NA	-0.857469	NA	0.0327851	1	1.02678	NA	1.13961	NA	0.651329	1	-0.967344	1			green
XLOC_001713	LOC107199307	-1.19763	NA	0.691263	NA	0.860829	NA	-0.198169	NA	-0.977172	1	1.47402	NA	0.515296	NA	0.0411264	1	3.38583	1			#N/A
XLOC_001714	LOC107199309	-0.42969	0.485655	-0.0162219	1	0.092975	NA	-0.3149	NA	0.0102546	1	0.335149	NA	0.285568	NA	0.00235895	1	-0.0186993	1			turquoise
XLOC_001715	LOC107199307	-0.738325	NA	-0.0146319	1	-0.400024	NA	0.0440537	NA	-0.975864	1	1.06485	NA	0.441846	NA	-1.10758	1	0.913212	1			turquoise
XLOC_001716	MRPS12	-0.616938	0.28844	0.208939	1	0.372747	0.847482	-0.420612	0.387776	-0.0545727	1	0.504158	0.142474	1.0851	1.36741e-06	0.066088	1	0.0100051	1		2	turquoise
XLOC_001717	LOC107199310	-0.230137	0.674028	0.0528638	1	0.237473	0.847482	-0.123978	0.724212	-0.0890885	1	0.220187	0.347546	0.629604	0.0345473	-0.0161059	1	-0.0906077	1		2	turquoise
XLOC_001718	CUFF.1613.1	-0.52649	NA	0.025402	1	0.13315	NA	-0.265197	NA	-0.203362	1	0.511734	NA	0.274609	NA	0.149156	1	-0.137532	1			turquoise
XLOC_001719	CUFF.1615.1	0.511508	NA	-0.609851	1	0.251402	NA	0.500865	NA	-0.224595	1	-0.254855	NA	0.558658	NA	0.510871	1	0.941385	1			brown
XLOC_001720	LOC107199311	0.257244	NA	-0.280259	1	0.0344155	NA	0.327116	NA	-0.267332	1	-0.052217	NA	-0.423914	NA	-0.134743	1	0.174142	1			brown
XLOC_001721	CUFF.1612.1	-0.23546	NA	-0.178487	1	0.290138	NA	-0.313983	NA	0.289081	1	0.0596036	NA	0.538736	NA	-0.142787	1	0.195409	1			grey
XLOC_001722	CUFF.1614.1	-0.143655	0.788332	0.196068	1	0.137624	0.870523	-0.104495	0.648048	-0.00348788	1	0.113022	0.513827	-0.082816	0.9837	-0.0320206	1	0.14155	1			turquoise
XLOC_001723	LOC107199312	-0.0548818	0.886151	-0.0256756	1	0.146142	0.847482	-0.068694	0.725306	0.055984	1	0.0152958	0.928348	0.300012	0.58989	-0.132631	1	-0.030946	1			turquoise
XLOC_001724	LOC107199313	0.0181845	NA	0.659983	0.904748	0.273115	NA	0.164978	NA	-0.286227	1	0.125951	NA	0.000934055	NA	0.609408	1	-0.0379901	1			turquoise
XLOC_001725	LOC107199313	NA	NA	NA	NA	NA	NA	NA	NA	NA	NA	NA	NA	NA	NA	NA	NA	NA	NA			#N/A
XLOC_001726	LOC107199312	0.333053	0.385837	0.0472256	1	0.0848649	0.937872	0.180207	0.613005	0.170087	1	-0.332737	0.131065	0.155252	0.475946	0.0148582	1	0.176679	1			blue
XLOC_001727	LOC107199315	-0.384373	0.141678	0.0104122	1	0.0031419	0.998579	-0.227669	0.374566	-0.0912123	1	0.345733	0.0433375	0.227155	0.913251	-0.29741	1	-0.105965	1			turquoise
XLOC_001728	PPOX	0.0134782	0.998863	0.257068	1	-0.240276	NA	0.027297	NA	-0.0326312	1	0.00375759	NA	0.961159	0.000267685	0.309753	1	-0.22518	1		2	turquoise
XLOC_001729	CUFF.1621.1	0.0949083	NA	0.0650467	1	0.0694347	NA	0.0857477	NA	-0.023465	1	-0.0619001	NA	0.345353	NA	1.11158	1	0.542968	1			grey
XLOC_001730	CUFF.1622.1	-0.490535	NA	0.0835852	1	0.26833	NA	-0.213708	NA	-0.246784	1	0.505344	NA	0.308894	NA	-0.478674	1	0.66883	1			turquoise
XLOC_001731	LOC107199317	1.16474	NA	-1.8074	0.332194	-0.423332	NA	0.921801	NA	0.118386	1	-0.856899	NA	-0.521724	NA	-0.214591	1	0.402763	1			pink
XLOC_001732	CUFF.1623.1	-0.00376142	NA	-0.0610158	1	-0.0431983	NA	0.0701612	NA	-0.145899	1	0.0738599	NA	-0.0828782	NA	-0.464173	1	0.154641	1			turquoise
XLOC_001733	LOC107199318	-0.310938	0.397996	0.0403415	1	0.0916078	0.931903	-0.143642	0.687308	-0.158247	1	0.316675	0.154794	0.656769	0.00682389	-0.0648092	1	-0.08422	1		2	turquoise
XLOC_001734	CUFF.1628.1,CUFF.1629.1	-0.406064	0.190075	0.143839	1	-0.0105427	0.990468	-0.253478	0.356333	-0.0744748	1	0.354117	0.0652762	0.238654	0.62732	0.062101	1	0.0723399	1			turquoise
XLOC_001735	CUFF.1624.1	-0.387218	0.50894	-0.320152	1	0.154793	NA	-0.340925	NA	0.117836	1	0.251197	NA	0.0717548	0.978977	-0.677086	1	-0.0282131	1			turquoise
XLOC_001736	CUFF.1625.1	-0.27065	0.586158	-0.176648	1	0.0978802	0.925616	-0.224361	0.428623	0.0529478	1	0.187843	0.406644	-0.0878893	0.747805	-0.266977	1	0.0105803	1			turquoise
XLOC_001737	CUFF.1626.1	-0.369012	0.567916	-0.0378282	1	0.0530299	NA	-0.292271	NA	0.0475043	1	0.269297	NA	0.224265	0.972668	-0.378603	1	-0.243371	1			turquoise
XLOC_001738	CUFF.1627.1	-0.646822	NA	-0.029861	1	0.178387	NA	-0.401016	NA	-0.109508	1	0.564703	NA	0.721296	NA	-0.0524521	1	0.27957	1			turquoise
XLOC_001739	LOC107199319	-1.28431	NA	0.447947	NA	0.191226	NA	-0.860214	NA	0.0292216	1	1.0678	NA	0.434823	NA	-0.730962	1	-1.29238	1			green
XLOC_001740	CUFF.1630.1	-0.437298	NA	0.364124	1	0.225992	NA	-0.234548	NA	-0.160133	1	0.417989	NA	0.53717	NA	0.0514564	1	0.24873	1			turquoise
XLOC_001741	CUFF.1632.1	-0.309506	NA	-0.137686	1	0.521775	NA	0.0113255	NA	-0.450597	1	0.459273	NA	0.564014	NA	-1.17489	1	-0.0802879	1			turquoise
XLOC_001742	STIP1	-0.15224	0.486622	-0.0449861	1	0.192139	0.847482	-0.0250788	0.936624	-0.169313	1	0.200362	0.262016	0.521581	3.03482e-07	-0.0878661	1	0.00217478	1		2	turquoise
XLOC_001743	LOC107199321	-0.508001	0.676564	-0.0210222	1	0.546304	NA	-0.358555	NA	-0.0472187	1	0.405266	NA	1.68665	1.62349e-05	-0.0735267	1	-0.00260303	1		2	turquoise
XLOC_001744	LOC107199323	-0.306182	NA	-0.0272913	1	-0.207154	NA	-0.361661	NA	0.279172	1	0.120887	NA	-0.0785969	NA	-0.193188	1	1.85449	1			grey
XLOC_001745	LOC107199324	0.298405	NA	-0.0240496	NA	0.383267	NA	0.342601	NA	-0.228272	1	-0.10597	NA	0.521961	NA	0.0695731	1	0.868881	1			cyan
XLOC_001746	CUFF.1633.1	1.16793	0.0547576	-0.107136	1	-0.355779	0.867351	0.873726	0.214116	0.243596	1	-0.9171	0.0436312	-0.61256	0.000603849	0.300141	1	-0.229306	1	3	1	blue
XLOC_001747	CUFF.1634.1,CUFF.1634.2,CUFF.1634.3,CUFF.1634.4	-0.188115	0.867069	0.280132	1	-0.13586	0.914727	-0.129477	0.759242	-0.0197231	1	0.153721	0.621657	-0.526347	0.464886	-0.485616	1	-0.550001	1			yellow
XLOC_001748	LOC107199325	-0.998685	0.178455	0.414183	1	0.633842	NA	-1.22348	NA	1.06812	1	0.40853	NA	-1.27592	NA	-1.57342	1	-0.822525	1			green
XLOC_001749	LOC107199326	-0.510438	0.677551	0.0251194	1	0.462603	0.860538	-0.256764	0.758959	-0.231979	1	0.499804	0.228033	1.4648	8.71411e-06	-0.470005	1	-0.319144	1		2	turquoise
XLOC_001750	ISOC2	-0.247937	0.485425	-0.169795	1	0.233115	0.847482	-0.106248	0.747502	-0.144847	1	0.261879	0.203878	0.499319	0.0923896	-0.214713	1	-0.00241326	1			turquoise
XLOC_001751	CUFF.1638.1	-0.223617	0.613477	-0.200227	1	-0.0704622	NA	-0.0796432	NA	-0.161157	1	0.25159	0.287112	0.205397	0.738513	0.249336	1	-0.0515493	1			black
XLOC_001752	RUVBL2	-0.237816	0.313877	-0.0972694	1	0.039451	0.955349	-0.138226	0.51292	-0.0697401	1	0.216647	0.115564	0.436884	0.0187793	-0.030341	1	-0.010393	1		2	turquoise
XLOC_001753	CUFF.1640.2,RUVBL2	-0.588891	0.320996	0.255136	1	0.189753	NA	-0.541168	NA	0.244297	1	0.369454	NA	-0.290416	NA	-0.241148	1	-0.135391	1			turquoise
XLOC_001754	LOC107199329	-0.219965	NA	-0.0166714	1	-0.0682682	NA	-0.139157	NA	-0.0513492	1	0.191962	NA	1.1974	NA	-0.844729	1	0.225794	1			turquoise
XLOC_001755	LOC109022434	-0.189895	NA	-0.170613	1	0.0244355	NA	-0.109548	NA	-0.054907	1	0.171564	NA	-0.408254	NA	0.56465	1	-0.0995719	1			pink
XLOC_001756	LOC107199329	0.0477417	0.985458	0.319814	1	0.214402	NA	0.0239074	NA	0.0264387	1	-0.0498501	0.882249	0.192501	0.983225	0.00458947	1	-0.169118	1			grey
XLOC_001757	CUFF.1641.1	0.267814	NA	-0.93141	0.813874	0.441966	NA	0.380292	NA	-0.348172	1	-0.0175725	NA	-1.53182	NA	-0.697958	1	0.488975	1			red
XLOC_001758	CILP2	0.72982	NA	2.11226	NA	0.682315	NA	0.299307	NA	0.567127	1	-0.815931	NA	-2.23288	NA	0.912821	1	1.37829	1			#N/A
XLOC_001759	LOC107199333	-0.228338	0.843557	-0.0881941	1	0.00950553	NA	-0.168148	NA	0.00195871	1	0.177914	NA	-0.351014	NA	-0.634764	1	-0.127683	1			turquoise
XLOC_001760	LOC107199332	-0.166132	0.692931	-0.0252408	1	-0.0185886	0.985468	-0.0782468	0.773673	-0.0862422	1	0.169359	0.351645	-0.00110436	0.910367	-0.0584066	1	-0.0383101	1			turquoise
XLOC_001761	LOC107199332	-0.037891	0.892827	0.0941403	1	-0.0486071	0.965118	0.0263372	0.93846	-0.107682	1	0.0809453	0.73646	0.00789756	0.579055	0.181417	1	0.163043	1			turquoise
XLOC_001762	CUFF.1644.1	-0.417278	0.719072	0.00946631	1	0.465568	NA	-0.257752	NA	-0.0925955	1	0.36628	NA	0.867447	NA	0.408891	1	0.397807	1			turquoise
XLOC_001763	LOC107199334	0.161352	NA	-1.03831	NA	-0.896198	NA	0.665288	NA	-1.05463	1	0.460257	NA	0.129008	NA	2.24873	1	-1.6018	1			black
XLOC_001764	LOC107199335	-0.100828	0.945026	0.0452608	1	0.369132	NA	-0.0958395	NA	0.042345	1	0.0580917	0.858035	0.227081	0.318017	-0.461122	1	-0.223405	1			turquoise
XLOC_001765	CUFF.1648.1	0.176654	NA	-0.260249	1	0.375617	NA	0.107168	NA	0.0589805	1	-0.162854	NA	0.293424	NA	-0.455259	1	0.25771	1			red
XLOC_001766	CUFF.1649.1,CUFF.1649.2,CUFF.1649.3,CUFF.1649.4	0.453026	NA	0.132951	1	-0.294206	NA	0.196891	NA	0.365848	1	-0.511907	NA	0.229304	NA	0.48664	1	-0.424854	1			blue
XLOC_001767	CUFF.1650.1	-0.194485	NA	0.358152	1	-0.318206	NA	-0.126729	NA	-0.038849	1	0.171525	NA	0.635261	NA	-0.188233	1	-0.332338	1			turquoise
XLOC_001768	LOC107199336	-0.192187	0.317574	0.0219819	1	0.134129	0.872805	-0.013576	0.969628	-0.244259	1	0.268337	0.162245	0.275965	0.590909	0.126179	1	0.10317	1			turquoise
XLOC_001769	LOC107199338	-0.732674	0.0131009	-0.118121	1	-0.133617	0.906734	-0.331241	0.586772	-0.30702	1	0.725294	0.00487838	-0.22144	0.961107	0.435361	1	0.588457	1	1		turquoise
XLOC_001770	LOC107199337	-0.514996	0.322147	0.285414	1	-0.0868345	NA	-0.0784067	NA	-0.496654	1	0.650041	NA	-0.0308524	NA	-0.249799	1	0.587511	1			grey
XLOC_001771	CUFF.1654.1	-0.173193	0.749298	0.121984	1	0.255395	0.858007	-0.0309577	0.95019	-0.184895	1	0.224739	0.468788	0.811835	0.262039	-0.6954	1	-0.393969	1			turquoise
XLOC_001772	LOC107199339,LOC107199342	-0.30984	0.199346	-0.0221622	1	0.116102	0.872805	-0.142471	0.613005	-0.156503	1	0.31652	0.0606704	-0.0066546	0.171884	-0.210327	1	0.14188	1			turquoise
XLOC_001773	LOC107199341	-0.491005	0.352632	0.336757	1	0.034741	NA	-0.186678	NA	-0.293615	1	0.528078	NA	0.187885	NA	-0.145814	1	0.544258	1			turquoise
XLOC_001774	LOC107199340	-0.239861	NA	0.0658143	1	-0.278012	NA	-0.108802	NA	-0.12509	1	0.242879	NA	0.0843433	NA	-0.0971699	1	0.413361	1			grey
XLOC_001775	CUFF.1655.1	-0.545931	0.317282	0.193907	1	-0.0311244	NA	-0.32233	NA	-0.119291	1	0.488062	NA	0.214756	NA	0.265561	1	0.261875	1			turquoise
XLOC_001776	SYVN1	-0.191605	0.603381	-0.0170673	1	0.0429358	0.955976	-0.126955	0.550712	-0.027232	1	0.161788	0.297634	0.104128	0.921428	0.0750043	1	-0.157352	1			turquoise
XLOC_001777	LOC107199344	-0.441352	0.484974	0.0168933	1	0.1357	NA	-0.374437	NA	0.107621	1	0.301347	NA	-0.193784	NA	0.389157	1	-0.228135	1			magenta
XLOC_001778	LOC107199345	-0.398671	0.218037	-0.0840609	1	0.000519394	0.999648	-0.200952	0.542426	-0.158761	1	0.388506	0.0652762	0.400482	0.707607	-0.0490455	1	-0.167495	1			turquoise
XLOC_001779	LOC107199348	-0.2583	0.3169	-0.0123234	1	-0.0357713	0.978713	-0.0525756	0.895522	-0.251172	1	0.323668	0.138355	0.356015	0.49012	-0.368698	1	0.116354	1			turquoise
XLOC_001780	LOC107199349	0.138067	0.906736	-0.0755667	1	0.286699	NA	0.146437	NA	-0.0856117	1	-0.0607647	NA	0.457564	NA	0.0564457	1	0.245809	1			turquoise
XLOC_001781	CUFF.1665.1	-0.353213	0.426968	0.160395	1	-0.00882353	NA	-0.0143759	NA	-0.443754	1	0.494958	NA	0.516075	NA	-0.517532	1	0.530927	1			turquoise
XLOC_001782	HSD17B10	-0.403838	0.41598	0.0862464	1	0.19939	0.872805	-0.237358	0.545685	-0.10854	1	0.36409	0.172721	0.821633	0.00378921	0.196669	1	-0.16398	1		2	turquoise
XLOC_001783	CUFF.1663.1	0.360122	0.5501	-0.0900006	1	-0.0642044	NA	0.360127	NA	-0.169122	1	-0.172515	NA	0.844864	0.278239	-0.14905	1	-0.129793	1			grey
XLOC_001784	CD79A,LOC107199350	-0.378207	0.479195	-0.0436294	1	0.123977	NA	-0.150457	NA	-0.225229	1	0.40456	NA	0.0829809	NA	0.119535	1	-0.267023	1			turquoise
XLOC_001785	LOC107199351	-0.372113	0.359488	-0.0053966	1	0.271726	NA	-0.163483	NA	-0.191711	1	0.38546	NA	-0.213944	0.969747	-0.123201	1	-0.285362	1			turquoise
XLOC_001786	LOC107199353	-0.398444	NA	0.0253331	1	0.59613	NA	-0.105466	NA	-0.330626	1	0.469942	NA	0.145805	NA	-0.0098111	1	0.398788	1			turquoise
XLOC_001787	LOC107199354	-0.327757	0.512576	-0.0828151	1	0.0612523	NA	-0.0758041	NA	-0.299683	1	0.400972	NA	0.462854	NA	-0.0420959	1	-0.0739543	1			turquoise
XLOC_001788	CUFF.1672.1	0.0833699	NA	0.154174	1	-0.0301762	NA	0.20675	NA	-0.283339	1	0.0807164	NA	0.13865	NA	0.101082	1	0.0208988	1			grey
XLOC_001789	CUFF.1673.1	-0.873201	0.493082	0.217552	1	0.64459	0.847482	-0.529205	0.557495	-0.189525	1	0.758288	0.214824	1.70587	3.41776e-06	0.521537	1	0.162888	1		2	turquoise
XLOC_001790	CUFF.1674.1	-0.228088	0.195145	0.0814577	1	0.0396844	0.955091	-0.0908336	0.687308	-0.147149	1	0.246639	0.0572085	0.0515212	0.946033	0.181252	1	0.100203	1			turquoise
XLOC_001791	ARHGAP35	-0.103487	0.729627	-0.00945836	1	0.122765	0.872805	-0.0263696	0.922489	-0.0993337	1	0.127908	0.440253	0.366673	0.0147224	-0.0485909	1	-0.0573477	1		2	turquoise
XLOC_001792	ADM2	-2.20773	NA	-0.214052	NA	-0.299598	NA	-1.09711	NA	-0.998109	1	2.18473	NA	2.02615	NA	1.47051	1	1.77349	1			#N/A
XLOC_001793	EIF3K	-0.170018	0.568767	0.0615756	1	0.108133	0.909529	-0.0344161	0.924945	-0.176519	1	0.217389	0.307757	0.186275	0.0047033	-0.18027	1	0.100867	1		2	turquoise
XLOC_001794	CUFF.1675.1	-0.212615	0.784597	-0.079787	1	-0.0625715	NA	-0.0641037	NA	-0.178945	1	0.251605	NA	0.247964	NA	-0.257003	1	-0.0351689	1			turquoise
XLOC_001795	CUFF.1676.1	-0.842256	NA	0.76543	NA	0.243042	NA	-0.536724	NA	-0.0698233	1	0.708513	NA	0.570956	NA	2.40241	1	1.57412	1			grey
XLOC_001796	CUFF.1677.1	-0.945208	NA	-0.512267	1	0.26722	NA	-0.886099	NA	0.43775	1	0.602224	NA	0.730585	NA	-0.416732	1	0.251754	1			turquoise
XLOC_001797	CUFF.1678.1	1.50146	NA	-1.72147	NA	-0.289729	NA	1.69031	NA	-0.992089	1	-0.366112	NA	-2.61337	NA	1.62873	1	-0.667283	1			brown
XLOC_001798	LOC107199359	-0.146666	NA	0.262303	1	0.414649	NA	-0.031339	NA	-0.146801	1	0.181336	NA	0.0313524	NA	0.810724	1	0.487166	1			turquoise
XLOC_001799	CUFF.1679.1	-0.234788	NA	-0.297686	1	0.00450099	NA	-0.257198	NA	0.174902	1	0.105421	NA	-0.0736554	NA	-0.572622	1	-0.672324	1			turquoise
XLOC_001800	CUFF.1680.1	-1.85515	NA	0.22441	1	0.366435	NA	-0.851835	NA	-0.392401	1	1.74391	NA	0.743357	NA	0.333122	1	-0.558232	1			turquoise
XLOC_001801	CUFF.1681.1	-0.110958	0.932121	-0.15995	1	0.164727	NA	-0.0845823	NA	0.00475559	1	0.0833929	NA	0.446737	0.81071	0.0664681	1	-0.0651122	1			turquoise
XLOC_001802	CUFF.1682.1	-0.0507794	0.961625	0.0751324	1	0.00306002	0.998579	-0.027738	0.917018	-0.0203569	1	0.0487287	0.796586	-0.0498803	0.997857	-0.0464046	1	0.0195744	1			grey
XLOC_001803	LOC107199360	-1.05712	NA	0.0249503	NA	-0.524317	NA	0.209488	NA	-1.2238	1	1.51758	NA	-0.226104	NA	-4.79365	1	1.41388	1			turquoise
XLOC_001804	CUFF.1683.1	-0.86768	NA	0.0222189	1	0.484234	NA	-0.69265	NA	0.177391	1	0.617845	NA	0.338125	NA	1.63677	1	-0.755094	1			turquoise
XLOC_001805	LOC107199361	-0.469817	NA	-0.144819	1	0.331641	NA	-0.106839	NA	-0.400949	1	0.566813	NA	-0.533848	NA	0.336801	1	-0.146223	1			turquoise
XLOC_001806	LOC107199361	-0.146822	NA	-0.135046	1	-0.312102	NA	0.107481	NA	-0.403079	1	0.314737	NA	-0.0711406	NA	0.113167	1	0.326846	1			pink
XLOC_001807	CUFF.1686.1	0.132134	NA	0.360806	1	-0.0696896	NA	0.254393	NA	-0.304081	1	0.0527581	NA	-0.924887	NA	0.0340102	1	-0.586192	1			grey
XLOC_001808	PSMB4	-0.238505	0.588094	0.0492101	1	0.0764307	0.939753	-0.114669	0.742599	-0.119948	1	0.240781	0.285858	0.560705	3.20613e-06	-0.154167	1	-0.0864605	1		2	turquoise
XLOC_001809	CUFF.1688.1	-0.297263	0.324799	-0.0129713	1	0.235865	0.790736	-0.244432	0.278173	0.054727	1	0.205858	0.252361	0.362906	0.21569	-0.0534954	1	-0.157223	1			turquoise
XLOC_001810	LOC107199364	-0.079319	NA	-0.287837	NA	0.646012	NA	0.345267	NA	-0.72136	1	0.447044	NA	0.367214	NA	-1.30227	1	0.394107	1			cyan
XLOC_001811	LOC107199365	-0.285057	NA	-0.0150787	1	0.117033	NA	-0.267721	NA	0.11413	1	0.171734	NA	0.142689	NA	0.46846	1	-0.694022	1			greenyellow
XLOC_001812	LOC109022435	-0.310489	0.556425	0.0237519	1	-0.137165	0.912015	-0.309067	0.388502	0.162222	1	0.168226	0.589994	0.143771	0.992519	0.0879065	1	-0.183766	1			green
XLOC_001813	CUFF.1692.1,CUFF.1692.2	-0.375035	NA	-0.0190403	1	0.489041	NA	-0.284411	NA	0.0279291	1	0.280797	NA	0.348974	NA	0.232168	1	-0.204899	1			turquoise
XLOC_001814	CUFF.1691.1	-1.32885	0.0835985	0.0760149	1	0.667197	NA	-0.81246	NA	-0.174663	1	1.14747	NA	1.57681	NA	-0.203242	1	0.0105017	1			turquoise
XLOC_001815	CUFF.1693.1	-1.38494	NA	3.19459	NA	0.266555	NA	-1.66629	NA	1.30787	1	0.560055	NA	-4.65496	NA	-0.38195	1	-1.0235	1			#N/A
XLOC_001816	LOC109022436	-1.3502	NA	0.417873	1	0.0557533	NA	-0.849989	NA	-0.148401	1	1.14288	NA	2.32264	NA	-0.310014	1	0.778254	1			turquoise
XLOC_001817	LOC107199366	-0.347304	0.124158	0.0795221	1	0.139489	0.847482	-0.211641	0.362994	-0.0753063	1	0.307268	0.0437123	0.066836	0.201207	-0.136888	1	-0.0113826	1			turquoise
XLOC_001818	CUFF.1697.1	-0.278643	0.741017	0.218302	1	0.178204	NA	-0.156076	NA	-0.0880489	1	0.256558	NA	-0.0086558	NA	0.514519	1	0.379202	1			turquoise
XLOC_001819	CUFF.1695.1	-0.585775	0.0426696	0.143218	1	0.0586752	0.955976	-0.477938	0.0439158	0.118142	1	0.41366	0.0902334	0.164663	0.832819	-0.178548	1	0.21505	1	1		turquoise
XLOC_001820	CUFF.1696.1	-0.217005	0.796696	0.149313	1	0.195354	NA	-0.218947	NA	0.1183	1	0.113754	NA	0.240928	NA	-0.769383	1	0.371933	1			turquoise
XLOC_001821	LOC107199367	-0.00880924	NA	0.155112	1	0.0455567	NA	-0.161444	NA	0.360128	1	-0.14944	NA	-1.34416	NA	0.249694	1	2.23241	1			grey
XLOC_001822	CUFF.1698.1	1.2903	NA	0.660822	1	-1.73955	NA	1.49157	NA	-0.927574	1	-0.282184	NA	1.60545	NA	-0.390565	1	2.26293	1			grey
XLOC_001823	CUFF.1699.1	0.0660989	0.981955	-0.154365	1	-0.211144	NA	0.0548982	NA	-0.0122275	1	-0.0437922	NA	0.0200459	NA	-0.379544	1	0.124038	1			blue
XLOC_001824	CUFF.1700.1	-0.010416	0.976271	-0.146955	1	-0.224121	NA	0.024643	NA	-0.0665064	1	0.041005	NA	0.188922	NA	-0.458777	1	0.279529	1			salmon
XLOC_001825	TRNAQ-CUG	NA	NA	NA	NA	NA	NA	NA	NA	NA	NA	NA	NA	NA	NA	NA	NA	NA	NA			#N/A
XLOC_001826	TRNAK-UUU	0.144647	NA	0.642585	NA	0.701902	NA	0.926442	NA	-1.39217	1	0.715182	NA	0.220153	NA	-0.282287	1	1.29914	1			#N/A
XLOC_001827	LOC107199368	-2.47841	NA	1.07168	NA	-0.574855	NA	-2.61932	NA	2.03396	1	1.62019	NA	-3.26041	NA	0.0298433	1	-0.832325	1			green
XLOC_001828	CUFF.1701.1	-0.282305	0.426968	0.0151678	1	0.00466987	0.997933	-0.293723	0.284239	0.172383	1	0.142843	0.569358	0.118115	0.926969	0.0710027	1	0.272243	1			green
XLOC_001829	CUFF.1702.1	-0.334643	NA	0.124316	1	0.238655	NA	-0.201489	NA	-0.0763963	1	0.291159	NA	0.922056	NA	0.560069	1	0.900891	1			turquoise
XLOC_001830	LOC107199371	0.642017	NA	2.79791	NA	0.555955	NA	0.786549	NA	-0.562566	1	-0.10744	NA	-2.12561	NA	0.744421	1	1.09249	1			#N/A
XLOC_001831	LOC107199370	0.857551	NA	0.0283026	NA	1.87703	NA	0.444939	NA	0.466364	1	-0.851292	NA	-0.369293	NA	-0.919762	1	-1.23438	1			red
XLOC_001832	CUFF.1703.1,CUFF.1703.2	-0.812578	0.47489	0.0717306	1	0.446133	0.872805	-0.455481	0.608956	-0.240429	1	0.736102	0.191325	1.73818	2.7172e-19	-0.280238	1	-0.125117	1		2	turquoise
XLOC_001833	NAA40	-0.256489	0.52799	-0.0914991	1	0.170971	0.871806	-0.116857	0.720043	-0.132169	1	0.263864	0.212592	-0.437914	0.784438	-0.274049	1	0.00356453	1			turquoise
XLOC_001834	CUFF.1705.1	0.567554	NA	-0.18991	1	0.10154	NA	0.322429	NA	0.28001	1	-0.554605	NA	-0.360566	NA	-1.61404	1	0.645065	1			brown
XLOC_001835	CUFF.1706.1	-0.489815	NA	-0.00715709	NA	-0.953347	NA	-0.533482	NA	0.394	1	0.18922	NA	-2.27627	NA	0.118414	1	-0.473269	1			yellow
XLOC_001836	LOC107199373	-0.221027	0.650669	-0.0508338	1	0.301536	NA	-0.000865014	NA	-0.302092	1	0.319303	NA	0.329377	NA	0.179212	1	0.110329	1			red
XLOC_001837	CUFF.1708.1	-0.550626	NA	0.251314	1	0.404329	NA	-0.425381	NA	0.0684061	1	0.405749	NA	0.452092	NA	0.521006	1	0.00972359	1			turquoise
XLOC_001838	LOC107199374	-0.137652	0.787205	0.0759709	1	-0.333028	NA	0.0125988	NA	-0.21549	1	0.209384	NA	-0.375652	NA	0.723183	1	0.341394	1			greenyellow
XLOC_001839	SIRT2	-0.105248	0.611814	0.0796521	1	0.00660504	0.993123	-0.0126666	0.960908	-0.127461	1	0.143464	0.344857	0.244579	0.167852	0.00511731	1	-0.0854096	1			turquoise
XLOC_001840	CUFF.1710.1	0.173045	0.807004	-0.143261	1	-0.0912556	NA	0.249478	NA	-0.240199	1	-0.00655757	NA	0.58167	NA	-0.329206	1	-0.171207	1			brown
XLOC_001841	SARS2	-0.316224	0.448591	0.0315745	1	0.151383	0.872805	-0.19577	0.526021	-0.0680491	1	0.277388	0.192521	0.541183	0.0140623	-0.119735	1	-0.104893	1		2	turquoise
XLOC_001842	LOC107199378	NA	NA	NA	NA	NA	NA	NA	NA	NA	NA	NA	NA	NA	NA	NA	NA	NA	NA			#N/A
XLOC_001843	CUFF.1712.1	-0.176231	NA	-0.113081	1	0.161751	NA	0.00684139	NA	-0.270089	1	0.274446	NA	1.59058	NA	-3.41286	1	-1.19105	1			turquoise
XLOC_001844	CUFF.1713.1	-0.595972	NA	0.0249178	NA	0.720586	NA	0.819332	NA	-1.76773	1	1.49069	NA	-0.391955	NA	-2.95862	1	-1.90892	1			turquoise
XLOC_001845	LOC107199379	-0.57668	NA	-0.592952	NA	-0.580848	NA	-0.518164	NA	0.171295	1	0.346834	NA	1.59048	NA	1.08186	1	0.792301	1			#N/A
XLOC_001846	CUFF.1714.1	-0.0739161	0.983969	0.251557	1	-0.150303	NA	-0.0372855	NA	-0.0389313	1	0.0776267	NA	0.187129	NA	-0.809017	1	-0.361996	1			turquoise
XLOC_001847	CUFF.1715.1	-1.24702	NA	0.332656	NA	0.703279	NA	-1.17677	NA	0.617159	1	0.69974	NA	1.62429	NA	3.63518	1	0.516203	1			turquoise
XLOC_001848	SELENBP1	-0.19311	0.848029	-0.0318137	1	0.232475	NA	-0.114029	NA	-0.0544523	1	0.175509	NA	0.243668	NA	0.137617	1	-0.132122	1			turquoise
XLOC_001849	SELENBP1	0.315295	NA	0.398479	1	-0.0992181	NA	0.233828	NA	0.0106382	1	-0.237804	NA	-0.406006	NA	-0.872437	1	-0.250149	1			grey
XLOC_001850	CUFF.1719.1,CUFF.1719.2	0.151912	0.476912	0.0187314	1	0.0941896	0.901585	0.0370029	0.897801	0.167968	1	-0.195401	0.224131	0.0907969	0.972202	0.117255	1	0.0738887	1			blue
XLOC_001851	LOC107199382	0.112086	0.614237	-0.019494	1	0.0555904	0.912015	0.0534137	0.756238	0.0655117	1	-0.116183	0.280313	0.00588217	0.954339	-0.0606608	1	0.0658091	1			brown
XLOC_001852	CUFF.1718.1	-0.12872	0.517135	-0.0401879	1	0.135116	0.871806	-0.182498	0.409097	0.17942	1	0.0176916	0.937049	0.0978159	0.994529	0.0228277	1	0.200108	1			grey
XLOC_001853	CUFF.1722.1	0.144658	NA	0.368831	NA	0.380934	NA	0.203169	NA	-0.189377	1	-0.0138378	NA	2.9205	NA	-0.529165	1	-1.12641	1			#N/A
XLOC_001854	CUFF.1721.1,CUFF.1721.2,CUFF.1721.3	-0.0584097	0.943379	-0.139045	1	0.287148	NA	-0.0837538	NA	0.082619	1	0.00614252	NA	0.136892	NA	-0.123081	1	-0.049785	1			turquoise
XLOC_001855	LOC107199383	-0.0666527	0.902395	0.0222537	1	-0.0720952	0.92424	-0.0754523	0.733678	0.0503766	1	0.0280375	0.882249	0.192066	0.946497	-0.226898	1	0.0186069	1			grey
XLOC_001856	CUFF.1724.1	-0.766704	NA	0.381848	1	0.190124	NA	-0.570373	NA	0.0643916	1	0.599779	NA	-0.145613	NA	-0.225559	1	1.18955	1			turquoise
XLOC_001857	LOC107199385,NAT8	-0.646759	0.479195	0.0277055	1	0.347916	0.872805	-0.424362	0.511013	-0.0848332	1	0.542275	0.222718	0.934844	1.461e-05	0.185785	1	-0.00413357	1		2	turquoise
XLOC_001858	NAT8	-0.144535	NA	1.28759	NA	-0.83984	NA	0.258728	NA	-0.670579	1	0.519318	NA	-2.13241	NA	-4.64006	1	3.88378	1			green
XLOC_001859	LOC107199386	0.123904	0.586646	0.246869	1	-0.00101627	NA	0.261458	NA	-0.330815	1	0.0785132	NA	0.513645	NA	-0.456451	1	0.00495743	1			turquoise
XLOC_001860	CUFF.1728.1,CUFF.1728.2,CUFF.1728.3	-0.226561	0.632132	-0.109863	1	0.0753376	NA	0.0011561	NA	-0.313353	1	0.330338	NA	0.849425	NA	0.0504958	1	0.0578736	1			turquoise
XLOC_001861	MEN1,SF1	-0.243743	0.176817	-0.0297678	1	0.0960257	0.8623	-0.147592	0.4174	-0.0600578	1	0.216416	0.0645757	0.204461	0.00701211	-0.00748752	1	-0.0118859	1		2	turquoise
XLOC_001862	CUFF.1734.1	0.0209978	NA	0.838875	0.69282	0.00207633	NA	0.0607278	NA	-0.0918642	1	0.029503	NA	1.2767	NA	-0.00163482	1	-0.398929	1			blue
XLOC_001863	LOC107199389	-1.73752	NA	1.07014	NA	-0.310985	NA	-0.974025	NA	-0.608406	1	1.58474	NA	3.17366	NA	-1.09877	1	1.2935	1			#N/A
XLOC_001864	CUFF.1733.1	-0.4155	0.0290864	-0.0321755	1	-0.00356474	0.996425	-0.295379	0.123818	-0.00830758	1	0.329041	0.0315572	0.234715	0.626929	0.041119	1	-0.0158429	1	1		turquoise
XLOC_001865	CUFF.1735.1,CUFF.1735.10,CUFF.1735.11,CUFF.1735.12,CUFF.1735.2,CUFF.1735.3,CUFF.1735.4,CUFF.1735.5,CUFF.1735.6,CUFF.1735.7,CUFF.1735.8,CUFF.1735.9	-0.275622	0.566724	-0.209233	1	-0.0169199	0.989285	-0.172004	0.565163	-0.0576486	1	0.240229	0.269967	0.30455	0.927467	0.291685	1	0.416574	1			turquoise
XLOC_001866	CUFF.1738.1,LOC109022440	-0.300271	0.535631	0.229955	1	0.198712	NA	-0.0772377	NA	-0.269175	1	0.364881	NA	0.65795	0.107121	-0.444241	1	-0.0908293	1			turquoise
XLOC_001867	LOC109022440	NA	NA	NA	NA	NA	NA	NA	NA	NA	NA	NA	NA	NA	NA	NA	NA	NA	NA			#N/A
XLOC_001868	LOC107199390	0.55239	NA	-1.03497	NA	1.02259	NA	1.48632	NA	-1.82689	1	0.750028	NA	-1.7327	NA	3.47709	1	-1.74698	1			brown
XLOC_001869	LOC107199391	0.857994	NA	0.0411294	NA	-0.0208681	NA	1.21947	NA	-1.04925	1	0.0507704	NA	-1.84574	NA	-0.848366	1	0.0567871	1			cyan
XLOC_001870	CUFF.1740.6,LOC107199391	1.60432	NA	-0.307077	NA	-0.465356	NA	1.06732	NA	0.791234	1	-1.49449	NA	0.742925	NA	-0.631469	1	-4.07604	1			blue
XLOC_001871	CUFF.1739.1	0.703676	NA	-0.771359	NA	0.83738	NA	0.927283	NA	-0.732536	1	-0.0634068	NA	1.47538	NA	0.625584	1	-0.514521	1			red
XLOC_001872	CUFF.1743.1	-0.424171	0.608191	0.274265	1	0.585012	NA	-0.122823	NA	-0.373575	1	0.509592	NA	1.38529	NA	0.150036	1	-0.212126	1			turquoise
XLOC_001873	CUFF.1746.1,CUFF.1746.2	0.905328	NA	1.08702	1	0.69991	NA	0.455955	NA	0.836868	1	-1.03017	NA	2.17574	NA	0.200176	1	-0.203525	1			grey
XLOC_001874	LOC107199392	-0.36842	0.095938	0.0763996	1	-0.00932941	0.989718	-0.251701	0.261358	-0.0303866	1	0.299852	0.0569237	0.234879	0.00467347	0.0458711	1	0.0977578	1		2	turquoise
XLOC_001875	CUFF.1745.1,CUFF.1745.2	-0.435767	NA	-0.071879	1	-0.71551	NA	-0.191737	NA	-0.233499	1	0.451693	NA	0.218078	NA	-0.790606	1	-0.318136	1			turquoise
XLOC_001876	CUFF.1749.1,CUFF.1749.2	-0.512253	NA	0.182296	1	0.367013	NA	-0.192496	NA	-0.341321	1	0.563389	NA	1.30859	NA	-1.88756	1	0.119056	1			turquoise
XLOC_001877	CUFF.1747.1	-0.747804	0.358824	-0.0684104	1	0.305769	NA	-0.497982	NA	-0.0818219	1	0.629744	NA	0.738372	0.00219868	-0.115499	1	-0.161814	1		2	turquoise
XLOC_001878	CUFF.1748.1	-0.266864	0.77402	0.0253996	1	0.236583	NA	-0.199452	NA	0.0077276	1	0.202799	NA	0.764597	0.53446	-0.0800914	1	-0.622906	1			turquoise
XLOC_001879	CUFF.1751.1	-0.536289	NA	0.541351	1	0.488924	NA	-0.320884	NA	-0.115428	1	0.472563	NA	0.909041	NA	0.330168	1	0.0352934	1			turquoise
XLOC_001880	PRR15L	1.71599	NA	0.0655268	NA	0.387761	NA	1.19683	NA	0.837643	1	-1.55566	NA	2.91659	NA	0.901114	1	-1.23336	1			grey
XLOC_001881	CUFF.1750.1	-0.770061	NA	0.163554	1	0.346824	NA	-0.596185	NA	0.111214	1	0.574745	NA	0.371193	NA	0.048693	1	0.493332	1			turquoise
XLOC_001882	CUFF.1752.1,CUFF.1752.2	-0.195475	0.818732	-0.0893156	1	0.215389	NA	-0.0722214	NA	-0.138519	1	0.218476	NA	0.168149	NA	0.0947599	1	-0.128918	1			turquoise
XLOC_001883	LOC107199395	-0.260543	0.590258	-0.08437	1	0.068082	0.949705	-0.21018	0.447303	0.0387346	1	0.184957	0.394104	0.162072	0.79855	-0.0353092	1	-0.261192	1			turquoise
XLOC_001884	LOC107199394	-0.371825	0.36456	0.228946	1	0.268923	NA	-0.167462	NA	-0.186959	1	0.381343	0.12001	0.646759	0.64041	-0.203331	1	0.030241	1			turquoise
XLOC_001885	LOC107199396	0.769754	NA	-0.396859	1	-0.594452	NA	0.532453	NA	0.195635	1	-0.653792	NA	0.245086	NA	0.152915	1	1.48335	1			blue
XLOC_001886	CUFF.1755.1	-1.06998	NA	0.767069	NA	-0.175933	NA	-0.447185	NA	-0.309694	1	1.02377	NA	-4.81028	NA	-1.57099	1	1.92047	1			turquoise
XLOC_001887	LOC107199398	-0.292733	0.402325	-0.0957804	1	0.0952491	0.910886	-0.184435	0.481831	-0.0558935	1	0.254711	0.162621	0.0281766	0.273117	-0.148259	1	0.137135	1			turquoise
XLOC_001888	LOC107199397	-0.764899	0.292139	-0.0185238	1	0.565746	0.821475	-0.48293	0.436124	-0.134952	1	0.659286	0.123748	1.23363	8.69144e-05	-0.339516	1	0.206544	1		2	turquoise
XLOC_001889	CUFF.1759.1	-0.0107522	NA	-0.185729	1	-0.1195	NA	0.211387	NA	-0.422723	1	0.232306	NA	1.40186	NA	1.04004	1	-0.34759	1			grey
XLOC_001890	CUFF.1760.1	0.383954	0.462548	-0.0346531	1	-0.150198	NA	0.463918	NA	-0.337581	1	-0.0905387	NA	-0.203406	NA	1.06245	1	-0.148876	1			blue
XLOC_001891	CUFF.1761.1	0.111885	NA	-0.170294	1	0.370527	NA	0.0251095	NA	0.122193	1	-0.14174	NA	0.718577	NA	-0.829611	1	0.135296	1			grey
XLOC_001892	LOC107199399	-0.373857	NA	1.22713	0.411804	-0.290346	NA	-0.429104	NA	0.318884	1	0.163601	NA	0.885064	NA	0.126415	1	0.365326	1			green
XLOC_001893	CUFF.1763.1	-0.164177	NA	-0.408876	1	0.402239	NA	-0.0480673	NA	-0.146561	1	0.204512	NA	-1.72151	NA	0.312746	1	-0.867312	1			magenta
XLOC_001894	LOC107199402,TMEM261	-0.91541	0.349338	0.250485	1	0.22995	NA	-0.573194	NA	-0.179169	1	0.792741	NA	1.49779	NA	-0.880267	1	0.289977	1			turquoise
XLOC_001895	CUNH11orf98	NA	NA	NA	NA	NA	NA	NA	NA	NA	NA	NA	NA	NA	NA	NA	NA	NA	NA			#N/A
XLOC_001896	UBXN1	-0.684889	0.218037	0.129657	1	0.402366	0.847482	-0.386339	0.475629	-0.195075	1	0.628275	0.0789457	1.09133	0.000998102	0.0580727	1	0.021446	1		2	turquoise
XLOC_001897	CUFF.1764.1	-0.116686	NA	-0.115868	1	0.0219551	NA	-0.0244992	NA	-0.122974	1	0.14866	NA	1.49193	NA	-0.00893134	1	0.0956751	1			turquoise
XLOC_001898	LOC107199404	NA	NA	NA	NA	NA	NA	NA	NA	NA	NA	NA	NA	NA	NA	NA	NA	NA	NA			#N/A
XLOC_001899	LOC107199405	-0.100939	0.929656	-0.0868885	1	-0.00371361	NA	-0.0503753	NA	-0.0496825	1	0.102354	0.709189	-0.0531455	0.997857	-0.34733	1	0.234716	1			grey
XLOC_001900	LOC107199406	0.19963	NA	-0.183287	1	0.296077	NA	0.240422	NA	-0.180652	1	-0.0569553	NA	0.845526	NA	-1.00586	1	-1.27675	1			red
XLOC_001901	CUFF.1770.1	1.11195	NA	0.316075	NA	1.01219	NA	1.46332	NA	-1.23702	1	-0.14591	NA	-3.73141	NA	4.16625	1	-3.07247	1			#N/A
XLOC_001902	LOC107199408	0.201178	0.762709	-0.180707	1	0.0379042	0.982148	0.205255	0.557566	-0.105876	1	-0.0960602	0.74742	0.175794	0.3057	0.10055	1	0.0786577	1			turquoise
XLOC_001903	LOC107199407	NA	NA	NA	NA	NA	NA	NA	NA	NA	NA	NA	NA	NA	NA	NA	NA	NA	NA			#N/A
XLOC_001904	CUFF.1771.1,CUFF.1771.2	-1.3047	NA	0.0124413	NA	0.618472	NA	-1.04913	NA	0.265882	1	0.857308	NA	5.12191	NA	1.45317	1	1.3013	1			turquoise
XLOC_001905	LOC107199407	-0.133602	0.831393	-0.144109	1	0.140199	0.871806	-0.0956783	0.692105	-0.00543189	1	0.10566	0.562249	-0.0745215	0.936621	-0.119468	1	0.0253586	1			turquoise
XLOC_001906	LOC107199409	-0.359579	0.471368	-0.00198314	1	0.325362	0.827667	-0.212502	0.552054	-0.093287	1	0.324187	0.190567	0.675075	0.346267	-0.150422	1	-0.00436214	1			turquoise
XLOC_001907	CUFF.1778.1,CUFF.1778.2	-0.0729688	NA	-0.235997	1	0.169527	NA	0.0259684	NA	-0.157375	1	0.132762	NA	-0.271396	NA	0.155263	1	-0.150558	1			red
XLOC_001908	CUFF.1776.1	-0.310034	0.0684172	0.0265061	1	0.101841	0.858007	-0.25635	0.0824687	0.0589493	1	0.212589	0.124299	0.132937	0.368572	-0.136586	1	-0.0326114	1			turquoise
XLOC_001909	LOC107199410	0.277368	NA	0.0299462	1	-0.1491	NA	0.0990678	NA	0.248351	1	-0.325412	NA	0.743536	NA	-0.426509	1	-0.668737	1			blue
XLOC_001910	CUFF.1779.1	-0.310137	0.603776	-0.0554562	1	0.128897	NA	-0.152039	NA	-0.138937	1	0.309741	NA	0.29456	NA	-0.0240842	1	-0.296154	1			turquoise
XLOC_001911	CUFF.1780.1	0.0397584	0.995076	0.0265315	1	-0.0807756	NA	0.02733	NA	0.00538222	1	-0.0332392	NA	-0.760519	NA	0.0391263	1	-0.0396245	1			grey
XLOC_001912	CUFF.1781.1	-0.298183	0.821277	-0.141425	1	0.105529	NA	-0.271564	NA	0.102173	1	0.189085	NA	0.290185	NA	-0.519254	1	-0.125191	1			grey
XLOC_001913	LOC107199411	-0.218031	NA	-0.804738	NA	0.459185	NA	0.0811631	NA	-0.454379	1	0.392819	NA	0.320816	NA	0.255956	1	0.832771	1			turquoise
XLOC_001914	LOC107199412	-0.124079	0.83239	-0.0766307	1	0.0409671	0.962653	-0.0747937	0.771363	-0.0338655	1	0.111612	0.536822	0.102381	0.391995	-0.07387	1	0.23624	1			turquoise
XLOC_001915	LOC107199413	-0.168532	0.619147	-0.287591	1	0.217064	NA	0.0368398	NA	-0.307989	1	0.282633	NA	0.445088	NA	0.0453967	1	0.152707	1			turquoise
XLOC_001916	LOC107199414	-1.11591	NA	0.409836	1	0.730651	NA	-0.418033	NA	-0.541434	1	1.165	NA	0.991238	NA	-0.588249	1	-1.20682	1			turquoise
XLOC_001917	CUFF.1785.1	-1.26551	NA	0.0881093	1	0.907742	NA	-0.898001	NA	0.0297098	1	0.928686	NA	3.30366	NA	1.94665	1	0.421951	1			turquoise
XLOC_001918	CUFF.1783.1	-0.046832	0.944412	0.165275	1	0.167447	NA	0.0034723	NA	-0.0781826	1	0.0745556	NA	0.182751	0.989809	-0.330641	1	-0.160075	1			turquoise
XLOC_001919	CUFF.1784.1	-0.317599	0.551227	0.0547148	1	0.139135	0.901585	-0.255653	0.421975	0.0484822	1	0.226741	0.364434	0.369871	0.540997	-0.188085	1	-0.21801	1			turquoise
XLOC_001920	CUFF.1786.1	-0.859476	0.146936	-0.184634	1	0.370873	NA	-0.544748	NA	-0.0866472	1	0.735029	NA	0.213338	NA	-0.457798	1	0.0148096	1			turquoise
XLOC_001921	SOCS7	-0.0791385	0.970276	-0.0606471	1	0.193076	NA	-0.0724865	NA	0.0269973	1	0.0490145	NA	-0.223981	NA	-0.31793	1	-0.0494195	1			turquoise
XLOC_001922	CUFF.1787.1	0.250605	0.520284	0.0945987	1	0.0332134	0.974459	0.212306	0.378989	-0.0438055	1	-0.164364	0.385794	-0.218424	0.866913	-0.251599	1	0.0981145	1			salmon
XLOC_001923	CUFF.1788.1	-0.0602119	0.906306	-0.0765926	1	0.136464	0.884935	-0.00206271	0.995343	-0.0848757	1	0.0876738	0.701065	-0.160615	0.665708	-0.0325526	1	-0.012346	1			turquoise
XLOC_001924	CUFF.1789.1	-0.076969	NA	-0.495624	1	0.107446	NA	-0.0084238	NA	-0.0985799	1	0.109365	NA	0.521716	NA	-0.373971	1	-1.03151	1			grey
XLOC_001925	ZNHIT2	-0.284394	0.600053	0.0531687	1	0.127364	0.907012	-0.175749	0.61702	-0.0647058	1	0.250116	0.305508	0.551507	0.0108289	-0.140838	1	0.00380856	1		2	turquoise
XLOC_001926	CUFF.1793.1	-0.277528	0.189769	0.105096	1	0.514302	0.183158	-0.0173172	0.970273	-0.347006	1	0.388203	0.108393	0.367441	0.107121	-0.185683	1	-0.0555909	1			turquoise
XLOC_001927	CUFF.1790.1	-0.10713	NA	0.151203	1	-0.170532	NA	0.0112763	NA	-0.173476	1	0.16615	NA	1.16301	NA	0.684639	1	0.114064	1			grey
XLOC_001928	CUFF.1791.1	-1.02923	NA	-0.144629	1	-0.72383	NA	-0.859908	NA	0.284532	1	0.739745	NA	-0.0556054	NA	-0.421402	1	0.396057	1			turquoise
XLOC_001929	CUFF.1792.1	-1.62053	NA	0.0407235	NA	0.0660452	NA	-0.511135	NA	-0.734179	1	1.68009	NA	-3.37275	NA	-1.50984	1	-0.253997	1			grey
XLOC_001930	CUFF.1794.1	-0.399614	NA	0.0815096	1	-0.100981	NA	-0.226919	NA	-0.128469	1	0.374059	NA	0.0316871	NA	-0.0436261	1	0.10476	1			turquoise
XLOC_001931	CUFF.1795.1	-0.596064	NA	-0.0743955	1	-0.0613551	NA	-0.389441	NA	-0.0557109	1	0.499346	NA	-1.41758	NA	-0.992843	1	0.425926	1			grey
XLOC_001932	CUFF.1796.1	-0.482081	NA	-0.148807	1	-0.124533	NA	-0.00945254	NA	-0.579038	1	0.668589	NA	-0.694482	NA	1.27239	1	1.05281	1			grey
XLOC_001933	CUFF.1797.1	-0.53327	0.429527	-0.42497	1	0.0864156	0.968488	-0.184492	0.793183	-0.344378	1	0.584282	0.182434	0.107731	0.871162	0.456073	1	1.03951	1			pink
XLOC_001934	CUFF.1798.1	-0.681279	0.361596	-0.0630955	1	-0.0408795	NA	-0.204906	NA	-0.458178	1	0.761117	NA	0.329788	NA	0.205185	1	1.09722	1			grey
XLOC_001935	CUFF.1799.1	-0.627906	0.481718	-0.298832	1	0.118668	NA	-0.217134	NA	-0.384368	1	0.680655	NA	-0.118437	NA	0.549386	1	1.37226	1			grey
XLOC_001936	CUFF.1800.1	-0.852641	NA	0.139382	1	0.137916	NA	-0.542705	NA	-0.0843464	1	0.721526	NA	-0.779563	NA	-0.0460074	1	1.71209	1			grey
XLOC_001937	CUFF.1801.1	-0.786529	0.0361177	-0.141178	1	-0.107378	NA	-0.149202	NA	-0.632446	1	0.938167	NA	0.228333	0.946152	0.401234	1	0.707723	1	1		grey
XLOC_001938	CUFF.1802.1	0.0429699	NA	-0.470046	1	0.0827602	NA	0.101145	NA	-0.13907	1	0.0368496	NA	-0.671733	NA	1.10804	1	0.519007	1			brown
XLOC_001939	CUFF.1803.1	-0.92273	NA	-0.960764	1	0.806653	NA	-0.0177231	NA	-0.986376	1	1.21926	NA	-0.545782	NA	-1.42891	1	0.21363	1			grey
XLOC_001940	CUFF.1804.1	-0.898539	NA	0.764552	1	0.107699	NA	0.0433687	NA	-1.00374	1	1.22975	NA	-1.22106	NA	0.554515	1	0.831167	1			turquoise
XLOC_001941	CUFF.1805.1	-0.51753	NA	-0.577641	1	-0.124792	NA	-0.244684	NA	-0.221582	1	0.511988	NA	-0.171917	NA	0.420552	1	-0.504339	1			pink
XLOC_001942	LOC107199418	0.651811	NA	0.282318	1	-0.557849	NA	0.703734	NA	-0.418869	1	-0.217196	NA	2.39496	NA	-0.929997	1	0.774821	1			grey
XLOC_001943	LOC107199419	0.865987	NA	0.36883	NA	-0.580854	NA	0.563837	NA	0.171291	1	-0.735174	NA	-1.17001	NA	1.10492	1	-1.09996	1			#N/A
XLOC_001944	LOC107199420	-0.227657	0.691057	-0.262691	1	0.00311065	NA	-0.0711335	NA	-0.183102	1	0.265947	NA	0.52896	NA	-0.324192	1	-0.17781	1			turquoise
XLOC_001945	LOC107199421	-0.843182	NA	-0.0678693	NA	0.584432	NA	-0.677957	NA	0.176069	1	0.594533	NA	2.20304	NA	0.209656	1	0.58094	1			turquoise
XLOC_001946	CUFF.1807.1,CUFF.1807.2,CUFF.1807.3	-0.469296	0.533198	-0.223852	1	0.050972	NA	-0.350849	NA	0.0293272	1	0.360979	NA	-0.26024	NA	-0.0839122	1	-0.225737	1			turquoise
XLOC_001947	DMWD	-0.178709	0.661778	0.0588981	1	0.158101	0.847482	-0.0995781	0.702093	-0.0627993	1	0.168269	0.334648	0.183271	0.073734	-0.222713	1	-0.169632	1			turquoise
XLOC_001948	CUFF.1808.1,CUFF.1808.10,CUFF.1808.11,CUFF.1808.12,CUFF.1808.2,CUFF.1808.3,CUFF.1808.4,CUFF.1808.5,CUFF.1808.6,CUFF.1808.7,CUFF.1808.8,CUFF.1808.9	0.0546118	0.970276	0.0333115	1	0.117893	0.885236	0.0450226	0.876986	-0.0081884	1	-0.036587	0.866848	0.0603626	0.946033	-0.323887	1	-0.244349	1			turquoise
XLOC_001949	CUFF.1809.1	0.253825	0.812917	-0.187106	1	0.144346	NA	0.19981	NA	-0.0152755	1	-0.182566	NA	-0.519003	NA	-0.176357	1	-0.048488	1			brown
XLOC_001950	CUFF.1810.1,CUFF.1810.10,CUFF.1810.11,CUFF.1810.12,CUFF.1810.13,CUFF.1810.14,CUFF.1810.15,CUFF.1810.2,CUFF.1810.3,CUFF.1810.4,CUFF.1810.5,CUFF.1810.6,CUFF.1810.7,CUFF.1810.8,CUFF.1810.9	0.896519	NA	0.748514	NA	0.114307	NA	0.409416	NA	0.906875	1	-1.0713	NA	0.434049	NA	0.251455	1	0.800965	1			blue
XLOC_001951	CUFF.1811.1,CUFF.1811.2,CUFF.1811.3	0.865983	NA	-0.592955	NA	-0.580852	NA	0.56384	NA	0.171295	1	-0.73517	NA	-1.14592	NA	-1.58756	1	0.768023	1			#N/A
XLOC_001952	LOC107199423	-0.274584	0.24059	0.0535415	1	0.199575	0.77866	-0.18307	0.372462	-0.0336093	1	0.228813	0.104693	0.221276	0.0714073	-0.0830985	1	-0.112498	1			turquoise
XLOC_001953	CUFF.1812.1,CUFF.1812.2,CUFF.1812.3,CUFF.1812.4	-0.252689	0.836902	-0.1298	1	0.334449	NA	-0.153206	NA	-0.0561431	1	0.224692	NA	-0.989581	NA	-0.250714	1	0.419657	1			turquoise
XLOC_001954	CUFF.1814.1	-0.499864	0.359369	0.0119619	1	0.129034	NA	-0.346174	NA	-0.0200695	1	0.406004	NA	-0.151217	NA	0.114224	1	0.368831	1			turquoise
XLOC_001955	CUFF.1816.1	0.083242	0.83899	-0.102741	1	0.0895466	NA	0.175595	NA	-0.222802	1	0.0548896	NA	1.16027	NA	0.343838	1	-0.11447	1			turquoise
XLOC_001956	CUFF.1815.1	-0.524824	NA	0.151802	1	0.175302	NA	-0.258164	NA	-0.224423	1	0.517797	NA	1.03203	NA	-0.368016	1	-0.0167675	1			turquoise
XLOC_001957	LOC107199425	-1.02317	NA	-0.330218	NA	-1.70238	NA	-0.94015	NA	0.380675	1	0.727097	NA	-0.27502	NA	1.80459	1	-3.15505	1			#N/A
XLOC_001958	LOC107199426	-0.284587	0.0616254	0.277616	0.168989	-0.0922557	0.872805	-0.284898	0.0304661	0.151634	1	0.150876	0.348757	-0.189554	0.823011	-0.182689	1	-0.0261492	1			green
XLOC_001959	CUFF.1817.1	-0.278652	NA	-0.261388	1	0.32855	NA	-0.181621	NA	-0.046049	1	0.239723	NA	0.0359093	NA	-1.01899	1	0.406144	1			turquoise
XLOC_001960	CUFF.1819.1	0.34527	NA	0.1526	1	-0.318931	NA	0.429919	NA	-0.336207	1	-0.0753962	NA	0.0418994	NA	-0.604906	1	-0.143691	1			blue
XLOC_001961	LOC107199427	0.672929	0.336213	0.112976	1	0.0487024	NA	0.502951	NA	0.0588386	1	-0.516426	NA	0.020117	NA	-0.713353	1	-0.0756481	1			blue
XLOC_001962	POLA2	-0.628526	NA	0.108903	1	0.0817232	NA	-0.497827	NA	0.10005	1	0.463552	NA	0.354305	NA	-0.367491	1	-0.09687	1			turquoise
XLOC_001963	CUFF.1821.1,CUFF.1821.2	-0.335468	NA	-0.325606	1	-0.272891	NA	-0.170101	NA	-0.138837	1	0.327744	NA	0.16958	NA	-0.207331	1	0.457192	1			grey
XLOC_001964	CUFF.1824.1	-0.672355	NA	0.166484	1	-0.0737069	NA	-0.364617	NA	-0.172207	1	0.615354	NA	-1.90186	NA	-1.76029	1	0.19807	1			green
XLOC_001965	CUFF.1822.1	-0.514988	0.645439	-0.228813	1	0.576933	NA	-0.251049	NA	-0.223481	1	0.504969	NA	1.52099	NA	-0.856391	1	0.226925	1			turquoise
[truncated: 20,707 more rows]
