# Supplementary material for: Exploration of tissue-specific gene expression patterns underlying timing of breeding in contrasting temperature environments in a song bird
Source: BMC Genomics. 2019 Sep 2;20:693. doi: 10.1186/s12864-019-6043-0 (PMC6720064; doi:10.1186/s12864-019-6043-0)
Supplement: Supplementary file 4 — Table S4. The Likelihood Ratio Test results of the nine models and annotations for the transcripts in liver. Log2 fold changes are reported in the Log2FC –columns and P-values were adjusted for multiple comparisons using Benjamini-Hochberg method. Annotations were based on the Parus major annotation release 101 in NCBI. Clusters and modules from the hierarchical clustering analysis and WGCNA are also reported. In the time point main effect model the log2 fold change is between time points 3 vs 1. (XLSX 4342 kb) [file 12864_2019_6043_MOESM4_ESM.xlsx]

## Sheet: TableS4
Supplementary table 4. The Likelihood Ratio Test results of the nine models and annotations for the transcripts in liver. Log2 fold changes are reported in the Log2FC –columns and P-values were adjusted for multiple comparisons using Benjamini-Hochberg method. Annotations were based on the Parus major annotation release 101 in NCBI. Clusters and modules from the hierarchical clustering analysis a…
Transcript	Gene(s)	log2FC_timepoint	padj_timepoint	log2FC_line	padj_line	log2FC_temperature	padj_temperature	log2FC_time1	padj_time1	log2FC_time2	padj_time2	log2FC_time3	padj_time3	log2FC_timeXtemp	padj_timeXtemp	log2FC_timeXline	padj_timeXline	log2FC_tempXline	padj_tempXline	Clusters_timepoint	WGCNA_module
ATP6	ATP6	-0.019124	0.998559	0.106396	0.999085	0.0601795	0.999947	-0.00792029	0.989399	-0.0129881	0.997311	0.020849	0.965254	-0.160042	1	-0.0834979	0.979303	0.0374328	1		green
ATP8	ATP8	0.289039	0.0479697	0.0710421	0.999085	0.0576315	0.999947	0.202307	0.250088	0.0422676	0.958019	-0.233095	0.0437697	-0.0469871	1	-0.0403092	0.99918	0.0342747	1	1	brown
COX1	COX1	-0.0818971	0.714072	0.0929596	0.999085	-0.0599937	0.999947	0.00639874	0.987282	-0.130224	0.773686	0.127417	0.545223	-0.126373	1	-0.100253	0.99918	-0.0281739	1		green
COX2	COX2	-0.0494461	0.926528	0.0966004	0.999085	0.0375414	0.999947	0.00735813	0.987363	-0.0868742	0.891548	0.0808033	0.798653	-0.219961	1	-0.193484	0.99918	0.031566	1		green
COX3	COX3	-0.0373702	0.928153	0.23129	0.969561	0.00607333	0.999947	0.0164686	0.967951	-0.0870234	0.890668	0.0719034	0.819564	-0.294205	1	-0.189119	0.99918	-0.00676282	1		green
CYTB	CYTB	-0.119013	0.870719	0.0353253	0.999085	-0.00453804	0.999947	-0.111461	0.674982	0.0459664	0.958019	0.0679607	0.81175	-0.43505	1	-0.0713724	0.99918	-0.198801	1		green
ND1	ND1	0.0699823	0.947871	0.0403624	0.999085	0.0313949	0.999947	0.0879148	0.831999	-0.0706607	0.94919	-0.0167014	0.972985	-0.159589	0.97839	-0.195087	0.99918	0.0118952	1		green
ND2	ND2	-0.202408	0.36484	0.00738293	0.999085	0.139196	0.987994	-0.0308134	0.947944	-0.220543	0.633518	0.265003	0.226629	-0.218705	1	-0.0431268	0.99918	0.0465884	1		green
ND3	ND3	-0.0155612	0.648047	0.0104332	0.999085	0.101953	0.999947	0.140305	0.788363	-0.285458	0.640095	0.160787	0.724997	-0.779947	1	-0.429363	0.99918	0.159306	1		brown
ND4	ND4	-0.128789	0.853066	0.0632894	0.999085	-0.0217308	0.999947	-0.0853447	0.759501	-0.0196764	0.985786	0.107418	0.636924	-0.20366	1	-0.122611	0.99918	0.0205513	1		green
ND4L	ND4L	-0.0509214	0.977144	0.0764018	0.999085	-0.00107983	0.999947	-0.0444403	0.886221	0.0126748	0.988801	0.0320531	0.912749	-0.130722	1	-0.185563	0.99918	-0.118676	1		blue
ND5	ND5	-0.132396	0.873878	0.0210304	0.999085	0.0729298	0.999947	-0.104055	0.716884	0.0118897	0.99081	0.0949437	0.725275	-0.293761	1	0.0211292	0.99918	-0.195857	1		green
ND6	ND6	0.548328	0.012624	0.125462	0.999085	-0.308788	0.45369	0.525737	0.0168049	-0.199788	0.829256	-0.275161	0.416535	-0.395194	1	-0.256048	0.939419	0.00541939	1	1	pink
tRNA-Ala	tRNA-Ala	0.0756771	NA	-0.0187825	NA	0.562904	NA	0.110258	NA	-0.104535	NA	-0.00491662	NA	1.52126	1	-0.485615	NA	-0.965196	1		yellow
tRNA-Arg	tRNA-Arg	-0.00673458	0.999211	-0.0819008	0.999085	0.313033	0.829731	0.0028222	0.995353	-0.0161497	NA	0.0133347	0.982913	0.00914895	1	0.27933	NA	-0.119883	1		blue
tRNA-Asn	tRNA-Asn	0.211271	0.955398	-0.192266	0.999085	-0.0421456	NA	0.104479	0.928193	0.131763	NA	-0.222442	0.812364	-0.24321	1	-1.09395	NA	0.054013	1		turquoise
tRNA-Asp	tRNA-Asp	0.510798	NA	0.184532	NA	-0.463448	NA	0.932175	NA	-1.04173	NA	0.268975	NA	0.148503	1	0.624274	NA	3.33099	1		greenyellow
tRNA-Cys	tRNA-Cys	0.54894	0.878838	0.199466	0.999085	0.278396	NA	0.351864	0.800773	0.182365	NA	-0.48419	0.655651	-1.27191	1	0.325127	NA	0.946285	1		turquoise
tRNA-Gln	tRNA-Gln	0.281124	0.883687	0.191759	0.999085	0.819608	NA	0.062251	0.961655	0.336473	NA	-0.370179	0.692562	-1.03268	1	0.202297	NA	-1.0496	1		blue
tRNA-Glu	tRNA-Glu	-0.108561	0.976707	0.0205319	0.999085	0.344381	0.870034	-0.091864	0.884429	0.0170393	NA	0.073226	0.898939	-0.489673	1	0.227403	NA	0.123996	1		green
tRNA-Gly	tRNA-Gly	0.351533	0.837889	-0.0873422	0.999085	0.483816	NA	0.240699	0.734429	0.0761012	NA	-0.289574	0.602395	-0.396996	1	0.0721757	NA	0.121857	1		turquoise
tRNA-His	tRNA-His	-0.219402	0.889578	-0.244705	0.999085	0.320218	0.958482	-0.0908615	0.909368	-0.142019	NA	0.235743	0.673864	0.52075	1	-0.24627	NA	-0.230253	1		blue
tRNA-Ile	tRNA-Ile	0.178361	0.919601	-0.0826683	0.999085	0.220019	0.987994	0.16163	0.765342	-0.0519696	NA	-0.10504	0.837874	-0.240283	1	0.209274	NA	-0.109154	1		brown
tRNA-Leu	tRNA-Leu	0.513897	0.365102	0.0946449	0.999085	0.246363	0.958482	0.408196	0.319189	-0.00675541	NA	-0.360651	0.30265	-0.109781	1	-0.278586	NA	-0.0160307	1		black
tRNA-Lys	tRNA-Lys	0.0107719	0.8428	0.137173	0.999085	0.252308	0.920385	0.107023	0.82353	-0.195048	NA	0.0940319	0.833024	-0.164975	1	0.192894	NA	0.0142394	1		green
tRNA-Met	tRNA-Met	0.648028	0.0177848	-0.132207	0.999085	-0.74185	0.438037	0.109344	0.935745	1.08419	NA	-0.964885	0.048157	-0.723534	1	-0.447516	NA	-0.639795	1	1	turquoise
tRNA-Phe	tRNA-Phe	0.272586	NA	-0.58644	NA	2.32184	NA	0.48155	NA	-0.491126	NA	0.00472899	NA	0.834857	1	-1.59146	NA	2.82912	1		#N/A
tRNA-Pro	tRNA-Pro	0.555283	NA	-0.0830649	NA	0.224681	NA	0.320651	NA	0.237673	NA	-0.519465	NA	-1.62648	1	1.87466	NA	1.53956	1		turquoise
tRNA-Ser	tRNA-Ser	-0.245781	0.549887	0.140647	0.999085	0.0357639	0.999947	-0.0714945	0.89885	-0.205421	0.801796	0.289858	0.322926	-0.203269	0.552621	-0.149979	0.99918	0.0262895	1		green
tRNA-Thr	tRNA-Thr	0.0324658	0.989913	-0.123359	0.999085	0.00678706	0.999947	0.0516251	0.935538	-0.0531228	NA	0.0029549	0.996723	-0.0696303	1	-0.129727	NA	-0.0820902	1		brown
tRNA-Trp	tRNA-Trp	0.0565104	0.953613	-0.0963827	0.999085	0.486685	NA	0.162101	0.894645	-0.236114	NA	0.0834799	0.94478	-0.72976	1	-0.109206	NA	-0.211532	1		brown
tRNA-Tyr	tRNA-Tyr	-0.603331	0.628368	0.272076	0.999085	0.201699	0.999947	-0.236885	0.829719	-0.35597	0.814753	0.646569	0.309513	-0.116601	0.0281038	0.419014	0.99918	-0.140921	1		green
tRNA-Val	tRNA-Val	-0.972717	NA	0.964297	NA	-0.520077	NA	0.995049	NA	-2.4787	NA	2.2413	NA	-1.39999	1	-1.38006	NA	-0.653572	1		#N/A
XLOC_000001	LOC107199547	-2.90122	0.222382	1.5788	0.999085	1.40967	0.999947	-6.44512	0.440985	6.66758	0.31701	-4.7779	0.570244	14.1086	0.223736	9.49884	0.818737	6.44606	1		green
XLOC_000002	CUFF.1.1,CUFF.1.2,CUFF.1.3	-0.282029	0.919711	-0.35722	0.999085	0.213164	NA	-0.10848	0.927103	-0.202091	NA	0.315159	0.727291	-0.654741	1	0.926449	NA	0.507906	1		blue
XLOC_000003	CUFF.2.1,CUFF.2.2	-0.365209	0.619416	0.140336	0.999085	0.218528	0.999947	-0.148912	0.8201	-0.222743	NA	0.389138	0.320311	-0.329215	1	-0.0581397	NA	0.50061	1		green
XLOC_000004	LOC107199548	NA	NA	NA	NA	NA	NA	NA	NA	NA	NA	NA	NA	NA	NA	NA	NA	NA	NA		#N/A
XLOC_000005	LOC107199549	-1.64059	NA	0.145251	NA	1.03324	NA	-1.54738	NA	0.693545	NA	0.972156	NA	-2.51563	1	-0.291403	NA	0.163723	1		#N/A
XLOC_000006	CUFF.3.1	0.514471	NA	-0.0916271	0.999085	0.0384235	NA	0.310709	0.816338	0.230063	NA	-0.482834	NA	0.744301	1	0.246591	NA	-1.09793	1		turquoise
XLOC_000007	CUFF.4.1	0.305593	NA	-0.421465	NA	0.138217	NA	-0.0462377	NA	0.704518	NA	-0.555611	NA	0.752488	1	-0.316915	NA	-0.375166	1		yellow
XLOC_000008	CUFF.5.1	-0.598149	NA	0.433896	0.999085	0.371303	NA	-0.444793	NA	-0.0111374	NA	0.441801	NA	1.99442	1	1.76118	NA	0.605892	1		yellow
XLOC_000009	LOC107199550	0.420172	NA	-1.00228	NA	-0.570979	NA	1.4317	NA	-1.88966	NA	0.705366	NA	1.27654	1	-1.9203	NA	-0.117102	1		#N/A
XLOC_000010	LOC107198531	NA	NA	NA	NA	NA	NA	NA	NA	NA	NA	NA	NA	NA	NA	NA	NA	NA	NA		#N/A
XLOC_000011	LOC107198536	NA	NA	NA	NA	NA	NA	NA	NA	NA	NA	NA	NA	NA	NA	NA	NA	NA	NA		#N/A
XLOC_000012	LOC107198532	NA	NA	NA	NA	NA	NA	NA	NA	NA	NA	NA	NA	NA	NA	NA	NA	NA	NA		#N/A
XLOC_000013	LOC107198533	NA	NA	NA	NA	NA	NA	NA	NA	NA	NA	NA	NA	NA	NA	NA	NA	NA	NA		#N/A
XLOC_000014	PCDH10	0.0936493	NA	-0.214067	NA	0.293747	NA	-0.0913043	NA	0.377742	NA	-0.245001	NA	-0.257271	1	-0.428193	NA	0.265506	1		blue
XLOC_000015	LOC107198537	NA	NA	NA	NA	NA	NA	NA	NA	NA	NA	NA	NA	NA	NA	NA	NA	NA	NA		#N/A
XLOC_000016	LOC107198535	NA	NA	NA	NA	NA	NA	NA	NA	NA	NA	NA	NA	NA	NA	NA	NA	NA	NA		#N/A
XLOC_000017	LOC107198528	NA	NA	NA	NA	NA	NA	NA	NA	NA	NA	NA	NA	NA	NA	NA	NA	NA	NA		#N/A
XLOC_000018	LOC107198534	NA	NA	NA	NA	NA	NA	NA	NA	NA	NA	NA	NA	NA	NA	NA	NA	NA	NA		#N/A
XLOC_000019	LOC107198539	NA	NA	NA	NA	NA	NA	NA	NA	NA	NA	NA	NA	NA	NA	NA	NA	NA	NA		#N/A
XLOC_000020	LOC107198529	NA	NA	NA	NA	NA	NA	NA	NA	NA	NA	NA	NA	NA	NA	NA	NA	NA	NA		#N/A
XLOC_000021	CUFF.6.1	0.619275	NA	-0.146055	NA	0.0312847	NA	0.818371	NA	-0.64488	NA	-0.0261359	NA	-0.841218	1	1.0253	NA	0.631337	1		greenyellow
XLOC_000022	CUFF.7.1	0.276471	0.785524	-0.212479	0.999085	-0.160676	0.999947	0.28803	0.564879	-0.14779	NA	-0.118147	0.833543	-0.142273	1	-0.306222	NA	-0.406847	1		pink
XLOC_000023	CUFF.8.1	0.223737	NA	-0.280403	0.999085	0.188898	NA	0.192035	0.886221	-0.0331028	NA	-0.143681	NA	-0.218683	1	-0.295158	NA	0.443657	1		turquoise
XLOC_000024	CUFF.9.1	-1.47517	NA	-0.308213	NA	-0.712036	NA	-1.28443	NA	0.559362	NA	0.977965	NA	-1.00366	1	2.55462	NA	2.9702	1		blue
XLOC_000025	LOC107199551	0.487433	0.833526	-0.407822	0.999085	0.758892	NA	0.353278	0.702267	0.0765716	NA	-0.383922	0.604624	-0.485135	1	-0.207808	NA	0.0773517	1		turquoise
XLOC_000026	CUFF.10.1	0.233518	NA	-0.359556	NA	0.56673	NA	0.170477	NA	0.0479832	NA	-0.197431	NA	0.774918	1	-2.59155	NA	-0.123558	1		turquoise
XLOC_000027	CUFF.11.1	-0.6748	NA	0.35523	NA	0.190228	NA	-0.297557	NA	-0.323037	NA	0.682564	NA	0.266341	1	1.1031	NA	0.202455	1		tan
XLOC_000028	CUFF.12.1	-0.677601	NA	0.126799	NA	-0.680234	NA	-0.240125	NA	-0.443529	NA	0.739186	NA	-1.00268	1	-0.435738	NA	0.797897	1		red
XLOC_000029	CUFF.13.1	-0.930417	NA	-0.378529	NA	-0.322275	NA	-0.77743	NA	0.202795	NA	0.650678	NA	-0.323168	1	0.648397	NA	-0.000741321	1		purple
XLOC_000030	LOC107199552	0.36317	0.866283	-0.0580841	0.999085	0.144078	NA	0.227595	0.797784	0.132224	NA	-0.329101	0.627489	-0.16915	1	-0.475398	NA	0.180716	1		turquoise
XLOC_000031	CUFF.14.1	0.155819	NA	0.638996	0.999085	0.318315	NA	-0.145837	0.919526	0.630709	NA	-0.409828	NA	-0.528356	1	0.156219	NA	0.154279	1		black
XLOC_000032	NQO2	0.372179	0.657364	0.0527928	0.999085	-0.246031	0.970555	0.317995	0.495833	-0.0601557	NA	-0.237537	0.598329	0.317849	1	0.0167473	NA	-0.536309	1		pink
XLOC_000033	LOC107199554	0.607466	0.832813	-0.124566	0.999085	0.440497	NA	0.424846	0.72288	0.141916	NA	-0.500719	0.586603	0.581657	1	0.0889231	NA	-0.745784	1		yellow
XLOC_000034	LOC107199555	0.149792	0.984672	0.0610754	0.999085	0.108763	NA	0.11782	0.914547	-0.00429247	NA	-0.107506	0.909744	0.363152	1	-0.166327	NA	0.22946	1		lightyellow
XLOC_000035	CUFF.16.1,CUFF.16.2	0.624499	0.561907	-0.13432	0.999085	0.0407457	NA	0.343364	0.736418	0.384686	NA	-0.636849	0.279333	-0.222425	1	0.141266	NA	-0.0351597	1		turquoise
XLOC_000036	CUFF.17.1,CUFF.17.2,CUFF.17.3	0.811701	0.26458	0.0714431	0.999085	-0.098567	0.999947	0.652781	0.242513	0.000284257	NA	-0.554532	0.244754	0.682321	1	-0.261275	NA	0.351216	1		turquoise
XLOC_000037	LOC107199556	0.636797	0.437238	-0.101715	0.999085	0.135848	NA	0.53505	0.316293	-0.0496296	NA	-0.409234	0.40009	0.0144342	1	-0.495886	NA	0.407838	1		turquoise
XLOC_000038	CUFF.20.1	-0.327692	0.858931	0.346883	0.999085	0.212676	NA	-0.0526469	0.970345	-0.355691	NA	0.427963	0.64542	-0.119219	1	-0.453511	NA	0.437307	1		green
XLOC_000039	LOC107199558	0.559912	NA	-0.652829	NA	0.839176	NA	0.616559	NA	-0.392859	NA	-0.14323	NA	0.159083	1	2.2557	NA	3.87006	1		greenyellow
XLOC_000040	CUFF.21.1,CUFF.21.2,CUFF.21.3,CUFF.21.4,CUFF.21.5,CUFF.21.6	0.147911	0.854662	-0.0161702	0.999085	-0.0516129	0.999947	0.0885874	0.802756	0.0491473	0.958478	-0.134735	0.621149	-0.254877	1	-0.230744	0.99918	0.122196	1		turquoise
XLOC_000041	LOC109022444	0.326093	0.845586	0.232484	0.999085	0.0134861	0.999947	0.212161	0.767783	0.0944439	NA	-0.283295	0.600922	-0.711465	1	-0.311394	NA	-0.159382	1		brown
XLOC_000042	LOC107199559	-0.315237	NA	0.122336	NA	-0.727161	NA	0.499344	NA	-1.34407	NA	0.972163	NA	-0.0707247	1	-0.279942	NA	0.148669	1		#N/A
XLOC_000043	LOC109022445	-2.41973	NA	-1.26424	NA	0.280249	NA	-2.70252	NA	2.07291	NA	1.28556	NA	-2.91523	1	0.722343	NA	1.27043	1		#N/A
XLOC_000044	LOC107199560	0.861974	NA	0.439918	NA	-1.3479	NA	-0.00773186	NA	2.28614	NA	-1.55091	NA	1.78225	1	2.07914	NA	1.87031	1		magenta
XLOC_000045	CUFF.22.1	0.361155	NA	0.554212	0.999085	0.140168	NA	0.335228	0.790527	-0.106534	NA	-0.196197	NA	0.815355	1	-0.194378	NA	-0.79603	1		brown
XLOC_000046	CUFF.23.1	0.608197	NA	-0.160668	0.999085	-0.0819532	NA	0.465965	NA	0.0482856	NA	-0.447456	NA	0.56163	1	-0.370555	NA	-0.980396	1		turquoise
XLOC_000047	LOC107199561	0.239566	0.837889	0.0355924	0.999085	-0.0124253	0.999947	0.250571	0.614377	-0.135171	NA	-0.100899	0.857608	0.140727	1	0.172345	NA	-0.12522	1		lightcyan
XLOC_000048	LOC107199562	-1.03656	NA	0.610466	NA	0.630537	NA	-0.943337	NA	0.331789	NA	0.611486	NA	-1.47232	1	-1.66163	NA	1.10816	1		#N/A
XLOC_000049	LOC107199563	NA	NA	NA	NA	NA	NA	NA	NA	NA	NA	NA	NA	NA	NA	NA	NA	NA	NA		#N/A
XLOC_000050	LOC107199563	0.231379	NA	0.0917044	0.999085	-0.606103	NA	0.173984	0.901683	0.0291684	NA	-0.182323	NA	-0.592553	1	-0.110223	NA	0.328935	1		turquoise
XLOC_000051	CUFF.26.1	-0.171234	0.838019	0.235541	0.999085	-0.0114574	0.999947	-0.286782	0.635743	0.327513	0.773686	-0.0225013	0.984269	-0.528646	1	-0.817463	0.99918	0.63799	1		green
XLOC_000052	CUFF.27.1	0.511398	0.375879	0.090735	0.999085	0.114036	0.999947	0.464895	0.231624	-0.131407	NA	-0.286014	0.511489	0.100461	1	0.158449	NA	0.126663	1		turquoise
XLOC_000053	CUFF.28.1,CUFF.28.2,CUFF.28.3,CUFF.28.4	-0.269891	0.737775	0.857813	0.999085	0.783085	0.859308	0.118296	0.942027	-0.654229	NA	0.528656	0.628337	1.23092	1	0.363555	NA	-0.67751	1		brown
XLOC_000054	CUFF.29.1	0.386904	0.553459	-0.107725	0.999085	0.0260623	0.999947	0.272568	0.546165	0.0693122	NA	-0.312348	0.330017	-0.421258	1	-0.0144203	NA	-0.051173	1		turquoise
XLOC_000055	BYSL	0.253752	0.836653	0.18749	0.999085	-0.156576	0.999947	0.142654	0.810874	0.119048	NA	-0.244705	0.565984	0.182516	1	-0.569006	NA	-0.243415	1		turquoise
XLOC_000056	CUFF.32.1	2.48417	NA	0.0356595	NA	-0.923244	NA	2.51159	NA	-0.811567	NA	-0.692875	NA	1.55809	1	-2.88609	NA	-0.803182	1		brown
XLOC_000057	CUFF.31.1,CUFF.31.2,CUFF.31.3,CUFF.31.4,CUFF.31.5	-0.106633	NA	0.311849	NA	0.559068	NA	-0.197409	NA	0.231477	NA	-0.0313142	NA	-2.4739	1	1.20732	NA	-1.40997	1		blue
XLOC_000058	LOC107199565	-0.233419	0.714072	0.307499	0.999085	-0.128055	0.999947	-0.321231	0.569656	0.304562	NA	0.0377841	0.963204	-0.750488	1	-0.160351	NA	0.0941026	1		blue
XLOC_000059	LOC107199566	-0.971071	NA	-1.76856	NA	-0.237749	NA	-0.926971	NA	0.446409	NA	0.591426	NA	-1.01823	1	-0.712339	NA	-0.219394	1		yellow
XLOC_000060	LOC107199566	NA	NA	NA	NA	NA	NA	NA	NA	NA	NA	NA	NA	NA	NA	NA	NA	NA	NA		#N/A
XLOC_000061	LOC107199567	0.309378	0.270746	0.248045	0.999085	-0.254087	0.999947	-0.0103379	0.991835	0.612053	NA	-0.516108	0.260392	0.479399	1	0.341537	NA	-0.17411	1		tan
XLOC_000062	CUFF.37.1	-1.75296	NA	-0.754442	NA	1.08978	NA	-1.26818	NA	0.307232	NA	1.3159	NA	4.26793	1	2.22725	NA	1.19195	1		purple
XLOC_000063	CUFF.38.1	-0.178099	NA	-0.378684	NA	1.06275	NA	-0.606017	NA	1.12463	NA	-0.376517	NA	1.86403	1	-2.63485	NA	-0.47478	1		turquoise
XLOC_000064	CUFF.39.1	-0.845696	NA	-0.751325	0.999085	0.556355	NA	-1.00608	0.378182	0.833742	NA	0.356259	NA	0.0451197	1	-0.189425	NA	1.36578	1		purple
XLOC_000065	CUFF.40.1	0.132715	0.71325	-0.214496	0.999085	-0.0402932	0.999947	0.29923	0.666505	-0.38224	NA	0.11306	0.886288	0.58982	1	-0.199475	NA	1.03496	1		midnightblue
XLOC_000066	LOC107199568	0.148088	0.720684	0.239989	0.968113	-0.0128684	0.999947	0.178729	0.543152	-0.132445	0.832804	-0.0393881	0.918884	-0.109613	1	-0.475943	0.99918	-0.107242	1		brown
XLOC_000067	CUFF.42.1,CUFF.42.2	0.344199	0.653787	0.333489	0.999085	0.0446553	0.999947	0.273949	0.531618	-0.0148118	0.997311	-0.239936	0.533455	0.00323151	1	-0.759443	0.659057	0.0590748	1		brown
XLOC_000068	LOC107199569	0.370855	NA	-0.519621	NA	-0.350563	NA	0.0349238	NA	0.658276	NA	-0.581694	NA	0.541359	1	-0.532092	NA	-2.21683	1		turquoise
XLOC_000069	LOC107199570	-1.4602	NA	-0.63375	NA	0.912975	NA	-1.36698	NA	0.683771	NA	0.937562	NA	-2.14798	1	1.8522	NA	-1.28126	1		#N/A
XLOC_000070	LOC107199571	-0.899798	0.791871	-1.57907	0.803253	0.959858	NA	-0.306253	0.888933	-0.485139	NA	0.95795	0.533549	0.327274	1	1.91653	NA	2.37223	1		blue
XLOC_000071	CUFF.45.1	-1.21569	NA	0.683491	NA	-0.242451	NA	-0.44046	NA	-0.59666	NA	1.24765	NA	-0.22306	1	1.73462	NA	1.68766	1		red
XLOC_000072	LOC107199572	1.07639	0.000648221	0.0923951	0.999085	0.0981719	0.999947	0.794898	0.0737261	0.195998	NA	-0.835287	0.00335768	0.900483	1	-0.00142864	NA	-0.00523989	1	1	turquoise
XLOC_000073	LOC107199573	0.0336339	0.729152	0.263883	0.999085	0.106097	0.999947	0.203789	0.766986	-0.345468	NA	0.160163	0.80084	0.0461316	1	-0.374943	NA	-0.433353	1		brown
XLOC_000074	CUFF.47.1	0.292838	0.92628	-0.0901894	0.999085	-0.3494	NA	0.211981	0.812047	0.0334469	NA	-0.225527	0.768273	0.974628	1	-0.38745	NA	-0.183356	1		brown
XLOC_000075	LOC107199574	0.156154	0.836653	-0.0221591	0.999085	0.00304226	0.999947	0.123022	0.663146	-0.00802315	0.997311	-0.110766	0.674966	0.388254	1	0.139602	0.99918	-0.227925	1		grey
XLOC_000076	CUFF.49.1	-0.0633231	NA	-0.647092	NA	-0.212542	NA	-0.214461	NA	0.357547	NA	-0.138076	NA	-2.61021	1	0.0844123	NA	-0.67812	1		yellow
XLOC_000077	LOC107199575	1.66613	NA	0.17311	NA	-0.651384	NA	1.15955	NA	0.300048	NA	-1.36867	NA	-1.03929	1	-1.42839	NA	-1.5762	1		#N/A
XLOC_000078	CUFF.50.1	0.334	0.867902	0.0479589	0.999085	0.078233	0.999947	0.275881	0.686429	-0.0326894	NA	-0.222149	0.729018	0.468841	1	0.359278	NA	0.605878	1		turquoise
XLOC_000079	NUP62CL	0.230852	0.537264	-0.0670105	0.999085	0.0545995	0.999947	0.111604	0.774443	0.146159	NA	-0.242472	0.255825	0.244584	1	-0.130579	NA	0.233893	1		turquoise
XLOC_000080	LOC107199577	-0.486861	NA	0.694457	NA	-0.747816	NA	-0.730943	NA	0.788436	NA	0.0500459	NA	1.09718	1	1.92782	NA	-1.2653	1		green
XLOC_000081	LOC107199578	-1.79482	NA	-0.472163	NA	0.761963	NA	-1.71039	NA	1.03058	NA	1.12452	NA	-3.25834	1	3.00525	NA	-1.39618	1		#N/A
XLOC_000082	LOC107199579	0.420671	0.223252	0.395308	0.755292	-0.187378	0.989781	0.197704	0.724338	0.295946	NA	-0.453752	0.0893871	-0.664716	1	-0.537312	NA	0.237476	1		turquoise
XLOC_000083	CUFF.52.1	-0.783586	NA	-0.852413	0.999085	-0.501974	NA	-0.49057	0.841546	-0.176202	NA	0.692039	NA	-0.454619	1	3.01748	NA	2.02267	1		purple
XLOC_000084	MGAT1	0.387328	0.449536	-0.000670883	0.999794	-0.0485498	0.999947	0.273033	0.493942	0.0578824	NA	-0.309276	0.28207	0.244053	1	-0.853548	0.57119	0.210542	1		turquoise
XLOC_000085	CUFF.54.1	0.539427	NA	0.0048776	0.999794	0.251425	NA	0.209996	NA	0.550519	NA	-0.658722	NA	-0.219156	1	-0.483757	NA	-0.776169	1		turquoise
XLOC_000086	CUFF.55.1	-0.525229	NA	-0.338364	0.999085	0.688862	NA	-0.421894	NA	0.0723916	NA	0.366737	NA	0.49003	1	0.144334	NA	1.281	1		purple
XLOC_000087	CUFF.56.1	0.16569	0.986782	-0.459474	0.999085	0.0285579	NA	0.110483	0.935745	0.0440793	NA	-0.143809	0.905644	-0.82851	1	-0.398455	NA	-0.625786	1		brown
XLOC_000088	CUFF.57.1	0.834764	NA	0.115366	NA	0.045138	NA	0.690543	NA	-0.0263347	NA	-0.553801	NA	-0.596152	1	0.26508	NA	0.886408	1		cyan
XLOC_000089	CUFF.58.1	1.19926	NA	0.21517	NA	-0.125809	NA	0.824169	NA	0.544171	NA	-1.06438	NA	0.569025	1	-3.62404	NA	0.198431	1		turquoise
XLOC_000090	CUFF.60.1,CUFF.60.2	NA	NA	NA	NA	NA	NA	NA	NA	NA	NA	NA	NA	NA	NA	NA	NA	NA	NA		#N/A
XLOC_000091	CUFF.59.1	0.565445	NA	-0.300574	NA	-0.516999	NA	0.248838	NA	0.334267	NA	-0.57609	NA	0.353761	1	3.00211	NA	-1.61575	1		grey60
XLOC_000092	CUFF.61.1	0.750109	0.0753863	-0.600988	0.365877	-0.194714	0.999947	0.672916	0.0676021	-0.174351	NA	-0.423536	0.334446	-0.828208	1	-0.469574	NA	-0.0308355	1		turquoise
XLOC_000093	LOC107199583	NA	NA	NA	NA	NA	NA	NA	NA	NA	NA	NA	NA	NA	NA	NA	NA	NA	NA		#N/A
XLOC_000094	LOC107199584	1.26194	NA	0.702201	NA	-0.472125	NA	0.877402	NA	-0.0288719	NA	-0.965678	NA	-0.44075	1	-0.0542342	NA	0.899177	1		#N/A
XLOC_000095	LOC107199585	-0.00940371	0.957904	-0.102989	0.999085	0.014077	0.999947	0.0475591	0.935745	-0.109434	NA	0.0631038	0.905095	0.221499	1	-0.251593	NA	-0.231455	1		salmon
XLOC_000096	LOC107199586	-0.83291	NA	1.62714	NA	1.13352	NA	-0.458991	NA	-0.217408	NA	0.678446	NA	2.39807	1	3.94673	NA	2.74777	1		black
XLOC_000097	CUFF.62.1	1.48403	NA	-1.54388	NA	-0.49156	NA	1.47472	NA	-0.573781	NA	-0.537365	NA	-1.1209	1	2.18928	NA	-0.467942	1		salmon
XLOC_000098	LOC109022446	-2.44542	NA	1.72045	NA	0.754507	NA	-2.13962	NA	1.05277	NA	1.72528	NA	-0.0100849	1	2.92768	NA	-2.52587	1		blue
XLOC_000099	LOC107199587	1.13712	0.0436971	0.467811	0.999085	-0.0649014	0.999947	0.941381	0.0678891	-0.0202972	NA	-0.736437	0.122626	0.623059	1	-0.666747	NA	-0.122503	1	1	turquoise
XLOC_000100	CUFF.64.1	-1.57845	NA	-1.61403	NA	0.331298	NA	-1.59013	NA	0.924645	NA	0.977036	NA	-0.8464	1	-0.0223822	NA	6.23357	0.833721		blue
XLOC_000101	LOC109022447	-0.271861	0.487333	-0.0294012	0.999085	0.0567439	0.999947	-0.211358	0.399292	0.0206936	NA	0.197375	0.385515	-0.130574	1	-0.0573879	0.99918	0.3624	1		blue
XLOC_000102	CUFF.66.1,CUFF.66.2,CUFF.66.3,CUFF.66.4,CUFF.66.5,CUFF.66.6,CUFF.66.7,CUFF.66.8	-0.193349	0.985354	0.613774	0.999085	0.342045	0.999947	-0.174823	0.879439	0.0520825	NA	0.119149	0.932882	-0.287182	1	-1.82849	NA	-0.0509145	1		brown
XLOC_000103	LOC107199588	0.0200012	NA	0.0193325	NA	-0.926688	NA	0.237859	NA	-0.44947	NA	0.232982	NA	1.02811	1	-0.478105	NA	-1.48732	1		red
XLOC_000104	LOC107199589	-0.31522	NA	0.129575	NA	0.149645	NA	-0.582664	NA	0.692463	NA	-0.109845	NA	2.78951	1	2.63007	NA	2.06987	1		#N/A
XLOC_000105	LOC107199588	NA	NA	NA	NA	NA	NA	NA	NA	NA	NA	NA	NA	NA	NA	NA	NA	NA	NA		#N/A
XLOC_000106	CUFF.68.1,CUFF.68.2,CUFF.68.3,CUFF.68.4	0.390063	0.836653	0.399423	0.999085	0.140083	0.999947	-0.292634	0.925561	0.998504	NA	-0.855603	0.716708	-2.78543	1	-4.27169	NA	0.507048	1		blue
XLOC_000107	CUFF.69.1	0.716969	0.699895	0.417251	0.999085	-0.00812705	NA	0.539331	0.579633	0.0745703	NA	-0.532588	0.486314	-0.00627794	1	-1.4105	NA	0.537651	1		black
XLOC_000108	LOC107199590	0.116863	0.74193	-0.108915	0.999085	0.0579152	0.999947	0.186112	0.6221	-0.193667	NA	0.0149721	0.978341	-0.0349674	1	0.0765369	NA	0.0854725	1		turquoise
XLOC_000109	LOC107199591	NA	NA	NA	NA	NA	NA	NA	NA	NA	NA	NA	NA	NA	NA	NA	NA	NA	NA		#N/A
XLOC_000110	CUFF.71.1	0.766394	0.34089	0.193489	0.999085	-0.0207891	NA	0.472166	0.576363	0.353753	NA	-0.718995	0.138635	0.470149	1	-0.64713	NA	0.287409	1		turquoise
XLOC_000111	CUFF.72.1	0.213371	0.803727	-0.0711094	0.999085	0.232285	NA	-0.0756292	0.958231	0.543437	NA	-0.415048	0.678507	-0.220401	1	-1.46961	NA	1.23284	1		turquoise
XLOC_000112	CUFF.73.1	1.58911	0.282177	-0.363136	0.999085	0.27643	NA	1.21758	0.321401	0.198813	NA	-1.13929	0.208971	2.28353	1	0.0796681	NA	-0.761965	1		yellow
XLOC_000113	LOC107199592	0.109307	0.963728	-0.0165694	0.999085	-0.704535	NA	-0.0456728	0.977293	0.238105	NA	-0.195337	0.881732	2.34464	1	1.36548	NA	0.606021	1		purple
XLOC_000114	NOP9	0.897715	NA	0.125079	0.999085	-0.260522	NA	0.312269	NA	1.25471	NA	-1.22278	NA	0.724298	1	-0.185592	NA	-0.243912	1		turquoise
XLOC_000115	LOC107199594	0.232316	NA	1.47231	NA	1.26908	NA	-0.0562865	NA	0.436451	NA	-0.349499	NA	0.0712719	1	-3.55717	NA	3.93402	1		#N/A
XLOC_000116	CUFF.74.1	0.1775	0.955396	0.2972	0.999085	0.1146	NA	0.23155	0.841546	-0.18853	NA	-0.0242034	0.987121	-0.147973	1	1.00806	NA	-0.029626	1		green
XLOC_000117	RCE1	0.740246	NA	-0.145673	0.999085	-0.0933631	NA	0.626818	0.67741	-0.0372125	NA	-0.492134	NA	1.01129	1	-0.339009	NA	0.943663	1		pink
XLOC_000118	CUFF.76.1	0.183939	0.967479	0.0618631	0.999085	0.340112	NA	0.179704	0.852408	-0.0758602	NA	-0.0918228	0.922667	0.0269825	1	0.54903	NA	-0.181961	1		yellow
XLOC_000119	CUFF.77.1	0.899742	NA	-0.0460409	NA	-0.137126	NA	0.588339	NA	0.358772	NA	-0.808883	NA	0.0614516	1	0.179473	NA	1.69488	1		turquoise
XLOC_000120	CUFF.78.1,CUFF.78.2	0.884551	NA	0.0436454	NA	-0.102686	NA	0.670072	NA	0.128106	NA	-0.671172	NA	-0.260851	1	-0.204131	NA	0.613617	1		magenta
XLOC_000121	CUFF.79.1	1.01815	NA	-0.401824	NA	0.576312	NA	1.15104	NA	-0.685038	NA	-0.208165	NA	-0.80845	1	2.18946	NA	-0.77399	1		turquoise
XLOC_000122	CUFF.80.1	1.69665	NA	0.624148	NA	0.420958	NA	1.146	NA	0.730183	NA	-1.51325	NA	-1.25442	1	-0.932974	NA	0.175198	1		turquoise
XLOC_000123	LOC107199596	-0.20537	NA	-0.135624	NA	1.3215	NA	-0.35058	NA	0.482833	NA	-0.0221714	NA	0.046766	1	1.67345	NA	-2.22443	1		#N/A
XLOC_000124	CUFF.81.1	0.101146	0.980578	0.677488	0.999085	0.0311382	NA	0.145564	0.902594	-0.133179	NA	-0.0055089	0.996723	0.509825	1	1.07426	NA	-0.10908	1		black
XLOC_000125	CUFF.82.1	-0.38051	0.235995	0.0794884	0.999085	-0.00663652	0.999947	-0.223179	0.519307	-0.100409	NA	0.341628	0.0995939	0.217881	1	0.16742	NA	0.0152266	1		red
XLOC_000126	CUFF.83.1	0.811692	0.365848	-0.141089	0.999085	0.155805	NA	0.593836	0.402794	0.150198	NA	-0.637862	0.204828	0.206263	1	0.00264434	NA	0.0372496	1		turquoise
XLOC_000127	CUFF.84.1	-0.0464931	NA	-0.685971	0.999085	0.282093	NA	0.244989	0.873624	-0.526076	NA	0.322448	NA	-0.968542	1	0.135588	NA	0.853398	1		midnightblue
XLOC_000128	CUFF.85.1	0.348729	0.73514	0.0249128	0.999085	-0.434682	0.656396	0.30441	0.544457	-0.0677555	NA	-0.213837	0.668636	0.390209	1	-0.436272	NA	0.346763	1		turquoise
XLOC_000129	LOC107199597	0.406107	NA	0.610465	NA	-0.331252	NA	0.13867	NA	0.331793	NA	-0.470514	NA	-1.42333	1	1.10208	NA	-0.810957	1		#N/A
XLOC_000130	CUFF.86.1	-1.14695	NA	-1.23585	NA	1.15957	NA	-1.11735	NA	0.594532	NA	0.68287	NA	-0.0593466	1	2.64521	NA	1.90658	1		blue
XLOC_000131	CUFF.87.1	-0.663761	0.819401	-0.112966	0.999085	0.250791	NA	-0.556647	0.613796	0.133252	NA	0.457428	0.686018	-0.401255	1	1.01644	NA	0.197556	1		blue
XLOC_000132	CUFF.88.1	-2.18487	NA	0.291747	NA	0.0212245	NA	-0.706581	NA	-0.85449	NA	2.21673	NA	-0.935945	1	1.29914	NA	-0.409311	1		blue
XLOC_000133	LOC107199598	NA	NA	NA	NA	NA	NA	NA	NA	NA	NA	NA	NA	NA	NA	NA	NA	NA	NA		#N/A
XLOC_000134	LOC107199599	0.365429	NA	0.358898	0.999085	0.0116759	NA	0.302541	NA	-0.0287368	NA	-0.242788	NA	-0.519637	1	0.607762	NA	-0.228547	1		lightyellow
XLOC_000135	CUFF.89.1	-0.0885523	0.986782	-0.183861	0.999085	0.385317	NA	0.00937367	0.994568	-0.149284	NA	0.146533	0.918529	-2.25815	1	-0.41772	NA	0.401116	1		blue
XLOC_000136	CUFF.90.1	1.06936	NA	0.695203	NA	0.649101	NA	1.33767	NA	-0.959789	NA	-0.0879177	NA	0.699473	1	-0.947743	NA	2.06324	1		black
XLOC_000137	CUFF.92.1,CUFF.92.2	NA	NA	NA	NA	NA	NA	NA	NA	NA	NA	NA	NA	NA	NA	NA	NA	NA	NA		#N/A
XLOC_000138	CUFF.91.1,CUFF.91.2,CUFF.91.3,CUFF.91.4,CUFF.91.5,CUFF.91.6	-1.18304	NA	-1.12839	NA	0.44669	NA	-2.00802	NA	2.97432	NA	0.0226664	NA	2.22658	1	2.79197	NA	-0.669851	1		blue
XLOC_000139	CUFF.93.1	0.644648	0.425856	0.130088	0.999085	0.134509	0.999947	0.523312	0.33857	-0.0250158	NA	-0.435797	0.36248	-0.37256	1	-0.679624	NA	-0.297761	1		turquoise
XLOC_000140	CUFF.94.1,CUFF.94.2,CUFF.94.3,CUFF.94.4,CUFF.94.5,CUFF.94.6	-0.118462	0.972297	0.330235	0.999085	0.344163	0.999947	-0.175697	0.891263	0.175391	NA	0.00662818	0.996723	0.0415132	1	-2.19421	NA	-0.236606	1		blue
XLOC_000141	CUFF.95.1,CUFF.95.2,CUFF.95.3,CUFF.95.4	0.0800601	0.928602	-0.215009	0.999085	0.0071525	0.999947	-0.00716162	0.991835	0.142763	NA	-0.129368	0.804141	0.317963	1	0.131551	NA	-0.369957	1		yellow
XLOC_000142	CUFF.96.1,CUFF.96.2,CUFF.96.3,CUFF.96.4	-0.99322	0.568907	-0.05145	0.999085	-0.239879	NA	-0.608245	0.584961	-0.145954	NA	0.844823	0.320729	-0.775087	1	-1.76846	NA	0.871933	1		blue
XLOC_000143	CUFF.97.1	0.768625	NA	-0.887057	NA	-0.842755	NA	0.45743	NA	0.346446	NA	-0.721254	NA	-1.59366	1	1.45121	NA	-0.51573	1		pink
XLOC_000144	LOC107199600	0.396111	NA	-0.801453	NA	-0.781382	NA	0.475911	NA	-0.352504	NA	-0.0962072	NA	-1.42046	1	-1.62355	NA	1.86949	1		#N/A
XLOC_000145	CUFF.98.1	0.408328	NA	0.302066	NA	0.0605386	NA	0.382961	NA	-0.128724	NA	-0.209203	NA	-2.32987	1	0.170052	NA	0.994162	1		blue
XLOC_000146	LOC107199601	-0.0844542	0.494754	0.178864	0.999085	0.477953	0.792682	0.220385	0.788363	-0.516792	NA	0.341876	0.578089	-0.819881	1	-0.470709	NA	-0.0869285	1		blue
XLOC_000147	LOC107199601	NA	NA	NA	NA	NA	NA	NA	NA	NA	NA	NA	NA	NA	NA	NA	NA	NA	NA		#N/A
XLOC_000148	CUFF.100.1	0.6367	NA	0.0735088	0.999085	0.39547	NA	0.41274	NA	0.248301	NA	-0.575266	NA	0.642544	1	-0.513592	NA	-0.402148	1		turquoise
XLOC_000149	CUFF.101.1,CUFF.101.2	0.292652	0.85067	0.12769	0.999085	-0.231561	0.999947	0.272172	0.63584	-0.0965893	NA	-0.157052	0.792076	0.842486	1	0.0732523	NA	0.0223338	1		grey
XLOC_000150	LOC107199602	0.237183	0.39852	-0.0318868	0.999085	-0.365559	0.976701	0.509211	0.496895	-0.618306	NA	0.187859	0.831953	0.0588665	1	-0.500762	NA	0.959942	1		greenyellow
XLOC_000151	CUFF.103.1	-2.39545	NA	0.618051	NA	-0.0490368	NA	-1.92746	NA	0.774079	NA	1.80235	NA	-0.662607	1	-0.445608	NA	2.04369	1		purple
XLOC_000152	CUFF.105.1,CUFF.105.10,CUFF.105.11,CUFF.105.12,CUFF.105.13,CUFF.105.14,CUFF.105.2,CUFF.105.3,CUFF.105.4,CUFF.105.5,CUFF.105.6,CUFF.105.7,CUFF.105.8,CUFF.105.9	1.08094	0.74054	-0.19036	0.999085	0.133932	NA	0.795361	0.634796	0.114286	NA	-0.754475	0.563318	4.07724	0.570961	-0.31685	NA	-0.423271	1		yellow
XLOC_000153	CUFF.104.1,CUFF.104.2,CUFF.104.3	0.339095	NA	0.0640338	0.999085	0.476957	NA	0.257467	NA	0.0255748	NA	-0.254986	NA	0.508027	1	-0.905653	NA	0.0345796	1		turquoise
XLOC_000154	CUFF.106.1	0.215344	NA	-0.326262	NA	-0.296888	NA	0.105749	NA	0.138702	NA	-0.227446	NA	0.419275	1	-0.867666	NA	-0.0810203	1		turquoise
XLOC_000155	KCNJ10	1.42343	NA	-0.12364	NA	-0.640457	NA	1.51375	NA	-0.760717	NA	-0.342811	NA	3.68204	1	1.82572	NA	3.12127	1		magenta
XLOC_000156	LOC107199604	-0.324662	NA	0.0233981	0.999085	-0.118842	NA	-0.503268	0.658733	0.565392	NA	0.00075168	NA	0.222113	1	-0.582713	NA	0.000563	1		pink
XLOC_000157	LOC107199605	0.0318942	0.992288	0.0239995	0.999085	0.0959998	0.999947	0.0370657	0.935745	-0.025542	NA	-0.010547	0.984269	-0.264691	1	-0.00699237	NA	0.173128	1		green
XLOC_000158	CUFF.107.1	0.889498	NA	0.0825696	NA	-0.463766	NA	0.399016	NA	0.934076	NA	-1.08432	NA	-1.25148	1	-0.742514	NA	-2.15271	1		grey60
XLOC_000159	CUFF.108.1	-0.140593	NA	-0.2295	NA	-0.670712	NA	-0.0447446	NA	-0.131261	NA	0.17564	NA	1.14938	1	0.269941	NA	1.50463	1		pink
XLOC_000160	CUFF.109.1	-0.44037	NA	0.00371231	NA	1.50652	NA	-0.45155	NA	0.260332	NA	0.209846	NA	0.355596	1	-0.571877	NA	0.906186	1		turquoise
XLOC_000161	CUFF.110.1,CUFF.110.2	-0.0106014	0.985923	-0.120411	0.999085	0.177884	NA	0.0543719	0.961253	-0.12512	NA	0.0730386	0.946102	0.979159	1	0.691884	NA	0.343	1		yellow
XLOC_000162	LOC107199606	0.570506	0.356233	0.175626	0.999085	-0.0245044	0.999947	0.233842	0.816919	0.533917	NA	-0.675874	0.170976	1.18173	1	0.587984	NA	0.00618749	1		magenta
XLOC_000163	CUFF.112.1	-0.281756	0.700105	0.00931377	0.999085	0.483863	0.93284	0.0507986	0.967226	-0.461045	0.620497	0.451643	0.538365	-0.307199	1	-0.00236643	0.99918	0.780273	1		greenyellow
XLOC_000164	LOC107199608	0.858678	NA	0.154895	0.999085	0.0688728	NA	0.573488	NA	0.317464	NA	-0.75174	NA	1.73435	1	-1.03327	NA	-0.179129	1		turquoise
XLOC_000165	LOC107199609	0.270163	0.698143	0.159233	0.999085	-0.101346	NA	0.487195	0.607413	-0.537511	NA	0.11644	0.919459	0.155079	1	0.438997	NA	-0.623433	1		blue
XLOC_000166	CUFF.113.1	0.496909	0.0725057	0.0417454	0.999085	0.0476364	0.999947	0.291198	0.499416	0.226614	NA	-0.472163	0.0193956	-0.168352	1	-0.419364	NA	-0.162861	1		turquoise
XLOC_000167	LOC107199610	-1.29641	NA	-2.32067	NA	-0.73058	NA	-0.406628	NA	-1.05933	NA	1.54146	NA	2.11121	1	1.16488	NA	-1.86866	1		purple
XLOC_000168	CUFF.114.1	0.722415	0.512289	0.0448294	0.999085	-0.231223	NA	0.713166	0.315935	-0.29434	NA	-0.316302	0.709963	0.83267	1	0.804439	NA	-0.0557812	1		grey
XLOC_000169	CUFF.115.1	-0.08684	0.962759	0.285234	0.999085	0.110983	NA	-0.18891	0.898261	0.258557	NA	-0.0634986	0.965467	1.28398	1	1.51395	NA	0.322286	1		yellow
XLOC_000170	CUFF.116.1	2.12307	NA	-0.012907	NA	-0.050775	NA	1.23534	NA	3.57245	NA	-2.87119	NA	2.15337	1	-2.04969	NA	0.244242	1		turquoise
XLOC_000171	CUFF.117.1	0.285914	NA	0.124639	0.999085	0.305768	NA	0.372312	0.787503	-0.300231	NA	-0.0338383	NA	-0.519423	1	-0.99799	NA	0.527403	1		brown
XLOC_000172	LOC107199611	0.635787	0.16678	-0.155775	0.999085	0.317715	0.920439	0.39052	0.501166	0.277523	NA	-0.591264	0.0558407	-0.0459976	1	-0.0538917	NA	-0.00696893	1		turquoise
XLOC_000173	LOC107199612	0.833374	0.104958	0.211202	0.999085	-0.0101783	0.999947	0.60315	0.263183	0.166161	NA	-0.662939	0.0629836	0.0843036	1	-0.16017	NA	-0.542907	1		turquoise
XLOC_000174	UXT	-0.444217	NA	-1.38549	NA	1.05621	NA	-1.2744	NA	2.25553	NA	-0.473167	NA	-2.43517	1	-2.4887	NA	3.13569	1		#N/A
XLOC_000175	UXT	-1.43569	NA	-1.33256	NA	0.0617397	NA	-1.47148	NA	0.887535	NA	0.593759	NA	0.638144	1	-4.85652	NA	-0.958163	1		#N/A
XLOC_000176	CUFF.119.1	0.222941	0.961601	-0.753864	0.803253	0.197486	0.999947	0.156547	0.883859	0.0284131	NA	-0.179098	0.840581	1.46726	1	-0.216439	NA	1.05723	1		turquoise
XLOC_000177	CUFF.120.1	-0.341424	0.793979	-0.208293	0.999085	0.103102	0.999947	-0.172638	0.813206	-0.15209	NA	0.334573	0.524738	-0.520787	1	0.462123	NA	-0.429624	1		blue
XLOC_000178	LOC107199614	0.463981	0.410838	-0.119557	0.999085	0.10877	0.999947	0.411031	0.272223	-0.0978425	NA	-0.274358	0.489624	0.214954	1	-0.432756	NA	0.283491	1		turquoise
XLOC_000179	CUFF.122.1	0.580625	0.556579	0.0994491	0.999085	-0.166453	0.999947	0.368275	0.635104	0.21998	NA	-0.523303	0.286264	0.517534	1	-1.03746	NA	-0.316351	1		turquoise
XLOC_000180	CUFF.123.1	0.268876	0.738702	-0.216725	0.999085	0.333464	0.909313	0.310873	0.537802	-0.210509	NA	-0.0776392	0.901559	-0.566587	1	0.372675	NA	0.00633373	1		salmon
XLOC_000181	CUFF.124.1	2.12547	0.474314	-1.42342	0.999085	0.570266	NA	1.29164	0.575968	0.450242	NA	-1.87432	0.26576	3.86347	1	-3.6802	NA	-2.47763	1		turquoise
XLOC_000182	LOC107199615	-0.0845677	0.867461	-0.00668126	0.999085	0.0104146	0.999947	0.0193666	0.973834	-0.164121	NA	0.147436	0.710146	0.214182	1	0.115088	NA	-0.201387	1		green
XLOC_000183	CUFF.126.1,CUFF.126.2,CUFF.126.3,CUFF.126.4,CUFF.126.5,CUFF.126.6,CUFF.126.7,CUFF.126.8	0.196886	0.844949	0.156958	0.999085	0.0940594	0.999947	0.0749857	0.91739	0.168717	NA	-0.228919	0.616559	0.578592	1	-0.537182	NA	-0.119117	1		turquoise
XLOC_000184	CUFF.127.1	0.923799	NA	-0.100072	NA	0.560448	NA	0.794592	NA	-0.0953429	NA	-0.55834	NA	1.00689	1	0.884098	NA	0.956651	1		black
XLOC_000185	CUFF.128.1	-0.367003	NA	-0.437088	NA	0.445073	NA	-0.198403	NA	-0.126982	NA	0.347964	NA	-1.69915	1	1.27574	NA	-1.64284	1		blue
XLOC_000186	CUFF.129.1	-0.331346	NA	-0.010216	NA	0.477363	NA	-0.785032	NA	1.32387	NA	-0.276444	NA	1.76597	1	-1.66146	NA	-1.91152	1		tan
XLOC_000187	LOC107199617	1.4752	NA	-0.11864	NA	1.06084	NA	0.759142	NA	0.933874	NA	-1.52758	NA	-1.51528	1	3.02094	NA	-2.93636	1		#N/A
XLOC_000188	LOC107199618	-0.0763512	NA	-2.59131	NA	-0.48146	NA	0.0425043	NA	-0.228613	NA	0.183881	NA	-2.49241	1	1.59211	NA	-1.77781	1		midnightblue
XLOC_000189	LOC107199619	NA	NA	NA	NA	NA	NA	NA	NA	NA	NA	NA	NA	NA	NA	NA	NA	NA	NA		#N/A
XLOC_000190	SYCN	0.332674	NA	1.93892	NA	0.463943	NA	0.116457	NA	0.251112	NA	-0.371889	NA	-3.22863	1	1.02469	NA	0.793358	1		#N/A
XLOC_000191	CUFF.130.1	0.0740896	0.989913	-0.128259	0.999085	0.0229076	0.999947	0.0785601	0.924352	-0.0445168	NA	-0.0318637	0.970102	0.63826	1	-0.480683	NA	0.475421	1		turquoise
XLOC_000192	CUFF.131.1	0.203093	0.956646	0.0792757	0.999085	0.0490103	NA	0.179001	0.833582	-0.0465052	NA	-0.122008	0.882886	0.872483	1	-0.0352917	NA	-0.375488	1		lightyellow
XLOC_000193	CUFF.132.1	-0.252418	0.919318	0.285202	0.999085	0.270285	0.999947	-0.334501	0.787652	0.307396	NA	0.0508957	0.97249	-1.45813	1	0.608901	NA	0.460246	1		black
XLOC_000194	CUFF.133.1	1.14129	NA	0.236288	NA	-0.00124706	NA	0.887083	NA	0.147592	NA	-0.830726	NA	-0.281635	1	-1.01367	NA	0.249123	1		turquoise
XLOC_000195	CUFF.134.1	1.5537	0.0100762	-1.54726	0.179484	0.395577	NA	0.833386	0.594283	1.33632	NA	-1.72593	0.00220239	0.848589	1	-1.64269	NA	-0.206135	1	1	turquoise
XLOC_000196	CUFF.135.1	0.0344015	0.998559	0.0447427	0.999085	0.389374	0.80353	0.0243548	0.973555	0.00430379	NA	-0.0276176	0.96642	7.55657e-05	1	0.0715563	NA	-0.557026	1		blue
XLOC_000197	CUFF.136.1,CUFF.136.2	-0.25542	0.908284	0.441568	0.999085	0.0322935	NA	-0.251904	0.732564	0.123053	NA	0.133234	0.861295	0.48177	1	0.550706	NA	0.0951783	1		lightcyan
XLOC_000198	CUFF.137.1	-0.0932912	0.650786	0.0714699	0.999085	0.00203762	0.999947	0.0243539	0.954617	-0.180414	0.705013	0.161907	0.528017	-0.222532	1	0.0213964	0.99918	0.226907	1		green
XLOC_000199	LOC107199621	0.504679	0.265698	-0.0686867	0.999085	-0.0812461	0.999947	0.364441	0.348906	0.0760314	NA	-0.396884	0.1617	0.450234	1	-0.316188	NA	0.210788	1		turquoise
XLOC_000200	LOC107199622	0.996456	NA	1.00403	NA	0.147078	NA	0.499337	NA	0.69181	NA	-1.06086	NA	-0.0580214	1	2.16267	NA	0.13077	1		#N/A
XLOC_000201	GLTSCR2	0.308637	0.909271	-0.0100675	0.999085	0.150906	NA	0.298702	0.734085	-0.114348	NA	-0.155024	0.857608	-0.220474	1	-1.39296	NA	0.569559	1		brown
XLOC_000202	CUFF.138.1,CUFF.138.2,CUFF.138.3,CUFF.138.4,CUFF.138.5,CUFF.138.6,CUFF.138.7	0.267898	0.906403	0.0292151	0.999085	0.0280871	NA	0.354731	0.761508	-0.297151	NA	-0.0302333	0.98504	0.301928	1	1.10528	NA	1.37383	1		greenyellow
XLOC_000203	CUFF.139.1,CUFF.139.2,CUFF.139.3,CUFF.139.4,CUFF.139.5	-1.56051	0.503812	-0.484191	0.999085	0.395871	NA	-0.850243	0.649554	-0.371158	NA	1.37032	0.278891	0.784857	1	-3.24822	NA	-0.236358	1		brown
XLOC_000204	CUFF.140.1	0.0686778	0.917071	-0.0800209	0.999085	0.237447	NA	0.180484	0.83679	-0.252137	NA	0.0853745	0.923843	0.0660564	1	-0.488092	NA	0.401472	1		salmon
XLOC_000205	LOC107199626	0.406107	NA	0.610465	NA	-0.331252	NA	0.13867	NA	0.331793	NA	-0.470514	NA	-1.42333	1	1.10208	NA	-0.810957	1		#N/A
XLOC_000206	CUFF.141.1	0.838545	NA	0.250232	NA	-0.30719	NA	0.324942	NA	1.0178	NA	-1.07938	NA	0.404913	1	1.13559	NA	-1.2244	1		turquoise
XLOC_000207	CUFF.142.1	0.855073	NA	0.327845	NA	-0.514964	NA	0.770012	NA	-0.202942	NA	-0.462	NA	0.854151	1	-2.43815	NA	-0.756454	1		turquoise
XLOC_000208	CUFF.143.1	-0.923859	NA	-0.659962	0.999085	-0.441631	NA	-0.902613	0.611436	0.399047	NA	0.440485	NA	-1.82044	1	-3.53432	NA	1.69378	1		pink
XLOC_000209	CUFF.144.1	-0.221565	NA	0.368214	NA	0.432597	NA	-0.477798	NA	0.681371	NA	-0.129551	NA	1.78639	1	-0.00105303	NA	-0.215535	1		yellow
XLOC_000210	CUFF.145.1	0.132632	NA	-0.518002	NA	-0.750499	NA	0.250411	NA	-0.304995	NA	0.0678799	NA	0.413055	1	-0.422481	NA	0.50637	1		magenta
XLOC_000211	CUFF.147.1	0.888838	NA	-0.985688	NA	0.198534	NA	1.04411	NA	-0.700242	NA	-0.183597	NA	0.554892	1	0.367828	NA	0.255461	1		pink
XLOC_000212	CUFF.146.1,CUFF.146.2,CUFF.146.3,CUFF.146.4,CUFF.146.5,CUFF.146.6	0.329703	NA	-1.87544	NA	-0.0488166	NA	0.0704884	NA	0.453084	NA	-0.478175	NA	2.34566	1	-1.8482	NA	-0.274477	1		turquoise
XLOC_000213	CUFF.148.1	0.0442253	NA	-0.200904	0.999085	-0.462708	NA	0.0914579	0.948775	-0.113133	NA	0.0253408	NA	-0.247192	1	-0.308341	NA	-0.0582109	1		yellow
XLOC_000214	CUFF.149.1	-0.461154	0.944889	0.0550651	0.999085	-0.0754543	NA	-0.301093	0.858756	-0.0359485	NA	0.384306	0.808886	-1.81322	1	1.58435	NA	-1.79291	1		brown
XLOC_000215	LOC107199627	-0.00353905	NA	0.158178	NA	-1.26331	NA	0.346506	NA	-0.722386	NA	0.409715	NA	2.99727	1	-2.6756	NA	-1.77611	1		pink
XLOC_000216	LOC107199628	1.08531	0.136773	-0.108726	0.999085	0.0502664	NA	0.834131	0.218103	0.129939	NA	-0.797898	0.109177	0.279229	1	0.717963	NA	0.801668	1		turquoise
XLOC_000217	CUFF.151.1,CUFF.151.2,CUFF.151.3	0.575298	0.735681	-0.707471	0.982497	0.692572	NA	0.557764	0.521032	-0.201867	NA	-0.273594	0.769184	0.147249	1	-1.57923	NA	0.566057	1		turquoise
XLOC_000218	LOC107199629	0.0616891	NA	0.145295	NA	0.0622973	NA	0.246318	NA	-0.389404	NA	0.172107	NA	-1.57934	1	-1.12313	NA	0.795742	1		cyan
XLOC_000219	CUFF.152.1	-0.638965	NA	-0.0922309	NA	-0.115212	NA	-0.636846	NA	0.342796	NA	0.329759	NA	2.31206	1	3.1343	NA	0.395258	1		blue
XLOC_000220	CUFF.153.1	-0.436931	NA	0.478161	0.999085	-0.126832	NA	-0.944908	NA	1.4977	NA	-0.188263	NA	1.64348	1	0.985753	NA	0.198496	1		black
XLOC_000221	CUFF.154.1	0.216779	0.844949	0.0793624	0.999085	-0.0332813	0.999947	0.197395	0.637721	-0.0623738	NA	-0.125449	0.770407	0.0161987	1	-0.181538	NA	-0.0538224	1		lightyellow
XLOC_000222	CUFF.155.1	0.561516	0.249022	-0.0603097	0.999085	0.0488206	NA	0.146745	0.911859	0.777178	NA	-0.778683	0.154618	0.884843	1	-0.327549	NA	0.382881	1		turquoise
XLOC_000223	CUFF.156.1	0.199057	NA	0.144259	NA	0.0896935	NA	0.135098	NA	0.0241555	NA	-0.152666	NA	-3.1704	1	0.972009	NA	0.654261	1		green
XLOC_000224	CUFF.157.1	0.970288	NA	-0.124751	NA	0.423021	NA	0.529641	NA	0.816295	NA	-1.07772	NA	1.45258	1	1.00044	NA	-1.98219	1		turquoise
XLOC_000225	CUFF.158.1	1.04015	NA	0.180106	NA	-0.119854	NA	0.723974	NA	0.255418	NA	-0.840589	NA	1.28115	1	-2.35635	NA	-0.196662	1		turquoise
XLOC_000226	CUFF.159.1,CUFF.159.2,CUFF.159.3,CUFF.159.4,CUFF.159.5,CUFF.159.6,CUFF.159.7	0.823217	0.320677	-0.0940945	0.999085	-0.113685	0.999947	-0.165842	0.961547	1.91671	NA	-1.56346	0.358577	-3.1559	1	3.54393	NA	-3.03051	0.833721		blue
XLOC_000227	CUFF.160.1	0.444963	0.833526	0.00877809	0.999217	-0.333019	NA	0.463657	0.602732	-0.23418	NA	-0.181869	0.852262	-0.0586194	1	-0.207518	NA	0.71664	1		brown
XLOC_000228	CUFF.161.1	0.196757	NA	-0.144848	NA	0.116881	NA	0.193041	NA	-0.0816053	NA	-0.097371	NA	-0.694779	1	-0.0513569	NA	0.828702	1		brown
XLOC_000229	CUFF.162.1	-0.0443938	NA	-0.425338	0.999085	-0.250148	NA	0.0327629	NA	-0.134755	NA	0.102769	NA	-0.199807	1	0.255974	NA	1.058	1		midnightblue
XLOC_000230	CUFF.163.1	-0.0707215	0.345358	-0.16204	0.999085	-0.0539633	0.999947	0.0746153	0.840308	-0.242972	0.413422	0.178551	0.446872	-0.26121	1	-0.116994	0.99918	0.157525	1		brown
XLOC_000231	CUFF.164.1	-0.183275	NA	2.56846	NA	-0.0290018	NA	-0.457045	NA	0.803898	NA	-0.115696	NA	5.14391	1	2.25693	NA	1.37187	1		#N/A
XLOC_000232	IL12A	0.156138	NA	0.364944	NA	1.42567	NA	-0.31785	NA	0.935732	NA	-0.58121	NA	0.876974	1	2.97715	NA	0.7003	1		#N/A
XLOC_000233	LOC107199631	-0.151162	NA	-0.269661	NA	1.00951	NA	-0.23	NA	0.245312	NA	-0.00552708	NA	0.45869	1	0.288888	NA	-1.14926	1		blue
XLOC_000234	LOC107199631	NA	NA	NA	NA	NA	NA	NA	NA	NA	NA	NA	NA	NA	NA	NA	NA	NA	NA		#N/A
XLOC_000235	CUFF.167.1	1.14317	0.367872	-0.180747	0.999085	0.0197141	NA	0.861832	0.384837	0.207691	NA	-0.871063	0.216216	0.03194	1	-0.120025	NA	-0.604838	1		turquoise
XLOC_000236	CUFF.168.1	2.16485	0.0396431	0.0891349	0.999085	0.0600749	NA	2.07554	0.0285277	-0.489087	NA	-0.890767	0.465681	1.32307	1	-0.184095	NA	0.615115	1	1	brown
XLOC_000237	LOC107199632	0.563792	0.449412	0.081978	0.999085	0.0908128	0.999947	0.554749	0.27384	-0.231631	NA	-0.264055	0.679254	0.41023	1	0.00908112	NA	0.2368	1		turquoise
XLOC_000238	LOC107199632	-0.0744056	0.994286	0.0348096	0.999085	0.474616	0.918464	-0.0660928	0.944946	0.0194361	NA	0.0458688	0.962429	-0.119432	1	-0.291972	NA	1.01119	1		greenyellow
XLOC_000239	CUFF.171.1	0.246106	NA	0.170603	0.999085	0.0895632	NA	0.135717	0.927429	0.123444	NA	-0.240524	NA	1.23918	1	0.409832	NA	-0.929403	1		turquoise
XLOC_000240	CUFF.172.1	0.00558794	0.920701	0.116537	0.999085	0.0713925	0.999947	0.0812386	0.888491	-0.152311	NA	0.0741362	0.887577	-0.217771	1	-0.604872	NA	0.270947	1		brown
XLOC_000241	CUFF.174.1,CUFF.174.2,CUFF.174.3,CUFF.174.4,CUFF.174.5	-0.187862	0.881702	0.515637	0.999085	0.312112	NA	0.0135988	0.990773	-0.298401	NA	0.292652	0.714216	0.053625	1	-0.306532	NA	0.0938108	1		tan
XLOC_000242	CUFF.173.1	0.198028	0.964781	0.334347	0.999085	-0.406812	NA	0.265854	0.856822	-0.219783	NA	-0.0210223	0.990297	-1.38384	1	-0.69354	NA	0.582309	1		turquoise
XLOC_000243	CUFF.175.1	0.287354	0.786087	-0.0804383	0.999085	0.127934	0.999947	0.199855	0.683659	0.0528327	NA	-0.233906	0.546047	-0.677499	1	-0.177381	NA	0.248585	1		turquoise
XLOC_000244	CUFF.176.1	0.332664	NA	-0.12244	0.999085	0.0145646	NA	0.282071	0.818255	-0.0419198	NA	-0.212713	NA	0.178727	1	0.0200056	NA	0.54	1		turquoise
XLOC_000245	CUFF.177.1,CUFF.177.2,CUFF.177.3,CUFF.177.4,CUFF.177.5	-0.00669257	0.321301	-0.911378	0.84134	-0.161204	NA	0.587548	0.644225	-1.01387	NA	0.596	0.56993	1.28437	1	1.07343	NA	0.244745	1		brown
XLOC_000246	CUFF.178.1,CUFF.178.2,CUFF.178.3	NA	NA	NA	NA	NA	NA	NA	NA	NA	NA	NA	NA	NA	NA	NA	NA	NA	NA		#N/A
XLOC_000247	CUFF.179.1,CUFF.179.10,CUFF.179.2,CUFF.179.3,CUFF.179.4,CUFF.179.5,CUFF.179.6,CUFF.179.7,CUFF.179.8,CUFF.179.9	1.31217	NA	0.42126	NA	-0.695529	NA	1.40587	NA	-0.680059	NA	-0.369644	NA	0.0449256	1	-2.96329	NA	-0.932069	1		turquoise
XLOC_000248	CUFF.180.1,CUFF.180.2	0.888056	0.0666215	-0.192042	0.999085	-0.30471	NA	0.474496	0.614978	0.652458	NA	-0.953197	0.0184534	0.697158	1	-0.385849	NA	0.71314	1		turquoise
XLOC_000249	LOC107199633	NA	NA	NA	NA	NA	NA	NA	NA	NA	NA	NA	NA	NA	NA	NA	NA	NA	NA		#N/A
XLOC_000250	LOC107199633	NA	NA	NA	NA	NA	NA	NA	NA	NA	NA	NA	NA	NA	NA	NA	NA	NA	NA		#N/A
XLOC_000251	LOC107199634	-0.629041	NA	0.168319	NA	1.03691	NA	-0.236966	NA	-0.413508	NA	0.658745	NA	3.15799	1	-1.2682	NA	0.0846547	1		brown
XLOC_000252	CUFF.183.1	-0.0246949	0.994286	-0.0363629	0.999085	0.321798	NA	-0.0502853	0.956794	0.0628487	NA	-0.012866	0.990297	0.2032	1	0.879274	NA	0.346744	1		purple
XLOC_000253	CUFF.184.1,CUFF.185.1	-0.0774008	0.985923	-0.141821	0.999085	0.196147	0.999947	-0.0107457	0.991835	-0.089897	NA	0.104521	0.910052	0.338037	1	1.21701	NA	-0.959735	1		blue
XLOC_000254	CUFF.186.1,CUFF.186.2	1.1591	0.220051	0.391414	0.999085	0.18565	NA	0.778224	0.472048	0.478585	NA	-1.03914	0.0837351	0.919068	1	-0.186611	NA	0.907675	1		turquoise
XLOC_000255	GTF2H4	0.697382	NA	0.169388	NA	-0.0442631	NA	0.305008	NA	0.648309	NA	-0.816795	NA	1.08194	1	-0.486462	NA	0.22876	1		turquoise
XLOC_000256	CUFF.187.1	0.171297	0.922496	0.226732	0.999085	0.0311542	NA	0.0436249	0.963169	0.194784	NA	-0.222649	0.752538	-0.319143	1	-0.433444	NA	-0.567446	1		cyan
XLOC_000257	LOC107199636	0.0654334	NA	0.92147	NA	0.255661	NA	-0.147259	NA	0.440743	NA	-0.256072	NA	0.178591	1	-0.241976	NA	0.120861	1		black
XLOC_000258	CUFF.188.1,CUFF.188.2	-1.75124	NA	-0.759462	0.999085	-0.652216	NA	-0.102379	0.980432	-1.35412	NA	2.12067	NA	-4.42979	1	0.48704	NA	2.78634	1		red
XLOC_000259	LOC107199637	-0.107623	0.899597	0.222083	0.999085	0.109249	0.999947	0.0322421	0.970644	-0.21505	NA	0.19089	0.763689	-0.61179	1	-0.94343	NA	0.108102	1		brown
XLOC_000260	CUFF.190.1	0.769737	NA	-0.160311	0.999085	-0.29744	NA	0.506453	NA	0.267275	NA	-0.67189	NA	1.20298	1	-0.272701	NA	0.92621	1		turquoise
XLOC_000261	LOC107199638	-2.20446	NA	0.752806	NA	-0.594845	NA	-0.580249	NA	-1.0148	NA	2.32504	NA	3.37239	1	0.56623	NA	1.69708	1		tan
XLOC_000262	LOC107199639	0.510679	0.926157	-0.519387	0.999085	-0.280399	0.999947	0.462709	0.695959	-0.144111	NA	-0.277358	0.856358	-0.932007	1	1.61624	NA	0.351856	1		pink
XLOC_000263	CUFF.192.1	0.625672	NA	-0.861245	0.999085	-0.40133	NA	1.44546	0.415795	-1.76802	NA	0.658339	NA	0.215633	1	0.901613	NA	0.243922	1		blue
XLOC_000264	CUFF.191.1	0.685204	NA	-0.0502521	NA	-0.248213	NA	1.53365	NA	-1.71425	NA	0.678736	NA	0.422527	1	-1.55418	NA	-2.46724	1		brown
XLOC_000265	LOC107199640	-1.22139	NA	-0.680839	NA	0.863841	NA	-0.873409	NA	0.0624906	NA	0.962791	NA	-0.0657857	1	2.32582	NA	1.83583	1		blue
XLOC_000266	PTRHD1	1.9641	NA	0.213981	NA	-0.180668	NA	1.51827	NA	0.509674	NA	-1.48493	NA	-0.490437	1	0.385851	NA	-0.134476	1		turquoise
XLOC_000267	LOC107199642	-1.04961	NA	0.366622	NA	0.815793	NA	0.212445	NA	-1.69168	NA	1.73804	NA	1.36394	1	3.57021	NA	2.52403	1		#N/A
XLOC_000268	CUFF.193.1,CUFF.193.10,CUFF.193.2,CUFF.193.3,CUFF.193.4,CUFF.193.5,CUFF.193.6,CUFF.193.7,CUFF.193.8,CUFF.193.9	1.45487	0.355618	0.253384	0.999085	0.519399	0.999947	1.16373	0.301253	-0.139761	NA	-0.983201	0.362326	1.7346	1	2.43999	NA	0.96543	1		black
XLOC_000269	CUFF.194.1	0.111247	0.979932	0.503946	0.999085	-0.353477	NA	0.145158	0.897035	-0.123883	NA	-0.0136658	0.991064	0.525131	1	-0.136478	NA	0.107544	1		lightcyan
XLOC_000270	SOX17	0.984159	NA	-1.19825	NA	-0.289436	NA	0.783584	NA	-0.00634792	NA	-0.686553	NA	-0.0827319	1	-2.72902	NA	0.923242	1		#N/A
XLOC_000271	CUFF.195.1	0.623733	0.30853	0.136522	0.999085	0.209344	0.999947	0.705316	0.189144	-0.428315	NA	-0.170659	0.839141	0.831237	1	-0.786827	NA	-0.0661908	1		brown
XLOC_000272	CUFF.196.1	0.61845	0.691244	0.443526	0.999085	0.209937	NA	0.511456	0.51914	-0.0350308	NA	-0.406158	0.5558	0.657588	1	-0.229834	NA	-0.140148	1		black
XLOC_000273	LOC107199644	1.10444	NA	1.07602	NA	-0.774248	NA	0.624291	NA	0.787536	NA	-1.16885	NA	-2.69536	1	2.47392	NA	-1.58822	1		#N/A
XLOC_000274	LOC109022448	NA	NA	NA	NA	NA	NA	NA	NA	NA	NA	NA	NA	NA	NA	NA	NA	NA	NA		#N/A
XLOC_000275	LOC107199645	0.689082	NA	-1.83043	NA	-0.423738	NA	0.32071	NA	0.53291	NA	-0.7557	NA	1.77211	1	-2.06682	NA	1.18274	1		#N/A
XLOC_000276	CUFF.197.1,CUFF.197.2,CUFF.197.3,CUFF.197.4	-0.315223	NA	1.09136	NA	0.149643	NA	-0.582668	NA	0.693545	NA	-0.109848	NA	-2.72277	1	-0.27863	NA	0.146418	1		#N/A
XLOC_000277	CUFF.198.1,CUFF.198.10,CUFF.198.2,CUFF.198.3,CUFF.198.4,CUFF.198.5,CUFF.198.6,CUFF.198.7,CUFF.198.8,CUFF.198.9	0.1509	0.55396	1.13123	0.826683	-1.42136	NA	0.643968	0.653404	-0.996112	NA	0.429026	0.77429	-0.650895	1	-0.505158	NA	1.06318	1		greenyellow
XLOC_000278	CUFF.199.1	-0.149737	NA	-1.07286	0.876686	-0.292654	NA	-0.0720312	NA	-0.0808681	NA	0.156127	NA	0.565502	1	0.184079	NA	-0.272185	1		midnightblue
XLOC_000279	CUFF.200.1	0.437726	NA	-0.632371	NA	-0.309859	NA	-0.0580346	NA	1.13007	NA	-0.835017	NA	-0.172275	1	-1.15908	NA	-1.12287	1		yellow
XLOC_000280	LOC107199646	-0.282446	0.899597	0.300097	0.999085	-0.0293928	NA	-0.125326	0.897035	-0.159553	NA	0.294689	0.678532	0.823391	1	-0.873959	NA	0.215546	1		tan
XLOC_000281	CUFF.201.1	0.164295	0.984672	-0.309014	0.999085	-0.108012	NA	0.122762	0.918437	0.00772095	NA	-0.124029	0.904517	0.57978	1	-0.122508	NA	-0.466652	1		pink
XLOC_000282	CUFF.202.1	0.356341	0.902341	-0.0456996	0.999085	0.465989	NA	0.237418	0.808788	0.0875423	NA	-0.300619	0.709061	-0.665076	1	-0.587003	NA	-0.473941	1		turquoise
XLOC_000283	CUFF.203.1	0.733266	NA	0.692816	NA	0.0812582	NA	0.471789	NA	0.232333	NA	-0.627741	NA	0.622002	1	-2.35248	NA	-1.53708	1		turquoise
XLOC_000284	CUFF.204.1	0.424077	0.817985	0.240888	0.999085	-0.262342	NA	0.222397	0.827705	0.257641	NA	-0.433578	0.542409	0.0318548	1	-0.85452	NA	0.37031	1		turquoise
XLOC_000285	LRRC4B	0.277699	NA	-0.895377	NA	-0.456833	NA	0.254967	NA	-0.0815537	NA	-0.15137	NA	1.30083	1	-0.538204	NA	-0.981319	1		salmon
XLOC_000286	LOC107199648	NA	NA	NA	NA	NA	NA	NA	NA	NA	NA	NA	NA	NA	NA	NA	NA	NA	NA		#N/A
XLOC_000287	CUFF.205.1	0.253604	0.874082	-0.202259	0.999085	-0.0433993	0.999947	0.186679	0.737121	0.0214347	NA	-0.192341	0.684146	-0.0484635	1	0.527698	NA	-0.0444713	1		yellow
XLOC_000288	CUFF.206.1	0.721868	NA	-0.57933	NA	0.0901111	NA	0.696419	NA	-0.27743	NA	-0.322922	NA	-0.394406	1	2.08278	NA	-0.47076	1		yellow
XLOC_000289	CUFF.207.1	0.087093	0.922623	0.211263	0.999085	-0.132787	0.999947	0.14464	0.807978	-0.157367	NA	0.0199259	0.977735	0.0597453	1	-0.235535	NA	0.208598	1		greenyellow
XLOC_000290	CUFF.208.1	-0.214004	0.737775	0.135417	0.999085	-0.00801308	0.999947	-0.202554	0.538423	0.0865829	0.928018	0.121772	0.738255	0.174963	1	-0.22619	0.99918	-0.329633	1		tan
XLOC_000291	LOC107199650	0.272872	NA	1.08528	NA	1.30837	NA	0.350202	NA	-0.33777	NA	-0.00482876	NA	-2.68327	1	0.182774	NA	0.2115	1		blue
XLOC_000292	CUFF.209.1,CUFF.209.2,CUFF.209.3,CUFF.209.4,CUFF.209.5	0.188693	0.487956	-0.0644212	0.999085	-0.113569	NA	0.560659	0.584961	-0.755854	NA	0.307954	0.782198	-1.09889	1	0.904718	NA	-0.21658	1		brown
XLOC_000293	CUFF.210.1	0.98237	0.297392	1.94122	0.0794742	0.973282	NA	1.28472	0.252917	-0.924183	NA	-0.0183989	0.99313	-1.78021	1	-2.08499	NA	-0.634637	1		blue
XLOC_000294	CUFF.211.1	-0.825603	NA	-0.038268	0.999085	0.44475	NA	-0.726796	NA	0.231853	NA	0.546106	NA	-1.34678	1	0.0491119	NA	-0.274756	1		blue
XLOC_000295	CUFF.212.1	-1.25777	NA	-0.221753	NA	0.0831556	NA	-1.31528	NA	0.821169	NA	0.668796	NA	2.43006	1	1.28152	NA	0.794125	1		purple
XLOC_000296	LOC107199651	-0.965852	NA	-1.27681	NA	-0.0422143	NA	-0.880752	NA	0.423849	NA	0.674272	NA	-1.41201	1	0.191097	NA	-1.71648	1		green
XLOC_000297	LOC107199651	-0.311743	NA	-0.495822	NA	0.275288	NA	0.281227	NA	-0.92973	NA	0.778949	NA	3.97335	1	-3.78673	NA	-4.43304	1		brown
XLOC_000298	CUFF.215.1,CUFF.215.10,CUFF.215.11,CUFF.215.12,CUFF.215.2,CUFF.215.3,CUFF.215.4,CUFF.215.5,CUFF.215.6,CUFF.215.7,CUFF.215.8,CUFF.215.9	0.0938332	0.887388	0.270692	0.999085	0.0400241	0.999947	0.15733	0.766715	-0.171709	NA	0.0216412	0.973079	-0.211648	1	-0.648569	NA	-0.133951	1		brown
XLOC_000299	CUFF.216.1	0.570143	NA	-0.185402	NA	0.0981045	NA	0.502621	NA	-0.109446	NA	-0.337132	NA	-0.508616	1	0.431895	NA	0.0600293	1		brown
XLOC_000300	CUFF.217.1	1.79811	NA	0.6395	NA	0.0430483	NA	1.50534	NA	0.0335249	NA	-1.1018	NA	1.67849	1	0.206093	NA	0.948723	1		black
XLOC_000301	LOC107199652	0.277387	0.616143	0.0676802	0.999085	0.122803	0.999947	0.273131	0.388545	-0.117707	NA	-0.134651	0.720866	-0.0882596	1	-0.130994	NA	0.219621	1		brown
XLOC_000302	CUFF.218.1,CUFF.218.2,CUFF.218.3	-0.161842	0.883244	-0.0479552	0.999085	0.0445339	0.999947	-0.0369779	0.957604	-0.165368	NA	0.204928	0.674467	-0.350861	1	0.205874	NA	0.0985966	1		brown
XLOC_000303	CUFF.219.1	-0.508511	0.724349	0.176842	0.999085	0.472737	NA	-0.361399	0.606058	-0.0174442	NA	0.400524	0.507537	-0.0227551	1	-0.322182	NA	0.0487572	1		green
XLOC_000304	CUFF.220.1	0.411139	NA	-0.322767	0.999085	0.0312841	NA	0.0639921	0.967226	0.642343	NA	-0.606642	NA	0.678247	1	0.517769	NA	0.233287	1		magenta
XLOC_000305	CUFF.221.1	0.150923	NA	-0.408975	NA	0.913391	NA	0.119014	NA	-0.00699621	NA	-0.107119	NA	0.238467	1	0.738723	NA	-1.60561	1		turquoise
XLOC_000306	CUFF.222.1	-0.163972	0.57876	-0.185467	0.999085	-0.222033	0.997414	0.071143	0.924047	-0.356871	NA	0.30886	0.497497	-0.28739	1	-0.616678	NA	0.676731	1		brown
XLOC_000307	LOC107199653	-0.275373	NA	-1.23124	NA	1.98923	NA	0.236003	NA	-0.929196	NA	0.644614	NA	-0.0533086	1	-0.283663	NA	1.48004	1		#N/A
XLOC_000308	LOC107199653	-0.151358	NA	1.57981	NA	1.65448	NA	-0.339983	NA	0.452023	NA	-0.0678566	NA	1.56633	1	-1.86707	NA	-1.52593	1		black
XLOC_000309	CUFF.225.1	0.419418	0.911387	0.658842	0.999085	0.127435	NA	0.325724	0.776067	0.0109992	NA	-0.302389	0.758543	0.283804	1	-0.675689	NA	-0.117291	1		lightgreen
XLOC_000310	CUFF.226.1	0.141167	0.988861	-0.0245491	0.999085	0.0813057	NA	0.128748	0.920805	-0.0442743	NA	-0.0773197	0.949131	0.391987	1	1.00872	NA	-1.1061	1		blue
XLOC_000311	CUFF.227.1	0.835014	NA	-0.756071	0.999085	0.606145	NA	0.565194	0.666505	0.215911	NA	-0.686315	NA	-0.535798	1	1.86997	NA	-0.892005	1		yellow
XLOC_000312	LOC107199656	0.0784064	NA	0.632796	NA	1.90625	NA	-0.220056	NA	0.663907	NA	-0.405149	NA	0.995542	1	-2.59235	NA	-2.46173	1		#N/A
XLOC_000313	CUFF.228.1	0.437679	0.916903	-0.178988	0.999085	-0.160801	NA	0.353504	0.772447	-0.0266166	NA	-0.299214	0.787739	0.743603	1	0.532138	NA	0.6122	1		pink
XLOC_000314	LOC107199657	0.678421	NA	-0.176149	NA	0.456108	NA	0.432493	NA	0.191766	NA	-0.595012	NA	-1.8413	1	-2.12175	NA	0.307816	1		turquoise
XLOC_000315	LOC107199657	1.34149	0.277733	0.313418	0.999085	-0.00447714	NA	1.0211	0.345786	0.275745	NA	-1.02531	0.162671	0.517603	1	-1.12035	NA	-0.170025	1		turquoise
XLOC_000316	CUFF.231.1,CUFF.231.10,CUFF.231.11,CUFF.231.12,CUFF.231.13,CUFF.231.14,CUFF.231.2,CUFF.231.3,CUFF.231.4,CUFF.231.5,CUFF.231.6,CUFF.231.7,CUFF.231.8,CUFF.231.9	-0.395649	0.885707	0.0141907	0.999085	0.152169	0.999947	-0.360284	0.698901	0.124747	NA	0.232335	0.804767	-0.175382	1	-1.90067	NA	0.349855	1		green
XLOC_000317	CUFF.232.1,CUFF.232.2,CUFF.232.3,CUFF.232.4,CUFF.232.5,CUFF.232.6,CUFF.232.7	0.0245776	0.755977	0.0403206	0.999085	0.0476758	0.999947	0.150398	0.782772	-0.257676	NA	0.115395	0.820312	0.0441811	1	0.0369434	NA	0.315138	1		green
XLOC_000318	CUFF.233.1,CUFF.233.10,CUFF.233.2,CUFF.233.3,CUFF.233.4,CUFF.233.5,CUFF.233.6,CUFF.233.7,CUFF.233.8,CUFF.233.9	0.368746	0.842745	-0.330247	0.999085	0.219439	NA	0.253055	0.740578	0.0894039	NA	-0.309855	0.601735	0.234323	1	-0.476673	NA	0.260059	1		turquoise
XLOC_000319	LOC107199658	1.12569	NA	0.128403	NA	0.129451	NA	0.49934	NA	0.692463	NA	-1.19009	NA	-0.176619	1	-0.353453	NA	1.91561	1		#N/A
XLOC_000320	CUFF.234.1	-0.562065	NA	-0.137343	NA	-0.223208	NA	-0.956759	NA	1.24835	NA	-0.0713374	NA	1.41133	1	-2.31316	NA	-0.0749736	1		tan
XLOC_000321	CUFF.235.1	0.736172	NA	-0.0225253	NA	0.0709856	NA	0.382148	NA	0.37454	NA	-0.719242	NA	0.770881	1	3.70814	NA	1.67135	1		black
XLOC_000322	CUFF.236.1	0.208529	0.956153	0.866342	0.780025	-0.234686	NA	0.0902111	0.941455	0.142765	NA	-0.222463	0.822733	0.500378	1	-0.605972	NA	0.0481061	1		lightcyan
XLOC_000323	LOC107199659	-0.0114507	NA	-0.64997	NA	0.672507	NA	0.391856	NA	-0.777368	NA	0.428724	NA	0.602247	1	1.52181	NA	0.143536	1		yellow
XLOC_000324	CUFF.237.1	2.42232	NA	-0.0221902	NA	-1.87906	NA	2.43413	NA	-0.841679	NA	-0.779299	NA	0.998238	1	-0.156991	NA	2.60704	1		magenta
XLOC_000325	CUFF.238.1	-0.172044	NA	-0.294829	NA	-0.103629	NA	-0.106085	NA	-0.0323753	NA	0.146212	NA	2.14345	1	-1.82355	NA	0.575853	1		turquoise
XLOC_000326	MRPS18B	0.431473	0.533692	0.446145	0.985162	0.136839	0.999947	0.456526	0.355394	-0.245649	NA	-0.168801	0.792535	0.202327	1	-0.843861	NA	0.21513	1		brown
XLOC_000327	LOC107199661	0.259696	0.868281	0.00956267	0.999085	0.262002	NA	0.293447	0.662812	-0.185837	NA	-0.0836625	0.914017	0.408259	1	-0.146003	NA	0.543995	1		greenyellow
XLOC_000328	CUFF.239.1	-1.23234	0.0588532	0.20586	0.999085	0.432682	NA	-0.968364	0.0729354	0.236921	NA	0.908376	0.134005	-0.229931	1	-0.0356138	NA	-0.0120081	1		green
XLOC_000329	CUFF.240.1	-0.166911	0.985764	-0.0435565	0.999085	0.301623	NA	-0.105791	0.935538	-0.0418148	NA	0.146481	0.898715	-0.0350334	1	0.973456	NA	-0.29495	1		blue
XLOC_000330	CUFF.241.1,CUFF.241.2	0.218537	0.832965	-0.0154218	0.999085	0.0215805	0.999947	0.193077	0.634038	-0.0520273	NA	-0.132195	0.746138	0.415082	1	-0.258857	0.99918	-0.120584	1		turquoise
XLOC_000331	TRAPPC1	0.386878	0.640018	0.00110406	0.999794	0.121046	0.999947	0.22881	0.699873	0.171969	NA	-0.365141	0.336381	0.290404	1	-0.172994	NA	-0.455768	1		turquoise
XLOC_000332	CUFF.243.1	-0.431077	0.184789	0.238731	0.999085	0.174813	0.999947	0.0972309	0.934389	-0.717022	NA	0.704159	0.198954	-0.454672	1	0.590609	NA	-0.447005	1		blue
XLOC_000333	CUFF.244.1	0.304476	0.837742	0.00658898	0.999085	0.0518102	0.999947	0.208067	0.73469	0.0657994	NA	-0.252759	0.599607	0.275552	1	-0.175999	NA	0.220603	1		black
XLOC_000334	CUFF.245.1	0.509602	NA	0.628086	0.999085	-0.151616	NA	0.431681	0.708485	-0.0691817	NA	-0.315481	NA	0.435058	1	-0.796801	NA	0.0943603	1		lightcyan
XLOC_000335	LOC107199663	0.284632	0.826353	0.100078	0.999085	0.0501833	0.999947	0.213944	0.683012	0.0130768	NA	-0.214229	0.638262	0.390077	1	0.164081	NA	-0.265517	1		lightyellow
XLOC_000336	CUFF.247.1	1.04806	NA	-0.155507	0.999085	-0.386542	NA	0.700967	0.627772	0.404393	NA	-0.937057	NA	0.354258	1	-0.496854	NA	-1.09883	1		turquoise
XLOC_000337	LOC107199664	-1.32858	NA	0.225948	NA	-1.83984	NA	-0.58367	NA	-0.60601	NA	1.28018	NA	-2.5447	1	-1.34997	NA	-1.32241	1		#N/A
XLOC_000338	CUFF.248.1	0.657164	0.763969	-0.263006	0.999085	-0.312494	NA	0.523405	0.599768	0.0267379	NA	-0.463259	0.578999	-0.214122	1	-1.04538	NA	0.0142821	1		pink
XLOC_000339	LOC107199665	0.326767	NA	0.90818	NA	0.100135	NA	-0.0988993	NA	0.874435	NA	-0.688359	NA	1.03484	1	4.39816	NA	-0.854198	1		yellow
XLOC_000340	CUFF.249.1	-0.148726	0.951712	-0.169312	0.999085	0.546075	NA	0.00118578	0.999578	-0.218179	NA	0.224248	0.829486	0.213074	1	0.902114	NA	-0.177846	1		lightgreen
XLOC_000341	LOC107199666	-0.311887	0.474314	0.426632	0.755292	0.00556556	0.999947	-0.0834207	0.901683	-0.26677	NA	0.372028	0.259651	-0.13979	1	0.198365	NA	0.821301	1		blue
XLOC_000342	LOC107199667	NA	NA	NA	NA	NA	NA	NA	NA	NA	NA	NA	NA	NA	NA	NA	NA	NA	NA		#N/A
XLOC_000343	LOC107199667	-0.29409	NA	0.75531	0.999085	-0.384314	NA	-0.295539	0.837318	0.160507	NA	0.147314	NA	-1.23578	1	0.237442	NA	1.13789	1		red
XLOC_000344	CUFF.252.1	1.53482	NA	2.10524	NA	-1.82182	NA	1.02571	NA	0.528529	NA	-1.32698	NA	1.49611	1	-0.569876	NA	-1.27704	1		turquoise
XLOC_000345	GABRP,KCNIP1	0.741779	NA	-0.818953	0.999085	-0.14409	NA	0.695121	0.597055	-0.269147	NA	-0.360411	NA	-1.06506	1	2.1889	NA	0.0884396	1		turquoise
XLOC_000346	LOC107198540	2.16616	NA	-1.48332	NA	-0.517329	NA	1.74596	NA	0.286271	NA	-1.39001	NA	4.34526	1	0.0868846	NA	-0.448192	1		magenta
XLOC_000347	LOC107198550	0.0555421	NA	-0.648785	NA	0.31441	NA	0.527675	NA	-0.895682	NA	0.472588	NA	0.198147	1	-0.760961	NA	1.07673	1		greenyellow
XLOC_000348	TLX3	NA	NA	NA	NA	NA	NA	NA	NA	NA	NA	NA	NA	NA	NA	NA	NA	NA	NA		#N/A
XLOC_000349	NPM1	-0.168679	0.557146	-0.0739452	0.999085	0.138487	0.920623	-0.174854	0.35859	0.0990439	0.8471	0.080723	0.756765	0.177574	1	-0.160852	0.99918	-0.119865	1		blue
XLOC_000350	FGF18	-0.0158229	NA	0.0830974	NA	-0.0204697	NA	-0.216866	NA	0.459428	NA	-0.203526	NA	0.988998	1	-0.458894	NA	0.504565	1		tan
XLOC_000351	LOC107198541	-0.789089	NA	0.330882	NA	-0.074342	NA	-1.04443	NA	1.04458	NA	0.259415	NA	-2.15768	1	-0.0812535	NA	1.96426	1		blue
XLOC_000352	KCNMB1	-0.544985	0.703269	0.0985643	0.999085	-0.865009	NA	-0.264243	0.788363	-0.247162	NA	0.536769	0.409193	-0.817898	1	-0.285851	NA	-0.158781	1		blue
XLOC_000353	FBXW11	-0.102702	0.916714	0.078708	0.999085	0.0995368	0.999947	-0.0793007	0.777943	0.00413794	NA	0.0748751	0.769347	-0.221284	1	-0.0538661	NA	0.00682898	1		green
XLOC_000354	ETF1	0.084749	0.904501	-0.0210641	0.999085	-0.0320658	0.999947	0.0353071	0.919638	0.0592947	0.928781	-0.0927662	0.706008	0.254281	1	-0.345913	0.99918	-0.0409323	1		turquoise
XLOC_000355	HSPA9	0.116817	0.648859	-0.043595	0.999085	-0.0980122	0.961365	0.128569	0.427551	-0.0804513	0.844534	-0.0449875	0.840376	-0.00367565	1	-0.0716723	0.99918	-0.120009	1		turquoise
XLOC_000356	CUFF.261.1,CUFF.261.2	-0.383698	NA	-2.05941	NA	0.19873	NA	0.451967	NA	-1.13471	NA	0.970893	NA	2.39975	1	-0.229875	NA	0.0423118	1		#N/A
XLOC_000357	CUFF.262.1	NA	NA	NA	NA	NA	NA	NA	NA	NA	NA	NA	NA	NA	NA	NA	NA	NA	NA		#N/A
XLOC_000358	CUFF.263.1,CUFF.263.2,CUFF.263.3	-0.369387	0.543331	-0.382253	0.999085	-0.367041	NA	-0.662962	0.544457	0.861895	NA	-0.0740133	0.964468	0.719166	1	0.658171	NA	-1.52372	1		blue
XLOC_000359	CUFF.264.1	0.731201	0.430804	0.017202	0.999085	0.245423	NA	0.442059	0.622112	0.348361	NA	-0.69461	0.194713	0.240785	1	-1.06507	NA	0.0769025	1		turquoise
XLOC_000360	CUFF.265.1	0.3763	NA	-1.055	NA	-0.252284	NA	0.0459707	NA	0.616064	NA	-0.562979	NA	0.10755	1	0.886672	NA	-0.1601	1		turquoise
XLOC_000361	CUFF.266.1	0.408722	NA	0.316794	0.999085	0.00973281	NA	0.266496	0.825129	0.130015	NA	-0.358052	NA	-0.704629	1	1.17953	NA	-0.137927	1		grey60
XLOC_000362	CUFF.267.1	-0.188377	0.981317	0.200387	0.999085	-0.202258	NA	-0.15096	0.901683	0.0198785	NA	0.131888	0.905746	-0.346325	1	0.266288	NA	0.438849	1		tan
XLOC_000363	CUFF.268.1	-1.01454	NA	0.622607	0.999085	0.792976	NA	-1.55391	0.276176	1.80395	NA	0.3003	NA	-2.71972	1	-2.56125	NA	1.22714	1		blue
XLOC_000364	LOC107199668	0.73298	0.268188	-0.0841486	0.999085	-0.162084	0.999947	0.698038	0.143998	-0.235568	NA	-0.361734	0.54371	0.451005	1	-0.185078	NA	0.106788	1		brown
XLOC_000365	CUFF.269.1	-0.388308	0.927632	-1.37007	0.746397	-0.0484588	NA	-0.116922	0.95105	-0.330565	NA	0.460037	0.760407	-0.64006	1	1.11963	NA	-0.617773	1		blue
XLOC_000366	CUFF.270.1	0.00209624	0.593985	-0.131097	0.999085	0.280732	0.987019	-0.197957	0.786129	0.435509	NA	-0.206486	0.745183	-0.890497	1	0.106394	0.99918	-0.599097	1		blue
XLOC_000367	CUFF.271.1	-0.707404	NA	-1.82844	NA	1.07664	NA	-0.919321	NA	0.958674	NA	0.275919	NA	0.17437	1	-1.07503	NA	0.351281	1		yellow
XLOC_000368	CUFF.272.1	2.67699	NA	2.00245	NA	-0.548882	NA	1.52632	NA	1.38361	NA	-2.54595	NA	5.16766	1	-2.95055	NA	-1.6813	1		turquoise
XLOC_000369	LOC107199670	0.364919	NA	-0.275284	NA	-0.0263127	NA	0.18894	NA	0.206334	NA	-0.364833	NA	0.982674	1	0.976926	NA	-0.371859	1		yellow
XLOC_000370	CUFF.273.1,CUFF.274.1	0.546875	0.654993	0.221689	0.999085	-0.151372	NA	0.758185	0.521628	-0.66909	NA	-0.0220499	0.99044	-1.15794	1	0.524104	NA	0.81374	1		greenyellow
XLOC_000371	CUFF.275.1	0.916372	NA	0.415774	NA	0.113121	NA	0.539721	NA	0.611963	NA	-0.940175	NA	2.47892	1	-0.841702	NA	0.412175	1		turquoise
XLOC_000372	CUFF.276.1,CUFF.276.2,CUFF.276.3,CUFF.276.4	0.557209	NA	0.0866357	NA	-0.422578	NA	-0.162486	NA	1.38082	NA	-0.989677	NA	1.24714	1	2.76238	NA	0.642465	1		black
XLOC_000373	CUFF.277.1	0.87749	NA	3.16878	NA	0.564968	NA	0.796852	NA	-0.269916	NA	-0.447763	NA	-0.948057	1	-0.436468	NA	-1.96597	1		grey60
XLOC_000374	CUFF.278.1,CUFF.278.2	NA	NA	NA	NA	NA	NA	NA	NA	NA	NA	NA	NA	NA	NA	NA	NA	NA	NA		#N/A
XLOC_000375	CUFF.279.1,CUFF.279.10,CUFF.279.11,CUFF.279.12,CUFF.279.13,CUFF.279.2,CUFF.279.3,CUFF.279.4,CUFF.279.5,CUFF.279.6,CUFF.279.7,CUFF.279.8,CUFF.279.9	-0.315228	NA	0.295769	NA	-0.745553	NA	0.765674	NA	-1.74417	NA	1.14791	NA	-0.178556	1	-0.289429	NA	2.61039	1		#N/A
XLOC_000376	CUFF.280.1	0.367022	0.714072	0.37026	0.999085	-0.0865344	0.999947	0.32985	0.500494	-0.0864787	NA	-0.212835	0.670365	0.095954	1	0.134156	NA	0.372088	1		turquoise
XLOC_000377	LOC107199671	NA	NA	NA	NA	NA	NA	NA	NA	NA	NA	NA	NA	NA	NA	NA	NA	NA	NA		#N/A
XLOC_000378	LOC107199673	0.875058	0.093466	-0.107817	0.999085	-0.151653	0.999947	0.656574	0.211566	0.121207	NA	-0.663048	0.0784067	0.750582	1	-0.44096	NA	0.265486	1		turquoise
XLOC_000379	CUFF.281.1	0.540117	NA	-0.337287	0.999085	0.524978	NA	0.223964	NA	0.555958	NA	-0.656417	NA	0.924721	1	1.97538	NA	-0.367687	1		yellow
XLOC_000380	CUFF.282.1	-0.251089	NA	0.0999177	NA	0.192866	NA	0.0150625	NA	-0.375242	NA	0.384145	NA	-0.854693	1	0.769362	NA	0.4397	1		greenyellow
XLOC_000381	CUFF.283.1	-3.05221	0.763452	1.77567	0.999085	-1.4699	NA	-2.96423	0.553127	0.795145	NA	1.46398	0.741134	-5.66327	1	-6.78996	NA	5.7567	1		blue
XLOC_000382	CUFF.284.1	1.20034	NA	0.437734	NA	-0.113186	NA	1.07909	NA	-0.168724	NA	-0.682146	NA	-0.523967	1	-1.16834	NA	1.10279	1		brown
XLOC_000383	CUFF.285.1,CUFF.286.1	1.00731	0.0184701	0.172357	0.999085	-0.0575067	0.999947	0.843622	0.0504485	-0.0509051	NA	-0.639678	0.135261	0.906739	1	-0.716103	NA	0.0869538	1	1	brown
XLOC_000384	CUFF.287.1	0.350184	NA	-0.053391	NA	0.385879	NA	0.245857	NA	0.0709129	NA	-0.286032	NA	0.0580309	1	-0.0296763	NA	0.202238	1		turquoise
XLOC_000385	CUFF.288.1	-0.327494	0.133505	0.553113	0.999085	0.780243	NA	-0.669807	0.365267	0.987103	NA	-0.133657	0.906506	0.291663	1	-0.087826	NA	0.694272	1		blue
XLOC_000386	CUFF.289.1,CUFF.289.2	-2.74087	0.236066	0.146048	0.999085	-0.157518	NA	-1.80509	0.303206	0.507723	NA	2.34777	0.184318	-1.81652	1	-2.66992	NA	3.2094	1		cyan
XLOC_000387	CUFF.290.1,CUFF.290.2,CUFF.290.3	NA	NA	NA	NA	NA	NA	NA	NA	NA	NA	NA	NA	NA	NA	NA	NA	NA	NA		#N/A
XLOC_000388	CUFF.291.1,CUFF.291.2,CUFF.291.3,CUFF.291.4,CUFF.291.5	-2.1175	NA	0.120536	NA	1.56694	NA	-0.867032	NA	-0.538753	NA	1.95294	NA	3.54664	1	1.90249	NA	-0.997496	1		lightgreen
XLOC_000389	CUFF.292.1	-0.0106717	0.975693	0.214535	0.999085	-0.0124531	0.999947	0.0197983	0.959173	-0.0553254	0.950873	0.0360598	0.918529	-0.208861	1	-0.463657	0.979303	0.247281	1		brown
XLOC_000390	LOC107199674	-0.315239	NA	0.610463	NA	0.630533	NA	0.138667	NA	-0.750215	NA	0.611486	NA	-0.0708687	1	-0.279993	NA	1.10816	1		#N/A
XLOC_000391	CUFF.293.1,CUFF.293.2	0.458587	0.842261	-0.0797538	0.999085	-0.314417	NA	0.458138	0.611436	-0.198071	NA	-0.209218	0.829486	0.179739	1	-0.767858	NA	0.632983	1		turquoise
XLOC_000392	CUFF.294.1	0.0200112	NA	-0.432923	NA	-0.667878	NA	-0.207027	NA	0.502728	NA	-0.249621	NA	-0.419572	1	0.877842	NA	0.220887	1		pink
XLOC_000393	LOC107199675	0.623693	0.303343	0.0550382	0.999085	0.185015	NA	0.299395	0.743642	0.495516	NA	-0.692283	0.120784	-0.316799	1	-0.20416	NA	0.0509368	1		turquoise
XLOC_000394	CUFF.295.1,CUFF.295.2,CUFF.295.3	0.352542	0.636863	0.0235041	0.999085	-0.0073079	0.999947	0.370041	0.461436	-0.198615	0.870856	-0.148145	0.804141	0.25901	1	-0.273861	0.99918	0.251528	1		brown
XLOC_000395	CUFF.296.1	-0.642991	0.493316	0.250589	0.999085	0.212574	NA	-0.537718	0.344222	0.142948	NA	0.439243	0.457431	-0.131749	1	-0.407304	NA	-0.347333	1		blue
XLOC_000396	CUFF.298.1	0.183376	0.970543	0.435194	0.999085	0.273103	NA	0.0798081	0.9508	0.133585	NA	-0.200423	0.848748	-0.183734	1	-0.233584	NA	-1.07276	1		tan
XLOC_000397	CUFF.297.1	0.6433	NA	-0.251831	NA	-0.429523	NA	0.206941	NA	0.778754	NA	-0.836737	NA	0.939943	1	0.0503127	NA	0.680012	1		turquoise
XLOC_000398	LOC107199676	-0.297476	NA	-1.23614	NA	0.136856	NA	0.150871	NA	-0.572021	NA	0.560335	NA	1.24484	1	-0.343051	NA	0.164911	1		#N/A
XLOC_000399	LOC109022382	1.29578	NA	-0.859952	NA	0.343588	NA	1.04613	NA	0.182273	NA	-0.903409	NA	-1.09447	1	-2.47513	NA	0.0312568	1		turquoise
XLOC_000400	LOC107198558	0.442604	0.0796857	0.0752451	0.999085	-0.118242	0.999947	0.406052	0.0642512	-0.127461	0.879272	-0.246781	0.395194	-0.0785785	1	-0.3427	0.743035	0.191042	1		brown
XLOC_000401	LOC107198559	0.0894145	0.900216	0.204833	0.999085	0.00845059	0.999947	0.175943	0.802979	-0.215385	NA	0.0473286	0.952103	-0.253146	1	-0.804882	NA	-0.135104	1		brown
XLOC_000402	GPR182	-0.33964	0.512615	0.0365098	0.999085	-0.287357	0.773383	-0.201365	0.607616	-0.0956383	NA	0.304302	0.255825	0.133191	1	-0.0225503	NA	0.171333	1		red
XLOC_000403	LOC107198561	0.406098	NA	0.129569	NA	1.11143	NA	0.499337	NA	-0.389545	NA	-0.109848	NA	1.40243	1	-1.58966	NA	0.146425	1		#N/A
XLOC_000404	NAB2	-0.394022	NA	-0.289777	NA	0.512163	NA	-0.282624	NA	-0.0365517	NA	0.317092	NA	-0.37588	1	2.49222	NA	0.356062	1		blue
XLOC_000405	LRP1	0.125297	0.899597	0.167827	0.999085	-0.0975815	0.999947	0.111306	0.734085	-0.0329766	0.973653	-0.0757784	0.813751	0.0606241	1	-0.309711	0.99918	0.127627	1		brown
XLOC_000406	NXPH4	0.283776	NA	0.122403	NA	1.02988	NA	0.103349	NA	0.288185	NA	-0.351283	NA	3.84633	1	-2.0759	NA	-1.70894	1		#N/A
XLOC_000407	SHMT2	0.385276	0.295257	0.070901	0.999085	-0.132808	0.999947	0.391636	0.19554	-0.190217	0.832804	-0.173184	0.681659	0.0280084	1	-0.474046	0.15238	0.139689	1		brown
XLOC_000408	LOC107198572	0.271379	0.690497	0.204003	0.999085	-0.0449081	0.999947	0.323992	0.521594	-0.23332	NA	-0.0724995	0.911794	-0.646671	1	-0.106397	0.839928	0.683284	1		brown
XLOC_000409	INHBE	0.0260941	0.0646034	-0.252405	0.999085	-0.259628	0.999947	0.692772	0.546165	-1.13312	0.0114686	0.657536	0.52067	-0.405632	1	-0.0729162	0.99918	1.44441	0.132728		greenyellow
XLOC_000410	GLI1	-0.0885285	NA	0.0221044	NA	1.08547	NA	0.282669	NA	-0.628472	NA	0.363968	NA	-0.213693	1	-3.2797	NA	2.59788	1		greenyellow
XLOC_000411	LOC107198581	0.317006	0.387621	0.081566	0.999085	-0.0642525	0.999947	0.264493	0.30082	-0.0396521	0.97025	-0.20799	0.410206	-0.323274	1	-0.304268	0.99918	-0.0203441	1		turquoise
XLOC_000412	LMBR1L	-0.218694	0.946916	0.262317	0.999085	0.260001	NA	-0.126679	0.894343	-0.0730689	NA	0.200868	0.795484	-0.0216721	1	-0.493262	NA	-0.527522	1		red
XLOC_000413	DHH	0.58551	NA	-0.486268	NA	0.746214	NA	0.107297	NA	1.00414	NA	-0.887422	NA	-0.0226355	1	0.538188	NA	-0.0263154	1		yellow
XLOC_000414	KMT2D	0.185365	0.899597	0.128315	0.999085	0.100674	0.999947	0.174965	0.723643	-0.0676007	NA	-0.100334	0.839141	0.197566	1	-0.225752	NA	0.476636	1		lightyellow
XLOC_000415	PRKAG1	-0.130339	0.941936	0.0778747	0.999085	-0.0302306	0.999947	-0.0893908	0.84921	-0.0156506	NA	0.105715	0.79974	-0.53432	1	-0.392943	NA	-0.119646	1		brown
XLOC_000416	DDN	-0.0240289	NA	1.20665	NA	-0.380379	NA	0.176728	NA	-0.399456	NA	0.155362	NA	2.87261	1	2.73206	NA	4.42999	1		#N/A
XLOC_000417	ARF3	0.304491	0.582579	-0.151245	0.999085	0.0377687	0.999947	0.146267	0.790427	0.201209	NA	-0.322916	0.298051	-0.326624	1	-0.203591	NA	0.331082	1		turquoise
XLOC_000418	FKBP11	0.556125	0.3067	-0.0316235	0.999085	0.292404	0.940334	0.333509	0.574822	0.223153	NA	-0.515045	0.138635	0.298478	1	-1.18044	NA	-0.246574	1		turquoise
XLOC_000419	DDX23,RND1	0.347977	0.377461	0.0390405	0.999085	0.0177505	0.999947	0.231833	0.505943	0.0835322	NA	-0.295092	0.196763	0.0485145	1	-0.252234	NA	0.492822	1		turquoise
XLOC_000420	ADCY6	0.335004	0.378403	0.0263057	0.999085	-0.0525149	0.999947	0.283211	0.287605	-0.0507633	0.965282	-0.215768	0.422438	0.208041	1	-0.0154314	0.99918	0.347208	1		pink
XLOC_000421	CCNT1	0.0727034	0.964617	0.00960003	0.999085	0.0228689	0.999947	0.0137526	0.985963	0.0877097	NA	-0.0977214	0.850077	0.440857	1	-0.271059	NA	0.200835	1		brown
XLOC_000422	KANSL2	0.0468967	0.95813	0.179991	0.999085	0.0141627	0.999947	0.0656445	0.855211	-0.0604679	NA	-0.00367783	0.993729	0.0168024	1	-0.35314	NA	0.109172	1		brown
XLOC_000423	NCKAP5L	1.00204	NA	0.154871	NA	0.306681	NA	0.984171	NA	-0.375081	NA	-0.433563	NA	0.424263	1	0.884738	NA	0.229734	1		lightyellow
XLOC_000424	FMNL3	-0.16933	0.892742	0.294912	0.999085	0.0040579	0.999947	-0.0343885	0.96457	-0.176999	NA	0.216324	0.696297	0.0997205	1	0.454471	NA	-0.256788	1		tan
XLOC_000425	LOC107198587	NA	NA	NA	NA	NA	NA	NA	NA	NA	NA	NA	NA	NA	NA	NA	NA	NA	NA		#N/A
XLOC_000426	CUFF.344.1,CUFF.344.2	0.315563	0.828576	0.0956819	0.999085	-0.248045	0.995452	0.288289	0.602684	-0.0864352	NA	-0.177432	0.754226	0.0984706	1	-0.210624	NA	0.142778	1		lightcyan
XLOC_000427	BAZ2A	0.279162	0.85965	-0.212966	0.999085	-0.131086	0.999947	0.227492	0.687708	-0.0229244	NA	-0.19007	0.720605	0.238995	1	-0.468757	NA	-0.146649	1		pink
XLOC_000428	ATP5B	0.148939	0.634663	0.0927465	0.999085	-0.0398662	0.999947	0.180956	0.470769	-0.135622	0.806253	-0.0385118	0.912264	-0.0893272	1	-0.450688	0.53321	0.0703375	1		brown
XLOC_000429	PTGES3	-0.116001	0.853066	-0.0287023	0.999085	0.0382563	0.999947	-0.0677132	0.801418	-0.0363753	0.960616	0.105662	0.609092	0.000844476	1	-0.158311	0.99918	-0.174802	1		green
XLOC_000430	NACA	-0.159082	0.596235	0.066966	0.999085	0.0398786	0.999947	-0.0731797	0.791722	-0.0860548	0.870856	0.163284	0.305766	-0.156862	1	-0.232204	0.99918	0.00421654	1		green
XLOC_000431	NACA	0.545298	0.493359	0.351733	0.999085	-0.0298021	0.999947	0.546335	0.301253	-0.244658	NA	-0.240028	0.720226	-0.103343	1	-0.917335	NA	0.271178	1		brown
XLOC_000432	PRIM1	0.370172	0.874266	0.0730842	0.999085	0.212563	NA	0.264672	0.755648	0.0630906	NA	-0.295565	0.668636	-0.188722	1	-0.509394	NA	-0.219948	1		turquoise
XLOC_000433	TAC3	-0.315233	NA	-0.648431	NA	-0.628361	NA	0.478867	NA	-1.19587	NA	0.921466	NA	-0.0707389	1	-0.279865	NA	1.57828	1		#N/A
XLOC_000434	ZBTB39	-0.0419078	0.986131	0.160355	0.999085	0.0127787	0.999947	-0.00931385	0.988469	-0.0468666	NA	0.0549425	0.906947	0.157793	1	-0.125583	NA	0.0249891	1		tan
XLOC_000435	TAC3	0.0937935	NA	0.00458263	NA	-0.414293	NA	0.177296	NA	-0.22914	NA	0.0659814	NA	2.00027	1	3.1164	NA	2.64282	1		greenyellow
XLOC_000436	MYO1A	-0.202294	NA	-0.542068	NA	-0.709437	NA	-0.436961	NA	0.619863	NA	-0.115995	NA	0.501679	1	0.515752	NA	-0.0540964	1		pink
XLOC_000437	NEMP1	0.247397	0.872594	-0.132465	0.999085	0.151534	0.999947	0.160838	0.787503	0.066232	NA	-0.213589	0.647433	-0.663711	1	-0.256965	NA	0.455141	1		turquoise
XLOC_000438	STAT6	-0.166017	0.901574	0.218885	0.999085	0.0776625	0.999947	-0.0760079	0.897497	-0.092873	NA	0.170942	0.692723	-0.339391	1	0.701492	NA	0.0171443	1		greenyellow
XLOC_000439	NDUFA4L2	-1.03656	NA	-0.83221	NA	0.149648	NA	-0.582661	NA	-0.389538	NA	0.972163	NA	-1.37813	1	1.15199	NA	0.146371	1		#N/A
XLOC_000440	STAC3	2.26612	NA	0.516788	NA	0.0846079	NA	1.81372	NA	-0.0241093	NA	-1.60384	NA	-0.362925	1	-1.98861	NA	1.16393	1		#N/A
XLOC_000441	R3HDM2	-0.0759007	0.43931	0.0641055	0.999085	0.176011	0.999947	0.180332	0.788363	-0.440612	NA	0.290346	0.562752	0.171755	1	0.18267	NA	0.536467	1		lightyellow
XLOC_000442	PRPH	-1.61003	NA	-0.296503	NA	-1.17591	NA	-1.15527	NA	0.0264885	NA	1.28671	NA	2.39254	1	-0.270531	NA	0.905319	1		#N/A
XLOC_000443	LOC107198580	0.117737	0.916714	-0.0172952	0.999085	-0.183923	0.920385	0.0947826	0.776067	-0.010021	0.997311	-0.0816846	0.790442	-0.278877	1	-0.272447	0.99918	0.121289	1		turquoise
XLOC_000444	WNT1	-0.554729	NA	0.0353115	NA	-0.0668964	NA	-0.99369	NA	1.43327	NA	-0.0643674	NA	0.412263	1	-0.372236	NA	-0.582393	1		purple
XLOC_000445	CCDC65	1.47047	NA	-1.11346	NA	-0.640143	NA	0.712529	NA	1.69509	NA	-1.84167	NA	0.225687	1	-1.09468	NA	0.1362	1		#N/A
XLOC_000446	CCDC65	-0.106321	NA	-0.393945	NA	0.0379163	NA	-0.368906	NA	0.677305	NA	-0.211297	NA	0.609323	1	-0.542836	NA	1.30679	1		yellow
XLOC_000447	CACNB3	-0.172135	NA	0.105888	NA	-0.234094	NA	-0.356673	NA	0.496567	NA	-0.0966797	NA	-1.07585	1	0.124163	NA	1.19172	1		cyan
XLOC_000448	TMBIM6	0.039792	0.866106	0.0138032	0.999085	-0.0521674	0.999947	0.072135	0.750792	-0.0837389	0.839884	0.0131697	0.963165	-0.0825068	1	-0.263477	0.99918	0.122294	1		brown
XLOC_000449	ATG101	0.0142309	0.717105	-0.0781824	0.999085	-0.00808259	0.999947	0.107915	0.772447	-0.19092	NA	0.0886757	0.797596	-0.172463	1	-0.0379565	NA	0.0865854	1		brown
XLOC_000450	NR4A1	-0.530194	0.688927	0.819707	0.546567	-0.318376	0.995452	-0.304153	0.707232	-0.128317	NA	0.475907	0.428624	0.067775	1	0.920179	NA	1.28312	1		red
XLOC_000451	GRASP	-0.363725	0.74381	0.21381	0.999085	0.292136	0.968172	-0.203003	0.750746	-0.126064	NA	0.338054	0.454428	-0.173441	1	-0.200031	NA	-0.0437042	1		blue
XLOC_000452	ACVR1B	0.019932	0.994925	-0.053854	0.999085	-0.0255246	0.999947	0.0111644	0.971197	0.00846972	NA	-0.0191588	0.945025	-0.111836	1	-0.207389	0.99918	0.142783	1		magenta
XLOC_000453	ACVRL1	-0.471742	0.268188	0.171708	0.999085	-0.0416325	0.999947	-0.330763	0.338427	-0.0236986	NA	0.375002	0.177204	-0.0781119	1	-0.206091	NA	0.272522	1		red
XLOC_000454	ANKRD33	NA	NA	NA	NA	NA	NA	NA	NA	NA	NA	NA	NA	NA	NA	NA	NA	NA	NA		#N/A
XLOC_000455	LETMD1	0.13814	0.850003	0.0762946	0.999085	0.0627382	0.999947	0.142284	0.626154	-0.0741401	NA	-0.0620264	0.850373	-0.254773	1	0.0357416	NA	0.0293553	1		brown
XLOC_000456	CUFF.305.1	-1.21019	0.19237	0.139422	0.999085	-0.0542823	NA	-0.852184	0.236717	0.0511282	NA	0.956151	0.144724	0.308498	1	0.504144	NA	-0.139218	1		blue
XLOC_000457	CUFF.306.1	0.1528	NA	0.782309	0.999085	0.343184	NA	0.113166	0.931027	0.00082145	NA	-0.106914	NA	-0.619094	1	-0.746364	NA	0.373083	1		green
XLOC_000458	CUFF.316.1	-0.939228	0.131139	-0.863302	0.999085	0.174123	NA	0.849365	0.770544	-2.29433	NA	2.0397	0.224313	1.56569	1	0.215543	NA	4.23922	0.833721		greenyellow
XLOC_000459	CUFF.318.1	0.472322	NA	-0.941685	NA	0.287105	NA	0.414489	NA	-0.0814518	NA	-0.298925	NA	-0.930025	1	-1.5008	NA	1.10928	1		magenta
XLOC_000460	CUFF.343.1	1.11454	NA	1.01884	NA	-0.499506	NA	1.19829	NA	-0.602888	NA	-0.330592	NA	-0.193639	1	-1.1912	NA	-0.495823	1		lightcyan
XLOC_000461	CUFF.345.1	0.956288	NA	-0.0242283	NA	-0.329483	NA	1.18993	NA	-0.823621	NA	-0.0645615	NA	-1.58981	1	2.80419	NA	-1.14526	1		grey60
XLOC_000462	NOS1AP,UHMK1	0.237483	0.203869	0.011163	0.999085	0.0483078	0.999947	0.184834	0.22726	-0.00557258	0.997311	-0.170874	0.217091	0.0147109	1	-0.18048	0.99918	-0.0516717	1		turquoise
XLOC_000463	UAP1	-0.0233126	0.714072	0.0129279	0.999085	-0.13399	0.999947	-0.137997	0.773664	0.252232	NA	-0.103587	0.819564	0.202365	1	-0.567217	NA	-0.233625	1		pink
XLOC_000464	DDR2	0.0233579	0.970543	0.217962	0.999085	-0.17461	0.999947	-0.0721736	0.951198	0.183708	NA	-0.110449	0.91702	-1.82526	1	-0.782042	NA	0.854257	1		cyan
XLOC_000465	HSD17B7	-0.00859212	0.977897	-0.449445	0.644891	-0.0954105	0.999947	0.0322326	0.95545	-0.0772028	NA	0.0453397	0.932882	0.0964761	1	-0.108811	0.749133	-0.253656	1		salmon
XLOC_000466	OLFML2B	-0.271386	0.649288	-0.0508721	0.999085	-0.342554	0.939022	-0.0193303	0.984999	-0.340963	NA	0.379422	0.432951	-0.288221	1	0.0319286	NA	0.674118	1		red
XLOC_000467	HTATIP2,RGS5	0.356867	0.356255	-0.0128191	0.999085	-0.0809717	0.999947	0.288375	0.310087	-0.0251164	0.988801	-0.245158	0.342124	-0.133371	1	-0.310046	0.828684	-0.135736	1		brown
XLOC_000468	LOC107198629	-1.03656	NA	0.610466	NA	0.630537	NA	-0.943337	NA	0.331789	NA	0.611486	NA	-1.47232	1	-1.66163	NA	1.10816	1		#N/A
XLOC_000469	RGS18	-0.819274	0.214821	-0.00553855	0.999631	-0.0636439	0.999947	-0.71609	0.133937	0.251453	NA	0.541513	0.346017	0.0759881	1	0.202724	NA	0.673811	1		purple
XLOC_000470	RGS21	0.367088	NA	1.03526	NA	-0.756051	NA	0.457642	NA	-0.347441	NA	-0.0686676	NA	-1.37604	1	1.05082	NA	-1.55898	1		#N/A
XLOC_000471	RGS1	-1.18891	0.0470923	0.776485	0.561061	-0.0779664	0.999947	-0.879442	0.122588	0.111946	NA	0.913418	0.0816534	-0.617549	1	0.463538	NA	0.372123	1	2	blue
XLOC_000472	RGS13	NA	NA	NA	NA	NA	NA	NA	NA	NA	NA	NA	NA	NA	NA	NA	NA	NA	NA		#N/A
XLOC_000473	RGS2	-0.430635	0.649918	-0.176782	0.999085	0.371869	NA	-0.636812	0.531618	0.658493	NA	0.050235	0.974831	-1.91748	1	1.07357	NA	-0.523857	1		blue
XLOC_000474	LOC107198623	-0.392621	NA	-1.48765	NA	1.05366	NA	0.59921	NA	-1.51695	NA	1.19636	NA	-1.27283	1	3.27437	NA	2.15737	1		greenyellow
XLOC_000475	LOC107198616,UHMK1	0.40546	0.340833	-0.153821	0.999085	0.455104	0.414229	0.19729	0.732172	0.266374	NA	-0.429349	0.141264	0.240299	1	-0.55245	NA	0.251631	1		turquoise
XLOC_000476	LOC107198616	0.581917	0.656261	-0.264844	0.999085	0.37268	NA	0.270371	0.825129	0.470154	NA	-0.649706	0.366745	-0.873209	1	0.654388	NA	-0.310611	1		yellow
XLOC_000477	ATF6	0.0921539	0.940247	-0.24981	0.999085	-0.0791057	0.999947	0.0115949	0.988798	0.120126	NA	-0.128854	0.806081	0.276197	1	-1.05075	0.445473	-0.0679541	1		turquoise
XLOC_000478	LOC107198619	-1.03995	NA	-0.00902926	0.999786	0.0616429	NA	-0.856177	NA	0.213455	NA	0.729534	NA	-0.86666	1	1.19701	NA	-0.0507526	1		blue
XLOC_000479	LOC107198622	0.406101	NA	0.129571	NA	0.149642	NA	0.49934	NA	-0.389542	NA	-0.109845	NA	1.35777	1	1.15813	NA	2.06988	1		#N/A
XLOC_000480	RGS4	0.334465	0.521788	-0.280106	0.999085	-0.17791	0.999947	0.12655	0.856822	0.306578	NA	-0.395918	0.27878	-0.0870714	1	-0.573655	NA	0.143011	1		pink
XLOC_000481	ATRN	0.0191429	0.944215	0.0152691	0.999085	-0.041918	0.999947	-0.0129003	0.961585	0.0563478	0.897148	-0.0424115	0.847372	-0.0386702	1	-0.0878183	0.99918	0.053775	1		turquoise
XLOC_000482	LOC107198635	NA	NA	NA	NA	NA	NA	NA	NA	NA	NA	NA	NA	NA	NA	NA	NA	NA	NA		#N/A
XLOC_000483	LOC107198636	1.48535	NA	0.510824	NA	-1.38249	NA	0.79465	NA	1.60783	NA	-1.7795	NA	1.18322	1	-1.14697	NA	-0.704045	1		grey60
XLOC_000484	LMAN1	0.117589	0.84069	-0.0557583	0.999085	0.0428368	0.999947	0.0580669	0.850118	0.0638544	0.92168	-0.119517	0.578773	0.261377	1	-0.342769	0.99918	-0.216521	1		turquoise
XLOC_000485	CPLX4	-0.663705	0.83148	-0.0214613	0.999085	0.326204	NA	-0.365978	0.797784	-0.234302	NA	0.619953	0.564039	-1.6961	1	-0.133638	NA	0.629886	1		blue
XLOC_000486	RAX	-1.03656	NA	0.610469	NA	-0.331248	NA	-0.943334	NA	0.331793	NA	0.61149	NA	1.31711	1	-1.65426	NA	-0.815344	1		#N/A
XLOC_000487	ALPK2	-0.0320425	0.988861	-0.221751	0.999085	0.246529	0.999947	-0.110802	0.936703	0.181913	NA	-0.0636526	0.964821	-0.0392148	1	-0.405654	NA	-0.593148	1		yellow
XLOC_000488	NEDD4L	-0.859379	NA	-0.138473	NA	-0.529211	NA	-0.686159	NA	0.137913	NA	0.614045	NA	-0.209231	1	0.165612	NA	-1.31659	1		blue
XLOC_000489	ATP8B1	-0.430795	0.679633	0.350175	0.999085	0.35448	NA	-0.677268	0.579097	0.77776	NA	0.0182495	0.992889	0.523891	1	1.18157	NA	1.17614	1		black
XLOC_000490	NARS	-0.043302	0.965031	-0.0779383	0.999085	-0.0173919	0.999947	-0.0250823	0.912893	-0.0149938	0.985786	0.0396891	0.827946	-0.0400288	1	-0.097242	0.99918	0.0951657	1		turquoise
XLOC_000491	FECH	0.331456	0.799873	0.193175	0.999085	0.166284	0.999947	0.322925	0.572565	-0.13347	NA	-0.162964	0.790966	0.627982	1	-0.577651	NA	-0.0191237	1		turquoise
XLOC_000492	LOC107198638	0.0775007	0.967969	0.020564	0.999085	0.0853472	NA	0.141503	0.896192	-0.166966	NA	0.0327149	0.977076	-0.0908689	1	0.34352	NA	0.183995	1		greenyellow
XLOC_000493	LOC107198637	0.335781	0.887388	0.0763322	0.999085	-0.219486	NA	0.178133	0.863735	0.193785	NA	-0.339515	0.658039	0.418277	1	-0.672359	NA	0.115342	1		turquoise
XLOC_000494	LOC107198658	1.64605	NA	-0.686736	NA	0.0973032	NA	1.16515	NA	0.304417	NA	-1.35038	NA	1.0679	1	-1.2858	NA	1.8576	1		#N/A
XLOC_000495	GRP	0.296319	NA	0.406592	NA	0.631559	NA	0.311289	NA	-0.160013	NA	-0.143502	NA	0.960325	1	0.996227	NA	-1.02106	1		turquoise
XLOC_000496	SEC11C	0.42276	0.213105	-0.121992	0.999085	0.00677659	0.999947	0.284609	0.405939	0.0949459	0.932611	-0.354748	0.1172	0.208165	1	-0.452405	0.99918	-0.288563	1		turquoise
XLOC_000497	ZNF532	0.0427844	0.897614	-0.0205514	0.999085	-0.125613	0.979712	-0.0116232	0.974547	0.0923328	NA	-0.0778715	0.755948	-0.068943	1	0.0779023	NA	-0.101214	1		turquoise
XLOC_000498	MALT1	1.02899	0.0483421	-0.332124	0.999085	0.22728	0.999947	0.620167	0.456773	0.513185	NA	-0.990796	0.0172032	0.485226	1	-0.96275	NA	-1.09508	1	1	turquoise
XLOC_000499	LOC107198651	0.104012	0.843912	-0.246495	0.999085	0.0934036	0.999947	0.158795	0.693946	-0.158114	NA	0.00697466	0.990297	-0.0831387	1	-0.277464	NA	-0.247397	1		salmon
XLOC_000500	LOC107198640	-0.296889	NA	0.422388	NA	-0.478997	NA	-0.839643	NA	1.67804	NA	-0.362367	NA	-0.800476	1	-0.551843	NA	-0.280287	1		blue
XLOC_000501	NEDD4L	0.0473275	0.985764	0.100125	0.999085	-0.170307	0.93098	0.0414217	0.9138	-0.0115813	0.992808	-0.0292742	0.933413	0.396247	1	-0.0524175	0.99918	0.180947	1		pink
XLOC_000502	LOC107198654	0.0630671	NA	0.14608	NA	0.0573017	NA	-0.158668	NA	0.462173	NA	-0.271432	NA	1.38994	1	2.12404	NA	0.22116	1		black
XLOC_000503	LOC107198653	-1.50608	NA	0.923486	NA	0.943556	NA	-1.41286	NA	0.728234	NA	0.965352	NA	-2.33565	1	-2.46528	NA	1.60432	1		#N/A
XLOC_000504	ONECUT2	NA	NA	NA	NA	NA	NA	NA	NA	NA	NA	NA	NA	NA	NA	NA	NA	NA	NA		#N/A
XLOC_000505	ONECUT2,ST8SIA3	1.74652	NA	-1.33993	NA	1.06468	NA	1.69117	NA	-0.559597	NA	-0.864519	NA	-0.0902597	1	-3.83829	NA	0.452829	1		#N/A
XLOC_000506	LOC107198638	-0.0670482	0.602705	-0.0805627	0.999085	0.120819	0.999947	0.0689796	0.880906	-0.230706	NA	0.169542	0.579707	-0.339624	1	-0.247985	NA	0.204881	1		red
XLOC_000507	CUFF.364.1	0.0550864	NA	-1.16172	NA	1.54271	NA	-0.215819	NA	0.693828	NA	-0.358787	NA	3.77408	1	-2.5179	NA	-1.02589	1		turquoise
XLOC_000508	CUFF.365.1	0.699118	NA	-2.08378	NA	2.28704	NA	0.535179	NA	0.223492	NA	-0.646936	NA	1.31752	1	-2.14748	NA	-0.498262	1		#N/A
XLOC_000509	CUFF.366.1	2.4786	NA	0.426064	NA	0.315501	NA	1.86279	NA	0.495217	NA	-1.7466	NA	2.20539	1	-4.48962	NA	0.0598553	1		turquoise
XLOC_000510	CUFF.376.1	-0.223375	0.862982	0.187045	0.999085	0.292542	0.873055	-0.148909	0.757515	-0.0374563	NA	0.186343	0.640088	-0.208862	1	-0.309978	NA	-0.275354	1		green
XLOC_000511	IGF2BP1	NA	NA	NA	NA	NA	NA	NA	NA	NA	NA	NA	NA	NA	NA	NA	NA	NA	NA		#N/A
XLOC_000512	TRNAQ-UUG	NA	NA	NA	NA	NA	NA	NA	NA	NA	NA	NA	NA	NA	NA	NA	NA	NA	NA		#N/A
XLOC_000513	ABI3	-0.191869	0.891268	0.340353	0.999085	0.114896	NA	-0.30783	0.767384	0.341755	NA	-0.0137941	0.991725	0.228014	1	-0.796315	NA	1.34088	1		red
XLOC_000514	LOC109022384	0.359379	NA	-0.0421522	NA	0.200992	NA	-0.153521	NA	1.189	NA	-0.780723	NA	-0.23549	1	-0.568073	NA	2.41967	1		black
XLOC_000515	NGFR	-2.02458	NA	0.114289	NA	-0.555037	NA	-1.51815	NA	0.454338	NA	1.55425	NA	1.62029	1	1.96713	NA	1.06633	1		purple
XLOC_000516	KAT7	0.109505	0.801789	0.132229	0.999085	0.164713	0.942877	0.02489	0.950557	0.126247	NA	-0.143945	0.562268	-0.00808129	1	-0.101551	NA	0.18321	1		black
XLOC_000517	DLX4	NA	NA	NA	NA	NA	NA	NA	NA	NA	NA	NA	NA	NA	NA	NA	NA	NA	NA		#N/A
XLOC_000518	ITGA3	0.2503	0.742917	-0.114636	0.999085	0.151737	0.999947	0.0894084	0.901683	0.238141	NA	-0.301252	0.47537	-0.0378711	1	0.185654	NA	-0.230188	1		yellow
XLOC_000519	PDK2	0.113717	0.771807	0.0780445	0.999085	0.0928195	0.999947	0.155462	0.6069	-0.138105	0.815621	-0.0116878	0.979127	0.123801	1	-0.28152	0.862966	0.0806082	1		brown
XLOC_000520	HOXB13	NA	NA	NA	NA	NA	NA	NA	NA	NA	NA	NA	NA	NA	NA	NA	NA	NA	NA		#N/A
XLOC_000521	UBE2Z	0.353978	0.668925	-0.226208	0.999085	0.0163414	0.999947	0.328104	0.449311	-0.106248	NA	-0.193447	0.674966	-0.135636	1	-0.0649288	NA	0.00842194	1		turquoise
XLOC_000522	GIP	0.549217	0.798924	-0.352103	0.999085	-0.667111	NA	0.518274	0.572565	-0.155081	NA	-0.289643	0.758928	-0.670445	1	0.295273	NA	-0.277548	1		pink
XLOC_000523	GNGT2	-0.816549	NA	0.735098	NA	0.770945	NA	-0.855011	NA	0.455788	NA	0.373744	NA	1.35118	1	-3.28531	NA	-1.26889	1		#N/A
XLOC_000524	PHB,PHOSPHO1	-0.194276	0.904842	0.154736	0.999085	0.365268	0.756328	-0.123456	0.820204	-0.0408957	NA	0.167114	0.720226	-0.0679659	1	0.181527	NA	0.733206	1		greenyellow
XLOC_000525	ZNF652	0.59296	0.102308	-0.0496501	0.999085	0.0996436	0.999947	0.364454	0.463604	0.237022	NA	-0.544989	0.0341747	0.59308	1	-0.304588	NA	0.214697	1		turquoise
XLOC_000526	PHB	0.0448969	0.752358	0.0451142	0.999085	-0.0716517	0.999947	0.117324	0.721482	-0.164331	0.745111	0.051925	0.884791	-0.135443	1	-0.389709	0.659057	0.0270957	1		brown
XLOC_000527	SPOP	0.0284156	0.98452	0.159558	0.999085	0.0609274	0.999947	0.044731	0.917971	-0.0465645	NA	0.00263865	0.996239	-0.134263	1	-0.154597	NA	0.165973	1		brown
XLOC_000528	LOC107198677	-0.114693	NA	0.052334	0.999085	0.815433	NA	-0.0456067	NA	-0.0724662	NA	0.116162	NA	1.02648	1	-0.695325	NA	-0.354533	1		blue
XLOC_000529	SLC35B1	0.205399	0.725233	-0.103662	0.999085	0.109146	0.999947	0.141056	0.653779	0.0333598	0.976494	-0.167745	0.497243	0.0577336	1	-0.617275	0.434322	-0.0947837	1		brown
XLOC_000530	DLX3	-0.282972	NA	0.483224	NA	0.064326	NA	0.424538	NA	-1.10018	NA	0.847685	NA	-0.339517	1	-2.88882	NA	2.94749	1		#N/A
XLOC_000531	CUFF.380.1	0.324738	0.375879	0.112538	0.999085	0.0572618	0.999947	0.254696	0.324227	-0.00300329	NA	-0.231544	0.295804	-0.113777	1	-0.395469	NA	0.0167921	1		brown
XLOC_000532	CUFF.386.1	0.0983165	0.936067	0.236208	0.999085	0.101179	0.999947	0.122532	0.795593	-0.0960274	NA	-0.0216592	0.968165	0.00545207	1	-0.261816	NA	0.317049	1		brown
XLOC_000533	TMEM214	0.283525	0.34089	-0.0285662	0.999085	0.142136	0.999947	0.0822612	0.894074	0.302723	0.626274	-0.358426	0.199192	0.250819	1	-0.739722	0.461861	-0.026269	1		turquoise
XLOC_000534	AGBL5	0.678375	0.397804	-0.0517247	0.999085	-0.0198572	0.999947	0.547416	0.328632	-0.0114943	NA	-0.464135	0.325122	0.530254	1	0.236767	NA	0.537165	1		magenta
XLOC_000535	EMILIN1	1.03769	0.0080215	0.18254	0.999085	-0.160595	0.999947	0.69542	0.270461	0.406556	NA	-0.923704	0.00322967	0.62937	1	-0.846697	NA	-0.173957	1	1	turquoise
XLOC_000536	KHK	0.528201	0.0984001	0.234299	0.999085	-0.319894	0.771607	0.564561	0.0727355	-0.307707	0.739346	-0.194963	0.716547	0.166607	1	-0.768638	0.0988487	0.37377	1		brown
XLOC_000537	ATRAID	0.0816386	0.700232	0.059892	0.999085	0.188176	0.958482	0.168328	0.649554	-0.210503	NA	0.0491227	0.912474	-0.109735	1	0.0816315	0.496677	-0.0870532	1		green
XLOC_000538	LOC107198679	NA	NA	NA	NA	NA	NA	NA	NA	NA	NA	NA	NA	NA	NA	NA	NA	NA	NA		#N/A
XLOC_000539	LOC107198683	-1.45059	NA	-1.15126	NA	0.787082	NA	-1.00492	NA	0.0217965	NA	1.06842	NA	-0.204031	1	-3.74913	NA	1.35726	1		#N/A
XLOC_000540	OST4	0.237453	0.733038	0.0157175	0.999085	0.161932	0.987994	0.196107	0.571813	-0.0287097	0.985786	-0.158149	0.627489	-0.112007	1	-0.576947	0.937282	-0.0645697	1		brown
XLOC_000541	LOC109022388	0.731266	NA	0.178985	NA	-0.162564	NA	0.228295	NA	1.00855	NA	-0.997279	NA	0.0312717	1	-0.374573	NA	-1.58914	1		turquoise
XLOC_000542	LOC107198682	0.356087	0.837742	-0.20441	0.999085	-0.0422527	NA	0.431529	0.635104	-0.314114	NA	-0.0766383	0.946744	0.838546	1	0.696041	NA	-0.2078	1		salmon
XLOC_000543	CGREF1,PREB	0.154146	0.714072	0.0633847	0.999085	-0.149994	0.988136	0.197068	0.553127	-0.159307	NA	-0.0287946	0.949779	0.286341	1	-0.38495	0.67147	-0.0949887	1		brown
XLOC_000544	SLC5A6	-0.0394647	0.990841	0.085642	0.999085	-0.0204106	0.999947	-0.0153491	0.979083	-0.0288764	0.987326	0.0439766	0.92876	-0.355073	1	-0.334888	0.0988487	0.161794	1		brown
XLOC_000545	MAPRE3	0.427082	0.413955	0.170753	0.999085	0.0859001	0.999947	0.266344	0.583592	0.15546	NA	-0.386665	0.195047	0.233819	1	-0.394192	NA	0.342258	1		brown
XLOC_000546	DPYSL5	1.01161	NA	0.43948	NA	-0.454782	NA	1.26999	NA	-0.906345	NA	-0.0627377	NA	-2.95553	1	-2.72052	NA	4.34973	1		#N/A
XLOC_000547	DNMT3A	0.142353	0.919815	-0.079435	0.999085	-0.126114	0.999947	0.146908	0.751436	-0.0781599	NA	-0.0622509	0.897912	0.445832	1	0.224098	NA	0.282907	1		brown
XLOC_000548	LOC107198684	0.370373	0.837889	0.03112	0.999085	0.472595	NA	0.189825	0.846952	0.236339	NA	-0.386537	0.570244	0.156039	1	0.00346707	NA	0.602061	1		black
XLOC_000549	LOC107198680	0.0656636	NA	0.0321924	0.999085	0.566227	NA	0.235955	0.864548	-0.359117	NA	0.1495	NA	1.02516	1	0.616206	NA	0.895965	1		black
XLOC_000550	LOC109022386	1.05478	NA	-0.233496	NA	-1.50099	NA	0.760107	NA	0.138932	NA	-0.781183	NA	2.03629	1	0.142998	NA	-1.38502	1		pink
XLOC_000551	ASXL2,LOC107198690	0.0111071	0.972875	-0.109559	0.999085	-7.33659e-05	0.999947	0.0372635	0.922898	-0.0586618	NA	0.0220173	0.953166	0.165321	1	-0.0348613	NA	0.127214	1		greenyellow
XLOC_000552	LOC107198690	0.042085	NA	0.410714	0.999085	0.129428	NA	-0.0219354	0.989694	0.107737	NA	-0.0829775	NA	0.74769	1	-1.15977	NA	0.0517275	1		grey
XLOC_000553	CUFF.415.1	-0.0912183	0.566119	0.0413594	0.999085	-0.2147	NA	0.387597	0.771342	-0.78681	NA	0.515915	0.626261	0.824976	1	1.61932	NA	0.415186	1		midnightblue
XLOC_000554	CUFF.416.1	-0.131822	0.948794	-0.193399	0.999085	0.16622	0.999947	-0.0952452	0.851316	-0.0078837	NA	0.102128	0.821934	-0.315805	1	-0.175394	NA	0.172188	1		green
XLOC_000555	LOC107198698	0.000711842	0.996058	0.308676	0.999085	-0.155717	0.999947	-0.0192835	0.980414	0.0425013	NA	-0.0227196	0.974419	-0.503423	1	0.340642	NA	-0.389988	1		blue
XLOC_000556	CTNNA1	-0.117247	0.555332	-0.0275738	0.999085	-0.115132	0.939022	-0.0267552	0.92781	-0.117764	0.753105	0.147519	0.318325	-0.122833	1	-0.198182	0.99918	0.127237	1		red
XLOC_000557	LOC107198699	1.7448	NA	-0.292613	NA	0.270864	NA	2.1738	NA	-1.64156	NA	-0.265525	NA	1.34412	1	0.924679	NA	1.88042	1		#N/A
XLOC_000558	LRRTM2	-0.749635	NA	-0.327854	NA	-0.877787	NA	-0.356663	NA	-0.317505	NA	0.74718	NA	1.81127	1	-1.14799	NA	-2.12091	1		pink
XLOC_000559	LOC107198703	-0.0644738	0.386546	0.168382	0.999085	0.0214002	0.999947	0.0878976	0.82353	-0.261293	NA	0.184162	0.485383	-0.0613348	1	-0.192845	NA	0.0124889	1		greenyellow
XLOC_000560	CUFF.419.1	1.91308	0.940247	1.56475	0.999085	-4.39128	NA	2.02456	0.793366	-0.794905	NA	-0.499492	0.943676	5.14219	1	4.88289	NA	10.0507	1		magenta
XLOC_000561	ZNF512	0.045126	0.896961	-0.0674528	0.999085	-0.219696	0.625316	-0.0097411	0.979467	0.0907908	0.869717	-0.078835	0.754584	0.0116975	1	-0.228075	0.99918	0.0698473	1		pink
XLOC_000562	FNDC4	-0.122652	0.623158	-0.117459	0.999085	-0.206809	0.897149	0.0133951	0.9798	-0.201233	NA	0.194613	0.467999	-0.160936	1	-0.158177	0.99918	-0.0479519	1		red
XLOC_000563	IFT172	-0.0760993	0.932279	0.0881031	0.999085	-0.140027	0.999947	-0.117335	0.816494	0.123008	NA	-0.0039575	0.996018	-0.741744	1	0.202274	NA	0.185467	1		red
XLOC_000564	PPM1G	0.169581	0.836317	-0.16096	0.999085	-0.100983	0.999947	0.0934586	0.812916	0.0786134	NA	-0.163755	0.566036	0.448944	1	-0.152713	NA	0.101558	1		turquoise
XLOC_000565	ZNF513	0.256892	0.899256	-0.0170248	0.999085	-0.013751	NA	0.111259	0.913187	0.194121	NA	-0.283672	0.684341	0.0554378	1	0.941448	NA	0.0786787	1		black
XLOC_000566	EIF2B4	0.0173747	0.994985	0.0409443	0.999085	-0.0235973	0.999947	0.0199048	0.948135	-0.013223	0.988801	-0.00634394	0.98632	-0.0891956	1	-0.22958	0.99918	0.0968168	1		brown
XLOC_000567	GTF3C2	0.00662797	0.991748	-0.0665398	0.999085	0.0219446	0.999947	0.029611	0.960167	-0.0490185	NA	0.0197019	0.974344	-0.427717	1	-0.392434	NA	0.257872	1		brown
XLOC_000568	DNAJC5G,LOC107198709	0.1902	0.81003	0.00483924	0.999085	0.00623504	0.999947	0.154616	0.629114	-0.0174058	NA	-0.129959	0.668636	0.121499	1	-0.467006	0.863397	0.0300488	1		brown
XLOC_000569	TRIM54	-0.109469	0.897465	0.114141	0.999085	0.401515	0.939022	-0.206088	0.794564	0.2603	NA	-0.0447635	0.961468	0.464205	1	-0.963548	NA	-0.564095	1		yellow
XLOC_000570	GPN1	0.00731676	0.960525	0.0317649	0.999085	0.0116086	0.999947	-0.0187296	0.94503	0.0500405	NA	-0.030591	0.898037	-0.0394429	1	-0.0104081	0.99918	-0.0108826	1		green
XLOC_000571	LOC107198721	0.163485	NA	0.0270419	NA	-0.108191	NA	0.177503	NA	-0.10253	NA	-0.0645555	NA	-0.498755	1	-0.543974	NA	1.29375	1		brown
XLOC_000572	KRTCAP3	0.0428008	0.796482	-0.111827	0.999085	0.0600267	0.999947	0.180544	0.77519	-0.288529	NA	0.122896	0.837491	-0.104959	1	0.118625	NA	0.790337	1		greenyellow
XLOC_000573	NRBP1	-0.21703	0.699895	-0.00958387	0.999085	0.0446694	0.999947	-0.215193	0.475235	0.10564	NA	0.113055	0.752589	0.504025	1	0.0665807	NA	0.167663	1		tan
XLOC_000574	LOC107198706	-0.178596	0.88428	0.00549235	0.999085	0.0117968	0.999947	-0.156934	0.691613	0.0463626	NA	0.111611	0.782213	-0.0259075	1	-0.255796	NA	-0.00363238	1		green
XLOC_000575	LOC107198715	0.28242	0.679633	0.00115181	0.999794	0.159473	0.999947	0.192971	0.622317	0.056274	NA	-0.233338	0.429319	-0.408704	1	-0.507432	NA	-0.0287284	1		turquoise
XLOC_000576	SNX17	-0.132884	0.874266	0.0582117	0.999085	-0.0108286	0.999947	-0.0687007	0.85043	-0.0609307	NA	0.130058	0.635395	-0.204759	1	-0.221016	NA	0.128604	1		red
XLOC_000577	SLC30A3	0.379732	NA	-0.292107	NA	1.48259	NA	0.818425	NA	-0.9718	NA	0.288355	NA	1.3191	1	-1.55243	NA	-0.628852	1		#N/A
XLOC_000578	UCN	-1.03656	NA	0.129575	NA	0.149645	NA	-0.582664	NA	-0.389542	NA	0.97216	NA	1.40287	1	-1.71811	NA	-1.77708	1		#N/A
XLOC_000579	CAD,MPV17	0.0114364	0.650786	0.143885	0.999085	0.0599306	0.999947	0.0979979	0.748182	-0.175807	NA	0.0831801	0.769027	0.14312	1	-0.259444	NA	-0.0627121	1		brown
XLOC_000580	RNF212B	0.386846	0.713053	0.12743	0.999085	0.346368	0.945347	0.214601	0.772447	0.200138	NA	-0.381274	0.415561	0.133342	1	0.161976	NA	-0.235437	1		turquoise
XLOC_000581	ASB8	0.711332	0.356233	-0.0899092	0.999085	-0.0855157	0.999947	0.517903	0.404096	0.123782	NA	-0.558436	0.20774	0.135529	1	-0.46941	NA	0.710939	1		brown
XLOC_000582	SENP1	0.00268305	0.990246	0.0772481	0.999085	0.0777348	0.999947	-0.015394	0.970345	0.0358896	NA	-0.0201244	0.957324	-0.306722	1	-0.00160325	NA	0.251402	1		green
XLOC_000583	COL2A1	NA	NA	NA	NA	NA	NA	NA	NA	NA	NA	NA	NA	NA	NA	NA	NA	NA	NA		#N/A
XLOC_000584	VDR	-0.403198	0.837778	-0.0177494	0.999085	0.292721	NA	-0.395999	0.607616	0.189315	NA	0.219187	0.800336	-0.870322	1	-0.267228	NA	0.363027	1		blue
XLOC_000585	CUNH12orf10	0.122541	0.825848	0.0256307	0.999085	-0.261464	0.920385	0.18654	0.6746	-0.185642	NA	0.00891927	0.989212	0.421365	1	-0.401979	NA	0.063535	1		brown
XLOC_000586	AAAS	0.527233	NA	-0.450802	NA	0.609537	NA	0.479623	NA	-0.104678	NA	-0.303686	NA	1.01724	1	-0.602066	NA	0.372668	1		turquoise
XLOC_000587	SP1	0.437193	0.496884	0.255613	0.999085	0.128933	0.999947	0.359161	0.382493	-0.0368654	NA	-0.293193	0.443371	-0.192704	1	-0.183929	NA	0.567879	1		black
XLOC_000588	AMHR2	0.221738	NA	0.083696	NA	-0.573621	NA	0.358677	NA	-0.398416	NA	0.0551972	NA	0.656093	1	0.583677	NA	1.50816	1		greenyellow
XLOC_000589	PCBP2	-0.268282	0.267485	0.139288	0.999085	0.0665283	0.999947	-0.247981	0.160477	0.0993494	0.870856	0.158623	0.50194	-0.0740424	1	-0.271353	0.99918	0.236177	1		green
XLOC_000590	HOXC13	1.52886	NA	-0.331261	NA	1.52426	NA	0.584523	NA	2.74602	NA	-2.2532	NA	-2.01009	1	-0.166177	NA	0.144967	1		yellow
XLOC_000591	LOC107198746	0.19975	0.928488	0.15006	0.999085	0.187024	0.999947	0.144707	0.816919	0.0201546	NA	-0.156355	0.776563	-0.279281	1	-0.223601	NA	0.259413	1		brown
XLOC_000592	PFKM	-0.0735786	0.985764	-0.189559	0.999085	0.019618	0.999947	-0.0553899	0.920805	0.000895499	NA	0.0537194	0.914017	-0.1	1	-0.915253	NA	-0.0335416	1		green
XLOC_000593	TMEM106C	0.685488	NA	0.13717	NA	-0.736562	NA	0.326208	NA	0.577874	NA	-0.774617	NA	-0.581063	1	-0.958702	NA	0.719769	1		grey60
XLOC_000594	AAAS	0.428411	0.593985	-0.0954849	0.999085	0.0786381	0.999947	0.408258	0.376815	-0.145194	NA	-0.220533	0.678298	0.00412403	1	-0.463858	NA	-0.339889	1		turquoise
XLOC_000595	SP7	0.40611	NA	-0.35132	NA	-0.331249	NA	0.138674	NA	0.331796	NA	-0.470511	NA	-1.47606	1	-1.67778	NA	1.10812	1		#N/A
XLOC_000596	MAP3K12	0.713516	NA	-0.301706	NA	-0.549312	NA	0.492784	NA	0.180863	NA	-0.592294	NA	1.38479	1	-0.26488	NA	-0.241293	1		turquoise
XLOC_000597	ATF7	0.203069	0.864552	0.00718129	0.999085	0.300702	0.794997	0.136948	0.76724	0.0415979	NA	-0.169483	0.645894	-0.00143916	1	0.227495	NA	0.396948	1		black
XLOC_000598	ATP5G2	0.309176	0.49488	0.205713	0.999085	-0.0357268	0.999947	0.321262	0.332964	-0.168506	0.845367	-0.131888	0.764075	0.0394859	1	-0.618788	0.536389	0.249351	1		brown
XLOC_000599	LOC107198751	-0.0109755	0.984672	-0.0692846	0.999085	0.0534381	0.999947	-0.0328419	0.935538	0.0497208	NA	-0.0166583	0.966025	0.229789	1	0.0782337	NA	-0.13696	1		yellow
XLOC_000600	LOC107198754	-0.182312	NA	0.0752394	NA	0.0837004	NA	-0.154081	NA	0.0346747	NA	0.120631	NA	0.128246	1	-1.19689	NA	2.49779	1		greenyellow
XLOC_000601	GOLGB1	0.471934	0.0582399	-0.160347	0.999085	0.173801	0.956138	0.294699	0.410388	0.168542	NA	-0.427656	0.019313	0.295822	1	-0.00791079	NA	0.0467577	1		turquoise
XLOC_000602	HCLS1	-0.666162	0.549713	-0.126543	0.999085	0.378797	0.987994	-0.335042	0.717913	-0.25732	NA	0.640901	0.28207	-0.554422	1	0.269882	NA	0.474218	1		blue
XLOC_000603	LOC107198767	-0.0346586	0.947039	0.179027	0.999085	0.115681	0.999947	0.0380746	0.952252	-0.126542	NA	0.0910528	0.864998	-0.451492	1	-0.649608	NA	0.268047	1		green
XLOC_000604	OPN1SW	-1.03656	NA	0.610466	NA	0.630537	NA	-0.943337	NA	0.331789	NA	0.611486	NA	-1.47232	1	-1.66163	NA	1.10816	1		#N/A
XLOC_000605	IRF5	-0.432797	0.654936	0.274134	0.999085	0.514047	0.646143	-0.403185	0.431531	0.162353	NA	0.255696	0.663448	-0.226833	1	0.358008	NA	0.0797722	1		blue
XLOC_000606	LOC107198755	1.36684	NA	0.0563052	NA	-0.705493	NA	1.09048	NA	0.074699	NA	-0.918283	NA	1.89723	1	0.277426	NA	0.00994743	1		magenta
XLOC_000607	LOC107198753	NA	NA	NA	NA	NA	NA	NA	NA	NA	NA	NA	NA	NA	NA	NA	NA	NA	NA		#N/A
XLOC_000608	LOC109022389	-0.315241	NA	0.119171	NA	0.160042	NA	0.49934	NA	-1.45594	NA	0.97216	NA	-0.0708105	1	-0.279933	NA	-1.61813	1		#N/A
XLOC_000609	LOC107198764	-0.695957	NA	0.61843	NA	0.894541	NA	-0.586754	NA	0.133775	NA	0.471998	NA	-1.25213	1	1.26239	NA	-0.148744	1		blue
XLOC_000610	NME6	0.05274	0.965389	-0.00236908	0.999786	0.148286	0.985533	0.0644943	0.855938	-0.0491518	NA	-0.0132989	0.973717	-0.126038	1	-0.23695	NA	0.083243	1		black
XLOC_000611	LOC107198756	0.583032	NA	-0.0698551	NA	0.336569	NA	0.250153	NA	0.530178	NA	-0.679441	NA	-0.349955	1	0.841849	NA	0.73723	1		grey
XLOC_000612	ATP6V1F	0.132211	0.8428	0.00139161	0.999786	0.127986	0.987019	0.073907	0.812916	0.0567873	NA	-0.126174	0.578773	-0.142019	1	-0.369969	0.99918	-0.0498765	1		turquoise
XLOC_000613	FLNC	-0.0512291	0.990905	0.28514	0.999085	-0.901387	0.06607	-0.00901947	0.991835	-0.0595023	NA	0.0686639	0.926672	-0.0427481	1	-0.428245	NA	0.663931	1		red
XLOC_000614	CALU	0.861611	0.00868244	-0.235192	0.999085	0.230568	0.976369	0.55544	0.272223	0.293017	0.831678	-0.762083	0.0047092	0.701537	1	-0.965857	0.352144	-0.416781	1	1	turquoise
XLOC_000615	LOC107198770	0.487523	0.748125	-0.23492	0.999085	0.633598	NA	0.262772	0.800491	0.292583	NA	-0.49848	0.450542	0.25636	1	-0.943969	NA	0.202199	1		turquoise
XLOC_000616	LOC107198773	0.15068	0.944688	0.185135	0.999085	-0.0605923	NA	0.0287834	0.981204	0.194542	NA	-0.208223	0.805238	-0.49148	1	-0.134505	NA	0.300882	1		turquoise
XLOC_000617	CUFF.465.1,CUFF.465.2,CUFF.465.3	-0.199995	0.912592	0.188547	0.999085	-0.00697925	0.999947	-0.184274	0.740285	0.0679517	NA	0.116535	0.833543	-0.420718	1	-0.26511	NA	0.21253	1		red
XLOC_000618	LOC107198779	-1.10847	NA	0.794287	NA	0.640826	NA	-0.658469	NA	-0.155278	NA	0.947543	NA	-1.45649	1	1.52637	NA	2.34413	1		#N/A
XLOC_000619	AMMECR1	-0.0292781	0.90616	-0.223212	0.999085	-0.0829811	0.999947	-0.0930054	0.844438	0.147464	NA	-0.0508844	0.915059	0.19909	1	-0.25903	NA	-0.0461001	1		pink
XLOC_000620	LOC107198774	-0.172557	NA	0.64837	NA	0.691311	NA	-0.511687	NA	0.708166	NA	-0.197537	NA	0.243326	1	-2.46264	NA	-2.68716	1		#N/A
XLOC_000621	LOC107198778	0.336923	NA	0.160695	0.999085	0.460789	NA	0.155516	0.920805	0.250636	NA	-0.369286	NA	0.484345	1	-0.895807	NA	0.463048	1		black
XLOC_000622	TMEM164	-0.463014	0.55702	0.232132	0.999085	0.196961	0.999947	-0.453993	0.351129	0.223543	NA	0.252162	0.680175	-0.783627	1	0.734527	NA	0.193934	1		blue
XLOC_000623	LOC107198781	-1.26329	NA	0.657093	NA	0.740179	NA	-1.53074	NA	1.32056	NA	0.446246	NA	-4.70115	1	-4.81413	NA	3.19636	1		#N/A
XLOC_000624	LOC107198780	-0.315243	NA	1.01628	NA	0.169056	NA	0.499337	NA	-1.35893	NA	0.972156	NA	-0.0708066	1	-0.280027	NA	0.17038	1		#N/A
XLOC_000625	LOC107198782	NA	NA	NA	NA	NA	NA	NA	NA	NA	NA	NA	NA	NA	NA	NA	NA	NA	NA		#N/A
XLOC_000626	CUFF.468.1	-0.470484	NA	-0.541927	NA	-0.0725215	NA	-0.491015	NA	0.290856	NA	0.225956	NA	-0.279898	1	-0.269124	NA	0.261104	1		blue
XLOC_000627	CUFF.469.1	-1.04781	NA	-0.90055	NA	2.66011	NA	-0.186786	NA	-2.45578	NA	1.52325	NA	-1.0712	1	2.54441	NA	-4.18797	1		#N/A
XLOC_000628	LOC107198790	-0.218252	NA	-0.114228	0.999085	0.158347	NA	-0.281208	0.819968	0.24291	NA	0.0520065	NA	0.536593	1	-0.426043	NA	-0.052546	1		yellow
XLOC_000629	RAB10	0.390453	0.0758483	0.00281868	0.999124	-0.0968219	0.999947	0.324267	0.0853591	-0.0410786	NA	-0.257434	0.203557	0.151866	1	-0.255537	NA	-0.000309481	1		brown
XLOC_000630	GAREM2	-0.403553	NA	0.142366	0.999085	0.109281	NA	-0.202524	0.883044	-0.176032	NA	0.392887	NA	0.269265	1	1.21082	NA	0.4476	1		blue
XLOC_000631	HADHB	0.00554075	0.598617	-0.0166186	0.999085	0.00762729	0.999947	0.0892686	0.749653	-0.166092	0.592516	0.0814536	0.75041	0.0726348	1	-0.210772	0.99918	0.0807774	1		brown
XLOC_000632	LOC107198783	1.43052	NA	0.931105	NA	0.585702	NA	1.06231	NA	0.220018	NA	-1.08075	NA	-0.220699	1	3.95269	NA	0.322498	1		black
XLOC_000633	KIF3C	-0.0756795	NA	-0.16412	0.999085	0.488987	NA	-0.0280177	NA	-0.0614658	NA	0.0862393	NA	0.718836	1	0.0845028	NA	-0.439319	1		tan
XLOC_000634	HADHA	0.989203	NA	0.424121	NA	0.541742	NA	0.593455	NA	0.355202	NA	-0.877317	NA	-3.40857	1	0.231441	NA	0.430291	1		turquoise
XLOC_000635	HADHA	0.0686664	0.790482	0.0429292	0.999085	0.0554645	0.999947	0.0989927	0.625593	-0.0939307	0.815611	-0.00276613	0.99313	0.0884755	1	-0.267865	0.99918	0.00430992	1		brown
XLOC_000636	HADHB	NA	NA	NA	NA	NA	NA	NA	NA	NA	NA	NA	NA	NA	NA	NA	NA	NA	NA		#N/A
XLOC_000637	CUFF.470.1	0.292555	NA	0.0502467	0.999085	0.500478	NA	0.37285	0.822919	-0.296078	NA	-0.0538599	NA	0.553496	1	0.254482	NA	0.170211	1		brown
XLOC_000638	SUGP1	0.331407	0.77554	0.261414	0.999085	0.13941	0.999947	0.280091	0.577306	-0.0410259	NA	-0.213049	0.653407	0.378038	1	0.17561	NA	-0.170316	1		black
XLOC_000639	TM6SF2	0.636313	0.0345104	0.232258	0.999085	0.0186038	0.999947	0.536473	0.0603609	-0.0702688	0.9664	-0.407914	0.180849	0.21887	1	-0.35823	0.99918	-0.049863	1	1	brown
XLOC_000640	HAPLN4	0.85128	NA	0.59233	NA	0.0724436	NA	0.646125	NA	0.20976	NA	-0.656277	NA	2.7688	1	-2.62427	NA	2.11825	1		tan
XLOC_000641	NR2C2AP	0.280162	0.345818	0.0645447	0.999085	0.0318782	0.999947	0.323328	0.230625	-0.216979	NA	-0.0846742	0.843603	-0.413802	1	-0.111922	NA	-0.256571	1		brown
XLOC_000642	BORCS8	-0.123478	0.923513	-0.0732937	0.999085	-0.0109939	0.999947	-0.0857552	0.816822	-0.0124474	NA	0.0991968	0.761306	-0.207545	1	-0.110166	0.99918	-0.161727	1		green
XLOC_000643	MEF2B	0.455586	NA	1.49076	NA	0.408994	NA	0.832025	NA	-0.949482	NA	0.115772	NA	-1.35721	1	1.17943	NA	0.805328	1		#N/A
XLOC_000644	LOC107198804	0.406105	NA	0.129574	NA	-0.812143	NA	0.499344	NA	-0.389538	NA	-0.109841	NA	-1.60259	1	-1.62447	NA	0.146378	1		#N/A
XLOC_000645	TMEM161A	0.509971	0.762092	-0.043647	0.999085	0.153913	NA	0.364715	0.657737	0.0950849	NA	-0.406043	0.527796	-0.134678	1	-1.51618	NA	0.269381	1		turquoise
XLOC_000646	MAU2	-0.251495	0.685511	0.249398	0.999085	0.12838	0.999947	-0.0735499	0.909534	-0.218127	NA	0.299108	0.407624	0.179712	1	0.110292	NA	0.0517891	1		tan
XLOC_000647	NCAN	0.799169	NA	0.0686725	NA	-1.46768	NA	0.956195	NA	-0.738744	NA	-0.123352	NA	2.15707	1	-2.13268	NA	3.41459	1		magenta
XLOC_000648	RFXANK	0.102084	0.806513	0.0683022	0.999085	-0.12499	0.999947	0.162077	0.671301	-0.16885	NA	0.0128832	0.980365	0.0708282	1	-0.251347	NA	-0.0419403	1		brown
XLOC_000649	CUFF.486.1	NA	NA	NA	NA	NA	NA	NA	NA	NA	NA	NA	NA	NA	NA	NA	NA	NA	NA		#N/A
XLOC_000650	LOC107198794	0.461603	0.706198	-0.151582	0.999085	-0.0595224	NA	0.494489	0.487866	-0.264119	NA	-0.173368	0.83527	-0.497742	1	-0.238758	NA	0.327199	1		pink
XLOC_000651	CUFF.477.1	0.109672	0.940348	0.154736	0.999085	0.184905	0.958482	0.0712203	0.860054	0.0272618	NA	-0.0941847	0.784072	0.0367084	1	0.00997496	NA	0.170436	1		black
XLOC_000652	CUFF.480.1	-0.0799553	0.840028	-0.0480123	0.999085	0.150027	0.999947	0.0457711	0.938953	-0.208166	NA	0.167407	0.703751	-0.200725	1	0.0710772	NA	0.288046	1		greenyellow
XLOC_000653	LOC107198806	-0.326259	NA	0.173927	NA	0.297987	NA	-0.155021	NA	-0.172714	NA	0.330276	NA	0.861193	1	0.0390017	NA	-0.15278	1		tan
XLOC_000654	HOXB3	-0.522817	0.763969	0.548122	0.999085	-0.112128	NA	-0.390292	0.605247	0.0152959	NA	0.389938	0.57288	0.0749695	1	0.895839	NA	-0.0681508	1		blue
XLOC_000655	HOXB2	0.0966636	0.988307	0.552853	0.999085	0.0496483	NA	0.0275624	0.984999	0.0966207	NA	-0.118632	0.911726	-0.862359	1	-0.678859	NA	-0.299559	1		red
XLOC_000656	HOXB1	-0.106183	0.697072	0.603083	0.999085	0.0505378	NA	0.216192	0.842009	-0.545445	NA	0.37669	0.658875	-0.316504	1	-0.359335	NA	0.672998	1		greenyellow
XLOC_000657	SKAP1	-1.11103	NA	-0.301679	NA	0.330222	NA	-0.879886	NA	0.20069	NA	0.811068	NA	-0.473563	1	1.90829	NA	1.17599	1		blue
XLOC_000658	CUFF.488.1	-1.38834	NA	0.585435	NA	0.161034	NA	-1.19749	NA	0.468351	NA	0.937603	NA	-2.60267	1	1.44915	NA	-1.06405	1		blue
XLOC_000659	LOC107198813	-0.0346848	NA	0.302809	NA	-1.60238	NA	-0.105345	NA	0.114645	NA	-0.00861776	NA	2.28219	1	0.564137	NA	1.63874	1		#N/A
XLOC_000660	CLU,CUFF.494.2,CUFF.494.3	-0.711506	0.455445	0.295686	0.999085	0.526161	0.80353	-0.560457	0.376391	0.101247	NA	0.52309	0.376986	-0.0800994	1	0.0431447	NA	-0.144626	1		green
XLOC_000661	LOC107198814	-0.590853	NA	-0.194558	NA	-0.295197	NA	-0.281608	NA	-0.200009	NA	0.570633	NA	0.263709	1	3.44263	NA	0.904775	1		midnightblue
XLOC_000662	OTOF	-0.456741	NA	1.28694	NA	0.000286337	NA	-0.192248	NA	-0.273187	NA	0.473078	NA	-1.44253	1	0.841189	NA	-0.122636	1		blue
XLOC_000663	CLU	-0.551136	0.887987	0.205758	0.999085	-0.0581268	0.999947	-0.342376	0.790427	-0.0582268	0.988801	0.468373	0.684126	-1.16408	1	-1.3584	0.99918	0.884101	1		cyan
XLOC_000664	LOC109022390	-0.680588	NA	-0.892984	NA	0.277439	NA	-0.819113	NA	0.676223	NA	0.306344	NA	4.20502	1	2.68807	NA	1.44271	1		green
XLOC_000665	SVIP	0.0104095	0.94651	-0.245148	0.999085	0.160682	0.973426	-0.0338297	0.935366	0.08727	NA	-0.0514563	0.884936	0.0663513	1	0.02945	NA	-0.120938	1		yellow
XLOC_000666	CUFF.495.1	0.671894	0.808985	1.29801	0.809668	0.0581412	NA	0.328878	0.856822	0.49366	NA	-0.727325	0.545232	1.41362	1	1.27664	NA	0.779082	1		black
XLOC_000667	TRNAN-GUU	NA	NA	NA	NA	NA	NA	NA	NA	NA	NA	NA	NA	NA	NA	NA	NA	NA	NA		#N/A
XLOC_000668	PSMB3	0.161695	0.75073	-0.0262389	0.999085	-0.0948316	0.999947	0.172294	0.531618	-0.0977997	NA	-0.0667624	0.839141	0.0852461	1	-0.244995	NA	-0.0761906	1		brown
XLOC_000669	LASP1	0.267731	0.931616	-0.00305413	0.999794	-0.364724	0.981834	0.193286	0.820204	0.0256689	NA	-0.207114	0.784659	0.740669	1	0.248541	NA	0.571593	1		pink
XLOC_000670	LOC107198817	-0.440405	0.354767	-0.0733453	0.999085	0.103961	0.999947	-0.344283	0.308692	0.0468086	NA	0.320148	0.308606	-0.210466	1	0.130796	NA	0.0903366	1		blue
XLOC_000671	LOC107198822	-0.904633	NA	0.728124	NA	0.366042	NA	-0.637356	NA	0.0291516	NA	0.729456	NA	-1.02758	1	-1.25111	NA	-1.39151	1		blue
XLOC_000672	TRNAI-UAU	NA	NA	NA	NA	NA	NA	NA	NA	NA	NA	NA	NA	NA	NA	NA	NA	NA	NA		#N/A
XLOC_000673	PIP4K2B	0.0562812	0.995963	-0.141896	0.999085	-0.0623621	NA	0.0132747	0.991835	0.058693	NA	-0.0698148	0.952859	0.831804	1	0.104502	NA	0.468372	1		yellow
XLOC_000674	CWC25	0.0565877	0.981416	0.0479555	0.999085	0.252025	0.898558	0.0649351	0.894343	-0.0445994	NA	-0.0180195	0.971754	-0.167261	1	0.424085	NA	0.151367	1		black
XLOC_000675	TRNAC-GCA	-0.315225	NA	0.610469	NA	-0.331248	NA	-0.221994	NA	-0.0288719	NA	0.250825	NA	2.67105	1	-0.0294105	NA	1.10813	1		#N/A
XLOC_000676	TRNAC-GCA	NA	NA	NA	NA	NA	NA	NA	NA	NA	NA	NA	NA	NA	NA	NA	NA	NA	NA		#N/A
XLOC_000677	TRNAC-GCA	-1.03656	NA	-0.351319	NA	0.630539	NA	-0.943334	NA	0.331793	NA	0.61149	NA	-1.42657	1	1.08877	NA	-0.802406	1		#N/A
XLOC_000678	CUFF.501.1,CUFF.501.2	0.479337	0.506241	-0.108509	0.999085	-0.114037	0.999947	0.492531	0.308692	-0.233968	NA	-0.201391	0.742774	0.0259339	1	-0.0770255	NA	0.0967693	1		turquoise
XLOC_000679	TRNAC-GCA	NA	NA	NA	NA	NA	NA	NA	NA	NA	NA	NA	NA	NA	NA	NA	NA	NA	NA		#N/A
XLOC_000680	TRNAC-GCA	NA	NA	NA	NA	NA	NA	NA	NA	NA	NA	NA	NA	NA	NA	NA	NA	NA	NA		#N/A
XLOC_000681	LOC107198823	-0.08061	0.884888	0.141418	0.999085	0.0434379	0.999947	-0.0157231	0.967226	-0.0864246	0.878313	0.104119	0.689643	-0.139298	1	-0.295837	0.99918	-0.119531	1		green
XLOC_000682	TRNAC-GCA	NA	NA	NA	NA	NA	NA	NA	NA	NA	NA	NA	NA	NA	NA	NA	NA	NA	NA		#N/A
XLOC_000683	FBXO47	0.234897	NA	0.869948	NA	0.491782	NA	0.0324429	NA	0.347409	NA	-0.350849	NA	-1.31268	1	2.85646	NA	-2.96161	1		#N/A
XLOC_000684	PLXDC1	0.535055	0.719436	0.207621	0.999085	0.119355	NA	0.53854	0.496835	-0.239054	NA	-0.233022	0.790304	-0.45385	1	0.334229	NA	0.317473	1		brown
XLOC_000685	TRNAC-GCA	NA	NA	NA	NA	NA	NA	NA	NA	NA	NA	NA	NA	NA	NA	NA	NA	NA	NA		#N/A
XLOC_000686	EVI5L	NA	NA	NA	NA	NA	NA	NA	NA	NA	NA	NA	NA	NA	NA	NA	NA	NA	NA		#N/A
XLOC_000687	LOC107198825	-1.12789	NA	0.814271	0.999085	0.918423	NA	-0.877922	0.365782	0.169465	NA	0.838399	NA	-0.781459	1	-0.393034	NA	0.907873	1		blue
XLOC_000688	LOC107198842	-0.586888	0.709936	0.0604604	0.999085	-0.0557432	NA	-0.5763	0.496693	0.297929	NA	0.32104	0.749267	1.34807	1	-1.20075	NA	0.374867	1		tan
XLOC_000689	EVI5L	0.494225	0.712708	0.0690614	0.999085	-0.0912603	0.999947	0.372738	0.584961	0.043903	NA	-0.369047	0.504035	0.370287	1	-1.15989	NA	-0.0950885	1		turquoise
XLOC_000690	LOC107198831	0.330099	0.440856	-0.00887337	0.999085	0.0575672	0.999947	0.312086	0.279178	-0.114818	NA	-0.175118	0.62277	0.276115	1	-0.435313	NA	-0.104689	1		brown
XLOC_000691	PCP2	0.208206	0.89062	0.0679552	0.999085	0.0139532	0.999947	0.137	0.802756	0.0513885	NA	-0.178927	0.68702	-0.0748576	1	-0.144401	NA	-0.133868	1		brown
XLOC_000692	XAB2	0.412819	0.512615	0.1558	0.999085	-0.135759	0.999947	0.29969	0.497969	0.0536646	NA	-0.323206	0.321439	0.271297	1	-0.398204	NA	0.212628	1		brown
XLOC_000693	CUFF.519.1	0.617463	0.552369	0.206297	0.999085	-0.349789	NA	0.776708	0.403753	-0.574845	NA	-0.0703137	0.958814	0.277835	1	0.423151	NA	0.697486	1		turquoise
XLOC_000694	LOC107198826	0.39506	0.826059	-0.142915	0.999085	0.0792732	NA	0.236522	0.787503	0.168473	NA	-0.368858	0.553099	0.763115	1	0.128966	NA	0.0184095	1		yellow
XLOC_000695	MAP2K7	0.0762973	0.965389	0.146748	0.999085	-0.0378701	0.999947	0.0706277	0.853908	-0.0253888	NA	-0.0432763	0.907942	0.0359496	1	-0.530035	0.734511	0.0442924	1		brown
XLOC_000696	LOC107198834	0.0631412	0.991673	-0.164821	0.999085	0.282155	0.942877	0.0497929	0.936703	-0.00183977	NA	-0.0456715	0.940814	0.435225	1	0.042084	NA	-0.463323	1		salmon
XLOC_000697	LOC107198828	1.4765	NA	0.0539761	NA	0.288117	NA	0.96334	NA	0.888386	NA	-1.43731	NA	1.12967	1	-1.82233	NA	0.97289	1		turquoise
XLOC_000698	LOC107198830	0.451276	0.249022	-0.0644398	0.999085	0.100036	0.999947	0.201947	0.766715	0.364891	NA	-0.50894	0.0978468	0.521837	1	0.0978456	NA	-0.0547425	1		turquoise
XLOC_000699	NDUFB7	0.724465	0.23907	0.383771	0.999085	-0.0191264	0.999947	0.572674	0.252917	0.0168288	NA	-0.510849	0.222429	0.0377181	1	-0.607916	NA	0.0478575	1		brown
XLOC_000700	TRAPPC5	1.20352	NA	0.11394	NA	0.469103	NA	1.19731	NA	-0.448844	NA	-0.47711	NA	0.558606	1	1.03489	NA	0.713562	1		black
XLOC_000701	CUFF.513.1,CUFF.513.2,CUFF.513.3	0.149709	0.947968	0.202156	0.999085	0.0922452	0.999947	0.0728642	0.926682	0.0932404	NA	-0.157025	0.803983	-0.440087	1	-0.254213	NA	-0.179875	1		brown
XLOC_000702	LOC107198840	1.24359	0.32201	-0.131434	0.999085	0.205461	NA	1.17559	0.1799	-0.340523	NA	-0.580319	0.573017	1.32274	1	-0.241951	NA	-0.100921	1		turquoise
XLOC_000703	EMC10	0.463655	0.129254	0.16669	0.999085	0.0219357	0.999947	0.431092	0.0729354	-0.141532	NA	-0.249752	0.444153	0.107194	1	-0.523626	NA	0.0295552	1		brown
XLOC_000704	LOC107198835	0.470346	0.134443	0.0589294	0.999085	-0.0190216	0.999947	0.325569	0.323277	0.0984256	NA	-0.386377	0.0692243	0.158308	1	-0.431115	NA	0.142865	1		turquoise
XLOC_000705	UBL5	-0.0132848	0.574731	0.0742574	0.999085	0.0146436	0.999947	0.0767522	0.788363	-0.169701	0.569023	0.0976061	0.678748	-0.149154	1	-0.228749	0.99918	-0.0308993	1		greenyellow
XLOC_000706	LOC107198833	1.77284	NA	0.696214	NA	-0.812577	NA	1.50799	NA	-0.213436	NA	-0.985258	NA	4.11789	1	0.72081	NA	-0.61752	1		lightcyan
XLOC_000707	CUFF.529.1,LOC107198852	-0.193671	0.846653	0.0341063	0.999085	-0.0867831	0.999947	-0.15382	0.66373	0.0165739	NA	0.137091	0.684592	-0.00169892	1	0.118233	NA	0.333039	1		purple
XLOC_000708	CADM3	-0.463078	0.521788	0.0326303	0.999085	-0.222892	0.999947	-0.251381	0.666769	-0.16277	NA	0.432936	0.251192	-0.735779	1	0.100386	NA	0.414751	1		blue
XLOC_000709	ACKR1	-0.917663	NA	-1.06937	NA	0.922536	NA	-1.44957	NA	1.78471	NA	-0.0267898	NA	1.94398	1	-1.15503	NA	0.0463573	1		#N/A
XLOC_000710	LOC107198849	-1.76916	NA	1.72848	NA	-0.260564	NA	-1.43247	NA	0.433091	NA	1.32459	NA	-2.06795	1	0.855973	NA	-0.711388	1		blue
XLOC_000711	LOC107198850	-0.221793	0.974053	-0.409279	0.999085	0.410088	0.999947	-0.0960626	0.948235	-0.123516	NA	0.233048	0.859279	0.482332	1	-1.16651	NA	-0.464737	1		turquoise
XLOC_000712	DUSP23	0.634072	0.236974	0.368229	0.999085	0.241348	0.987994	0.56927	0.156452	-0.141173	NA	-0.359644	0.43434	0.406243	1	-0.898941	NA	-0.397218	1		brown
XLOC_000713	IGSF9,TAGLN2	-0.189691	0.887388	0.286816	0.999085	-0.137294	0.999947	-0.146673	0.740826	0.0109659	NA	0.137833	0.733686	-0.653669	1	-0.242234	NA	0.0569116	1		blue
XLOC_000714	CFAP45	-0.410417	0.798204	0.183435	0.999085	-0.030378	NA	-0.322565	0.611165	0.0367409	NA	0.293074	0.631128	-0.595982	1	0.825821	NA	0.0706038	1		blue
XLOC_000715	GLMP	0.267537	0.657364	-0.0858874	0.999085	0.101127	0.999947	0.211412	0.527003	-0.00898265	NA	-0.189393	0.519898	0.318614	1	-0.251896	NA	0.0215699	1		turquoise
XLOC_000716	TRNAR-UCU	NA	NA	NA	NA	NA	NA	NA	NA	NA	NA	NA	NA	NA	NA	NA	NA	NA	NA		#N/A
XLOC_000717	CADM3	-0.347756	0.749754	0.111196	0.999085	-0.0970682	0.999947	-0.18336	0.782772	-0.129255	NA	0.329156	0.473696	-1.05427	1	0.373859	NA	0.232548	1		green
XLOC_000718	CUFF.536.1	-0.187515	NA	0.351332	NA	0.226334	NA	0.254126	NA	-0.721631	NA	0.542471	NA	1.45417	1	-1.61047	NA	0.160431	1		lightyellow
XLOC_000719	CUFF.530.1	-0.0743536	0.789517	-0.33848	0.999085	0.179291	NA	0.166137	0.865879	-0.416291	NA	0.277384	0.727291	0.700318	1	-0.785828	NA	0.457132	1		turquoise
XLOC_000720	LOC107198854	1.36228	NA	-0.799095	NA	-0.314226	NA	1.08152	NA	0.227394	NA	-0.953112	NA	-3.79862	1	2.53857	NA	-3.38219	1		turquoise
XLOC_000721	LOC107198855	0.990095	NA	-0.755165	NA	0.13025	NA	1.14388	NA	-0.812099	NA	-0.36818	NA	2.14778	1	-2.85171	NA	-1.67828	1		#N/A
XLOC_000722	CUFF.537.1	-0.0823637	NA	1.73468	0.524701	0.164028	NA	-0.054581	NA	0.00536147	NA	0.0485257	NA	1.14115	1	1.13028	NA	-1.88689	1		blue
XLOC_000723	CUFF.538.1	-0.239168	0.94651	0.0995544	0.999085	0.258196	NA	-0.0986554	0.935745	-0.159689	NA	0.260172	0.7919	-0.701971	1	0.82106	NA	0.273815	1		blue
XLOC_000724	CHRDL1	-0.319679	0.837889	-0.159292	0.999085	-0.0746394	0.999947	-0.308004	0.6069	0.134825	NA	0.179519	0.788772	0.15231	1	-0.00531535	NA	0.54823	1		purple
XLOC_000725	LOC107198861	0.14228	0.890892	0.0433614	0.999085	-0.220369	0.897951	0.0826486	0.833721	0.0579415	NA	-0.133895	0.665595	-0.145696	1	-0.170013	NA	0.386773	1		turquoise
XLOC_000726	LOC107198871	-0.149788	0.954137	0.124893	0.999085	0.22089	NA	-0.0539568	0.952065	-0.116952	NA	0.170409	0.815165	0.612227	1	0.295968	NA	0.233556	1		black
XLOC_000727	IL4I1	-1.30688	0.104421	-0.225411	0.999085	0.097312	0.999947	-1.01493	0.133937	0.19919	NA	0.960217	0.167041	-0.886777	1	1.26014	NA	-0.208705	1		blue
XLOC_000728	TRNAL-AAG	NA	NA	NA	NA	NA	NA	NA	NA	NA	NA	NA	NA	NA	NA	NA	NA	NA	NA		#N/A
XLOC_000729	TRNAE-UUC	NA	NA	NA	NA	NA	NA	NA	NA	NA	NA	NA	NA	NA	NA	NA	NA	NA	NA		#N/A
XLOC_000730	TRNAK-CUU	NA	NA	NA	NA	NA	NA	NA	NA	NA	NA	NA	NA	NA	NA	NA	NA	NA	NA		#N/A
XLOC_000731	TRNAL-CAA	NA	NA	NA	NA	NA	NA	NA	NA	NA	NA	NA	NA	NA	NA	NA	NA	NA	NA		#N/A
XLOC_000732	LOC107198863	0.349753	NA	-0.114318	NA	0.878247	NA	0.0158313	NA	0.578387	NA	-0.532223	NA	-0.954377	1	0.462673	NA	0.146325	1		blue
XLOC_000733	LOC107198868	-0.0768773	0.982205	0.1671	0.999085	0.181933	0.997414	-0.0697134	0.896751	0.0234828	NA	0.0460218	0.92876	-0.365812	1	-0.147454	NA	0.147285	1		green
XLOC_000734	LOC107198869	-1.03656	NA	-0.351319	NA	0.630539	NA	-0.943334	NA	0.331793	NA	0.61149	NA	-1.42657	1	1.08877	NA	-0.802406	1		#N/A
XLOC_000735	TRNAL-AAG	NA	NA	NA	NA	NA	NA	NA	NA	NA	NA	NA	NA	NA	NA	NA	NA	NA	NA		#N/A
XLOC_000736	LOC107198864	0.0739367	0.940247	-0.00219022	0.999786	0.133935	0.987994	0.0299953	0.935745	0.0542527	0.95142	-0.0821387	0.778971	0.00235378	1	-0.316699	0.692839	0.172267	1		turquoise
XLOC_000737	LOC107198866	0.235721	0.920759	-0.0302462	0.999085	0.278786	NA	0.30583	0.772447	-0.242473	NA	-0.0338218	0.978894	1.26729	1	-0.819068	NA	-0.536214	1		royalblue
XLOC_000738	TRNAN-GUU	NA	NA	NA	NA	NA	NA	NA	NA	NA	NA	NA	NA	NA	NA	NA	NA	NA	NA		#N/A
XLOC_000739	TRNAP-UGG	NA	NA	NA	NA	NA	NA	NA	NA	NA	NA	NA	NA	NA	NA	NA	NA	NA	NA		#N/A
XLOC_000740	TRNAT-UGU	NA	NA	NA	NA	NA	NA	NA	NA	NA	NA	NA	NA	NA	NA	NA	NA	NA	NA		#N/A
XLOC_000741	TRIM7	0.191749	0.631316	0.0235524	0.999085	0.0174046	0.999947	0.173076	0.423688	-0.0535075	0.947943	-0.112289	0.643658	-0.343646	1	-0.226526	0.99918	0.245993	1		brown
XLOC_000742	TRNAK-CUU	NA	NA	NA	NA	NA	NA	NA	NA	NA	NA	NA	NA	NA	NA	NA	NA	NA	NA		#N/A
XLOC_000743	TRNAK-CUU	NA	NA	NA	NA	NA	NA	NA	NA	NA	NA	NA	NA	NA	NA	NA	NA	NA	NA		#N/A
XLOC_000744	TRNAE-CUC	NA	NA	NA	NA	NA	NA	NA	NA	NA	NA	NA	NA	NA	NA	NA	NA	NA	NA		#N/A
XLOC_000745	TRNAV-AAC	NA	NA	NA	NA	NA	NA	NA	NA	NA	NA	NA	NA	NA	NA	NA	NA	NA	NA		#N/A
XLOC_000746	TRNAV-CAC	NA	NA	NA	NA	NA	NA	NA	NA	NA	NA	NA	NA	NA	NA	NA	NA	NA	NA		#N/A
XLOC_000747	TRNAV-CAC	NA	NA	NA	NA	NA	NA	NA	NA	NA	NA	NA	NA	NA	NA	NA	NA	NA	NA		#N/A
XLOC_000748	LOC107198865,TRNAE-CUC	0.105081	NA	0.483292	NA	1.14324	NA	-0.194725	NA	0.528606	NA	-0.308086	NA	-2.48112	1	-0.145182	NA	0.747109	1		green
XLOC_000749	LOC107198857,LOC107198858	0.0964239	0.988861	0.0790598	0.999085	0.0835467	NA	0.0881621	0.920805	-0.0293229	NA	-0.0545586	0.947435	0.853599	1	-0.265297	NA	0.508037	1		black
XLOC_000750	TRNAV-CAC	NA	NA	NA	NA	NA	NA	NA	NA	NA	NA	NA	NA	NA	NA	NA	NA	NA	NA		#N/A
XLOC_000751	RACK1	0.0904929	0.938988	0.0552965	0.999085	0.064755	0.999947	0.0923897	0.793509	-0.0479452	0.95975	-0.0422806	0.908433	-0.000183069	1	-0.558511	0.694722	-0.0877236	1		brown
XLOC_000752	LOC107198859	-1.33551	NA	0.876118	NA	-2.05853	NA	-1.04418	NA	0.140639	NA	1.01293	NA	1.83145	1	1.56436	NA	-1.31727	1		#N/A
XLOC_000753	CUFF.552.1	0.292019	0.745646	0.52479	0.999085	-0.199626	NA	0.430942	0.600193	-0.408959	NA	0.0235385	0.985556	-0.353339	1	-0.679083	NA	0.441261	1		brown
XLOC_000754	PQBP1	0.484076	0.468228	-0.145188	0.999085	0.296335	0.958482	0.489793	0.276843	-0.224054	NA	-0.212084	0.716547	0.535969	1	0.160802	NA	0.372489	1		turquoise
XLOC_000755	GPKOW	0.423319	0.487956	0.0859512	0.999085	-0.165013	0.999947	0.168116	0.841973	0.387798	NA	-0.499705	0.24874	0.464041	1	-0.825765	NA	0.117545	1		turquoise
XLOC_000756	WDR45	0.320418	0.319453	0.018739	0.999085	-0.133765	0.999947	0.436714	0.274002	-0.373636	NA	-0.0178766	0.981417	0.29304	1	-0.509319	NA	-0.0526373	1		brown
XLOC_000757	PORCN	0.188542	0.789441	0.0070752	0.999085	0.061089	0.999947	0.135735	0.660337	0.0209503	NA	-0.148348	0.563723	-0.0660432	1	-0.244448	NA	0.144302	1		brown
XLOC_000758	LOC107198884	0.617924	0.0112105	0.00905428	0.999085	0.00507975	0.999947	0.464979	0.0950134	0.0492634	0.976894	-0.464015	0.0356459	0.366675	1	-0.160355	0.99918	0.0129404	1	1	turquoise
XLOC_000759	G6PD	-0.691191	0.0512036	0.0665659	0.999085	-0.0124433	0.999947	-0.495184	0.144677	0.00439995	NA	0.539497	0.0656704	-0.133973	1	0.235876	NA	-0.157756	1	2	blue
XLOC_000760	LOC107198872	0.861636	NA	0.0400428	0.999085	-0.678669	NA	0.278257	NA	1.23081	NA	-1.1846	NA	0.729299	1	-0.160449	NA	0.946599	1		magenta
XLOC_000761	FTSJ1	0.637051	0.325426	0.275713	0.999085	0.012104	0.999947	0.421361	0.497969	0.201827	NA	-0.553316	0.147311	0.381889	1	-0.929867	NA	0.186262	1		turquoise
XLOC_000762	PLP2	-0.395378	0.837154	0.191206	0.999085	0.150967	NA	-0.394872	0.611436	0.199523	NA	0.20621	0.814833	-0.736853	1	0.827791	NA	0.0973927	1		blue
XLOC_000763	LOC107198876	0.3507	0.818464	0.275595	0.999085	-0.227724	NA	0.4536	0.635967	-0.370313	NA	-0.0472266	0.970323	-0.225069	1	-0.901565	NA	0.493637	1		brown
XLOC_000764	HDAC6	NA	NA	NA	NA	NA	NA	NA	NA	NA	NA	NA	NA	NA	NA	NA	NA	NA	NA		#N/A
XLOC_000765	HDAC6	0.540227	0.326712	0.0398488	0.999085	0.0818811	0.999947	0.477032	0.22414	-0.113588	NA	-0.317349	0.454992	0.894469	1	0.125275	NA	-0.0817258	1		turquoise
XLOC_000766	CDK20,GATA1	0.455034	0.540441	0.271388	0.999085	0.0313589	0.999947	0.405517	0.365267	-0.102185	NA	-0.264917	0.571264	0.636003	1	-0.494139	NA	-0.115347	1		brown
XLOC_000767	SLC35A2	0.711737	0.0924914	-0.0591688	0.999085	-0.190221	0.999947	0.449833	0.423164	0.289788	NA	-0.649	0.0278416	0.472124	1	-0.472229	NA	0.109039	1		turquoise
XLOC_000768	IKBKG	-0.0983653	0.953613	-0.0066079	0.999085	0.138987	0.999947	-0.0497634	0.920805	-0.0494701	NA	0.0976748	0.807303	-0.012494	1	-0.0878204	NA	0.0462014	1		green
XLOC_000769	SPATA16	-0.168978	0.920759	0.121651	0.999085	-0.0324354	0.999947	-0.180384	0.754269	0.106751	NA	0.0748924	0.903837	0.283591	1	-0.32977	NA	-0.499499	1		blue
XLOC_000770	LOC107198883	-0.197235	0.559126	-0.139907	0.999085	-0.363809	0.761501	-0.303822	0.49595	0.327303	NA	-0.00292205	0.996723	-0.148713	1	-0.26084	NA	-0.0961995	1		pink
XLOC_000771	ARHGAP23	0.911556	NA	0.275337	0.999085	-0.11424	NA	0.790323	NA	-0.115617	NA	-0.54416	NA	0.275068	1	-0.319898	NA	0.445341	1		turquoise
XLOC_000772	LOC107198890,LOC107198891	0.78271	NA	-0.0163705	NA	-1.69051	NA	-0.0680469	NA	2.57822	NA	-1.59678	NA	0.785882	1	-0.473922	NA	-1.66407	1		grey60
XLOC_000773	LOC107198894	0.139438	0.955462	0.0980029	0.999085	0.179545	0.999947	0.0918062	0.885232	0.0315818	NA	-0.118226	0.821934	-0.424376	1	0.346045	NA	-0.00691902	1		green
XLOC_000774	LOC107198895	-0.0156318	0.99794	0.408704	0.999085	0.267725	0.979712	0.00256537	0.996286	-0.0304404	NA	0.0273674	0.968144	-0.252194	1	-0.338643	NA	-0.169439	1		tan
XLOC_000775	LOC107198896	-1.66093	NA	0.000569839	NA	-0.457225	NA	-1.9126	NA	1.54372	NA	0.870337	NA	0.340343	1	-1.75562	NA	0.931957	1		#N/A
XLOC_000776	LOC107198899	-0.832449	NA	0.216436	NA	-1.36093	NA	0.14315	NA	-1.24722	NA	1.29084	NA	-1.47126	1	0.965892	NA	-2.26675	1		red
XLOC_000777	LOC107198900	0.11094	NA	-0.140684	0.999085	0.234103	NA	0.139532	0.920805	-0.107117	NA	-0.0236601	NA	-0.792821	1	-0.671702	NA	0.0310665	1		turquoise
XLOC_000778	NEUROD4	NA	NA	NA	NA	NA	NA	NA	NA	NA	NA	NA	NA	NA	NA	NA	NA	NA	NA		#N/A
XLOC_000779	LOC107198897	NA	NA	NA	NA	NA	NA	NA	NA	NA	NA	NA	NA	NA	NA	NA	NA	NA	NA		#N/A
XLOC_000780	CUFF.572.1	-1.22912	NA	1.9048	NA	-2.2827	NA	-0.339795	NA	-1.08896	NA	1.42526	NA	-2.16044	1	-0.586766	NA	-6.58975	1		tan
XLOC_000781	CUFF.573.1	0.598342	0.845143	0.381959	0.999085	-0.250456	NA	0.466075	0.68588	0.0298352	NA	-0.435595	0.659401	-0.268188	1	-0.471747	NA	1.1316	1		brown
XLOC_000782	CUFF.574.1	-0.15499	0.89144	0.147	0.999085	0.116408	0.999947	-0.0582863	0.920982	-0.111518	NA	0.172523	0.681151	-0.406006	1	-0.477922	NA	0.37698	1		green
XLOC_000783	SMYD5	0.303507	0.610937	0.0972217	0.999085	0.0830775	0.999947	0.285026	0.403753	-0.101845	NA	-0.162913	0.67789	-0.428505	1	-0.573966	NA	-0.0606305	1		brown
XLOC_000784	CCT7	0.309016	0.307149	0.0155983	0.999085	-0.0743894	0.999947	0.268606	0.21641	-0.0621416	0.95142	-0.191211	0.425998	-0.0476427	1	-0.173104	0.99918	-0.26895	1		turquoise
XLOC_000785	RAB11FIP5	-0.0090689	0.967161	0.153519	0.999085	-0.12741	NA	0.0918144	0.940447	-0.203346	NA	0.110835	0.920993	0.379156	1	0.162705	NA	0.507815	1		greenyellow
XLOC_000786	PRADC1	0.321143	0.624354	-0.0595996	0.999085	0.107447	0.999947	0.29356	0.419579	-0.089881	NA	-0.181422	0.650618	-0.327897	1	-0.595931	NA	-0.239534	1		brown
XLOC_000787	CCT7	-0.367833	NA	0.619943	NA	0.511939	NA	-0.293502	NA	0.0418763	NA	0.253792	NA	1.28103	1	1.04647	NA	0.83902	1		blue
XLOC_000788	CUFF.576.1	-0.446139	0.719436	0.207466	0.999085	0.0624675	0.999947	-0.39936	0.521032	0.143958	NA	0.281899	0.674579	-0.422333	1	-0.0800704	NA	0.658758	1		green
XLOC_000789	LOC107198906	-0.15264	0.900129	-0.0514384	0.999085	-0.532897	NA	-0.276095	0.791722	0.342526	NA	-0.0483295	0.968948	-0.528434	1	0.74475	NA	0.178388	1		pink
XLOC_000790	LOC107198905	1.19917	NA	-0.568782	NA	0.218289	NA	0.831418	NA	0.447376	NA	-1.03557	NA	1.00514	1	0.364519	NA	-1.24298	1		turquoise
XLOC_000791	LOC107198908	-0.364315	NA	-0.443271	NA	0.682332	NA	-0.084378	NA	-0.343806	NA	0.45498	NA	-0.757292	1	1.58881	NA	1.81156	1		blue
XLOC_000792	LOC107198908	-0.544824	0.756318	-0.618057	0.999085	0.784548	0.694048	-0.542518	0.554636	0.283491	NA	0.294499	0.778683	0.0643525	1	1.44382	NA	1.34813	1		blue
XLOC_000793	LOC107198907	-0.490975	NA	-0.339117	0.999085	0.89838	NA	-0.707635	0.52368	0.754993	NA	0.0819396	NA	-0.322555	1	0.123206	NA	0.573132	1		blue
XLOC_000794	CUFF.582.1	0.322448	NA	0.100733	0.999085	0.0375214	NA	-0.109978	NA	0.942154	NA	-0.66258	NA	0.244715	1	-0.292222	NA	-1.42898	1		turquoise
XLOC_000795	CUFF.583.1	-0.406699	0.954137	-0.507044	0.999085	-0.0138817	NA	-0.267202	0.884702	-0.0883602	NA	0.349541	0.819564	0.315946	1	2.20637	NA	0.164111	1		blue
XLOC_000796	CUFF.584.1	-0.327963	NA	-0.418427	NA	-0.147082	NA	0.229813	NA	-0.776994	NA	0.694622	NA	1.21136	1	3.76805	NA	0.939269	1		midnightblue
XLOC_000797	CENPA	0.391659	NA	0.823921	NA	1.38144	NA	0.110234	NA	0.425863	NA	-0.487313	NA	-1.86184	1	1.09061	NA	-2.93279	1		yellow
XLOC_000798	LOC107198910	-0.400995	NA	0.835391	NA	1.57024	NA	-0.741985	NA	1.04601	NA	-0.223954	NA	1.89529	1	1.69165	NA	0.00187732	1		#N/A
XLOC_000799	LOC107198912	-1.26294	NA	0.623102	NA	-1.30698	NA	-0.0955808	NA	-1.0925	NA	1.58321	NA	1.53549	1	3.87283	NA	-1.94445	1		#N/A
XLOC_000800	LOC109022418	-0.648908	NA	-0.212682	NA	-0.0622341	NA	-0.653404	NA	0.363934	NA	0.361676	NA	-0.507953	1	-1.32568	NA	0.492078	1		purple
XLOC_000801	LOC109022417	-0.283729	NA	0.497384	NA	-0.431134	NA	-0.426492	NA	0.444556	NA	0.018309	NA	0.702029	1	-1.25769	NA	0.223102	1		blue
XLOC_000802	CUFF.589.1,LOC107198911	0.140199	0.934185	0.0500593	0.999085	0.209384	0.968392	0.124893	0.784218	-0.0343025	NA	-0.0838636	0.845762	-0.144466	1	-0.331965	NA	-0.161917	1		turquoise
XLOC_000803	CUFF.590.1,CUFF.591.1	1.14284	0.226176	0.0812706	0.999085	-0.325238	NA	0.862526	0.296544	0.176028	NA	-0.854443	0.154853	0.972966	1	-1.05556	NA	0.535408	1		turquoise
XLOC_000804	CUFF.586.1	0.10245	0.951712	-0.210815	0.999085	-0.261374	NA	-0.0270435	0.984999	0.219016	NA	-0.181846	0.852675	0.913902	1	0.499408	NA	0.0483085	1		turquoise
XLOC_000805	LOC109022419	0.652379	NA	0.194639	NA	-0.530231	NA	0.490847	NA	0.0524922	NA	-0.474843	NA	1.03841	1	-1.13192	NA	-0.092996	1		magenta
XLOC_000806	LOC107198914	-2.57787	NA	2.08739	NA	0.74361	NA	-2.06894	NA	0.714542	NA	1.56752	NA	-6.66274	1	3.40517	NA	-2.67699	1		blue
XLOC_000807	LOC107198915	0.406107	NA	0.610465	NA	-0.331252	NA	0.13867	NA	0.331793	NA	-0.470514	NA	-1.42333	1	1.10208	NA	-0.810957	1		#N/A
XLOC_000808	CUFF.593.1	-0.302651	NA	-2.26394	NA	-0.622257	NA	-0.748341	NA	1.12138	NA	-0.188397	NA	-0.961414	1	2.79958	NA	-1.9478	1		purple
XLOC_000809	LOC107198917	NA	NA	NA	NA	NA	NA	NA	NA	NA	NA	NA	NA	NA	NA	NA	NA	NA	NA		#N/A
XLOC_000810	LOC107198922	1.32484	0.187422	-0.111606	0.999085	-0.0876778	NA	0.996832	0.295036	0.273616	NA	-1.01916	0.106962	-0.263348	1	-0.485188	NA	0.655053	1		turquoise
XLOC_000811	WDR54	0.924507	NA	0.068837	0.999085	0.0715458	NA	0.518127	0.690629	0.647685	NA	-0.970361	NA	0.8964	1	-0.894452	NA	0.230538	1		turquoise
XLOC_000812	LOC107198921	0.481223	0.5288	0.00793975	0.999085	-0.0260892	0.999947	0.279685	0.677497	0.230242	NA	-0.461586	0.255825	0.0689715	1	0.0260185	NA	-0.0390528	1		magenta
XLOC_000813	LOC107198916	0.00898289	0.916974	0.103542	0.999085	0.0460003	0.999947	0.0691857	0.88073	-0.123589	0.870856	0.0558527	0.894779	-0.197323	1	0.169742	0.255925	0.143064	1		green
XLOC_000814	NOP56	0.077914	0.900923	-0.117079	0.999085	-0.152736	0.999947	0.152527	0.797784	-0.184277	NA	0.0405692	0.951945	0.293974	1	-0.6417	NA	0.224633	1		pink
XLOC_000815	DCTN1	0.501529	0.159579	-0.0558746	0.999085	0.106061	0.999947	0.375684	0.25466	0.0424608	NA	-0.378496	0.141748	0.202528	1	-0.421119	NA	0.256219	1		brown
XLOC_000816	LOC107198924	-0.0439309	NA	-0.0497589	NA	-0.822208	NA	0.381326	NA	-0.726651	NA	0.449974	NA	0.762214	1	-1.93178	NA	-0.198859	1		red
XLOC_000817	LOC107198925	0.568947	NA	0.684932	NA	-0.355666	NA	0.529493	NA	-0.148429	NA	-0.31179	NA	-0.577915	1	0.760918	NA	0.552833	1		black
XLOC_000818	LOC107198923	0.643522	0.23088	0.171165	0.999085	-0.198443	0.999947	0.600226	0.156452	-0.18954	NA	-0.335828	0.519898	0.403516	1	-0.927116	NA	0.408403	1		brown
XLOC_000819	LOC107198926	-1.03656	NA	0.610469	NA	-0.331248	NA	-0.943334	NA	0.331793	NA	0.61149	NA	1.31711	1	-1.65426	NA	-0.815344	1		#N/A
XLOC_000820	LOC107198927	0.423793	0.671844	0.014755	0.999085	-0.267409	0.981453	0.346593	0.508221	-0.0263386	NA	-0.285142	0.545223	0.0781666	1	-0.717945	NA	-0.123739	1		pink
XLOC_000821	ELF2	0.109352	0.82565	-0.00124214	0.999786	-0.00932025	0.999947	0.0731358	0.718628	0.0218522	0.97025	-0.0913677	0.567807	0.138886	1	0.0698492	0.99918	0.0176091	1		turquoise
XLOC_000822	LOC107198932	0.424001	0.845586	0.119366	0.999085	-0.235916	0.999947	0.415857	0.642611	-0.182303	NA	-0.206449	0.828422	-0.662251	1	0.660358	NA	-0.658027	1		pink
XLOC_000823	LOC107198929	-1.03656	NA	-0.351319	NA	0.630539	NA	-0.943334	NA	0.331793	NA	0.61149	NA	-1.42657	1	1.08877	NA	-0.802406	1		#N/A
XLOC_000824	NOCT	-0.372276	0.479231	0.0612877	0.999085	-0.498247	0.610418	-0.0800366	0.923557	-0.338707	0.753105	0.456637	0.287098	-0.770695	1	-0.0718745	0.99918	-0.247277	1		red
XLOC_000825	LOC107198933	0.406107	NA	0.610465	NA	-0.331252	NA	0.13867	NA	0.331793	NA	-0.470514	NA	-1.42333	1	1.10208	NA	-0.810957	1		#N/A
XLOC_000826	LOC107198934	-0.342454	NA	1.25703	NA	-0.977591	NA	0.780287	NA	-1.95099	NA	1.2692	NA	-4.44383e-07	1	-0.260638	NA	-3.10697	1		#N/A
XLOC_000827	LOC107198936	0.0046961	0.837154	0.279722	0.999085	-0.249319	NA	-0.233209	0.854559	0.53394	NA	-0.254533	0.819659	-1.32836	1	0.556448	NA	-0.394575	1		black
XLOC_000828	LSM5	0.0314896	0.971133	-0.199398	0.999085	-0.173814	0.972856	-0.00636105	0.989825	0.0654154	NA	-0.0568448	0.881581	-0.131135	1	-0.162743	NA	-0.00357645	1		turquoise
XLOC_000829	TMED7	-0.0132019	0.997297	0.0030419	0.999085	-0.0446688	0.999947	-0.014358	0.958231	0.00895591	0.99081	0.00539341	0.987025	0.081842	1	-0.000884161	0.99918	0.0380222	1		pink
XLOC_000830	NACAD	0.850764	NA	-0.844105	NA	-0.936784	NA	1.01045	NA	-0.727405	NA	-0.117964	NA	3.18188	1	0.386267	NA	1.28499	1		magenta
XLOC_000831	CCM2	-1.03656	NA	0.610469	NA	-0.331248	NA	-0.943334	NA	0.331793	NA	0.61149	NA	1.31711	1	-1.65426	NA	-0.815344	1		#N/A
XLOC_000832	CUFF.616.1,CUFF.616.2	0.586264	0.605296	0.100305	0.999085	-0.119697	NA	0.570279	0.382799	-0.221412	NA	-0.275743	0.715355	0.505695	1	-0.992017	NA	0.312626	1		royalblue
XLOC_000833	PTPN23	0.422823	0.494754	-0.0371596	0.999085	0.0810624	0.999947	0.231385	0.705422	0.221915	NA	-0.419089	0.238274	0.44248	1	0.118803	NA	-0.20356	1		yellow
XLOC_000834	CCM2	0.473641	0.644115	0.0929918	0.999085	-0.123165	0.999947	0.342197	0.578296	0.0717312	NA	-0.374995	0.416522	0.550713	1	-0.283273	NA	0.0298463	1		turquoise
XLOC_000835	SCAP	0.217337	0.900237	0.0607893	0.999085	-0.200508	0.999947	0.191341	0.739769	-0.0503582	NA	-0.131678	0.81175	0.573538	1	0.959656	NA	0.436065	1		grey60
XLOC_000836	STMN4	1.66246	NA	0.657961	NA	-0.12739	NA	1.22225	NA	0.282862	NA	-1.27636	NA	0.224146	1	-1.55776	NA	-2.53803	1		#N/A
XLOC_000837	SCARA5	0.128191	NA	0.372227	NA	1.76965	NA	0.652278	NA	-1.03451	NA	0.433759	NA	0.915944	1	2.91278	NA	-1.42629	1		#N/A
XLOC_000838	PBK	0.836767	NA	-0.790485	0.999085	0.28301	NA	0.342081	0.842009	1.08813	NA	-1.10468	NA	-0.702404	1	0.875367	NA	-0.601238	1		turquoise
XLOC_000839	LOC107198949	-0.0219002	NA	-0.664904	NA	0.16044	NA	-0.052429	NA	0.0642648	NA	-0.0102813	NA	-0.660492	1	0.96315	NA	1.0665	1		turquoise
XLOC_000840	CCDC25	-0.203362	0.697462	-0.0584295	0.999085	-0.0838685	0.999947	-0.0685329	0.889554	-0.162624	NA	0.233935	0.413715	-0.206758	1	-0.0972975	NA	-0.0467609	1		red
XLOC_000841	LOC107198944	2.36188	NA	-0.412245	NA	-0.769841	NA	2.26113	NA	-0.630702	NA	-1.04934	NA	-0.973321	1	-1.48717	NA	-2.64005	1		#N/A
XLOC_000842	LOC109022420	0.365847	NA	-0.528392	0.999085	0.471678	NA	0.122851	NA	0.423084	NA	-0.471085	NA	-0.748389	1	-0.520431	NA	-0.62076	1		turquoise
XLOC_000843	LOC107198947	1.39331	NA	-1.43838	NA	0.380145	NA	1.11249	NA	0.152054	NA	-1.02614	NA	1.2707	1	2.08228	NA	-0.235436	1		turquoise
XLOC_000844	LOC107198950	1.15224	0.415307	-0.644104	0.999085	0.453721	NA	0.721083	0.6069	0.54003	NA	-1.07264	0.1899	-2.11689	1	-1.06721	NA	0.582645	1		turquoise
XLOC_000845	LOC109022421	NA	NA	NA	NA	NA	NA	NA	NA	NA	NA	NA	NA	NA	NA	NA	NA	NA	NA		#N/A
XLOC_000846	CUFF.624.1	1.63224	NA	-0.791863	0.999085	0.0713101	NA	1.3942	NA	-0.0889763	NA	-0.966994	NA	-1.49942	1	-1.91352	NA	0.0653869	1		turquoise
XLOC_000847	TBKBP1	NA	NA	NA	NA	NA	NA	NA	NA	NA	NA	NA	NA	NA	NA	NA	NA	NA	NA		#N/A
XLOC_000848	TBX21	-0.670986	NA	-0.0919615	NA	0.0540393	NA	-0.898802	NA	0.868485	NA	0.218928	NA	-2.87507	1	-0.427252	NA	-1.1342	1		blue
XLOC_000849	MRPL10	1.70396	NA	-0.0336475	NA	-0.463988	NA	1.65985	NA	-0.572922	NA	-0.797311	NA	0.749036	1	0.576686	NA	0.534987	1		#N/A
XLOC_000850	LRRC46	0.0597995	0.814113	0.179229	0.999085	0.0804418	0.999947	0.123807	0.724338	-0.155511	NA	0.0369795	0.92798	-0.307155	1	-0.358344	NA	0.263924	1		brown
XLOC_000851	SP2	0.119197	0.990068	0.0630405	0.999085	0.28456	NA	0.0834176	0.942027	0.0216068	NA	-0.0981171	0.923952	0.213953	1	-0.484188	NA	0.201098	1		black
XLOC_000852	OSBPL7	0.140637	0.648025	0.328909	0.746397	-0.109758	0.999947	0.208194	0.549703	-0.201077	0.74378	0.00257811	0.996715	0.301424	1	-0.017464	0.99918	0.416328	1		brown
XLOC_000853	MRPL10	0.373615	0.813204	0.0894661	0.999085	0.196493	NA	0.386792	0.582657	-0.192725	NA	-0.155863	0.839141	-0.0948634	1	-0.680666	NA	0.254187	1		brown
XLOC_000854	SCRN2	1.34945	0.0088246	-0.101812	0.999085	-0.376283	0.950058	1.05233	0.071089	0.154516	NA	-0.972892	0.0257049	1.31909	1	-0.209581	NA	-0.241627	1	1	turquoise
XLOC_000855	CUFF.630.1	0.440633	0.755109	0.153558	0.999085	-0.456992	NA	0.253615	0.771903	0.209663	NA	-0.421037	0.464358	0.72218	1	-0.0281951	NA	0.588951	1		turquoise
XLOC_000856	SP6	2.4153	NA	-0.293277	NA	-0.297046	NA	2.16433	NA	-0.303029	NA	-1.43019	NA	-0.635427	1	-0.831616	NA	2.59045	1		#N/A
XLOC_000857	CUFF.632.1	-0.709511	0.572876	-0.174231	0.999085	0.0161211	NA	-0.339952	0.735458	-0.297452	NA	0.693701	0.285642	0.0826972	1	-0.115464	NA	0.072245	1		green
XLOC_000858	CUFF.633.1	-0.46137	0.899853	0.268674	0.999085	0.72269	NA	-0.363465	0.744959	0.041755	NA	0.337466	0.749252	-1.1208	1	0.346887	NA	0.199247	1		green
XLOC_000859	LOC107198959	-0.275812	NA	-0.372713	NA	-0.450305	NA	-0.390114	NA	0.376502	NA	0.0345969	NA	1.87274	1	-0.52326	NA	-1.2698	1		tan
XLOC_000860	CUFF.635.1	-1.19229	NA	-0.493641	NA	0.238871	NA	-0.689951	NA	-0.218579	NA	1.0447	NA	-1.16743	1	-1.55288	NA	1.26099	1		blue
XLOC_000861	CUFF.636.1	1.8721	NA	-1.04748	NA	-0.280058	NA	1.05247	NA	1.86844	NA	-2.13908	NA	4.50323	1	-1.94955	NA	-0.584395	1		#N/A
XLOC_000862	CUFF.637.1	0.0905186	NA	0.307365	NA	0.517485	NA	0.0764673	NA	-0.00943487	NA	-0.064744	NA	3.12062	1	-2.04689	NA	-3.25874	1		turquoise
XLOC_000863	CUFF.638.1	0.519516	NA	0.338911	NA	-0.0128068	NA	0.633385	NA	-0.455013	NA	-0.0960798	NA	-0.68835	1	-0.858868	NA	0.375107	1		brown
XLOC_000864	LOC107198963	0.551587	NA	0.552732	NA	-0.307329	NA	0.224587	NA	0.609124	NA	-0.686311	NA	-0.414426	1	0.0849202	NA	-0.73171	1		grey60
XLOC_000865	LOC107198966	-0.435702	NA	1.21428	NA	1.85645	NA	-0.357253	NA	0.0987425	NA	0.292132	NA	2.05931	1	-2.22111	NA	-1.27957	1		#N/A
XLOC_000866	LOC107198964,LOC107198965	0.158839	0.929274	-0.197343	0.999085	-0.216018	0.982914	0.108577	0.833535	0.0301775	NA	-0.131819	0.766785	0.10958	1	-0.633122	NA	-0.186492	1		pink
XLOC_000867	LOC107198965	-1.39091	NA	-0.201034	NA	0.488928	NA	-0.509925	NA	-0.645228	NA	1.41648	NA	2.08431	1	-0.973149	NA	2.03705	1		purple
XLOC_000868	PSMB6	0.192913	0.650712	0.0188908	0.999085	-0.0256791	0.999947	0.218394	0.466326	-0.142767	0.839265	-0.0651659	0.868036	-0.12518	1	-0.563499	0.661622	0.115173	1		brown
XLOC_000869	KIF1C,PCOLCE	0.31729	0.468835	-0.116901	0.999085	0.161982	0.987994	0.200483	0.584961	0.102243	NA	-0.281863	0.228775	-0.287629	1	-0.108253	NA	-0.0586443	1		turquoise
XLOC_000870	LRCH4	0.189603	0.684997	0.0516662	0.999085	0.237331	0.829731	0.0774733	0.856822	0.148691	NA	-0.213984	0.390144	0.165813	1	-0.308828	NA	0.27297	1		black
XLOC_000871	LOC107198967	0.465073	0.0485921	0.0427562	0.999085	0.163852	0.93098	0.359803	0.119406	0.0117216	NA	-0.336746	0.0920115	-0.132822	1	-0.257783	NA	-0.118885	1	1	turquoise
XLOC_000872	PPP1R35	1.3848	NA	0.377026	0.999085	0.896841	NA	0.966135	NA	0.530669	NA	-1.19547	NA	0.16161	1	0.0587253	NA	0.449662	1		black
XLOC_000873	SLC25A11	0.307839	0.218317	0.063762	0.999085	0.055394	0.999947	0.3085	0.12851	-0.146311	0.830127	-0.144495	0.64272	0.309347	1	-0.34952	0.964216	0.0733106	1		brown
XLOC_000874	PFN1	-0.0752446	0.953613	0.122402	0.999085	0.165926	0.920385	-0.0477648	0.8866	-0.0164715	0.988801	0.0648866	0.819659	-0.344799	1	-0.294393	0.99918	0.177015	1		green
XLOC_000875	SPAG7	0.210218	0.714153	0.00414697	0.999085	-0.144504	0.98329	0.181127	0.520949	-0.0385353	NA	-0.132603	0.636675	-0.135752	1	-0.367258	NA	0.0361313	1		brown
XLOC_000876	CAMTA2	0.428266	0.21499	0.11803	0.999085	0.0302243	0.999947	0.303205	0.349288	0.0678211	NA	-0.343609	0.133103	0.208287	1	0.00340733	NA	0.314951	1		turquoise
XLOC_000877	LOC107198972	0.484332	0.227541	0.0373578	0.999085	0.175797	0.995452	0.314027	0.462638	0.152912	NA	-0.424857	0.0923064	-0.0143254	1	-0.0422693	NA	0.36262	1		turquoise
XLOC_000878	MEPCE	0.13753	0.922496	0.132455	0.999085	0.228393	0.961365	0.0656148	0.91196	0.0855835	NA	-0.144441	0.736613	-0.0938554	1	-0.307503	NA	0.194852	1		brown
XLOC_000879	ACTL6B	-0.0951204	0.880273	0.103842	0.999085	-0.0185693	NA	0.123252	0.920805	-0.369755	NA	0.268362	0.777126	-0.634496	1	-1.52804	NA	0.505977	1		brown
XLOC_000880	CUFF.643.1	4.85624	NA	0.937742	NA	0.0603594	NA	4.13125	NA	1.21373	NA	-3.22317	NA	-1.02917	1	1.49827	NA	-3.35641	1		#N/A
XLOC_000881	CUFF.656.1	-0.592884	NA	-0.695515	0.999085	0.992716	NA	-0.193663	0.900869	-0.417004	NA	0.658756	NA	0.539442	1	-0.359514	NA	-1.33956	1		blue
XLOC_000882	LOC107198984	0.954999	NA	-1.51463	NA	0.187849	NA	0.780352	NA	-0.0292926	NA	-0.626942	NA	-0.138801	1	0.581602	NA	1.65995	1		turquoise
XLOC_000883	ALMS1	-0.00946952	0.897259	-0.268353	0.999085	0.114058	0.999947	-0.113989	0.873052	0.226167	NA	-0.103909	0.870519	-0.11996	1	-0.912055	NA	0.208161	1		turquoise
XLOC_000884	CUFF.658.1	-0.562097	0.737202	0.0760696	0.999085	0.57874	NA	-0.606409	0.515324	0.385244	NA	0.2683	0.81391	-0.783	1	-0.10759	NA	0.462485	1		blue
XLOC_000885	CUFF.659.1	-0.353649	0.837154	0.0916497	0.999085	0.265969	NA	-0.118996	0.915604	-0.268558	NA	0.402751	0.576555	0.0225722	1	0.518905	NA	0.565387	1		greenyellow
XLOC_000886	CUFF.660.1	-0.0529624	NA	-0.0619812	NA	-0.541567	NA	-0.0931017	NA	0.106309	NA	-0.0104114	NA	0.388153	1	0.348656	NA	1.47687	1		purple
XLOC_000887	EGR4	-1.17255	NA	0.298536	NA	-0.955316	NA	-1.76666	NA	2.34723	NA	0.341339	NA	0.563287	1	-0.448009	NA	-1.50954	1		purple
XLOC_000888	FBXO41	-0.0542504	NA	0.302754	NA	-1.29652	NA	-0.804472	NA	1.78293	NA	-0.611724	NA	1.92332	1	1.67328	NA	1.48403	1		#N/A
XLOC_000889	LOC107198987	0.629786	NA	0.484569	NA	-0.232485	NA	0.70114	NA	-0.407246	NA	-0.187782	NA	-1.26498	1	-0.748252	NA	-1.29095	1		pink
XLOC_000890	LOC107198988	0.536391	0.671844	0.0737319	0.999085	-0.342276	NA	0.525133	0.446009	-0.212726	NA	-0.253129	0.742774	-0.138518	1	0.244376	NA	0.235165	1		magenta
XLOC_000891	LOC107198992	0.616184	0.714072	-0.0397644	0.999085	0.177677	NA	0.58913	0.495943	-0.209774	NA	-0.30613	0.737863	0.173952	1	-0.350605	NA	1.04654	1		magenta
XLOC_000892	LOC109022422	0.41349	0.83148	-0.29391	0.999085	0.0108278	NA	0.227533	0.816919	0.213926	NA	-0.406817	0.561784	-0.530983	1	0.498363	NA	0.883844	1		turquoise
XLOC_000893	LOC107198993	2.99944	NA	0.531863	NA	0.30604	NA	2.50199	NA	0.644549	NA	-2.01728	NA	-1.18692	1	-2.82597	NA	1.94374	1		turquoise
XLOC_000894	LOC107198994	0.279652	0.586768	0.121991	0.999085	0.174348	0.987336	0.277246	0.373436	-0.125082	NA	-0.134581	0.727509	0.0375159	1	-0.10229	NA	0.261911	1		brown
XLOC_000895	B9D2	-0.145983	NA	-0.0759346	NA	0.851031	NA	0.820774	NA	-1.56238	NA	1.04858	NA	0.269825	1	-1.37106	NA	1.40851	1		lightyellow
XLOC_000896	B9D2,TGFB1	0.266456	0.842208	0.147003	0.999085	0.0272057	0.999947	0.185671	0.729967	0.0434475	NA	-0.21602	0.619917	0.115532	1	0.506058	NA	0.233019	1		black
XLOC_000897	LOC107198996	0.941902	NA	-0.0197902	NA	0.523088	NA	0.884853	NA	-0.253422	NA	-0.464184	NA	1.19721	1	0.944438	NA	0.737174	1		turquoise
XLOC_000898	LOC107198997	0.223512	0.623297	0.149344	0.999085	-0.0738211	0.999947	0.277695	0.459591	-0.213517	NA	-0.046686	0.932041	0.367917	1	-0.271131	NA	0.112251	1		brown
XLOC_000899	CUFF.662.1	0.341411	0.928533	0.24809	0.999085	0.33702	NA	0.306622	0.775054	-0.0865938	NA	-0.19297	0.84908	-1.04776	1	0.0828045	NA	-0.48805	1		blue
XLOC_000900	MCL1	-0.315225	NA	-0.351319	NA	0.630539	NA	-0.221994	NA	-0.0288719	NA	0.250825	NA	-0.413223	1	-3.01176	NA	1.10813	1		#N/A
XLOC_000901	KIAA0907	-0.207091	0.762527	0.224652	0.999085	0.0806123	0.999947	-0.1628	0.601844	0.0191991	0.988801	0.148556	0.615869	0.0665613	1	0.241784	0.99918	0.143497	1		tan
XLOC_000902	RIT1	-0.180479	0.845549	0.166547	0.999085	0.206116	0.958482	-0.180261	0.61811	0.0899271	NA	0.0919083	0.821881	0.0347303	1	0.245341	NA	0.274656	1		green
XLOC_000903	ENSA,MCL1	-0.235166	0.700903	0.0678629	0.999085	0.125051	0.999947	-0.123094	0.773787	-0.0953843	0.92168	0.226554	0.425998	-0.196124	1	0.0592145	0.659057	-0.0833696	1		green
XLOC_000904	MCL1	0.0536504	NA	0.039369	0.999085	-0.0310164	NA	0.018405	0.991835	0.0462042	NA	-0.0627	NA	1.03032	1	1.15403	NA	-0.446656	1		purple
XLOC_000905	GOLPH3L	-0.454644	0.0219842	0.334084	0.524701	0.351912	0.21252	-0.185439	0.673706	-0.254773	NA	0.476531	0.00490168	-0.00214605	1	-0.337348	NA	-0.0791116	1	2	red
XLOC_000906	HORMAD1	-0.412899	0.460006	0.194828	0.999085	0.529181	0.638988	-0.0895938	0.920805	-0.383805	NA	0.5088	0.245872	0.403209	1	-0.520479	NA	-0.552636	1		green
XLOC_000907	LOC107199005	0.66032	0.614808	1.31048	0.755292	0.292968	NA	0.254147	0.894343	0.776162	NA	-0.850655	0.387711	1.80548	1	-1.54547	NA	-2.61396	1		tan
XLOC_000908	LOC107199006	0.0135656	0.940348	0.43894	0.999085	-0.227406	0.999947	0.139287	0.901683	-0.245409	NA	0.118791	0.907363	1.4597	1	0.0967008	NA	0.198873	1		lightcyan
XLOC_000909	LOC107199011	NA	NA	NA	NA	NA	NA	NA	NA	NA	NA	NA	NA	NA	NA	NA	NA	NA	NA		#N/A
XLOC_000910	LOC107199007,LOC107199008	1.13465	NA	-0.25998	NA	-1.17492	NA	1.25389	NA	-0.731471	NA	-0.386803	NA	-0.00252583	1	-0.710357	NA	-1.32893	1		#N/A
XLOC_000911	COL1A1	-0.114137	0.985354	-0.00581386	0.999786	0.0801238	0.999947	-0.113981	0.910285	0.0546504	NA	0.0583429	0.951334	-0.48978	1	0.84105	NA	-1.15228	1		blue
XLOC_000912	PPP1R9B	0.558676	0.667841	-0.0985154	0.999085	0.0135435	NA	0.315235	0.750458	0.300925	NA	-0.549858	0.364008	-0.143346	1	0.849325	NA	0.102487	1		turquoise
XLOC_000913	CUFF.684.1	-0.466729	NA	-0.706549	NA	0.58002	NA	-0.683216	NA	0.745359	NA	0.0476261	NA	0.370289	1	-1.41282	NA	0.241114	1		turquoise
XLOC_000914	CUFF.685.1	1.99867	NA	-1.1341	NA	1.17522	NA	1.429	NA	1.01711	NA	-1.837	NA	-0.57098	1	-0.15751	NA	-0.22134	1		turquoise
XLOC_000915	CUFF.686.1	-1.13971	NA	0.468874	NA	0.413679	NA	-0.804422	NA	0.0223764	NA	0.891277	NA	-1.63865	1	1.28485	NA	-0.273311	1		blue
XLOC_000916	LOC107199015,MROH7	-0.330083	NA	-0.448632	NA	0.329398	NA	-0.234039	NA	-0.0241313	NA	0.2552	NA	0.982759	1	-0.212646	NA	-0.198665	1		#N/A
XLOC_000917	LOC107199013	NA	NA	NA	NA	NA	NA	NA	NA	NA	NA	NA	NA	NA	NA	NA	NA	NA	NA		#N/A
XLOC_000918	LOC107199017	0.218267	NA	-0.352285	NA	0.269416	NA	0.280768	NA	-0.22035	NA	-0.0362609	NA	1.85272	1	0.377096	NA	-0.241541	1		salmon
XLOC_000919	LOC107199018	-1.79265	NA	-0.082191	NA	-0.518312	NA	-0.506835	NA	-0.921094	NA	1.90518	NA	4.78273	1	-2.06389	NA	1.55624	1		pink
XLOC_000920	LOC107199017	0.22671	0.854196	0.1041	0.999085	-0.0191681	0.999947	0.270863	0.649554	-0.191352	NA	-0.0580578	0.937447	-0.0652622	1	-0.549248	NA	0.240286	1		cyan
XLOC_000921	LOC107199016	1.06954	NA	0.65843	NA	1.25625	NA	1.41633	NA	-1.12983	NA	-0.128351	NA	-0.057148	1	2.25349	NA	-0.820859	1		#N/A
XLOC_000922	LOC107199018	-1.08539	NA	1.35083	NA	0.500235	NA	0.392535	NA	-1.76611	NA	1.83091	NA	-1.68174	1	3.11702	NA	-1.98666	1		#N/A
XLOC_000923	CUFF.692.1	-0.570552	0.704752	-0.96754	0.999085	-0.0854804	NA	-0.739114	0.547273	0.681957	NA	0.183504	0.910776	-0.661725	1	-0.927999	NA	-0.345067	1		purple
XLOC_000924	CISD3	0.973104	0.161273	0.269432	0.999085	-0.362571	NA	0.837924	0.121746	-0.110357	NA	-0.586137	0.267367	0.666675	1	0.0245069	NA	0.226565	1		magenta
XLOC_000925	MLLT6	-0.111761	NA	0.246877	NA	0.883082	NA	0.215706	NA	-0.54751	NA	0.380688	NA	-1.06699	1	-0.145009	NA	-0.107022	1		green
XLOC_000926	EPOP	-0.449517	NA	-0.147696	NA	0.2468	NA	-0.261138	NA	-0.121995	NA	0.40593	NA	1.7961	1	1.33042	NA	-1.32755	1		yellow
XLOC_000927	LOC107199022	1.26828	NA	0.262885	NA	-1.21851	NA	0.966391	NA	0.0168042	NA	-0.903641	NA	3.39482	1	0.537561	NA	0.265339	1		turquoise
XLOC_000928	LOC107199023	1.55186	NA	-0.537223	NA	1.94646	NA	0.96598	NA	0.510947	NA	-1.37305	NA	0.475254	1	2.08739	NA	-2.60899	1		#N/A
XLOC_000929	LOC107199026	-0.0461947	0.840612	0.436657	0.999085	0.186833	0.999947	-0.201375	0.816156	0.35008	NA	-0.137737	0.868785	-0.856918	1	-1.45165	NA	-0.0931733	1		blue
XLOC_000930	LOC107199024,LOC107199025	-0.308033	0.951712	-0.483966	0.999085	0.292306	NA	-0.140572	0.927725	-0.16266	NA	0.316248	0.803983	-1.56844	1	0.0741485	NA	0.555586	1		green
XLOC_000931	LOC107199024	-0.106282	0.905167	0.367992	0.876686	0.0887091	0.999947	-0.143936	0.764528	0.130985	NA	0.0159405	0.978894	-0.362602	1	-0.0279023	NA	-0.105815	1		blue
XLOC_000932	CUFF.702.1	-0.0987996	0.968439	-0.417707	0.999085	-0.0725457	0.999947	-0.0244367	0.977383	-0.0954071	NA	0.121504	0.855898	-0.371505	1	-0.807721	NA	-0.26316	1		grey
XLOC_000933	LOC107199025,LOC107199028	-0.142792	0.967969	0.00597466	0.999217	0.297042	NA	-0.0802605	0.920805	-0.0538366	NA	0.131956	0.840783	0.524087	1	0.0181221	NA	-0.103094	1		lightgreen
XLOC_000934	LOC107199027	-1.15176	NA	1.64609	NA	0.847773	NA	-0.865419	NA	-0.0829862	NA	0.955131	NA	1.38648	1	-0.998958	NA	-1.21166	1		tan
XLOC_000935	CUFF.704.1	-0.020187	NA	-0.588206	0.999085	-0.307592	NA	0.0964406	NA	-0.226296	NA	0.132564	NA	0.995543	1	-0.401765	NA	-0.621876	1		yellow
XLOC_000936	CUFF.705.1	-0.0227769	NA	-0.0346258	NA	-0.303419	NA	-0.336624	NA	0.678732	NA	-0.303137	NA	2.44473	1	1.57674	NA	0.580829	1		black
XLOC_000937	CUFF.706.1	0.936003	NA	-0.521469	NA	-0.177101	NA	0.838784	NA	-0.194071	NA	-0.514648	NA	1.56637	1	-0.0540423	NA	0.0613518	1		turquoise
XLOC_000938	CUFF.707.1	3.01526	0.609143	3.11393	0.999085	0.730662	NA	2.02423	0.73798	2.92151	NA	-3.29977	0.324992	3.95736	1	-2.76845	NA	2.75126	1		turquoise
XLOC_000939	CUFF.709.1,CUFF.709.2,CUFF.709.3,CUFF.709.4,CUFF.709.5,CUFF.710.1,CUFF.711.1	0.607226	0.460433	-0.494789	0.96923	0.199997	0.999947	0.502156	0.363122	-0.0521277	NA	-0.405955	0.416522	0.0973267	1	-0.513742	NA	0.0610305	1		turquoise
XLOC_000940	CUFF.708.1	-0.412595	0.897259	-0.187567	0.999085	-0.626718	NA	-0.422549	0.7122	0.245023	NA	0.191806	0.878807	-1.44379	1	-0.364287	NA	0.0844425	1		red
XLOC_000941	CUFF.712.1	0.0378831	0.970543	0.536837	0.999085	0.109774	NA	0.135123	0.920805	-0.213981	NA	0.0876737	0.946486	0.306169	1	-0.608721	NA	-0.754088	1		tan
XLOC_000942	CUFF.713.1	-0.0848951	0.366224	0.458542	0.999085	-0.139615	NA	0.449304	0.702429	-0.898001	NA	0.579633	0.528017	0.314131	1	-0.021168	NA	0.598204	1		greenyellow
XLOC_000943	CUFF.714.1	0.511217	NA	-0.263265	NA	-0.0757462	NA	0.347672	NA	0.127921	NA	-0.42094	NA	-0.389865	1	1.49486	NA	-0.825982	1		yellow
XLOC_000944	CSRNP2	0.481978	NA	0.54396	NA	-0.0828363	NA	0.213957	NA	0.40351	NA	-0.549748	NA	0.569583	1	1.28633	NA	-0.00171639	1		black
XLOC_000945	MARS	0.394574	0.512615	-0.0570529	0.999085	0.123115	0.999947	0.327226	0.380888	-0.0377686	NA	-0.260842	0.456735	0.341337	1	-0.188254	NA	0.325864	1		turquoise
XLOC_000946	KIF5A	1.74564	NA	-0.226929	NA	-1.38868	NA	1.33921	NA	0.18836	NA	-1.31414	NA	1.66246	1	-1.69716	NA	-1.63407	1		#N/A
XLOC_000947	DDIT3	0.890841	NA	0.291567	0.999085	0.278276	NA	0.830383	0.386131	-0.228288	NA	-0.450042	NA	1.08259	1	-0.493887	NA	0.340045	1		black
XLOC_000948	DCTN2	0.181845	0.662231	0.101421	0.999085	0.0611471	0.999947	0.208073	0.460751	-0.13811	NA	-0.058798	0.877336	-0.0801032	1	-0.387628	NA	0.211158	1		brown
XLOC_000949	CUFF.715.1	0.206357	0.753132	-0.147065	0.999085	0.314448	NA	-0.0904483	0.947944	0.596011	NA	-0.432989	0.643658	0.0212104	1	0.0154306	NA	0.274597	1		lightyellow
XLOC_000950	CUFF.717.1	0.800373	NA	0.303187	NA	0.0509569	NA	0.301228	NA	0.955849	NA	-1.02825	NA	0.397999	1	-0.522536	NA	1.54975	1		turquoise
XLOC_000951	CUFF.718.1	-0.408687	0.7633	0.570439	0.999085	0.0752879	NA	-0.493323	0.56656	0.390611	NA	0.136013	0.899653	0.484465	1	0.0939692	NA	-0.203985	1		tan
XLOC_000952	LOC107199035,VANGL2	-0.687291	0.535479	0.430832	0.999085	0.197477	NA	-0.16558	0.910092	-0.56303	NA	0.813534	0.285642	0.00100554	1	0.48841	NA	0.424251	1		blue
XLOC_000953	LOC107199039	-1.64059	NA	0.145251	NA	1.03324	NA	-1.54738	NA	0.693545	NA	0.972156	NA	-2.51563	1	-0.291403	NA	0.163723	1		#N/A
XLOC_000954	CUFF.724.1	-0.268175	NA	-0.279992	NA	-0.210716	NA	0.00677707	NA	-0.385083	NA	0.398293	NA	0.233465	1	-1.43554	NA	0.369831	1		magenta
XLOC_000955	LOC107199038,LOC107199039	-1.28657	0.011796	-0.048663	0.999085	0.172848	0.999947	-0.811653	0.172383	-0.0660781	NA	1.06956	0.0135334	-0.916503	1	1.04539	NA	-0.193017	1	2	blue
XLOC_000956	CUFF.723.1	-0.994443	0.0152715	-0.00885136	0.999085	0.216124	0.999947	-0.677523	0.128673	-0.00967786	NA	0.798747	0.0241118	-0.649347	1	0.269393	NA	0.255119	1	2	blue
XLOC_000957	UPF1	0.0544025	0.920701	0.0885384	0.999085	0.000165701	0.999947	0.024511	0.91196	0.0343513	0.935018	-0.0576272	0.716073	0.123116	1	-0.0674377	0.99918	0.125875	1		turquoise
XLOC_000958	LOC107199041	2.17536	NA	0.166425	NA	0.629606	NA	1.49844	NA	0.621196	NA	-1.87292	NA	-0.058677	1	-1.7281	NA	0.312434	1		#N/A
XLOC_000959	LOC107199044	0.333512	NA	-0.114205	NA	-0.129618	NA	0.234441	NA	0.0987914	NA	-0.277157	NA	2.05878	1	-2.611	NA	-0.194245	1		brown
XLOC_000960	GDF1	-0.89116	NA	-0.312228	NA	-1.19179	NA	-1.15527	NA	1.02244	NA	0.283254	NA	0.986876	1	-1.57066	NA	0.930144	1		#N/A
XLOC_000961	CERS1	1.87908	NA	0.0917653	NA	-0.583585	NA	1.36961	NA	0.469931	NA	-1.58155	NA	-3.62775	1	-1.69915	NA	2.30209	1		#N/A
XLOC_000962	CD37	-0.362694	0.455445	-0.00401361	0.999141	0.108682	0.999947	-0.27301	0.386131	0.00961672	NA	0.271637	0.322048	-0.350768	1	-0.283894	NA	0.200227	1		blue
XLOC_000963	CCDC155	-0.0938128	0.960338	0.00937702	0.999085	0.0860052	NA	-0.14439	0.866773	0.15196	NA	-0.00505295	0.996715	0.26909	1	0.0244658	NA	-0.0400695	1		tan
XLOC_000964	PIH1D1	0.170288	0.846535	0.117232	0.999085	0.324983	0.474475	0.103543	0.787652	0.0600137	NA	-0.154137	0.593557	-0.211132	1	0.0441206	NA	0.119825	1		black
XLOC_000965	SLC17A7	2.4762	NA	-0.102659	NA	-0.0831734	NA	1.7472	NA	0.914439	NA	-2.17678	NA	0.54756	1	0.347129	NA	1.53194	1		#N/A
XLOC_000966	RPL13A	0.119576	0.878838	0.113678	0.999085	0.0717828	0.999947	0.116722	0.683153	-0.0524401	0.95142	-0.061321	0.83959	-0.0955192	1	-0.407514	0.862966	0.0465947	1		brown
XLOC_000967	LOC107199047	0.510458	0.43039	0.409846	0.999085	0.17667	0.999947	0.498294	0.291251	-0.20356	NA	-0.24998	0.665625	-0.0891792	1	-0.547982	NA	0.206751	1		brown
XLOC_000968	RASIP1	0.390647	0.8428	0.205984	0.999085	0.165068	0.999947	0.275117	0.724958	0.0593957	NA	-0.312197	0.625512	0.145956	1	1.2489	NA	-0.132265	1		lightyellow
XLOC_000969	LOC107199045	-0.0668106	0.970543	-0.14759	0.999085	0.0244205	0.999947	-0.0201241	0.973076	-0.0601405	0.962461	0.080157	0.85821	0.0971248	1	-0.432801	0.574163	0.147838	1		purple
XLOC_000970	BAX	-0.0754914	0.938988	-0.145662	0.999085	0.211861	0.938943	-0.0997981	0.807978	0.0882534	NA	0.0120899	0.980365	-0.107413	1	-0.180628	NA	0.171442	1		turquoise
XLOC_000971	ALDH16A1,FLT3LG	0.174734	0.623297	0.00311475	0.999786	-0.0864065	0.999947	-0.00243286	0.996475	0.303693	NA	-0.276829	0.479332	0.53689	1	0.113456	NA	-0.156163	1		turquoise
XLOC_000972	DHDH	-0.223291	0.928309	0.555921	0.811898	0.41296	0.881847	-0.190618	0.784218	0.049998	NA	0.144458	0.829103	0.517282	1	0.55729	NA	0.341367	1		black
XLOC_000973	RASIP1	0.611781	0.68679	1.08956	0.732674	-1.24003	NA	0.308728	0.817537	0.459827	NA	-0.6716	0.399109	-0.0783501	1	0.551004	NA	1.67459	1		brown
XLOC_000974	LOC107199058	0.932978	NA	-0.354013	NA	0.295136	NA	0.64603	NA	0.259896	NA	-0.776975	NA	1.72087	1	1.00442	NA	0.556303	1		yellow
XLOC_000975	CUFF.738.1	0.596828	0.158251	-0.138835	0.999085	0.170536	0.999947	0.654051	0.091104	-0.373658	NA	-0.191252	0.767532	0.304137	1	-0.27288	NA	0.163525	1		royalblue
XLOC_000976	LOC107199060	0.920316	NA	-0.0360209	0.999085	0.348118	NA	0.736322	0.497969	0.0379231	NA	-0.638525	NA	0.288581	1	-0.634914	NA	-0.232411	1		turquoise
XLOC_000977	LOC107199057	0.125959	0.851054	0.152192	0.999085	0.0977253	0.999947	-0.0506655	0.958327	0.324267	NA	-0.249463	0.722354	0.353093	1	-0.486983	NA	0.307201	1		turquoise
XLOC_000978	LOC107199059	0.469209	0.348201	0.0864787	0.999085	0.0743745	0.999947	0.362122	0.327078	0.0146912	NA	-0.340916	0.259013	0.227945	1	-0.418949	NA	-0.0228017	1		turquoise
XLOC_000979	CUFF.739.1	1.05198	0.402857	0.106512	0.999085	-0.281064	NA	0.866018	0.315432	-0.0264574	NA	-0.683592	0.354008	0.836996	1	-0.759793	NA	0.346404	1		turquoise
XLOC_000980	CUFF.740.1	0.527053	0.230683	0.0435723	0.999085	-0.0648832	0.999947	0.44206	0.187879	-0.0521018	NA	-0.340965	0.304938	-0.445984	1	-0.120938	NA	-0.250846	1		turquoise
XLOC_000981	G6PC3	0.824921	NA	-1.39405	NA	0.847076	NA	0.473554	NA	0.519656	NA	-0.838388	NA	0.367677	1	-0.539623	NA	-2.31527	1		turquoise
XLOC_000982	CUNH17orf53	0.174346	0.90616	-0.0342212	0.999085	0.280366	0.862953	0.146319	0.747147	-0.0225104	NA	-0.114247	0.786519	0.0333131	1	-0.0226115	NA	0.117383	1		black
XLOC_000983	ASB16	-0.00528486	NA	0.553609	NA	0.665789	NA	-0.201826	NA	0.333686	NA	-0.139992	NA	-4.05591	1	-2.73494	NA	1.12652	1		green
XLOC_000984	LOC107199067	-0.315236	NA	-0.351322	NA	0.630536	NA	0.13867	NA	-0.750211	NA	0.61149	NA	-0.0708745	1	-0.279892	NA	-0.815337	1		#N/A
XLOC_000985	LOC107199068	-0.315233	NA	-0.648431	NA	-0.628361	NA	0.478867	NA	-1.19587	NA	0.921466	NA	-0.0707389	1	-0.279865	NA	1.57828	1		#N/A
XLOC_000986	LSM12	0.074483	0.976256	-0.0887133	0.999085	0.00346466	0.999947	0.0404563	0.935745	0.0344512	NA	-0.0726196	0.862039	-0.210156	1	-0.0653598	NA	-0.237997	1		pink
XLOC_000987	HDAC5	0.423604	0.806883	0.185723	0.999085	0.435693	0.923467	0.28885	0.709667	0.0942254	NA	-0.351748	0.562752	-0.472429	1	0.0239368	NA	0.155324	1		black
XLOC_000988	LOC107199066	0.352905	0.887048	-0.0640831	0.999085	-0.084911	NA	0.1535	0.910958	0.28673	NA	-0.398735	0.665181	0.355534	1	-0.306691	NA	0.265865	1		magenta
XLOC_000989	LOC107199069	1.04966	0.34089	0.0389989	0.999085	0.236437	NA	0.910027	0.234345	-0.114601	NA	-0.624225	0.375306	0.324732	1	-0.0266172	NA	-0.240604	1		turquoise
XLOC_000990	LOC107199071	0.244562	0.976707	-0.301413	0.999085	0.410461	NA	0.225116	0.884815	-0.0682473	NA	-0.137263	0.922403	1.46092	1	0.380751	NA	1.34254	1		black
XLOC_000991	SHARPIN	0.884206	NA	0.0104591	NA	0.265278	NA	0.760059	NA	-0.0793701	NA	-0.540645	NA	-0.216289	1	-0.775038	NA	0.272781	1		brown
XLOC_000992	MAF1	0.532862	0.725233	-0.0854658	0.999085	-0.0109925	0.999947	0.344983	0.691613	0.160732	NA	-0.465201	0.45808	0.944665	1	0.411838	NA	0.49243	1		lightyellow
XLOC_000993	CUFF.744.1	-0.990398	NA	0.310581	NA	1.296	NA	-0.127103	NA	-0.763769	NA	1.17239	NA	3.95143	1	3.09524	NA	3.00725	1		black
XLOC_000994	CUFF.748.1	-1.96268	NA	0.430116	NA	0.483361	NA	-1.59356	NA	0.600652	NA	1.46682	NA	-0.862027	1	-0.340591	NA	1.7442	1		green
XLOC_000995	LOC107199074	0.178251	0.904594	-0.023147	0.999085	-0.0813926	0.999947	0.160746	0.731343	-0.0474175	NA	-0.10364	0.819659	-0.28757	1	0.50811	NA	0.0360845	1		pink
XLOC_000996	LOC107199075	-0.102237	NA	-1.02869	NA	0.465828	NA	-0.319323	NA	0.546049	NA	-0.164245	NA	-0.645031	1	0.254971	NA	0.603168	1		yellow
XLOC_000997	LOC107199076	NA	NA	NA	NA	NA	NA	NA	NA	NA	NA	NA	NA	NA	NA	NA	NA	NA	NA		#N/A
XLOC_000998	BIN2,SMAGP	-0.180895	0.940247	0.315157	0.999085	0.0258475	0.999947	-0.103661	0.885213	-0.0631074	NA	0.167095	0.77429	-0.37928	1	-0.0404428	NA	0.385779	1		green
XLOC_000999	POU6F1	0.792896	NA	-0.128236	NA	0.640523	NA	0.258846	NA	1.06852	NA	-1.06994	NA	-0.187458	1	0.951855	NA	-0.685173	1		turquoise
XLOC_001000	CELA1	NA	NA	NA	NA	NA	NA	NA	NA	NA	NA	NA	NA	NA	NA	NA	NA	NA	NA		#N/A
XLOC_001001	DAZAP2	0.551485	0.829419	0.0991058	0.999085	-0.111066	NA	0.39593	0.698593	0.0873236	NA	-0.432509	0.602821	0.845636	1	0.956429	NA	0.47752	1		turquoise
XLOC_001002	SELENOI	0.305269	0.657364	-0.0286578	0.999085	0.0294805	0.999947	0.211737	0.600675	0.0552122	NA	-0.248961	0.410339	0.45896	1	-0.323712	NA	0.333372	1		turquoise
XLOC_001003	CUFF.759.1,SELENOI	-0.349521	0.77566	-0.204187	0.999085	-0.0378304	0.999947	-0.351959	0.552343	0.178992	NA	0.182593	0.788879	-0.407042	1	0.613153	NA	-0.231641	1		blue
XLOC_001004	CUFF.754.1	-0.901314	0.275247	-0.154518	0.999085	0.279105	0.999947	-0.550153	0.467288	-0.131044	NA	0.769744	0.147932	-0.311727	1	1.38134	NA	0.70032	1		blue
XLOC_001005	CUFF.755.1	-0.188262	NA	-0.660357	NA	-0.410377	NA	-0.266663	NA	0.241022	NA	0.0337474	NA	1.55707	1	1.49635	NA	1.56278	1		purple
XLOC_001006	CUFF.756.1	0.184194	0.657845	-0.116095	0.999085	-0.0294509	0.999947	0.110354	0.696597	0.0647014	0.928781	-0.168436	0.367078	0.0720048	1	-0.12571	0.99918	-0.0161653	1		salmon
XLOC_001007	CUFF.760.1	-2.55559	NA	-2.30653	NA	1.75703	NA	-2.299	NA	1.20424	NA	1.56285	NA	-2.26588	1	-4.28008	NA	-0.933202	1		green
XLOC_001008	LOC107199084,LOC107199085	0.0988219	0.696661	0.170875	0.999085	-0.154166	0.986214	-0.0137414	0.978094	0.188374	NA	-0.166306	0.555392	0.144267	1	-0.148027	0.99918	0.506302	1		turquoise
XLOC_001009	LOC107199086	NA	NA	NA	NA	NA	NA	NA	NA	NA	NA	NA	NA	NA	NA	NA	NA	NA	NA		#N/A
XLOC_001010	LOC107199087	NA	NA	NA	NA	NA	NA	NA	NA	NA	NA	NA	NA	NA	NA	NA	NA	NA	NA		#N/A
XLOC_001011	LOC107199084,LOC107199085	0.803186	NA	0.653661	0.999085	-0.0941512	NA	0.59056	NA	0.128363	NA	-0.617517	NA	-1.61379	1	-0.560632	NA	0.735346	1		magenta
XLOC_001012	LOC107199094	0.718075	NA	0.0391852	0.999085	0.331422	NA	0.616001	NA	-0.079422	NA	-0.450158	NA	0.528541	1	-0.263052	NA	0.888233	1		turquoise
XLOC_001013	CUFF.764.3,LOC107199092	-0.0445718	0.408485	0.0252582	0.999085	0.0301153	0.999947	0.0568667	0.837318	-0.174157	0.469255	0.122549	0.513901	0.0149426	1	-0.0945527	0.99918	-0.0514063	1		brown
XLOC_001014	CUFF.765.1	0.301643	0.887388	-0.0304344	0.999085	0.0771843	0.999947	0.242357	0.724338	-0.014885	NA	-0.208687	0.737473	0.459686	1	-0.114378	NA	0.607753	1		greenyellow
XLOC_001015	LOC107199090,LOC107199093	0.646482	0.00484112	-0.0300287	0.999085	0.131799	0.999947	0.448465	0.162487	0.14851	NA	-0.533355	0.00435024	-0.0435711	1	0.180244	NA	-0.062219	1	1	turquoise
XLOC_001016	APEX1	0.242093	0.543362	0.0303718	0.999085	0.47131	0.697434	0.00616669	0.993407	0.411178	NA	-0.378528	0.396099	0.0904873	1	-0.617365	NA	0.456045	1		black
XLOC_001017	LOC107199092	-0.284772	0.718774	-0.10811	0.999085	0.0461903	0.999947	-0.288755	0.496895	0.154144	NA	0.14266	0.776228	-0.226611	1	-0.324553	NA	0.0376569	1		green
XLOC_001018	OSGEP	0.212911	0.71325	0.161198	0.999085	0.129216	0.999947	0.117314	0.770522	0.101236	NA	-0.206851	0.413983	0.162672	1	-0.37365	NA	-0.0513488	1		black
XLOC_001019	TMEM55B	0.41416	0.901376	0.281797	0.999085	-0.0688106	NA	0.295223	0.788363	0.0723472	NA	-0.332583	0.71584	-0.0188732	1	0.0802883	NA	0.19549	1		brown
XLOC_001020	CUFF.763.1	0.26941	0.94651	0.190764	0.999085	0.321886	NA	0.13963	0.918437	0.154985	NA	-0.272558	0.790589	-0.270338	1	-0.451037	NA	0.0688938	1		black
XLOC_001021	CUFF.766.1	0.198781	0.902464	-0.17508	0.999085	0.0969415	NA	0.01198	0.992057	0.322185	NA	-0.304619	0.745364	0.258716	1	0.0438295	NA	0.081981	1		turquoise
XLOC_001022	CUFF.767.1	0.0209951	0.964616	-0.00940067	0.999124	-0.0697773	NA	0.10853	0.920805	-0.184586	NA	0.0812372	0.937072	-0.53782	1	0.741158	NA	-0.456765	1		greenyellow
XLOC_001023	LOC107199095	0.146274	0.928968	-0.0983609	0.999085	-0.0895905	0.999947	0.14419	0.784218	-0.0666737	0.962981	-0.0737695	0.888848	0.140786	1	-0.0715455	0.99918	-0.0995412	1		brown
XLOC_001024	CUFF.771.1	-1.03334	0.164819	-0.554167	0.999085	0.506551	NA	-1.06703	0.0859081	0.650738	NA	0.578428	0.550972	0.466273	1	0.552475	NA	0.0772285	1		blue
XLOC_001025	LOC107199096	-1.03656	NA	-0.298769	NA	-0.294148	NA	-0.221991	NA	-1.05523	NA	1.32235	NA	1.59984	1	-1.65482	NA	-0.960709	1		#N/A
XLOC_001026	LOC107199097	0.0916104	0.912045	0.302495	0.999085	-0.205431	NA	-0.0455887	0.961694	0.256154	NA	-0.191965	0.797872	0.531816	1	-0.545932	NA	0.0465793	1		pink
XLOC_001027	LOC107199102	0.675729	0.16678	-0.0527682	0.999085	0.318543	0.897149	0.56173	0.144298	-0.0414454	NA	-0.441041	0.235541	0.122338	1	-0.306303	NA	0.0191792	1		turquoise
XLOC_001028	CCS,LOC107199099	0.440159	0.289115	0.0665995	0.999085	0.0263595	0.999947	0.385069	0.211095	-0.0875042	NA	-0.268742	0.416522	0.261936	1	-0.0117295	NA	0.157061	1		turquoise
XLOC_001029	LOC107199101	0.852934	NA	-0.55191	NA	0.508675	NA	0.613968	NA	0.206741	NA	-0.694308	NA	0.624587	1	-0.535282	NA	0.913764	1		magenta
XLOC_001030	CUFF.779.1	-0.264545	NA	-0.318737	0.999085	0.13555	NA	-0.212725	NA	0.0275053	NA	0.184073	NA	-0.207964	1	-0.166945	NA	-0.184675	1		yellow
XLOC_001031	LOC107199103	1.03466	0.331437	0.115602	0.999085	-0.165851	NA	0.812199	0.315585	0.0738314	NA	-0.730857	0.248513	-0.14379	1	-1.22739	NA	0.280616	1		turquoise
XLOC_001032	LOC107199104	-0.286873	NA	-0.800253	NA	-0.780182	NA	-0.543658	NA	0.668409	NA	-0.0962072	NA	-0.103941	1	-0.289419	NA	1.868	1		#N/A
XLOC_001033	CUFF.780.1	-0.29135	0.668149	0.103466	0.999085	0.395761	0.784854	-0.339841	0.469337	0.25021	NA	0.103651	0.86528	0.36628	1	0.257671	NA	0.0944998	1		blue
XLOC_001034	LOC107199106	1.00122	NA	-0.460192	NA	-0.381578	NA	0.664532	NA	0.415083	NA	-0.881927	NA	-1.05725	1	3.47825	NA	-1.16521	1		turquoise
XLOC_001035	TRIM35	-1.33194	0.0436511	-0.541969	0.999085	0.11353	0.999947	-1.00777	0.0916014	0.186871	NA	1.00658	0.0999497	0.328912	1	0.747922	NA	0.593123	1	2	purple
XLOC_001036	S1PR2	0.885134	NA	-0.375397	NA	-0.0375099	NA	0.906547	NA	-0.409629	NA	-0.341725	NA	1.81196	1	0.923643	NA	1.82362	1		turquoise
XLOC_001037	LOC107199108	-0.138613	NA	-0.0905451	NA	0.676523	NA	-0.296661	NA	0.431368	NA	-0.101606	NA	0.915319	1	0.00461307	NA	0.157697	1		tan
XLOC_001038	LOC107199109	0.534031	0.151526	-0.0181898	0.999085	0.238145	0.928977	0.366067	0.349288	0.125858	NA	-0.444058	0.0742778	0.312748	1	-0.331819	NA	0.37508	1		turquoise
XLOC_001039	LOC107199109	0.349077	0.877588	0.247987	0.999085	0.178223	NA	0.328324	0.671301	-0.118379	NA	-0.182798	0.819212	-0.731959	1	-0.86765	NA	0.670515	1		brown
XLOC_001040	LOC107199110	0.18502	0.846275	-0.200206	0.999085	0.145425	0.999947	0.26508	0.683153	-0.245284	NA	-0.00028803	0.999538	-0.538726	1	0.110325	NA	0.721236	1		pink
XLOC_001041	CUFF.786.1	0.40446	0.693199	-0.0919431	0.999085	-0.129066	0.999947	0.271018	0.645106	0.105402	NA	-0.342994	0.422972	0.281525	1	-0.149154	NA	0.477133	1		turquoise
XLOC_001042	CUFF.788.1	0.309198	0.914602	-0.371513	0.999085	0.326567	NA	0.190907	0.844438	0.118117	NA	-0.284505	0.716925	0.694062	1	-0.291046	NA	-0.261573	1		turquoise
XLOC_001043	LOC107199111	0.243607	0.874266	0.000577229	1	-0.0698409	NA	0.0875861	0.925599	0.22632	NA	-0.290753	0.653526	0.323073	1	-0.474718	NA	0.302682	1		black
XLOC_001044	LOC107199112	-0.804949	0.696604	-0.421057	0.999085	0.181807	NA	-0.800766	0.477615	0.423065	NA	0.439732	0.745646	-2.26597	1	0.0709837	NA	-0.248525	1		blue
XLOC_001045	LOC107199111	-0.100595	0.951712	0.0435403	0.999085	0.144412	0.999947	-0.1315	0.831999	0.11254	NA	0.0191673	0.97949	0.15319	1	0.467219	NA	-0.00304808	1		blue
XLOC_001046	CUFF.789.1	0.669897	0.740129	-0.411149	0.999085	-0.215999	NA	0.527859	0.584961	0.0382215	NA	-0.479053	0.557851	0.067658	1	-0.593994	NA	-0.92174	1		turquoise
XLOC_001047	CUFF.794.1	0.599025	NA	-0.240044	NA	0.245812	NA	0.490313	NA	-0.0258824	NA	-0.39695	NA	-0.557903	1	0.242692	NA	-0.71752	1		brown
XLOC_001048	CUFF.796.1	-0.772029	NA	-1.59636	NA	1.2415	NA	-1.21624	NA	1.26443	NA	0.0238302	NA	-2.40331	1	5.86267	NA	-1.11194	1		blue
XLOC_001049	LOC107199113	-0.506959	NA	1.0836	NA	0.422992	NA	-0.803148	NA	1.07823	NA	-0.0634393	NA	-1.09172	1	2.18099	NA	0.610989	1		#N/A
XLOC_001050	CUFF.798.1	-0.792342	NA	-1.55921	NA	0.355968	NA	0.626231	NA	-1.57959	NA	1.56495	NA	-1.8091	1	4.61432	NA	0.269307	1		midnightblue
XLOC_001051	CUFF.799.1	-0.867215	NA	-3.06657	NA	-0.874789	NA	-0.418554	NA	-0.422856	NA	0.859355	NA	0.760166	1	-1.18625	NA	-0.362013	1		midnightblue
XLOC_001052	CUFF.800.1	-0.35112	NA	-0.779331	NA	1.28	NA	-0.588553	NA	0.697535	NA	-0.0434832	NA	1.05486	1	2.53478	NA	3.29428	1		purple
XLOC_001053	CUFF.801.1	0.789391	NA	-0.0724912	NA	3.66525	NA	-0.768825	NA	3.05125	NA	-1.60309	NA	-3.06648	1	5.99424	NA	-3.18873	1		yellow
XLOC_001054	LOC107199117	NA	NA	NA	NA	NA	NA	NA	NA	NA	NA	NA	NA	NA	NA	NA	NA	NA	NA		#N/A
XLOC_001055	SCYL1	1.5189	0.021862	1.23337	0.999085	-0.175552	0.999947	2.24539	0.0949143	-1.99609	NA	0.197224	0.949924	0.354593	1	-0.748873	NA	0.00572998	1	3	lightcyan
XLOC_001056	LOC107199118	2.13945	5.19054e-06	0.209589	0.999085	-0.677476	0.575926	1.92645	6.59564e-05	-0.214758	0.95975	-1.1257	0.195519	-0.15178	0.0281038	0.0551607	0.99918	0.409424	1	1	turquoise
XLOC_001057	FRMD8,LOC107199117	1.18758	0.0646034	-0.0845178	0.999085	0.237951	NA	0.926354	0.141023	0.140465	NA	-0.855388	0.071395	0.355644	1	-0.313553	NA	0.133025	1		turquoise
XLOC_001058	LOC107199125	0.928493	NA	-0.00946181	NA	-0.681552	NA	0.782062	NA	-0.110766	NA	-0.629124	NA	0.345626	1	2.20802	NA	0.34739	1		#N/A
XLOC_001059	LOC107199124	0.341697	0.798261	-0.0611624	0.999085	-0.0834785	NA	0.124402	0.9115	0.329984	NA	-0.412211	0.538275	0.707372	1	-0.161804	NA	0.209231	1		turquoise
XLOC_001060	LOC107199121	1.44414	NA	0.0893198	NA	1.63951	NA	1.26847	NA	-0.192475	NA	-0.870362	NA	0.403841	1	-1.7747	NA	3.17761	1		#N/A
XLOC_001061	CS	0.603793	0.429525	0.0197323	0.999085	-0.144786	0.999947	0.496713	0.346259	-0.0414569	NA	-0.401534	0.399032	0.635675	1	0.000607236	NA	0.0384078	1		turquoise
XLOC_001062	CNPY2	0.731686	0.00292163	0.0160516	0.999085	-0.0258092	0.999947	0.627939	0.0152601	-0.0994617	NA	-0.449838	0.138635	0.358566	1	-0.31989	NA	0.21913	1	1	turquoise
XLOC_001063	LOC107199119	0.078555	0.934598	-0.296066	0.999085	0.328661	NA	-0.0673762	0.956794	0.28508	NA	-0.202005	0.83527	0.455407	1	-1.1541	NA	0.387603	1		turquoise
XLOC_001064	PAN2	0.386704	0.439231	0.163866	0.999085	0.047434	0.999947	0.297524	0.384975	0.0107591	NA	-0.282491	0.31408	0.00204143	1	-0.118146	NA	0.384476	1		black
XLOC_001065	CUFF.811.1	0.33603	0.740613	0.409802	0.999085	0.407695	0.938493	0.41093	0.572565	-0.299912	NA	-0.0686752	0.941806	0.724509	1	-1.10837	NA	0.324494	1		brown
XLOC_001066	LOC107199126	-0.643825	0.657364	0.106873	0.999085	0.00687138	NA	-0.503789	0.501751	0.0703591	NA	0.467093	0.510906	-0.768198	1	0.733563	NA	-0.276075	1		blue
XLOC_001067	LOC107199127	NA	NA	NA	NA	NA	NA	NA	NA	NA	NA	NA	NA	NA	NA	NA	NA	NA	NA		#N/A
XLOC_001068	LOC107199128	NA	NA	NA	NA	NA	NA	NA	NA	NA	NA	NA	NA	NA	NA	NA	NA	NA	NA		#N/A
XLOC_001069	CUFF.814.1	0.217653	0.958544	-0.577267	0.999085	0.172263	NA	0.226984	0.826772	-0.110907	NA	-0.0963504	0.930371	0.956435	1	-0.436935	NA	0.0966637	1		salmon
XLOC_001070	LOC107199131	0.0104305	0.828576	0.213348	0.999085	0.0392037	NA	-0.233672	0.854559	0.553802	NA	-0.26493	0.812997	-0.81752	1	-0.270879	NA	1.07053	1		green
XLOC_001071	CUFF.815.1	0.580286	0.836045	0.190733	0.999085	0.0644999	NA	0.430691	0.702267	0.0878243	NA	-0.453679	0.618864	0.787738	1	-0.616565	NA	0.16759	1		brown
XLOC_001072	CUFF.816.1	0.99706	0.299672	-0.117751	0.999085	-0.190835	NA	0.817061	0.251622	-0.00117023	NA	-0.658741	0.275476	0.322352	1	-0.491881	NA	-0.243666	1		turquoise
XLOC_001073	CUFF.817.1,CUFF.817.2,CUFF.817.3	0.942902	0.385892	0.27195	0.999085	0.263913	NA	0.752059	0.327847	0.028306	NA	-0.650767	0.301426	-0.325109	1	-1.26605	NA	-0.360708	1		turquoise
XLOC_001074	LOC107199129,LPAR2	0.15909	0.930603	0.0734693	0.999085	0.134639	0.999947	0.122732	0.80383	-0.00108634	NA	-0.114986	0.795484	-0.840783	1	0.129639	NA	-0.287832	1		turquoise
XLOC_001075	LOC107199130	NA	NA	NA	NA	NA	NA	NA	NA	NA	NA	NA	NA	NA	NA	NA	NA	NA	NA		#N/A
XLOC_001076	LOC107199134	0.406103	NA	0.610463	NA	0.630533	NA	0.138667	NA	0.331789	NA	-0.470518	NA	1.29636	1	1.09412	NA	1.08362	1		#N/A
XLOC_001077	CDK5RAP3	0.825458	0.390501	0.30669	0.999085	0.0439141	0.999947	0.559152	0.537072	0.282422	NA	-0.715315	0.196763	0.234418	1	-1.41112	NA	0.793993	1		brown
XLOC_001078	NFE2L1	0.288667	0.509433	-0.00903417	0.999085	0.0782363	0.999947	0.132647	0.789064	0.203178	NA	-0.312437	0.245293	0.410451	1	-0.167602	NA	0.225498	1		turquoise
XLOC_001079	LOC107199135	0.406107	NA	-0.351322	NA	0.630536	NA	0.13867	NA	0.331793	NA	-0.470514	NA	1.31835	1	-1.63906	NA	-0.815337	1		#N/A
XLOC_001080	NFE2L1	-0.518005	NA	-1.02216	NA	-0.313946	NA	-0.697032	NA	0.677586	NA	0.111071	NA	-1.40388	1	-0.124215	NA	-1.04355	1		purple
XLOC_001081	LOC107199135,LOC109022426	0.73411	0.586376	0.115414	0.999085	-0.377504	NA	0.687124	0.378685	-0.230292	NA	-0.362557	0.678153	1.71628	1	0.481888	NA	-0.242482	1		magenta
XLOC_001082	CUFF.824.1	0.433214	0.579998	-0.00569367	0.999217	-0.00796127	0.999947	0.284852	0.611436	0.127167	NA	-0.375612	0.325192	-0.0169954	1	-0.651369	NA	0.364562	1		brown
XLOC_001083	LOC107199139	1.64605	NA	-0.686736	NA	0.0973032	NA	1.16515	NA	0.304417	NA	-1.35038	NA	1.0679	1	-1.2858	NA	1.8576	1		#N/A
XLOC_001084	LOC107199138	0.379414	NA	0.00475299	NA	0.278603	NA	0.830276	NA	-1.00599	NA	0.256475	NA	3.80183	1	1.20452	NA	1.80287	1		#N/A
XLOC_001085	CUFF.828.1,CUFF.828.2	0.10777	0.967969	0.109788	0.999085	0.0081707	0.999947	0.0701861	0.905835	0.0262175	NA	-0.0925565	0.849367	-0.414049	1	-0.650326	NA	0.317717	1		brown
XLOC_001086	CUFF.829.1	0.417208	0.873878	0.0614572	0.999085	-0.120242	NA	0.348577	0.690812	-0.0473457	NA	-0.269397	0.743738	0.809266	1	0.0833141	NA	0.443208	1		lightyellow
XLOC_001087	LOC107199139	0.895367	0.010324	-0.104586	0.999085	0.0265618	0.999947	0.59091	0.274002	0.320034	NA	-0.790262	0.00361076	0.478317	1	-0.0224612	NA	0.46961	1	1	turquoise
XLOC_001088	CUFF.830.1	-0.504235	0.920701	0.251833	0.999085	1.01192	NA	-0.413684	0.776454	0.0739403	NA	0.365553	0.792605	0.233893	1	1.03584	NA	-0.47106	1		blue
XLOC_001089	CUFF.831.1	0.543773	NA	1.34023	NA	-1.25515	NA	0.382276	NA	-0.0737381	NA	-0.383303	NA	3.35641	1	-2.34856	NA	-5.70422	1		lightcyan
XLOC_001090	LOC107199140	0.217399	0.851225	-0.191592	0.999085	0.00885689	0.999947	0.0914188	0.89885	0.172072	NA	-0.245362	0.602395	-0.218112	1	-0.0405569	NA	-0.134157	1		turquoise
XLOC_001091	LOC107199142	-0.413551	NA	-0.0843871	NA	-0.595655	NA	-0.286948	NA	-0.0608447	NA	0.348687	NA	-0.376017	1	0.312886	NA	0.410314	1		pink
XLOC_001092	LOC107199141	-0.676835	NA	-0.217711	0.999085	-0.435896	NA	-0.513514	NA	0.0419911	NA	0.502893	NA	0.288215	1	-1.03831	NA	-0.320097	1		cyan
XLOC_001093	CUFF.836.1	-0.203832	NA	-0.357927	NA	0.308505	NA	-0.124589	NA	-0.0557063	NA	0.177384	NA	0.813365	1	-0.184386	NA	0.200144	1		yellow
XLOC_001094	CUFF.833.1	-0.188377	NA	0.773352	NA	0.659618	NA	-0.010876	NA	-0.243141	NA	0.265946	NA	-1.43403	1	0.739328	NA	-0.436043	1		green
XLOC_001095	CUFF.835.1	0.0145432	0.996288	-0.0234513	0.999085	0.288943	0.987994	0.0327296	0.968383	-0.0442541	NA	0.0120864	0.989212	-0.207009	1	0.00279401	NA	-0.696925	1		lightgreen
XLOC_001096	SMARCA4	0.326468	0.151879	-0.0293053	0.999085	-0.0305869	0.999947	0.201932	0.479241	0.109311	0.870856	-0.293361	0.0574496	-0.00153836	1	-0.349448	0.99918	0.0892421	1		turquoise
XLOC_001097	LOC107199146	NA	NA	NA	NA	NA	NA	NA	NA	NA	NA	NA	NA	NA	NA	NA	NA	NA	NA		#N/A
XLOC_001098	LOC107199145,LOC107199147	0.0773863	0.954617	-0.0475172	0.999085	0.202476	NA	-0.0251712	0.982816	0.183581	NA	-0.148558	0.857113	0.634544	1	0.260001	NA	-0.185765	1		turquoise
XLOC_001099	LOC107199148	-1.00055	NA	-0.785669	NA	-0.765599	NA	-0.543658	NA	-0.352504	NA	0.937511	NA	1.24696	1	1.0546	NA	1.84876	1		#N/A
XLOC_001100	CUFF.841.1,CUFF.841.2	0.271147	NA	-0.385821	0.999085	-0.0111017	NA	0.0336599	0.987009	0.398111	NA	-0.391482	NA	1.92142	1	0.196338	NA	-0.126367	1		yellow
XLOC_001101	CUFF.842.1	-2.00237	NA	-0.867743	NA	-0.435767	NA	-1.05904	NA	-0.0806269	NA	1.80422	NA	4.51289	1	-0.267908	NA	0.531644	1		red
XLOC_001102	CUFF.843.1	-0.997809	0.604129	-1.23112	0.746397	-0.215288	NA	-0.422925	0.776201	-0.365947	NA	0.993946	0.30166	0.774291	1	1.98247	NA	0.0616932	1		midnightblue
XLOC_001103	CUFF.844.1	-0.753549	NA	-0.394572	NA	-1.39497	NA	0.583047	NA	-1.66214	NA	1.52508	NA	0.286066	1	1.24976	NA	0.265559	1		midnightblue
XLOC_001104	CUFF.845.1	-0.835332	0.671844	0.37582	0.999085	-0.378795	NA	-0.409551	0.769393	-0.316557	NA	0.80583	0.372538	1.35718	1	1.33839	NA	-0.352827	1		blue
XLOC_001105	ESPL1	0.978169	NA	-0.314157	NA	-1.17416	NA	0.782472	NA	-0.00634792	NA	-0.680538	NA	-2.51783	1	-0.291535	NA	0.933265	1		#N/A
XLOC_001106	FIGNL2	-0.31522	NA	0.129575	NA	0.149645	NA	-0.582664	NA	0.692463	NA	-0.109845	NA	-2.89857	1	2.60614	NA	-1.77708	1		#N/A
XLOC_001107	CUFF.846.1	-0.167425	NA	0.548245	NA	0.579801	NA	0.581322	NA	-1.57649	NA	0.934842	NA	-2.00411	1	-0.855524	NA	-3.31092	1		#N/A
XLOC_001108	CUFF.847.1	-0.147314	NA	0.233796	0.999085	-0.156368	NA	0.062793	0.974493	-0.358704	NA	0.290914	NA	0.642552	1	-0.324267	NA	1.14541	1		greenyellow
XLOC_001109	SLC44A2	-0.163064	0.888307	-0.15693	0.999085	0.0286133	0.999947	-0.129318	0.735663	0.0165934	NA	0.115318	0.748106	-0.64817	1	-0.160424	0.99918	0.189001	1		blue
XLOC_001110	LOC107199153	0.421368	0.613368	-0.00954653	0.999085	0.11994	0.999947	0.299626	0.568626	0.0715224	NA	-0.337755	0.371116	0.214331	1	-0.0636125	NA	-0.158236	1		turquoise
XLOC_001111	LOC107199154	-0.122486	0.970543	-0.0507023	0.999085	0.235167	NA	-0.154824	0.868073	0.125217	NA	0.0307912	0.976941	-0.781148	1	-0.279244	NA	-0.453914	1		blue
XLOC_001112	LOC107199154	-0.147844	0.509433	0.486969	0.999085	0.381304	NA	-0.475399	0.645639	0.846139	NA	-0.249359	0.826575	-0.363953	1	-0.690009	NA	0.209585	1		tan
XLOC_001113	LOC107199154	0.312829	0.462593	0.19284	0.999085	-0.0563524	0.999947	0.327212	0.315935	-0.17494	0.842962	-0.132323	0.761306	0.183745	1	-0.40771	0.136396	0.197121	1		brown
XLOC_001114	LOC107199155	0.324122	0.524777	0.156366	0.999085	0.0711414	0.999947	0.242223	0.475067	0.0221624	NA	-0.245597	0.349868	-0.0606985	1	-0.103148	NA	-0.00331907	1		brown
XLOC_001115	LOC107199156	-0.528318	NA	2.14809	0.365877	0.258931	NA	-0.611442	NA	0.447822	NA	0.24223	NA	0.404151	1	-1.30448	NA	-0.868656	1		tan
XLOC_001116	LOC107199156	0.180859	0.817985	0.188071	0.999085	-0.014614	0.999947	0.177848	0.600193	-0.0802222	NA	-0.0901816	0.810452	0.0178652	1	-0.557711	0.828684	0.132106	1		brown
XLOC_001117	PPP4C	0.297184	0.649419	0.0422363	0.999085	0.20732	0.976701	0.174001	0.709667	0.126217	NA	-0.279607	0.348616	0.162865	1	-0.54707	NA	-0.312906	1		turquoise
XLOC_001118	LOC107199158	0.611843	0.549887	-0.0622636	0.999085	0.308324	0.988136	0.498355	0.431411	-0.0344284	NA	-0.40843	0.470599	1.1029	1	-0.258415	NA	0.34033	1		turquoise
XLOC_001119	FAM57B	1.04103	0.336988	-0.155633	0.999085	-0.0966244	NA	0.746328	0.428651	0.275445	NA	-0.848448	0.166088	0.133265	1	-1.17173	NA	0.449408	1		turquoise
XLOC_001120	PPP4C	-1.03655	NA	-0.351316	NA	-0.331246	NA	-0.94333	NA	0.331796	NA	0.611493	NA	1.29726	1	1.10732	NA	1.09533	1		#N/A
XLOC_001121	LOC107199163	1.41839	0.288024	-0.0357444	0.999085	-0.0251003	NA	1.13529	0.287794	0.14038	NA	-0.986312	0.224867	0.212873	1	-0.688419	NA	0.854353	1		turquoise
XLOC_001122	LOC107199160	0.169206	0.912592	0.00204188	0.999794	0.134462	0.999947	0.124059	0.791722	0.0119319	NA	-0.130454	0.752143	0.065683	1	0.253349	NA	0.329817	1		turquoise
XLOC_001123	LOC107199162	0.208437	0.940001	0.578329	0.999085	-0.0506513	NA	0.263595	0.800773	-0.205268	NA	-0.0375034	0.975626	-0.102875	1	0.244364	NA	-0.326087	1		lightcyan
XLOC_001124	RARRES2	0.619581	0.228321	0.20328	0.999085	-0.029623	0.999947	0.570527	0.166836	-0.166992	0.902299	-0.340581	0.476128	0.0350585	1	-0.619699	0.15238	0.391642	1		brown
XLOC_001125	WDR7	0.491919	0.635898	-0.176984	0.999085	-0.103426	0.999947	0.382912	0.516392	0.0104607	NA	-0.354557	0.459047	0.242187	1	-0.105257	NA	0.670712	1		turquoise
XLOC_001126	LOC107199166	0.649701	0.17719	0.0883	0.999085	-0.110668	0.999947	0.451256	0.352576	0.143196	NA	-0.535422	0.100231	0.390255	1	-0.369085	NA	0.275462	1		turquoise
XLOC_001127	CUFF.866.1	0.523495	0.534991	-0.0412207	0.999085	-0.492805	NA	0.702074	0.417444	-0.578908	NA	-0.0208316	0.989212	-0.0447009	1	-0.982707	NA	0.311676	1		magenta
XLOC_001128	LOC107199167	-0.287846	NA	-1.32137	NA	-0.339509	NA	-0.183972	NA	-0.131853	NA	0.283254	NA	-0.0981338	1	-0.290762	NA	1.1332	1		#N/A
XLOC_001129	CUFF.865.1	-0.103306	0.75594	-0.0278009	0.999085	-0.0437031	0.999947	0.0339845	0.951198	-0.213009	NA	0.186747	0.618402	-0.558745	1	-0.461232	NA	0.0246993	1		brown
XLOC_001130	LOC107199171	0.356479	0.657364	-0.0713786	0.999085	0.0339048	0.999947	0.23804	0.632229	0.092149	NA	-0.302622	0.390705	-0.640305	1	-0.0123391	NA	-0.15356	1		turquoise
XLOC_001131	LOC107199170	0.17656	NA	-0.734393	NA	0.393782	NA	0.0740039	NA	0.123835	NA	-0.184954	NA	-0.361873	1	1.15428	NA	1.21458	1		blue
XLOC_001132	NCAPH	0.0106405	0.999552	0.252124	0.999085	0.153744	0.999947	0.0114981	0.989694	-0.00739811	NA	-0.00366211	0.996715	-0.574022	1	-0.0371036	NA	-0.200643	1		blue
XLOC_001133	LOC107199173	-1.1639	NA	0.00426492	0.999794	-0.231141	NA	-1.16517	NA	0.670139	NA	0.666523	NA	-1.43776	1	0.551795	NA	-0.545462	1		blue
XLOC_001134	LOC107199174	NA	NA	NA	NA	NA	NA	NA	NA	NA	NA	NA	NA	NA	NA	NA	NA	NA	NA		#N/A
XLOC_001135	LOC107199175	-0.205444	0.714004	-0.227039	0.999085	0.440859	0.375155	-0.248571	0.528524	0.194126	NA	0.0633388	0.902905	0.492652	1	-0.302424	NA	-0.550159	1		blue
XLOC_001136	LOC109022427	1.06302	NA	-0.103589	NA	1.58047	NA	0.682236	NA	0.442098	NA	-0.94538	NA	-0.220697	1	2.11025	NA	-1.2681	1		turquoise
XLOC_001137	LOC107199175	0.708313	0.343828	-0.215202	0.999085	0.598681	0.491891	0.545076	0.324227	0.0515576	NA	-0.515171	0.240273	-0.500061	1	0.102356	NA	-0.38054	1		turquoise
XLOC_001138	CUFF.871.1	0.218448	NA	0.249717	NA	0.321333	NA	0.00893405	NA	0.38775	NA	-0.346914	NA	0.413031	1	0.802307	NA	-0.737314	1		yellow
XLOC_001139	LOC107199179	NA	NA	NA	NA	NA	NA	NA	NA	NA	NA	NA	NA	NA	NA	NA	NA	NA	NA		#N/A
XLOC_001140	LOC107199177	NA	NA	NA	NA	NA	NA	NA	NA	NA	NA	NA	NA	NA	NA	NA	NA	NA	NA		#N/A
XLOC_001141	LOC107199178	NA	NA	NA	NA	NA	NA	NA	NA	NA	NA	NA	NA	NA	NA	NA	NA	NA	NA		#N/A
XLOC_001142	LOC107199181	-0.0139382	NA	-0.137707	NA	-1.06515	NA	-0.107176	NA	0.219173	NA	-0.089546	NA	-0.513853	1	-1.97476	NA	3.18651	1		#N/A
XLOC_001143	LOC107199180	-0.128887	NA	-0.111291	NA	0.0834811	NA	-0.654045	NA	1.46489	NA	-0.459455	NA	0.0891646	1	-1.19584	NA	0.993039	1		yellow
XLOC_001144	LOC107199183	-1.31683	NA	0.501692	NA	-0.554038	NA	-0.388596	NA	-0.774567	NA	1.41436	NA	1.53022	1	3.78381	NA	-0.256836	1		#N/A
XLOC_001145	LOC107199186	-0.363263	0.737202	0.120874	0.999085	-0.00814655	0.999947	-0.311829	0.546818	0.0859791	NA	0.237097	0.65402	-0.250637	1	0.567103	NA	0.842629	1		purple
XLOC_001146	LOC107199184	-1.30539	NA	0.407357	NA	1.28138	NA	-1.89282	NA	2.02904	NA	0.289748	NA	-0.459033	1	-5.35376	NA	0.085582	1		blue
XLOC_001147	LOC107199185	-0.236565	0.780431	0.0763406	0.999085	-0.143249	0.999947	-0.208038	0.582021	0.0646437	NA	0.149363	0.704488	-0.199909	1	-0.212468	NA	0.671461	1		tan
XLOC_001148	LOC107199186	NA	NA	NA	NA	NA	NA	NA	NA	NA	NA	NA	NA	NA	NA	NA	NA	NA	NA		#N/A
XLOC_001149	LOC107199187	-1.0582	NA	-0.291778	NA	-0.189851	NA	-0.595379	NA	-0.233504	NA	0.947553	NA	-0.392999	1	0.313739	NA	0.867973	1		blue
XLOC_001150	LOC107199188	0.347738	0.230752	0.0506272	0.999085	0.00501986	0.999947	0.266572	0.269901	0.00568782	0.997311	-0.254606	0.21131	-0.0814039	1	-0.376646	0.99918	0.236072	1		brown
XLOC_001151	TSFM	-0.132425	0.34719	-0.186515	0.999085	0.19346	NA	-0.553557	0.640596	1.11455	NA	-0.36102	0.766535	0.938232	1	-0.828142	NA	-0.222667	1		turquoise
XLOC_001152	LOC107199188	1.29537	NA	0.688961	NA	0.0442803	NA	1.2998	NA	-0.514236	NA	-0.495269	NA	0.564748	1	-1.57909	NA	0.0258065	1		brown
XLOC_001153	TSFM	NA	NA	NA	NA	NA	NA	NA	NA	NA	NA	NA	NA	NA	NA	NA	NA	NA	NA		#N/A
XLOC_001154	LOC107199189	-0.964223	NA	-0.85156	NA	0.367509	NA	-1.20841	NA	1.2031	NA	0.336239	NA	0.247434	1	-1.66296	NA	0.818817	1		blue
XLOC_001155	CUFF.882.1	0.909264	NA	0.630275	NA	0.283961	NA	0.638786	NA	0.257674	NA	-0.759283	NA	0.994752	1	-1.06551	NA	0.195252	1		turquoise
XLOC_001156	PPP6R2	0.125873	0.920794	0.150014	0.999085	-0.135694	0.999947	0.0847855	0.823627	0.0233924	NA	-0.104653	0.749178	0.176118	1	-0.284664	NA	0.203882	1		brown
XLOC_001157	CUFF.886.1	0.289575	0.84069	0.0488243	0.999085	-0.0984039	0.999947	0.264698	0.629752	-0.0838936	NA	-0.165648	0.768363	-0.233742	1	-0.175814	NA	0.0184496	1		brown
XLOC_001158	TRIM28	0.0477921	0.899729	1.09801	0.0194978	0.316088	0.967472	0.155887	0.833721	-0.231836	NA	0.0818721	0.915413	0.85793	1	-0.729599	NA	-0.156213	1		lightcyan
XLOC_001159	CUFF.887.1	0.426916	NA	-0.826565	NA	-0.022804	NA	0.476145	NA	-0.266888	NA	-0.145401	NA	0.572199	1	-1.55717	NA	0.496019	1		magenta
XLOC_001160	LOC107199194	-0.279178	0.927632	-0.0878617	0.999085	0.0878018	NA	-0.271151	0.767384	0.12213	NA	0.151663	0.870224	0.399348	1	0.0504387	NA	0.440364	1		purple
XLOC_001161	LOC107199197	0.265611	0.630976	-0.0128989	0.999085	0.0491147	0.999947	0.13745	0.771535	0.150377	NA	-0.26949	0.325192	-0.42363	1	-0.251118	NA	-0.117599	1		turquoise
XLOC_001162	LOC107199195,LOC107199196	0.763061	0.34991	-0.354234	0.999085	0.760114	0.858175	0.241866	0.88073	0.867712	NA	-0.969722	0.206644	-1.11415	1	-1.71755	NA	-0.366994	1		turquoise
XLOC_001163	LOC107199198	-0.165644	0.922496	0.194092	0.999085	0.111099	0.999947	-0.100366	0.847261	-0.0490106	NA	0.148337	0.734444	-0.226277	1	-0.498577	NA	-0.0298917	1		green
XLOC_001164	RNF41	0.233032	0.845586	0.0214641	0.999085	0.122098	0.999947	0.149353	0.773664	0.0685851	NA	-0.204642	0.602395	0.00564703	1	-0.385856	NA	0.0371211	1		brown
XLOC_001165	LOC107199201	0.122984	0.928153	0.132901	0.999085	0.0181274	0.999947	0.0481485	0.935745	0.0959074	NA	-0.139127	0.755084	0.36069	1	-0.256404	NA	0.278382	1		lightyellow
XLOC_001166	TRNAS-CGA	NA	NA	NA	NA	NA	NA	NA	NA	NA	NA	NA	NA	NA	NA	NA	NA	NA	NA		#N/A
XLOC_001167	LOC107199199	0.771781	NA	0.167568	NA	0.0644101	NA	0.371124	NA	0.587833	NA	-0.8391	NA	-1.25425	1	3.8117	NA	-0.386608	1		grey60
XLOC_001168	CUFF.896.1	0.842917	NA	-0.207423	NA	0.0751726	NA	0.619834	NA	0.143878	NA	-0.66058	NA	1.42951	1	-0.657291	NA	1.29647	1		turquoise
XLOC_001169	CUFF.895.1	-0.548837	0.723452	0.430588	0.999085	0.367002	NA	-0.411872	0.580791	0.0229063	NA	0.416137	0.538858	-0.332359	1	-0.335455	NA	-0.354998	1		green
XLOC_001170	CUFF.897.1	0.087001	0.989913	-0.00405757	0.999786	0.340175	NA	0.0914493	0.920982	-0.0459156	NA	-0.0401029	0.964932	0.455208	1	-0.623651	NA	-0.134584	1		brown
XLOC_001171	LOC107199203	0.40611	NA	-0.35132	NA	-0.331249	NA	0.138674	NA	0.331796	NA	-0.470511	NA	-1.47606	1	-1.67778	NA	1.10812	1		#N/A
XLOC_001172	LOC109022430	NA	NA	NA	NA	NA	NA	NA	NA	NA	NA	NA	NA	NA	NA	NA	NA	NA	NA		#N/A
XLOC_001173	LOC109022429	0.406107	NA	0.610465	NA	-0.331252	NA	0.13867	NA	0.331793	NA	-0.470514	NA	-1.42333	1	1.10208	NA	-0.810957	1		#N/A
XLOC_001174	LOC107199205	-0.0906726	0.846275	-0.414777	0.999085	-0.158326	NA	-0.369064	0.812145	0.654143	NA	-0.223194	0.887895	-1.58728	1	1.56924	NA	-0.240273	1		blue
XLOC_001175	LOC107199204	0.301281	NA	-0.0187298	0.999085	0.550784	NA	0.230678	NA	0.0219586	NA	-0.225264	NA	-0.0974527	1	-1.31717	NA	0.761185	1		turquoise
XLOC_001176	CUFF.900.1,CUFF.900.2,CUFF.900.3,CUFF.900.4	0.349148	0.415559	0.0267843	0.999085	0.0628635	0.999947	0.218184	0.579998	0.117405	NA	-0.312722	0.201067	0.14671	1	-0.493959	NA	0.154131	1		turquoise
XLOC_001177	EIF3G	1.08499	0.289115	-0.899793	0.746397	0.642507	0.832548	0.83303	0.327847	0.150021	NA	-0.831624	0.20774	0.0208387	1	0.133393	NA	0.845324	1		turquoise
XLOC_001178	CUFF.904.1,CUFF.904.10,CUFF.904.11,CUFF.904.12,CUFF.904.13,CUFF.904.2,CUFF.904.3,CUFF.904.4,CUFF.904.5,CUFF.904.6,CUFF.904.7,CUFF.904.8,CUFF.904.9	0.326256	0.867971	0.597429	0.999085	0.155131	NA	0.452238	0.709519	-0.397975	NA	-0.00365564	0.997217	1.45165	1	0.17024	NA	-0.888506	1		brown
XLOC_001179	EIF3G	-0.340825	0.0121837	0.246392	0.644891	0.0348604	0.999947	-0.106365	0.798427	-0.25896	NA	0.390077	0.00443552	0.0270286	1	-0.246537	0.99918	0.116323	1	2	red
XLOC_001180	CUFF.905.1	NA	NA	NA	NA	NA	NA	NA	NA	NA	NA	NA	NA	NA	NA	NA	NA	NA	NA		#N/A
XLOC_001181	DNMT1	-0.631038	NA	0.730619	NA	0.412492	NA	-0.449971	NA	-0.000925096	NA	0.466859	NA	1.41693	1	1.90538	NA	-0.593053	1		blue
XLOC_001182	CUFF.903.1	0.0216262	0.878838	0.276992	0.999085	0.318451	0.958482	-0.100574	0.894074	0.252271	NA	-0.139061	0.821029	-0.00694875	1	-0.0515696	NA	0.0761655	1		tan
XLOC_001183	CUFF.906.1	-0.366123	NA	-0.159499	0.999085	0.397184	NA	-0.360124	0.741841	0.176708	NA	0.190669	NA	0.969078	1	0.0589997	NA	-0.345106	1		blue
XLOC_001184	CUFF.907.1	0.221378	0.965389	0.206452	0.999085	0.290948	NA	0.117795	0.92781	0.121883	NA	-0.222293	0.833024	0.456474	1	-0.760646	NA	0.331975	1		brown
XLOC_001185	LOC107199208	-0.0358528	NA	0.883598	NA	0.98659	NA	0.42459	NA	-0.793874	NA	0.467929	NA	2.5944	1	-1.55558	NA	-2.41386	1		blue
XLOC_001186	LOC107199210	0.406107	NA	-0.351322	NA	0.630536	NA	0.13867	NA	0.331793	NA	-0.470514	NA	1.31835	1	-1.63906	NA	-0.815337	1		#N/A
XLOC_001187	TIMELESS	0.727842	0.0602737	-0.0406398	0.999085	0.256556	0.94372	0.529873	0.216742	0.118091	NA	-0.570831	0.0514711	0.45115	1	-0.220123	NA	0.351398	1		turquoise
XLOC_001188	CUFF.909.1,CUFF.909.2	1.35254	0.00292163	-0.22667	0.999085	0.295891	0.987994	0.959239	0.143998	0.381379	NA	-1.0946	0.00415177	1.22098	1	-1.4489	NA	-0.111173	1	1	turquoise
XLOC_001189	LOC107199212	0.837175	0.326712	0.13324	0.999085	0.435866	0.93098	0.755491	0.225109	-0.189672	NA	-0.458628	0.501966	0.656673	1	-0.971435	NA	0.565296	1		greenyellow
XLOC_001190	LOC107199213	0.407705	0.867971	-0.0340637	0.999085	0.211144	NA	0.327706	0.695865	-0.0165206	NA	-0.280106	0.714069	0.67367	1	0.442705	NA	0.118705	1		lightyellow
XLOC_001191	LOC107199214	0.531846	0.417756	0.112239	0.999085	0.0617976	0.999947	0.489255	0.257934	-0.145382	NA	-0.288975	0.554293	0.60632	1	-0.480909	NA	0.251935	1		brown
XLOC_001192	LOC109022431	0.156263	0.985074	-0.231323	0.999085	-0.19724	NA	0.0968552	0.935745	0.0535721	NA	-0.14135	0.892665	-1.5483	1	0.528428	NA	-0.326558	1		blue
XLOC_001193	CUFF.911.1	0.180641	NA	0.413679	NA	-0.119535	NA	0.394192	NA	-0.497673	NA	0.14989	NA	-0.691221	1	-1.16944	NA	1.0136	1		brown
XLOC_001194	CUFF.914.1,CUFF.914.2	0.340335	0.856711	0.11418	0.999085	-0.232089	NA	0.253623	0.710632	0.028839	NA	-0.257163	0.659455	0.155929	1	0.535127	NA	0.0541195	1		turquoise
XLOC_001195	LOC107199216	0.439898	0.599268	0.129884	0.999085	-0.0524794	0.999947	0.279375	0.636328	0.151591	NA	-0.391442	0.319118	0.549219	1	0.374139	NA	0.327728	1		turquoise
XLOC_001196	CUFF.916.1	-0.91832	NA	0.16625	NA	0.395376	NA	-0.40771	NA	-0.364872	NA	0.904043	NA	-0.686639	1	1.38438	NA	-2.03265	1		lightgreen
XLOC_001197	LOC107199217	-0.816067	NA	0.950994	0.999085	-0.32768	NA	-0.894716	0.384342	0.598986	NA	0.402166	NA	1.22863	1	-0.584772	NA	0.988618	1		tan
XLOC_001198	CUFF.917.1	-0.249974	NA	0.992658	NA	0.000645852	NA	0.728952	NA	-1.47261	NA	1.10892	NA	1.01546	1	4.02296	NA	1.70801	1		greenyellow
XLOC_001199	LOC109022432	0.309429	0.673923	-0.141391	0.999085	0.14023	0.999947	0.133221	0.844438	0.244683	NA	-0.347767	0.382223	0.154737	1	0.132753	NA	-0.160571	1		yellow
XLOC_001200	LOC107199218	0.277234	0.920701	-0.0404837	0.999085	0.265313	NA	0.221704	0.779536	-0.004902	NA	-0.195658	0.78034	0.233254	1	-0.522219	NA	0.459404	1		turquoise
XLOC_001201	LOC107199218	NA	NA	NA	NA	NA	NA	NA	NA	NA	NA	NA	NA	NA	NA	NA	NA	NA	NA		#N/A
XLOC_001202	CUFF.918.1	0.390416	0.896229	0.363756	0.999085	-0.0608098	NA	0.301958	0.750792	0.0140988	NA	-0.28199	0.729018	-0.652996	1	-0.789097	NA	0.176487	1		brown
XLOC_001203	CUFF.922.1	0.866012	0.22493	-0.258396	0.999085	-0.132726	NA	0.447744	0.689805	0.674896	NA	-0.946497	0.0818549	0.116888	1	0.370412	NA	0.0893094	1		magenta
XLOC_001204	CUFF.923.1	0.0283085	0.797498	-0.112403	0.999085	0.0559353	0.999947	0.124733	0.784218	-0.202218	NA	0.0834228	0.849367	-0.298997	1	0.167936	NA	-0.123013	1		brown
XLOC_001205	COPE	0.0901433	0.962316	0.150139	0.999085	-0.0209583	0.999947	0.0682163	0.8665	0.00155949	NA	-0.067156	0.852262	-0.103412	1	-0.306634	NA	0.0382387	1		brown
XLOC_001206	LOC107199221	NA	NA	NA	NA	NA	NA	NA	NA	NA	NA	NA	NA	NA	NA	NA	NA	NA	NA		#N/A
XLOC_001207	LOC109022433	NA	NA	NA	NA	NA	NA	NA	NA	NA	NA	NA	NA	NA	NA	NA	NA	NA	NA		#N/A
XLOC_001208	LOC107199222	0.106072	0.714004	-0.522477	0.934636	0.298746	0.987994	-0.0913097	0.919638	0.399461	NA	-0.266707	0.660499	-0.37617	1	0.265944	NA	0.180926	1		yellow
XLOC_001209	CUFF.926.1	1.83823	NA	-0.650231	NA	0.894705	NA	1.13115	NA	1.14063	NA	-1.87518	NA	0.75933	1	1.43512	NA	-0.529434	1		#N/A
XLOC_001210	AHNAK	NA	NA	NA	NA	NA	NA	NA	NA	NA	NA	NA	NA	NA	NA	NA	NA	NA	NA		#N/A
XLOC_001211	CUFF.927.1,CUFF.927.10,CUFF.927.11,CUFF.927.12,CUFF.927.13,CUFF.927.14,CUFF.927.15,CUFF.927.16,CUFF.927.2,CUFF.927.3,CUFF.927.4,CUFF.927.5,CUFF.927.6,CUFF.927.7,CUFF.927.8,CUFF.927.9	NA	NA	NA	NA	NA	NA	NA	NA	NA	NA	NA	NA	NA	NA	NA	NA	NA	NA		#N/A
XLOC_001212	AHNAK	-0.310801	0.846791	0.269131	0.999085	-0.173981	0.999947	-0.293679	0.631727	0.124543	NA	0.176596	0.78993	-0.118192	1	0.327176	NA	-0.808158	1		blue
XLOC_001213	MRPL34	0.340283	0.681068	0.0429393	0.999085	-0.0863866	0.999947	0.291171	0.49595	-0.0532049	NA	-0.21483	0.601735	0.0194523	1	-0.299303	NA	0.289916	1		brown
XLOC_001214	DDA1	0.125333	0.879735	-0.155814	0.999085	0.0653132	0.999947	0.0717021	0.826863	0.0528092	NA	-0.118466	0.642827	0.156369	1	-0.0812614	NA	0.0320196	1		turquoise
XLOC_001215	ABHD8	-0.858233	NA	0.807269	NA	1.8743	NA	-1.22149	NA	1.31553	NA	0.120898	NA	0.888901	1	1.68855	NA	-0.0841885	1		#N/A
XLOC_001216	CUFF.931.1	-3.1088	NA	1.66896	NA	-1.43769	NA	-3.01061	NA	1.44171	NA	1.71721	NA	4.88043	1	-5.16564	NA	-3.57472	1		#N/A
XLOC_001217	LOC107199229	-0.0481748	0.99725	0.278952	0.999085	-0.143757	0.999947	-0.0500463	0.94738	0.0282941	0.988801	0.0224491	0.977735	-0.455365	1	-1.08315	0.937282	1.04488	1		cyan
XLOC_001218	LOC107199228	0.0879872	0.962447	0.187441	0.999085	-0.14888	0.999947	0.0125868	0.989399	0.108267	0.95142	-0.119511	0.852675	-0.115421	1	-0.933332	0.311035	0.975365	1		cyan
XLOC_001219	CUNH19orf53	0.644293	0.136195	-0.153808	0.999085	0.106182	0.999947	0.59474	0.0884938	-0.174543	NA	-0.343324	0.443275	-0.197681	1	-0.924034	NA	0.156411	1		brown
XLOC_001220	NANOS3	0.406107	NA	0.610465	NA	-0.331252	NA	0.13867	NA	0.331793	NA	-0.470514	NA	-1.42333	1	1.10208	NA	-0.810957	1		#N/A
XLOC_001221	LOC107199231	0.749859	NA	0.113353	0.999085	0.631261	NA	0.327301	NA	0.727989	NA	-0.891828	NA	0.415053	1	-1.38801	NA	0.605195	1		black
XLOC_001222	LOC107199233	1.15804	NA	0.118474	NA	0.201677	NA	0.876649	NA	0.225483	NA	-0.889917	NA	0.656697	1	-0.626667	NA	0.520699	1		turquoise
XLOC_001223	CUFF.933.1,CUFF.933.2,CUFF.933.3	0.82316	0.0910822	0.0244652	0.999085	0.121967	0.999947	0.552087	0.356176	0.258035	NA	-0.707192	0.0453773	0.572908	1	-1.02645	NA	-0.0453774	1		turquoise
XLOC_001224	CUFF.934.1	-0.720116	NA	-0.341274	NA	-0.287283	NA	-0.632015	NA	0.19946	NA	0.461398	NA	-2.51759	1	2.21753	NA	-1.0944	1		blue
XLOC_001225	CUFF.935.1	-0.761288	NA	-0.199267	NA	-0.480707	NA	-0.426917	NA	-0.203648	NA	0.683962	NA	-1.22782	1	1.80966	NA	-0.220154	1		blue
XLOC_001226	CUFF.936.1	-0.183991	NA	-0.211082	NA	-0.111764	NA	-0.256416	NA	0.251352	NA	0.0130619	NA	-0.254805	1	-0.838294	NA	0.0106863	1		brown
XLOC_001227	CUFF.937.1	0.0968979	NA	-0.833895	0.999085	-0.14616	NA	-0.228293	0.85948	0.720669	NA	-0.399028	NA	0.572527	1	0.470229	NA	0.409102	1		yellow
XLOC_001228	LOC107199234	-0.968147	0.228321	0.0331919	0.999085	5.81043e-05	NA	-0.411165	0.682156	-0.433009	NA	0.971927	0.0784518	0.212673	1	0.101476	NA	0.874537	1		red
XLOC_001229	LOC107199237	-0.318077	0.8029	-0.449427	0.999085	-0.0897571	0.999947	-0.303685	0.586319	0.135978	NA	0.177924	0.773917	0.258626	1	-0.827375	NA	0.109714	1		purple
XLOC_001230	LOC107199236	0.337919	0.796652	0.335233	0.999085	0.115334	NA	0.0981057	0.935139	0.370861	NA	-0.431479	0.555009	0.515797	1	0.883937	NA	0.124119	1		black
XLOC_001231	BCKDK	0.21113	0.902341	-0.118485	0.999085	-0.0753824	0.999947	0.165699	0.76066	-0.00449451	NA	-0.150803	0.754584	0.275684	1	-0.0743051	NA	-0.15938	1		salmon
XLOC_001232	CUFF.941.1	0.11247	0.846275	-0.0331352	0.999085	-0.424658	NA	-0.155923	0.919469	0.542738	NA	-0.339853	0.767492	0.249967	1	-1.49961	NA	-0.747686	1		turquoise
XLOC_001233	LOC107199239	0.681649	0.466056	0.0150757	0.999085	0.16083	NA	0.449332	0.572565	0.234288	NA	-0.597807	0.226629	-0.845686	1	0.256213	NA	0.624511	1		turquoise
XLOC_001234	LOC107199239	-1.03656	NA	0.129577	NA	-0.81214	NA	-0.582661	NA	-0.389538	NA	0.972163	NA	1.35988	1	1.05532	NA	0.146371	1		#N/A
XLOC_001235	CUFF.945.1	-0.0667704	0.980996	-0.0797189	0.999085	0.350857	NA	0.0285633	0.984999	-0.157108	NA	0.130819	0.906008	-0.167165	1	0.231857	NA	-0.894142	1		lightgreen
XLOC_001236	CUFF.944.1	-0.68805	0.755109	-0.154992	0.999085	0.088043	NA	-0.470105	0.642611	-0.0474713	NA	0.55922	0.52647	-0.30521	1	0.0811821	NA	-1.26575	1		blue
XLOC_001237	LOC107199242	-0.173237	NA	-0.240039	NA	-0.20276	NA	-0.111873	NA	-0.0408844	NA	0.149137	NA	-0.581626	1	0.639777	NA	-0.31142	1		midnightblue
XLOC_001238	LOC107199241	0.594843	0.706012	0.128352	0.999085	-0.21823	0.999947	0.446002	0.588113	0.0461573	NA	-0.4471	0.504149	-0.173242	1	-1.28181	NA	0.305882	1		turquoise
XLOC_001239	PI4KB	0.422009	0.321973	0.00719596	0.999085	0.139142	0.999947	0.423638	0.173593	-0.19549	NA	-0.189949	0.668636	0.625413	1	0.23749	NA	0.0177407	1		black
XLOC_001240	CUFF.948.1	0.317393	NA	0.122964	NA	0.68644	NA	0.243973	NA	0.000419129	NA	-0.223209	NA	-0.700955	1	1.51973	NA	1.08303	1		greenyellow
XLOC_001241	LOC107199243	0.103873	0.926576	-0.0231673	0.999085	-0.0789457	0.999947	0.0748417	0.812417	0.010231	NA	-0.0816738	0.768255	0.0205622	1	-0.440744	NA	-0.0320647	1		brown
XLOC_001242	LOC107199244	0.332205	NA	0.561193	NA	0.581264	NA	-0.221998	NA	1.0257	NA	-0.757272	NA	-1.60404	1	3.54906	NA	-0.909269	1		#N/A
XLOC_001243	LOC107199246	NA	NA	NA	NA	NA	NA	NA	NA	NA	NA	NA	NA	NA	NA	NA	NA	NA	NA		#N/A
XLOC_001244	CUFF.953.1	0.212808	NA	0.397362	0.999085	0.427227	NA	-0.0613096	0.97626	0.540326	NA	-0.416934	NA	2.05046	1	-0.741933	NA	0.589805	1		turquoise
XLOC_001245	LOC107199246	0.150899	0.904246	0.0972637	0.999085	0.100608	0.999947	0.12854	0.747526	-0.0260973	NA	-0.0970934	0.796328	-0.364013	1	-0.405449	NA	0.00268157	1		brown
XLOC_001246	TRMT112	-0.0675369	0.980893	0.116833	0.999085	0.126544	0.999947	-0.0581217	0.897545	0.0150508	NA	0.0435479	0.916648	-0.0900463	1	0.121281	0.99918	0.126628	1		black
XLOC_001247	SLC3A2	0.306442	0.36484	0.0840293	0.999085	-0.160154	0.999947	0.376781	0.281189	-0.282957	0.693982	-0.0674761	0.905574	-0.189863	1	-0.275967	0.661622	0.521829	1		brown
XLOC_001248	GCC1	0.410324	0.386546	0.10551	0.999085	-0.12507	0.999947	0.255628	0.572565	0.148522	NA	-0.37081	0.175918	0.0109689	1	-0.0749698	NA	0.138728	1		turquoise
XLOC_001249	LOC107199250	-0.31522	NA	0.129575	NA	0.149645	NA	-0.582664	NA	0.692463	NA	-0.109845	NA	2.87703	1	-3.13798	NA	-1.77708	1		#N/A
XLOC_001250	CUFF.954.1	-0.203681	NA	-0.159441	NA	0.242361	NA	0.0204564	NA	-0.323073	NA	0.318958	NA	-1.15974	1	0.482654	NA	-0.234217	1		brown
XLOC_001251	LOC107199251	-0.314188	NA	-0.482469	NA	-0.149243	NA	-0.46519	NA	0.494427	NA	0.0301132	NA	-2.07401	1	0.27835	NA	-0.744974	1		purple
XLOC_001252	SNX27	0.893459	0.479612	0.291235	0.999085	-0.365484	NA	0.58661	0.580718	0.337475	NA	-0.790978	0.233202	0.629266	1	-1.34326	NA	0.360183	1		turquoise
XLOC_001253	CUFF.955.1	-0.395245	0.756192	-0.442774	0.999085	-0.231398	0.999947	-0.372891	0.540002	0.158966	NA	0.228982	0.735468	0.109603	1	0.910418	NA	0.0577577	1		purple
XLOC_001254	LOC107199254	0.200846	0.856269	0.0826101	0.999085	0.13904	0.999947	0.181903	0.651425	-0.0563681	NA	-0.116892	0.778299	0.0533754	1	-0.257638	NA	0.496613	1		lightyellow
XLOC_001255	CUFF.956.1	0.671271	0.224519	-0.185881	0.999085	0.255409	0.999947	0.721025	0.120535	-0.379447	NA	-0.232013	0.753396	0.0658887	1	-0.393161	NA	0.0395889	1		turquoise
XLOC_001256	WDR83	0.123177	0.965389	0.0438063	0.999085	0.0621636	0.999947	0.134495	0.850664	-0.0815525	NA	-0.0465248	0.951038	0.0722811	1	0.662703	NA	0.1314	1		lightyellow
XLOC_001257	WDR83OS	0.0667279	0.174301	0.108565	0.999085	-0.00832731	0.999947	0.220438	0.497611	-0.327206	NA	0.126785	0.725275	-0.177706	1	0.0468486	NA	0.244296	1		greenyellow
XLOC_001258	LOC107199257	-0.0266656	0.877479	0.236549	0.999085	-0.0114828	0.999947	-0.0942165	0.825129	0.152791	0.839884	-0.0537952	0.901913	-0.281147	1	-0.338819	0.795309	0.191402	1		green
XLOC_001259	LOC107199258	-0.278735	NA	0.117289	NA	-0.129505	NA	-0.306149	NA	0.194285	NA	0.125009	NA	1.30836	1	0.519082	NA	0.101726	1		yellow
XLOC_001260	CUFF.959.1	-0.412257	0.902341	-0.306512	0.999085	0.050651	NA	-0.173304	0.906405	-0.219888	NA	0.427222	0.698249	0.891275	1	0.956043	NA	1.8459	1		midnightblue
XLOC_001261	CUFF.960.1	-0.417749	0.820066	-0.536038	0.999085	-0.280319	0.999947	-0.0951879	0.944555	-0.352415	NA	0.501455	0.582503	0.658703	1	1.1213	NA	2.00438	0.921571		midnightblue
XLOC_001262	CUFF.961.1	-0.278719	NA	0.0979841	NA	-0.499273	NA	-0.278972	NA	0.12816	NA	0.13222	NA	5.29283	1	3.25877	NA	3.30304	1		purple
XLOC_001263	CUFF.962.1	0.324975	NA	-0.118876	NA	-0.0893583	NA	0.133109	NA	0.259606	NA	-0.365633	NA	0.611998	1	1.02436	NA	1.53054	1		black
XLOC_001264	CUFF.963.1,CUFF.963.2	0.231499	0.867275	-0.0103397	0.999085	0.067022	NA	0.0340098	0.978566	0.331866	NA	-0.332695	0.676652	0.0833792	1	0.0850005	NA	0.547047	1		lightyellow
XLOC_001265	CUFF.965.1	0.338571	0.650786	-0.139654	0.999085	0.042292	NA	0.00626861	0.99537	0.626239	NA	-0.546345	0.488709	1.03788	1	0.165194	NA	0.164879	1		turquoise
XLOC_001266	CUFF.964.1	1.09052	NA	-0.333657	NA	-0.618391	NA	1.11354	NA	-0.449176	NA	-0.411492	NA	0.00941978	1	-0.502549	NA	0.226927	1		pink
XLOC_001267	CUFF.967.1,ZNF687	0.104417	0.849883	0.239645	0.999085	-0.0397606	0.999947	0.170943	0.715115	-0.183017	NA	0.0215056	0.97126	0.277234	1	0.0153693	NA	-0.10951	1		brown
XLOC_001268	ZNF687	0.916227	0.482509	0.429989	0.999085	-0.424381	NA	0.672144	0.480254	0.184108	NA	-0.716858	0.283266	-0.20399	1	-0.643462	NA	-0.0755439	1		turquoise
XLOC_001269	ETV3	-0.0381279	0.985923	0.0765886	0.999085	-0.00210579	0.999947	-0.059371	0.923248	0.0621952	NA	-0.00272901	0.996723	-0.279055	1	0.146881	NA	0.0476962	1		blue
XLOC_001270	LOC107199261	0.512631	NA	-0.780652	NA	-2.11796	NA	1.52055	NA	-2.29592	NA	0.946841	NA	-1.50011	1	1.02077	NA	2.60223	1		#N/A
XLOC_001271	PNOC	NA	NA	NA	NA	NA	NA	NA	NA	NA	NA	NA	NA	NA	NA	NA	NA	NA	NA		#N/A
XLOC_001272	LOC107199263	0.0517401	0.85965	0.341156	0.999085	-0.427611	NA	0.207488	0.809353	-0.327184	NA	0.139321	0.865933	0.442282	1	-0.556671	NA	0.235682	1		greenyellow
XLOC_001273	CUFF.971.1	-0.0512903	0.844949	0.0675708	0.999085	0.0656234	0.999947	0.0301828	0.940226	-0.135766	NA	0.107534	0.718333	0.0726011	1	-0.0640963	NA	0.204194	1		tan
XLOC_001274	HOXC10	NA	NA	NA	NA	NA	NA	NA	NA	NA	NA	NA	NA	NA	NA	NA	NA	NA	NA		#N/A
XLOC_001275	LOC107199265	NA	NA	NA	NA	NA	NA	NA	NA	NA	NA	NA	NA	NA	NA	NA	NA	NA	NA		#N/A
XLOC_001276	LOC107199266	0.242243	NA	-0.111361	NA	-0.677356	NA	0.307412	NA	-0.229729	NA	-0.0478651	NA	-0.635956	1	-0.361651	NA	0.726285	1		turquoise
XLOC_001277	LOC107199266	NA	NA	NA	NA	NA	NA	NA	NA	NA	NA	NA	NA	NA	NA	NA	NA	NA	NA		#N/A
XLOC_001278	LOC107199267	0.88462	0.534025	-0.0550923	0.999085	0.239869	NA	0.582158	0.614377	0.360223	NA	-0.794419	0.274561	-0.64956	1	-1.47758	NA	1.34727	1		turquoise
XLOC_001279	CUFF.973.1	-0.156204	0.920701	-0.102491	0.999085	0.610888	0.593134	-0.206763	0.783027	0.186376	NA	0.0251765	0.978341	0.40864	1	-0.66835	NA	0.0522826	1		turquoise
XLOC_001280	LOC107199268	0.96268	NA	1.4359	NA	-0.279345	NA	0.764752	NA	-0.0167705	NA	-0.665192	NA	-0.0605871	1	2.17509	NA	-0.649194	1		#N/A
XLOC_001281	TNPO3	0.338334	0.818464	0.131848	0.999085	-0.00663579	0.999947	0.297902	0.605247	-0.0692925	NA	-0.205138	0.721903	0.096423	1	-0.282866	NA	0.612859	1		turquoise
XLOC_001282	LOC107199271	0.31687	NA	0.110095	NA	1.79915	NA	0.0254841	NA	0.827218	NA	-0.539212	NA	0.943606	1	0.743732	NA	1.87679	1		#N/A
XLOC_001283	LOC107199271	0.0113481	0.984672	0.00265083	0.999786	-0.00345223	0.999947	0.0474712	0.942027	-0.0792972	NA	0.0328405	0.958638	0.256858	1	-0.327153	NA	0.078404	1		greenyellow
XLOC_001284	CUFF.978.1	0.66489	NA	0.397704	0.999085	0.488061	NA	0.473318	0.715115	0.133058	NA	-0.534045	NA	-0.0630693	1	-0.973218	NA	-0.831217	1		brown
XLOC_001285	LOC107199272	-0.694095	NA	1.02384	NA	1.21071	NA	-1.19294	NA	1.22438	NA	-0.0511506	NA	-1.51575	1	-6.08173	NA	2.08202	1		#N/A
XLOC_001286	CUFF.979.1,CUFF.979.2,CUFF.979.3	1.93789	0.290629	-2.16597	0.196565	0.4252	NA	1.60448	0.261298	-0.086007	NA	-1.23695	0.314649	-1.61825	1	-2.11298	NA	-0.723898	1		turquoise
XLOC_001287	CUFF.981.1	-0.0272701	0.528991	0.772989	0.970558	-0.345774	NA	-0.367339	0.748	0.803529	NA	-0.33112	0.753076	0.642447	1	0.147261	NA	0.127247	1		black
XLOC_001288	TET3	-0.758014	NA	0.593519	0.999085	0.109798	NA	-0.483711	NA	-0.122216	NA	0.641619	NA	1.12971	1	0.732117	NA	0.767301	1		tan
XLOC_001289	LOC107199276	0.4923	0.382338	0.169023	0.999085	-0.150272	0.999947	0.396233	0.324227	-0.0189833	NA	-0.339393	0.329589	0.226914	1	-0.166191	NA	0.35948	1		brown
XLOC_001290	LOC107199278	-0.331794	NA	0.21699	NA	-1.12701	NA	-0.640059	NA	0.879415	NA	-0.151265	NA	1.90301	1	-5.14691	NA	-0.0438351	1		pink
XLOC_001291	LOC107199275	-0.839959	NA	-0.474156	0.999085	0.415212	NA	-0.884109	NA	0.558793	NA	0.432487	NA	0.873941	1	-0.00549579	NA	0.132678	1		purple
XLOC_001292	LOC107199276	0.0305273	0.944656	0.0494752	0.999085	0.31344	0.661307	-0.0246368	0.959172	0.100637	NA	-0.0732543	0.853286	0.355305	1	-0.0861236	NA	0.0847526	1		lightgreen
XLOC_001293	CUFF.982.1	-1.58337	NA	-0.434614	0.999085	-0.185684	NA	-1.43035	NA	0.68594	NA	1.0768	NA	0.138263	1	-0.213604	NA	0.103994	1		red
XLOC_001294	CUFF.983.1	-0.598274	0.579472	-0.126855	0.999085	0.198921	NA	-0.418706	0.519307	-0.026693	NA	0.475878	0.365208	-0.479779	1	0.0440036	NA	-0.407007	1		green
XLOC_001295	LOC107199279	0.14999	NA	0.318376	NA	0.55922	NA	0.291337	NA	-0.344463	NA	0.0734686	NA	0.889737	1	0.855687	NA	-1.01405	1		brown
XLOC_001296	LOC107199280	0.878512	NA	1.41316	NA	-0.319375	NA	0.361129	NA	0.687792	NA	-0.983235	NA	-2.69289	1	-0.852504	NA	1.06966	1		#N/A
XLOC_001297	IMP4	0.52486	NA	-0.0610168	NA	-0.0512093	NA	0.164319	NA	0.591145	NA	-0.668901	NA	1.5072	1	0.996166	NA	-0.365491	1		yellow
XLOC_001298	LOC107199283	0.121413	0.887194	-0.317535	0.999085	0.179619	NA	-0.0527861	0.961585	0.323549	NA	-0.24958	0.759507	0.264219	1	-0.973145	NA	0.434789	1		turquoise
XLOC_001299	LOC107199284	-0.345703	NA	0.0480524	NA	0.455982	NA	-0.411044	NA	0.304538	NA	0.125695	NA	-1.65947	1	0.645268	NA	0.494073	1		blue
XLOC_001300	IMP4	0.416964	NA	-0.839441	NA	0.046313	NA	0.133725	NA	0.32679	NA	-0.478314	NA	0.848585	1	1.23122	NA	-1.69967	1		#N/A
XLOC_001301	CUFF.988.1	-0.287022	NA	-0.166731	NA	-0.0481273	NA	-0.571724	NA	0.815792	NA	-0.110033	NA	0.423342	1	0.32988	NA	0.626677	1		yellow
XLOC_001302	CUFF.989.1	-0.749006	NA	0.0937019	NA	-0.146016	NA	-0.179463	NA	-0.605575	NA	0.886376	NA	1.1173	1	0.189636	NA	-0.221909	1		blue
XLOC_001303	LOC107199287	-0.0478864	0.823681	-0.0344938	0.999085	-0.0528873	0.999947	0.0746369	0.901683	-0.216616	0.801796	0.14675	0.749386	-0.0762974	1	-0.494676	0.414505	-0.26617	1		brown
XLOC_001304	LOC107199285	0.279175	0.959471	0.27956	0.999085	-0.221925	NA	0.245499	0.842009	-0.0605677	NA	-0.169657	0.884936	0.365653	1	-0.608	NA	-0.505019	1		brown
XLOC_001305	LOC107199285	0.0251866	NA	-0.156728	NA	0.849934	NA	-0.0633618	NA	0.177624	NA	-0.101553	NA	-0.515268	1	-0.470125	NA	-4.02098	1		yellow
XLOC_001306	LOC107199285,LOC107199286	0.0113871	NA	0.345657	NA	0.413931	NA	0.13165	NA	-0.228633	NA	0.108211	NA	1.35449	1	1.55531	NA	-1.04555	1		lightgreen
XLOC_001307	CUFF.993.1	-1.08972	0.416821	0.0786221	0.999085	0.16334	NA	-0.786681	0.370107	0.0579328	NA	0.843999	0.288844	0.870488	1	-0.452438	NA	-0.129292	1		green
XLOC_001308	LOC107199288	0.256192	NA	-0.0932679	NA	0.0423845	NA	0.342344	NA	-0.291263	NA	-0.0214031	NA	1.00032	1	-0.00769476	NA	0.878034	1		magenta
XLOC_001309	CUFF.994.1	0.910144	0.126015	0.0217849	0.999085	0.387437	NA	0.496193	0.614377	0.627259	NA	-0.956667	0.0367285	0.733302	1	-0.594637	NA	-0.628154	1		turquoise
XLOC_001310	LOC107199290	1.8672	NA	1.4239	NA	1.18078	NA	1.62306	NA	-0.294199	NA	-0.954091	NA	0.0993311	1	-3.42519	NA	-0.559339	1		black
XLOC_001311	LOC107199291	0.1624	0.976707	0.134108	0.999085	0.462418	NA	0.199066	0.884429	-0.144968	NA	-0.0383394	0.978894	0.723428	1	-1.49928	NA	0.31966	1		brown
XLOC_001312	LOC107199293	-0.343657	NA	-0.193747	0.999085	0.682624	NA	-0.3937	NA	0.274897	NA	0.138742	NA	0.0287696	1	1.18292	NA	0.240912	1		yellow
XLOC_001313	LOC107199292	-0.241232	0.87908	-0.367154	0.999085	-0.139268	0.999947	-0.184792	0.732564	0.00992443	NA	0.176843	0.720226	0.583436	1	-0.564033	NA	0.0623111	1		purple
XLOC_001314	FARSA	0.25446	0.598303	0.150845	0.999085	0.0819128	0.999947	0.13153	0.766617	0.139141	NA	-0.256507	0.31215	0.23391	1	-0.721583	NA	0.167388	1		brown
XLOC_001315	SYCE2	0.576138	NA	0.779791	NA	1.648	NA	0.0422908	NA	1.12827	NA	-0.95836	NA	1.50109	1	-0.911756	NA	1.2966	1		#N/A
XLOC_001316	RAD23A	0.544357	0.187501	-0.0671334	0.999085	-0.0908741	0.999947	0.505202	0.102502	-0.159488	NA	-0.291292	0.455702	0.483525	1	-0.0315327	NA	0.101933	1		brown
XLOC_001317	FARSA	0.548451	0.0590709	0.0594549	0.999085	0.165422	0.999947	0.302072	0.552319	0.290523	0.753105	-0.543856	0.0201768	0.0778635	1	-0.793212	0.659057	-0.227811	1		turquoise
XLOC_001318	GCDH	0.328962	0.340373	0.210364	0.999085	-0.0576877	0.999947	0.313157	0.218241	-0.121341	0.875397	-0.172389	0.595942	0.136332	1	-0.504634	0.37672	0.0251141	1		brown
XLOC_001319	CUFF.999.1	-0.76657	0.0379425	-0.184348	0.999085	0.0848874	0.999947	-0.456094	0.331191	-0.141631	NA	0.671178	0.0189691	0.00680668	1	0.0566453	NA	0.857023	1	2	blue
XLOC_001320	CUFF.1002.1	0.111293	NA	-0.340825	0.999085	-0.0291897	NA	0.145307	NA	-0.118828	NA	-0.0182188	NA	-0.129766	1	-0.294684	NA	0.394019	1		turquoise
XLOC_001321	CUFF.1003.1	NA	NA	NA	NA	NA	NA	NA	NA	NA	NA	NA	NA	NA	NA	NA	NA	NA	NA		#N/A
XLOC_001322	CUFF.1000.1	-0.494238	NA	-0.3181	0.999085	-0.539886	NA	-0.542063	NA	0.351073	NA	0.226109	NA	-0.0632653	1	1.07165	NA	0.895232	1		blue
XLOC_001323	CUFF.1001.1	-0.695669	0.851199	0.473394	0.999085	0.0537267	NA	-0.460521	0.73831	-0.0505818	NA	0.568057	0.642378	-1.64583	1	0.355979	NA	0.872854	1		red
XLOC_001324	CUFF.1007.1,LOC107199299	-0.489653	0.0819828	-0.222706	0.999085	0.24254	0.909605	-0.500997	0.054286	0.285338	NA	0.254569	0.554293	-0.53126	1	0.088205	NA	-0.179305	1		blue
XLOC_001325	LOC107199299	1.38399	NA	0.842966	NA	-0.281172	NA	0.480666	NA	1.53195	NA	-1.701	NA	2.47966	1	-2.38335	NA	-1.09816	1		turquoise
XLOC_001326	LOC107199298	0.621735	NA	0.0853622	0.999085	0.28253	NA	0.541561	0.672503	-0.100366	NA	-0.377793	NA	-0.445408	1	0.69395	NA	-0.628306	1		brown
XLOC_001327	CUFF.1004.1	-0.766982	0.0134398	-0.694289	0.524701	-0.200614	0.999947	-0.931652	0.0313231	0.788262	NA	0.328323	0.706644	-0.31249	1	-0.267727	NA	0.27544	1	2	purple
XLOC_001328	CUFF.1005.1	-0.834264	0.0710288	-0.656563	0.746397	-0.0112801	0.999947	-0.883783	0.054286	0.575939	NA	0.46105	0.541137	-0.470356	1	-0.505839	NA	0.358758	1		purple
XLOC_001329	CUFF.1006.1	-0.888058	NA	0.333916	0.999085	0.187889	NA	-0.791691	NA	0.29772	NA	0.575676	NA	0.360861	1	-0.302171	NA	-0.320526	1		tan
XLOC_001330	CUFF.1011.1	0.37615	0.878838	-0.00378127	0.999794	0.130019	NA	0.388166	0.672008	-0.195829	NA	-0.155417	0.87549	0.180021	1	0.897908	NA	0.00561965	1		lightyellow
XLOC_001331	LOC107199301	0.181023	0.953741	0.143685	0.999085	-0.0382774	0.999947	0.172993	0.82398	-0.068412	NA	-0.0956091	0.902903	-0.189783	1	-0.663558	NA	0.788283	1		cyan
XLOC_001332	LOC107199300	-0.697523	NA	-0.646391	NA	1.63548	NA	0.0276934	NA	-1.11922	NA	1.08612	NA	3.71214	1	2.52724	NA	0.5794	1		yellow
XLOC_001333	CUFF.1010.1	-0.806655	NA	0.199098	NA	-0.864183	NA	-0.87735	NA	0.598602	NA	0.389339	NA	-0.219138	1	-0.51067	NA	-1.08739	1		blue
XLOC_001334	GATAD2A	0.112338	0.955511	0.0118449	0.999085	0.22782	0.987994	0.119615	0.824047	-0.0654816	NA	-0.0477284	0.933413	0.390251	1	-0.548379	NA	-0.159575	1		turquoise
XLOC_001335	GATAD2A	-1.03656	NA	0.610469	NA	-0.331248	NA	-0.943334	NA	0.331793	NA	0.61149	NA	1.31711	1	-1.65426	NA	-0.815344	1		#N/A
XLOC_001336	CUFF.1014.1	-0.026412	0.941706	0.0685783	0.999085	0.200293	NA	0.135414	0.922817	-0.301977	NA	0.182648	0.880205	-1.39069	1	-0.467608	NA	-0.372927	1		blue
XLOC_001337	LOC107199303	-1.03657	NA	1.09136	NA	0.149643	NA	-0.582668	NA	-0.389545	NA	0.972156	NA	1.26369	1	-1.71385	NA	0.146418	1		#N/A
XLOC_001338	LOC107199304	1.35705	NA	-0.0893343	NA	0.731744	NA	1.2629	NA	-0.296557	NA	-0.714085	NA	1.43281	1	0.408772	NA	1.60702	1		black
XLOC_001339	LOC107199305	0.406097	NA	0.495982	NA	-0.216768	NA	0.852942	NA	-0.939149	NA	0.250825	NA	1.43625	1	-1.71191	NA	-2.37814	1		#N/A
XLOC_001340	LOC107199307	1.05898	NA	-0.311125	NA	0.584894	NA	0.842888	NA	-0.0288719	NA	-0.762713	NA	2.38186	1	-0.264475	NA	1.1159	1		#N/A
XLOC_001341	LOC107199309	0.0571185	NA	0.362805	0.999085	0.335004	NA	-0.112922	NA	0.356083	NA	-0.217605	NA	1.52598	1	-0.585801	NA	-0.968779	1		yellow
XLOC_001342	LOC107199307	1.09152	NA	-0.138896	NA	0.129701	NA	1.10885	NA	-0.481784	NA	-0.439915	NA	0.764693	1	0.581667	NA	-1.4132	1		pink
XLOC_001343	MRPS12	0.70475	0.0155863	0.127981	0.999085	0.00242086	0.999947	0.551293	0.0755596	0.0239678	NA	-0.504772	0.0573001	-0.0205369	1	-0.290728	NA	-0.148139	1	1	brown
XLOC_001344	LOC107199310	0.892051	0.000341379	-0.0463905	0.999085	-0.0710581	0.999947	0.733288	0.0143086	-0.032225	NA	-0.588389	0.0439919	0.496242	1	-0.210644	NA	0.127302	1	1	turquoise
XLOC_001345	CUFF.1018.1,CUFF.1018.2,CUFF.1018.3,CUFF.1018.4	0.0834672	0.449054	-0.416622	0.999085	0.255304	0.999947	0.410868	0.63148	-0.644113	NA	0.300804	0.723504	-0.275535	1	-0.383686	NA	0.556904	1		salmon
XLOC_001346	LOC107199311	-0.833696	0.532344	0.176079	0.999085	0.503713	NA	-0.707702	0.360147	0.218267	NA	0.563706	0.498548	0.398076	1	0.803816	NA	-0.340759	1		green
XLOC_001347	CUFF.1019.1	-0.195636	0.878838	-0.0952044	0.999085	0.116036	0.999947	-0.0657934	0.926539	-0.151448	NA	0.223858	0.663066	-0.0335478	1	0.201706	NA	0.328369	1		black
XLOC_001348	LOC107199312	0.411041	NA	0.288011	0.999085	-0.301609	NA	0.264319	0.830054	0.142163	NA	-0.364974	NA	-0.227623	1	-0.0869427	NA	-0.100815	1		cyan
XLOC_001349	LOC107199313	-0.688074	NA	-2.17418	NA	-0.239899	NA	-0.103525	NA	-0.56461	NA	0.835869	NA	2.98977	1	0.599595	NA	0.987769	1		#N/A
XLOC_001350	LOC107199315	0.639365	0.225153	0.264912	0.999085	0.122062	0.999947	0.339734	0.656957	0.406977	NA	-0.664004	0.0805986	0.817348	1	-0.00620298	NA	-0.229027	1		turquoise
XLOC_001351	PPOX	1.05226	0.220975	0.070324	0.999085	-0.405739	NA	0.975074	0.123554	-0.266054	NA	-0.533126	0.457431	0.405491	1	-0.376362	NA	-0.0435454	1		turquoise
XLOC_001352	LOC107199317	-1.04159	NA	0.345517	NA	0.0906982	NA	-0.939693	NA	0.396818	NA	0.662867	NA	-1.64837	1	-1.6309	NA	0.803126	1		blue
XLOC_001353	CUFF.1022.1	-0.319867	NA	-0.303636	NA	-0.541186	NA	0.628273	NA	-1.42793	NA	1.05212	NA	0.274635	1	-1.94135	NA	0.0895475	1		brown
XLOC_001354	LOC107199318	0.521818	0.450261	0.00504278	0.999217	0.0724903	0.999947	0.395455	0.411166	0.0407794	NA	-0.388967	0.29618	0.0428571	1	0.036428	NA	0.158772	1		turquoise
XLOC_001355	CUFF.1024.1,CUFF.1025.1,CUFF.1026.1,CUFF.1026.2	0.10406	0.931259	0.24434	0.999085	-0.0471375	0.999947	0.115615	0.782772	-0.0734786	NA	-0.0386523	0.932882	-0.313813	1	-0.252032	NA	0.314163	1		brown
XLOC_001356	CUFF.1023.1	0.168066	0.985354	-0.069621	0.999085	0.307482	NA	0.128281	0.920323	0.0061729	NA	-0.125978	0.909003	-0.262774	1	-0.278218	NA	-0.185634	1		brown
XLOC_001357	LOC107199319	-0.315232	NA	-0.35132	NA	-0.331249	NA	0.138674	NA	-0.750208	NA	0.611493	NA	-0.0707742	1	-0.279899	NA	1.09822	1		#N/A
XLOC_001358	CUFF.1028.1	0.876887	0.320515	0.208393	0.999085	0.111196	0.999947	0.719508	0.264194	-0.0281741	NA	-0.577793	0.306808	1.06626	1	-0.399826	NA	0.501808	1		black
XLOC_001359	STIP1	0.216702	0.651364	0.0281623	0.999085	0.259138	0.52798	0.181498	0.484648	-0.030447	NA	-0.142245	0.569813	0.224965	1	0.0787703	0.99918	-0.0697287	1		black
XLOC_001360	LOC107199321	2.51979	NA	-1.06164	NA	-0.877337	NA	1.49243	NA	1.27351	NA	-2.39273	NA	3.34819	1	1.77031	NA	2.04777	1		turquoise
XLOC_001361	LOC107199323	-0.155808	NA	-1.56135	NA	-0.53936	NA	0.111328	NA	-0.356167	NA	0.300116	NA	2.46855	1	-0.547123	NA	1.57013	1		#N/A
XLOC_001362	LOC107199324	1.61734	NA	-1.17457	NA	0.170008	NA	1.01133	NA	0.920473	NA	-1.55062	NA	-0.503953	1	0.672171	NA	-1.97357	1		turquoise
XLOC_001363	CUFF.1029.1,CUFF.1030.1	0.124487	0.97395	-0.322503	0.999085	0.0372166	0.999947	0.0836189	0.916103	0.0229161	0.994011	-0.104416	0.873129	0.28746	1	-0.183159	0.99918	-0.446256	1		turquoise
XLOC_001364	CUFF.1031.1	-0.0961874	0.905474	0.0460702	0.999085	0.182154	NA	0.125888	0.926682	-0.375996	NA	0.272084	0.807118	-0.124882	1	0.453527	NA	0.229493	1		green
XLOC_001365	CUFF.1032.1,CUFF.1032.2,CUFF.1032.3	-0.0593156	0.974053	0.0909992	0.999085	0.11719	0.999947	0.00497172	0.993842	-0.0986243	NA	0.0943246	0.883676	-0.393081	1	-0.691835	NA	0.0311413	1		brown
XLOC_001366	LOC107199325	0.299403	0.761245	0.352903	0.999085	-0.154388	0.999947	0.247377	0.590085	-0.0320977	NA	-0.200056	0.644203	0.249329	1	-0.461144	NA	0.501997	1		brown
XLOC_001367	LOC107199326	0.687971	0.292085	-0.212736	0.999085	-0.131576	NA	0.336926	0.732172	0.535052	NA	-0.755911	0.116516	0.598209	1	0.666107	NA	-0.0417416	1		magenta
XLOC_001368	ISOC2	0.787188	0.0431668	-0.135439	0.999085	0.152838	0.999947	0.642789	0.0832732	-0.0242231	NA	-0.531364	0.138894	0.119552	1	-0.196555	NA	-0.513719	1	1	turquoise
XLOC_001369	CUFF.1037.1	-0.0267319	0.901641	-0.124173	0.999085	0.208953	0.958482	0.0545887	0.9202	-0.146146	NA	0.0943682	0.826575	-0.170594	1	0.335234	NA	0.0384821	1		lightgreen
XLOC_001370	RUVBL2	0.502865	0.0437729	0.0705482	0.999085	0.0265399	0.999947	0.393116	0.108771	0.00274732	NA	-0.359303	0.103638	0.104489	1	-0.220316	0.99918	0.288917	1	1	brown
XLOC_001371	CUFF.1039.2,RUVBL2	0.523955	0.358544	-0.000566215	1	0.066532	0.999947	0.337386	0.533981	0.178699	NA	-0.46406	0.158434	0.410043	1	-0.517941	NA	0.30435	1		turquoise
XLOC_001372	LOC107199329	0.328872	NA	0.311417	0.999085	-0.523188	NA	0.0280374	0.98686	0.545076	NA	-0.50099	NA	0.797377	1	-0.161709	NA	-0.0530819	1		tan
XLOC_001373	LOC107199329	-0.0607233	NA	-0.0113693	NA	-0.141383	NA	-0.41813	NA	0.855582	NA	-0.341136	NA	-2.25507	1	1.54579	NA	-3.14407	1		blue
XLOC_001374	LOC109022434	-0.81686	NA	0.0371675	NA	1.64326	NA	-0.567406	NA	0.0309801	NA	0.587465	NA	-1.17143	1	-5.77426	NA	-0.0548153	1		#N/A
XLOC_001375	LOC109022434	0.212165	NA	0.248346	NA	0.232276	NA	0.56242	NA	-0.722192	NA	0.280787	NA	-1.4465	1	2.40064	NA	-0.574564	1		greenyellow
XLOC_001376	CUFF.1049.1,CUFF.1049.2,CUFF.1049.3,CUFF.1049.4,CUFF.1049.5,CUFF.1049.6,CUFF.1049.7	-0.315225	NA	0.610469	NA	-0.331248	NA	-0.221994	NA	-0.0288719	NA	0.250825	NA	2.67105	1	-0.0294105	NA	1.10813	1		#N/A
XLOC_001377	CUFF.1052.1,CUFF.1052.2,CUFF.1052.3,CUFF.1053.1	1.06325	0.159203	0.0672933	0.999085	-0.0183067	NA	0.815673	0.234067	0.104421	NA	-0.773591	0.139631	1.36413	1	-0.578934	NA	-0.130861	1		turquoise
XLOC_001378	CUFF.1042.1,CUFF.1043.1	-0.74362	0.644115	0.154587	0.999085	0.292733	NA	-0.552046	0.521129	0.0446647	NA	0.566973	0.463578	0.500014	1	0.522862	NA	0.651504	1		green
XLOC_001379	LOC107199329	1.877	NA	0.502291	NA	0.215806	NA	1.22524	NA	1.22167	NA	-1.86923	NA	-1.08695	1	0.36549	NA	1.24315	1		magenta
XLOC_001380	LOC109022434	-0.106862	NA	-0.646767	0.999085	0.0183486	NA	-0.187299	0.885213	0.216818	NA	-0.0227954	NA	-0.187945	1	0.429719	NA	0.332641	1		yellow
XLOC_001381	CUFF.1050.1,CUFF.1050.2,CUFF.1050.3,CUFF.1050.4,CUFF.1050.5,CUFF.1050.6	NA	NA	NA	NA	NA	NA	NA	NA	NA	NA	NA	NA	NA	NA	NA	NA	NA	NA		#N/A
XLOC_001382	CUFF.1051.1,CUFF.1051.10,CUFF.1051.11,CUFF.1051.12,CUFF.1051.13,CUFF.1051.14,CUFF.1051.15,CUFF.1051.16,CUFF.1051.17,CUFF.1051.2,CUFF.1051.3,CUFF.1051.4,CUFF.1051.5,CUFF.1051.6,CUFF.1051.7,CUFF.1051.8,CUFF.1051.9	0.21186	0.965389	0.852188	0.999085	-0.0589379	NA	0.0412055	0.986441	0.275396	NA	-0.290765	0.853286	1.68829	1	-0.63134	NA	-0.5069	1		tan
XLOC_001383	CUFF.1040.1	0.32297	NA	-0.904584	0.999085	-0.0823277	NA	0.485678	NA	-0.452394	NA	0.0306269	NA	0.0157397	1	-0.350247	NA	-0.40058	1		salmon
XLOC_001384	CUFF.1041.1	-0.560229	NA	1.11049	NA	0.43938	NA	-0.521358	NA	0.211071	NA	0.33609	NA	-0.406818	1	0.189417	NA	-0.847641	1		blue
XLOC_001385	CILP2	-0.315216	NA	0.129577	NA	-0.81214	NA	-0.582661	NA	0.692466	NA	-0.109841	NA	-0.0536629	1	2.3841	NA	0.146371	1		#N/A
XLOC_001386	LOC107199333	0.0641792	NA	1.01205	NA	0.145961	NA	-0.503533	NA	1.50785	NA	-0.656526	NA	1.64813	1	-0.0183047	NA	0.775222	1		grey
XLOC_001387	LOC107199332	0.190853	NA	0.340511	0.999085	-0.676786	NA	-0.0902335	NA	0.559938	NA	-0.403069	NA	0.335006	1	-0.540452	NA	-0.222837	1		lightcyan
XLOC_001388	LOC107199332	0.74383	NA	0.262021	NA	-0.119469	NA	0.41057	NA	0.468426	NA	-0.759112	NA	-0.178671	1	-1.97103	NA	1.38522	1		lightyellow
XLOC_001389	LOC107199334	0.293995	NA	-1.19693	NA	-0.288135	NA	-0.183972	NA	0.971981	NA	-0.686553	NA	1.19557	1	-1.34149	NA	0.921236	1		#N/A
XLOC_001390	LOC107199335	1.10505	NA	-0.294823	NA	0.764208	NA	0.959728	NA	-0.0566322	NA	-0.668803	NA	-0.473942	1	-2.7934	NA	-0.314461	1		brown
XLOC_001391	CUFF.1055.1	0.660114	NA	0.743466	NA	-0.512564	NA	0.211496	NA	0.789657	NA	-0.848673	NA	0.729126	1	-0.94086	NA	1.27287	1		turquoise
XLOC_001392	CUFF.1056.1	0.00601333	NA	-0.281741	0.999085	-0.372751	NA	0.0958408	0.945045	-0.178771	NA	0.0881031	NA	0.176726	1	-0.997442	NA	0.209148	1		pink
XLOC_001393	LOC107199336	0.491834	0.78216	0.187257	0.999085	0.299697	NA	0.27988	0.790715	0.257412	NA	-0.482724	0.49318	1.09751	1	-0.134105	NA	0.622409	1		turquoise
XLOC_001394	LOC107199338	-0.26288	0.783353	0.0608765	0.999085	0.1719	0.999947	-0.233334	0.589323	0.0792529	0.958019	0.162765	0.720866	-0.723434	1	0.581822	0.99918	-0.0522305	1		blue
XLOC_001395	LOC107199337	-0.161173	0.883076	0.295672	0.934636	-0.00185343	0.999947	-0.147982	0.695959	0.0564111	0.961287	0.0952861	0.809902	-0.438565	1	-0.342281	0.99918	-0.238272	1		green
XLOC_001396	LOC107199338	0.102781	NA	0.200082	NA	-1.07963	NA	-0.415444	NA	1.01232	NA	-0.531569	NA	1.84424	1	4.7658	NA	3.04965	1		yellow
XLOC_001397	CUFF.1060.1	1.51266	0.0040602	0.23042	0.999085	-0.392008	0.941566	1.23397	0.0335226	0.0505258	NA	-0.987776	0.0553776	0.731088	1	-1.68313	NA	-0.226037	1	1	turquoise
XLOC_001398	LOC107199339,LOC107199342	0.25651	0.628872	0.187586	0.999085	0.131087	0.999947	0.22959	0.421415	-0.0643947	NA	-0.151316	0.621454	-0.190746	1	0.105562	NA	0.0593578	1		brown
XLOC_001399	LOC107199341	0.699796	0.240256	0.23489	0.999085	0.0631627	0.999947	0.54447	0.265078	0.035312	NA	-0.502954	0.20106	0.168475	1	-0.983608	NA	0.196348	1		brown
XLOC_001400	LOC107199340	-0.0883999	0.714072	-0.170666	0.999085	0.0295296	NA	0.30023	0.825129	-0.670196	NA	0.441501	0.688039	1.4905	1	0.451089	NA	0.541097	1		greenyellow
XLOC_001401	CUFF.1061.1	-0.135884	0.960953	0.0588509	0.999085	0.0257338	0.999947	-0.108976	0.853952	0.0134584	NA	0.0937986	0.863794	-0.624226	1	-0.544047	NA	0.093797	1		blue
XLOC_001402	SYVN1	0.960705	0.0830293	0.0880189	0.999085	0.0556123	0.999947	0.630533	0.399597	0.38341	NA	-0.862681	0.032598	0.662602	1	-0.909138	NA	-0.188354	1		turquoise
XLOC_001403	LOC107199344	-0.237146	0.942694	0.0790684	0.999085	0.367787	NA	-0.234453	0.795799	0.111211	NA	0.124383	0.894599	0.101413	1	0.777891	NA	-0.103867	1		yellow
XLOC_001404	LOC107199345	0.288616	0.650329	0.0459225	0.999085	0.325059	0.987994	0.038638	0.970713	0.410481	NA	-0.412304	0.474801	0.192563	1	-0.684462	NA	-1.27641	1		turquoise
XLOC_001405	LOC107199345	0.0432072	0.152574	0.0746922	0.999085	-0.190504	0.958482	0.254048	0.554808	-0.420765	0.237206	0.194845	0.639773	0.016804	1	-0.454095	0.106167	0.234701	1		brown
XLOC_001406	LOC107199348	0.814299	0.0334249	-0.0576385	0.999085	0.16626	0.999947	0.626267	0.107722	0.0668347	NA	-0.596233	0.0552898	0.257518	1	0.0504662	NA	0.0415235	1	1	turquoise
XLOC_001407	LOC107199349	0.621712	0.183936	-0.167616	0.999085	0.414793	0.694048	0.396346	0.462638	0.237251	NA	-0.560084	0.066425	-0.158227	1	0.176298	NA	-0.348885	1		turquoise
XLOC_001408	HSD17B10	0.371504	0.139367	0.0200303	0.999085	0.0472674	0.999947	0.383967	0.0744334	-0.194862	NA	-0.158552	0.66534	0.144852	1	-0.244678	NA	0.122927	1		brown
XLOC_001409	CUFF.1069.1	0.983334	NA	-0.232557	NA	0.629223	NA	0.670387	NA	0.335958	NA	-0.84706	NA	-0.715069	1	-0.958741	NA	-1.15322	1		turquoise
XLOC_001410	CD79A	-0.831494	0.761245	-0.0855447	0.999085	0.657694	NA	-0.43275	0.771725	-0.233428	NA	0.766129	0.477887	-2.632	1	-0.901207	NA	0.712142	1		green
XLOC_001411	LOC107199350	-0.263008	NA	0.198343	NA	0.387186	NA	0.118356	NA	-0.762594	NA	0.602518	NA	-1.3409	1	3.87625	NA	-2.56658	1		#N/A
XLOC_001412	LOC107199351	-0.379176	0.858545	-0.00630194	0.999786	0.437084	NA	-0.415198	0.64473	0.26644	NA	0.162871	0.878877	0.524811	1	1.1491	NA	0.644369	1		purple
XLOC_001413	LOC107199353	0.330448	NA	0.673522	NA	-0.641553	NA	0.142715	NA	0.316858	NA	-0.406411	NA	-2.98333	1	0.82933	NA	-0.458224	1		turquoise
XLOC_001414	LOC107199354	-0.0191051	0.82848	-0.268436	0.999085	0.10937	NA	-0.163439	0.8201	0.323093	NA	-0.140728	0.834203	0.31594	1	0.0891542	NA	0.149852	1		yellow
XLOC_001415	CUFF.1076.1	-0.209469	0.956693	-0.325588	0.999085	0.134281	NA	-0.14017	0.88073	-0.0342278	NA	0.173056	0.828537	-0.110982	1	-0.576039	NA	-0.593748	1		yellow
XLOC_001416	CUFF.1077.1	1.20785	0.0047127	0.282003	0.999085	-0.0140436	0.999947	0.969366	0.0417577	0.0431066	NA	-0.822466	0.0494197	0.526174	1	-0.822505	NA	-0.162757	1	1	turquoise
XLOC_001417	CUFF.1078.1	-0.0644499	0.96331	-0.0470591	0.999085	0.0260753	0.999947	-0.0451712	0.881874	-0.00673759	NA	0.0515455	0.843075	0.010606	1	-0.206567	0.99918	0.0384985	1		magenta
XLOC_001418	ARHGAP35	0.701473	0.297319	-0.204408	0.999085	-0.199136	0.999947	0.479716	0.46036	0.188668	NA	-0.591441	0.153548	0.857555	1	-0.428921	NA	-0.0554533	1		turquoise
XLOC_001419	ADM2	0.0139129	NA	0.152941	NA	-0.811026	NA	-0.103775	NA	0.136444	NA	-0.0444628	NA	4.81517	1	-0.224131	NA	0.0908759	1		#N/A
XLOC_001420	EIF3K	0.164318	0.734912	0.0449924	0.999085	-0.146121	0.986214	0.18277	0.520949	-0.114556	NA	-0.0589499	0.867966	-0.160412	1	0.0649564	NA	-0.0250052	1		turquoise
XLOC_001421	CUFF.1079.1	0.432531	0.886832	0.289055	0.999085	-0.0386806	NA	0.306019	0.772447	0.0743108	NA	-0.345653	0.685721	0.861025	1	0.021121	NA	1.16004	1		turquoise
XLOC_001422	CUFF.1080.1	-1.55107	NA	1.43172	0.603008	-1.03279	NA	-1.16974	NA	0.216319	NA	1.20674	NA	1.10903	1	0.176212	NA	-0.528814	1		tan
XLOC_001423	CUFF.1081.1	1.19894	NA	1.87738	NA	-1.35918	NA	0.38263	NA	1.36994	NA	-1.54595	NA	-5.62979	1	1.71259	NA	0.328262	1		#N/A
XLOC_001424	CUFF.1082.1	0.581183	0.0194228	-0.0456482	0.999085	-1.21304	NA	1.49008	0.231387	-1.79874	NA	0.795961	0.602395	-1.10639	1	0.146821	NA	-1.33229	1	3	brown
XLOC_001425	LOC107199359	-0.202682	NA	-0.559145	NA	0.218759	NA	-0.934875	NA	1.99181	NA	-0.478369	NA	3.7272	1	-0.49206	NA	-0.0450697	1		yellow
XLOC_001426	CUFF.1083.1,CUFF.1083.2	-0.136339	0.98261	-0.0578485	0.999085	0.635939	NA	-0.140207	0.896937	0.0768389	NA	0.064468	0.952137	-0.0414872	1	-0.359223	NA	1.28834	1		green
XLOC_001427	CUFF.1084.1	0.490544	0.269764	-0.154758	0.999085	0.130517	0.999947	0.381595	0.277388	0.00823459	NA	-0.353299	0.233202	-0.077404	1	0.075824	NA	0.280961	1		turquoise
XLOC_001428	LOC107199360	-1.03656	NA	-0.351319	NA	0.630539	NA	-0.943334	NA	0.331793	NA	0.61149	NA	-1.42657	1	1.08877	NA	-0.802406	1		#N/A
XLOC_001429	LOC107199361	1.57431	NA	-0.894477	NA	-0.306483	NA	1.91357	NA	-1.31161	NA	-0.221059	NA	1.45906	1	-1.30549	NA	1.07004	1		#N/A
XLOC_001430	PSMB4	0.349092	0.136195	0.13694	0.999085	0.0551478	0.999947	0.393573	0.0950134	-0.251122	NA	-0.113701	0.7919	-0.0627428	1	-0.345176	0.99918	0.0507119	1		brown
XLOC_001431	CUFF.1086.1	0.115612	0.9797	0.0505586	0.999085	-0.0312894	0.999947	0.0906462	0.900707	-0.00358159	NA	-0.0822246	0.896383	0.19448	1	-0.649055	NA	0.244597	1		greenyellow
XLOC_001432	LOC107199364	0.428704	0.812961	1.67297	0.546567	-0.00240392	NA	0.670068	0.658593	-0.679135	NA	0.0363758	0.987519	0.456384	1	2.17698	NA	-0.422959	1		black
XLOC_001433	CUFF.1087.1,CUFF.1087.2	0.682232	0.430804	-0.0948324	0.999085	-0.570687	NA	1.86742	0.576363	-2.12138	NA	1.14937	0.696204	-0.898691	1	5.59533	NA	-0.930532	1		greenyellow
XLOC_001434	LOC107199364	0.369114	NA	0.00953804	NA	-0.678275	NA	0.745537	NA	-0.917052	NA	0.307009	NA	0.192881	1	4.02452	NA	-1.61828	1		blue
XLOC_001435	LOC107199365	-0.0918482	0.902398	-0.604404	0.762961	0.197281	0.999947	-0.182953	0.812417	0.235104	NA	-0.0380709	0.965641	-0.842555	1	-0.174309	NA	-0.77023	1		blue
XLOC_001436	LOC109022435	-0.724496	0.124125	0.175293	0.999085	0.395772	0.742721	-0.555869	0.17845	0.0864462	0.966706	0.539992	0.171104	-0.205365	1	-0.0204661	0.99918	-0.498682	1		blue
XLOC_001437	CUFF.1091.1,CUFF.1091.2,CUFF.1091.3,CUFF.1092.1	-0.713423	0.00492105	-0.59504	0.524701	0.00751887	0.999947	-0.873481	0.0202345	0.744123	NA	0.282325	0.786534	-0.63863	1	0.167853	NA	0.0596126	1	2	purple
XLOC_001438	CUFF.1093.1	1.36788	NA	0.271329	0.999085	-0.31722	NA	1.05448	NA	0.147625	NA	-0.966492	NA	1.83609	1	-1.5977	NA	-0.124046	1		turquoise
XLOC_001439	LOC109022436	0.936106	NA	-0.927006	NA	1.32725	NA	0.956793	NA	-0.482595	NA	-0.345809	NA	-0.553772	1	2.09749	NA	-0.738556	1		yellow
XLOC_001440	LOC107199366	0.0148463	0.84561	-0.157182	0.999085	-0.0684592	0.999947	0.073451	0.810683	-0.123396	NA	0.0527465	0.857867	-0.272908	1	-0.286974	NA	0.0673996	1		brown
XLOC_001441	CUFF.1097.1,CUFF.1098.1	0.552897	0.494651	-0.27503	0.999085	0.0186098	NA	0.541629	0.300534	-0.215838	NA	-0.260051	0.676652	0.0507717	1	0.0589748	NA	0.00496285	1		turquoise
XLOC_001442	CUFF.1094.1	0.29588	0.897259	0.0771453	0.999085	0.0924488	NA	0.17257	0.841546	0.129454	NA	-0.279685	0.678153	0.260462	1	-0.354508	NA	-0.0145891	1		turquoise
XLOC_001443	CUFF.1095.1	0.556471	0.50526	0.0700113	0.999085	0.15628	NA	0.708064	0.370107	-0.538888	NA	-0.0643925	0.958507	1.02746	1	0.443796	NA	-0.0573197	1		turquoise
XLOC_001444	LOC107199367	0.178161	0.455013	0.266207	0.951973	-0.0278488	0.999947	0.0266921	0.958231	0.241022	NA	-0.250598	0.29618	-0.184657	1	-0.157617	NA	0.0736751	1		brown
XLOC_001445	CUFF.1100.1	-0.676325	0.0537484	-0.083524	0.999085	0.161349	0.999947	-0.440103	0.265078	-0.0634056	NA	0.562286	0.0437697	-0.0365719	1	0.420465	0.99918	0.462544	1	2	blue
XLOC_001446	TRNAQ-CUG	1.27947	NA	1.14768	NA	1.29658	NA	0.483821	NA	1.37002	NA	-1.55143	NA	-2.90699	1	4.15019	NA	-1.87016	1		#N/A
XLOC_001447	TRNAK-UUU	0.122622	NA	-0.739956	NA	-0.627443	NA	0.0585607	NA	-0.005413	NA	-0.0756347	NA	2.07851	1	4.40355	NA	1.77683	1		#N/A
XLOC_001448	LOC107199368	1.03048	NA	0.123681	NA	-0.733629	NA	0.904936	NA	-0.229903	NA	-0.548913	NA	2.70567	1	-0.723839	NA	0.134786	1		turquoise
XLOC_001449	CUFF.1101.1	0.650278	0.853066	0.401911	0.999085	0.123838	NA	0.575616	0.649762	-0.129374	NA	-0.374332	0.761306	0.530636	1	-0.932281	NA	1.18119	1		lightyellow
XLOC_001450	CUFF.1102.1	0.453276	NA	-0.0413292	NA	0.254091	NA	0.57525	NA	-0.444034	NA	-0.060139	NA	-0.514138	1	-0.500769	NA	0.783757	1		turquoise
XLOC_001451	LOC107199371	NA	NA	NA	NA	NA	NA	NA	NA	NA	NA	NA	NA	NA	NA	NA	NA	NA	NA		#N/A
XLOC_001452	LOC107199370	-0.315236	NA	0.610465	NA	-0.331252	NA	0.13867	NA	-0.750211	NA	0.61149	NA	-0.0707684	1	-0.279998	NA	-0.802513	1		#N/A
XLOC_001453	NAA40	0.879535	0.0328923	0.178917	0.999085	0.137659	0.999947	0.79028	0.0417577	-0.177064	0.92168	-0.491291	0.285332	0.376361	1	-0.753173	0.818737	-0.0333563	1	1	brown
XLOC_001454	CUFF.1104.1	-0.949436	NA	0.308952	NA	0.204395	NA	-0.789495	NA	0.164949	NA	0.676787	NA	-1.19567	1	1.00895	NA	0.469436	1		blue
XLOC_001455	CUFF.1105.1	0.348994	NA	-0.110618	0.999085	-0.367054	NA	0.297432	0.837014	-0.0606705	NA	-0.217331	NA	0.315013	1	1.02855	NA	-0.0064054	1		pink
XLOC_001456	LOC107199373	0.500294	0.837742	-0.231813	0.999085	-0.194269	NA	0.339629	0.745146	0.136274	NA	-0.422862	0.593099	-0.124331	1	0.283762	NA	0.258145	1		turquoise
XLOC_001457	CUFF.1107.1	1.15049	NA	0.00121059	NA	1.26402	NA	0.746392	NA	0.533312	NA	-1.05194	NA	-2.0034	1	-0.785581	NA	1.15516	1		black
XLOC_001458	LOC107199374	-1.54331	NA	-0.621834	NA	-0.217537	NA	-1.20102	NA	0.31678	NA	1.15794	NA	0.248972	1	1.33659	NA	-0.246097	1		blue
XLOC_001459	SIRT2	0.0536619	0.945998	0.0608958	0.999085	-0.0906345	0.999947	0.0845373	0.843162	-0.0875118	NA	0.0054929	0.991462	-0.22398	1	-0.4404	NA	-0.212811	1		brown
XLOC_001460	CUFF.1109.1	-0.0780944	0.977144	0.0195572	0.999085	-0.0328419	NA	0.00478315	0.99537	-0.128362	NA	0.124883	0.888221	0.730218	1	0.75827	NA	-0.0577905	1		red
XLOC_001461	SARS2	0.39163	0.197519	0.0603593	0.999085	-0.0611387	0.999947	0.404606	0.115334	-0.205867	NA	-0.166717	0.681659	-0.0875093	1	-0.379367	NA	0.199311	1		brown
XLOC_001462	LOC107199378	NA	NA	NA	NA	NA	NA	NA	NA	NA	NA	NA	NA	NA	NA	NA	NA	NA	NA		#N/A
XLOC_001463	LOC107199379	-1.03656	NA	0.610466	NA	0.630537	NA	-0.943337	NA	0.331789	NA	0.611486	NA	-1.47232	1	-1.66163	NA	1.10816	1		#N/A
XLOC_001464	SELENBP1	0.596288	0.158251	-0.199926	0.999085	-0.158013	0.999947	0.535577	0.0950134	-0.127688	NA	-0.33986	0.352918	-0.206823	1	-0.203021	NA	-0.0341995	1		turquoise
XLOC_001465	LOC107199382	1.06741	NA	-0.502219	NA	-1.18237	NA	0.246384	NA	2.46711	NA	-1.75304	NA	1.16437	1	1.09055	NA	-0.0447668	1		magenta
XLOC_001466	CUFF.1113.1	0.406103	NA	0.610463	NA	0.630533	NA	0.138667	NA	0.331789	NA	-0.470518	NA	1.29636	1	1.09412	NA	1.08362	1		#N/A
XLOC_001467	CUFF.1112.1	0.133032	NA	0.102249	0.999085	-0.273675	NA	0.172549	0.920805	-0.153353	NA	-0.00882386	NA	2.0725	1	0.242215	NA	0.164286	1		red
XLOC_001468	LOC107199383	0.307697	0.940001	0.0932719	0.999085	-0.0237886	NA	0.25709	0.806195	-0.0397101	NA	-0.200663	0.834215	0.630546	1	-0.182	NA	0.931387	1		lightyellow
XLOC_001469	CUFF.1115.1	-0.631576	0.635898	-0.0250739	0.999085	0.232465	0.999947	-0.398374	0.61679	-0.0988263	NA	0.53487	0.383434	-0.600915	1	1.01957	NA	0.979185	1		blue
XLOC_001470	CUFF.1116.1	0.324837	NA	-0.11488	NA	0.464717	NA	0.311001	NA	-0.141088	NA	-0.173249	NA	-1.31799	1	2.54513	NA	-1.52378	1		blue
XLOC_001471	CUFF.1117.1	-0.0611922	0.899597	0.175143	0.999085	0.151276	NA	-0.249163	0.853952	0.435491	NA	-0.157739	0.905644	0.220424	1	1.56769	NA	-0.0375304	1		yellow
XLOC_001472	CUFF.1118.1	0.33471	NA	0.913771	NA	0.679787	NA	0.0482765	NA	0.584394	NA	-0.529137	NA	-0.950924	1	2.2918	NA	-1.26086	1		blue
XLOC_001473	LOC107199385,NAT8	0.95442	0.584921	0.141025	0.999085	0.416975	NA	0.911823	0.374245	-0.299339	NA	-0.466456	0.680009	-0.630613	1	-0.000675025	NA	-0.435989	1		turquoise
XLOC_001474	NAT8	-1.03656	NA	0.129577	NA	-0.81214	NA	-0.582661	NA	-0.389538	NA	0.972163	NA	1.35988	1	1.05532	NA	0.146371	1		#N/A
XLOC_001475	LOC107199386	0.314883	0.878838	0.456342	0.999085	0.159248	NA	0.242886	0.72536	0.0106783	NA	-0.230203	0.702826	0.134746	1	-0.03264	NA	-0.0959067	1		black
XLOC_001476	CUFF.1121.1	0.184362	NA	-0.0919271	NA	-0.0624042	NA	-0.0714597	NA	0.495015	NA	-0.372855	NA	0.445391	1	0.270982	NA	0.923047	1		turquoise
XLOC_001477	MEN1,SF1	0.35934	0.456422	-0.0343088	0.999085	0.0889977	0.999947	0.285786	0.384837	-0.0152176	NA	-0.251405	0.387914	0.378732	1	-0.212174	0.99918	-0.089672	1		turquoise
XLOC_001478	LOC107199389	0.725089	0.547355	-0.250989	0.999085	-0.719855	NA	0.923503	0.415368	-0.685544	NA	-0.0695711	0.967399	-0.0406922	1	0.970921	NA	0.63815	1		pink
XLOC_001479	CUFF.1126.10,CUFF.1126.11,CUFF.1126.12,CUFF.1126.13,CUFF.1126.14,CUFF.1126.15,CUFF.1126.16,CUFF.1126.17,CUFF.1126.18,CUFF.1126.19,CUFF.1126.20,CUFF.1126.21,CUFF.1126.22,CUFF.1126.8,CUFF.1126.9,LOC107199389	-0.0210011	0.984672	0.372824	0.746397	-0.196841	0.971395	0.0136369	0.980432	-0.0587347	NA	0.0451433	0.920846	0.0267047	1	0.256441	NA	0.533032	1		black
XLOC_001480	CUFF.1128.1,CUFF.1128.2	0.438921	0.178402	0.190233	0.999085	-0.0763085	0.999947	0.409789	0.105928	-0.142	NA	-0.23725	0.483266	0.205409	1	-0.459984	NA	-0.0617736	1		turquoise
XLOC_001481	LOC109022440	-0.106432	0.838483	0.529848	0.999085	0.508204	NA	-0.377948	0.804517	0.651029	NA	-0.195412	0.903194	-1.30328	1	1.27883	NA	-2.12161	1		blue
XLOC_001482	LOC107199390	NA	NA	NA	NA	NA	NA	NA	NA	NA	NA	NA	NA	NA	NA	NA	NA	NA	NA		#N/A
XLOC_001483	CUFF.1132.1,CUFF.1132.10,CUFF.1132.2,CUFF.1132.3,CUFF.1132.4,CUFF.1132.5,CUFF.1132.6,CUFF.1132.7,CUFF.1132.8,CUFF.1132.9	-0.984771	0.012733	0.334952	0.999085	0.132086	0.999947	-0.404143	0.605999	-0.434292	NA	0.992242	0.00268464	-0.12234	1	-0.0606133	NA	-0.588621	1	2	red
XLOC_001484	LOC107199391	-0.76612	NA	-0.326225	NA	-0.54704	NA	-0.746764	NA	0.405111	NA	0.481718	NA	-0.201398	1	0.769394	NA	-1.92084	1		red
XLOC_001485	LOC107199392	0.378626	0.386094	-0.126041	0.999085	-0.0485994	0.999947	0.387202	0.240421	-0.18997	NA	-0.166992	0.715002	0.336305	1	-0.183536	NA	0.318247	1		brown
XLOC_001486	CUFF.1134.1	0.222308	0.941706	0.0107137	0.999085	0.180157	NA	0.171915	0.820822	0.0066009	NA	-0.163267	0.812007	0.243344	1	-0.185107	NA	-0.0966976	1		turquoise
XLOC_001487	CUFF.1135.1	-0.792898	NA	1.1248	NA	0.492623	NA	-1.21735	NA	1.53485	NA	0.193773	NA	-0.968187	1	0.11202	NA	-2.18374	1		tan
XLOC_001488	CUFF.1136.1	0.548416	0.299672	0.307097	0.999085	-0.364209	0.740848	0.404614	0.352799	0.0700903	NA	-0.422233	0.197673	-0.157651	1	-0.689616	NA	0.173265	1		turquoise
XLOC_001489	CUFF.1137.1	0.500568	0.479612	0.182072	0.999085	0.301107	0.958482	0.310245	0.60959	0.197848	NA	-0.45822	0.226965	0.660227	1	-0.033132	NA	-0.274963	1		turquoise
XLOC_001490	PRR15L	0.38612	0.496884	0.100202	0.999085	0.173771	0.999947	0.20707	0.716884	0.210463	NA	-0.386981	0.23802	0.57979	1	-0.0605928	NA	0.268634	1		turquoise
XLOC_001491	CUFF.1138.1	0.595697	NA	-0.152256	0.999085	-0.0945794	NA	0.730895	NA	-0.517762	NA	-0.0943251	NA	0.190581	1	0.0797528	NA	-0.978947	1		salmon
XLOC_001492	CUFF.1140.1	-0.119721	NA	0.147944	NA	0.260146	NA	-0.453119	NA	0.89448	NA	-0.288424	NA	1.91985	1	-0.456645	NA	0.58207	1		tan
XLOC_001493	CUFF.1141.1	2.19876	NA	-0.315097	NA	0.225967	NA	1.92914	NA	-0.129845	NA	-1.17393	NA	1.97697	1	0.569623	NA	2.11231	1		turquoise
XLOC_001494	CUFF.1142.1	0.0818094	0.990257	-0.115504	0.999085	0.0434708	NA	0.086672	0.926304	-0.0496067	NA	-0.0337873	0.972356	-0.0317572	1	-0.139452	NA	0.520442	1		greenyellow
XLOC_001495	LOC107199395	0.330961	0.253449	-0.1061	0.999085	-0.0975157	0.999947	0.0689276	0.926002	0.444798	NA	-0.459101	0.15556	-0.0202849	1	0.0324433	NA	-0.154425	1		turquoise
XLOC_001496	LOC107199394	-0.449024	0.518407	0.428646	0.999085	-0.178558	0.999947	-0.444035	0.324227	0.228252	NA	0.240602	0.674966	-0.775424	1	-0.283599	NA	-0.0449861	1		blue
XLOC_001497	LOC107199396	-0.512428	NA	-0.385147	NA	0.272745	NA	-0.261324	NA	-0.186206	NA	0.49125	NA	-1.9339	1	-2.57206	NA	2.42472	1		brown
XLOC_001498	LOC107199398	0.493385	0.120655	0.0166124	0.999085	0.0963245	0.999947	0.302627	0.473925	0.194174	NA	-0.453366	0.0386606	0.0785999	1	0.0445251	NA	-0.140905	1		turquoise
XLOC_001499	LOC107199397	0.576279	NA	0.0957356	NA	0.510586	NA	0.430659	NA	0.0722764	NA	-0.437854	NA	0.562476	1	-0.991389	NA	-0.096725	1		black
XLOC_001500	CUFF.1146.1	1.02648	NA	-0.55759	NA	0.182826	NA	1.32983	NA	-1.02769	NA	-0.0308933	NA	-0.0484321	1	0.92423	NA	-1.42941	1		turquoise
XLOC_001501	CUFF.1147.1	-0.410279	0.90603	-0.0832154	0.999085	0.112004	NA	-0.194804	0.897035	-0.223509	NA	0.420886	0.707718	0.431229	1	0.555437	NA	-1.51519	1		blue
XLOC_001502	LOC107199399	-0.530839	0.772259	0.32528	0.999085	0.452587	0.958482	-0.444727	0.584961	0.116593	NA	0.359314	0.665595	0.000288766	1	0.724522	NA	0.443677	1		greenyellow
XLOC_001503	LOC107199402,TMEM261	0.99238	0.223018	-0.148407	0.999085	0.0913338	NA	0.734343	0.324227	0.197543	NA	-0.770606	0.136681	0.427629	1	-0.833522	NA	-0.0747804	1		turquoise
XLOC_001504	CUNH11orf98	0.864847	0.0127061	0.141156	0.999085	0.0211244	0.999947	0.822017	0.0152601	-0.270633	NA	-0.422298	0.393413	-0.32866	1	-0.549642	NA	0.333372	1	1	brown
XLOC_001505	UBXN1	1.04889	0.0328352	0.101612	0.999085	-0.102519	0.999947	0.880327	0.0595537	-0.0528049	NA	-0.667917	0.143705	0.120573	1	-0.322736	NA	0.450035	1	1	brown
XLOC_001506	LOC107199404	-0.42996	NA	-0.186128	NA	-1.00192	NA	-0.449322	NA	0.255393	NA	0.247354	NA	0.288122	1	1.57234	NA	1.83315	1		pink
XLOC_001507	LOC107199405	-0.399769	NA	0.00505459	NA	0.786465	NA	-0.0942316	NA	-0.357921	NA	0.477896	NA	2.03545	1	-1.29499	NA	-1.39548	1		blue
XLOC_001508	LOC107199405	NA	NA	NA	NA	NA	NA	NA	NA	NA	NA	NA	NA	NA	NA	NA	NA	NA	NA		#N/A
XLOC_001509	LOC107199406	0.327315	0.545287	-0.016054	0.999085	0.124402	0.999947	0.314026	0.370107	-0.124221	0.897177	-0.169234	0.683284	0.0696395	1	-0.514331	0.509647	0.314631	1		brown
XLOC_001510	LOC107199408	1.33967	NA	1.12757	NA	-0.172573	NA	0.959954	NA	0.446684	NA	-1.12107	NA	1.15403	1	-0.352723	NA	-0.0731987	1		brown
XLOC_001511	LOC107199407	0.191512	0.953076	-0.0947104	0.999085	0.0625763	NA	0.214425	0.824349	-0.136077	NA	-0.0655206	0.949924	0.338688	1	-0.340683	NA	0.593054	1		greenyellow
XLOC_001512	CUFF.1153.1	0.0404955	NA	0.45605	NA	0.502015	NA	-0.295135	NA	0.756862	NA	-0.364245	NA	0.85526	1	-1.22972	NA	-0.545451	1		turquoise
XLOC_001513	LOC107199407	0.00817528	0.999243	0.0573818	0.999085	0.0742885	0.999947	6.39326e-05	1	0.0123017	NA	-0.0122243	0.987346	-0.39719	1	0.0182565	NA	0.388523	1		tan
XLOC_001514	LOC107199409	0.514336	0.900923	-0.276313	0.999085	0.0736316	NA	0.383742	0.772447	0.00849084	NA	-0.369657	0.751245	2.39912	1	1.11091	NA	0.747305	1		yellow
XLOC_001515	CUFF.1157.1	0.0372662	0.539849	0.127995	0.999085	-0.0510002	0.999947	0.113685	0.635743	-0.168447	0.560387	0.0599705	0.820954	-0.0694964	1	-0.162125	0.99918	0.0650918	1		brown
XLOC_001516	LOC107199410	-0.121675	NA	-0.457167	NA	0.278884	NA	-0.292271	NA	0.433437	NA	-0.109392	NA	-0.242268	1	0.0321603	NA	0.12499	1		purple
XLOC_001517	LOC107199411	0.0973448	0.940348	-0.242476	0.999085	-0.146991	0.999947	0.135003	0.824047	-0.121782	0.928781	-0.00884474	0.990523	-0.128355	1	-0.958555	0.743035	0.641977	1		brown
XLOC_001518	LOC107199412	0.244162	0.912592	-0.103877	0.999085	0.123571	0.999947	0.175824	0.796629	0.0263176	NA	-0.190633	0.745888	0.994097	1	0.0192582	NA	-0.108038	1		lightyellow
XLOC_001519	LOC107199413	1.21824	0.0698348	1.27261	0.0297384	-0.607406	0.715035	0.956305	0.154193	0.101793	NA	-0.859327	0.105261	0.100567	1	1.17906	NA	0.152167	1		brown
XLOC_001520	LOC107199414	3.05778	NA	0.716129	NA	-0.328225	NA	2.20781	NA	1.48181	NA	-2.76047	NA	0.0150745	1	-0.0363344	NA	-3.91496	1		#N/A
XLOC_001521	CUFF.1161.1	0.504909	0.289115	0.170106	0.999085	0.197777	0.987994	0.394297	0.292049	0.00859361	NA	-0.362648	0.24874	-0.0920212	1	-0.540237	NA	0.217069	1		brown
XLOC_001522	CUFF.1162.1	2.10714	NA	0.34991	NA	-0.571398	NA	1.66714	NA	0.474633	NA	-1.51117	NA	-0.696352	1	1.20375	NA	-0.203075	1		grey60
XLOC_001523	CUFF.1163.1	0.551674	0.645599	0.134105	0.999085	0.0319063	0.999947	0.374756	0.614978	0.140438	NA	-0.463657	0.382223	-0.576055	1	-0.987021	NA	-0.0509487	1		brown
XLOC_001524	SOCS7	0.215553	0.958012	-0.147788	0.999085	-0.333781	NA	0.121577	0.917971	0.101479	NA	-0.209115	0.817191	-0.118184	1	0.321573	NA	0.00627343	1		magenta
XLOC_001525	CUFF.1164.1	0.20067	0.6469	0.217746	0.999085	0.616628	0.177471	0.0155025	0.985883	0.312304	NA	-0.301768	0.448197	0.1953	1	0.0636735	NA	0.164525	1		black
XLOC_001526	CUFF.1165.1	0.405354	NA	-0.715195	0.999085	0.0962889	NA	0.349306	NA	-0.0897532	NA	-0.231384	NA	-0.127896	1	1.43996	NA	-0.437206	1		salmon
XLOC_001527	CUFF.1166.1	0.047861	0.817467	-0.108695	0.999085	-0.203842	NA	-0.117931	0.8866	0.340209	NA	-0.199511	0.761827	-0.152223	1	0.0353956	NA	-0.130922	1		pink
XLOC_001528	ZNHIT2	0.030918	0.991748	0.10309	0.999085	0.196401	0.988136	0.00496237	0.99215	0.038806	NA	-0.0424438	0.936375	-0.0041533	1	-0.45165	NA	-0.0563527	1		brown
XLOC_001529	CUFF.1167.1	-0.0263012	NA	-0.616393	NA	-2.08915	NA	0.248141	NA	-0.50362	NA	0.330301	NA	2.11416	1	3.06191	NA	1.16756	1		purple
XLOC_001530	LOC107199418	1.2244	NA	1.27579	0.746397	0.114961	NA	1.10325	0.349418	-0.248322	NA	-0.645275	NA	-0.425673	1	-1.36003	NA	-0.339477	1		brown
XLOC_001531	LOC107199418	0.829727	0.6469	-0.147809	0.999085	-0.350187	NA	0.676989	0.498787	-0.018439	NA	-0.550155	0.522545	0.692321	1	-1.04592	NA	-0.080095	1		magenta
XLOC_001532	LOC107199419	-1.03656	NA	0.610469	NA	-0.331248	NA	-0.943334	NA	0.331793	NA	0.61149	NA	1.31711	1	-1.65426	NA	-0.815344	1		#N/A
XLOC_001533	LOC107199420	0.0773493	NA	-0.481225	NA	0.205111	NA	-0.116686	NA	0.413812	NA	-0.255813	NA	-1.74859	1	-0.430741	NA	-0.0304004	1		yellow
XLOC_001534	LOC107199421	1.21079	NA	-0.389708	NA	0.314154	NA	1.01206	NA	-0.100772	NA	-0.75843	NA	0.822913	1	1.87416	NA	-0.199421	1		lightgreen
XLOC_001535	DMWD	0.206894	0.818464	0.421256	0.999085	-0.163922	0.999947	0.0425662	0.959172	0.259894	NA	-0.280304	0.602395	0.505181	1	-0.501361	NA	0.404649	1		brown
XLOC_001536	CUFF.1171.1,CUFF.1171.10,CUFF.1171.11,CUFF.1171.2,CUFF.1171.3,CUFF.1171.4,CUFF.1171.5,CUFF.1171.6,CUFF.1171.7,CUFF.1171.8,CUFF.1171.9	0.198658	0.85965	0.287159	0.999085	-0.052465	0.999947	0.11178	0.823627	0.0862195	NA	-0.189004	0.61761	0.210836	1	-0.765757	NA	0.123498	1		brown
XLOC_001537	CUFF.1170.1	1.13679	0.153913	0.44235	0.999085	-0.22764	NA	1.07895	0.0850897	-0.32847	NA	-0.534361	0.47783	-0.0649869	1	0.323103	NA	-0.155557	1		grey60
XLOC_001538	LOC107199423	-0.110737	0.89412	0.113682	0.999085	0.149349	0.999947	-0.0184019	0.97495	-0.123261	NA	0.145697	0.711432	-0.537222	1	-0.611881	NA	-0.0250997	1		green
XLOC_001539	CUFF.1172.1,CUFF.1172.2,CUFF.1172.3	0.289558	0.673923	-0.0537983	0.999085	0.290986	0.970555	0.0966344	0.904165	0.282604	NA	-0.352487	0.429498	-0.386017	1	-0.434353	NA	0.658247	1		brown
XLOC_001540	CUFF.1174.1,CUFF.1174.2	-0.167539	0.898739	0.297742	0.999085	-0.113312	NA	0.0373417	0.976863	-0.310473	NA	0.285093	0.750592	-0.0355366	1	0.733891	NA	-0.179396	1		red
XLOC_001541	CUFF.1175.1	0.726223	NA	-0.34069	NA	0.626471	NA	0.602075	NA	-0.0254705	NA	-0.475932	NA	-0.106362	1	-0.514547	NA	-0.470378	1		turquoise
XLOC_001542	LOC107199425	-0.315239	NA	0.610463	NA	0.630533	NA	0.138667	NA	-0.750215	NA	0.611486	NA	-0.0708687	1	-0.279993	NA	1.10816	1		#N/A
XLOC_001543	LOC107199426	1.05082	NA	-0.131946	NA	0.970084	NA	0.55773	NA	0.883323	NA	-1.17472	NA	1.23034	1	0.259223	NA	-0.387219	1		yellow
XLOC_001544	LOC107199427	0.17303	NA	0.218542	NA	-0.681078	NA	-0.125713	NA	0.490376	NA	-0.372947	NA	4.15344	1	0.383437	NA	0.0355156	1		yellow
XLOC_001545	CUFF.1176.1,CUFF.1177.1	0.223705	0.924331	0.220732	0.999085	0.358364	0.920439	0.183599	0.779984	-0.0209799	NA	-0.149696	0.802031	-0.0453051	1	-0.298002	NA	-0.665191	1		turquoise
XLOC_001546	POLA2	1.23599	NA	0.34593	NA	-0.282712	NA	1.14566	NA	-0.267618	NA	-0.613466	NA	-0.194962	1	-0.683863	NA	0.782707	1		turquoise
XLOC_001547	CUFF.1178.1,CUFF.1178.2,CUFF.1178.3,CUFF.1178.4,CUFF.1178.5	-2.09153	0.000292699	0.272053	0.999085	-0.25614	0.999947	-1.51487	0.0180965	0.417875	NA	1.64392	0.0167873	-1.14161	1	-1.23495	NA	1.25875	1	2	cyan
XLOC_001548	CUFF.1179.1	-0.273454	0.916714	-0.115586	0.999085	0.151109	NA	-0.372518	0.784218	0.354082	NA	0.0422529	0.97949	1.22624	1	0.0823354	NA	0.1368	1		purple
XLOC_001549	LOC107199429	0.402238	0.657364	0.159706	0.999085	0.00032869	NA	0.149558	0.885213	0.3904	NA	-0.485998	0.387711	0.279564	1	0.0409002	NA	0.0605372	1		turquoise
XLOC_001550	LOC107199430	-1.87162	NA	1.22484	NA	-0.903083	NA	-0.972283	NA	-0.460097	NA	1.68972	NA	-1.60691	1	1.34128	NA	0.480785	1		red
XLOC_001551	CUFF.1182.1	-0.773392	NA	-0.376495	NA	0.639545	NA	-0.934566	NA	0.765126	NA	0.30574	NA	-0.10192	1	2.05899	NA	-0.359395	1		blue
XLOC_001552	LOC107199431	0.338742	0.873547	0.260199	0.999085	-0.236828	NA	0.253266	0.733628	0.027877	NA	-0.255823	0.684592	-0.00803981	1	-0.454778	NA	0.633083	1		turquoise
XLOC_001553	LOC107199432	0.383896	0.881261	0.17092	0.999085	0.0250726	NA	0.248149	0.797784	0.1238	NA	-0.337001	0.65704	0.454933	1	-0.424581	NA	-0.339181	1		turquoise
XLOC_001554	LOC107199433	-0.106847	NA	0.479071	NA	0.27295	NA	-0.401785	NA	0.776572	NA	-0.254351	NA	0.706943	1	0.384496	NA	-1.3866	1		#N/A
XLOC_001555	LOC107199434	0.614768	NA	0.497307	NA	0.180166	NA	0.277459	NA	0.572521	NA	-0.722556	NA	-1.05534	1	1.75059	NA	-1.19432	1		#N/A
XLOC_001556	CUFF.1183.1	-0.332315	0.732923	0.265579	0.999085	0.340713	0.956138	-0.119736	0.884798	-0.237516	NA	0.371259	0.454992	0.00737447	1	-0.115308	NA	0.209334	1		green
XLOC_001557	LOC107199435	NA	NA	NA	NA	NA	NA	NA	NA	NA	NA	NA	NA	NA	NA	NA	NA	NA	NA		#N/A
XLOC_001558	LOC107199436	-0.513242	0.766581	0.11496	0.999085	-0.0230369	NA	-0.2321	0.830507	-0.26942	NA	0.525328	0.483694	0.656219	1	0.356374	NA	0.918902	1		purple
XLOC_001559	CUFF.1186.1	0.158341	0.792859	0.293077	0.999085	0.0949145	0.999947	0.0287819	0.961655	0.201865	NA	-0.216656	0.568352	-0.375262	1	-0.520176	NA	-0.0440179	1		brown
XLOC_001560	LOC107199436	NA	NA	NA	NA	NA	NA	NA	NA	NA	NA	NA	NA	NA	NA	NA	NA	NA	NA		#N/A
XLOC_001561	CUFF.1187.1	-0.617754	0.729473	0.28409	0.999085	0.390332	NA	-0.682754	0.519101	0.467463	NA	0.283998	0.829857	-1.41121	1	-0.442477	NA	-0.865902	1		blue
XLOC_001562	LOC107199437	0.330785	NA	0.059036	0.999085	0.336549	NA	0.196074	0.882936	0.14611	NA	-0.313743	NA	0.518549	1	-0.545953	NA	-0.133563	1		turquoise
XLOC_001563	CUFF.1189.1	1.64521	NA	-0.898262	NA	-0.463109	NA	1.8602	NA	-0.970503	NA	-0.263004	NA	-1.88756	1	-1.78198	NA	-0.302505	1		brown
XLOC_001564	CUFF.1188.1	0.438321	NA	-0.747737	0.999085	0.80909	NA	0.878783	0.490002	-1.00787	NA	0.323109	NA	-0.893073	1	-1.07435	NA	-0.480214	1		turquoise
XLOC_001565	MRPL49	0.282331	NA	-0.302927	0.999085	0.102422	NA	0.28611	NA	-0.129532	NA	-0.125958	NA	2.02385	1	-0.925951	NA	-0.0238111	1		magenta
XLOC_001566	TMEM223	0.2831	0.765056	0.248651	0.999085	0.418614	0.474475	0.232903	0.582465	-0.0262723	NA	-0.18966	0.631307	0.257988	1	-0.471745	NA	0.474325	1		black
XLOC_001567	MRPL49	-0.315236	NA	-0.351322	NA	0.630536	NA	0.13867	NA	-0.750211	NA	0.61149	NA	-0.0708745	1	-0.279892	NA	-0.815337	1		#N/A
XLOC_001568	CUFF.1193.1,CUFF.1193.2	0.17276	0.806015	-0.0534399	0.999085	0.183159	0.972692	0.0757575	0.871665	0.121829	NA	-0.188286	0.533683	-0.416901	1	-0.35695	NA	-0.0295398	1		turquoise
XLOC_001569	CUFF.1194.1	0.0521464	NA	-0.217407	NA	-0.214324	NA	-0.199002	NA	0.530564	NA	-0.283027	NA	-0.459943	1	1.59449	NA	0.644031	1		purple
XLOC_001570	CUFF.1195.1	0.347478	0.889643	-0.273967	0.999085	-0.0202203	NA	0.248599	0.771725	0.0567509	NA	-0.276562	0.693942	-0.00753843	1	0.0726281	NA	-0.418598	1		turquoise
XLOC_001571	CUFF.1196.1	-0.700794	0.421768	0.0684903	0.999085	-0.0295441	NA	-0.870489	0.301253	0.757044	NA	0.251874	0.844418	0.220735	1	-0.545207	NA	0.0833405	1		tan
XLOC_001572	LOC107199441	0.3673	0.878838	0.112453	0.999085	0.0154215	NA	0.403939	0.675846	-0.236656	NA	-0.126514	0.90591	0.0155485	1	-0.084546	NA	0.310492	1		turquoise
XLOC_001573	LOC107199442,LOC107199443	0.521598	0.36484	0.00944013	0.999085	0.233548	0.995452	0.308964	0.604393	0.240356	NA	-0.496161	0.148793	0.173549	1	0.0307384	NA	0.0528781	1		turquoise
XLOC_001574	LOC107199443	NA	NA	NA	NA	NA	NA	NA	NA	NA	NA	NA	NA	NA	NA	NA	NA	NA	NA		#N/A
XLOC_001575	CUFF.1200.1,CUFF.1200.2	0.620191	0.18322	-0.0198073	0.999085	0.1407	0.999947	0.419946	0.386131	0.170668	NA	-0.526727	0.0802121	0.0601455	1	-0.0303413	NA	0.118595	1		turquoise
XLOC_001576	CUFF.1199.1	1.35729	NA	-0.769584	NA	0.639261	NA	1.13715	NA	0.0261214	NA	-0.919194	NA	-0.513436	1	-0.275923	NA	1.1415	1		turquoise
XLOC_001577	LOC107199444	NA	NA	NA	NA	NA	NA	NA	NA	NA	NA	NA	NA	NA	NA	NA	NA	NA	NA		#N/A
XLOC_001578	CUFF.1201.1,CUFF.1201.2	-0.10895	0.988227	0.834382	0.876686	-0.555691	NA	-0.133921	0.91739	0.0995216	NA	0.0365344	0.978222	-0.131161	1	-0.880696	NA	0.442939	1		red
XLOC_001579	CUFF.1202.1	0.529106	NA	0.416093	NA	0.817506	NA	0.462468	NA	-0.0782132	NA	-0.321871	NA	0.566722	1	-0.155474	NA	-0.10717	1		black
XLOC_001580	LOC107199445	-0.0406002	NA	-0.682999	NA	0.381881	NA	-0.223475	NA	0.422716	NA	-0.170866	NA	0.188153	1	0.0882315	NA	-1.21007	1		turquoise
XLOC_001581	LOC109022441	0.0448926	0.994033	0.146388	0.999085	-0.0389386	0.999947	0.0306624	0.955711	0.00711279	NA	-0.036017	0.945018	0.318841	1	-0.186309	NA	-0.0400606	1		lightcyan
XLOC_001582	NKPD1	0.875661	NA	-0.255168	NA	2.13286	NA	0.988801	NA	-0.593998	NA	-0.287842	NA	1.94549	1	-0.0342953	NA	-2.2509	1		#N/A
XLOC_001583	LOC107199447	0.626018	NA	-0.0562088	NA	1.68697	NA	0.0604629	NA	1.16722	NA	-1.01473	NA	1.61289	1	1.62478	NA	-0.202565	1		#N/A
XLOC_001584	PPP1R37	0.860901	0.0750808	0.227098	0.999085	-0.142384	0.999947	0.713607	0.0987842	-0.0416411	NA	-0.56053	0.184372	0.549909	1	-0.904304	NA	0.135283	1		brown
XLOC_001585	CUFF.1204.1	0.960415	0.012624	-0.0177098	0.999085	-0.347948	0.832548	0.758166	0.0630753	0.0483116	NA	-0.677767	0.0497879	0.531453	1	-0.0523697	NA	-0.135879	1	1	turquoise
XLOC_001586	LOC107199450	0.245395	0.903978	-0.0339019	0.999085	0.0251447	NA	0.312693	0.747526	-0.246587	NA	-0.0402796	0.972956	0.893802	1	-0.614265	NA	0.34249	1		turquoise
XLOC_001587	CUFF.1205.1	-1.03945	NA	-0.132781	NA	1.79302	NA	-0.404934	NA	-0.549243	NA	1.06453	NA	0.451951	1	4.43904	NA	1.30513	1		greenyellow
XLOC_001588	CUFF.1206.1,CUFF.1206.10,CUFF.1206.11,CUFF.1206.12,CUFF.1206.13,CUFF.1206.2,CUFF.1206.3,CUFF.1206.4,CUFF.1206.5,CUFF.1206.6,CUFF.1206.7,CUFF.1206.8,CUFF.1206.9	-0.71406	0.710763	-1.49365	0.903684	0.248411	0.999947	-0.936269	0.554808	0.826627	NA	0.158188	0.944151	-1.56173	1	-2.61433	NA	2.49204	0.833721		pink
XLOC_001589	TMEM127	0.135221	0.988709	-0.151181	0.999085	-0.133125	NA	0.0650253	0.961626	0.0788338	NA	-0.137254	0.909682	0.781027	1	0.161059	NA	-0.245779	1		yellow
XLOC_001590	LOC107199452	-0.381929	NA	0.174688	NA	-0.662033	NA	0.338855	NA	-1.09877	NA	0.898249	NA	-2.57757	1	-0.6364	NA	1.74875	1		#N/A
XLOC_001591	LOC107199453	NA	NA	NA	NA	NA	NA	NA	NA	NA	NA	NA	NA	NA	NA	NA	NA	NA	NA		#N/A
XLOC_001592	LOC107199454	0.185152	0.526513	-0.0341776	0.999085	-0.25968	0.694048	0.239364	0.416469	-0.196464	0.74378	-0.0323981	0.944217	-0.103684	1	-0.267237	0.99918	-0.383196	1		turquoise
XLOC_001593	CUFF.1209.1,CUFF.1209.2	0.295638	0.325426	0.337584	0.746397	-0.0165376	0.999947	0.343028	0.239957	-0.234895	0.735925	-0.0898127	0.844188	-0.451629	1	0.0495392	0.99918	0.123856	1		brown
XLOC_001594	CUFF.1210.1	0.973062	0.474314	0.0698338	0.999085	0.00129805	NA	0.800254	0.372276	-0.0225561	NA	-0.642518	0.410339	0.71694	1	-0.242341	NA	0.214169	1		turquoise
XLOC_001595	CUFF.1211.1	1.16488	NA	0.349705	0.999085	0.142645	NA	0.788367	0.574678	0.345402	NA	-0.98366	NA	-0.528801	1	2.51052	NA	-0.400173	1		grey60
XLOC_001596	CUFF.1212.1	1.60144	NA	0.0552523	0.999085	-0.737207	NA	1.04073	0.466326	0.908456	NA	-1.52746	NA	0.973175	1	-0.430975	NA	-0.301273	1		turquoise
XLOC_001597	CUFF.1213.1,CUFF.1213.2,CUFF.1213.3,CUFF.1213.4	0.0946282	0.700105	0.156953	0.999085	0.32822	0.337906	-0.0119561	0.980352	0.179682	NA	-0.159365	0.541035	0.35939	1	-0.0656803	NA	0.108595	1		black
XLOC_001598	CUFF.1214.1	-0.319122	0.89144	0.143273	0.999085	0.343939	NA	-0.115902	0.920805	-0.226802	NA	0.352752	0.674966	0.811433	1	0.399273	NA	0.609254	1		green
XLOC_001599	CUFF.1215.1	-0.51723	0.834442	0.10319	0.999085	0.363101	NA	-0.389924	0.662145	0.02515	NA	0.384918	0.651633	0.923179	1	0.0833578	NA	-0.575165	1		blue
XLOC_001600	CUFF.1216.1	1.08105	NA	1.2236	NA	-1.09804	NA	0.588186	NA	0.397477	NA	-0.963907	NA	3.68535	1	-1.71891	NA	-1.94518	1		lightcyan
XLOC_001601	EXOC3L2	0.403234	NA	0.278257	NA	0.2452	NA	0.265353	NA	0.121503	NA	-0.353586	NA	0.699241	1	1.01375	NA	0.0844877	1		tan
XLOC_001602	LOC107199455	-0.406019	NA	1.21838	NA	-0.910727	NA	-0.807699	NA	1.13176	NA	-0.159781	NA	2.21064	1	1.99291	NA	2.47116	1		black
XLOC_001603	LOC107199458	-1.3376	NA	-1.02124	NA	-0.284156	NA	-1.16575	NA	0.466476	NA	0.853803	NA	1.02089	1	-3.33697	NA	-2.94021	1		tan
XLOC_001604	CUFF.1217.1,CUFF.1217.10,CUFF.1217.11,CUFF.1217.12,CUFF.1217.13,CUFF.1217.14,CUFF.1217.2,CUFF.1217.3,CUFF.1217.4,CUFF.1217.5,CUFF.1217.6,CUFF.1217.7,CUFF.1217.8,CUFF.1217.9	-0.0640287	0.586862	0.291579	0.999085	0.294843	0.999947	-0.600742	0.762977	1.16273	NA	-0.532161	0.769869	-2.80288	0.97839	-2.58393	NA	1.76281	1		blue
XLOC_001605	CUFF.1218.1	0.622812	0.837318	-0.475545	0.999085	0.0272783	NA	0.452781	0.708508	0.108871	NA	-0.491299	0.615064	0.126438	1	-0.0824762	NA	1.32705	1		brown
XLOC_001606	CUFF.1220.1,LOC107199459	-0.734871	0.0725057	-0.626065	0.696911	-0.340294	0.942877	-0.796643	0.0627709	0.543578	NA	0.383586	0.584571	-0.181775	1	-0.383192	NA	0.00275946	1		purple
XLOC_001607	LOC107199459	-0.221427	0.837766	-0.50936	0.746397	-0.482972	0.5455	-0.249888	0.643116	0.16991	NA	0.0842121	0.894779	-0.451987	1	-1.13574	NA	0.0698465	1		pink
XLOC_001608	CUFF.1219.1	-1.14519	NA	-0.216589	NA	-0.618709	NA	-0.657268	NA	-0.311665	NA	1.03216	NA	-0.120251	1	-1.91275	NA	0.438271	1		red
XLOC_001609	LOC107199460	1.0542	0.376316	0.132073	0.999085	-0.0097821	NA	1.03775	0.216742	-0.385318	NA	-0.447524	0.66696	0.594911	1	-0.589453	NA	0.40696	1		turquoise
XLOC_001610	CUFF.1224.1	-0.813661	NA	0.988181	NA	0.669862	NA	-1.16711	NA	1.30834	NA	0.167327	NA	0.91928	1	0.360149	NA	-1.17591	1		tan
XLOC_001611	CUFF.1226.1	-0.58858	NA	-0.106714	NA	-0.39212	NA	-0.643611	NA	0.422051	NA	0.278686	NA	1.50736	1	0.486181	NA	-0.027711	1		purple
XLOC_001612	CUFF.1225.1,CUFF.1225.10,CUFF.1225.11,CUFF.1225.12,CUFF.1225.13,CUFF.1225.2,CUFF.1225.3,CUFF.1225.4,CUFF.1225.5,CUFF.1225.6,CUFF.1225.7,CUFF.1225.8,CUFF.1225.9	-0.558128	0.94847	2.13827	0.970558	-0.650851	0.999947	-0.63782	0.821829	0.472875	NA	0.245971	0.940098	-1.27495	1	-0.221014	NA	1.52576	1		red
XLOC_001613	CUFF.1227.1	0.00945035	0.99922	0.0720856	0.999085	0.0407913	0.999947	0.0122881	0.9833	-0.0101881	NA	-0.00204446	0.996804	-0.0791011	1	-0.253477	NA	0.0997075	1		green
XLOC_001614	LOC107199461	0.433566	NA	0.458268	0.999085	-0.108907	NA	0.769155	NA	-0.819734	NA	0.191479	NA	0.038451	1	-0.265113	NA	-0.070124	1		brown
XLOC_001615	CUFF.1229.1,CUFF.1230.1	-0.0333459	0.884888	0.1993	0.999085	0.193065	0.920385	0.0387944	0.925646	-0.124977	0.844534	0.0887751	0.788122	-0.358028	1	-0.245739	0.99918	-0.145339	1		green
XLOC_001616	GTPBP3	0.810991	0.540441	-0.0756382	0.999085	-0.00455371	NA	0.594178	0.516392	0.141114	NA	-0.635004	0.330627	-0.661883	1	0.31649	NA	0.989966	1		turquoise
XLOC_001617	SNRPA	0.142097	0.824136	-0.0273991	0.999085	0.013478	0.999947	0.134161	0.589001	-0.0506759	NA	-0.0770515	0.775324	0.053633	1	-0.21921	NA	-0.0600449	1		royalblue
XLOC_001618	IDH3G	0.889493	0.162336	-0.129721	0.999085	0.190188	NA	0.65066	0.286266	0.162776	NA	-0.697053	0.0961949	0.661581	1	0.235861	NA	0.363757	1		turquoise
XLOC_001619	CUFF.1233.1	0.9756	0.0275619	0.0595298	0.999085	0.202648	0.999947	0.732613	0.135055	0.129345	NA	-0.734006	0.0466505	0.0228625	1	-0.925697	NA	-0.181369	1	1	turquoise
XLOC_001620	CUFF.1234.1	0.202573	0.889643	0.0989634	0.999085	0.350568	0.859308	0.0992174	0.886221	0.114649	0.934299	-0.207265	0.680175	-0.0307373	1	-1.04446	0.639277	-0.191298	1		brown
XLOC_001621	RPL28	0.188773	0.75594	0.126313	0.999085	-0.0122596	0.999947	0.184545	0.553996	-0.0821424	0.92168	-0.0955522	0.783069	-0.0447137	1	-0.384425	0.979303	0.0024484	1		brown
XLOC_001622	CUFF.1236.1,CUFF.1236.2,CUFF.1236.3	NA	NA	NA	NA	NA	NA	NA	NA	NA	NA	NA	NA	NA	NA	NA	NA	NA	NA		#N/A
XLOC_001623	CUFF.1235.1,CUFF.1235.2	0.921883	NA	0.135495	NA	-0.464326	NA	0.720469	NA	0.0412801	NA	-0.647977	NA	1.15454	1	-0.366958	NA	0.331594	1		turquoise
XLOC_001624	LOC107199466	1.10444	NA	1.07602	NA	-0.774248	NA	0.624291	NA	0.787536	NA	-1.16885	NA	-2.69536	1	2.47392	NA	-1.58822	1		#N/A
XLOC_001625	FAU	0.294148	0.74054	0.211161	0.999085	-0.0224448	0.999947	0.233102	0.598293	-0.0133381	0.997311	-0.207768	0.602395	-0.519224	1	-0.464466	0.567929	0.450986	1		brown
XLOC_001626	LOC107199468	-0.224957	0.593985	0.148275	0.999085	0.143834	0.999947	-0.265696	0.419579	0.199002	NA	0.0778513	0.865933	-0.401952	1	-0.264143	NA	0.0923792	1		green
XLOC_001627	CUFF.1239.1	0.135065	0.940001	0.0608949	0.999085	0.114737	NA	0.209019	0.82361	-0.210779	NA	0.0125488	0.991303	0.45111	1	-0.433392	NA	0.619985	1		lightyellow
XLOC_001628	LOC107199469,LOC107199470	0.0128587	0.917768	-0.0410567	0.999085	-0.267589	0.981598	-0.0806457	0.912752	0.190832	NA	-0.103183	0.863794	-0.124785	1	-0.219442	NA	0.272383	1		cyan
XLOC_001629	LOC107199471	0.334869	0.546105	0.159142	0.999085	0.0604455	0.999947	0.333085	0.33849	-0.149463	NA	-0.157279	0.715563	-0.0531909	1	-0.125962	NA	0.0317174	1		brown
XLOC_001630	CUFF.1241.1	0.525927	NA	0.325676	NA	0.0457358	NA	0.306587	NA	0.26947	NA	-0.507885	NA	1.23479	1	-1.0004	NA	0.643326	1		turquoise
XLOC_001631	CUFF.1242.1	3.27367	NA	0.303962	NA	-0.239511	NA	2.99436	NA	0.761222	NA	-2.09645	NA	-2.52447	1	1.83198	NA	-1.136	1		magenta
XLOC_001632	LOC107199472	-0.432219	NA	-0.207877	NA	1.45444	NA	-0.619458	NA	0.581392	NA	-0.0288894	NA	2.68111	1	-0.968056	NA	-2.32888	1		#N/A
XLOC_001633	MRPL9	0.620391	0.68679	0.130914	0.999085	-0.236588	NA	0.498864	0.530468	-0.018788	NA	-0.420122	0.544085	0.2564	1	-1.56341	NA	0.267945	1		turquoise
XLOC_001634	CUFF.1245.1	1.2844	0.246392	0.143356	0.999085	0.206029	NA	0.906553	0.411166	0.407547	NA	-1.07431	0.110798	-0.999068	1	0.366691	NA	0.651348	1		magenta
XLOC_001635	TYK2	0.29419	0.823797	-0.19286	0.999085	0.0539282	0.999947	0.196803	0.732172	0.0754694	NA	-0.249994	0.570244	0.245084	1	-0.250404	NA	-0.208427	1		turquoise
XLOC_001636	CUFF.1248.1,CUFF.1248.2,CUFF.1248.3,CUFF.1248.4,CUFF.1248.5	NA	NA	NA	NA	NA	NA	NA	NA	NA	NA	NA	NA	NA	NA	NA	NA	NA	NA		#N/A
XLOC_001637	SUOX	0.801979	0.0120824	0.0448835	0.999085	-0.411309	0.638988	0.822595	0.0168049	-0.383266	NA	-0.322065	0.581241	0.325112	1	-0.392385	0.743035	0.327652	1	1	brown
XLOC_001638	CUFF.1247.1,CUFF.1247.2,CUFF.1247.3	-0.367724	NA	-0.228609	NA	1.44229	NA	-0.579766	NA	0.659001	NA	-0.0187988	NA	-0.14701	1	-1.25049	NA	-1.03098	1		turquoise
XLOC_001639	CUFF.1249.1,CUFF.1249.10,CUFF.1249.11,CUFF.1249.12,CUFF.1249.13,CUFF.1249.14,CUFF.1249.15,CUFF.1249.2,CUFF.1249.3,CUFF.1249.4,CUFF.1249.5,CUFF.1249.6,CUFF.1249.7,CUFF.1249.8,CUFF.1249.9	0.303527	0.728596	-0.0585671	0.999085	0.0277547	0.999947	0.175826	0.755851	0.133239	NA	-0.287755	0.436906	-0.660969	1	-0.363938	NA	0.47709	1		magenta
XLOC_001640	LOC107199476	0.587271	0.0960314	0.0564701	0.999085	0.0436849	0.999947	0.51975	0.0678891	-0.115516	NA	-0.344668	0.304938	0.309851	1	-0.377479	NA	-0.0887275	1		brown
XLOC_001641	CUFF.1251.1	0.159242	0.948794	-0.147701	0.999085	0.0116532	NA	0.00157637	0.999524	0.276999	NA	-0.25317	0.833024	0.834355	1	0.148963	NA	0.424814	1		turquoise
XLOC_001642	LOC107199478	0.644268	NA	-0.174253	NA	0.508232	NA	0.880879	NA	-0.714314	NA	0.00866865	NA	0.98352	1	-0.221058	NA	-0.105031	1		lightyellow
XLOC_001643	LOC107199479	NA	NA	NA	NA	NA	NA	NA	NA	NA	NA	NA	NA	NA	NA	NA	NA	NA	NA		#N/A
XLOC_001644	LOC107199480	1.0898	NA	-1.04162	NA	-0.126789	NA	0.830397	NA	0.15465	NA	-0.798653	NA	0.0428635	1	0.227911	NA	0.246695	1		magenta
XLOC_001645	CUFF.1252.1	1.16582	NA	-0.0322647	0.999085	-0.081773	NA	0.830316	0.430732	0.351288	NA	-0.963497	NA	-0.658334	1	0.949337	NA	-0.098479	1		turquoise
XLOC_001646	CUFF.1253.1	0.427399	0.900923	0.148791	0.999085	0.167624	NA	0.311459	0.782158	0.0534637	NA	-0.332372	0.722159	0.165328	1	-1.01322	NA	0.136585	1		turquoise
XLOC_001647	CUFF.1254.1	0.143881	NA	0.291872	0.999085	0.507082	NA	0.338	0.790275	-0.442624	NA	0.143277	NA	-0.11389	1	-0.589684	NA	0.580753	1		lightyellow
XLOC_001648	CDC37	0.334234	0.384228	-0.0896967	0.999085	-0.207908	0.873055	0.242929	0.411166	0.0385811	NA	-0.260093	0.24874	-0.113837	1	-0.200742	NA	0.0867434	1		turquoise
XLOC_001649	LOC107199481	0.222128	0.899853	0.550406	0.589722	-0.199925	0.999947	0.153133	0.797784	0.0354261	NA	-0.180939	0.720605	0.390162	1	-0.251662	NA	0.911998	1		turquoise
XLOC_001650	LOC107199483	0.811058	0.0215699	0.144214	0.999085	0.0265573	0.999947	0.58058	0.183801	0.169138	NA	-0.651907	0.0173424	0.0545028	1	-0.245667	NA	0.592124	1	1	turquoise
XLOC_001651	LOC107199486	NA	NA	NA	NA	NA	NA	NA	NA	NA	NA	NA	NA	NA	NA	NA	NA	NA	NA		#N/A
XLOC_001652	KANSL3	0.278524	0.914126	0.160371	0.999085	-0.255093	NA	0.3455	0.757515	-0.256662	NA	-0.0549613	0.965142	-0.624454	1	0.252138	NA	0.368166	1		pink
XLOC_001653	CUFF.1257.1,CUFF.1258.1	-0.0756711	0.970419	0.225828	0.999085	-0.00502372	0.999947	-0.0532251	0.89589	-0.00694064	0.997311	0.0603362	0.862104	-0.179665	1	-0.142332	0.99918	-0.290201	1		green
XLOC_001654	IL10	0.382011	NA	-0.973797	NA	0.791283	NA	1.40051	NA	-1.94571	NA	0.97889	NA	1.24391	1	-1.60621	NA	0.509186	1		#N/A
XLOC_001655	LOC107199488	0.406098	NA	0.129569	NA	1.11143	NA	0.499337	NA	-0.389545	NA	-0.109848	NA	1.3585	1	1.04325	NA	0.146425	1		#N/A
XLOC_001656	LOC107199489	0.832691	NA	0.894856	NA	0.914927	NA	0.425339	NA	0.607952	NA	-0.897104	NA	2.05458	1	1.87405	NA	1.55766	1		#N/A
XLOC_001657	CUFF.1259.1	-0.017993	NA	-0.400913	NA	-0.676804	NA	-0.22727	NA	0.514261	NA	-0.218104	NA	3.46472	1	0.548231	NA	1.31927	1		pink
XLOC_001658	CUFF.1260.1	-0.390026	NA	-0.0362478	NA	0.333902	NA	-0.251756	NA	-0.0679863	NA	0.32508	NA	1.63442	1	0.688253	NA	0.33264	1		black
XLOC_001659	CUFF.1261.1	0.219377	NA	0.685104	0.999085	-0.323917	NA	0.0801077	0.959173	0.216647	NA	-0.268899	NA	0.145493	1	1.13027	NA	-0.320705	1		grey
XLOC_001660	LOC107199490	-0.0416181	NA	0.811958	NA	-0.386344	NA	-0.51637	NA	1.33209	NA	-0.541474	NA	-0.840085	1	1.46688	NA	-0.154223	1		blue
XLOC_001661	CUFF.1262.1	0.218323	0.539849	-0.00592587	0.999085	-0.0563946	0.999947	0.163542	0.471312	0.0119845	NA	-0.164628	0.359104	-0.0856977	1	-0.191054	NA	0.0881334	1		turquoise
XLOC_001662	CUFF.1263.1	0.213475	0.944688	0.310057	0.999085	0.0930528	NA	0.146399	0.856822	0.0435696	NA	-0.178289	0.796293	0.200864	1	0.0274899	NA	-0.143002	1		brown
XLOC_001663	KRI1,LOC107199492	0.0130805	0.864202	0.0493535	0.999085	-0.191105	NA	-0.149893	0.87435	0.349403	NA	-0.176375	0.827692	0.028948	1	0.33211	NA	0.252593	1		pink
XLOC_001664	LENG1	1.07053	NA	-0.529518	NA	1.77193	NA	1.06617	NA	-0.413569	NA	-0.434601	NA	0.311318	1	1.26192	NA	-0.191798	1		turquoise
XLOC_001665	CUFF.1265.1	0.0181193	0.748185	0.0904433	0.999085	0.166289	0.987994	0.120438	0.77477	-0.210292	NA	0.0973503	0.803983	0.00927749	1	0.0712425	NA	0.0322576	1		lightyellow
XLOC_001666	CUFF.1266.1	0.796669	0.194968	-0.0378754	0.999085	-0.269285	0.988136	0.62179	0.222699	0.0472345	NA	-0.570622	0.17254	0.444883	1	0.0636821	NA	0.345121	1		turquoise
XLOC_001667	CUFF.1267.1	0.690339	0.696387	-0.147216	0.999085	0.0899376	NA	0.601419	0.497969	-0.108021	NA	-0.413118	0.624251	1.02931	1	-0.858327	NA	-0.309114	1		turquoise
XLOC_001668	CUFF.1269.1,CUFF.1269.2,CUFF.1269.3	1.01663	NA	1.77389	NA	1.37493	NA	0.303593	NA	1.7988	NA	-1.63775	NA	-6.12935	1	3.17028	NA	-3.30145	1		blue
XLOC_001669	CUFF.1268.1,CUFF.1268.2,CUFF.1268.3,CUFF.1268.4,CUFF.1268.5,CUFF.1268.6,CUFF.1268.7	1.75753	NA	0.591347	NA	0.494883	NA	2.28953	NA	-1.54739	NA	0.129102	NA	-1.09725	1	1.44719	NA	-2.72182	1		blue
XLOC_001670	GNL1	0.472267	NA	0.00108143	1	0.20092	NA	0.216411	0.8866	0.378398	NA	-0.528343	NA	-1.11616	1	-1.48936	NA	0.504932	1		turquoise
XLOC_001671	CUFF.1270.1	0.98663	NA	0.604062	NA	-0.0283122	NA	0.739024	NA	0.166785	NA	-0.754441	NA	0.588691	1	1.39302	NA	0.0878032	1		black
XLOC_001672	LOC109022443	1.0007	NA	-1.06505	NA	-0.264501	NA	1.16013	NA	-0.717628	NA	-0.20582	NA	0.383855	1	-2.15244	NA	-1.91081	1		turquoise
XLOC_001673	LOC109022443	0.597541	0.102308	-0.0718431	0.999085	0.188572	0.999947	0.345545	0.539717	0.299613	NA	-0.580217	0.0309379	0.240393	1	0.210301	NA	-0.452035	1		turquoise
XLOC_001674	LOC109022443	-0.0711212	0.0725057	-0.99945	0.914296	-0.314651	0.999947	0.889873	0.652853	-1.55958	NA	0.997076	0.533683	-1.32982	1	0.642702	NA	-0.687575	1		blue
XLOC_001675	CUFF.1273.1	0.143194	0.94651	0.166755	0.999085	-0.129484	0.999947	0.154926	0.810874	-0.0918234	NA	-0.055422	0.936577	0.185899	1	-0.723683	NA	0.590716	1		brown
XLOC_001676	LOC107199497	1.49161	NA	-0.338343	NA	0.06199	NA	1.2847	NA	-0.129187	NA	-0.844007	NA	-1.62608	1	1.6707	NA	0.554823	1		pink
XLOC_001677	CUFF.1274.1	0.0942956	0.990841	-0.074704	0.999085	0.434398	NA	0.0414713	0.973926	0.0649827	NA	-0.101138	0.922754	0.242735	1	0.446246	NA	0.394234	1		black
XLOC_001678	LOC107199498	-1.45547	NA	2.63126	NA	-0.305476	NA	-1.12434	NA	0.176343	NA	1.04486	NA	1.9454	1	0.227416	NA	0.963365	1		#N/A
XLOC_001679	PRF1	-1.48998	NA	-0.583005	NA	-1.04713	NA	-1.25858	NA	0.388397	NA	1.11035	NA	-1.3795	1	-0.332781	NA	-0.778895	1		#N/A
XLOC_001680	LOC107199500	-0.1607	NA	-2.05604	NA	0.903561	NA	0.323606	NA	-1.1423	NA	0.570934	NA	-0.928867	1	-0.322729	NA	-1.2256	1		yellow
XLOC_001681	CUFF.1275.1	0.226552	0.596271	-0.171392	0.999085	0.0441944	0.999947	0.0162884	0.986574	0.359694	NA	-0.343303	0.416535	0.154612	1	-0.591385	NA	0.390238	1		turquoise
XLOC_001682	CUFF.1277.1,CUFF.1277.2,CUFF.1277.3,CUFF.1278.1	-0.70098	0.690946	0.0235825	0.999085	-0.344394	NA	-0.148587	0.935745	-0.613427	NA	0.854212	0.438365	0.733439	1	-0.9601	NA	0.2006	1		red
XLOC_001683	CUFF.1276.1	-0.140283	0.385892	0.0832695	0.999085	0.0188346	0.999947	0.166706	0.825129	-0.499188	NA	0.373093	0.450573	-0.0898742	1	-0.793636	NA	0.621831	1		lightyellow
XLOC_001684	OLIG2	0.219309	NA	-0.817003	NA	-1.71641	NA	0.0388381	NA	0.252606	NA	-0.30235	NA	1.99644	1	-5.2623	NA	-2.6202	1		magenta
XLOC_001685	CUFF.1279.1	-0.572122	NA	-0.0815676	NA	-0.0115065	NA	-0.782398	NA	0.76902	NA	0.123847	NA	-1.77195	1	-1.0216	NA	0.477916	1		blue
XLOC_001686	LOC107199502	-0.139026	0.945975	0.244744	0.999085	0.188008	0.999947	-0.0946225	0.855334	-0.0198366	NA	0.114186	0.803047	-0.468898	1	-0.0936812	NA	-0.341497	1		green
XLOC_001687	LOC107199503	0.317789	NA	0.728073	NA	-0.247156	NA	0.294258	NA	-0.0785655	NA	-0.185717	NA	-0.582919	1	0.869571	NA	1.43773	1		black
XLOC_001688	CUFF.1280.1,CUFF.1280.2,CUFF.1280.3	-0.575418	0.628368	-0.457151	0.999085	0.071441	NA	-0.401783	0.553127	-0.0350661	NA	0.461041	0.408314	0.169233	1	-0.177425	NA	0.200605	1		blue
XLOC_001689	TUT1	1.20325	0.0562856	-0.0338528	0.999085	-0.177657	NA	0.894943	0.205489	0.254769	NA	-0.937886	0.0368352	0.93177	1	-0.109721	NA	-0.591203	1		turquoise
XLOC_001690	CUFF.1281.1	0.344794	NA	0.775047	NA	0.126414	NA	-0.0203699	NA	0.746934	NA	-0.592839	NA	0.632888	1	0.161291	NA	-0.884543	1		black
XLOC_001691	CUFF.1282.1,CUFF.1282.2	2.04423	NA	-0.152021	0.999085	1.11457	NA	1.65017	NA	0.396621	NA	-1.44967	NA	0.433418	1	-1.20688	NA	-1.94229	1		turquoise
XLOC_001692	CUFF.1283.1	0.745914	NA	-0.151308	NA	0.00985383	NA	0.73731	NA	-0.291329	NA	-0.334762	NA	1.80015	1	-0.960688	NA	1.18656	1		turquoise
XLOC_001693	LOC107199505	0.587963	NA	1.30783	NA	2.68498	NA	0.373908	NA	0.308455	NA	-0.571819	NA	1.6053	1	-0.712856	NA	-0.892836	1		#N/A
XLOC_001694	CUFF.1284.1	0.349254	0.572876	0.0822932	0.999085	0.155066	0.999947	0.226304	0.609793	0.102235	NA	-0.304496	0.310399	-0.405928	1	-0.282831	NA	0.255092	1		brown
XLOC_001695	CUFF.1285.1	-1.32728	NA	-3.7117	NA	-1.73875	NA	-0.387228	NA	-0.53338	NA	1.36595	NA	5.29186	1	2.65102	NA	5.00153	1		#N/A
XLOC_001696	LOC107199506	1.16691	NA	1.43425	NA	-0.758508	NA	1.69165	NA	-1.47638	NA	0.132423	NA	-0.400515	1	-0.0239807	NA	-0.114853	1		#N/A
XLOC_001697	LOC107199507	0.996456	NA	1.00403	NA	0.147078	NA	0.499337	NA	0.69181	NA	-1.06086	NA	-0.0580214	1	2.16267	NA	0.13077	1		#N/A
XLOC_001698	CUFF.1287.1	0.818228	0.533692	-0.370005	0.999085	-0.172148	NA	0.621534	0.477523	0.100821	NA	-0.614571	0.353944	0.591635	1	-0.146595	NA	-0.0391474	1		turquoise
XLOC_001699	CUFF.1286.1	-0.228364	0.963428	-0.123228	0.999085	0.103043	NA	-0.207301	0.844438	0.0705053	NA	0.138267	0.89518	-0.0464559	1	0.66976	NA	0.194577	1		yellow
XLOC_001700	CUFF.1288.1	-0.218791	0.785461	0.0693329	0.999085	0.368941	0.640749	-0.0898475	0.872409	-0.138789	NA	0.235289	0.52135	-0.0975307	1	0.0400224	NA	0.0351564	1		green
XLOC_001701	LOC107199508	-1.03656	NA	-0.351319	NA	0.630539	NA	-0.943334	NA	0.331793	NA	0.61149	NA	-1.42657	1	1.08877	NA	-0.802406	1		#N/A
XLOC_001702	CUFF.1289.1	0.288041	0.513149	-0.0121942	0.999085	0.183682	NA	0.445623	0.456056	-0.436436	NA	0.0447922	0.958638	0.0577212	1	0.313167	NA	-0.0431262	1		brown
XLOC_001703	CUFF.1290.1	0.71262	0.0894149	0.0517135	0.999085	0.00404029	0.999947	0.563829	0.143998	0.0121812	NA	-0.500703	0.138635	0.623549	1	-0.316435	NA	-0.0676889	1		turquoise
XLOC_001704	CUFF.1291.1	0.667745	0.135574	-0.0487659	0.999085	-0.0749426	0.999947	0.555522	0.139536	-0.052375	NA	-0.435099	0.240273	0.606137	1	-0.371837	NA	-0.103351	1		turquoise
XLOC_001705	CUFF.1292.1	-0.30607	NA	-1.64003	NA	1.33391	NA	-0.0183924	NA	-0.383016	NA	0.391939	NA	-0.884705	1	-4.06652	NA	-1.71782	1		yellow
XLOC_001706	GRWD1	1.04747	NA	-0.0724848	0.999085	0.200102	NA	0.776191	NA	0.198736	NA	-0.812325	NA	0.812956	1	0.360574	NA	0.585575	1		turquoise
XLOC_001707	CUFF.1293.1	0.0572202	0.937531	-0.0344257	0.999085	0.209264	0.999947	-0.0246169	0.973076	0.144402	NA	-0.113595	0.831756	0.297618	1	0.0919015	NA	0.240953	1		lightgreen
XLOC_001708	LOC107199511	NA	NA	NA	NA	NA	NA	NA	NA	NA	NA	NA	NA	NA	NA	NA	NA	NA	NA		#N/A
XLOC_001709	CUFF.1295.1	3.23725	NA	-1.76903	NA	0.933871	NA	2.30578	NA	1.85557	NA	-2.95246	NA	2.13007	1	1.91603	NA	1.23992	1		turquoise
XLOC_001710	CUFF.1296.1	0.401095	NA	0.884998	NA	0.318691	NA	0.161599	NA	0.357967	NA	-0.465217	NA	0.987037	1	-0.932869	NA	-1.00782	1		brown
XLOC_001711	CUFF.1297.1	-0.308841	NA	0.805226	NA	0.174405	NA	-0.485451	NA	0.520982	NA	0.00862939	NA	-2.3567	1	-0.334866	NA	-1.5552	1		#N/A
XLOC_001712	CUFF.1298.1	0.39698	NA	-0.489428	0.999085	-0.0683376	NA	0.575669	NA	-0.526452	NA	0.032703	NA	0.910528	1	-0.0602563	NA	0.704066	1		greenyellow
XLOC_001713	CUFF.1299.1,CUFF.1299.10,CUFF.1299.11,CUFF.1299.12,CUFF.1299.2,CUFF.1299.3,CUFF.1299.4,CUFF.1299.5,CUFF.1299.6,CUFF.1299.7,CUFF.1299.8,CUFF.1299.9	-0.139812	0.3408	0.157883	0.999085	0.060245	0.999947	-0.323715	0.514273	0.463672	NA	-0.103456	0.870224	0.525352	1	-0.775798	NA	-0.291794	1		black
XLOC_001714	CUFF.1300.1	0.108718	0.971841	-0.373544	0.999085	0.0269066	0.999947	0.0378057	0.963219	0.0899832	NA	-0.122711	0.856217	-0.306615	1	0.985078	NA	0.0552116	1		yellow
XLOC_001715	LOC107199512	1.11329	0.223951	0.211256	0.999085	-0.0923502	NA	0.890719	0.241202	0.0669104	NA	-0.771691	0.19959	1.11083	1	-0.772774	NA	-0.458418	1		turquoise
XLOC_001716	LOC107199513	NA	NA	NA	NA	NA	NA	NA	NA	NA	NA	NA	NA	NA	NA	NA	NA	NA	NA		#N/A
XLOC_001717	CUFF.1301.1	0.989414	0.125832	-0.0906674	0.999085	-1.20522	0.073555	1.09052	0.0950134	-0.619873	NA	-0.284073	0.848748	-0.253223	1	0.818075	NA	1.39068	1		pink
XLOC_001718	LOC107199514	0.719	NA	1.96266	NA	0.433654	NA	0.0580691	NA	1.5023	NA	-1.18056	NA	2.06678	1	2.80326	NA	-0.150253	1		black
XLOC_001719	CUFF.1304.1	1.43518	NA	3.93949	NA	-0.981757	NA	1.00799	NA	0.879908	NA	-1.45799	NA	2.46774	1	1.81486	NA	1.60755	1		black
XLOC_001720	CUFF.1305.1	1.95258	NA	2.87299	NA	1.27296	NA	1.06265	NA	1.57898	NA	-2.20786	NA	0.00404368	1	4.88455	NA	-1.47607	1		#N/A
XLOC_001721	CUFF.1306.1	-0.369719	0.952171	0.629915	0.999085	0.511622	NA	-0.383062	0.825129	0.213745	NA	0.154888	0.93408	-0.45085	1	3.29683	NA	-1.17227	1		blue
XLOC_001722	LOC107199515	0.274474	0.518727	0.320774	0.999085	-0.0558662	NA	-0.0860681	0.947944	0.7314	NA	-0.539426	0.47327	0.200444	1	0.463855	NA	-0.516039	1		yellow
XLOC_001723	CUFF.1307.1	0.21886	0.666546	-0.0943939	0.999085	0.0756979	0.999947	0.105322	0.804189	0.141316	NA	-0.231281	0.358113	-0.0353845	1	-0.272535	NA	0.0340003	1		turquoise
XLOC_001724	CUFF.1308.1	0.183844	0.985074	0.604205	0.999085	0.229513	NA	0.134968	0.920805	0.0139842	NA	-0.138105	0.905746	0.603219	1	-0.605237	NA	0.381654	1		tan
XLOC_001725	CUFF.1309.1	0.0127975	NA	-0.0267927	0.999085	-0.395711	NA	-0.246889	NA	0.606781	NA	-0.284361	NA	0.0656971	1	-0.626988	NA	0.413595	1		brown
XLOC_001726	CUFF.1310.1,CUFF.1310.2,CUFF.1310.3	0.190519	0.867461	0.0574252	0.999085	-0.0534568	0.999947	0.0143549	0.989825	0.284318	NA	-0.279442	0.693353	0.317599	1	0.872482	NA	0.276953	1		black
XLOC_001727	CUFF.1311.1	-0.0606715	0.942694	0.148371	0.999085	0.162577	0.973426	-0.00820444	0.987009	-0.0749558	NA	0.083124	0.802122	-0.16343	1	0.0230567	NA	0.347806	1		green
XLOC_001728	CUFF.1312.1,CUFF.1312.2,CUFF.1312.3,CUFF.1312.4	1.00379	0.287213	-0.204734	0.999085	0.186619	NA	0.993848	0.145361	-0.361826	NA	-0.423515	0.644807	-0.277745	1	-1.16712	NA	-0.571387	1		brown
XLOC_001729	LOC107199516	-4.01581	0.00351464	-0.306781	0.999085	-0.0689003	NA	-3.77828	0.00764381	1.77917	NA	2.55086	0.323178	-2.84611	1	3.23036	NA	-2.06618	1	2	blue
XLOC_001730	CUFF.1313.1	0.731529	0.15188	0.0501217	0.999085	0.233807	0.988136	0.572262	0.201689	0.0361021	NA	-0.524041	0.153811	0.303829	1	-0.208469	NA	-0.0935506	1		turquoise
XLOC_001731	CUFF.1315.1	NA	NA	NA	NA	NA	NA	NA	NA	NA	NA	NA	NA	NA	NA	NA	NA	NA	NA		#N/A
XLOC_001732	CUFF.1314.1,CUFF.1314.2	-1.03656	NA	-0.351319	NA	0.630539	NA	-0.943334	NA	0.331793	NA	0.61149	NA	-1.42657	1	1.08877	NA	-0.802406	1		#N/A
XLOC_001733	LOC107199518	1.74953	NA	-0.0810262	NA	-0.688685	NA	1.33989	NA	0.491085	NA	-1.33564	NA	-1.87735	1	-0.584984	NA	1.28934	1		grey60
XLOC_001734	CUFF.1316.1,CUFF.1316.2	0.671414	0.23088	-0.24745	0.999085	-0.278211	0.958482	0.543809	0.220806	-0.00825098	NA	-0.455053	0.251192	-0.652105	1	-0.437018	NA	-0.318298	1		pink
XLOC_001735	CUFF.1317.1	-0.0738721	NA	-0.376871	NA	0.15336	NA	-0.309803	NA	0.531249	NA	-0.197656	NA	1.17828	1	2.60786	NA	0.383407	1		blue
XLOC_001736	CUFF.1318.1	-0.117072	0.991748	0.0214151	0.999085	-0.198058	NA	-0.0966905	0.935745	0.0121699	NA	0.081604	0.945018	0.474866	1	-0.611491	NA	-0.150318	1		pink
XLOC_001737	CUFF.1321.1,CUFF.1321.2	-0.625422	NA	1.15093	NA	0.354139	NA	-0.400192	NA	-0.0701444	NA	0.488941	NA	3.1745	1	2.03759	NA	2.1648	1		black
XLOC_001738	CUFF.1320.1,CUFF.1320.2,CUFF.1320.3,CUFF.1320.4,CUFF.1320.5,CUFF.1320.6,CUFF.1320.7,CUFF.1320.8	0.361799	0.850864	-0.363449	0.999085	-0.776383	NA	0.449371	0.668458	-0.352182	NA	-0.0543077	0.966664	0.741704	1	1.63702	NA	-0.0384032	1		yellow
XLOC_001739	CUFF.1319.1	2.77909	NA	-0.297348	NA	-0.240092	NA	2.74143	NA	-0.717221	NA	-0.861701	NA	2.03855	1	-0.618636	NA	-1.50003	1		turquoise
XLOC_001740	CUFF.1322.1	0.334108	0.466712	-0.0756154	0.999085	0.325832	0.615037	0.200671	0.626059	0.127808	NA	-0.307483	0.22719	0.691193	1	-0.0760743	NA	-0.000297728	1		turquoise
XLOC_001741	CUFF.1323.1	0.629558	0.814113	0.400542	0.999085	0.0932518	NA	0.451967	0.691613	0.10974	NA	-0.495595	0.583161	1.43795	1	0.409616	NA	0.753151	1		black
XLOC_001742	CUFF.1324.1	0.690819	NA	0.225247	NA	-0.299255	NA	0.822822	NA	-0.546644	NA	-0.122851	NA	-0.361048	1	2.56665	NA	-0.127243	1		grey60
XLOC_001743	CUFF.1325.1,CUFF.1325.2	0.380046	0.702891	-0.292935	0.999085	0.00940855	0.999947	0.41391	0.487866	-0.238861	NA	-0.134268	0.851707	0.6466	1	-0.227698	NA	0.266033	1		magenta
XLOC_001744	LOC107199519	0.406107	NA	0.610465	NA	-0.331252	NA	0.13867	NA	0.331793	NA	-0.470514	NA	-1.42333	1	1.10208	NA	-0.810957	1		#N/A
XLOC_001745	LOC107199520	0.577667	0.490926	0.506505	0.999085	0.0492351	NA	0.337149	0.667052	0.287492	NA	-0.561972	0.224358	0.358171	1	0.511403	NA	0.0887793	1		turquoise
XLOC_001746	LOC107199521	0.13429	NA	0.344273	NA	0.399353	NA	0.157482	NA	-0.108805	NA	-0.040298	NA	-0.330296	1	0.569255	NA	-0.533439	1		yellow
XLOC_001747	CUFF.1327.1,CUFF.1327.2,CUFF.1327.3,CUFF.1327.4,CUFF.1327.5,CUFF.1327.6	0.0282747	0.689759	-0.274714	0.999085	0.0285231	0.999947	-0.170839	0.829351	0.437348	NA	-0.223773	0.741707	-0.488297	1	0.0695704	NA	-0.308351	1		yellow
XLOC_001748	CUFF.1328.1	0.808201	NA	-0.208333	0.999085	0.558788	NA	0.528607	NA	0.337858	NA	-0.729908	NA	0.79218	1	-2.00004	NA	0.266784	1		turquoise
XLOC_001749	CUFF.1329.1,CUFF.1329.2	0.77549	0.797776	-0.404645	0.999085	-1.151	NA	0.844145	0.589913	-0.493287	NA	-0.23197	0.904173	0.471302	1	2.86056	NA	-1.79705	1		turquoise
XLOC_001750	LOC107199522	-0.53084	NA	0.770318	0.999085	0.268964	NA	-0.0965375	NA	-0.452962	NA	0.652274	NA	0.439757	1	-2.10659	NA	0.999692	1		greenyellow
XLOC_001751	CUFF.1330.1	-0.79013	NA	-0.326354	NA	-0.204404	NA	-0.331587	NA	-0.427288	NA	0.815966	NA	-0.784204	1	-1.24203	NA	1.55805	1		red
XLOC_001752	LOC107199523	1.50239	NA	-0.153632	NA	1.42849	NA	1.78177	NA	-1.15833	NA	-0.16663	NA	-2.36217	1	2.78936	NA	-1.30769	1		lightgreen
XLOC_001753	CUFF.1331.1,CUFF.1331.2	-1.64306	0.704505	0.504823	0.999085	-0.0164756	0.999947	-0.531236	0.842009	-0.482758	NA	1.5795	0.402487	-4.34933	0.045046	2.24316	NA	-0.989758	1		greenyellow
XLOC_001754	CUFF.1332.1	0.715514	NA	0.400903	NA	-0.0172977	NA	0.603262	NA	-0.0707204	NA	-0.453443	NA	0.634187	1	-0.688276	NA	-1.44508	1		turquoise
XLOC_001755	CUFF.1333.1	0.378828	NA	-0.349429	NA	-0.826014	NA	0.21479	NA	0.193574	NA	-0.364338	NA	1.54468	1	-0.959597	NA	-1.70665	1		brown
XLOC_001756	LOC107199524	0.842442	0.139599	0.0278177	0.999085	-0.13823	NA	0.548277	0.425965	0.328783	NA	-0.755146	0.0494197	0.437159	1	-0.203006	NA	-0.321948	1		turquoise
XLOC_001757	LOC107199525	0.409132	NA	1.12202	NA	-1.79843	NA	0.319005	NA	-0.0981022	NA	-0.217425	NA	2.5971	1	0.0886809	NA	2.77698	1		tan
XLOC_001758	CUFF.1334.1	2.17261	NA	-0.679814	NA	-1.41536	NA	2.20882	NA	-0.908359	NA	-0.760283	NA	-3.90272	1	0.257993	NA	-0.670643	1		turquoise
XLOC_001759	CUFF.1336.1	0.765098	0.390952	-0.433983	0.999085	0.220153	0.999947	0.525705	0.496895	0.197303	NA	-0.64235	0.211136	0.438847	1	0.290192	NA	-0.902514	1		turquoise
XLOC_001760	CUFF.1335.1	0.474258	0.465261	0.330944	0.999085	-0.00138801	0.999947	0.209065	0.816821	0.413206	NA	-0.546311	0.251639	-0.167684	1	-1.06849	NA	0.338715	1		brown
XLOC_001761	CUFF.1338.1,CUFF.1338.2,CUFF.1338.3,CUFF.1338.4,CUFF.1338.5	0.157442	0.972593	-0.0511652	0.999085	-0.168473	NA	0.185908	0.87758	-0.133205	NA	-0.0459718	0.971267	-0.38424	1	0.428231	NA	-0.030731	1		red
XLOC_001762	CUFF.1337.1,CUFF.1337.2	2.07413	NA	0.0565563	NA	-0.390178	NA	1.5245	NA	0.614868	NA	-1.63633	NA	3.10437	1	-1.17668	NA	0.561256	1		turquoise
XLOC_001763	LOC107199527	1.12569	NA	0.128403	NA	0.129451	NA	0.49934	NA	0.692463	NA	-1.19009	NA	-0.176619	1	-0.353453	NA	1.91561	1		#N/A
XLOC_001764	CUFF.1339.1	0.358179	0.736669	0.0210816	0.999085	0.155622	NA	0.436602	0.546818	-0.317548	NA	-0.0734567	0.937469	-0.477522	1	-0.552671	NA	0.0200578	1		royalblue
XLOC_001765	LOC107199528	-0.880565	NA	-1.03243	NA	0.0907749	NA	-0.240602	NA	-0.68268	NA	1.00647	NA	-0.912455	1	-2.08276	NA	0.4129	1		salmon
XLOC_001766	LOC107199529	0.382139	0.8029	-0.0528719	0.999085	-0.0858881	0.999947	0.296553	0.64106	0.0124641	NA	-0.276926	0.616612	0.495975	1	-0.825081	NA	-0.0221347	1		turquoise
XLOC_001767	CUFF.1341.1	-0.812573	0.0801589	0.138501	0.999085	-0.0409981	0.999947	-0.375741	0.600558	-0.332587	NA	0.800996	0.0237202	0.248167	1	-0.384022	NA	-0.0993108	1		red
XLOC_001768	CUFF.1342.1	-0.172122	0.0436098	0.0521809	0.999085	-0.113298	0.999947	0.0837662	0.870053	-0.388805	0.183583	0.333002	0.167041	-0.0576315	1	-0.43937	0.99918	-0.0114971	1	3	red
XLOC_001769	LOC107199530	-0.011198	NA	1.1378	NA	-0.858579	NA	0.0825599	NA	-0.172684	NA	0.117175	NA	-3.75901	1	3.53824	NA	-3.67151	1		#N/A
XLOC_001770	CUFF.1343.1	0.135609	0.882551	0.00628046	0.999085	0.157392	0.970555	0.129618	0.685878	-0.0534057	0.958019	-0.0724144	0.829486	-0.347995	1	-0.309113	0.99918	0.0860292	1		brown
XLOC_001771	LOC107199531	NA	NA	NA	NA	NA	NA	NA	NA	NA	NA	NA	NA	NA	NA	NA	NA	NA	NA		#N/A
XLOC_001772	LOC107199532	0.996456	NA	1.00403	NA	0.147078	NA	0.499337	NA	0.69181	NA	-1.06086	NA	-0.0580214	1	2.16267	NA	0.13077	1		#N/A
XLOC_001773	LOC107199533	0.536932	0.543333	-0.369929	0.999085	0.0331098	0.999947	0.38516	0.531177	0.0948093	NA	-0.430061	0.318595	-0.134217	1	0.0871333	NA	-0.259536	1		turquoise
XLOC_001774	CUFF.1344.1	0.243363	0.809874	-0.20729	0.999085	0.0465474	NA	-0.00664272	0.99518	0.454649	NA	-0.398754	0.634677	0.489344	1	-0.11736	NA	0.21724	1		turquoise
XLOC_001775	CUFF.1345.1,CUFF.1345.2,CUFF.1345.3,CUFF.1345.4,CUFF.1345.5,CUFF.1345.6	0.0444222	0.727987	-0.212988	0.999085	0.131044	0.999947	0.334524	0.782533	-0.589777	NA	0.282488	0.792605	-0.668236	1	0.00726996	NA	-1.35896	1		pink
XLOC_001776	LOC107199534	0.244065	0.710763	0.313841	0.999085	-0.197589	0.999947	0.321069	0.549248	-0.267988	NA	-0.0305409	0.967029	0.137044	1	-0.388542	NA	-0.00808274	1		magenta
XLOC_001777	LOC107199535	-0.401524	0.884888	0.0538907	0.999085	0.148272	NA	-0.268334	0.775058	-0.0529883	NA	0.329678	0.680175	0.00489035	1	-1.10613	NA	-0.0374184	1		red
XLOC_001778	CUFF.1348.1	-0.817967	NA	-0.117053	NA	-0.305287	NA	-0.689354	NA	0.196776	NA	0.580379	NA	0.315836	1	-0.259427	NA	0.164519	1		pink
XLOC_001779	CUFF.1350.1	-0.417047	0.899597	-0.042199	0.999085	-0.0327293	NA	-0.11927	0.94187	-0.310262	NA	0.475683	0.693942	-0.559421	1	-2.54379	NA	1.08465	1		green
XLOC_001780	CUFF.1349.1	0.280494	NA	-0.0391625	NA	0.634707	NA	0.494901	NA	-0.521493	NA	0.114401	NA	1.81331	1	-0.881694	NA	0.936451	1		brown
XLOC_001781	CUFF.1351.1	-0.179945	0.788545	0.156394	0.999085	0.0898828	0.999947	-0.125148	0.679233	-0.0151815	0.988801	0.144162	0.57162	-0.298953	1	-0.414318	0.957908	-0.0510546	1		green
XLOC_001782	CUFF.1352.1	-0.353495	0.909182	0.041565	0.999085	0.466662	NA	-0.377087	0.732564	0.226154	NA	0.162347	0.893798	-0.2682	1	1.65553	NA	-0.324603	1		blue
XLOC_001783	CUFF.1353.1	1.59159	0.137936	-0.121833	0.999085	0.257453	NA	1.26933	0.182415	0.131826	NA	-1.08951	0.141748	1.51031	1	0.590146	NA	0.430618	1		turquoise
XLOC_001784	LOC107199536	NA	NA	NA	NA	NA	NA	NA	NA	NA	NA	NA	NA	NA	NA	NA	NA	NA	NA		#N/A
XLOC_001785	LOC107199537	NA	NA	NA	NA	NA	NA	NA	NA	NA	NA	NA	NA	NA	NA	NA	NA	NA	NA		#N/A
XLOC_001786	CUFF.1355.1	0.155049	0.889643	0.0269478	0.999085	0.0609415	0.999947	0.181569	0.714569	-0.127459	NA	-0.0463015	0.937072	0.823347	1	-0.20814	NA	-0.15265	1		yellow
XLOC_001787	CUFF.1354.1	0.0894836	0.837889	-0.00601848	0.999085	0.09432	0.999947	0.16762	0.724756	-0.197544	NA	0.0398347	0.944072	0.285447	1	-0.194863	NA	-0.491607	1		royalblue
XLOC_001788	LOC107199538	2.39846	NA	1.4679	NA	0.615143	NA	1.88058	NA	0.223058	NA	-1.67036	NA	-1.1856	1	-2.17382	NA	1.10192	1		black
XLOC_001789	LOC107199539	0.806187	NA	-0.188858	NA	-0.55522	NA	0.5916	NA	0.152131	NA	-0.634383	NA	-0.0905346	1	0.186603	NA	0.124377	1		pink
XLOC_001790	LOC107199540	-0.437909	NA	-0.20565	NA	0.0413386	NA	-0.337278	NA	0.0209334	NA	0.32475	NA	-0.265531	1	0.218087	NA	-0.70357	1		red
XLOC_001791	LOC107199541,LOC107199542	0.842873	NA	0.558427	NA	0.212624	NA	0.478241	NA	0.413977	NA	-0.816777	NA	1.39467	1	2.57574	NA	-1.05749	1		turquoise
XLOC_001792	LOC107199543	0.203992	0.905717	-0.288157	0.999085	-0.0397913	NA	0.0847822	0.920805	0.162766	NA	-0.230702	0.706172	-0.052407	1	0.0292443	NA	-0.282843	1		turquoise
XLOC_001793	CUFF.1358.1	-0.149527	0.980893	0.13789	0.999085	-0.224145	NA	-0.121813	0.89885	0.0195453	NA	0.100508	0.908033	-0.471967	1	0.523034	NA	-0.0245323	1		tan
XLOC_001794	LOC107199544	0.0588991	0.965506	-0.0176922	0.999085	-0.0689328	0.999947	0.0700302	0.856822	-0.0503661	NA	-0.0177694	0.966025	-0.314684	1	-0.425431	NA	-0.0413658	1		brown
XLOC_001795	LOC107199546	-1.04473	NA	2.23195	NA	0.816461	NA	-0.668597	NA	-0.0213721	NA	0.899797	NA	1.11821	1	-1.88374	NA	-2.53512	1		#N/A
XLOC_001796	CUFF.1360.1	-0.257018	NA	0.601315	0.999085	-0.17974	NA	-0.422457	NA	0.502605	NA	-0.0350881	NA	-0.838201	1	0.248086	NA	0.72961	1		tan
XLOC_001797	LOC107199771	-0.826281	0.257599	0.0274783	0.999085	0.353626	0.971395	-0.697637	0.197467	0.222318	NA	0.561779	0.347054	-1.3274	1	-0.0202577	NA	0.0884557	1		blue
XLOC_001798	PGAP2	NA	NA	NA	NA	NA	NA	NA	NA	NA	NA	NA	NA	NA	NA	NA	NA	NA	NA		#N/A
XLOC_001799	LOC107207533,NUP98	0.212841	0.793689	-0.0941344	0.999085	0.0325227	0.999947	0.182633	0.597722	-0.0392097	NA	-0.134872	0.693942	0.385272	1	-0.239169	0.99918	0.28756	1		turquoise
XLOC_001800	CHRNA10	-1.54744	NA	-1.18404	NA	-0.0753754	NA	-1.09694	NA	-0.122273	NA	1.27185	NA	1.88116	1	2.1791	NA	0.721759	1		#N/A
XLOC_001801	LOC107199699	-0.315226	NA	-0.452704	NA	0.444844	NA	0.458537	NA	-1.39482	NA	0.989918	NA	2.68474	1	0.0160885	NA	-0.467469	1		#N/A
XLOC_001802	LOC107199704	0.0246645	NA	-0.148977	NA	0.22691	NA	-0.372981	NA	0.980351	NA	-0.441826	NA	-0.679869	1	-0.263844	NA	0.460864	1		blue
XLOC_001803	LOC109022453	-2.86212	NA	-1.42869	NA	1.10468	NA	-2.43832	NA	1.09232	NA	2.10632	NA	-0.579605	1	-0.627967	NA	1.49553	1		#N/A
XLOC_001804	LOC107207618	-0.426608	0.415559	1.26045	0.755292	0.226497	NA	-0.827942	0.532196	1.17455	NA	-0.123913	0.946744	0.522467	1	1.50897	NA	1.3945	1		black
XLOC_001805	CNGA4	NA	NA	NA	NA	NA	NA	NA	NA	NA	NA	NA	NA	NA	NA	NA	NA	NA	NA		#N/A
XLOC_001806	CCKBR	1.75503	NA	-0.53917	NA	0.149282	NA	1.20517	NA	0.847684	NA	-1.58086	NA	-3.54431	1	0.648558	NA	-0.534092	1		#N/A
XLOC_001807	SMPD1	0.25833	0.459192	0.248918	0.749447	0.12148	0.987994	0.216985	0.329124	-0.0364681	NA	-0.16822	0.449985	-0.190199	1	-0.328753	0.99918	0.00167133	1		brown
XLOC_001808	TIMM10B	0.410769	0.421768	0.0750102	0.999085	0.0865981	0.999947	0.386451	0.26558	-0.135977	NA	-0.217224	0.605228	-0.262035	1	-0.679961	NA	0.149817	1		brown
XLOC_001809	ILK	-0.203634	0.661766	-0.00150776	0.999786	0.0883473	0.999947	-0.114037	0.721482	-0.0709157	NA	0.18927	0.366745	-0.495055	1	-0.133848	0.99918	0.138271	1		green
XLOC_001810	LCMT2	0.266057	0.586376	-0.132765	0.999085	-0.146444	0.987994	0.223847	0.419938	-0.0365615	NA	-0.173041	0.522331	0.0683511	1	-0.126912	NA	0.205716	1		turquoise
XLOC_001811	LOC107199779	0.278125	NA	1.00604	NA	0.147115	NA	0.105951	NA	0.284744	NA	-0.345713	NA	1.72664	1	3.62318	NA	1.95008	1		#N/A
XLOC_001812	LOC107198545	-0.245965	0.450009	0.127556	0.999085	-0.0831437	0.999947	-0.17289	0.466326	-0.0166334	0.988801	0.195339	0.284687	-0.29066	1	-0.199667	0.99918	0.00728381	1		red
XLOC_001813	LOC107199700	-0.511122	0.846535	0.0953209	0.999085	0.124127	NA	-0.503344	0.622084	0.248966	NA	0.284055	0.80472	-0.821658	1	0.188426	NA	-0.390219	1		blue
XLOC_001814	IFNAR1	-0.12458	0.360591	-0.142805	0.999085	0.0299165	0.999947	0.137592	0.827181	-0.426481	NA	0.317313	0.444021	0.00191937	1	-0.448732	NA	0.254885	1		blue
XLOC_001815	LOC107199788	-0.471638	NA	1.01267	NA	-0.572236	NA	-0.921333	NA	1.17681	NA	-0.191322	NA	-4.55148	1	-3.76883	NA	2.99865	1		#N/A
XLOC_001816	LOC107199716	-0.169371	0.710763	-0.00121265	0.999794	0.0522109	0.999947	-0.0433777	0.926002	-0.163416	NA	0.209571	0.443275	-0.0806212	1	0.198273	NA	-0.183209	1		blue
XLOC_001817	LOC107207770	0.671338	NA	-0.917449	NA	0.225997	NA	0.152405	NA	1.10599	NA	-1.01047	NA	-2.0717	1	-1.77901	NA	2.77169	1		turquoise
XLOC_001818	CRYZL1	-0.0961713	0.939323	-0.202491	0.999085	-0.0105115	0.999947	-0.0333033	0.947312	-0.0781889	NA	0.11122	0.774829	0.0735302	1	-0.052438	NA	0.13725	1		yellow
XLOC_001819	DONSON	0.131331	NA	-0.212221	NA	-0.0862241	NA	-0.0453245	NA	0.335365	NA	-0.258478	NA	0.229173	1	0.238941	NA	0.449938	1		grey
XLOC_001820	GART	-0.0869546	0.493449	0.0309683	0.999085	-0.160774	0.832548	0.0267313	0.939295	-0.175468	0.592516	0.154706	0.431552	-0.0295457	1	-0.103465	0.99918	-0.202956	1		red
XLOC_001821	RCAN1	0.255783	0.568476	-0.0993911	0.999085	-0.137788	0.987994	0.173728	0.572565	0.0541527	NA	-0.212871	0.320572	-0.0543282	1	-0.173854	NA	0.0383013	1		turquoise
XLOC_001822	KCNE1	-1.03656	NA	-0.351319	NA	0.630539	NA	-0.943334	NA	0.331793	NA	0.61149	NA	-1.42657	1	1.08877	NA	-0.802406	1		#N/A
XLOC_001823	LOC107199956	-1.03656	NA	-0.351319	NA	0.630539	NA	-0.943334	NA	0.331793	NA	0.61149	NA	-1.42657	1	1.08877	NA	-0.802406	1		#N/A
XLOC_001824	ATP5O	-0.00236148	0.390501	-0.0111424	0.999085	-0.0710424	0.999947	0.0969496	0.710589	-0.191636	0.413422	0.100882	0.663066	-0.0921691	1	-0.251623	0.99918	-0.0112078	1		brown
XLOC_001825	LOC107211649	0.287347	0.145042	-0.0546111	0.999085	-0.13448	0.943572	0.297047	0.0782765	-0.154666	0.801796	-0.125686	0.67167	0.0705175	1	-0.0607064	0.99918	0.0840668	1		brown
XLOC_001826	DOPEY2	-0.269788	0.495635	0.144084	0.999085	0.0421334	0.999947	-0.202073	0.42638	0.00379835	NA	0.202967	0.347054	-0.233522	1	0.0446682	NA	0.188113	1		blue
XLOC_001827	MORC3	0.0729057	0.96331	0.0609263	0.999085	0.15559	0.962983	0.0432201	0.913608	0.0249451	NA	-0.0665878	0.832533	0.114268	1	0.0261633	0.99918	-0.0566915	1		black
XLOC_001828	CHAF1B	0.354529	0.572876	-0.25488	0.999085	0.0669728	0.999947	0.0901858	0.927725	0.436847	NA	-0.472827	0.363778	-0.187514	1	-0.157737	NA	-0.428255	1		turquoise
XLOC_001829	LOC109022879	1.02257	NA	0.110505	NA	-0.742226	NA	0.499344	NA	0.692466	NA	-1.08697	NA	-2.51648	1	-0.294065	NA	0.169209	1		#N/A
XLOC_001830	LOC107201980	NA	NA	NA	NA	NA	NA	NA	NA	NA	NA	NA	NA	NA	NA	NA	NA	NA	NA		#N/A
XLOC_001831	SIM2	-0.302557	NA	0.297777	NA	0.121358	NA	-0.455028	NA	0.479381	NA	0.0168908	NA	1.17243	1	-1.09693	NA	-0.514606	1		black
XLOC_001832	RIPPLY3	-0.13827	NA	1.03267	NA	-0.0829707	NA	0.133546	NA	-0.441511	NA	0.358742	NA	-1.67672	1	-2.84569	NA	1.34892	1		greenyellow
XLOC_001833	TTC3	0.260698	0.575566	-0.0322925	0.999085	-0.228432	0.80353	0.237775	0.400058	-0.0775845	0.933277	-0.149018	0.638701	0.0177501	1	-0.413275	0.99918	0.142219	1		pink
XLOC_001834	LOC107205782	-0.326014	NA	0.428981	NA	-0.347069	NA	-0.47176	NA	0.472894	NA	0.0439808	NA	1.75243	1	0.273342	NA	-0.70549	1		tan
XLOC_001835	LOC107216301	1.90717	NA	-1.70215	NA	0.717945	NA	1.54143	NA	0.123723	NA	-1.25326	NA	0.281932	1	2.11769	NA	-0.32491	1		turquoise
XLOC_001836	DYRK1A	-0.0768614	0.931259	0.0963136	0.999085	0.015496	0.999947	-0.0890744	0.778886	0.0623419	NA	0.0264825	0.941165	-0.0701067	1	0.409998	NA	-0.0543385	1		blue
XLOC_001837	LOC107204810	NA	NA	NA	NA	NA	NA	NA	NA	NA	NA	NA	NA	NA	NA	NA	NA	NA	NA		#N/A
XLOC_001838	LOC107204807	NA	NA	NA	NA	NA	NA	NA	NA	NA	NA	NA	NA	NA	NA	NA	NA	NA	NA		#N/A
XLOC_001839	KCNJ15	-0.36492	0.940247	-0.572465	0.999085	0.551545	NA	-0.170269	0.919046	-0.189246	NA	0.372961	0.769869	-0.96472	1	-0.0262519	NA	1.74647	1		green
XLOC_001840	LOC107210531	0.406107	NA	0.610465	NA	-0.331252	NA	0.13867	NA	0.331793	NA	-0.470514	NA	-1.42333	1	1.10208	NA	-0.810957	1		#N/A
XLOC_001841	ETS2	0.443342	0.408485	0.0153766	0.999085	0.165538	0.999947	0.184764	0.808541	0.358634	NA	-0.503348	0.215687	0.479035	1	-0.644421	NA	-0.186043	1		turquoise
XLOC_001842	WRB	0.270737	0.742242	-0.291081	0.999085	0.017623	0.999947	0.237538	0.547966	-0.0573017	NA	-0.164939	0.674793	-0.354527	1	0.117036	NA	-0.0898436	1		pink
XLOC_001843	SH3BGR	0.327466	NA	0.485246	NA	-0.78609	NA	0.120143	NA	0.380595	NA	-0.416082	NA	-0.225099	1	1.32924	NA	1.84177	1		grey60
XLOC_001844	B3GALT5	-0.612173	0.0153261	0.0164337	0.999085	0.0186401	0.999947	-0.476032	0.0595537	0.0719537	NA	0.445559	0.0823438	-0.223461	1	0.588747	NA	0.117349	1	2	blue
XLOC_001845	IGSF5	-0.140691	0.747166	-0.128199	0.999085	-0.079155	0.999947	-0.0475797	0.901683	-0.111943	NA	0.16174	0.472392	-0.0251765	1	-0.123605	NA	0.186773	1		midnightblue
XLOC_001846	PCP4	-0.0238128	0.94651	0.626331	0.999085	-0.496853	NA	0.159003	0.926002	-0.353685	NA	0.205122	0.890879	0.858237	1	0.988565	NA	1.21242	1		tan
XLOC_001847	LOC107203416	-1.7039	NA	1.02057	NA	0.811852	NA	-1.22908	NA	0.186679	NA	1.30704	NA	-2.47511	1	2.52424	NA	-1.62386	1		blue
XLOC_001848	BACE2	-1.08125	0.511858	1.4855	0.746397	1.15287	NA	-0.163655	0.943489	-0.852302	NA	1.28025	0.284837	-3.66554	1	1.30356	NA	-0.666315	1		blue
XLOC_001849	FAM3B	-0.765136	NA	0.0955429	NA	-0.310166	NA	-0.441524	NA	-0.192347	NA	0.68547	NA	0.18576	1	0.88376	NA	1.44782	1		purple
XLOC_001850	LOC107207511	-0.640086	0.191386	0.342718	0.999085	0.366054	0.897951	-0.254968	0.733274	-0.333491	NA	0.665766	0.0802121	-0.492861	1	-0.178885	0.99918	0.428596	1		blue
XLOC_001851	LOC107210205	1.04967	NA	3.10085	NA	-0.034007	NA	0.509297	NA	0.850243	NA	-1.16439	NA	-0.0393174	1	-0.345033	NA	-1.78038	1		blue
XLOC_001852	UMODL1	-2.52618	NA	0.395862	NA	1.53173	NA	-0.954231	NA	-1.2323	NA	2.64116	NA	-3.96102	1	-2.00286	NA	0.68219	1		#N/A
XLOC_001853	LOC107202296	-0.396471	NA	1.67425	NA	0.505072	NA	-0.192463	NA	-0.208728	NA	0.436409	NA	-5.10342	1	-2.61949	NA	0.759355	1		blue
XLOC_001854	ABCG1	-0.730543	NA	0.331586	NA	-0.103226	NA	-0.794791	NA	0.558519	NA	0.401464	NA	-0.219199	1	-0.872108	NA	0.0513137	1		red
XLOC_001855	UBASH3A	-1.17286	NA	0.238244	NA	-0.0160559	NA	-1.01191	NA	0.360534	NA	0.742457	NA	-2.32324	1	1.92849	NA	1.08281	1		blue
XLOC_001856	SLC37A1	0.0451296	0.988861	-0.203004	0.999085	0.0227537	0.999947	0.0433917	0.920805	-0.0188631	NA	-0.0237609	0.954378	0.11393	1	0.116016	NA	-0.0888232	1		yellow
XLOC_001857	PDE9A	1.36975	NA	1.35664	NA	-1.04646	NA	1.44919	NA	-0.755952	NA	-0.485955	NA	-3.02336	1	0.362497	NA	-0.223928	1		#N/A
XLOC_001858	NDUFV3	0.00657242	0.843993	0.0347512	0.999085	-0.0173213	0.999947	0.0631351	0.824349	-0.114947	0.801936	0.0539704	0.840376	-0.256708	1	-0.100618	0.99918	-0.0222401	1		brown
XLOC_001859	PKNOX1	-0.287491	0.588683	0.00387024	0.999217	0.125068	0.999947	-0.281098	0.374176	0.135735	NA	0.154585	0.693942	0.0937554	1	-0.45721	NA	-0.120031	1		blue
XLOC_001860	LOC107207872	-0.87577	NA	-0.356288	NA	-0.332336	NA	-0.985113	NA	0.736627	NA	0.392597	NA	-1.25686	1	0.535652	NA	0.454624	1		blue
XLOC_001861	CRYAA	NA	NA	NA	NA	NA	NA	NA	NA	NA	NA	NA	NA	NA	NA	NA	NA	NA	NA		#N/A
XLOC_001862	RRP1B	-0.213518	0.671844	-0.0741654	0.999085	0.0264209	0.999947	-0.166066	0.520949	0.0118069	NA	0.154796	0.503163	-0.257681	1	0.0937796	NA	0.00721486	1		blue
XLOC_001863	PDXK	0.096138	0.889578	-0.00588682	0.999085	0.0245632	0.999947	0.105879	0.702267	-0.0666279	0.92168	-0.0369737	0.907162	0.383187	1	-0.0324893	0.99918	-0.167216	1		yellow
XLOC_001864	AGPAT3	0.121784	0.860036	0.0158059	0.999085	-0.165519	0.829731	0.0972069	0.690469	-0.0100045	0.992609	-0.0851264	0.714069	0.322412	1	0.0411514	0.99918	-0.160902	1		lightcyan
XLOC_001865	TRAPPC10	0.0930066	0.739591	-0.0336938	0.999085	0.169655	0.988136	-0.0294824	0.956311	0.210491	NA	-0.172547	0.624521	0.607689	1	-0.203229	NA	-0.302916	1		turquoise
XLOC_001866	PWP2	-0.125766	0.926615	-0.0828978	0.999085	-0.140417	0.999947	-0.129018	0.772447	0.0700225	NA	0.0606556	0.895624	0.462233	1	-0.265594	NA	-0.139644	1		pink
XLOC_001867	C1H21orf33	-0.0888928	0.789517	-0.113623	0.999085	-0.00409945	0.999947	0.00414199	0.991835	-0.136797	0.814753	0.13584	0.612031	-0.123752	1	0.0179143	0.758385	-0.0048687	1		brown
XLOC_001868	C1H21orf33	0.286498	NA	0.190532	NA	-0.111119	NA	0.20906	NA	0.0475315	NA	-0.224	NA	-1.84696	1	1.93127	NA	-1.18186	1		blue
XLOC_001869	LOC107205113	-0.473396	0.689681	-0.220892	0.999085	-0.782943	0.250668	-0.433418	0.505943	0.177951	NA	0.299048	0.670365	-0.229135	1	0.458767	NA	0.162799	1		pink
XLOC_001870	LOC107205117	0.832979	NA	-1.20908	NA	0.466104	NA	0.203076	NA	1.37235	NA	-1.24714	NA	1.50841	1	-2.62028	NA	-0.848412	1		turquoise
XLOC_001871	C1HXorf36	-0.200756	0.91642	0.0722908	0.999085	-0.204143	0.999947	-0.188557	0.746483	0.0743246	NA	0.114766	0.84411	0.168035	1	-0.695871	NA	0.0563357	1		red
XLOC_001872	LOC107206308	0.345238	0.702298	0.0254028	0.999085	0.0426886	NA	0.155177	0.84086	0.264418	NA	-0.382578	0.412484	0.287698	1	0.0486291	NA	0.216493	1		magenta
XLOC_001873	FUNDC1	-0.118723	0.673671	0.0854475	0.999085	0.00931516	0.999947	-0.184357	0.570872	0.196164	NA	-0.00535275	0.991462	-0.376125	1	-0.234282	NA	-0.0932593	1		blue
XLOC_001874	EFHC2	1.13593	NA	-1.52207	NA	-0.367391	NA	1.27253	NA	-0.618892	NA	-0.220241	NA	-1.56196	1	-5.71584	NA	1.12587	1		#N/A
XLOC_001875	NDP	0.910811	NA	0.406508	NA	1.40239	NA	0.576342	NA	0.492704	NA	-0.873404	NA	-0.840726	1	2.11563	NA	-0.691265	1		black
XLOC_001876	LOC107210273	0.0295546	0.816937	-0.0637583	0.999085	0.0229476	0.999947	0.0907376	0.773664	-0.134471	0.801796	0.0472877	0.883994	0.250696	1	-0.306762	0.99918	-0.279552	1		pink
XLOC_001877	CASK	0.00228715	0.974053	0.16621	0.999085	-0.0274185	0.999947	-0.0235552	0.94503	0.0513443	0.947943	-0.0272152	0.932882	-0.183769	1	-0.0899567	0.99918	-0.181339	1		tan
XLOC_001878	RPL8	0.265586	0.514452	0.0873897	0.999085	0.0141217	0.999947	0.198282	0.479663	0.0115339	0.997311	-0.200027	0.369134	0.0604336	1	-0.431075	0.99918	-0.130969	1		brown
XLOC_001879	MED14	0.120952	0.869556	0.0550459	0.999085	-0.0223658	0.999947	0.0674527	0.829339	0.0537955	NA	-0.116007	0.624927	-0.226069	1	-0.0139606	NA	0.121205	1		turquoise
XLOC_001880	BCOR	0.123672	0.965389	-0.0552466	0.999085	-0.0292242	0.999947	0.0984347	0.869352	-0.00702779	NA	-0.0863286	0.873572	-0.643138	1	0.536071	NA	-0.216661	1		cyan
XLOC_001881	LOC109022815	NA	NA	NA	NA	NA	NA	NA	NA	NA	NA	NA	NA	NA	NA	NA	NA	NA	NA		#N/A
XLOC_001882	LOC109022814	0.0463683	0.971611	0.313266	0.999085	-0.0905022	0.999947	-0.0163906	0.984999	0.108313	NA	-0.0878461	0.887577	-0.155069	1	-0.450683	NA	-0.277217	1		tan
XLOC_001883	RPGR	0.707099	NA	0.62782	0.999085	-0.0529319	NA	0.710113	0.487083	-0.301039	NA	-0.297848	NA	-0.761429	1	-0.456529	NA	-0.588135	1		brown
XLOC_001884	LOC109022813	0.672959	NA	0.144824	NA	0.153235	NA	0.120133	NA	1.22137	NA	-1.04007	NA	0.371291	1	0.621884	NA	0.0662524	1		turquoise
XLOC_001885	SRPX	-0.715259	NA	0.463217	NA	-0.520455	NA	0.0345001	NA	-0.86898	NA	1.01917	NA	1.49789	1	2.11359	NA	0.948331	1		grey
XLOC_001886	DYNLT3	0.0126976	0.668272	0.0184467	0.999085	0.0542199	0.999947	0.105691	0.755619	-0.186935	0.63971	0.0875979	0.782213	-0.354118	1	0.162877	0.99918	0.152018	1		greenyellow
XLOC_001887	CFAP47	-0.465486	NA	-0.0373403	NA	-1.20826	NA	-1.16811	NA	1.8855	NA	-0.329023	NA	-1.33805	1	3.07421	NA	-0.745124	1		#N/A
XLOC_001888	TMEM47	-0.533341	0.27277	0.03145	0.999085	-0.136483	0.999947	-0.272879	0.603276	-0.209363	NA	0.510409	0.0993106	-0.19284	1	0.0496663	NA	-0.0675226	1		red
XLOC_001889	DMD	-0.362931	0.616143	0.0559152	0.999085	-0.114037	0.999947	-0.237043	0.597722	-0.0569041	NA	0.305089	0.363128	-0.0349322	1	0.00562533	NA	-0.471503	1		blue
XLOC_001890	TAB3	-0.266579	0.348346	-0.0187012	0.999085	0.0572092	0.999947	-0.215162	0.27384	0.0349622	NA	0.186142	0.335583	0.145991	1	0.22155	0.99918	0.203284	1		purple
XLOC_001891	LOC107206753	0.55273	NA	-0.20891	NA	0.86439	NA	0.137602	NA	0.7786	NA	-0.765649	NA	-0.224765	1	-0.323416	NA	0.245472	1		black
XLOC_001892	LOC107199905	-1.03656	NA	0.610469	NA	-0.331248	NA	-0.943334	NA	0.331793	NA	0.61149	NA	1.31711	1	-1.65426	NA	-0.815344	1		#N/A
XLOC_001893	C1HXorf21	-0.0633311	NA	-0.793713	NA	0.409952	NA	-0.216128	NA	0.343486	NA	-0.106202	NA	-0.178985	1	2.85911	NA	0.31251	1		blue
XLOC_001894	NR0B1	1.73022	NA	1.31681	NA	-0.494517	NA	1.24541	NA	0.755008	NA	-1.52885	NA	1.68562	1	-1.33674	NA	0.70109	1		magenta
XLOC_001895	LOC107203133	NA	NA	NA	NA	NA	NA	NA	NA	NA	NA	NA	NA	NA	NA	NA	NA	NA	NA		#N/A
XLOC_001896	LOC107213561	-1.03656	NA	0.610466	NA	0.630537	NA	-0.943337	NA	0.331789	NA	0.611486	NA	-1.47232	1	-1.66163	NA	1.10816	1		#N/A
XLOC_001897	LOC107205568	NA	NA	NA	NA	NA	NA	NA	NA	NA	NA	NA	NA	NA	NA	NA	NA	NA	NA		#N/A
XLOC_001898	LOC107199963	NA	NA	NA	NA	NA	NA	NA	NA	NA	NA	NA	NA	NA	NA	NA	NA	NA	NA		#N/A
XLOC_001899	ARX	0.263896	NA	-0.27812	NA	-0.124455	NA	-0.0808943	NA	0.703087	NA	-0.521139	NA	-0.826536	1	-0.0463375	NA	-4.042	1		blue
XLOC_001900	PCYT1B	0.366257	0.650807	-0.385654	0.897638	0.0152116	0.999947	0.297513	0.507625	-0.0290865	NA	-0.246482	0.541035	0.373491	1	1.00659	NA	0.0663058	1		turquoise
XLOC_001901	KLHL15	-0.0148464	0.985354	0.021114	0.999085	0.104693	0.999947	0.0162063	0.975152	-0.0550482	NA	0.0390125	0.932138	0.144115	1	0.331159	NA	-0.100659	1		blue
XLOC_001902	APOO	0.00188414	0.527064	-0.0609724	0.999085	-0.0701771	0.999947	0.0841421	0.73831	-0.163291	0.508079	0.0829562	0.714216	-0.00625887	1	-0.1955	0.99918	-0.0166025	1		turquoise
XLOC_001903	ACOT9	-0.465834	0.487497	-0.0733389	0.999085	0.0759072	0.999947	-0.263618	0.622317	-0.142188	NA	0.426215	0.235067	0.010564	1	-0.0235586	NA	0.326277	1		blue
XLOC_001904	LOC107207589	-0.315223	NA	0.129573	NA	1.11143	NA	-0.582668	NA	0.69181	NA	-0.109848	NA	-0.0582538	1	2.36224	NA	0.146418	1		#N/A
XLOC_001905	LOC107213732	-1.03657	NA	-0.307964	NA	0.587184	NA	-0.221994	NA	-1.04584	NA	1.33158	NA	1.29797	1	1.39327	NA	1.24599	1		#N/A
XLOC_001906	LOC107201832	1.91258	NA	0.0413329	NA	-0.207118	NA	2.05938	NA	-0.949547	NA	-0.394248	NA	3.36091	1	-0.528666	NA	1.32761	1		royalblue
XLOC_001907	LOC107201847	-0.399673	NA	-0.232445	NA	-0.416304	NA	0.0254426	NA	-0.566	NA	0.597161	NA	-0.729752	1	0.0226709	NA	0.158772	1		brown
XLOC_001908	SMPX	NA	NA	NA	NA	NA	NA	NA	NA	NA	NA	NA	NA	NA	NA	NA	NA	NA	NA		#N/A
XLOC_001909	KLHL34	1.16772	NA	-0.932528	NA	-0.60758	NA	0.173525	NA	2.73012	NA	-2.03868	NA	0.252606	1	-0.881361	NA	-0.111213	1		#N/A
XLOC_001910	RPS6KA3	-0.352831	0.384479	0.0224973	0.999085	-0.046399	0.999947	-0.270645	0.34536	0.0242458	NA	0.259276	0.314912	0.404795	1	0.411446	NA	0.114324	1		blue
XLOC_001911	EIF1AX	-0.133516	0.817467	-0.134367	0.999085	0.0541941	0.999947	-0.120365	0.598293	0.0413905	0.958019	0.0806107	0.742774	0.250827	1	-0.0283283	0.99918	-0.210688	1		blue
XLOC_001912	MAP7D2	0.51596	0.543333	-0.391772	0.999085	-0.133673	0.999947	0.339676	0.588724	0.160151	NA	-0.448353	0.284687	-0.111218	1	0.285946	NA	0.302725	1		magenta
XLOC_001913	C1HXorf23	-0.122392	0.903978	-0.0224739	0.999085	0.245454	0.694048	-0.108793	0.73831	0.0347361	NA	0.0751094	0.817285	0.491537	1	0.130011	0.99918	-0.143588	1		blue
XLOC_001914	SH3KBP1	-0.166105	0.802833	0.104615	0.999085	-0.147488	0.973426	-0.154915	0.580393	0.0620956	NA	0.0948526	0.756366	-0.49973	1	-0.253538	NA	0.095941	1		cyan
XLOC_001915	MAP3K15	-0.45895	NA	0.367593	NA	-0.31616	NA	-0.152513	NA	-0.330541	NA	0.519856	NA	0.95988	1	-0.0645042	NA	0.0892025	1		lightcyan
XLOC_001916	LOC107207287	-1.03655	NA	-0.351316	NA	-0.331246	NA	-0.94333	NA	0.331796	NA	0.611493	NA	1.29726	1	1.10732	NA	1.09533	1		#N/A
XLOC_001917	LOC107199915	-0.315216	NA	-0.83221	NA	0.149648	NA	-0.582661	NA	0.692466	NA	-0.109841	NA	-2.72851	1	-0.358652	NA	0.146371	1		#N/A
XLOC_001918	ADGRG2	-0.079696	0.928505	-0.105846	0.999085	0.00333478	0.999947	-0.179941	0.855334	0.257752	NA	-0.0609996	0.953536	-0.550794	1	0.343201	NA	0.147656	1		cyan
XLOC_001919	PHKA2	0.355191	0.572876	-0.0559708	0.999085	-0.153409	0.999947	0.308706	0.417444	-0.0739911	NA	-0.219103	0.573818	0.48789	1	-0.578042	NA	-0.259333	1		turquoise
XLOC_001920	TRNAV-UAC	NA	NA	NA	NA	NA	NA	NA	NA	NA	NA	NA	NA	NA	NA	NA	NA	NA	NA		#N/A
XLOC_001921	RS1	NA	NA	NA	NA	NA	NA	NA	NA	NA	NA	NA	NA	NA	NA	NA	NA	NA	NA		#N/A
XLOC_001922	SCML2	0.274338	0.938391	-0.255592	0.999085	-0.340724	NA	0.281453	0.788363	-0.147389	NA	-0.115932	0.914821	-0.238292	1	1.37162	NA	-0.959021	1		red
XLOC_001923	RBBP7	0.34422	NA	0.0733194	0.999085	-0.323259	NA	0.269701	0.824047	0.000298647	NA	-0.243618	NA	0.317494	1	0.502665	NA	-0.449942	1		pink
XLOC_001924	LOC107207209	-0.0490304	0.884914	-0.0100937	0.999085	0.041519	0.999947	-0.111835	0.795906	0.154649	NA	-0.0393866	0.933413	0.0138445	1	0.417287	NA	0.0700433	1		yellow
XLOC_001925	CTPS2	0.272224	0.649914	-0.326457	0.876686	-0.0889511	0.999947	0.272198	0.428827	-0.124691	NA	-0.129582	0.755084	0.109483	1	-0.0871859	NA	-0.302873	1		salmon
XLOC_001926	LOC107206940	NA	NA	NA	NA	NA	NA	NA	NA	NA	NA	NA	NA	NA	NA	NA	NA	NA	NA		#N/A
XLOC_001927	AP1S2	-0.498676	0.0551482	-0.013854	0.999085	0.168599	0.958482	-0.308317	0.331191	-0.0954278	NA	0.430904	0.0254985	0.120571	1	0.206386	NA	0.285718	1		purple
XLOC_001928	TMEM27	0.0252273	0.980893	0.626306	0.999085	0.318889	0.999947	-0.0639769	0.961277	0.170603	NA	-0.103566	0.932882	0.394344	1	1.38335	NA	1.13904	1		black
XLOC_001929	ACE2	-0.918671	NA	0.56182	NA	-1.16839	NA	-1.15024	NA	0.991518	NA	0.331878	NA	1.02833	1	1.01818	NA	-0.650184	1		#N/A
XLOC_001930	LOC107207330	0.553976	0.798924	0.830521	0.999085	0.200561	NA	0.619795	0.582021	-0.38542	NA	-0.177912	0.89302	-0.140577	1	0.41631	NA	-0.32992	1		black
XLOC_001931	VEGFD	0.11806	0.700903	0.449437	0.999085	0.242967	0.999947	0.324244	0.694102	-0.453423	NA	0.160024	0.853286	0.479599	1	-0.165964	NA	-0.956535	1		brown
XLOC_001932	PIGA	-0.115526	0.872824	-0.213379	0.999085	-0.437925	0.771607	-0.197748	0.750792	0.229914	NA	-0.0247272	0.974419	0.405269	1	-0.520997	NA	0.357016	1		pink
XLOC_001933	ASB11	1.48695	NA	1.81854	NA	0.231449	NA	0.637064	NA	1.84233	NA	-1.95323	NA	-3.17392	1	3.127	NA	-2.73835	1		#N/A
XLOC_001934	ASB9	-0.487009	0.00827699	0.0532862	0.999085	0.0107101	0.999947	-0.340122	0.120436	-0.0201379	NA	0.386844	0.019313	-0.0270593	1	0.385375	0.99918	-0.0115007	1	2	blue
XLOC_001935	CUFF.1576.1,CUFF.1577.1,CUFF.1578.1	0.211406	0.479612	0.602235	0.999085	-0.793317	NA	0.65607	0.579097	-0.90432	NA	0.343481	0.797135	1.29666	1	1.53409	NA	0.697712	1		brown
XLOC_001936	FANCB	-0.106057	0.988638	-0.254463	0.999085	0.12345	0.999947	-0.0840608	0.923557	0.0123072	NA	0.0703922	0.932882	-0.130902	1	-1.34861	NA	-0.146466	1		turquoise
XLOC_001937	GEMIN8	0.194462	0.711545	-0.117453	0.999085	-0.228615	0.98353	0.0402808	0.9508	0.245295	NA	-0.264861	0.473696	-0.290965	1	-0.0403612	NA	-0.394823	1		turquoise
XLOC_001938	GPM6B	0.447258	0.772646	0.0572248	0.999085	-0.17316	NA	0.264294	0.771535	0.201554	NA	-0.422739	0.488881	0.126868	1	-0.325891	NA	0.0276497	1		magenta
XLOC_001939	TRAPPC2	0.126202	0.55292	-0.00949367	0.999085	0.17328	0.958482	-0.0127637	0.981781	0.231906	0.636038	-0.207595	0.448321	0.259552	1	-0.203022	0.99918	-0.326147	1		turquoise
XLOC_001940	LOC107201173	-0.887278	NA	0.565801	NA	-0.275156	NA	-0.864328	NA	0.451771	NA	0.502138	NA	0.574022	1	2.01964	NA	1.36549	1		purple
XLOC_001941	LOC109022469	NA	NA	NA	NA	NA	NA	NA	NA	NA	NA	NA	NA	NA	NA	NA	NA	NA	NA		#N/A
XLOC_001942	LOC107205494	-0.315223	NA	1.09136	NA	0.149643	NA	-0.582668	NA	0.69181	NA	-0.109848	NA	2.58161	1	-0.280206	NA	0.146418	1		#N/A
XLOC_001943	LOC107208176	1.40684	NA	0.976731	NA	0.538	NA	0.666536	NA	0.910255	NA	-1.46046	NA	2.4622	1	-2.29327	NA	1.11078	1		#N/A
XLOC_001944	LOC107207849	-0.135533	NA	0.246843	NA	0.0227191	NA	-0.186676	NA	0.176407	NA	0.0141711	NA	0.0195991	1	0.724508	NA	-0.114931	1		black
XLOC_001945	LOC107206919	-1.50639	NA	-0.270435	NA	-0.270159	NA	-1.41829	NA	0.725415	NA	0.98053	NA	2.42718	1	-0.75562	NA	-2.50415	1		#N/A
XLOC_001946	ARHGAP6	-0.167122	0.960338	0.0710287	0.999085	0.191381	NA	-0.0918509	0.918437	-0.0700734	NA	0.160108	0.821561	-0.116447	1	0.762882	NA	0.224001	1		greenyellow
XLOC_001947	MID1	1.10504	NA	-0.65808	NA	0.993848	NA	1.24488	NA	-0.897694	NA	-0.634737	NA	2.04935	1	1.08801	NA	-0.149613	1		#N/A
XLOC_001948	GPR143	NA	NA	NA	NA	NA	NA	NA	NA	NA	NA	NA	NA	NA	NA	NA	NA	NA	NA		#N/A
XLOC_001949	LOC107200333	NA	NA	NA	NA	NA	NA	NA	NA	NA	NA	NA	NA	NA	NA	NA	NA	NA	NA		#N/A
XLOC_001950	ANOS1	-0.409028	0.690497	0.739741	0.999085	0.354299	NA	-0.548291	0.546165	0.513824	NA	0.0831754	0.946984	0.0702058	1	1.20013	NA	-0.267281	1		black
XLOC_001951	LOC109022870	NA	NA	NA	NA	NA	NA	NA	NA	NA	NA	NA	NA	NA	NA	NA	NA	NA	NA		#N/A
XLOC_001952	PNPLA4	-0.163944	0.844514	-0.421691	0.999085	-0.505415	0.575926	-0.00691847	0.99215	-0.222019	NA	0.237783	0.641867	0.655055	1	-0.276507	NA	-0.437755	1		pink
XLOC_001953	PUDP	0.0357427	0.974053	-0.156032	0.999085	-0.0700116	0.999947	0.0498853	0.888458	-0.0462108	NA	-0.00262989	0.99574	0.155794	1	0.122245	NA	-0.130154	1		yellow
XLOC_001954	NLGN4X	-0.389603	NA	-1.54921	NA	-0.718897	NA	0.839312	NA	-1.94627	NA	1.33911	NA	-1.91147	1	-0.159642	NA	2.06712	1		brown
XLOC_001955	PRKX	-0.953726	0.548894	-0.00902054	0.999631	0.239998	NA	-0.808719	0.376815	0.249709	NA	0.639937	0.526324	-1.7445	1	1.08078	NA	0.0840792	1		blue
XLOC_001956	MXRA5	-1.53744	NA	1.32505	0.909903	0.146366	NA	-1.07985	NA	0.0628198	NA	1.15624	NA	-0.41885	1	2.8651	NA	0.654519	1		black
XLOC_001957	MYO16	1.80916	NA	-0.0432719	NA	-0.626473	NA	1.71359	NA	-0.503704	NA	-0.766925	NA	3.10027	1	-0.963593	NA	-0.254346	1		turquoise
XLOC_001958	LOC107208703	0.180568	NA	0.0327026	NA	-0.228833	NA	-0.147019	NA	0.744324	NA	-0.433307	NA	0.915647	1	-0.792725	NA	0.503319	1		#N/A
XLOC_001959	COL4A2	-0.341718	0.612652	0.113516	0.999085	0.0455672	0.999947	-0.279547	0.475325	0.0552779	NA	0.236465	0.530584	-0.103245	1	0.404578	0.99918	-0.436819	1		blue
XLOC_001960	NAXD	0.0552227	0.984672	0.0888547	0.999085	0.0174694	0.999947	0.0339736	0.935745	0.0157567	0.988801	-0.0489359	0.894779	0.489297	1	0.168811	0.99918	-0.06218	1		black
XLOC_001961	ING1	-0.0380327	0.995963	-0.159563	0.999085	0.206031	0.985533	-0.0260274	0.961847	-0.00566168	NA	0.0313464	0.953536	0.274141	1	0.210362	NA	-0.0962782	1		yellow
XLOC_001962	ARHGEF7	-0.242365	0.710763	0.00553811	0.999085	0.016676	0.999947	-0.155696	0.665857	-0.0463532	NA	0.206595	0.452433	0.016839	1	0.279917	NA	-0.44635	1		blue
XLOC_001963	LOC107200750	0.0362932	NA	0.337575	NA	-0.101424	NA	0.0918296	NA	-0.127589	NA	0.0299275	NA	0.547725	1	2.30315	NA	0.744132	1		#N/A
XLOC_001964	LOC107213100	-1.64434	NA	0.136532	NA	-0.736444	NA	-1.55112	NA	0.692466	NA	0.972163	NA	2.3719	1	-0.268449	NA	0.121786	1		#N/A
XLOC_001965	SOX1	0.406098	NA	1.09136	NA	0.14964	NA	0.499337	NA	-0.389545	NA	-0.109848	NA	-1.37539	1	1.16255	NA	0.146425	1		#N/A
[truncated: 18,472 more rows]
