# Supplementary material for: Exploration of tissue-specific gene expression patterns underlying timing of breeding in contrasting temperature environments in a song bird
Source: BMC Genomics. 2019 Sep 2;20:693. doi: 10.1186/s12864-019-6043-0 (PMC6720064; doi:10.1186/s12864-019-6043-0)
Supplement: Supplementary file 5 — Table S5. The Likelihood Ratio Test results of the nine models and annotations for the transcripts in ovary. Log2 fold changes are reported in the Log2FC –columns and P-values were adjusted for multiple comparisons using Benjamini-Hochberg method. Annotations were based on the Parus major annotation release 101 in NCBI. Clusters and modules from the hierarchical clustering analysis and WGCNA are also reported. In the time point main effect model the log2 fold change is between time points 3 vs 1. (XLSX 5693 kb) [file 12864_2019_6043_MOESM5_ESM.xlsx]

## Sheet: TableS5
Supplementary table 5. The Likelihood Ratio Test results of the nine models and annotations for the transcripts in ovary. Log2 fold changes are reported in the Log2FC –columns and P-values were adjusted for multiple comparisons using Benjamini-Hochberg method. Annotations were based on the Parus major annotation release 101 in NCBI. Clusters and modules from the hierarchical clustering analysis a…
Transcript	Gene(s)	log2FC_timepoint	padj_timepoint	log2FC_line	padj_line	log2FC_temperature	padj_temperature	log2FC_time1	padj_time1	log2FC_time2	padj_time2	log2FC_time3	padj_time3	log2FC_timeXtemp	padj_timeXtemp	log2FC_timeXline	padj_timeXline	log2FC_tempXline	padj_tempXline	Clusters_timepoint	WGCNA_module
ATP6	ATP6	0.606791	1.1579e-12	-0.0438399	0.999945	0.0805439	1	0.366716	0.118074	0.256745	1	-0.567008	1.82482e-12	-0.0236108	0.999945	-0.162856	0.999889	-0.00692474	0.999854	2	blue
ATP8	ATP8	0.201139	0.0259925	-0.165357	0.999945	0.137539	1	-0.00540157	0.987704	0.349735	1	-0.318526	0.049245	-0.0268475	0.999945	-0.597061	0.999889	-0.115144	0.999854	2	blue
COX1	COX1	0.505147	4.91039e-06	-0.148953	0.964915	0.194076	1	0.293634	0.208221	0.22935	1	-0.482281	1.87424e-06	-0.130769	0.999945	0.0179904	0.999889	-0.112729	0.999854	2	blue
COX2	COX2	0.545381	5.78957e-10	-0.0802295	0.999945	0.153821	1	0.334845	0.117094	0.209998	1	-0.500518	1.18762e-09	-0.134766	0.999945	-0.0704547	0.999889	-0.0143807	0.999854	2	blue
COX3	COX3	0.19749	0.0109771	0.00327045	0.999945	0.131454	1	0.062338	0.749188	0.188835	1	-0.240206	0.00663634	-0.224232	0.999945	-0.183678	0.999889	-0.165843	0.999854	2	blue
CYTB	CYTB	0.105483	0.182277	-0.154845	0.752929	0.134302	1	0.0117266	0.947203	0.142285	1	-0.149065	0.12302	-0.164399	0.999945	-0.288745	0.999889	-0.0917991	0.999854		blue
ND1	ND1	0.2917	0.00691025	-0.0253161	0.999945	0.164291	1	0.16249	0.356198	0.132771	1	-0.28142	0.00175626	-0.0546324	0.999945	-0.146568	0.999889	0.0241771	0.999854	2	blue
ND2	ND2	0.147935	0.213104	-0.104731	0.999945	0.148645	1	0.0694024	0.646389	0.0898625	1	-0.154819	0.0748639	0.0256924	0.999945	-0.165571	0.999889	0.0035289	0.999854		blue
ND3	ND3	0.152227	0.0198181	-0.0431695	0.999945	0.333443	0.588835	-0.0144774	0.952728	0.281082	1	-0.249421	0.0452377	-0.25548	0.999945	-0.334329	0.999889	-0.0708344	0.999854	2	blue
ND4	ND4	0.161929	0.010854	-0.105232	0.999945	0.106214	1	0.0265742	0.897039	0.206684	1	-0.222202	0.0148952	-0.0506488	0.999945	-0.234384	0.999889	0.12056	0.999854	2	blue
ND4L	ND4L	0.375092	0.00670745	-0.171513	0.999945	0.204517	1	0.132154	0.689097	0.362303	1	-0.453537	0.00347642	0.0238998	0.999945	-0.362382	0.999889	-0.236263	0.999854	2	blue
ND5	ND5	0.371082	3.41211e-06	-0.0591474	0.999945	0.0833606	1	0.152268	0.530621	0.301567	1	-0.422327	4.43022e-06	0.222065	0.999945	-0.247994	0.999889	-0.0241841	0.999854	2	brown
ND6	ND6	0.200192	0.493535	0.0276921	0.999945	0.132317	1	0.110685	0.66119	0.0908105	1	-0.193613	0.248786	0.336459	0.999945	-0.129083	0.999889	-0.0702463	0.999854		brown
tRNA-Ala	tRNA-Ala	-1.31149	NA	0.554346	NA	1.04657	1	-1.03074	NA	0.270678	1	0.980877	NA	1.15421	NA	-1.57255	NA	-0.387069	NA		green
tRNA-Arg	tRNA-Arg	-0.240008	0.0533025	-0.0430706	0.999945	0.419522	1	-0.461606	0.166158	0.623112	1	-0.0719591	0.862512	0.393734	0.999945	-0.118118	0.999889	-0.00586198	0.999854	1	brown
tRNA-Asn	tRNA-Asn	-0.475733	0.28342	-0.108523	0.999945	0.809319	1	-0.689793	0.228039	0.737048	1	0.0865205	0.904382	0.268383	0.999945	0.397838	0.999889	0.149865	NA		brown
tRNA-Asp	tRNA-Asp	-0.63597	NA	0.400469	NA	-0.313965	1	-0.556704	NA	0.159421	1	0.397234	NA	1.42948	NA	-1.35212	NA	-0.949715	NA		#N/A
tRNA-Cys	tRNA-Cys	-0.427343	0.757806	0.00996512	0.999945	1.19568	0.854407	-0.296638	0.598601	-0.0268877	1	0.342397	0.483275	0.595755	0.999945	-0.228858	0.999889	-0.548951	0.999854		brown
tRNA-Gln	tRNA-Gln	0.591383	0.522554	0.119562	0.999945	0.121489	1	0.209035	NA	0.669288	1	-0.747787	0.253983	-0.216459	0.999945	0.0176834	NA	0.308593	NA		blue
tRNA-Glu	tRNA-Glu	0.323588	0.683961	0.360356	0.999945	0.432422	1	0.0537155	NA	0.441281	1	-0.450917	0.426432	1.05521	0.999945	-1.75532	NA	-0.679813	NA		brown
tRNA-Gly	tRNA-Gly	1.34884	0.152924	-0.457555	0.999945	0.179002	1	0.98711	NA	0.302342	1	-1.08407	0.0585146	1.48241	0.999945	-0.42302	NA	0.737835	NA		blue
tRNA-His	tRNA-His	0.575389	0.678259	-0.546207	0.999945	0.412559	1	0.169804	NA	0.575276	1	-0.713853	0.388077	2.66297	0.999945	-2.27642	NA	-1.29372	NA		brown
tRNA-Ile	tRNA-Ile	0.236664	0.362783	-0.357002	0.999945	0.433551	1	-0.0332418	0.950788	0.497148	1	-0.407765	0.250068	-0.142061	0.999945	-0.130301	0.999889	0.381682	0.999854		blue
tRNA-Leu	tRNA-Leu	1.20524	0.127175	-0.537143	0.999945	0.992111	1	0.884988	NA	0.270731	1	-0.975487	0.0410977	-0.993455	0.999945	-0.782075	NA	0.295866	NA		blue
tRNA-Lys	tRNA-Lys	0.164367	NA	-0.513137	NA	0.839843	1	-0.121479	NA	0.608779	1	-0.39269	0.625122	0.824679	0.999945	-0.105226	NA	-0.579656	NA		brown
tRNA-Met	tRNA-Met	0.616144	NA	0.0327712	NA	0.296629	1	0.84912	NA	-0.726007	1	-0.0236219	0.98209	0.548445	0.999945	1.02096	NA	0.168656	NA		grey
tRNA-Phe	tRNA-Phe	NA	NA	NA	NA	NA	NA	NA	NA	NA	NA	NA	NA	NA	NA	NA	NA	NA	NA		#N/A
tRNA-Pro	tRNA-Pro	0.852487	NA	-0.577676	NA	1.67265	1	0.781893	NA	-0.0790956	1	-0.443387	NA	4.50136	NA	-2.5349	NA	-2.91347	NA		#N/A
tRNA-Ser	tRNA-Ser	0.551757	5.77294e-05	-0.0403837	0.999945	0.220773	1	0.341036	0.166808	0.207943	1	-0.503946	3.38527e-05	0.00987368	0.999945	0.116648	0.999889	-0.228144	0.999854	2	blue
tRNA-Thr	tRNA-Thr	0.0773848	0.939661	-0.1987	0.999945	0.0787054	1	-0.0404008	0.959053	0.206476	1	-0.159545	0.804061	1.17644	0.999945	-1.56062	0.999889	-1.11434	0.999854		grey
tRNA-Trp	tRNA-Trp	-0.90018	NA	-0.762486	NA	1.00561	1	-0.815164	NA	0.355026	1	0.587693	NA	-0.23709	0.999945	0.0216012	NA	-0.069095	NA		turquoise
tRNA-Tyr	tRNA-Tyr	0.390352	0.761018	0.000578162	1	0.451832	1	0.31315	0.60139	-0.0281622	1	-0.269726	0.582096	-0.547887	0.999945	0.705956	0.999889	0.955322	0.999854		blue
tRNA-Val	tRNA-Val	0.806697	NA	-0.561319	NA	-0.313966	1	0.525303	NA	0.159424	1	-0.684766	NA	-1.30211	NA	-1.38019	NA	0.948998	NA		#N/A
XLOC_000001	LOC107199547	NA	NA	NA	NA	NA	NA	NA	NA	NA	NA	NA	NA	NA	NA	NA	NA	NA	NA		#N/A
XLOC_000002	CUFF.1.1	0.137129	0.648303	-0.136847	0.999945	-0.0378482	1	0.163513	0.414208	-0.119459	1	-0.0420873	0.841448	-0.22186	0.999945	-0.443938	0.999889	-0.0702283	0.999854		blue
XLOC_000003	LOC107199548	0.563292	NA	-0.0713054	NA	-1.67334	1	0.430259	NA	0.0999833	1	-0.448289	NA	-0.859811	NA	1.2639	NA	-0.0250217	NA		#N/A
XLOC_000004	LOC107199549	1.90025	NA	-0.162323	NA	0.453745	1	1.63662	NA	-0.109677	1	-1.12625	NA	-0.653252	0.999945	1.06987	NA	-2.03123	NA		brown
XLOC_000005	CUFF.2.1,CUFF.2.2,CUFF.2.3	0.487877	0.700523	0.0640999	0.999945	0.297062	1	0.327346	0.600512	0.111438	1	-0.41765	0.397707	1.21857	0.999945	0.248918	0.999889	0.654824	0.999854		tan
XLOC_000006	CUFF.3.1	1.11111	0.145452	0.047899	0.999945	-0.477732	1	0.545481	NA	0.979068	1	-1.25945	0.0423054	1.2864	0.999945	0.704915	NA	0.00342506	NA		brown
XLOC_000007	LOC107199550	0.769072	NA	-0.991325	NA	-0.743972	1	0.848255	NA	-0.519925	1	-0.283078	NA	-1.25161	NA	-1.32981	NA	1.70041	NA		#N/A
XLOC_000008	CUFF.6.1,CUFF.6.2,CUFF.6.3,CUFF.6.4,CUFF.6.5,CUFF.6.6,CUFF.6.7,CUFF.6.8	-0.544404	0.412341	-0.325772	0.999945	-0.101273	1	-0.334121	0.500425	-0.0991926	1	0.472577	0.209612	0.168093	0.999945	-0.36938	0.999889	1.62756	0.0196503		turquoise
XLOC_000009	LOC107198531	NA	NA	NA	NA	NA	NA	NA	NA	NA	NA	NA	NA	NA	NA	NA	NA	NA	NA		#N/A
XLOC_000010	LOC107198536	NA	NA	NA	NA	NA	NA	NA	NA	NA	NA	NA	NA	NA	NA	NA	NA	NA	NA		#N/A
XLOC_000011	LOC107198532	NA	NA	NA	NA	NA	NA	NA	NA	NA	NA	NA	NA	NA	NA	NA	NA	NA	NA		#N/A
XLOC_000012	LOC107198533	0.0853569	NA	-0.119461	NA	1.05302	1	0.538383	NA	-0.811074	1	0.421138	NA	-2.94886	NA	-3.17135	NA	1.78786	NA		#N/A
XLOC_000013	PCDH10	0.293929	0.0849311	-0.0952964	0.999945	0.0945915	1	0.18178	0.327339	0.0954931	1	-0.265149	0.0227685	0.00567	0.999945	0.363942	0.999889	-0.185758	0.999854		blue
XLOC_000014	LOC107198537	NA	NA	NA	NA	NA	NA	NA	NA	NA	NA	NA	NA	NA	NA	NA	NA	NA	NA		#N/A
XLOC_000015	LOC107198535	-1.2432	NA	-0.0956049	NA	-0.718787	1	-1.16394	NA	0.520094	1	0.757908	NA	2.51727	NA	0.0528755	NA	0.0239841	NA		#N/A
XLOC_000016	CUFF.4.1,CUFF.4.2,CUFF.4.3	-0.523289	0.795541	-0.108204	0.999945	-0.888457	1	-0.219816	NA	-0.273529	1	0.527038	0.485877	-1.87901	0.999945	1.30094	NA	-0.668652	NA		turquoise
XLOC_000017	CUFF.10.2,CUFF.10.3,LOC107198528	-1.17144	0.00282135	0.186637	0.999945	0.204692	1	-0.755872	0.0934113	-0.0118899	1	0.961964	0.00446819	-1.16042	0.999945	-1.23628	0.999889	0.560755	0.999854	1	turquoise
XLOC_000018	LOC107198534	-3.44742	NA	-1.19294	NA	0.595226	1	-2.25415	NA	0.307468	1	2.84058	NA	2.89165	NA	-1.16454	NA	-1.6741	NA		turquoise
XLOC_000019	LOC107198539	NA	NA	NA	NA	NA	NA	NA	NA	NA	NA	NA	NA	NA	NA	NA	NA	NA	NA		#N/A
XLOC_000020	LOC107198529	-0.447107	NA	-0.521901	NA	0.49665	1	-0.736687	NA	0.942037	1	-0.00528207	NA	-2.22551	NA	-2.5219	NA	1.28467	NA		blue
XLOC_000021	CUFF.5.1	-0.363262	NA	-1.26443	NA	0.496893	1	0.147446	NA	-0.702203	1	0.697115	NA	-1.93775	0.999945	3.9766	NA	0.279584	NA		turquoise
XLOC_000022	CUFF.7.1	-0.623643	0.575716	-0.338275	0.999945	-0.155471	1	-0.275716	0.727316	-0.288879	1	0.629035	0.274341	-0.261054	0.999945	0.64735	0.999889	1.85176	0.662436		salmon
XLOC_000023	CUFF.8.1	-1.17453	0.331792	-0.36891	0.999945	-0.0147685	1	-0.637242	NA	-0.234157	1	1.06913	0.11268	-0.484753	0.999945	0.478016	NA	0.369645	NA		turquoise
XLOC_000024	CUFF.9.1	0.260193	0.830558	-0.161432	0.999945	0.501315	1	0.0446826	NA	0.335721	1	-0.349813	0.570561	-1.17744	0.999945	0.382638	NA	-0.563858	NA		grey
XLOC_000025	CUFF.17.1	-0.127643	0.778629	-0.140477	0.999945	-0.0789108	1	-0.0403432	0.889437	-0.106839	1	0.150553	0.467826	0.300943	0.999945	0.0862432	0.999889	-0.106812	0.999854		yellow
XLOC_000026	CUFF.18.1	-0.785347	0.261746	0.66855	0.817808	-0.337719	1	-0.5142	0.358048	-0.0543543	1	0.655343	0.141004	-0.504677	0.999945	0.712649	0.999889	0.878075	0.999854		turquoise
XLOC_000027	CUFF.19.1	-0.346641	0.218643	0.00493768	0.999945	-0.145791	1	-0.191362	0.503464	-0.114334	1	0.322075	0.0928692	0.581828	0.999945	0.432473	0.999889	0.141654	0.999854		turquoise
XLOC_000028	CUFF.20.1	0.482744	0.0131785	-0.164367	0.999945	0.130344	1	0.203529	0.588143	0.412118	1	-0.554377	0.00269527	0.284272	0.999945	0.154052	0.999889	-0.178926	0.999854	2	blue
XLOC_000029	CUFF.21.1	0.531571	0.105707	0.203705	0.999945	0.159271	1	0.276051	0.493588	0.328347	1	-0.551016	0.0219607	0.739404	0.999945	0.293582	0.999889	-0.304203	0.999854		brown
XLOC_000030	CUFF.22.1	-1.49239	NA	-0.892598	NA	-0.498969	1	-0.72447	NA	-0.36802	1	1.39262	NA	0.317247	0.999945	-0.856913	NA	0.932466	NA		turquoise
XLOC_000031	CUFF.23.1	-0.278563	0.882658	-0.0380454	0.999945	0.00258392	1	-0.0112013	NA	-0.344017	1	0.385801	0.650599	-1.46339	0.999945	-1.54168	NA	-1.21286	NA		grey
XLOC_000032	CUFF.24.1	1.57381	NA	-1.37661	NA	0.0187735	1	1.05414	NA	0.634023	1	-1.40193	NA	-0.384999	0.999945	1.17838	NA	-2.58323	NA		blue
XLOC_000033	CUFF.25.1	1.32243	NA	1.57762	NA	1.34987	1	0.356914	NA	1.68503	1	-1.70988	NA	-3.54513	0.999945	-1.01759	NA	-0.383134	NA		blue
XLOC_000034	CUFF.26.1	-0.576093	0.57136	-0.616826	0.999945	-0.967933	1	-0.181221	NA	-0.394994	1	0.636139	0.268805	-0.446547	0.999945	-0.587872	NA	-0.31657	NA		turquoise
XLOC_000035	CUFF.27.1	0.584489	0.24514	-0.0821128	0.999945	0.0663538	1	0.311046	0.550198	0.358713	1	-0.604547	0.0691985	0.0224685	0.999945	-0.378285	0.999889	-1.09505	0.86437		blue
XLOC_000036	CUFF.28.1	0.368896	0.791097	-0.227576	0.999945	-0.303751	1	0.428518	NA	-0.287727	1	-0.115243	0.871981	-1.02793	0.999945	0.585466	NA	-0.488091	NA		grey
XLOC_000037	CUFF.29.1	0.723335	0.736092	-0.383375	0.999945	-0.0772632	1	0.615748	NA	-0.105444	1	-0.442334	0.577947	-2.84082	0.999945	0.571998	NA	-0.289149	NA		blue
XLOC_000038	LOC107199551	0.671382	0.12254	-0.109975	0.999945	0.0510487	1	0.641965	0.066516	-0.236577	1	-0.342053	0.340743	-0.231558	0.999945	-0.747307	0.999889	0.158182	0.999854		blue
XLOC_000039	CUFF.31.1	0.471423	0.779657	-0.379734	0.999945	-0.100755	1	0.42045	NA	-0.11569	1	-0.278712	0.646064	1.48768	0.999945	-0.813546	NA	-0.617792	NA		blue
XLOC_000040	CUFF.32.1	-0.0324347	0.997775	0.176006	0.999945	-0.0960635	1	-0.0138623	0.981594	-0.0166085	1	0.0303685	0.952253	-0.164506	0.999945	0.957506	0.999889	0.357235	0.999854		red
XLOC_000041	CUFF.33.1	1.04591	0.264554	-0.587868	0.999945	0.319853	1	0.739139	NA	0.251277	1	-0.856257	0.0983616	0.00201527	0.999945	1.00665	NA	0.30513	NA		blue
XLOC_000042	CUFF.34.1	0.922809	0.366705	-0.30044	0.999945	-0.279118	1	1.05227	NA	-0.65674	1	-0.229317	0.795515	0.751688	0.999945	1.04429	NA	1.12659	NA		grey
XLOC_000043	LOC107199552	0.450398	0.3569	-0.11769	0.999945	0.26162	1	0.348203	0.255258	0.00503208	1	-0.332381	0.195895	-0.205744	0.999945	0.219282	0.999889	-0.134483	0.999854		blue
XLOC_000044	CUFF.35.1	0.755758	0.30255	-0.19254	0.999945	-0.237271	1	0.494894	0.380936	0.259513	1	-0.676831	0.095485	0.284283	0.999945	-0.495316	0.999889	-0.435678	NA		blue
XLOC_000045	NQO2	-0.013036	0.6014	-0.0106442	0.999945	-0.0897889	1	-0.0806336	0.670459	0.147116	1	-0.060195	0.71212	0.110243	0.999945	-0.0722379	0.999889	0.156633	0.999854		brown
XLOC_000046	LOC107199554	0.842971	NA	-0.0269608	NA	0.44021	1	0.395387	NA	0.816913	1	-0.99341	0.190872	-0.0892766	0.999945	-0.232784	NA	-0.677757	NA		brown
XLOC_000047	CUFF.37.1	-1.88279	NA	1.5871	NA	-0.323633	1	-0.721259	NA	-0.528246	1	1.84209	NA	2.10946	NA	-3.41319	NA	-1.67287	NA		#N/A
XLOC_000048	CUFF.38.1	0.00300922	NA	-0.0360708	NA	-0.714202	1	0.215037	NA	-0.411339	1	0.213132	0.825321	-0.0464752	0.999945	1.47355	NA	-0.548554	NA		purple
XLOC_000049	LOC107199555	1.54257	3.76984e-06	-0.348232	0.999945	0.0130266	1	1.15649	0.0281694	0.341321	1	-1.19997	2.95472e-05	-0.753321	0.999945	-0.391704	0.999889	-0.187051	0.999854	2	blue
XLOC_000050	CUFF.40.1,CUFF.40.2,CUFF.40.3,CUFF.40.4	0.563526	0.00996877	-0.0993702	0.999945	-0.0675523	1	0.410635	0.0851358	0.0692417	1	-0.441829	0.00752301	-0.338172	0.999945	-0.391873	0.999889	-0.100535	0.999854	2	blue
XLOC_000051	CUFF.41.1	0.437035	0.0118784	0.0624172	0.999945	-0.0237984	1	0.292076	0.161844	0.106242	1	-0.373055	0.00376782	-0.072332	0.999945	-0.242116	0.999889	-0.0153952	0.999854	2	blue
XLOC_000052	LOC107199556	0.846596	0.136663	-0.214536	0.999945	0.281724	1	0.568992	0.285199	0.267037	1	-0.733932	0.0407462	-0.895482	0.999945	-0.892979	0.999889	0.133581	0.999854		blue
XLOC_000053	CUFF.42.1	1.24807	0.0132519	0.139353	0.999945	0.23095	1	1.07111	0.0271285	-0.124892	1	-0.762287	0.0683898	0.0656246	0.999945	-1.10484	0.999889	-0.0347189	0.999854	2	blue
XLOC_000054	LOC107199558	0.225262	0.963113	-0.240351	0.999945	-0.162781	1	0.189236	NA	-0.0397653	1	-0.147254	0.844619	0.0760383	0.999945	-0.284056	NA	-0.261248	NA		grey
XLOC_000055	CUFF.43.1	0.0516711	NA	0.335406	NA	0.459649	1	0.285402	NA	-0.469544	1	0.199449	0.845308	-0.230174	0.999945	0.970083	NA	0.577327	NA		grey
XLOC_000056	CUFF.44.1,CUFF.44.2	0.365887	0.037179	-0.0365203	0.999945	-0.00350653	1	0.251517	0.201416	0.066569	1	-0.300759	0.0216444	-0.307189	0.999945	0.000739311	0.999889	0.0691373	0.999854	2	blue
XLOC_000057	LOC109022444	0.697101	0.108778	-0.174681	0.999945	0.27615	1	0.485066	0.233984	0.157771	1	-0.578147	0.0408493	-0.971671	0.999945	-0.158819	0.999889	-0.410403	0.999854		blue
XLOC_000058	LOC107199559	2.61126	NA	-0.810362	NA	-0.144749	1	1.71316	NA	1.42423	1	-2.49095	NA	-0.853617	NA	-2.09776	NA	-0.779824	NA		#N/A
XLOC_000059	LOC109022445	-1.06985	0.538269	0.0101823	0.999945	0.0134425	1	-0.685001	NA	-0.0589639	1	0.880528	0.277091	-2.02623	0.999945	-1.23214	NA	1.04235	NA		turquoise
XLOC_000060	LOC107199560	-0.506317	NA	0.744121	NA	-0.681808	1	0.287068	NA	-1.0098	1	0.960326	NA	-1.76555	NA	-3.86059	NA	1.90314	NA		#N/A
XLOC_000061	CUFF.45.1	0.221377	0.57564	0.0722682	0.999945	0.215718	1	0.16797	0.47096	0.00370412	1	-0.165088	0.374796	-0.200611	0.999945	-0.00348297	0.999889	-0.159101	0.999854		blue
XLOC_000062	CUFF.46.1	0.964707	0.000187342	-0.29288	0.999945	0.0523309	1	0.670404	0.064987	0.272376	1	-0.81898	3.6267e-05	0.251917	0.999945	0.134989	0.999889	-0.0182833	0.999854	2	blue
XLOC_000063	LOC107199561	-0.159332	0.838418	0.178008	0.999945	0.260226	1	-0.289269	NA	0.362777	1	-0.0479594	0.947896	-0.394246	0.999945	1.66269	NA	0.339609	NA		turquoise
XLOC_000064	LOC107199562	-0.0698086	NA	1.1927	NA	-0.732197	1	1.16733	NA	-1.98117	1	1.34889	NA	-2.54306	NA	-0.577844	NA	0.947529	NA		#N/A
XLOC_000065	LOC107199563	NA	NA	NA	NA	NA	NA	NA	NA	NA	NA	NA	NA	NA	NA	NA	NA	NA	NA		#N/A
XLOC_000066	LOC107199563	0.704587	NA	-0.896687	NA	-0.0482718	1	0.242834	NA	0.741172	1	-0.885827	NA	3.33989	NA	1.57099	NA	0.7437	NA		#N/A
XLOC_000067	CUFF.48.1	-0.19026	0.900218	-0.757068	0.999945	-0.190712	1	-0.274861	NA	0.287052	1	-0.00552959	0.994794	-0.457236	0.999945	-2.06193	NA	0.993638	NA		black
XLOC_000068	CUFF.49.1	0.351431	0.39014	-0.0865211	0.999945	0.111037	1	0.283225	0.253305	-0.0248666	1	-0.246663	0.252314	0.0939389	0.999945	0.0266587	0.999889	-0.368276	0.999854		blue
XLOC_000069	CUFF.50.1	1.12932	6.46306e-11	0.0643026	0.999945	-0.0542623	1	0.809856	0.0261163	0.282486	1	-0.927569	2.09309e-08	0.181379	0.999945	0.240302	0.999889	-0.284792	0.999854	2	blue
XLOC_000070	BYSL	0.522031	0.0138173	0.0140352	0.999945	-0.0354839	1	0.37404	0.0984188	0.0773518	1	-0.417618	0.00730428	-0.403755	0.999945	-0.095109	0.999889	-0.182556	0.999854	2	blue
XLOC_000071	CUFF.52.1	1.01576	NA	0.759253	NA	-0.171874	1	0.566799	NA	0.46962	1	-0.958028	NA	-1.86314	0.999945	-3.89372	NA	2.71826	NA		blue
XLOC_000072	CUFF.53.1	2.03652	NA	0.17087	NA	0.0470639	1	1.51579	NA	0.508594	1	-1.61077	NA	1.08757	0.999945	-1.57731	NA	-0.324239	NA		blue
XLOC_000073	CUFF.54.1	1.1095	NA	-1.0952	NA	-0.175942	1	1.05577	NA	-0.330321	1	-0.643287	NA	0.070852	NA	-0.839562	NA	1.52935	NA		blue
XLOC_000074	CUFF.55.1	0.597422	0.54147	-0.319094	0.999945	-0.0421698	1	0.44144	0.440937	0.0505236	1	-0.457439	0.320924	1.32645	0.999945	0.760647	0.999889	0.854348	0.999854		blue
XLOC_000075	LOC107199565	0.44415	0.534714	-0.102564	0.999945	-0.133683	1	0.34452	0.382734	0.00251394	1	-0.326989	0.318943	-0.364736	0.999945	-0.293373	0.999889	-0.783885	0.999854		blue
XLOC_000076	CUFF.56.1	-0.598696	0.682353	0.140037	0.999945	-0.56153	1	-0.529368	NA	0.193244	1	0.387098	0.556968	-0.565951	0.999945	0.179334	NA	1.38181	NA		turquoise
XLOC_000077	LOC107199566	0.728846	0.0834467	-0.73919	0.388421	-0.153437	1	0.737642	0.0807499	-0.338297	1	-0.31098	0.464761	-0.44414	0.999945	1.27658	0.999889	0.605208	0.999854		magenta
XLOC_000078	LOC107199567	1.00217	0.00138704	0.0617	0.999945	-0.0947424	1	0.650749	0.162628	0.407963	1	-0.909371	0.000205807	-0.90974	0.999945	-0.489852	0.999889	-0.0150357	0.999854	2	blue
XLOC_000079	CUFF.58.1	-0.471049	NA	-0.149058	NA	0.0389278	1	-0.656029	NA	0.672923	1	0.100958	0.911345	0.0767237	0.999945	-1.03168	NA	0.736369	NA		yellow
XLOC_000080	LOC107199568	0.254787	0.374122	0.0499273	0.999945	0.0579247	1	0.178584	0.409759	0.0351273	1	-0.205615	0.199367	0.260666	0.999945	-0.505059	0.999889	-0.356331	0.997989		blue
XLOC_000081	CUFF.60.1	0.978078	0.000160529	-0.180317	0.999945	0.280779	1	0.675093	0.0834347	0.278135	1	-0.825093	0.000159737	-0.705883	0.999945	-0.489102	0.999889	-0.461432	0.999854	2	blue
XLOC_000082	CUFF.61.1	0.271497	NA	0.353625	NA	-0.0210848	1	0.207187	NA	0.0229497	1	-0.209959	0.826264	0.519967	0.999945	1.48955	NA	-0.156787	NA		green
XLOC_000083	CUFF.62.1	-1.14282	2.04174e-06	0.255652	0.999945	-0.0326972	1	-0.908424	0.00556407	0.240854	1	0.835201	0.00371666	-0.208451	0.999945	-0.104553	0.999889	0.543721	0.964367	1	turquoise
XLOC_000084	LOC107199569	0.233449	0.770905	-0.0498231	0.999945	0.253446	1	0.0258228	NA	0.347772	1	-0.339894	0.50921	0.0364	0.999945	-0.602319	NA	0.383085	NA		blue
XLOC_000085	LOC107199570	0.190136	NA	-0.0246068	NA	-0.631195	1	-0.188009	NA	0.918406	1	-0.5251	NA	-1.21538	NA	-0.196765	NA	0.372821	NA		magenta
XLOC_000086	LOC107199571	0.287316	0.530178	-0.664221	0.866568	0.579809	1	0.448742	0.45586	-0.459515	1	0.0298218	0.962291	-0.109358	0.999945	0.648241	0.999889	0.515016	0.999854		grey
XLOC_000087	CUFF.64.1	1.03082	0.495603	-0.540839	0.999945	-0.44375	1	0.751633	NA	0.20343	1	-0.817775	0.24376	1.43657	0.999945	1.26683	NA	-0.0732551	NA		blue
XLOC_000088	CUFF.65.1	0.362041	NA	-0.0870936	NA	0.162476	1	0.193463	NA	0.170546	1	-0.354429	NA	2.15267	0.999945	-1.21065	NA	0.130551	NA		brown
XLOC_000089	CUFF.66.1	0.614458	0.515559	0.0142045	0.999945	0.458153	1	0.363095	NA	0.298672	1	-0.595325	0.207627	-0.04241	0.999945	0.180793	NA	-0.314754	NA		blue
XLOC_000090	CUFF.67.1	0.192108	0.901	-0.310936	0.999945	0.0969554	1	0.0288176	NA	0.251856	1	-0.261395	0.679509	0.118453	0.999945	0.67951	NA	0.313787	NA		turquoise
XLOC_000091	LOC107199572	2.45378	2.85309e-10	-0.084573	0.999945	0.11258	1	1.81409	0.0783522	1.06469	1	-2.11292	5.22493e-09	-0.57986	0.999945	-1.00642	0.999889	-0.522203	0.999854	2	blue
XLOC_000092	LOC107199573	0.397956	NA	-0.078112	NA	-0.0894441	1	-0.00905771	NA	0.821652	1	-0.661964	0.392979	-0.121707	0.999945	-0.695069	NA	1.14604	NA		magenta
XLOC_000093	CUFF.69.1	1.12748	NA	-0.406056	NA	0.148392	1	0.735271	NA	0.47167	1	-1.01794	0.221422	-2.60987	0.999945	-0.632152	NA	0.0457224	NA		blue
XLOC_000094	CUFF.70.1	1.82508	0.000597132	-0.138476	0.999945	0.122024	1	1.44069	0.030898	0.270759	1	-1.305	0.00225926	-1.28667	0.999945	-0.377791	0.999889	-0.434008	0.999854	2	blue
XLOC_000095	LOC107199574	-0.284076	0.0480277	0.111742	0.999945	-0.0700884	1	-0.195264	0.172633	-0.0253471	1	0.230411	0.0264942	0.201969	0.999945	0.0555597	0.999889	-0.12267	0.999854	1	yellow
XLOC_000096	LOC107199575	0.50047	NA	-0.105899	NA	0.959323	1	0.189707	NA	0.554371	1	-0.636254	NA	0.834452	NA	-0.0604911	NA	0.0766121	NA		brown
XLOC_000097	CUFF.72.1	0.953778	0.0014821	-0.323702	0.999945	0.198622	1	0.513128	0.377508	0.708552	1	-1.02489	0.000121008	-0.596027	0.999945	-0.235317	0.999889	-0.139169	0.999854	2	blue
XLOC_000098	NUP62CL	0.0501906	0.784172	0.00252901	0.999945	-0.0185831	1	0.0154405	0.906688	0.0458196	1	-0.0601461	0.488344	0.0571538	0.999945	-0.192291	0.999889	0.060303	0.999854		blue
XLOC_000099	CUFF.74.1	0.393874	0.697103	-0.0748001	0.999945	0.450111	1	0.391207	0.452891	-0.178658	1	-0.193509	0.694615	0.505245	0.999945	-0.325758	0.999889	0.119313	0.999854		blue
XLOC_000100	LOC107199577	0.697273	0.60647	0.445694	0.999945	-0.228972	1	0.62093	NA	-0.157526	1	-0.406122	0.515033	0.976583	0.999945	1.18773	NA	-0.875337	NA		brown
XLOC_000101	CUFF.75.1,CUFF.75.2	0.253078	0.830652	-0.613063	0.771792	0.121725	1	0.25999	0.555047	-0.125544	1	-0.125662	0.767813	-0.660379	0.999945	-0.553906	0.999889	0.141997	0.999854		blue
XLOC_000102	LOC107199578	-1.53888	NA	-1.58001	NA	0.102247	1	-0.700922	NA	-0.818155	1	1.506	NA	-0.697719	NA	-2.46134	NA	0.269602	NA		#N/A
XLOC_000103	LOC107199579	0.364057	0.620027	0.0712221	0.999945	0.0965153	1	0.228929	0.620971	0.111822	1	-0.32175	0.342811	-0.875085	0.999945	-0.91605	0.999889	-0.489772	0.999854		blue
XLOC_000104	CUFF.76.1	0.0884868	0.990771	0.0963659	0.999945	-0.184218	1	0.0881399	NA	-0.0514572	1	-0.039839	0.957839	0.252798	0.999945	-0.7766	NA	-0.938628	NA		grey
XLOC_000105	CUFF.78.1,CUFF.78.2,CUFF.78.3,CUFF.79.1	-0.0276975	0.946926	0.0205327	0.999945	0.00659053	1	-0.0489022	0.851638	0.0570008	1	-0.00720951	0.974946	0.489766	0.999945	-0.0922288	0.999889	-0.597993	0.352149		yellow
XLOC_000106	MGAT1	0.879244	0.000362547	-0.140469	0.999945	0.0778279	1	0.636437	0.0610928	0.159797	1	-0.697667	0.00099265	-0.423597	0.999945	-0.255486	0.999889	-0.497483	0.993599	2	blue
XLOC_000107	CUFF.80.1	-0.191686	0.426983	0.0841141	0.999945	0.0823387	1	-0.0974213	0.666255	-0.0843237	1	0.187222	0.206939	0.502495	0.999945	0.0108701	0.999889	-0.0320157	0.999854		yellow
XLOC_000108	CUFF.81.1	1.98923	NA	-0.231601	NA	-0.321554	1	1.63393	NA	0.188356	1	-1.34296	0.126635	-2.05812	0.999945	-0.297933	NA	-1.68309	NA		blue
XLOC_000109	CUFF.82.1	1.93089	0.00127214	-0.460701	0.999945	0.290752	1	1.39994	NA	0.783096	1	-1.68508	0.000173188	-0.756573	0.999945	0.0222013	NA	-0.797642	NA	2	blue
XLOC_000110	CUFF.83.1	-0.672881	8.64821e-05	0.126789	0.999945	-0.107867	1	-0.285145	0.406287	-0.322509	1	0.684362	6.72198e-06	-0.593289	0.999945	0.376147	0.999889	0.0318512	0.999854	1	turquoise
XLOC_000111	LOC107199583	NA	NA	NA	NA	NA	NA	NA	NA	NA	NA	NA	NA	NA	NA	NA	NA	NA	NA		#N/A
XLOC_000112	CUFF.84.1	0.230088	NA	-0.106547	NA	-0.184737	1	0.250185	NA	-0.169736	1	-0.0794149	NA	1.30861	0.999945	0.2707	NA	-0.69302	NA		brown
XLOC_000113	CUFF.85.1	0.515396	NA	0.63357	NA	0.178042	1	0.108577	NA	0.723141	1	-0.711695	NA	1.67777	0.999945	0.368206	NA	0.49869	NA		brown
XLOC_000114	CUFF.86.1	-0.0472956	NA	-0.263772	NA	-0.475521	1	-0.0442505	NA	0.0527436	1	-0.00265424	NA	-1.40916	0.999945	-1.15296	NA	-0.191201	NA		grey
XLOC_000115	CUFF.87.1	0.268465	NA	-0.205806	NA	0.239086	1	0.124477	NA	0.183556	1	-0.287539	0.718499	0.063402	0.999945	0.813626	NA	0.112327	NA		grey
XLOC_000116	LOC107199584	0.0853703	NA	-1.04221	NA	0.166931	1	-0.196031	NA	0.520094	1	-0.324096	NA	2.73164	NA	0.114988	NA	-0.00429449	NA		#N/A
XLOC_000117	LOC107199585	0.121001	0.822039	0.14116	0.999945	0.0875993	1	0.116987	0.600957	-0.051052	1	-0.0643377	0.748425	0.463373	0.999945	0.010266	0.999889	-0.118368	0.999854		blue
XLOC_000118	LOC107199586	16.1485	NA	0.0169051	NA	0.535201	1	2.80129	NA	-3.24381	1	-2.95526	NA	2.11668	NA	3.77811	NA	2.51262	NA		#N/A
XLOC_000119	CUFF.89.1	-0.57311	0.0363268	0.0742351	0.999945	-0.0852829	1	-0.266189	0.445485	-0.253137	1	0.568899	0.00571991	0.119111	0.999945	-0.270482	0.999889	-0.220127	0.999854	1	turquoise
XLOC_000120	CUFF.90.1	0.709486	0.774952	-0.29701	0.999945	0.0197301	1	0.622449	NA	-0.137604	1	-0.409646	0.637679	-2.33754	0.999945	1.26035	NA	-0.0988324	NA		blue
XLOC_000121	CUFF.91.1	0.0813645	0.249696	-0.762482	0.581624	0.410541	1	0.407602	0.422124	-0.638513	1	0.289091	0.536415	-0.325872	0.999945	0.613204	0.999889	0.0348884	0.999854		turquoise
XLOC_000122	CUFF.92.1,CUFF.92.2	-0.837699	0.408436	0.522694	0.999945	-0.376227	1	-0.538284	NA	-0.0711632	1	0.6918	0.185669	-0.42385	0.999945	1.20943	NA	0.148569	NA		turquoise
XLOC_000123	LOC109022446	0.605148	NA	0.373854	NA	0.362129	1	-0.12789	NA	2.40292	1	-1.24537	0.182342	0.564975	0.999945	-0.262213	NA	-1.1675	NA		brown
XLOC_000124	LOC107199587	0.0141775	0.869198	-0.159328	0.999945	0.175859	1	0.108358	0.797758	-0.192109	1	0.0851038	0.825299	0.0110274	0.999945	-0.551576	0.999889	-0.160033	0.999854		grey
XLOC_000125	LOC109022447	0.676855	0.00351877	0.149985	0.999945	-0.0299842	1	0.481905	0.0988557	0.120669	1	-0.542557	0.0043151	-0.43877	0.999945	-0.0975542	0.999889	-0.123431	0.999854	2	blue
XLOC_000126	CUFF.95.1	0.112738	NA	0.234297	NA	0.678366	1	0.339488	NA	-0.516058	1	0.194838	NA	-2.10244	0.999945	0.0104483	NA	-2.50222	NA		blue
XLOC_000127	CUFF.96.1	1.42281	0.0596128	0.0295662	0.999945	-0.0788201	1	1.02835	NA	0.374162	1	-1.16376	0.0210995	0.173915	0.999945	-1.20428	NA	0.772976	NA		blue
XLOC_000128	CUFF.97.1	1.47589	2.54334e-05	0.170058	0.999945	-0.058054	1	1.05485	0.0566897	0.488483	1	-1.25692	4.89298e-06	0.135728	0.999945	-0.337755	0.999889	-0.555466	0.999854	2	blue
XLOC_000129	LOC107199588	0.806688	NA	-0.0804282	NA	0.166925	1	0.88597	NA	-0.561914	1	-0.3241	NA	1.56741	NA	1.48325	NA	1.92899	NA		#N/A
XLOC_000130	LOC107199589	-0.63597	NA	-0.561318	NA	0.647823	1	-0.556704	NA	0.159421	1	0.397234	NA	-1.2655	NA	1.3426	NA	-0.933036	NA		#N/A
XLOC_000131	LOC107199588	NA	NA	NA	NA	NA	NA	NA	NA	NA	NA	NA	NA	NA	NA	NA	NA	NA	NA		#N/A
XLOC_000132	CUFF.99.1,CUFF.99.2,CUFF.99.3	0.765244	0.287651	-0.568743	0.999945	-0.056209	1	0.358961	NA	0.646767	1	-0.866577	0.0989072	-0.629196	0.999945	-0.701391	NA	0.12386	NA		blue
XLOC_000133	LOC107199590	0.962413	0.000147818	-0.190814	0.999945	0.0143849	1	0.707069	0.0425093	0.16256	1	-0.750867	0.000535035	-0.68981	0.999945	-0.18916	0.999889	-0.181297	0.999854	2	blue
XLOC_000134	CUFF.101.1	2.61666	NA	1.46322	NA	0.0491734	1	1.62169	NA	2.29161	1	-2.84006	NA	1.50033	0.999945	-1.44495	NA	0.692041	NA		tan
XLOC_000135	LOC107199591	-1.49222	NA	0.566056	NA	-1.339	1	-1.02955	NA	0.0967848	1	1.20364	NA	3.01998	NA	-0.578934	NA	-1.1567	NA		#N/A
XLOC_000136	CUFF.102.1	0.595429	0.557803	-0.0406566	0.999945	0.202301	1	0.286702	0.745802	0.412353	1	-0.635397	0.270544	-1.53901	0.999945	-2.02169	0.999889	-0.156796	0.999854		blue
XLOC_000137	CUFF.103.1	1.04896	NA	0.506419	NA	0.237577	1	0.823795	NA	0.0229428	1	-0.734728	0.352117	-0.311656	0.999945	-1.67837	NA	-1.14718	NA		blue
XLOC_000138	CUFF.104.1	2.87778	1.05019e-10	-0.301868	0.999945	0.052897	1	2.25454	0.0155272	0.896906	1	-2.20557	1.52387e-07	1.2435	0.999945	-0.494158	0.999889	-1.152	0.923496	2	blue
XLOC_000139	CUFF.105.1	4.82242	NA	1.03366	NA	-0.637216	1	4.3004	NA	0.397961	1	-2.44078	NA	-0.219648	NA	1.80955	NA	2.46601	NA		tan
XLOC_000140	LOC107199592	-0.11962	0.739222	-0.165136	0.999945	-0.000989087	1	0.138858	NA	-0.427751	1	0.308667	0.597889	-0.310737	0.999945	-0.482654	NA	0.128959	NA		purple
XLOC_000141	NOP9	3.08913	NA	-0.952483	NA	0.256007	1	2.6235	NA	0.586551	1	-2.02775	0.060569	-3.82881	0.999945	-1.35005	NA	-1.15686	NA		blue
XLOC_000142	LOC107199594	1.06885	NA	1.26008	NA	0.278118	1	0.563033	NA	0.888949	1	-1.17943	0.247134	0.581082	0.999945	-2.74789	NA	0.447859	NA		brown
XLOC_000143	RCE1	0.649612	0.110988	0.0883642	0.999945	0.331294	1	0.367908	0.428793	0.346901	1	-0.64414	0.0236114	-0.751718	0.999945	-0.612741	0.999889	-0.247369	0.999854		blue
XLOC_000144	CUFF.107.1	0.744685	0.205831	0.0395728	0.999945	0.455133	1	0.451026	0.422045	0.32402	1	-0.697619	0.0590422	-1.28829	0.999945	-0.773232	0.999889	-0.310868	0.999854		blue
XLOC_000145	CUFF.108.1	1.72932	NA	-0.649331	NA	0.697626	1	0.941169	NA	2.23265	1	-2.20413	0.0289495	-1.29643	0.999945	-3.673	NA	1.64713	NA		blue
XLOC_000146	CUFF.109.1	0.489082	0.797432	-0.117738	0.999945	-0.230146	1	0.382973	NA	0.0093144	1	-0.357007	0.554867	-1.55306	0.999945	-1.08882	NA	0.434766	NA		blue
XLOC_000147	CUFF.110.1,CUFF.110.2,CUFF.110.3	1.4709	0.0233974	-1.09372	0.768537	-0.00321087	1	0.860552	NA	1.1223	1	-1.56871	0.00394352	-0.492985	0.999945	1.22799	NA	-0.687982	NA	2	blue
XLOC_000148	CUFF.111.1	1.3776	NA	0.507378	NA	-0.840738	1	0.932514	NA	0.352564	1	-1.18764	NA	2.25177	NA	1.64516	NA	0.598919	NA		#N/A
XLOC_000149	LOC107199596	-0.59557	NA	-0.297372	NA	0.0412998	1	-0.319288	NA	-0.151807	1	0.541876	NA	-0.524696	0.999945	-2.72833	NA	-0.866092	NA		grey
XLOC_000150	CUFF.112.1	0.473906	0.738547	-1.05807	0.518153	-0.667033	1	0.431624	0.483819	-0.145549	1	-0.268395	0.639932	0.0825361	0.999945	0.690889	0.999889	-0.0263842	NA		black
XLOC_000151	CUFF.113.1	0.117168	0.922115	-0.720418	0.0627031	-0.0568223	1	0.115134	0.738092	-0.0526281	1	-0.060439	0.844377	0.735529	0.999945	-0.288098	0.999889	0.0228137	0.999854		black
XLOC_000152	CUFF.114.1	-0.114199	0.289904	-0.0288561	0.999945	-0.0702065	1	-0.371332	0.470462	0.648402	1	-0.184205	0.714325	0.0353694	0.999945	0.0704802	0.999889	-0.200742	0.999854		brown
XLOC_000153	CUFF.115.1	1.1675	0.0017319	0.151975	0.999945	0.0415738	1	0.788334	0.112417	0.438093	1	-1.03716	0.000171176	0.0417437	0.999945	-0.345383	0.999889	0.00870374	0.999854	2	blue
XLOC_000154	CUFF.116.1	3.71445	NA	-0.548241	NA	0.509071	1	2.95905	NA	0.872122	1	-2.87045	NA	-1.75267	NA	-1.33267	NA	1.9411	NA		#N/A
XLOC_000155	CUFF.117.1	1.67256	0.0432015	-0.129144	0.999945	0.621593	1	1.07707	NA	1.48418	1	-1.83849	0.00987176	-0.727601	0.999945	-0.225312	NA	-1.25291	NA	2	blue
XLOC_000156	LOC107199597	-0.581234	NA	-0.470261	NA	-0.259589	1	-0.121802	NA	-0.49276	1	0.706451	NA	-1.495	NA	3.80768	NA	0.757548	NA		#N/A
XLOC_000157	CUFF.118.1,CUFF.118.2,CUFF.118.3	0.928098	0.460918	0.741987	0.999945	0.662763	1	0.695629	NA	0.142625	1	-0.724433	0.235812	-0.735386	0.999945	-0.331149	NA	-0.0864435	NA		blue
XLOC_000158	CUFF.119.1	0.256438	0.878048	-0.277457	0.999945	0.0893234	1	0.200527	0.692564	-0.0107017	1	-0.186356	0.668296	0.667647	0.999945	-0.653689	0.999889	-0.721838	0.999854		blue
XLOC_000159	LOC107199598	NA	NA	NA	NA	NA	NA	NA	NA	NA	NA	NA	NA	NA	NA	NA	NA	NA	NA		#N/A
XLOC_000160	LOC107199599	0.202261	0.751608	-0.359326	0.949219	-0.0309807	1	0.0934755	0.796865	0.128778	1	-0.213189	0.430552	0.315189	0.999945	0.341786	0.999889	-0.422691	0.999854		brown
XLOC_000161	CUFF.120.1	0.437901	0.223893	-0.191138	0.999945	0.133134	1	0.442611	0.10874	-0.215593	1	-0.201708	0.491241	0.213885	0.999945	0.445716	0.999889	-0.0811777	0.999854		blue
XLOC_000162	CUFF.121.1	0.397729	NA	-0.114608	NA	-0.0808031	1	-0.043682	NA	0.984675	1	-0.747406	NA	-2.34509	0.999945	-1.02679	NA	0.876385	NA		blue
XLOC_000163	CUFF.122.1,CUFF.122.2,CUFF.122.3,CUFF.122.4,CUFF.122.5,CUFF.122.6	1.08607	NA	0.343478	NA	0.227291	1	1.17085	NA	-0.636417	1	-0.370018	0.704321	0.152947	0.999945	-1.08505	NA	-0.551671	NA		blue
XLOC_000164	CUFF.123.1	1.20367	0.00316383	0.0412379	0.999945	0.365275	1	0.821152	0.133849	0.436129	1	-1.05921	0.000705691	-0.518153	0.999945	-0.556981	0.999889	-0.452427	0.999854	2	blue
XLOC_000165	CUFF.124.1,CUFF.124.10,CUFF.124.11,CUFF.124.12,CUFF.124.13,CUFF.124.2,CUFF.124.3,CUFF.124.4,CUFF.124.5,CUFF.124.6,CUFF.124.7,CUFF.124.8,CUFF.124.9	0.55056	0.266167	0.310136	0.999945	0.27255	1	0.272146	0.635571	0.374698	1	-0.587006	0.106471	-0.511406	0.999945	-0.939868	0.999889	-0.663039	0.999854		blue
XLOC_000166	CUFF.125.1,CUFF.125.2	0.504048	0.782263	0.344242	0.999945	0.428108	1	0.250682	NA	0.350708	1	-0.536864	0.462017	-1.3067	0.999945	-0.365115	NA	-0.948056	NA		blue
XLOC_000167	CUFF.127.1	0.282031	0.86462	-0.73702	0.999945	0.0420987	1	0.366678	NA	-0.313416	1	-0.0339914	0.967937	-1.28161	0.999945	0.893777	NA	0.333315	NA		black
XLOC_000168	CUFF.128.1	1.40275	NA	-0.611489	NA	-1.21367	1	1.23659	NA	-0.328651	1	-0.855801	0.472949	-3.85822	0.999945	0.28349	NA	0.342689	NA		blue
XLOC_000169	CUFF.126.1	2.02824	0.0126978	-0.0356274	0.999945	-0.12441	1	1.37759	NA	1.18449	1	-1.95553	0.00132576	-0.46401	0.999945	-1.14029	NA	-1.23752	NA	2	blue
XLOC_000170	CUFF.129.1	0.814377	0.000367755	1.08752	0.606784	0.345901	1	0.000503105	NA	2.22784	0.267147	-1.40447	0.0219451	0.225499	0.999945	1.29171	NA	-0.0461794	NA	2	tan
XLOC_000171	CUFF.130.1	0.986362	NA	2.55566	NA	-0.13026	1	0.244499	NA	1.63187	1	-1.54154	NA	0.879019	NA	3.25165	NA	0.547557	NA		tan
XLOC_000172	CUFF.131.1	0.869413	0.136826	-0.301668	0.999945	-0.0622906	1	0.496782	0.445848	0.512778	1	-0.875919	0.0293825	-0.355504	0.999945	-0.98822	0.999889	-0.111577	NA		blue
XLOC_000173	CUFF.132.1	0.199937	0.893182	-0.298071	0.999945	0.00328364	1	0.243863	NA	-0.189331	1	-0.0515251	0.929862	-0.167023	0.999945	0.0382438	NA	-0.530278	NA		blue
XLOC_000174	LOC107199600	0.126833	0.848126	-0.351569	0.999945	0.0952722	1	0.319739	0.752138	-0.431959	1	0.110337	0.908533	1.95171	0.999945	0.46804	0.999889	-2.00272	0.796278		grey
XLOC_000175	CUFF.134.1	1.52106	NA	-0.186845	NA	-0.320772	1	1.63465	NA	-0.813111	1	-0.423649	NA	0.676118	0.999945	0.138832	NA	-0.0938872	NA		blue
XLOC_000176	CUFF.135.1	1.81198	NA	0.273094	NA	0.726535	1	1.00755	NA	2.26354	1	-2.23989	NA	-1.38686	0.999945	-2.01586	NA	-0.59703	NA		blue
XLOC_000177	CUFF.136.1	1.7363	0.0340271	-0.0561562	0.999945	0.362444	1	1.36876	NA	0.253674	1	-1.26762	0.0179867	-0.621322	0.999945	-0.350054	NA	-0.160447	NA	2	blue
XLOC_000178	LOC107199601	0.664781	0.185866	0.55126	0.932455	0.129241	1	0.712052	0.103131	-0.40231	1	-0.236211	0.624564	-0.800469	0.999945	-0.605793	0.999889	-0.545368	0.999854		blue
XLOC_000179	LOC107199601	NA	NA	NA	NA	NA	NA	NA	NA	NA	NA	NA	NA	NA	NA	NA	NA	NA	NA		#N/A
XLOC_000180	CUFF.140.1	1.81414	NA	0.678916	NA	0.0998685	1	1.60151	NA	-0.353719	1	-1.06658	NA	-3.17921	NA	-1.52589	NA	4.06555	NA		#N/A
XLOC_000181	CUFF.141.1	0.29836	0.759094	0.0271161	0.999945	-0.213142	1	0.149788	0.781396	0.180162	1	-0.310056	0.439208	-0.0147173	0.999945	-0.233658	0.999889	-0.322112	0.999854		blue
XLOC_000182	CUFF.142.1	2.21013	NA	-0.279448	NA	0.627187	1	1.76974	NA	0.302281	1	-1.49509	NA	-3.84425	NA	-0.416235	NA	-0.805121	NA		blue
XLOC_000183	CUFF.143.1	-0.125243	0.460038	-0.00346061	0.999945	0.0491244	1	0.153242	0.765962	-0.454232	1	0.330087	0.404457	-0.627896	0.999945	-0.352305	0.999889	0.304615	0.999854		turquoise
XLOC_000184	LOC107199602	0.978316	0.0652405	0.234846	0.999945	-0.0726725	1	0.887121	0.0464748	-0.210531	1	-0.543048	0.195989	-0.677059	0.999945	0.426362	0.999889	0.302509	0.999854		blue
XLOC_000185	CUFF.146.1,CUFF.146.10,CUFF.146.11,CUFF.146.2,CUFF.146.3,CUFF.146.4,CUFF.146.5,CUFF.146.6,CUFF.146.7,CUFF.146.8,CUFF.146.9	0.818506	0.155051	-0.25477	0.999945	0.17641	1	0.633171	0.0956609	0.0354351	1	-0.590418	0.123734	1.30155	0.999945	0.240816	0.999889	0.15689	0.999854		blue
XLOC_000186	CUFF.145.1,CUFF.145.2	1.2413	0.115445	-0.402316	0.999945	0.288041	1	0.931639	NA	0.209721	1	-0.967502	0.049274	-0.209653	0.999945	-0.723356	NA	-1.37622	NA		blue
XLOC_000187	CUFF.147.1	0.786822	NA	0.328733	NA	-0.599757	1	0.637038	NA	-0.0321027	1	-0.544719	0.487783	0.670112	0.999945	1.70096	NA	0.0249955	NA		grey
XLOC_000188	CUFF.148.1	1.74663	0.106033	0.00293968	0.999993	0.164796	1	1.36998	NA	0.30638	1	-1.27836	0.0541066	-1.53112	0.999945	-1.76396	NA	-0.116895	NA		blue
XLOC_000189	CUFF.149.1	1.22697	NA	-0.968021	NA	-0.294487	1	0.624153	NA	1.12918	1	-1.39942	0.0361745	-0.301623	0.999945	0.777164	NA	0.721734	NA		blue
XLOC_000190	KCNJ10	0.0343134	NA	-0.0122328	NA	0.174328	1	-0.542243	NA	1.34775	1	-0.610012	NA	-4.92972	NA	-0.220614	NA	-1.55776	NA		blue
XLOC_000191	CUFF.150.1	-0.476062	0.428472	0.137625	0.999945	-0.370842	1	-0.211241	0.652271	-0.240768	1	0.488592	0.150686	-0.0640679	0.999945	0.26465	0.999889	0.100061	0.999854		turquoise
XLOC_000192	CUFF.151.1	0.839646	0.577015	-0.0611057	0.999945	-0.0345088	1	0.658722	NA	0.0312859	1	-0.609155	0.344837	0.0365508	0.999945	-0.43627	NA	-0.520616	NA		blue
XLOC_000193	LOC107199604	0.260253	0.822345	-0.134827	0.999945	0.00401664	1	0.168182	0.713757	0.0695366	1	-0.22826	0.527152	-0.235287	0.999945	-0.377795	0.999889	-0.59506	0.999854		blue
XLOC_000194	LOC107199605	0.205084	0.748222	0.0144244	0.999945	0.109221	1	0.140519	0.63609	0.0336642	1	-0.169507	0.467826	-0.639425	0.999945	0.124559	0.999889	-0.462311	0.999854		blue
XLOC_000195	CUFF.152.1	2.44582	NA	-0.115839	NA	1.09373	1	1.76837	NA	1.02708	1	-2.09733	NA	-2.8668	0.999945	0.852814	NA	0.144931	NA		blue
XLOC_000196	CUFF.153.1	0.668776	0.695812	-0.1387	0.999945	-0.0485247	1	0.701442	NA	-0.36289	1	-0.262287	0.762976	0.633328	0.999945	-1.85434	NA	0.817273	NA		grey
XLOC_000197	CUFF.154.1,CUFF.154.2,CUFF.154.3	0.975356	0.0874766	0.0369857	0.999945	0.137456	1	0.827972	0.0742092	-0.0965854	1	-0.614501	0.128306	-0.748233	0.999945	-0.250789	0.999889	-0.691847	0.999854		blue
XLOC_000198	LOC107199606	1.74814	9.94875e-05	-0.0852924	0.999945	0.0981363	1	1.38645	0.0209611	0.200975	1	-1.22924	0.00181577	-0.256965	0.999945	-0.998872	0.999889	-0.588952	0.999854	2	blue
XLOC_000199	CUFF.156.1	1.86701	5.58998e-18	-0.0881881	0.999945	-0.0392834	1	1.29687	0.092852	0.85665	1	-1.68053	2.08583e-15	-0.241445	0.999945	-0.375555	0.999889	-0.97322	0.110011	2	blue
XLOC_000200	CUFF.157.1	1.54765	0.0132145	-0.571868	0.999945	-0.173985	1	1.02709	0.217866	0.78051	1	-1.44986	0.00222221	0.11583	0.999945	-0.237359	0.999889	-1.16955	NA	2	blue
XLOC_000201	LOC107199608	2.02025	NA	-0.142627	NA	1.38182	1	1.49202	NA	0.524044	1	-1.585	0.0368444	-2.0457	0.999945	-2.14054	NA	0.187322	NA		blue
XLOC_000202	LOC107199609	-0.275451	0.370185	0.0248084	0.999945	-0.0475146	1	-0.165128	0.459886	-0.0708513	1	0.246693	0.139292	-0.126089	0.999945	0.300898	0.999889	-0.0375304	0.999854		turquoise
XLOC_000203	CUFF.158.1	1.12015	0.000446295	-0.290544	0.999945	0.205431	1	0.844431	0.0404907	0.161977	1	-0.850879	0.00137638	-0.696043	0.999945	-0.481799	0.999889	-0.483379	0.999854	2	blue
XLOC_000204	LOC107199610	1.12475	NA	-0.647887	NA	-0.589344	1	0.422024	NA	1.15073	1	-1.36347	NA	0.887357	NA	-4.28954	NA	-0.69037	NA		#N/A
XLOC_000205	CUFF.159.1	-0.349046	0.695975	0.0520817	0.999945	-0.00602777	1	-0.137169	0.801882	-0.217677	1	0.377429	0.362685	0.80545	0.999945	-0.776143	0.999889	0.047561	0.999854		yellow
XLOC_000206	CUFF.160.1	1.31095	NA	0.420463	NA	-0.861779	1	1.66546	NA	-1.38678	1	-0.178568	NA	2.45628	NA	-0.778731	NA	-1.15062	NA		#N/A
XLOC_000207	CUFF.161.1	2.59872	NA	0.894882	NA	-0.304796	1	2.8512	NA	-1.52931	1	-0.621584	NA	1.65888	NA	1.33416	NA	-1.16891	NA		brown
XLOC_000208	CUFF.162.1,CUFF.162.2	0.943264	NA	0.839465	NA	0.0253425	1	0.740238	NA	-0.00256681	1	-0.662732	NA	0.88948	0.999945	-0.919753	NA	-1.88338	NA		blue
XLOC_000209	CUFF.163.1	0.179436	NA	-1.12057	NA	-1.27625	1	0.346455	NA	-0.341603	1	0.0359249	NA	-1.18702	0.999945	-3.38246	NA	0.210005	NA		magenta
XLOC_000210	CUFF.164.1	0.691214	0.532838	-0.677988	0.999945	0.452826	1	0.674394	NA	-0.273596	1	-0.330959	0.600258	-1.25475	0.999945	0.0590454	NA	-0.232739	NA		blue
XLOC_000211	CUFF.165.1	1.26371	0.192953	-0.448902	0.999945	0.424676	1	0.947345	NA	0.267073	1	-1.00213	0.084579	-1.05797	0.999945	0.34664	NA	-1.49446	NA		blue
XLOC_000212	CUFF.166.1	1.97722	NA	0.502868	NA	0.440332	1	1.14888	NA	2.31777	1	-2.38148	NA	2.15143	0.999945	-0.0735066	NA	-1.35757	NA		brown
XLOC_000213	CUFF.167.1	0.821179	0.0938148	-0.606579	0.999945	0.231317	1	0.321048	NA	0.927597	1	-1.02514	0.0311591	-0.170056	0.999945	0.497556	NA	-0.055285	NA		blue
XLOC_000214	CUFF.168.1,CUFF.169.1	2.23198	0.000422065	-0.960656	0.714157	-0.60663	1	2.16426	NA	-0.659641	1	-0.863043	0.249156	0.54824	0.999945	0.167167	NA	-0.253682	NA	2	blue
XLOC_000215	LOC107199611	1.57284	0.00108382	-0.142017	0.999945	0.57257	1	1.05353	0.157383	0.703079	1	-1.42551	0.000280042	-1.50472	0.999945	-1.04801	0.999889	-0.634005	0.999854	2	blue
XLOC_000216	LOC107199612	1.13386	9.64313e-05	-0.0244362	0.999945	0.369597	1	0.918433	0.0156671	0.0104324	1	-0.767221	0.0062434	-0.505218	0.999945	-0.175598	0.999889	-0.29291	0.999854	2	blue
XLOC_000217	UXT	-0.157413	NA	-0.179246	NA	0.528988	1	0.241547	NA	-0.639294	1	0.456575	NA	-1.27579	NA	-2.23526	NA	0.440078	NA		turquoise
XLOC_000218	UXT	1.27108	NA	-0.352711	NA	1.43401	1	1.11653	NA	-0.214781	1	-0.789516	NA	2.41765	NA	-1.97104	NA	-0.54751	NA		#N/A
XLOC_000219	CUFF.171.1	1.46202	0.0777001	-0.245924	0.999945	0.253245	1	1.2138	0.0813142	-0.0910641	1	-0.917581	0.160614	0.559959	0.999945	-1.39698	0.999889	1.22948	0.995235		blue
XLOC_000220	CUFF.172.1	0.15179	0.802471	-0.223085	0.999945	0.0444834	1	0.187218	0.602443	-0.144743	1	-0.0376468	0.914122	-0.57894	0.999945	0.239855	0.999889	-0.18627	0.999854		blue
XLOC_000221	CUFF.173.1	-3.13228	0.173794	-2.22467	0.860874	0.687897	1	-1.96618	NA	-0.544829	1	2.9227	0.0659164	-1.70236	0.689815	3.25703	NA	-2.81228	NA		turquoise
XLOC_000222	LOC107199614	1.40377	1.86979e-09	-0.22873	0.999945	0.205027	1	0.953718	0.0581441	0.561999	1	-1.25003	2.30435e-09	-0.428693	0.999945	-0.417647	0.999889	-0.116841	0.999854	2	blue
XLOC_000223	CUFF.175.1	0.930407	0.123563	-0.37701	0.999945	0.431649	1	0.608216	0.306825	0.348722	1	-0.839776	0.032767	0.0399442	0.999945	-0.645087	0.999889	-0.774713	0.999854		blue
XLOC_000224	CUFF.176.1	-0.0388667	0.887974	0.0209365	0.999945	0.104639	1	-0.103795	0.780272	0.153502	1	-0.0417917	0.905073	-0.0662438	0.999945	-0.246644	0.999889	-0.106601	0.999854		turquoise
XLOC_000225	CUFF.177.1	-0.295723	0.261327	-0.00753653	0.999945	0.0263921	1	-0.0489052	0.901773	-0.307703	1	0.379671	0.107918	-0.165535	0.999945	0.113738	0.999889	0.325085	0.999854		turquoise
XLOC_000226	CUFF.178.1	-0.190043	NA	0.0611306	NA	0.300433	1	-0.0228909	NA	-0.230529	1	0.255096	0.789973	0.0966716	0.999945	0.497078	NA	1.29972	NA		green
XLOC_000227	CUFF.179.1	0.201266	0.847273	-0.481318	0.958746	0.217473	1	0.0881839	0.856913	0.14905	1	-0.22585	0.541349	-0.412955	0.999945	-0.818007	0.999889	-0.373307	0.999854		blue
XLOC_000228	CUFF.180.1	-0.691652	0.602275	0.393716	0.999945	-0.35272	1	-0.562632	NA	0.14395	1	0.491335	0.424277	-0.721168	0.999945	0.728831	NA	-0.150897	NA		yellow
XLOC_000229	LOC107199615	-0.807025	0.387558	-0.572678	0.999945	0.475164	1	-0.662953	0.287675	0.162244	1	0.556995	0.32743	-1.28042	0.999945	1.45068	0.999889	-1.055	0.999854		turquoise
XLOC_000230	CUFF.182.1,CUFF.182.2,CUFF.182.3,CUFF.182.4,CUFF.182.5,CUFF.182.6,CUFF.182.7,CUFF.182.8	-0.0898584	NA	0.768751	NA	-0.30547	1	-0.19875	NA	0.313631	1	-0.0472906	NA	0.157537	0.999945	1.03241	NA	0.699265	NA		yellow
XLOC_000231	CUFF.183.1,CUFF.183.2,CUFF.183.3	-0.267741	NA	-0.248826	NA	0.729	1	-0.0517631	NA	-0.285961	1	0.347151	NA	0.511251	0.999945	0.89155	NA	0.300875	NA		turquoise
XLOC_000232	CUFF.184.1	1.13477	NA	-0.674656	NA	1.19223	1	0.726466	NA	0.4914	1	-1.05784	0.253705	0.300191	0.999945	-1.28648	NA	0.295163	NA		blue
XLOC_000233	CUFF.185.1	0.551545	NA	-0.761044	NA	0.286092	1	0.185885	NA	0.594383	1	-0.681403	0.448925	1.44399	0.999945	1.0525	NA	-1.51336	NA		brown
XLOC_000234	LOC107199617	1.07878	0.0147524	-0.321071	0.999945	0.112423	1	0.861821	0.0512289	0.0174972	1	-0.74679	0.0295692	-1.30116	0.999945	-0.183618	0.999889	-0.179947	0.999854	2	blue
XLOC_000235	LOC107199618	0.184565	NA	-0.42351	NA	-1.02435	1	0.557204	NA	-0.784765	1	0.259446	NA	2.50662	NA	-2.50169	NA	0.619196	NA		#N/A
XLOC_000236	LOC107199619	NA	NA	NA	NA	NA	NA	NA	NA	NA	NA	NA	NA	NA	NA	NA	NA	NA	NA		#N/A
XLOC_000237	SYCN	1.31437	NA	-0.274641	NA	-0.0499684	1	1.28001	NA	-0.461478	1	-0.616866	0.517724	-0.9825	0.999945	-1.40365	NA	0.1649	NA		blue
XLOC_000238	CUFF.186.1	1.61401	0.0197695	0.274358	0.999945	0.216274	1	1.32117	NA	0.0704317	1	-1.09021	0.0276355	0.0371166	0.999945	-0.557697	NA	-0.673265	NA	2	blue
XLOC_000239	CUFF.187.1	2.60765	NA	0.430604	NA	0.881573	1	2.37407	NA	-0.297918	1	-1.27326	NA	-0.58735	0.999945	-0.269939	NA	-2.15478	NA		blue
XLOC_000240	CUFF.188.1	1.29064	0.000170646	0.0712022	0.999945	-0.00747979	1	0.893655	0.0851358	0.450532	1	-1.11895	3.24531e-05	0.182769	0.999945	-0.580703	0.999889	0.149329	0.999854	2	blue
XLOC_000241	CUFF.189.1	-0.103129	0.970322	-0.107113	0.999945	-0.135461	1	-0.15185	0.870515	0.160757	1	0.0143209	0.987051	-0.496315	0.999945	0.944796	0.999889	0.253679	0.999854		turquoise
XLOC_000242	CUFF.190.1	NA	NA	NA	NA	NA	NA	NA	NA	NA	NA	NA	NA	NA	NA	NA	NA	NA	NA		#N/A
XLOC_000243	CUFF.191.1	2.0125	0.0489748	0.104848	0.999945	0.218075	1	1.58368	NA	0.445422	1	-1.5242	0.0283403	-0.907845	0.999945	-1.52928	NA	-0.556261	NA	2	blue
XLOC_000244	CUFF.192.1	0.0026703	0.1175	-0.354534	0.714157	-0.115215	1	0.219254	0.488537	-0.408039	1	0.214808	0.40218	0.187645	0.999945	0.472818	0.999889	-0.215937	0.999854		red
XLOC_000245	CUFF.193.1	1.21189	0.000126186	-0.0400442	0.999945	0.354904	1	0.874611	0.0551989	0.300099	1	-0.985323	0.000155305	-0.680925	0.999945	-0.323591	0.999889	-0.223938	0.999854	2	blue
XLOC_000246	CUFF.194.1,CUFF.194.2	0.662892	0.112952	0.00847467	0.999945	-0.149659	1	0.370301	0.442569	0.37045	1	-0.663725	0.0244731	0.331049	0.999945	0.714959	0.999889	0.317338	0.999854		brown
XLOC_000247	CUFF.195.1	1.29446	NA	0.167343	NA	1.17983	1	0.785776	NA	1.00669	1	-1.36453	NA	-2.50262	0.999945	3.93794	NA	-2.08506	NA		blue
XLOC_000248	CUFF.196.1	0.217561	0.320407	0.199997	0.859589	0.0016918	1	0.13763	0.462433	0.0613154	1	-0.192611	0.132685	0.292517	0.999945	-0.169987	0.999889	-0.231705	0.999854		brown
XLOC_000249	CUFF.197.1	-0.80322	NA	-0.0976384	NA	-0.318381	1	-0.0469102	NA	-0.675633	1	1.00117	NA	2.23799	0.999945	4.6348	NA	1.68931	NA		black
XLOC_000250	LOC107199621	0.742622	0.00237068	-0.0954862	0.999945	0.121145	1	0.453814	0.22952	0.335886	1	-0.698976	0.00041135	-0.690938	0.999945	-0.412478	0.999889	-0.159715	0.999854	2	blue
XLOC_000251	LOC107199622	1.06298	NA	-0.762523	NA	0.211416	1	0.613608	NA	0.708703	1	-1.1035	NA	-1.0623	0.999945	0.217191	NA	-0.739111	NA		blue
XLOC_000252	CUFF.199.1	0.71347	0.606625	-0.237179	0.999945	0.367527	1	0.444023	NA	0.285676	1	-0.662756	0.280319	-0.831579	0.999945	-1.1245	NA	-0.0475135	NA		blue
XLOC_000253	GLTSCR2	0.991397	0.0160192	0.314072	0.999945	-0.0328725	1	0.816468	0.0397286	-0.0333321	1	-0.662333	0.0431564	-0.207184	0.999945	-0.674003	0.999889	-0.407539	0.999854	2	blue
XLOC_000254	CUFF.201.1,CUFF.201.2,CUFF.201.3,CUFF.201.4,CUFF.201.5,CUFF.201.6,CUFF.201.7	0.0853436	NA	0.796401	NA	0.13773	1	0.885966	NA	-1.51649	1	0.757901	NA	0.0728494	NA	-0.00368302	NA	-0.0580422	NA		#N/A
XLOC_000255	CUFF.202.1,CUFF.202.2,CUFF.202.3,CUFF.202.4,CUFF.202.5,CUFF.202.6	-2.50293	NA	-2.28724	NA	0.250555	1	-2.22574	NA	0.875876	1	1.62567	0.462465	3.00012	0.999945	-4.64752	NA	1.20013	NA		red
XLOC_000256	CUFF.203.1	0.616358	0.40159	0.238928	0.999945	0.250134	1	0.488428	0.268612	-0.012364	1	-0.436856	0.24412	-0.207254	0.999945	-0.792825	0.999889	-0.39601	0.999854		blue
XLOC_000257	LOC107199626	NA	NA	NA	NA	NA	NA	NA	NA	NA	NA	NA	NA	NA	NA	NA	NA	NA	NA		#N/A
XLOC_000258	CUFF.204.1	1.94971	NA	-0.940929	NA	-0.113725	1	1.43958	NA	0.741876	1	-1.6784	0.0343576	-1.55241	0.999945	0.354482	NA	-2.08383	NA		blue
XLOC_000259	CUFF.205.1	1.47254	NA	-0.450567	NA	0.0495047	1	1.2362	NA	0.0312216	1	-0.933114	0.310293	-3.14083	0.999945	0.701002	NA	-1.11871	NA		blue
XLOC_000260	CUFF.206.1	1.61858	NA	-0.240559	NA	0.304196	1	1.25701	NA	0.295661	1	-1.21168	0.0818569	-1.39152	0.999945	-0.966512	NA	0.551388	NA		blue
XLOC_000261	CUFF.207.1	1.6032	NA	-0.682322	NA	-0.0302854	1	1.27361	NA	0.242712	1	-1.24406	NA	-0.408799	0.999945	-0.900337	NA	-0.688115	NA		blue
XLOC_000262	CUFF.209.1	0.697748	NA	-0.484196	NA	1.3957	1	-0.0638977	NA	1.42306	1	-1.20021	NA	-1.3239	NA	-1.31165	NA	0.931012	NA		#N/A
XLOC_000263	CUFF.210.1	2.64483	NA	1.98557	NA	1.01199	1	1.76275	NA	0.750847	1	-2.188	NA	-0.285263	NA	-3.52807	NA	0.558166	NA		blue
XLOC_000264	CUFF.208.1	2.70288	NA	-1.16479	NA	0.120579	1	2.48459	NA	-0.393197	1	-1.22544	NA	3.38179	NA	-2.73745	NA	0.193348	NA		blue
XLOC_000265	CUFF.211.1	2.02542	0.00996877	-0.633807	0.999945	0.505893	1	1.41699	NA	1.03029	1	-1.86828	0.00107843	-0.657221	0.999945	0.097944	NA	-0.641375	NA	2	blue
XLOC_000266	CUFF.212.1	0.616795	NA	-0.248276	NA	-0.360571	1	0.718667	NA	-0.462389	1	-0.173212	0.858493	-0.972619	0.999945	-1.05776	NA	0.975476	NA		black
XLOC_000267	CUFF.213.1	-0.219687	0.925	-0.478684	0.999945	-0.29002	1	-0.21871	NA	0.102362	1	0.127723	0.825299	-0.0492432	0.999945	0.981115	NA	-0.144972	NA		turquoise
XLOC_000268	CUFF.214.1	2.9374	NA	0.0889936	NA	0.480959	1	2.05619	NA	2.2708	1	-3.02277	NA	-1.25706	0.999945	-2.55813	NA	2.08023	NA		blue
XLOC_000269	CUFF.215.1	1.09719	NA	-0.105123	NA	0.293422	1	0.887796	NA	-0.0300192	1	-0.719521	NA	-3.74377	0.999945	-2.79626	NA	0.296057	NA		blue
XLOC_000270	CUFF.216.1	-0.270189	NA	-0.188322	NA	-0.199048	1	-0.0283898	NA	-0.291522	1	0.354357	NA	-0.821701	0.999945	2.71417	NA	0.764011	NA		red
XLOC_000271	CUFF.217.1	0.796952	0.674822	-0.153697	0.999945	-0.448002	1	0.42298	NA	0.446154	1	-0.801957	0.356709	2.08029	0.999945	-0.872241	NA	-1.24786	NA		blue
XLOC_000272	CUFF.218.1	-0.4276	0.781055	0.0635589	0.999945	-0.259338	1	-0.0938396	0.930304	-0.370106	1	0.516738	0.511518	-0.80583	0.999945	0.85268	0.999889	-1.86153	0.942762		grey
XLOC_000273	LOC107199627	0.515507	NA	0.104096	NA	0.179197	1	0.195388	NA	0.514537	1	-0.61966	NA	-0.907512	NA	-0.514004	NA	-0.623951	NA		blue
XLOC_000274	CUFF.219.1,CUFF.219.2	0.597843	0.42002	0.555399	0.999945	0.286539	1	0.224325	NA	0.657884	1	-0.746799	0.186039	0.135981	0.999945	0.430948	NA	0.576004	NA		tan
XLOC_000275	LOC107199628	1.73144	0.000278703	-0.433195	0.999945	0.264145	1	1.3098	0.0463293	0.444325	1	-1.36595	0.000289697	-0.72835	0.999945	-0.31602	0.999889	-0.659633	0.999854	2	blue
XLOC_000276	CUFF.222.1,CUFF.222.2	1.45046	NA	0.139344	NA	0.479526	1	0.980329	NA	0.672248	1	-1.3102	0.126821	-0.465103	0.999945	-4.00192	NA	0.611293	NA		blue
XLOC_000277	CUFF.221.1	0.884003	0.189686	-0.299767	0.999945	0.118067	1	0.588265	0.310161	0.306673	1	-0.788076	0.0503672	-0.232214	0.999945	-0.390712	0.999889	-0.456398	NA		blue
XLOC_000278	CUFF.223.1	1.36545	NA	-0.146966	NA	-0.501977	1	0.775585	NA	1.17324	1	-1.51328	NA	-1.24587	0.999945	0.232904	NA	0.969564	NA		blue
XLOC_000279	LOC107199629	1.37981	0.0648023	-0.505615	0.999945	0.577395	1	1.0939	NA	0.132186	1	-0.99381	0.0396004	-0.968177	0.999945	0.179251	NA	-0.175605	NA		blue
XLOC_000280	CUFF.224.1	-0.709816	NA	-0.071426	NA	-0.120117	1	-1.00601	NA	1.10661	1	0.178914	NA	1.23993	0.999945	-0.440688	NA	-0.764037	NA		yellow
XLOC_000281	CUFF.225.1	-0.0979522	0.530973	0.11834	0.999945	0.401684	1	-0.33444	0.578518	0.581547	1	-0.173439	0.765128	-0.565063	0.999945	-0.231964	0.999889	-1.12329	NA		brown
XLOC_000282	CUFF.226.1	1.07275	4.01989e-06	0.0948247	0.999945	0.0386056	1	0.805723	0.0256108	0.156998	1	-0.815708	0.000196892	-0.483422	0.999945	-0.500137	0.999889	-0.280201	0.999854	2	blue
XLOC_000283	CUFF.227.1	0.796849	0.0138491	-0.0114234	0.999945	0.133884	1	0.530685	0.180208	0.256365	1	-0.698428	0.0034067	-0.490273	0.999945	-0.423153	0.999889	-0.610527	0.999854	2	blue
XLOC_000284	CUFF.228.1	0.982389	0.123655	-0.397743	0.999945	-0.0713723	1	0.71891	0.176478	0.18385	1	-0.783285	0.0452882	0.32458	0.999945	0.0324587	0.999889	-0.163557	NA		blue
XLOC_000285	CUFF.230.1,CUFF.230.10,CUFF.230.2,CUFF.230.3,CUFF.230.4,CUFF.230.5,CUFF.230.6,CUFF.230.7,CUFF.230.8,CUFF.230.9	0.875255	0.0023746	-0.0723291	0.999945	-0.178929	1	0.549292	0.18368	0.373522	1	-0.810855	0.000215978	-0.135149	0.999945	-0.477813	0.999889	-0.0119681	0.999854	2	blue
XLOC_000286	CUFF.229.1	NA	NA	NA	NA	NA	NA	NA	NA	NA	NA	NA	NA	NA	NA	NA	NA	NA	NA		#N/A
XLOC_000287	CUFF.231.1	0.813566	0.642201	-0.045766	0.999945	0.266238	1	0.509854	NA	0.342402	1	-0.75718	0.320966	0.585018	0.999945	-0.84491	NA	-1.71521	NA		blue
XLOC_000288	CUFF.232.1	1.57382	0.0188967	0.196379	0.999945	0.178814	1	1.14907	NA	0.452668	1	-1.29532	0.00469312	0.654378	0.999945	-0.624451	NA	-0.968547	NA	2	blue
XLOC_000289	CUFF.233.1	-0.120427	0.772623	-0.0829176	0.999945	-0.0737026	1	-0.0478625	0.855488	-0.082136	1	0.1317	0.478348	-0.381428	0.999945	-0.409336	0.999889	-0.0401217	0.999854		grey
XLOC_000290	IL12A	1.24969	NA	0.741481	NA	-0.818598	1	0.873493	NA	0.090439	1	-0.800225	NA	4.09705	NA	-1.82113	NA	1.38129	NA		yellow
XLOC_000291	LOC107199631	1.3065	0.0706908	0.0629846	0.999945	-0.474025	1	0.855457	NA	0.646773	1	-1.2352	0.0117372	0.241195	0.999945	0.274124	NA	0.36831	NA		blue
XLOC_000292	LOC107199631	NA	NA	NA	NA	NA	NA	NA	NA	NA	NA	NA	NA	NA	NA	NA	NA	NA	NA		#N/A
XLOC_000293	CUFF.236.1	2.47033	NA	-0.28047	NA	0.676841	1	1.93345	NA	1.04635	1	-2.06568	NA	-0.417944	NA	-1.54887	NA	-5.58104	NA		#N/A
XLOC_000294	LOC107199632	0.920914	0.0682547	0.326519	0.999945	-0.237064	1	0.671637	0.159696	0.158144	1	-0.723471	0.0344968	-0.883395	0.999945	-0.812749	0.999889	-0.497962	0.999854		blue
XLOC_000295	LOC107199632	0.92933	NA	-0.475565	NA	0.233658	1	0.24006	NA	1.74413	1	-1.39204	NA	-0.604313	0.999945	-1.62885	NA	-1.42773e-05	NA		blue
XLOC_000296	CUFF.239.1	0.772745	0.355816	0.355156	0.999945	0.0633158	1	0.630845	0.284723	-0.0257231	1	-0.517144	0.282051	0.405469	0.999945	1.37179	0.999889	-0.776026	0.999854		blue
XLOC_000297	CUFF.240.1	0.899886	0.00268663	-0.0183816	0.999945	0.237135	1	0.701341	0.0397286	0.0478133	1	-0.651566	0.00893665	-0.268093	0.999945	-0.352875	0.999889	-0.492821	0.999854	2	blue
XLOC_000298	CUFF.241.1,CUFF.241.2,CUFF.241.3	0.928052	0.0651276	0.311629	0.999945	-0.0856319	1	0.62494	0.213395	0.284203	1	-0.800982	0.0174289	0.587327	0.999945	-0.913757	0.999889	-0.104483	0.999854		blue
XLOC_000299	CUFF.242.1	0.683606	0.00384155	0.00990071	0.999945	-0.0279054	1	0.447181	0.151382	0.217123	1	-0.600175	0.000883042	0.0680273	0.999945	-0.59219	0.999889	0.125534	0.999854	2	blue
XLOC_000300	CUFF.243.1	0.435879	0.689437	-0.599074	0.935891	0.188696	1	0.386747	0.445895	-0.110229	1	-0.257155	0.574892	0.894638	0.999945	0.902878	0.999889	-0.0121582	0.999854		blue
XLOC_000301	CUFF.244.1	0.618	0.11073	-0.78126	0.999945	-0.0597086	1	0.0552129	0.962155	1.19446	1	-1.0114	0.0937094	-0.560912	0.999945	-2.59158	0.972084	-0.203488	0.999854		blue
XLOC_000302	CUFF.246.1,CUFF.246.2	NA	NA	NA	NA	NA	NA	NA	NA	NA	NA	NA	NA	NA	NA	NA	NA	NA	NA		#N/A
XLOC_000303	CUFF.245.1,CUFF.245.2,CUFF.245.3,CUFF.245.4	1.31501	0.235816	-0.042499	0.999945	-0.0588748	1	0.970096	NA	0.301433	1	-1.04657	0.0901737	-1.4624	0.999945	0.788249	NA	0.575887	NA		blue
XLOC_000304	CUFF.247.1,CUFF.247.2	0.849725	0.163444	-0.118296	0.999945	0.0295495	1	0.657558	0.16771	0.034646	1	-0.620898	0.104337	-0.049003	0.999945	-1.2611	0.999889	-0.145448	0.999854		blue
XLOC_000305	LOC107199633	0.768292	NA	2.02056	NA	0.865088	1	1.45525	NA	-1.56425	1	0.433054	NA	3.48216	NA	-0.967752	NA	-1.72969	NA		yellow
XLOC_000306	LOC107199633	0.085351	NA	0.400466	NA	-0.313968	1	0.5253	NA	-0.922584	1	0.397234	NA	0.072886	NA	-0.00365657	NA	-0.966002	NA		#N/A
XLOC_000307	LOC107199634	1.05189	0.0589564	-0.511401	0.999945	0.317934	1	0.610651	0.41677	0.66877	1	-1.07157	0.0108144	-1.13207	0.999945	-1.23743	0.999889	-0.207113	0.999854		blue
XLOC_000308	CUFF.250.1	1.27914	5.68302e-06	-0.166825	0.999945	-0.0827617	1	0.994311	0.0156671	0.147551	1	-0.941002	0.000265386	0.145299	0.999945	0.0564599	0.999889	-0.311602	0.999854	2	blue
XLOC_000309	CUFF.251.1	1.71045	0.0777223	-0.616128	0.999945	0.049118	1	1.38328	NA	0.157774	1	-1.17723	0.0540854	-1.12252	0.999945	0.121986	NA	-0.0999934	NA		blue
XLOC_000310	CUFF.252.1	1.41313	0.0592197	-0.227106	0.999945	-0.0414846	1	1.1075	0.123325	0.188345	1	-1.03777	0.045311	0.438736	0.999945	1.50311	0.999889	-0.665798	0.999854		blue
XLOC_000311	CUFF.253.1,CUFF.253.2	1.19157	0.00192062	-0.734844	0.999945	0.299454	1	0.485872	NA	1.74449	1	-1.59662	0.00175047	-0.578481	0.999945	-0.380328	NA	-0.349329	NA	2	blue
XLOC_000312	CUFF.254.1,CUFF.254.2,CUFF.254.3,CUFF.254.4	0.711768	0.319896	0.0145772	0.999945	0.333016	1	0.422232	0.495446	0.355257	1	-0.692891	0.100057	-0.239701	0.999945	-0.72152	0.999889	-0.770168	NA		blue
XLOC_000313	GTF2H4	1.32177	0.113384	0.127059	0.999945	-0.12896	1	0.964254	NA	0.33106	1	-1.06425	0.0440145	-1.3053	0.999945	-0.981725	NA	0.279939	NA		blue
XLOC_000314	CUFF.255.1	0.439663	0.576904	0.496527	0.935891	0.149513	1	0.317938	0.477335	0.0609511	1	-0.348283	0.32575	0.957686	0.999945	-0.0773397	0.999889	-0.410486	0.999854		brown
XLOC_000315	CUFF.257.1	2.3732	NA	-1.17884	NA	-0.254868	1	1.60817	NA	1.70547	1	-2.40084	0.00059087	0.528315	0.999945	0.401204	NA	-0.434892	NA		blue
XLOC_000316	CUFF.258.1	2.31388	NA	-0.689772	NA	0.574678	1	1.849	NA	0.214879	1	-1.51988	0.0745038	-0.620647	0.999945	3.3406	NA	-0.802962	NA		blue
XLOC_000317	LOC107199636	1.14683	0.0290175	-0.118172	0.999945	0.507966	1	0.778895	0.20997	0.410639	1	-1.00666	0.00849448	-0.180231	0.999945	-1.08371	0.999889	-1.05719	0.955729	2	blue
XLOC_000318	CUFF.260.1	-0.801634	NA	-1.35033	NA	-0.135354	1	0.253398	NA	-1.26651	1	1.32626	NA	-2.28974	0.999945	0.962488	NA	-0.759454	NA		black
XLOC_000319	CUFF.261.1	0.80456	NA	-1.18143	NA	0.629124	1	0.941348	NA	-0.647484	1	-0.211257	NA	1.24429	0.999945	0.668505	NA	0.234466	NA		grey
XLOC_000320	LOC107199637	0.806693	NA	0.400466	NA	-0.313968	1	0.5253	NA	0.159421	1	-0.68477	NA	-1.30827	NA	1.36028	NA	-0.961961	NA		#N/A
XLOC_000321	LOC107199637	NA	NA	NA	NA	NA	NA	NA	NA	NA	NA	NA	NA	NA	NA	NA	NA	NA	NA		#N/A
XLOC_000322	CUFF.264.1	0.819953	0.0348874	-0.164973	0.999945	0.0187218	1	0.475146	0.354678	0.434258	1	-0.80293	0.00595741	0.116138	0.999945	-1.05125	0.999889	0.169448	0.999854	2	blue
XLOC_000323	LOC107199638	0.259552	NA	-0.0185501	NA	-0.452184	1	0.0150295	NA	0.406543	1	-0.387209	NA	-0.375552	0.999945	-1.20849	NA	0.316165	NA		grey
XLOC_000324	LOC107199639	-0.104161	0.610806	0.620796	0.999945	-0.168433	1	0.286006	NA	-0.693013	1	0.448106	0.556557	-1.24267	0.999945	-0.256763	NA	-1.21614	NA		grey
XLOC_000325	CUFF.265.1	1.68486	NA	-1.13207	NA	-0.375023	1	1.16612	NA	0.729813	1	-1.50177	0.0423672	-2.00101	0.999945	-0.430963	NA	-1.15732	NA		blue
XLOC_000326	CUFF.267.1,CUFF.267.2,CUFF.267.3	0.414076	0.00614927	-0.483099	0.999945	-0.211905	1	0.977794	0.128248	-1.19368	0.917359	0.433398	0.502919	-0.482217	0.999945	0.232105	0.999889	-1.05767	0.958689	2	purple
XLOC_000327	CUFF.266.1	0.219602	4.02772e-05	0.10271	0.999945	-0.905642	1	2.19468	NA	-2.98801	0.0037365	1.89896	0.129873	0.396386	0.999945	-1.31409	NA	-0.881545	NA	1	green
XLOC_000328	LOC107199640	-0.057239	NA	0.600124	NA	1.75875	1	-0.433456	NA	0.994238	1	-0.31704	NA	-0.135775	NA	1.87541	NA	1.34626	NA		#N/A
XLOC_000329	PTRHD1	-0.0399919	NA	-0.357631	NA	0.640955	1	0.417507	NA	-0.733853	1	0.419754	NA	-3.51304	NA	-3.15444	NA	0.183717	NA		turquoise
XLOC_000330	LOC107199642	1.58469	NA	-0.298268	NA	-0.371687	1	1.05613	NA	1.3313	1	-1.70152	NA	-0.620589	NA	3.03787	NA	-2.15984	NA		blue
XLOC_000331	CUFF.268.1,CUFF.268.10,CUFF.268.11,CUFF.268.12,CUFF.268.13,CUFF.268.14,CUFF.268.2,CUFF.268.3,CUFF.268.4,CUFF.268.5,CUFF.268.6,CUFF.268.7,CUFF.268.8,CUFF.268.9	1.45092	0.00446854	-0.327833	0.999945	0.221389	1	1.15965	0.0425093	0.0809937	1	-1.0163	0.0159151	-0.152534	0.999945	-0.961709	0.999889	-0.750238	0.999854	2	blue
XLOC_000332	CUFF.269.1	2.05376	NA	0.655242	NA	1.76081	1	1.29943	NA	1.87163	1	-2.27158	NA	-1.01299	0.999945	-0.941678	NA	-2.71265	NA		blue
XLOC_000333	CUFF.270.1	1.01149	NA	-1.34865	NA	0.891557	1	0.700483	NA	0.389707	1	-0.89504	NA	2.55892	0.999945	-2.45815	NA	-2.3442	NA		blue
XLOC_000334	SOX17	1.09	0.0195308	-0.318929	0.999945	0.22352	1	0.875452	0.0698487	0.00862163	1	-0.738885	0.0472836	-0.97377	0.999945	-0.94473	0.999889	-0.834816	0.981549	2	blue
XLOC_000335	CUFF.271.1	2.47043	NA	-1.18022	NA	0.566	1	2.2611	NA	-0.342444	1	-1.18363	NA	-0.664129	0.999945	-2.52678	NA	-0.443255	NA		blue
XLOC_000336	CUFF.273.1	1.07449	0.351228	-0.093988	0.999945	0.675517	1	0.771767	NA	0.211036	1	-0.848508	0.169314	-1.97844	0.999945	-0.909611	NA	-1.19681	NA		blue
XLOC_000337	CUFF.272.1	1.4418	0.0477227	-0.00735396	0.999945	-0.177199	1	0.961599	0.252238	0.601161	1	-1.3072	0.013129	-0.150284	0.999945	-1.17984	0.999889	-0.376713	0.999854	2	blue
XLOC_000338	LOC107199644	3.0069	NA	0.854031	NA	0.35113	1	2.34287	NA	1.24228	1	-2.55486	NA	0.696244	NA	0.139473	NA	-4.50235	NA		#N/A
XLOC_000339	LOC109022448	NA	NA	NA	NA	NA	NA	NA	NA	NA	NA	NA	NA	NA	NA	NA	NA	NA	NA		#N/A
XLOC_000340	LOC107199645	0.43557	NA	0.658594	NA	1.32475	1	0.0500999	NA	0.863106	1	-0.674633	NA	-1.59949	NA	-1.00314	NA	-2.72021	NA		#N/A
XLOC_000341	CUFF.274.1	1.73651	NA	-0.291907	NA	-0.134371	1	1.26472	NA	0.552056	1	-1.42787	NA	-0.83536	0.999945	-2.45091	NA	-0.657057	NA		blue
XLOC_000342	CUFF.275.1	0.0880185	0.955545	0.268821	0.999945	-0.0291297	1	0.0560313	0.872628	0.0210382	1	-0.0762703	0.784316	0.889477	0.999945	-0.213849	0.999889	-0.608297	0.92459		yellow
XLOC_000343	CUFF.277.1,CUFF.277.2,CUFF.277.3,CUFF.277.4,CUFF.277.5,CUFF.277.6	2.62747	NA	0.129062	NA	0.372801	1	2.16991	NA	0.206514	1	-1.78639	NA	-0.946942	NA	-2.79445	NA	1.19527	NA		#N/A
XLOC_000344	CUFF.276.1,CUFF.276.10,CUFF.276.11,CUFF.276.2,CUFF.276.3,CUFF.276.4,CUFF.276.5,CUFF.276.6,CUFF.276.7,CUFF.276.8,CUFF.276.9	NA	NA	NA	NA	NA	NA	NA	NA	NA	NA	NA	NA	NA	NA	NA	NA	NA	NA		#N/A
XLOC_000345	CUFF.278.1	2.2982	NA	-0.269755	NA	0.570012	1	1.89805	NA	0.300962	1	-1.56364	0.054669	-0.900249	0.999945	-1.1928	NA	-1.19982	NA		blue
XLOC_000346	CUFF.279.1	2.08493	NA	-0.612476	NA	1.67031	1	1.23685	NA	1.50991	1	-2.17247	NA	-0.809333	NA	-2.74819	NA	0.0201844	NA		blue
XLOC_000347	LOC107199646	-0.723389	0.00185253	0.14901	0.999945	-0.00667318	1	-0.641664	0.0127667	0.24874	1	0.47259	0.0709243	0.085859	0.999945	0.0794715	0.999889	0.643318	0.766031	1	turquoise
XLOC_000348	CUFF.281.1,CUFF.281.2	NA	NA	NA	NA	NA	NA	NA	NA	NA	NA	NA	NA	NA	NA	NA	NA	NA	NA		#N/A
XLOC_000349	CUFF.280.1	0.085351	NA	0.400466	NA	-0.313968	1	0.5253	NA	-0.922584	1	0.397234	NA	0.072886	NA	-0.00365657	NA	-0.966002	NA		#N/A
XLOC_000350	CUFF.282.1,CUFF.282.2	1.36754	1.09065e-05	-0.227528	0.999945	0.150676	1	0.952743	0.0674864	0.464195	1	-1.17051	9.69662e-06	-0.454741	0.999945	-0.848958	0.999889	-0.65071	0.999854	2	blue
XLOC_000351	CUFF.283.1	1.33594	NA	-0.338052	NA	-0.69773	1	0.954928	NA	0.484676	1	-1.11073	NA	-4.89563	0.999945	-0.0386633	NA	0.0095193	NA		blue
XLOC_000352	LRRC4B	0.9939	0.0549049	-0.0699956	0.999945	0.193378	1	0.833401	0.0698492	-0.0648719	1	-0.64295	0.0952364	-0.794847	0.999945	-0.491867	0.999889	-0.53967	0.999854	2	blue
XLOC_000353	LOC107199648	NA	NA	NA	NA	NA	NA	NA	NA	NA	NA	NA	NA	NA	NA	NA	NA	NA	NA		#N/A
XLOC_000354	CUFF.284.1	0.128414	0.86433	-0.186626	0.999945	0.167067	1	0.0385963	0.92171	0.124231	1	-0.156837	0.594048	0.706023	0.999945	0.116425	0.999889	0.154964	0.999854		brown
XLOC_000355	CUFF.285.1	0.767409	0.491788	-0.394973	0.999945	0.428929	1	0.630783	0.337734	-0.0457403	1	-0.528814	0.339159	0.735675	0.999945	0.600173	0.999889	-0.0625103	NA		blue
XLOC_000356	CUFF.286.1	0.346995	0.359681	-0.0096487	0.999945	0.207049	1	0.196609	0.529726	0.159387	1	-0.336418	0.119719	-0.190766	0.999945	-0.200272	0.999889	0.0670757	0.999854		blue
XLOC_000357	CUFF.287.1	0.311088	0.104838	0.300054	0.668456	-0.034159	1	0.143855	0.605653	0.212745	1	-0.335698	0.034019	0.473587	0.999945	-0.616813	0.999889	-0.340709	0.999854		brown
XLOC_000358	LOC107199650	2.2168	NA	-0.840481	NA	0.512179	1	1.41805	NA	2.17451	1	-2.50267	NA	0.936569	0.999945	-0.527056	NA	-0.474777	NA		blue
XLOC_000359	CUFF.288.1,CUFF.288.2,CUFF.288.3,CUFF.288.4,CUFF.288.5	-0.177862	0.102425	-0.266762	0.999945	0.0922197	1	0.321434	0.60139	-0.791028	1	0.564853	0.219592	-0.409768	0.999945	-0.662878	0.999889	0.148	0.999854		red
XLOC_000360	CUFF.289.1	1.3366	NA	-0.16932	NA	0.561683	1	1.00784	NA	0.248505	1	-1.03973	NA	-0.00632071	0.999945	-0.145712	NA	-1.01752	NA		blue
XLOC_000361	LOC107199651	1.50272	0.00742478	-0.762778	0.909017	0.316111	1	0.964272	0.230916	0.815933	1	-1.45055	0.000861757	1.15128	0.999945	0.752367	0.999889	-0.171107	NA	2	brown
XLOC_000362	CUFF.290.1	1.41548	0.0648893	-0.357246	0.999945	0.188873	1	0.939689	NA	0.63702	1	-1.30284	0.0116506	0.705445	0.999945	-0.614751	NA	0.257701	NA		blue
XLOC_000363	CUFF.291.1	2.29723	NA	-0.484609	NA	0.233373	1	1.57589	NA	1.15924	1	-2.10574	0.0131789	0.297187	0.999945	-2.65738	NA	-2.66224	NA		blue
XLOC_000364	CUFF.292.1	1.05288	NA	-0.655544	NA	0.0297325	1	1.48595	NA	-1.22684	1	0.0967371	NA	-0.323619	0.999945	1.53321	NA	0.677548	NA		red
XLOC_000365	CUFF.293.1,CUFF.293.10,CUFF.293.11,CUFF.293.12,CUFF.293.13,CUFF.293.14,CUFF.293.15,CUFF.293.16,CUFF.293.17,CUFF.293.18,CUFF.293.2,CUFF.293.3,CUFF.293.4,CUFF.293.5,CUFF.293.6,CUFF.293.7,CUFF.293.8,CUFF.293.9	0.264577	0.503214	0.167914	0.999945	-0.103819	1	0.276737	0.372513	-0.15138	1	-0.111898	0.698144	-0.757181	0.999945	-0.736345	0.999889	-0.169023	0.999854		blue
XLOC_000366	CUFF.294.1	1.61374	0.00666908	-0.535814	0.999945	-0.0417664	1	1.28609	0.0414583	0.180037	1	-1.14929	0.00853177	-0.545244	0.999945	0.0899646	0.999889	0.0160566	NA	2	blue
XLOC_000367	CUFF.295.1	1.79556	NA	-0.5928	NA	0.649617	1	1.69085	NA	-0.412377	1	-0.844215	NA	-2.22856	0.999945	1.00673	NA	-1.57292	NA		blue
XLOC_000368	LOC107199652	1.36269	6.17937e-06	0.184235	0.999945	0.301942	1	0.971582	0.0512289	0.404376	1	-1.13698	1.32889e-05	-0.452492	0.999945	-0.72534	0.999889	-0.790761	0.86437	2	blue
XLOC_000369	CUFF.296.1	-0.464883	0.25638	0.144634	0.999945	0.510933	1	-0.770131	NA	0.982227	1	0.00701433	0.994002	-0.538011	0.999945	0.422582	NA	-0.308034	NA		brown
XLOC_000370	CUFF.297.1,CUFF.297.2	1.34221	0.000163874	-0.107141	0.999945	0.108954	1	1.04145	0.0269128	0.175402	1	-0.996884	0.000922401	0.28742	0.999945	0.181431	0.999889	-0.694733	0.999854	2	blue
XLOC_000371	CUFF.298.1	0.00959269	NA	-0.132538	NA	1.06319	1	0.230268	NA	-0.461545	1	0.226754	NA	2.64476	0.999945	0.111552	NA	1.72021	NA		green
XLOC_000372	CUFF.299.1	0.125241	NA	-0.332314	NA	-0.0899849	1	0.151378	NA	-0.109319	1	-0.0408275	0.965569	-1.50602	0.999945	0.528447	NA	-0.350457	NA		grey
XLOC_000373	CUFF.300.1	1.09915	0.171772	0.116179	0.999945	0.640244	1	0.626083	NA	0.737872	1	-1.14166	0.0507163	-1.56732	0.999945	-0.425232	NA	-0.928871	NA		blue
XLOC_000374	CUFF.301.1	0.739526	NA	-0.465066	NA	0.221614	1	0.496939	NA	0.247877	1	-0.657629	0.403534	0.372508	0.999945	-1.63293	NA	0.703665	NA		blue
XLOC_000375	CUFF.302.1	1.42682	NA	-0.0648246	NA	0.421846	1	1.1872	NA	-0.073457	1	-0.900915	NA	0.595134	0.999945	-2.05626	NA	-1.27993	NA		blue
XLOC_000376	LOC107199653	2.60839	0.00446854	-0.172874	0.999945	0.400301	1	2.16589	NA	0.314715	1	-1.67239	0.0146847	-2.25516	0.999945	-0.834707	NA	1.16139	NA	2	blue
XLOC_000377	CUFF.303.1	1.14979	NA	-1.11155	NA	1.06306	1	0.919547	NA	0.00345545	1	-0.831669	NA	2.06443	0.999945	-2.27988	NA	-0.0900599	NA		blue
XLOC_000378	CUFF.304.1	1.51259	NA	-0.0958492	NA	0.977284	1	1.06462	NA	0.478694	1	-1.26745	0.179567	-1.21131	0.999945	-1.22756	NA	-1.92486	NA		blue
XLOC_000379	CUFF.305.1	2.93455	NA	1.01284	NA	1.24079	1	2.21509	NA	1.05854	1	-2.35717	NA	-3.16247	0.999945	-4.08289	NA	0.618205	NA		blue
XLOC_000380	CUFF.306.1	0.389645	0.48446	0.135583	0.999945	0.321443	1	0.158948	0.768246	0.33867	1	-0.452131	0.206216	-0.0456529	0.999945	0.0336145	0.999889	-0.406253	0.999854		brown
XLOC_000381	CUFF.307.1,CUFF.307.2	0.088935	0.96635	0.334238	0.999945	-0.0272382	1	0.0128059	0.984772	0.110052	1	-0.118639	0.823673	0.890684	0.999945	-0.737368	0.999889	-1.02145	0.999854		yellow
XLOC_000382	CUFF.308.1	0.967607	0.419267	-0.0308605	0.999945	0.377465	1	0.724089	NA	0.149224	1	-0.7509	0.202735	-1.30867	0.999945	-0.751556	NA	-0.329463	NA		blue
XLOC_000383	CUFF.309.1,CUFF.310.1	1.08594	0.0275724	-0.560868	0.8831	-0.0309107	1	0.927914	0.0433	-0.109461	1	-0.683023	0.0798672	0.0600995	0.999945	-0.0915438	0.999889	-0.535595	0.999854	2	blue
XLOC_000384	CUFF.311.1	NA	NA	NA	NA	NA	NA	NA	NA	NA	NA	NA	NA	NA	NA	NA	NA	NA	NA		#N/A
XLOC_000385	LOC107199656	1.3888	NA	-0.781599	NA	0.0251008	1	0.706374	NA	1.07601	1	-1.50936	NA	0.654875	NA	2.08959	NA	0.543413	NA		#N/A
XLOC_000386	CUFF.312.1	-0.808479	NA	1.28329	NA	0.334124	1	-0.914679	NA	0.688863	1	0.418548	NA	-1.44035	0.999945	-1.09167	NA	-0.70958	NA		pink
XLOC_000387	CUFF.313.1	-0.332795	0.351729	-0.243893	0.999945	-0.164981	1	-0.213086	0.422763	-0.0537818	1	0.284135	0.158746	-0.362681	0.999945	0.404243	0.999889	-0.122196	0.999854		turquoise
XLOC_000388	CUFF.314.1	0.239714	0.692141	-0.134484	0.999945	0.135861	1	0.113774	0.755948	0.152354	1	-0.25264	0.354673	0.256705	0.999945	0.299221	0.999889	-0.121426	0.999854		brown
XLOC_000389	LOC107199657	NA	NA	NA	NA	NA	NA	NA	NA	NA	NA	NA	NA	NA	NA	NA	NA	NA	NA		#N/A
XLOC_000390	LOC107199657	1.40421	NA	-0.959665	NA	0.167879	1	0.885973	NA	0.520094	1	-1.28228	NA	0.0617233	NA	-2.44611	NA	-0.00571128	NA		#N/A
XLOC_000391	CUFF.317.1,CUFF.317.10,CUFF.317.2,CUFF.317.3,CUFF.317.4,CUFF.317.5,CUFF.317.6,CUFF.317.7,CUFF.317.8,CUFF.317.9	1.10518	0.0274601	-0.0715653	0.999945	0.389185	1	0.886045	0.0782793	0.0369062	1	-0.762464	0.0458964	-0.473668	0.999945	-0.89826	0.999889	-0.680495	0.999854	2	blue
XLOC_000392	CUFF.318.1,CUFF.318.2,CUFF.318.3,CUFF.318.4,CUFF.318.5,CUFF.318.6,CUFF.318.7,CUFF.318.8	0.842076	0.0506854	-0.197933	0.999945	0.2707	1	0.661648	0.0947923	0.0230986	1	-0.600807	0.0538115	-0.850994	0.999945	-0.600012	0.999889	-0.191554	0.999854	2	blue
XLOC_000393	CUFF.319.1	0.758867	0.0979177	0.346294	0.999945	-0.0587561	1	0.840838	0.0735791	-0.484002	1	-0.22785	0.667343	-0.544709	0.999945	0.885422	0.999889	-0.288033	0.999854		blue
XLOC_000394	CUFF.320.1,CUFF.320.10,CUFF.320.11,CUFF.320.12,CUFF.320.13,CUFF.320.14,CUFF.320.15,CUFF.320.16,CUFF.320.17,CUFF.320.18,CUFF.320.2,CUFF.320.3,CUFF.320.4,CUFF.320.5,CUFF.320.6,CUFF.320.7,CUFF.320.8,CUFF.320.9	1.00099	0.000543628	-0.201644	0.999945	0.0698412	1	0.745568	0.0418882	0.161894	1	-0.779309	0.00080038	0.209499	0.999945	0.479577	0.999889	-0.08905	0.999854	2	blue
XLOC_000395	LOC107199658	0.806697	NA	-0.561319	NA	-0.313966	1	0.525303	NA	0.159424	1	-0.684766	NA	-1.30211	NA	-1.38019	NA	0.948998	NA		#N/A
XLOC_000396	CUFF.321.1	1.67672	NA	0.251273	NA	0.233861	1	0.940332	NA	1.76356	1	-1.96306	0.00530032	-0.533146	0.999945	0.235309	NA	-1.33179	NA		blue
XLOC_000397	CUFF.322.1	1.28939	NA	0.18606	NA	-0.714822	1	0.603739	NA	1.62749	1	-1.63917	NA	-1.51364	NA	0.705578	NA	-0.61137	NA		blue
XLOC_000398	LOC107199659	1.06936	0.217908	-0.743321	0.952854	0.000138916	1	0.789117	NA	0.180003	1	-0.843543	0.093753	0.748824	0.999945	-1.08249	NA	0.799546	NA		blue
XLOC_000399	CUFF.323.1	1.76216	0.224372	0.248423	0.999945	0.370621	1	1.33232	NA	0.319294	1	-1.30385	0.119361	-1.41731	0.999945	-2.46736	NA	0.706368	NA		blue
XLOC_000400	MRPS18B	1.02523	0.0146018	0.124266	0.999945	0.302862	1	0.731822	0.125362	0.228221	1	-0.827951	0.00856429	-1.3128	0.999945	-0.445952	0.999889	-0.123585	0.999854	2	blue
XLOC_000401	CUFF.324.1	1.34026	NA	0.817781	NA	0.199097	1	0.814931	NA	0.835267	1	-1.37165	NA	0.813934	0.999945	2.03812	NA	0.0436384	NA		tan
XLOC_000402	LOC107199661	0.826248	0.0279964	-0.329566	0.999945	0.267708	1	0.593043	0.129911	0.165361	1	-0.670166	0.0116206	-0.450237	0.999945	-0.0805096	0.999889	-0.538124	0.999854	2	blue
XLOC_000403	CUFF.325.1	-0.0980606	0.843044	0.456242	0.999945	0.0790437	1	-0.199186	0.703322	0.258417	1	-0.0405358	0.937393	-0.0669256	0.999945	-0.937864	0.999889	-1.00609	0.995235		yellow
XLOC_000404	CUFF.326.1	-0.63598	NA	0.347082	NA	-0.302435	1	0.164635	NA	-1.20317	1	1.16555	NA	1.78303	NA	1.40878	NA	1.01277	NA		#N/A
XLOC_000405	CUFF.327.1	NA	NA	NA	NA	NA	NA	NA	NA	NA	NA	NA	NA	NA	NA	NA	NA	NA	NA		#N/A
XLOC_000406	CUFF.328.1	1.56995	NA	-0.131145	NA	-0.0136423	1	1.21809	NA	0.28049	1	-1.19437	0.0859479	0.312274	0.999945	0.499931	NA	-0.27746	NA		blue
XLOC_000407	CUFF.329.1	1.62922	0.00710978	-0.0104411	0.999945	0.179488	1	1.26528	0.0569732	0.280548	1	-1.22293	0.00554236	-0.550336	0.999945	-0.290693	0.999889	-0.528528	NA	2	blue
XLOC_000408	TRAPPC1	0.568071	0.116654	-0.195214	0.999945	0.113352	1	0.503766	0.0799997	-0.123806	1	-0.338392	0.214582	0.349022	0.999945	0.673007	0.999889	0.262042	0.999854		blue
XLOC_000409	CUFF.331.1	-0.745202	0.125562	0.51313	0.911704	-0.223478	1	-0.34896	0.501838	-0.292766	1	0.727418	0.0363743	1.12531	0.999945	0.0091454	0.999889	-0.392395	0.999854		yellow
XLOC_000410	CUFF.332.1	1.63922	0.00225972	0.173231	0.999945	0.408882	1	1.10447	0.180727	0.868356	1	-1.56098	0.000181314	-0.00325613	0.999945	-0.849432	0.999889	-0.70338	NA	2	blue
XLOC_000411	CUFF.333.1	1.20008	0.0660403	0.194902	0.999945	0.474683	1	1.03623	0.0581441	-0.132526	1	-0.727364	0.126787	-0.865698	0.999945	-0.624063	0.999889	0.226501	0.999854		blue
XLOC_000412	LOC107199663	1.69874	3.05575e-06	0.0651201	0.999945	0.400476	1	1.25792	0.0356154	0.451173	1	-1.35349	2.48353e-05	-0.547055	0.999945	-1.04922	0.999889	-0.402036	0.999854	2	blue
XLOC_000413	CUFF.334.1	0.0976318	0.847765	-0.439939	0.999945	0.24106	1	-0.0540742	0.932551	0.279749	1	-0.207362	0.678784	-0.834785	0.999945	-0.606141	0.999889	0.0579273	0.999854		blue
XLOC_000414	LOC107199664	0.752166	NA	-0.941359	NA	1.02786	1	0.555773	NA	0.0808068	1	-0.615774	NA	-1.23075	NA	-1.19657	NA	0.187224	NA		#N/A
XLOC_000415	CUFF.335.1	0.136988	0.939804	-0.080959	0.999945	-0.169108	1	0.121342	0.762293	-0.034415	1	-0.0862205	0.810043	0.268552	0.999945	-0.000193011	0.999889	0.0860685	0.999854		blue
XLOC_000416	LOC107199665	1.46973	NA	-0.22149	NA	1.63226	1	0.929153	NA	0.805141	1	-1.44917	NA	-1.6163	NA	-1.40298	NA	-1.9985	NA		#N/A
XLOC_000417	CUFF.336.1	0.963757	0.146932	-0.414899	0.999945	-0.085077	1	0.499969	NA	0.779924	1	-1.06436	0.0342211	-0.199199	0.999945	-0.344845	NA	0.257547	NA		blue
XLOC_000418	LOC107199666	0.0853668	NA	-0.0804246	NA	0.166929	1	-0.196034	NA	0.52009	1	-0.3241	NA	-2.77027	NA	2.82631	NA	-1.92775	NA		#N/A
XLOC_000419	LOC107199667	NA	NA	NA	NA	NA	NA	NA	NA	NA	NA	NA	NA	NA	NA	NA	NA	NA	NA		#N/A
XLOC_000420	LOC107199667	1.67737	0.0248872	0.922699	0.990587	-0.631764	1	1.08711	NA	1.00506	1	-1.64952	0.0034171	-0.460828	0.999945	-0.467549	NA	2.24524	NA	2	blue
XLOC_000421	GABRP,KCNIP1	-0.432665	0.0169962	0.0598965	0.999945	-0.0777387	1	-0.22153	0.388093	-0.167575	1	0.416173	0.00432771	-0.574893	0.999945	0.102258	0.999889	-0.0983198	0.999854	1	turquoise
XLOC_000422	LOC107198540	-2.74419	NA	-1.21954	NA	-0.105668	1	-0.852674	NA	-0.791	1	2.74801	NA	-0.0950326	NA	2.20069	NA	-1.65179	NA		turquoise
XLOC_000423	LOC107198550	-0.458331	0.0219145	-0.0204197	0.999945	-0.176104	1	-0.209705	0.456887	-0.21681	1	0.461022	0.00332694	0.206175	0.999945	-0.386952	0.999889	0.196748	0.999854	1	turquoise
XLOC_000424	TLX3	0.0657938	0.954511	-0.57936	0.999945	-0.225841	1	0.157081	NA	-0.209946	1	0.0546011	0.941823	0.0911251	0.999945	-0.512712	NA	-0.697779	NA		grey
XLOC_000425	CUFF.351.1,CUFF.351.2,CUFF.351.3,CUFF.351.4,CUFF.351.5,CUFF.351.6,CUFF.351.7,CUFF.351.8	-0.446786	0.0187875	-0.152726	0.999945	-0.0844162	1	-0.0795916	0.85141	-0.421833	1	0.556751	0.0079456	-0.573838	0.999945	-0.248653	0.999889	0.116696	0.999854	1	turquoise
XLOC_000426	NPM1	-0.182752	0.00985073	0.089839	0.798695	0.0172592	1	-0.130383	0.114152	-0.00873054	1	0.143538	0.0120058	0.132616	0.999945	0.00559259	0.999889	-0.034952	0.999854	1	yellow
XLOC_000427	FGF18	-0.304348	0.870613	0.312621	0.999945	0.049519	1	-0.218333	0.692167	-0.00830821	1	0.239691	0.623973	-1.02839	0.999945	-0.0955504	0.999889	-0.0648697	NA		turquoise
XLOC_000428	LOC107198541	-0.224683	0.834532	0.0221053	0.999945	-0.103681	1	-0.255946	0.608208	0.182069	1	0.0907894	0.853745	0.607282	0.999945	-0.289218	0.999889	0.101419	0.999854		brown
XLOC_000429	KCNMB1	0.472845	0.0159872	-0.102394	0.999945	0.0572084	1	0.268878	0.344402	0.227591	1	-0.460208	0.00306749	0.174463	0.999945	-0.17302	0.999889	-0.625609	0.421001	2	blue
XLOC_000430	FBXW11	0.00422503	0.975669	-0.0572182	0.999945	-0.0495399	1	0.0170882	0.92572	-0.0281105	1	0.0107606	0.941497	-0.263757	0.999945	-0.179524	0.999889	-0.0794876	0.999854		black
XLOC_000431	ETF1	-0.0239817	0.527188	0.000201412	1	-0.033561	1	0.0164674	0.870041	-0.0680222	1	0.052053	0.423079	-0.0451007	0.999945	0.032653	0.999889	0.0303944	0.999854		turquoise
XLOC_000432	HSPA9	-0.276052	9.84648e-07	0.102223	0.599673	-0.015474	1	-0.158209	0.195513	-0.0823263	1	0.251946	1.33716e-07	-0.0674591	0.999945	-0.0948221	0.999889	0.0742248	0.999854	1	turquoise
XLOC_000433	CUFF.339.1	-0.663	0.69548	0.0277098	0.999945	0.410993	1	-0.328103	NA	-0.235323	1	0.634621	0.361923	0.0581364	0.999945	-1.10816	NA	1.20317	NA		green
XLOC_000434	CUFF.348.1	0.106968	NA	0.781601	NA	0.203247	1	-0.0557308	NA	0.342965	1	-0.258782	0.7774	0.245584	0.999945	1.9268	NA	0.415038	NA		tan
XLOC_000435	CUFF.350.1	-0.37363	0.854925	0.408021	0.999945	-0.171304	1	-0.245004	NA	-0.0443312	1	0.313042	0.582127	-0.876347	0.999945	-0.494728	NA	0.584284	NA		green
XLOC_000436	CUFF.352.1	-0.375047	NA	-0.0729785	NA	-0.362164	1	-0.0763906	NA	-0.351112	1	0.460323	0.619158	-1.23308	0.999945	1.31018	NA	-0.907983	NA		green
XLOC_000437	CUFF.353.1	-0.178319	0.922827	-0.609127	0.999945	0.320994	1	-0.011899	NA	-0.235061	1	0.257621	0.709712	-0.103935	0.999945	0.866421	NA	0.865399	NA		turquoise
XLOC_000438	CUFF.356.1	-0.86789	0.184384	-0.328753	0.999945	-0.124628	1	0.101517	NA	-1.12215	1	1.26539	0.109552	-0.265183	0.999945	-0.585005	NA	0.747426	NA		purple
XLOC_000439	CUFF.357.1	-1.73088	NA	0.288498	NA	0.44515	1	-0.798607	NA	-0.349915	1	1.61868	NA	-2.0663	0.999945	-0.782055	NA	3.58587	NA		green
XLOC_000440	CUFF.358.1	-0.833379	NA	-0.288916	NA	0.390043	1	-0.390068	NA	-0.315322	1	0.813918	0.419785	-0.85059	0.999945	-0.153794	NA	2.10153	NA		green
XLOC_000441	CUFF.362.1	0.806693	NA	-0.561322	NA	0.647819	1	0.5253	NA	0.159421	1	-0.68477	NA	1.43512	NA	-1.38304	NA	-0.959359	NA		#N/A
XLOC_000442	CUFF.363.1	1.30724	NA	-0.370672	NA	0.401338	1	0.800406	NA	0.481264	1	-1.18663	NA	2.41502	NA	-2.42143	NA	-4.10351	NA		#N/A
XLOC_000443	CUFF.364.1,CUFF.364.2,CUFF.364.3,CUFF.364.4,CUFF.364.5,CUFF.364.6,CUFF.364.7	1.0542	0.220404	0.11339	0.999945	0.258243	1	0.71842	0.360945	0.399278	1	-0.946929	0.0795669	-0.797063	0.999945	-0.503055	0.999889	0.174302	0.999854		blue
XLOC_000444	CUFF.365.1	1.14099	0.0609281	-0.0334766	0.999945	0.152875	1	0.832011	0.161171	0.242673	1	-0.913374	0.0250889	-0.747509	0.999945	-0.856954	0.999889	-0.466415	0.999854		blue
XLOC_000445	CUFF.366.1	1.36692	0.00618626	0.136317	0.999945	0.229155	1	1.03934	0.0547119	0.22301	1	-1.04169	0.00430987	-0.237407	0.999945	-0.727459	0.999889	-0.158031	0.999854	2	blue
XLOC_000446	CUFF.367.1	1.79838	0.0549262	-0.448307	0.999945	0.422712	1	1.32835	NA	0.541417	1	-1.47381	0.0139664	-1.34296	0.999945	0.0434819	NA	0.0557242	NA	2	blue
XLOC_000447	CUFF.368.1	0.255613	0.73149	-0.317995	0.999945	0.118736	1	0.111804	0.808305	0.189042	1	-0.284457	0.399157	-0.649078	0.999945	-0.630107	0.999889	-0.0347637	0.999854		blue
XLOC_000448	CUFF.369.1	1.40218	NA	0.791721	NA	0.996129	1	0.878365	NA	0.869762	1	-1.4086	0.037508	0.440857	0.999945	1.43289	NA	-0.31222	NA		tan
XLOC_000449	CUFF.370.1	0.0990963	0.718469	-0.0921028	0.999945	-0.520546	1	0.348596	NA	-0.503992	1	0.196032	0.783558	-1.26376	0.999945	-0.531317	NA	-0.246476	NA		grey
XLOC_000450	CUFF.371.1	-0.941157	0.236708	-0.0965618	0.999945	0.118633	1	-0.759097	0.182131	0.173601	1	0.683951	0.195235	-0.137415	0.999945	-0.873516	0.999889	0.477706	0.999854		yellow
XLOC_000451	CUFF.372.1	1.44323	0.000343627	-0.137059	0.999945	0.0456098	1	0.9547	0.138919	0.678502	1	-1.33647	2.52977e-05	-0.593513	0.999945	-0.701041	0.999889	-0.300423	0.999854	2	blue
XLOC_000452	LOC107199668	1.29951	0.253634	-0.289017	0.999945	0.798997	1	0.669827	NA	1.00958	1	-1.41811	0.0894895	-0.614847	0.999945	-3.54569	NA	-0.60872	NA		blue
XLOC_000453	CUFF.373.1	0.479117	0.257442	-0.243372	0.999945	0.689119	1	-0.0637144	NA	1.23315	1	-0.87611	0.222921	1.00638	0.999945	-0.344157	NA	-1.31364	NA		brown
XLOC_000454	CUFF.374.1	1.6397	NA	0.206981	NA	0.0109826	1	1.12737	NA	0.651748	1	-1.46633	NA	0.0154255	0.999945	-1.34543	NA	-1.26135	NA		blue
XLOC_000455	CUFF.375.1	1.22919	0.291392	0.0839589	0.999945	-0.260769	1	1.13763	NA	-0.259607	1	-0.642627	0.374309	-1.21251	0.999945	0.825907	NA	-0.566606	NA		blue
XLOC_000456	CUFF.376.1	0.404514	NA	0.0936554	NA	-0.2814	1	0.753199	NA	-0.826839	1	0.181229	0.855419	-0.799515	0.999945	-1.5653	NA	0.386794	NA		purple
XLOC_000457	CUFF.377.1	-0.0406745	0.06669	0.126898	0.999945	0.659382	0.771777	-0.278362	0.440737	0.550183	1	-0.211112	0.503202	0.373981	0.999945	-0.110417	0.999889	-0.792388	0.633878		brown
XLOC_000458	CUFF.378.1	0.902688	NA	-0.484905	NA	-0.225692	1	0.137594	NA	2.11263	1	-1.48869	NA	-1.14759	0.999945	-1.82387	NA	-0.0447523	NA		blue
XLOC_000459	CUFF.379.1	1.65009	0.0976743	0.225354	0.999945	0.403851	1	1.3817	NA	-0.0208515	1	-1.05489	0.101191	-0.575536	0.999945	-0.786074	NA	-0.557447	NA		blue
XLOC_000460	LOC107199670	0.99705	0.527468	-0.0801298	0.999945	-0.0527584	1	0.803801	NA	-0.0239362	1	-0.685022	0.353474	0.106395	0.999945	-1.86854	NA	-0.811774	NA		blue
XLOC_000461	CUFF.380.1	1.84365	0.1815	0.663353	0.999945	0.515422	1	1.40018	NA	0.739089	1	-1.52566	0.0708287	-3.81393	0.999945	0.966444	NA	-0.800346	NA		blue
XLOC_000462	CUFF.381.1,CUFF.381.2,CUFF.381.3,CUFF.381.4	0.14779	0.791187	0.894906	0.999945	0.0515938	1	-0.132587	NA	0.561833	1	-0.372033	0.653538	-1.69687	0.999945	-0.270336	NA	0.536075	NA		blue
XLOC_000463	CUFF.382.1	NA	NA	NA	NA	NA	NA	NA	NA	NA	NA	NA	NA	NA	NA	NA	NA	NA	NA		#N/A
XLOC_000464	CUFF.383.1	0.939346	NA	-0.782353	NA	-0.286275	1	0.813142	NA	-0.14119	1	-0.581212	NA	1.12117	0.999945	-0.106113	NA	-0.157409	NA		blue
XLOC_000465	CUFF.384.1,CUFF.384.2,CUFF.384.3	2.20753	0.00354296	-0.122345	0.999945	0.458068	1	1.727	NA	0.651031	1	-1.74448	0.00131422	-1.14125	0.999945	-0.685273	NA	-0.231351	NA	2	blue
XLOC_000466	CUFF.385.1,CUFF.385.2	NA	NA	NA	NA	NA	NA	NA	NA	NA	NA	NA	NA	NA	NA	NA	NA	NA	NA		#N/A
XLOC_000467	CUFF.386.1	2.83054	NA	0.979862	NA	0.138896	1	2.0735	NA	1.21317	1	-2.40547	NA	-0.441234	0.999945	-2.84092	NA	-0.15204	NA		blue
XLOC_000468	CUFF.387.1	0.662401	0.370185	-0.187097	0.999945	0.122774	1	0.596884	0.253444	-0.160851	1	-0.361686	0.438384	-1.56446	0.999945	-1.23944	0.999889	-0.280192	0.999854		blue
XLOC_000469	LOC107199671	-1.23531	NA	-0.960884	NA	0.144965	1	-1.15605	NA	0.520094	1	0.753414	NA	0.127209	NA	2.44364	NA	0.0366041	NA		#N/A
XLOC_000470	LOC107199673	1.55772	0.00246932	-0.386496	0.999945	0.453683	1	1.14264	0.0820984	0.37907	1	-1.22831	0.0023103	-1.08924	0.999945	-1.37734	0.999889	-0.667213	0.999854	2	blue
XLOC_000471	CUFF.388.1	0.985221	NA	1.47838	NA	1.73279	1	0.551026	NA	0.560098	1	-0.975154	0.363982	1.16807	0.999945	-2.31567	NA	-4.54168	NA		brown
XLOC_000472	CUFF.389.1	0.393417	0.91004	0.542352	0.999945	0.459545	1	0.284109	NA	0.0447397	1	-0.312232	0.68779	0.959098	0.999945	-0.76518	NA	-1.47199	NA		brown
XLOC_000473	CUFF.390.1	3.00437	NA	0.970341	NA	0.95764	1	1.90165	NA	1.3943	1	-2.82538	NA	-0.978101	0.999945	-4.00817	NA	-0.223374	NA		blue
XLOC_000474	CUFF.391.1	1.20408	0.136311	-0.530144	0.999945	0.151736	1	0.781696	NA	0.557764	1	-1.13012	0.0294681	-0.74411	0.999945	-0.915444	NA	-0.12723	NA		blue
XLOC_000475	CUFF.392.1	1.24811	0.104815	0.0861874	0.999945	-0.132514	1	1.0228	NA	0.00683046	1	-0.843941	0.0871676	0.102986	0.999945	-0.278985	NA	-0.515475	NA		blue
XLOC_000476	CUFF.393.1	-0.790588	NA	-0.0591355	NA	0.487418	1	-0.649875	NA	0.142759	1	0.539299	0.641639	2.28724	0.999945	0.210571	NA	-1.8644	NA		greenyellow
XLOC_000477	CUFF.394.1	1.21921	0.265245	-0.308427	0.999945	0.662405	1	0.874195	NA	0.314875	1	-1.0048	0.097894	-0.434151	0.999945	0.101562	NA	-0.817671	NA		blue
XLOC_000478	CUFF.395.1,CUFF.395.2,CUFF.395.3,CUFF.395.4,CUFF.395.5,CUFF.395.6,CUFF.395.7,CUFF.395.8,CUFF.396.1	-0.614158	0.0256572	-0.212704	0.999945	0.172526	1	-0.568265	0.0350133	0.250324	1	0.377806	0.179417	-0.509136	0.999945	0.423428	0.999889	-0.0993872	0.999854	1	turquoise
XLOC_000479	CUFF.397.1	0.493492	0.384412	-0.0295894	0.999945	0.160489	1	0.150266	NA	0.592449	1	-0.640206	0.171517	0.139275	0.999945	-0.127633	NA	-0.849118	NA		brown
XLOC_000480	CUFF.398.1	0.447466	NA	0.00405492	NA	0.329285	1	0.131001	NA	0.549596	1	-0.589917	0.462753	-0.237703	0.999945	-0.58683	NA	-0.0161925	NA		brown
XLOC_000481	CUFF.399.1	2.59955	NA	-1.05785	NA	-0.301522	1	1.87169	NA	1.7151	1	-2.55009	NA	-0.376688	0.999945	1.14195	NA	-3.71362	NA		blue
XLOC_000482	CUFF.400.1	0.336741	0.222305	-0.177587	0.999945	0.154863	1	0.288002	0.192989	-0.0592991	1	-0.213641	0.264936	-0.552172	0.999945	-0.198396	0.999889	-0.1276	0.999854		blue
XLOC_000483	LOC107199674	NA	NA	NA	NA	NA	NA	NA	NA	NA	NA	NA	NA	NA	NA	NA	NA	NA	NA		#N/A
XLOC_000484	CUFF.401.1	1.00402	0.179592	-0.147717	0.999945	-0.360429	1	0.729277	NA	0.211523	1	-0.809698	0.0667916	0.0639165	0.999945	-0.372432	NA	0.156225	NA		blue
XLOC_000485	CUFF.402.1	3.01771	NA	-2.26538	NA	-0.37071	1	2.75068	NA	-0.411305	1	-1.67769	NA	0.752811	NA	-1.44551	NA	-1.70678	NA		blue
XLOC_000486	CUFF.403.1	0.905381	0.409984	0.0505072	0.999945	-0.0956419	1	0.683865	NA	0.126956	1	-0.700127	0.197787	-0.696559	0.999945	0.0640314	NA	-0.216664	NA		blue
XLOC_000487	LOC107199675	0.983123	0.00496121	0.00177701	0.999945	0.273051	1	0.699199	0.101422	0.227923	1	-0.805536	0.00311255	-0.564843	0.999945	-0.529017	0.999889	-0.632003	0.999854	2	blue
XLOC_000488	CUFF.404.1	2.99837	0.00311622	-1.22423	0.84366	-1.66441	1	2.58648	NA	0.261668	1	-1.7012	0.0375343	-1.00095	0.999945	-1.15556	NA	0.990856	NA	2	black
XLOC_000489	CUFF.405.1	0.404191	0.209177	-0.00546655	0.999945	0.250488	1	-0.0151279	NA	0.857769	1	-0.677023	0.166798	0.271021	0.999945	0.331251	NA	0.248939	NA		brown
XLOC_000490	CUFF.406.1	0.521372	0.102422	-0.101064	0.999945	0.220528	1	0.197752	0.712177	0.523614	1	-0.633541	0.0327163	-0.476711	0.999945	0.236861	0.999889	-0.640328	0.999854		brown
XLOC_000491	CUFF.407.1	-0.585638	0.0435582	0.089307	0.999945	-0.0178815	1	-0.539691	0.0395342	0.230516	1	0.363021	0.19043	0.15288	0.999945	0.527094	0.999889	-0.208358	0.999854	1	turquoise
XLOC_000492	CUFF.408.1	1.47569	NA	0.725678	NA	-0.0628571	1	1.00639	NA	0.601931	1	-1.34343	0.143999	-1.19181	0.999945	-1.31196	NA	0.198178	NA		blue
XLOC_000493	LOC107199676	0.668814	NA	-0.777892	NA	0.672985	1	0.124287	NA	1.30087	1	-1.07699	NA	-0.140098	NA	-1.92759	NA	0.541194	NA		blue
XLOC_000494	LOC109022382	2.28335	NA	0.823984	NA	0.822669	1	1.59032	NA	0.850889	1	-1.99803	NA	-0.177329	NA	-2.18504	NA	-0.865193	NA		blue
XLOC_000495	LOC107198558	0.441098	0.338696	-0.0242037	0.999945	0.208989	1	0.306997	0.378887	0.0818396	1	-0.361838	0.159885	-0.381688	0.999945	-0.722648	0.999889	-0.426493	0.999854		blue
XLOC_000496	LOC107198559	1.20827	NA	-0.0332752	NA	0.26503	1	0.988664	NA	-0.00323433	1	-0.840782	NA	-0.531863	0.999945	-0.879932	NA	0.411172	NA		blue
XLOC_000497	GPR182	0.35759	0.894394	-0.396428	0.999945	0.307261	1	0.281103	NA	-0.00241924	1	-0.265858	0.676604	-0.0737237	0.999945	-1.38556	NA	-0.2239	NA		blue
XLOC_000498	LOC107198561	-1.63299	NA	0.378709	NA	-0.490869	1	-1.21169	NA	0.311224	1	1.1582	NA	-3.778	NA	1.75974	NA	-0.597031	NA		turquoise
XLOC_000499	NAB2	1.24974	0.0453297	-0.0727205	0.999945	0.374467	1	0.953102	0.127558	0.12948	1	-0.914129	0.0462518	-1.5465	0.999945	-0.862348	0.999889	-0.65295	0.999854	2	blue
XLOC_000500	LRP1	1.60972	7.91261e-33	-0.108071	0.999945	0.196638	1	1.13112	0.0578398	0.614767	1	-1.3954	1.95068e-19	-0.0118569	0.999945	-0.195405	0.999889	-0.334216	0.993599	2	blue
XLOC_000501	NXPH4	1.50761	NA	-0.143436	NA	1.41976	1	0.867396	NA	0.710045	1	-1.43935	NA	-2.2945	NA	-0.421674	NA	-1.4412	NA		grey
XLOC_000502	SHMT2	0.921893	0.000113135	-0.265537	0.999945	0.0935849	1	0.677667	0.0460825	0.148472	1	-0.715277	0.00076352	-0.590789	0.999945	-0.60694	0.999889	-0.189556	0.999854	2	blue
XLOC_000503	STAC3	0.103772	0.986581	-0.333833	0.999945	-0.169465	1	0.0851248	NA	-0.0119893	1	-0.0729853	0.902965	-0.329241	0.999945	0.383795	NA	0.662036	NA		turquoise
XLOC_000504	LOC107198572	1.76702	NA	-0.104676	NA	0.715586	1	1.40432	NA	0.216889	1	-1.24688	0.0967217	-1.16486	0.999945	-0.828293	NA	0.161832	NA		blue
XLOC_000505	INHBE	0.06038	0.960512	0.0657031	0.999945	0.253078	1	0.00876181	0.984969	0.0737681	1	-0.0818445	0.81544	-0.860521	0.999945	0.656226	0.999889	0.0291608	0.999854		turquoise
XLOC_000506	GLI1	2.91159	1.13628e-09	-0.00173697	1	0.532305	1	2.12773	0.0661619	1.79268	1	-2.76594	9.02799e-11	-1.36457	0.999945	-0.328762	0.999889	-0.451596	0.999854	2	blue
XLOC_000507	LOC107198581	0.0762768	0.740067	0.0103656	0.999945	0.121411	1	0.0985908	0.590749	-0.0820025	1	-0.0146867	0.931623	-0.254793	0.999945	-0.397656	0.999889	-0.223869	0.999854		blue
XLOC_000508	LMBR1L	0.85566	1.13628e-09	-0.0755192	0.999945	-0.0665536	1	0.673487	0.00542185	0.0241959	1	-0.60501	0.000336261	-0.137158	0.999945	-0.198328	0.999889	-0.010406	0.999854	2	blue
XLOC_000509	DHH	1.20421	0.00109313	-0.0252488	0.999945	0.190006	1	0.774926	0.192325	0.602655	1	-1.13671	0.000136323	-0.94418	0.999945	-0.364591	0.999889	-0.128858	0.999854	2	blue
XLOC_000510	KMT2D	1.48061	1.45376e-13	-0.0752922	0.999945	0.0808494	1	1.07861	0.0183787	0.394229	1	-1.19558	1.06321e-08	-0.168212	0.999945	-0.716339	0.999889	-0.353078	0.999854	2	blue
XLOC_000511	PRKAG1	0.443793	0.033699	-0.0210169	0.999945	0.0202398	1	0.323178	0.138719	0.0468443	1	-0.344475	0.0278202	-0.603693	0.999945	-0.29045	0.999889	0.078956	0.999854	2	blue
XLOC_000512	DDN	NA	NA	NA	NA	NA	NA	NA	NA	NA	NA	NA	NA	NA	NA	NA	NA	NA	NA		#N/A
XLOC_000513	ARF3	0.611785	3.98607e-05	0.0464891	0.999945	0.0624523	1	0.432965	0.0543762	0.109404	1	-0.493649	0.000183986	-0.364822	0.999945	-0.198365	0.999889	-0.0904404	0.999854	2	blue
XLOC_000514	FKBP11	0.520601	0.248879	0.259244	0.999945	0.0586526	1	0.341298	0.367183	0.145456	1	-0.451509	0.0945072	-0.663799	0.999945	-0.415861	0.999889	-0.208805	0.999854		blue
XLOC_000515	DDX23,RND1	0.412931	0.0200664	0.096699	0.999945	-0.0103004	1	0.332893	0.0774086	-0.0268822	1	-0.283353	0.0597107	-0.475652	0.999945	-0.153838	0.999889	-0.224428	0.999854	2	blue
XLOC_000516	ADCY6	0.869009	3.48996e-14	0.0223643	0.999945	0.0804669	1	0.595534	0.0355404	0.244213	1	-0.738608	1.33439e-10	0.0285848	0.999945	-0.149255	0.999889	-0.297657	0.945315	2	blue
XLOC_000517	CCNT1	0.581123	0.00511252	0.0232348	0.999945	-0.0470299	1	0.420301	0.0881611	0.0804064	1	-0.457091	0.0060731	-0.465802	0.999945	-0.27426	0.999889	-0.161328	0.999854	2	blue
XLOC_000518	KANSL2	0.673269	0.0001774	0.0748883	0.999945	0.12715	1	0.507328	0.0403472	0.0511147	1	-0.502517	0.00259207	-0.542793	0.999945	-0.47752	0.999889	-0.174338	0.999854	2	blue
XLOC_000519	NCKAP5L	2.07321	8.86751e-05	-0.0792827	0.999945	0.284357	1	1.72768	0.013092	0.0715465	1	-1.291	0.0107523	-1.01358	0.999945	-1.16389	0.999889	-0.982048	0.999854	2	blue
XLOC_000520	FMNL3	0.923066	5.34077e-05	0.0252881	0.999945	0.145083	1	0.671161	0.0420161	0.17267	1	-0.737498	0.000151992	0.225122	0.999945	-0.317479	0.999889	-0.614484	0.831987	2	blue
XLOC_000521	LOC107198587	-0.635967	NA	-0.561316	NA	-0.313963	1	-0.556701	NA	0.159424	1	0.397238	NA	1.47312	NA	1.40866	NA	0.957444	NA		#N/A
XLOC_000522	CUFF.451.4,CUFF.451.5,CUFF.451.6,LETMD1	-0.00820044	0.999027	0.00349521	0.999945	-0.0695193	1	-0.0117679	0.978529	0.012967	1	-0.000932514	0.998158	-0.743436	0.999945	-0.0936351	0.999889	-0.122722	0.999854		grey
XLOC_000523	BAZ2A	1.49959	1.95119e-07	-0.303006	0.999945	0.209476	1	1.07681	0.0397286	0.466807	1	-1.25388	6.09053e-07	-0.280743	0.999945	-0.214722	0.999889	-0.282715	0.999854	2	blue
XLOC_000524	ATP5B	0.617686	3.26873e-05	0.0150645	0.999945	0.0890473	1	0.451454	0.045474	0.0770239	1	-0.478966	0.000661672	-0.4032	0.999945	-0.383753	0.999889	-0.193191	0.999854	2	blue
XLOC_000525	PTGES3	-0.101707	0.496068	0.105112	0.894299	0.0130073	1	-0.0771178	0.430885	0.00307093	1	0.0756052	0.32222	0.136497	0.999945	-0.158694	0.999889	-0.0752264	0.999854		cyan
XLOC_000526	NACA	-0.113472	0.405838	0.0771763	0.999945	0.0270679	1	-0.0670482	0.555781	-0.0337	1	0.102768	0.173635	-0.066047	0.999945	-0.069739	0.999889	0.03008	0.999854		purple
XLOC_000527	NACA	0.487828	0.0506267	0.143853	0.999945	0.0140835	1	0.435325	0.0535064	-0.115086	1	-0.288556	0.177745	-0.312588	0.999945	-0.198252	0.999889	-0.0106866	0.999854	2	blue
XLOC_000528	PRIM1	0.792094	0.0179483	0.0859964	0.999945	0.159813	1	0.672344	0.0399611	-0.0966947	1	-0.497837	0.0806779	-0.985894	0.999945	0.0913117	0.999889	-0.359383	0.999854	2	blue
XLOC_000529	ZBTB39	0.19353	0.462258	0.0796952	0.999945	0.0505035	1	0.145242	0.396088	0.00559023	1	-0.146138	0.280219	-0.376385	0.999945	-0.0287283	0.999889	-0.0635768	0.999854		blue
XLOC_000530	TAC3	0.171244	0.934767	-0.164059	0.999945	0.22165	1	0.233212	NA	-0.20696	1	-0.0161676	0.983367	-1.91503	0.999945	0.0501444	NA	-0.306312	NA		blue
XLOC_000531	MYO1A	0.251367	0.58367	-0.209458	0.999945	0.228055	1	0.340714	0.399458	-0.295612	1	-0.0252791	0.955408	-1.02338	0.999945	-0.733856	0.999889	-0.01396	0.999854		blue
XLOC_000532	NEMP1	0.38659	0.0124229	0.0970703	0.999945	0.03126	1	0.305676	0.0567353	-0.0109641	1	-0.274699	0.0322912	-0.109959	0.999945	0.113693	0.999889	-0.06199	0.999854	2	blue
XLOC_000533	STAT6	0.905348	6.58016e-10	-0.0812744	0.999945	0.0797543	1	0.635822	0.0349151	0.222379	1	-0.747602	2.31606e-07	-0.304082	0.999945	-0.250786	0.999889	-0.221476	0.999854	2	blue
XLOC_000534	NDUFA4L2	0.809668	0.339587	-0.0811672	0.999945	0.597429	1	0.651309	NA	-0.00644208	1	-0.569014	0.206275	0.106369	0.999945	0.0475883	NA	-0.503939	NA		brown
XLOC_000535	STAC3	0.514422	NA	0.21004	NA	0.411718	1	0.0797983	NA	0.62062	1	-0.680322	NA	0.712951	NA	4.59462	NA	0.867354	NA		tan
XLOC_000536	R3HDM2	0.710213	0.000256204	-0.177563	0.999945	0.0295874	1	0.539964	0.0350133	0.0559768	1	-0.531553	0.00212741	-0.291328	0.999945	0.0816986	0.999889	-0.47478	0.86437	2	blue
XLOC_000537	PRPH	0.602357	0.0981248	-0.0345112	0.999945	0.02654	1	0.375585	0.342106	0.221928	1	-0.547005	0.0316047	-0.919375	0.999945	-0.419706	0.999889	0.278601	0.999854		blue
XLOC_000538	LOC107198580	0.262935	0.146728	0.0339745	0.999945	0.00861475	1	0.235996	0.160883	-0.0704838	1	-0.154915	0.294725	-0.369148	0.999945	-0.171019	0.999889	0.0024026	0.999854		blue
XLOC_000539	WNT1	4.1418	NA	0.124769	NA	-0.301741	1	3.36039	NA	1.07349	1	-2.83321	NA	-4.47544	0.999945	0.00951681	NA	0.977657	NA		blue
XLOC_000540	CCDC65	0.49542	0.117418	0.0786486	0.999945	-0.00648503	1	0.439063	0.0694332	-0.112099	1	-0.299673	0.191501	0.0717488	0.999945	-0.0571852	0.999889	-0.265332	0.999854		blue
XLOC_000541	CACNB3	2.09338	0.00728603	-0.0297734	0.999945	-0.462958	1	1.73718	NA	0.174436	1	-1.37258	0.0210846	-0.656973	0.999945	-0.925074	NA	-1.39422	NA	2	blue
XLOC_000542	TMBIM6	0.374147	0.000163291	-0.0105794	0.999945	0.0401433	1	0.279905	0.0433083	0.0203721	1	-0.282058	0.00274281	-0.0191444	0.999945	0.0966099	0.999889	0.0372298	0.999854	2	blue
XLOC_000543	ATG101	0.291297	0.0744355	-0.0115147	0.999945	0.133779	1	0.263724	0.0774086	-0.082144	1	-0.169765	0.23446	-0.368376	0.999945	-0.11974	0.999889	-0.0373355	0.999854		blue
XLOC_000544	NR4A1	-0.17367	0.921199	-0.104831	0.999945	-0.156699	1	-0.201404	0.755416	0.147613	1	0.065737	0.912694	-0.571533	0.999945	-0.520182	0.999889	1.41212	0.770422		salmon
XLOC_000545	GRASP	1.19921	0.0225627	-0.13001	0.999945	0.230274	1	0.898947	0.0992687	0.166805	1	-0.90673	0.0189041	-1.23651	0.999945	-0.92476	0.999889	-0.64831	0.999854	2	blue
XLOC_000546	ACVR1B	0.433679	0.00126438	-0.00172158	0.999945	0.121212	1	0.283168	0.134058	0.119446	1	-0.377687	0.000312367	0.109428	0.999945	0.127062	0.999889	-0.166592	0.999854	2	blue
XLOC_000547	ACVRL1	0.457602	0.0516051	0.0345695	0.999945	0.125077	1	0.375383	0.0700528	-0.0384983	1	-0.310805	0.0817452	-0.0257231	0.999945	-0.136794	0.999889	-0.168673	0.999854	2	blue
XLOC_000548	ANKRD33	1.30801	NA	-0.577361	NA	-1.17185	1	0.891149	NA	0.401839	1	-1.17451	NA	0.35699	NA	0.0161514	NA	-0.913955	NA		#N/A
XLOC_000549	LETMD1	0.44527	0.00366568	0.0749349	0.999945	0.0606773	1	0.299393	0.125494	0.104941	1	-0.378114	0.0012563	-0.108696	0.999945	-0.0563929	0.999889	-0.320352	0.986727	2	blue
XLOC_000550	CUFF.413.1	0.69749	0.548889	-0.122565	0.999945	0.224638	1	0.535096	NA	0.0460755	1	-0.522168	0.310675	-0.657826	0.999945	-0.449012	NA	0.217257	NA		blue
XLOC_000551	CUFF.449.1	0.933786	NA	-0.729435	NA	0.042997	1	0.82545	NA	-0.172607	1	-0.560307	NA	0.784785	0.999945	-0.883983	NA	-0.903768	NA		blue
XLOC_000552	NOS1AP,UHMK1	0.204499	0.00773888	0.0426955	0.999945	-0.0293613	1	0.141381	0.147664	0.0305787	1	-0.166414	0.00592867	-0.0328111	0.999945	-0.0153394	0.999889	0.040366	0.999854	2	blue
XLOC_000553	UAP1	0.189521	0.612164	0.0633734	0.999945	-0.0662415	1	0.147129	0.483028	-0.00533077	1	-0.13747	0.417997	-0.36739	0.999945	-0.306055	0.999889	0.0678255	0.999854		blue
XLOC_000554	DDR2	0.787437	0.000163168	-0.159968	0.999945	0.018223	1	0.508098	0.129364	0.279515	1	-0.702551	5.81726e-05	-0.401307	0.999945	-0.568026	0.999889	-0.355618	0.999854	2	blue
XLOC_000555	HSD17B7	-0.470568	9.07218e-06	-0.0365612	0.999945	-0.0357576	1	-0.181726	0.492187	-0.274722	1	0.500093	3.20515e-06	-0.473742	0.999945	-0.0299136	0.999889	0.2397	0.999854	1	turquoise
XLOC_000556	OLFML2B	0.733123	0.0357777	0.0496499	0.999945	0.14074	1	0.543016	0.136472	0.0987534	1	-0.567788	0.028689	-0.122278	0.999945	-0.732016	0.999889	-0.0865817	0.999854	2	blue
XLOC_000557	HTATIP2,RGS5	0.785895	0.0049122	-0.344443	0.894299	0.227895	1	0.541458	0.0826993	0.199549	1	-0.659786	0.000213277	-0.421417	0.999945	0.174162	0.670235	-0.248902	0.999854	2	blue
XLOC_000558	LOC107198629	0.798117	NA	-0.8844	NA	1.05777	1	0.312982	NA	0.71809	1	-0.925852	NA	-0.399523	NA	2.29404	NA	-0.016895	NA		brown
XLOC_000559	RGS18	0.22269	0.751505	-0.147135	0.999945	0.339602	1	-0.0324926	NA	0.474679	1	-0.383778	0.542881	0.557385	0.999945	-0.580999	NA	-0.970764	NA		blue
XLOC_000560	RGS21	-1.47128	NA	-1.64582	NA	-1.12744	1	-2.36472	NA	2.81053	1	0.193385	NA	-2.55613	NA	-4.8835	NA	2.19844	NA		magenta
XLOC_000561	RGS1	-0.649109	0.338734	0.621353	0.803577	0.191149	1	-0.52046	0.200947	0.1048	1	0.473831	0.231135	0.264348	0.999945	-0.0847765	0.999889	0.0989498	0.999854		yellow
XLOC_000562	RGS13	0.963259	NA	0.460835	NA	-1.02601	1	0.895853	NA	-0.325979	1	-0.507502	NA	0.63256	NA	0.564812	NA	0.906466	NA		#N/A
XLOC_000563	RGS2	0.147521	0.0685232	-0.179831	0.999945	0.0585068	1	-0.0316523	0.91505	0.31242	1	-0.259798	0.109552	-0.406822	0.999945	0.0437448	0.999889	0.0385187	0.999854		brown
XLOC_000564	LOC107198623	1.16504	0.128651	-0.936752	0.691553	0.248463	1	0.856947	NA	0.255746	1	-0.939089	0.0456327	0.0539657	0.999945	-0.678734	NA	-0.190651	NA		blue
XLOC_000565	LOC107198616	0.733109	0.458625	-0.230857	0.999945	0.100018	1	0.523156	NA	0.13885	1	-0.595554	0.207865	-0.0996692	0.999945	0.754179	NA	-0.421155	NA		blue
XLOC_000566	ATF6	0.516856	0.00254861	-0.191671	0.964931	0.0627792	1	0.361247	0.105358	0.0956306	1	-0.421152	0.00272401	-0.314864	0.999945	-0.129878	0.999889	-0.249452	0.999854	2	blue
XLOC_000567	LOC107198619	1.48199	0.252865	0.165386	0.999945	0.513753	1	1.09824	NA	0.471112	1	-1.20782	0.101196	-2.92664	0.999945	-0.107721	NA	-0.702772	NA		blue
XLOC_000568	LOC107198622	-1.13591	NA	-0.162057	NA	0.970222	1	-0.712006	NA	-0.204664	1	1.00774	NA	0.464011	NA	-2.50389	NA	-0.105762	NA		#N/A
XLOC_000569	RGS4	0.024038	0.987191	-0.121722	0.999945	0.0254534	1	0.0371741	0.922757	-0.0388073	1	0.000921429	0.997862	-0.0274767	0.999945	0.281714	0.999889	0.0538971	0.999854		grey
XLOC_000570	CUFF.452.1	0.690028	0.729743	-0.152804	0.999945	0.523406	1	0.468566	NA	0.125453	1	-0.56123	0.45017	-2.28453	0.999945	-0.231244	NA	-0.572159	NA		blue
XLOC_000571	CUFF.466.1	0.99866	NA	-0.745111	NA	1.01561	1	0.531224	NA	0.82576	1	-1.10443	NA	-0.356197	0.999945	0.430947	NA	0.256777	NA		blue
XLOC_000572	ATRN	0.00564945	0.95435	0.00571659	0.999945	-0.10158	1	-0.0108428	0.938881	0.0303491	1	-0.0193082	0.862135	-0.117621	0.999945	-0.0762202	0.999889	0.0940937	0.999854		magenta
XLOC_000573	LOC107198635	NA	NA	NA	NA	NA	NA	NA	NA	NA	NA	NA	NA	NA	NA	NA	NA	NA	NA		#N/A
XLOC_000574	CUFF.472.1	-0.326581	0.0413136	-0.154784	0.999945	0.0892818	1	0.545033	NA	-1.24804	1	0.966846	0.136535	-0.824602	0.999945	0.732542	NA	0.431211	NA	2	green
XLOC_000575	LOC107198636	1.2011	5.81517e-08	0.00886048	0.999945	0.18706	1	0.863686	0.029669	0.307394	1	-0.987104	2.36987e-07	-0.0549451	0.999945	-0.112652	0.999889	-0.263362	0.999854	2	blue
XLOC_000576	LMAN1	0.180058	0.27112	-0.0119156	0.999945	-0.00143474	1	0.0923026	0.605653	0.0946607	1	-0.181273	0.0989317	0.335589	0.999945	0.124621	0.999889	-0.289414	0.92459		brown
XLOC_000577	CPLX4	0.861175	NA	0.151131	NA	-0.442567	1	0.753182	NA	-0.157382	1	-0.522301	NA	0.543955	0.999945	-0.253813	NA	-0.603861	NA		blue
XLOC_000578	RAX	0.0661722	NA	-0.289006	NA	-0.44648	1	0.0927675	NA	-0.0887562	1	-0.0136136	NA	0.0548777	NA	-0.00978283	NA	1.26718	NA		black
XLOC_000579	ALPK2	-0.463872	0.116932	-0.0480222	0.999945	-0.133903	1	-0.291098	0.260101	-0.0777505	1	0.400634	0.0364505	0.540904	0.999945	0.00916156	0.999889	0.0364403	0.999854		turquoise
XLOC_000580	ATP8B1	1.18171	0.00659943	0.137115	0.999945	0.237257	1	0.658329	0.370618	0.848892	1	-1.25205	0.000767456	-0.744572	0.999945	0.342176	0.999889	-0.0951297	0.999854	2	blue
XLOC_000581	NARS	-0.0121537	0.987794	0.00806949	0.999945	0.00991705	1	-0.0120227	0.910685	0.00585178	1	0.00630538	0.941652	-0.0567082	0.999945	-0.149673	0.999889	0.00933228	0.999854		blue
XLOC_000582	FECH	0.723969	3.43445e-09	-0.243012	0.453165	0.0545663	1	0.582379	0.00227184	-0.0166751	1	-0.498242	0.00107364	-0.0675269	0.999945	-0.157278	0.999889	-0.149892	0.999854	2	blue
XLOC_000583	LOC107198637	-0.395864	NA	0.0097958	NA	-0.900121	1	-0.422963	NA	0.29415	1	0.153091	0.878022	-1.41935	0.999945	-0.21999	NA	-0.232057	NA		red
XLOC_000584	LOC107198658	-0.717047	NA	0.759549	NA	0.962433	1	-3.95624	NA	1.25347	1	0.367799	NA	-4.96658	NA	-4.99906	NA	3.38721	NA		#N/A
XLOC_000585	GRP	-0.177277	0.927486	0.245393	0.999945	0.458046	1	-0.158101	0.748997	0.052693	1	0.111834	0.799822	-0.0830026	0.999945	0.393137	0.999889	0.0608035	0.999854		turquoise
XLOC_000586	SEC11C	-0.109798	0.385271	0.0479895	0.999945	-0.0198793	1	-0.123671	0.258615	0.0839518	1	0.0433966	0.707839	0.175994	0.999945	0.073674	0.999889	-0.0339281	0.999854		yellow
XLOC_000587	ZNF532	0.133489	0.524307	-0.0358087	0.999945	0.0219277	1	0.111797	0.370142	-0.0215531	1	-0.0888439	0.402891	0.256916	0.999945	-0.0801235	0.999889	-0.0325141	0.999854		brown
XLOC_000588	MALT1	-0.0721808	0.89424	0.0492932	0.999945	0.102158	1	-0.0409436	0.816717	-0.02616	1	0.0675447	0.627431	0.174713	0.999945	0.219502	0.999889	-0.192388	0.999854		yellow
XLOC_000589	LOC107198651	-0.470298	0.032441	-0.0344669	0.999945	0.165378	1	-0.204552	0.485409	-0.238309	1	0.482348	0.00396138	-0.184337	0.999945	0.223191	0.999889	0.13648	0.999854	1	turquoise
XLOC_000590	LOC107198640	-0.16055	NA	-0.224987	NA	-0.644458	1	-0.282989	NA	0.375031	1	-0.0529701	0.964709	-2.90003	0.999945	0.203029	NA	-0.319979	NA		grey
XLOC_000591	NEDD4L	-0.00132503	0.985795	0.00289923	0.999945	-0.0106744	1	-0.00757116	0.94324	0.0131982	1	-0.00558211	0.949717	-0.17703	0.999945	-0.0620538	0.999889	0.0122706	0.999854		blue
XLOC_000592	LOC107198654	0.615756	NA	-0.220014	NA	-0.354325	1	0.166309	NA	0.817834	1	-0.83499	0.282654	-1.17867	0.999945	1.06135	NA	0.422613	NA		blue
XLOC_000593	LOC107198653	-0.326022	NA	-0.702817	NA	-0.556588	1	-1.11082	NA	1.95533	1	-0.684729	NA	1.47798	NA	-4.28815	NA	-2.05807	NA		#N/A
XLOC_000594	ONECUT2,ST8SIA3	0.423097	NA	-0.479279	NA	-0.252792	1	-0.124843	NA	1.32311	1	-0.861665	NA	-0.247039	0.999945	-1.06781	NA	-0.234403	NA		blue
XLOC_000595	LOC107198638	0.493123	0.0499608	-0.00449847	0.999945	-0.0577495	1	0.3155	0.248665	0.156253	1	-0.438454	0.0116424	-0.00130227	0.999945	-0.281688	0.999889	-0.0337455	0.999854	2	blue
XLOC_000596	CUFF.482.1	0.663725	0.0551129	-0.0699638	0.999945	0.173908	1	0.47967	0.15751	0.103107	1	-0.528074	0.0285478	-0.0506954	0.999945	-0.113604	0.999889	-0.674262	0.923496		blue
XLOC_000597	IGF2BP1	0.683762	NA	-0.960248	NA	0.167879	1	0.489467	NA	0.180102	1	-0.562563	NA	-1.92114	NA	-3.98927	NA	1.75446	NA		#N/A
XLOC_000598	TRNAQ-UUG	NA	NA	NA	NA	NA	NA	NA	NA	NA	NA	NA	NA	NA	NA	NA	NA	NA	NA		#N/A
XLOC_000599	ABI3	0.709387	NA	-2.53515	NA	0.764454	1	0.564934	NA	0.183802	1	-0.647878	NA	-1.71064	NA	-2.82024	NA	0.565207	NA		blue
XLOC_000600	LOC109022384	-0.740578	NA	-1.17264	NA	0.422137	1	-0.596444	NA	0.170715	1	0.445116	NA	0.287753	NA	-2.34159	NA	-0.436515	NA		grey
XLOC_000601	NGFR	1.15959	0.240398	-0.3973	0.999945	0.361192	1	0.742702	NA	0.556011	1	-1.08877	0.0762763	-0.809964	0.999945	-0.818419	NA	-1.56811	NA		blue
XLOC_000602	KAT7	0.259953	0.0432966	0.184974	0.714157	0.0281745	1	0.141696	0.421165	0.124344	1	-0.254306	0.0084616	-0.210824	0.999945	-0.259724	0.999889	-0.0786302	0.999854	2	blue
XLOC_000603	DLX4	0.0105313	NA	0.134517	NA	-0.302776	1	-0.406745	NA	0.756601	1	-0.256608	NA	1.54598	NA	-4.69784	NA	-1.71954	NA		grey
XLOC_000604	ITGA3	1.9679	1.51672e-25	-0.119448	0.999945	0.0434533	1	1.43956	0.0414342	0.697701	1	-1.6387	1.33803e-14	-0.251138	0.999945	-0.488154	0.999889	-0.26893	0.999854	2	blue
XLOC_000605	PDK2	0.583464	9.99538e-05	0.0220055	0.999945	-0.0570496	1	0.42605	0.0370132	0.0734281	1	-0.45716	0.000374711	-0.221801	0.999945	-0.0866724	0.999889	-0.109168	0.999854	2	blue
XLOC_000606	HOXB13	NA	NA	NA	NA	NA	NA	NA	NA	NA	NA	NA	NA	NA	NA	NA	NA	NA	NA		#N/A
XLOC_000607	UBE2Z	0.983096	0.00248001	-0.234844	0.999945	0.315919	1	0.671123	0.107354	0.30715	1	-0.851931	0.000396871	0.0190557	0.999945	-0.175872	0.999889	-0.504203	0.999854	2	blue
XLOC_000608	GIP	0.022669	NA	-0.691384	NA	0.419777	1	-0.100187	NA	0.278353	1	-0.163998	0.881225	1.07702	0.999945	-2.22245	NA	0.110193	NA		blue
XLOC_000609	GNGT2	-0.451249	NA	-0.170486	NA	0.217444	1	-0.395846	NA	0.132073	1	0.305473	NA	0.819913	NA	0.288137	NA	-1.32878	NA		turquoise
XLOC_000610	PHOSPHO1	2.18931	NA	0.899237	NA	0.381988	1	1.56248	NA	0.794193	1	-1.85627	NA	0.253873	NA	-1.74962	NA	-3.36351	NA		blue
XLOC_000611	ZNF652	0.976528	4.98463e-08	-0.0025771	0.999945	0.0812149	1	0.692787	0.0370132	0.235957	1	-0.802659	1.76438e-06	-0.220684	0.999945	-0.379594	0.999889	-0.459242	0.899321	2	blue
XLOC_000612	PHB	0.121875	0.471013	0.0150166	0.999945	0.147809	1	0.200554	0.466308	-0.211478	1	0.0229932	0.932401	-0.896539	0.685729	-0.414236	0.999889	-0.136272	0.999854		blue
XLOC_000613	SPOP	0.720102	6.7397e-06	-0.117017	0.999945	0.0142548	1	0.557797	0.0174802	0.0289252	1	-0.520153	0.00130856	-0.434349	0.999945	-0.275884	0.999889	-0.132349	0.999854	2	blue
XLOC_000614	LOC107198677	0.700076	0.630936	-0.211695	0.999945	0.434859	1	0.582437	NA	-0.0711059	1	-0.460153	0.451863	-1.04935	0.999945	-0.085954	NA	0.207018	NA		blue
XLOC_000615	SLC35B1	0.39051	0.00275691	0.0406771	0.999945	0.163849	1	0.281558	0.0822154	0.0457423	1	-0.307637	0.00424518	-0.0805819	0.999945	-0.0546834	0.999889	-0.118269	0.999854	2	blue
XLOC_000616	DLX3	1.29702	NA	0.141811	NA	-0.0767786	1	0.874487	NA	0.547673	1	-1.16968	0.103402	0.00951676	0.999945	0.454334	NA	0.787016	NA		blue
XLOC_000617	CUFF.486.1	0.34576	0.123657	0.0271165	0.999945	0.101368	1	0.255479	0.179857	0.0258277	1	-0.266953	0.0667062	-0.11089	0.999945	-0.198054	0.999889	0.016992	0.999854		blue
XLOC_000618	CUFF.488.1	0.677684	NA	-0.510318	NA	0.355549	1	0.501922	NA	0.0778954	1	-0.526817	0.472948	-0.429322	0.999945	0.596292	NA	-0.903475	NA		blue
XLOC_000619	CUFF.492.1	0.261545	0.408148	0.275913	0.768893	-0.0208203	1	0.188977	0.358048	0.0253244	1	-0.206795	0.203254	-0.0829192	0.999945	-0.224303	0.999889	-0.233904	0.999854		blue
XLOC_000620	CUFF.498.1	-1.408	NA	0.323745	NA	-0.0149406	1	-0.811178	NA	-0.187892	1	1.25336	0.140878	0.448774	0.999945	-0.0814737	NA	-0.289216	NA		green
XLOC_000621	TMEM214	0.71337	8.54244e-07	-0.0850668	0.999945	0.0339957	1	0.511211	0.0370132	0.125239	1	-0.569362	3.67684e-05	-0.37542	0.999945	-0.0562825	0.999889	-0.158326	0.999854	2	blue
XLOC_000622	AGBL5	1.18596	1.42912e-06	-0.031649	0.999945	0.153155	1	0.782036	0.0931319	0.492749	1	-1.07468	1.94406e-07	-0.652961	0.999945	-0.561721	0.999889	-0.184532	0.999854	2	blue
XLOC_000623	EMILIN1	2.34753	8.30066e-06	-0.315444	0.999945	0.189194	1	1.88707	0.0156671	0.374076	1	-1.6194	0.000807013	-0.1911	0.999945	-1.32206	0.999889	-0.658201	0.999854	2	blue
XLOC_000624	KHK	2.17905	NA	-0.257753	NA	0.824162	1	1.94628	NA	-0.117799	1	-1.14643	NA	-1.86636	0.999945	-3.91904	NA	0.102243	NA		blue
XLOC_000625	ATRAID	0.806297	0.000818711	-0.102655	0.999945	0.262157	1	0.612068	0.0425093	0.0727901	1	-0.601209	0.00403724	-0.426085	0.999945	0.139144	0.999889	0.0846576	0.999854	2	blue
XLOC_000626	LOC107198679	NA	NA	NA	NA	NA	NA	NA	NA	NA	NA	NA	NA	NA	NA	NA	NA	NA	NA		#N/A
XLOC_000627	LOC107198683	0.964291	NA	0.683503	NA	-0.0374259	1	0.69871	NA	0.244858	1	-0.775653	NA	-3.50973	NA	-0.756537	NA	2.12342	NA		blue
XLOC_000628	OST4	0.421565	0.111968	-0.0350172	0.999945	0.223769	1	0.407143	0.102494	-0.167091	1	-0.212741	0.383336	-0.479507	0.999945	-0.332442	0.999889	-0.337049	0.999854		blue
XLOC_000629	LOC109022388	1.02698	NA	0.427097	NA	-0.630644	1	0.28218	NA	1.87581	1	-1.51314	NA	-0.86099	0.999945	-0.766052	NA	-0.795966	NA		blue
XLOC_000630	LOC107198682	0.817573	NA	0.180903	NA	-0.739104	1	0.556527	NA	0.0866071	1	-0.62658	NA	2.34819	NA	-0.584146	NA	-2.15864	NA		brown
XLOC_000631	CGREF1,PREB	0.997566	0.00081474	-0.0755477	0.999945	0.155701	1	0.754911	0.0425093	0.112373	1	-0.749559	0.0030736	-0.307617	0.999945	-0.658197	0.999889	-0.506013	0.999854	2	blue
XLOC_000632	SLC5A6	1.18987	8.50183e-07	-0.194225	0.999945	0.271208	1	0.830027	0.0512812	0.351423	1	-0.999001	5.56957e-06	-0.211869	0.999945	-0.811786	0.999889	-0.230654	0.999854	2	blue
XLOC_000633	MAPRE3	0.800525	0.00107976	-0.183909	0.999945	0.158252	1	0.588252	0.0550536	0.116325	1	-0.626416	0.00157756	-0.248714	0.999945	-0.21061	0.999889	-0.371501	0.999854	2	blue
XLOC_000634	DPYSL5	0.195024	NA	0.151271	NA	-0.0853553	1	0.297513	NA	-0.301145	1	0.0118064	NA	-0.503508	0.999945	-0.184573	NA	-2.4957	NA		grey
XLOC_000635	DNMT3A	1.41496	5.15803e-11	-0.105223	0.999945	0.0923267	1	0.992564	0.0359903	0.476248	1	-1.20823	1.33584e-09	0.00115772	0.999945	-0.386506	0.999889	-0.356064	0.999854	2	blue
XLOC_000636	LOC107198684	0.425658	0.148062	0.158016	0.999945	0.214036	1	0.371282	0.112988	-0.0871813	1	-0.262574	0.225462	-0.150182	0.999945	-0.719783	0.999889	-0.120263	0.999854		blue
XLOC_000637	CUFF.517.1,CUFF.518.1	1.15091	0.0885631	-0.262927	0.999945	0.150936	1	0.890043	0.120265	0.123894	1	-0.854013	0.047566	-0.60813	0.999945	0.0418377	0.999889	0.139499	NA		blue
XLOC_000638	LOC107198680	0.267775	0.534007	-0.0322436	0.999945	0.0743946	1	0.216722	0.362145	-0.0205966	1	-0.187087	0.363928	0.00719395	0.999945	-0.00708189	0.999889	0.234388	0.999854		blue
XLOC_000639	LOC109022386	1.10138	NA	0.0702203	NA	0.258066	1	0.910451	NA	-0.0386978	1	-0.731301	0.313304	-0.916756	0.999945	-0.050779	NA	-0.980838	NA		blue
XLOC_000640	ASXL2	0.915901	4.95443e-07	0.0327737	0.999945	0.100933	1	0.679746	0.0243037	0.134839	1	-0.710228	4.49763e-05	-0.105158	0.999945	-0.282389	0.999889	-0.516756	0.770422	2	blue
XLOC_000641	LOC107198690	1.37686	0.0561585	-0.0282477	0.999945	0.141175	1	0.96421	NA	0.522442	1	-1.20894	0.011728	-0.721875	0.999945	-0.6853	NA	-0.487934	NA		blue
XLOC_000642	CUFF.503.1	-0.291108	0.763202	-0.164209	0.999945	-0.0553512	1	-0.402695	NA	0.382246	1	0.0657937	0.926601	1.28328	0.999945	0.490544	NA	0.0669666	NA		yellow
XLOC_000643	CUFF.515.1	0.0951146	NA	0.108175	NA	-0.0479719	1	0.290288	NA	-0.429496	1	0.15054	0.87198	0.522679	0.999945	0.0903241	NA	1.27269	NA		green
XLOC_000644	CUFF.516.1	1.00054	0.665174	-0.425896	0.999945	0.120317	1	0.867973	NA	-0.138162	1	-0.589216	0.543675	0.609255	0.999945	1.78094	NA	2.03994	NA		blue
XLOC_000645	CUFF.519.1	1.00278	0.529339	0.0390356	0.999945	0.530534	1	0.726843	NA	0.167736	1	-0.801507	0.27236	-0.15161	0.999945	-1.37664	NA	0.170236	NA		blue
XLOC_000646	CUFF.520.1	0.80741	NA	-0.761597	NA	0.209057	1	0.821131	NA	-0.390461	1	-0.376327	0.741654	1.13939	0.999945	-1.01771	NA	2.19483	NA		magenta
XLOC_000647	CUFF.521.1	1.08629	NA	-0.294627	NA	-0.55565	1	0.664825	NA	0.48032	1	-1.00823	0.338235	2.81838	0.999945	-2.37234	NA	0.152286	NA		blue
XLOC_000648	CUFF.522.1	0.0366857	0.874808	-0.272135	0.999945	0.0583467	1	-0.129242	NA	0.351202	1	-0.192694	0.775482	-1.23039	0.999945	-0.278028	NA	-0.526637	NA		blue
XLOC_000649	CUFF.523.1	0.241115	0.928693	-0.112674	0.999945	-0.110583	1	0.295985	NA	-0.227489	1	-0.0614672	0.943887	0.403031	0.999945	-0.493317	NA	0.914336	NA		black
XLOC_000650	CUFF.524.1	0.90072	NA	-0.538663	NA	0.0909792	1	1.12345	NA	-0.818246	1	-0.136126	NA	-0.935034	0.999945	-0.655079	NA	0.494211	NA		grey
XLOC_000651	CUFF.526.1	-0.473361	0.106444	0.00803727	0.999945	0.182671	1	-0.300016	0.227665	-0.0769225	1	0.407029	0.0312499	0.185735	0.999945	0.283681	0.999889	0.0196986	0.999854		turquoise
XLOC_000652	CUFF.528.1	-0.217013	0.903497	0.328051	0.999945	0.0806845	1	-0.0641781	0.927877	-0.170347	1	0.247034	0.662746	-1.50048	0.999945	0.990756	0.999889	0.0832573	NA		grey
XLOC_000653	CUFF.529.1	0.395513	0.746321	0.0214812	0.999945	0.115051	1	0.225381	0.711058	0.180129	1	-0.382211	0.413073	-0.686957	0.999945	0.459787	0.999889	0.281495	NA		grey
XLOC_000654	CUFF.530.1	0.127122	0.988095	-0.192119	0.999945	0.0483073	1	0.106789	NA	-0.0159967	1	-0.0892692	0.910503	-1.49538	0.999945	-1.45502	NA	0.725308	NA		blue
XLOC_000655	CUFF.531.1	0.244597	0.915637	-0.818405	0.999945	0.605774	1	0.32106	NA	-0.271042	1	-0.0426209	0.963304	0.440948	0.999945	-0.162548	NA	0.995999	NA		turquoise
XLOC_000656	LOC107198698	-0.370423	0.000150364	-0.015516	0.999945	0.0150855	1	-0.179845	0.342486	-0.164039	1	0.365691	7.34862e-06	-0.200792	0.999945	0.00514912	0.999889	-0.0724528	0.999854	1	turquoise
XLOC_000657	CUFF.540.1,CUFF.540.2,CUFF.540.3,CUFF.540.4,CUFF.540.5,CUFF.540.6,CUFF.540.7	-0.62852	1.98622e-05	0.0763076	0.999945	-0.0754285	1	-0.363191	0.143706	-0.143814	1	0.561488	1.99486e-05	0.375387	0.999945	0.215548	0.999889	0.0876218	0.999854	1	turquoise
XLOC_000658	CUFF.541.1,CUFF.542.1	-0.424991	0.00186486	0.0860938	0.999945	-0.063205	1	-0.24947	0.197976	-0.105111	1	0.379938	0.00050041	-0.0110846	0.999945	0.189562	0.999889	0.0661486	0.999854	1	turquoise
XLOC_000659	LOC107198698	-0.797778	0.000653514	0.0828934	0.999945	-0.0339459	1	-0.581591	0.0377653	0.0452169	1	0.619899	0.00436546	-0.152944	0.999945	0.0746118	0.999889	0.552215	0.870918	1	turquoise
XLOC_000660	CUFF.539.1	-2.34908	NA	0.781821	NA	0.0357338	1	-1.32326	NA	0.0459328	1	2.04824	NA	-2.09848	0.999945	-2.54432	NA	-0.370368	NA		green
XLOC_000661	CUFF.543.1	-1.25143	0.136009	-0.117508	0.999945	-0.110907	1	-0.926345	NA	0.125328	1	0.973423	0.0922789	1.01775	0.999945	0.369614	NA	0.292066	NA		turquoise
XLOC_000662	CUFF.546.1	-0.54095	0.456015	0.10749	0.999945	-0.376595	1	-0.336408	0.434822	-0.0928493	1	0.471355	0.187316	0.310699	0.999945	0.703738	0.999889	0.271545	0.999854		turquoise
XLOC_000663	CTNNA1	-0.00587286	0.138939	-0.0349931	0.999945	-0.00863261	1	0.0506649	0.59195	-0.108331	1	0.0592793	0.398422	-0.0619979	0.999945	-0.0916988	0.999889	-0.0223053	0.999854		red
XLOC_000664	CUFF.545.1,CUFF.545.2,CUFF.545.3,CUFF.545.4,CUFF.545.5,CUFF.545.6,CUFF.545.7	-0.428034	0.0131849	0.00643747	0.999945	-0.0344129	1	-0.18331	0.518693	-0.225724	1	0.442076	0.00372624	0.0177495	0.999945	0.203755	0.999889	0.448576	0.831987	1	turquoise
XLOC_000665	LOC107198699	-0.553387	0.118035	0.0426695	0.999945	-0.0325855	1	-0.440997	0.150568	0.0877156	1	0.395753	0.140705	-0.605172	0.999945	-0.558212	0.999889	0.519645	0.999854		turquoise
XLOC_000666	LRRTM2	-0.735175	0.573357	0.213339	0.999945	0.0755702	1	-0.599848	NA	0.161023	1	0.51922	0.412109	-0.638398	0.999945	0.128932	NA	1.31674	NA		green
XLOC_000667	LOC107198703	0.293223	0.124411	-0.00523932	0.999945	-0.0426782	1	0.253115	0.112824	-0.0577769	1	-0.184907	0.200642	-0.296239	0.999945	0.271976	0.999889	-0.156508	0.999854		blue
XLOC_000668	CUFF.544.1	1.96479	0.808247	0.984877	0.999945	-2.79046	1	1.81626	0.583206	0.00562681	1	-1.092	0.649112	4.2362	0.999945	4.08143	0.999889	8.86975	0.260923		magenta
XLOC_000669	ZNF512	-0.17257	0.134293	-0.0173319	0.999945	-0.0697713	1	-0.148659	0.134223	0.0412461	1	0.111872	0.217366	-0.0381709	0.999945	0.057773	0.999889	0.0982147	0.999854		yellow
XLOC_000670	FNDC4	0.422827	0.0253253	0.0316996	0.999945	0.0714949	1	0.289345	0.158892	0.0864658	1	-0.352106	0.00957378	0.0025091	0.999945	0.0815758	0.999889	-0.0295508	0.999854	2	blue
XLOC_000671	LOC107198721	0.279887	NA	0.373487	NA	-0.692102	1	0.549383	NA	-0.637698	1	0.149037	0.885563	-0.208203	0.999945	-0.741497	NA	1.23428	NA		red
XLOC_000672	IFT172	0.153727	0.571679	-0.0527497	0.999945	0.0344672	1	0.124831	0.430882	-0.0162498	1	-0.106094	0.416634	-0.417537	0.999945	0.0286934	0.999889	-0.144443	0.999854		blue
XLOC_000673	PPM1G	-0.20485	0.00539788	0.00325148	0.999945	-0.0686095	1	-0.0492233	0.801419	-0.191097	1	0.251676	0.0032485	-0.360259	0.999945	-0.0976515	0.999889	0.0293851	0.999854	1	turquoise
XLOC_000674	ZNF513	0.837826	0.10577	-0.376888	0.999945	0.253982	1	0.672499	0.139926	-0.0111508	1	-0.571004	0.117115	-1.14832	0.999945	-0.497284	0.999889	-0.762796	0.999854		blue
XLOC_000675	EIF2B4	0.163338	0.333091	0.113644	0.999945	0.0601163	1	0.157871	0.222081	-0.0679275	1	-0.086025	0.488839	-0.250973	0.999945	-0.026242	0.999889	-0.0242475	0.999854		blue
XLOC_000676	GTF3C2	0.740934	4.36029e-05	-0.174177	0.999945	0.0560947	1	0.529576	0.0454623	0.135677	1	-0.59738	0.000116483	-0.186	0.999945	-0.195819	0.999889	-0.339758	0.999854	2	blue
XLOC_000677	DNAJC5G,LOC107198709	0.740433	0.00047174	0.14093	0.999945	0.118297	1	0.535672	0.0633693	0.116301	1	-0.583348	0.00145645	-0.47777	0.999945	-0.55868	0.999889	-0.235139	0.999854	2	blue
XLOC_000678	TRIM54	0.697564	0.560245	-0.399584	0.999945	0.102395	1	0.495278	NA	0.134366	1	-0.572688	0.285445	0.189875	0.999945	-0.553952	NA	-1.74032	NA		blue
XLOC_000679	CUFF.575.1	-1.07298	NA	0.526389	NA	-1.95619	1	1.49801	NA	-3.12762	1	2.83453	NA	2.18703	NA	3.56164	NA	2.25089	NA		purple
XLOC_000680	GPN1	-0.126149	0.543832	0.0990743	0.999945	-0.0312598	1	-0.095691	0.422763	0.00391874	1	0.0945494	0.332308	-0.0181702	0.999945	0.0380967	0.999889	0.123634	0.999854		turquoise
XLOC_000681	LOC107198721	0.201689	0.372791	-0.131638	0.999945	-0.0715046	1	0.282526	0.259093	-0.257351	1	-0.0147681	0.961079	-0.124927	0.999945	-0.11327	0.999889	0.170469	0.999854		blue
XLOC_000682	KRTCAP3	0.939134	0.326086	-0.150799	0.999945	0.139992	1	0.667872	NA	0.210052	1	-0.774172	0.133348	-0.777166	0.999945	0.231334	NA	-1.05892	NA		blue
XLOC_000683	NRBP1	0.323215	0.00648842	-0.0176957	0.999945	0.0172279	1	0.198537	0.210235	0.110072	1	-0.293795	0.000717882	0.0297556	0.999945	-0.0881552	0.999889	0.0319381	0.999854	2	blue
XLOC_000684	LOC107198706	0.194002	0.523075	-0.242983	0.999945	0.303568	1	-0.0611603	0.921267	0.484183	1	-0.369811	0.384745	0.315789	0.999945	0.043147	0.999889	0.567066	0.999854		brown
XLOC_000685	LOC107198715	1.18556	3.04722e-05	-0.375443	0.935891	0.139851	1	0.811082	0.0774086	0.389759	1	-1.0215	2.05241e-05	-0.419949	0.999945	-0.625748	0.999889	-0.473183	0.999854	2	blue
XLOC_000686	SNX17	0.404143	0.000164763	-0.0408328	0.999945	0.042105	1	0.280994	0.0763325	0.0701687	1	-0.329389	0.000422813	-0.146988	0.999945	-0.0468932	0.999889	0.056032	0.999854	2	blue
XLOC_000687	SLC30A3	1.62958	NA	-0.736588	NA	-0.963104	1	0.859557	NA	1.42644	1	-1.85867	NA	-0.417763	NA	0.745917	NA	-0.335738	NA		#N/A
XLOC_000688	CUFF.574.1,CUFF.574.2,CUFF.574.3,CUFF.574.4,CUFF.574.5	-0.490004	0.125727	0.347295	0.999945	-0.343803	1	0.0919645	0.912007	-0.743494	1	0.775065	0.108151	-1.11792	0.999945	0.268052	0.999889	1.51623	0.569338		green
XLOC_000689	UCN	NA	NA	NA	NA	NA	NA	NA	NA	NA	NA	NA	NA	NA	NA	NA	NA	NA	NA		#N/A
XLOC_000690	CAD,MPV17	0.681835	3.61769e-05	-0.0505989	0.999945	-0.0302448	1	0.473641	0.0650779	0.150219	1	-0.562402	0.000108888	-0.246521	0.999945	-0.340994	0.999889	-0.190845	0.999854	2	blue
XLOC_000691	CUFF.573.1	-0.133596	NA	0.0153294	NA	-0.378366	1	0.170274	NA	-0.524396	1	0.365187	0.753056	0.493652	0.999945	0.295062	NA	2.43806	NA		turquoise
XLOC_000692	RNF212B	0.351753	0.376788	-0.0351105	0.999945	0.335925	1	0.262475	0.328462	0.0212699	1	-0.268677	0.209148	-0.159311	0.999945	0.251221	0.999889	-0.0201191	0.999854		blue
XLOC_000693	ASB8	0.565474	0.190162	0.0420504	0.999945	0.12855	1	0.427526	0.186477	0.0388622	1	-0.427744	0.100395	-0.24465	0.999945	-0.489568	0.999889	0.151842	0.999854		blue
XLOC_000694	SENP1	0.187599	0.352259	0.0531366	0.999945	-0.00250123	1	0.172417	0.246351	-0.0605609	1	-0.108077	0.427653	-0.0467154	0.999945	-0.264406	0.999889	-0.335667	0.861953		blue
XLOC_000695	COL2A1	0.379019	0.144863	-0.131409	0.999945	0.0310808	1	0.314335	0.170958	-0.0451395	1	-0.249294	0.189863	-0.571598	0.999945	-0.564296	0.999889	-0.0360958	0.999854		blue
XLOC_000696	CUNH12orf10,VDR	0.360312	0.137399	5.12816e-05	1	0.0329139	1	0.295403	0.166469	-0.0358628	1	-0.241545	0.169451	-0.775945	0.662142	-0.179781	0.999889	-0.138563	0.999854		blue
XLOC_000697	SP1	1.2849	6.80721e-06	-0.416632	0.83292	0.181849	1	0.928136	0.0447994	0.331398	1	-1.04304	3.67988e-05	-0.585398	0.999945	-0.565926	0.999889	-0.561283	0.999854	2	blue
XLOC_000698	AMHR2	1.31342	7.69332e-05	-0.101809	0.999945	0.398715	1	0.975045	0.0422013	0.250066	1	-1.01537	0.000533694	-1.06247	0.999945	-0.756076	0.999889	-0.584376	0.999854	2	blue
XLOC_000699	PCBP2	0.498695	0.000146598	0.0618534	0.999945	0.0643339	1	0.33547	0.100624	0.119977	1	-0.421216	0.000232456	-0.311288	0.999945	-0.278886	0.999889	-0.0619552	0.999854	2	blue
XLOC_000700	CUFF.591.1	1.13327	0.107183	0.16437	0.999945	0.251647	1	0.723143	0.36711	0.547487	1	-1.05977	0.0300476	-1.22826	0.999945	-1.5188	0.999889	-0.173284	0.999854		blue
XLOC_000701	HOXC13	-0.535346	0.283336	-0.672576	0.559584	0.21763	1	-0.212611	0.652916	-0.297058	1	0.564863	0.0812836	0.556827	0.999945	0.137211	0.999889	-0.311769	0.999854		midnightblue
XLOC_000702	LOC107198746	0.726403	3.92521e-05	-0.0343739	0.999945	0.167414	1	0.478948	0.0934113	0.226374	1	-0.634618	1.53558e-05	-0.0645609	0.999945	-0.328638	0.999889	-0.10133	0.999854	2	blue
XLOC_000703	PFKM	0.140327	0.677919	-0.13359	0.999945	0.123057	1	0.0497571	0.860754	0.119826	1	-0.163644	0.389816	-0.40272	0.999945	-0.0343292	0.999889	0.197712	0.999854		blue
XLOC_000704	TMEM106C	0.0450726	0.762909	-0.0186878	0.999945	-0.00760993	1	0.0685569	0.613726	-0.0695254	1	0.00114795	0.993629	-0.172423	0.999945	-0.0472505	0.999889	0.0391264	0.999854		blue
XLOC_000705	AAAS	0.91672	8.48272e-05	-0.0150082	0.999945	0.209539	1	0.667989	0.0471863	0.163064	1	-0.721499	0.000459346	-0.582853	0.999945	-0.586522	0.999889	-0.239119	0.999854	2	blue
XLOC_000706	SP7	3.46607	NA	-0.377913	NA	0.196079	1	2.62509	NA	2.3152	1	-3.34439	NA	-1.25272	NA	0.681766	NA	-3.11022	NA		#N/A
XLOC_000707	MAP3K12	1.20459	0.000306881	-0.124598	0.999945	0.27117	1	0.864263	0.0650883	0.293016	1	-0.976723	0.00035854	-0.873909	0.999945	-0.956636	0.999889	-0.0934883	0.999854	2	blue
XLOC_000708	ATF7	1.01267	6.31425e-07	-0.0598216	0.999945	0.126868	1	0.721913	0.0391625	0.232524	1	-0.822631	1.01823e-05	-0.430544	0.999945	-0.580941	0.999889	-0.253922	0.999854	2	blue
XLOC_000709	ATP5G2	1.0147	0.00124281	-0.0110348	0.999945	0.390892	1	0.746304	0.0669941	0.183027	1	-0.795024	0.0022946	-0.915794	0.999945	-0.526046	0.999889	-0.277692	0.999854	2	blue
XLOC_000710	CUFF.594.1	-0.0749916	NA	-0.278658	NA	-0.22321	1	-0.318548	NA	0.6049	1	-0.201133	0.830378	-0.348123	0.999945	-0.391878	NA	1.21746	NA		red
XLOC_000711	LOC107198751	0.563772	9.71164e-06	-0.0488823	0.999945	0.10302	1	0.316247	0.244061	0.294116	1	-0.556831	6.39131e-07	0.451891	0.999945	0.310244	0.999889	-0.179232	0.999854	2	brown
XLOC_000712	CUFF.597.1	0.908392	NA	-0.161973	NA	-0.740107	1	0.682471	NA	0.0329489	1	-0.648853	0.475825	1.42681	0.999945	2.78299	NA	0.823051	NA		tan
XLOC_000713	CUFF.598.1	0.108801	0.411663	-0.0745959	0.999945	-0.764056	1	0.36285	0.498336	-0.524214	1	0.20272	0.682806	0.651215	0.999945	0.0642235	0.999889	-0.402653	0.999854		turquoise
XLOC_000714	LOC107198754	0.0405055	NA	-0.449461	NA	0.890552	1	-0.0775958	NA	0.203726	1	-0.115084	NA	-1.42794	0.999945	-0.353986	NA	-1.04243	NA		turquoise
XLOC_000715	GOLGB1	0.0734869	0.768984	0.00471786	0.999945	-0.0543793	1	0.0678055	0.562573	-0.0248222	1	-0.0424499	0.673283	0.0589218	0.999945	0.152132	0.999889	-0.0641695	0.999854		grey
XLOC_000716	HCLS1	0.689724	0.378572	0.0973191	0.999945	0.212394	1	0.548776	0.268292	-0.00438071	1	-0.491998	0.232394	0.179789	0.999945	-0.516351	0.999889	-0.491843	0.999854		blue
XLOC_000717	LOC107198767	0.80669	NA	0.400463	NA	0.647817	1	0.525296	NA	0.159417	1	-0.684773	NA	1.46723	NA	1.38908	NA	0.957498	NA		#N/A
XLOC_000718	LOC107198767	0.0746867	0.89452	0.0275698	0.999945	0.0933341	1	0.0305424	0.893029	0.0543363	1	-0.0829129	0.62937	0.073738	0.999945	0.146829	0.999889	-0.0909301	0.999854		blue
XLOC_000719	OPN1SW	1.60456	NA	-0.461031	NA	-1.14633	1	1.17501	NA	0.322124	1	-1.24324	NA	1.12316	NA	1.65243	NA	-1.50393	NA		blue
XLOC_000720	IRF5	0.977875	NA	1.21337	NA	0.776642	1	-0.12359	NA	2.31347	1	-1.69388	NA	-0.990566	NA	-4.00557	NA	0.914946	NA		blue
XLOC_000721	IRF5	1.47025	1.09065e-05	-0.163843	0.999945	0.552759	1	0.980994	0.10874	0.693168	1	-1.3584	8.67743e-07	-0.266222	0.999945	-0.995687	0.999889	-0.230129	0.999854	2	blue
XLOC_000722	LOC107198755	-0.0872323	0.90696	0.0307091	0.999945	-0.0474399	1	-0.0565147	0.780613	-0.0173597	1	0.0750354	0.660331	0.0943406	0.999945	0.185372	0.999889	-0.0522746	0.999854		red
XLOC_000723	LOC107198753	1.62475	NA	0.349402	NA	1.24723	1	1.16507	NA	0.264086	1	-1.2677	NA	-0.254023	NA	1.83158	NA	-1.8743	NA		#N/A
XLOC_000724	LOC109022389	1.74452	NA	1.02569	NA	-0.0900006	1	1.16071	NA	0.823776	1	-1.6226	NA	-0.576696	NA	2.98393	NA	-0.46738	NA		#N/A
XLOC_000725	LOC107198764	0.0584821	NA	0.421793	NA	0.39748	1	-0.265313	NA	0.742945	1	-0.361684	0.705617	-1.2656	0.999945	0.084917	NA	-1.58222	NA		brown
XLOC_000726	NME6	0.128544	0.403821	-0.0953534	0.999945	-0.00717106	1	0.267241	0.440212	-0.331379	1	0.081278	0.813373	-0.533871	0.999945	0.194809	0.999889	0.188063	0.999854		red
XLOC_000727	LOC107198756	0.735502	0.635401	-0.184992	0.999945	0.436139	1	0.40901	NA	0.44795	1	-0.753721	0.318343	-1.27251	0.999945	0.178062	NA	-0.39584	NA		brown
XLOC_000728	ATP6V1F,FLNC	0.618433	0.000123964	0.0168094	0.999945	-0.0137214	1	0.444801	0.058688	0.0963786	1	-0.489794	0.000724183	-0.2848	0.999945	-0.354164	0.999889	-0.0358254	0.999854	2	blue
XLOC_000729	FLNC	1.6362	9.14843e-15	-0.297045	0.935891	0.0519187	1	1.20419	0.0417614	0.455574	1	-1.31556	5.11205e-09	-0.321635	0.999945	-0.534583	0.999889	-0.461721	0.999854	2	blue
XLOC_000730	CALU	0.659517	4.24211e-09	0.0197424	0.999945	0.0950317	1	0.439527	0.0606333	0.186642	1	-0.56734	9.76341e-08	0.191996	0.999945	-0.188232	0.999889	-0.236078	0.999854	2	blue
XLOC_000731	LOC107198770	1.46605	0.130677	-0.46803	0.999945	-0.658033	1	1.02309	NA	0.563484	1	-1.29516	0.0310142	0.514671	0.999945	0.517446	NA	-0.718917	NA		blue
XLOC_000732	LOC107198773	0.461186	0.457397	0.0759716	0.999945	0.0764866	1	0.38654	0.27958	-0.0521139	1	-0.307002	0.333956	-0.482531	0.999945	0.220956	0.999889	-0.153672	0.999854		blue
XLOC_000733	CUFF.619.1,CUFF.619.2	0.784847	0.038227	-0.243953	0.999945	0.101989	1	0.603485	0.104683	0.0564637	1	-0.574779	0.0398013	-0.934047	0.999945	-0.410768	0.999889	-0.180309	0.999854	2	blue
XLOC_000734	CUFF.613.1	1.80642	0.00682439	0.101476	0.999945	0.0474978	1	1.31429	NA	0.621256	1	-1.52918	0.00137479	0.0615196	0.999945	-0.384978	NA	-1.21495	NA	2	blue
XLOC_000735	LOC107198779	-0.452287	0.490364	0.350368	0.999945	0.197048	1	-0.27672	0.481978	-0.0940667	1	0.397952	0.213447	-0.0509802	0.999945	0.410816	0.999889	-0.475666	0.999854		cyan
XLOC_000736	AMMECR1	0.305601	0.164139	0.124381	0.999945	0.0380456	1	0.213539	0.246665	0.0471528	1	-0.24999	0.0630969	0.314596	0.999945	-0.0401691	0.999889	-0.00832047	0.999854		brown
XLOC_000737	LOC107198774	0.0104598	0.858695	0.263599	0.999945	1.17378	1	0.399844	NA	-0.655963	1	0.367142	0.795366	3.89962	0.999945	-3.74184	NA	-2.70315	NA		brown
XLOC_000738	LOC107198778	1.54066	2.37991e-05	-0.150149	0.999945	0.137219	1	1.14616	0.0394183	0.373201	1	-1.22056	0.000112778	-0.665023	0.999945	-0.541889	0.999889	-0.515429	0.999854	2	blue
XLOC_000739	TMEM164	-0.165956	0.188607	0.0873719	0.999945	0.119555	1	-0.121401	0.220635	-0.00320574	1	0.128747	0.0987219	0.0794469	0.999945	0.0984952	0.999889	-0.0878984	0.999854		yellow
XLOC_000740	CUFF.626.1	0.817333	NA	0.509235	NA	-0.0831597	1	0.310541	NA	0.843377	1	-0.991961	NA	2.41752	0.999945	0.86474	NA	2.75547	NA		tan
XLOC_000741	CUFF.629.1	-0.439369	NA	0.0417806	NA	-0.0252649	1	-0.438041	NA	0.231666	1	0.237393	NA	-0.459749	0.999945	-2.53602	NA	-0.28942	NA		yellow
XLOC_000742	LOC107198781	0.683156	NA	0.214373	NA	0.80905	1	0.513683	NA	0.064837	1	-0.518617	NA	-1.09933	0.999945	0.333124	NA	0.392758	NA		blue
XLOC_000743	LOC107198780	0.806697	NA	-0.561319	NA	-0.313966	1	0.525303	NA	0.159424	1	-0.684766	NA	-1.30211	NA	-1.38019	NA	0.948998	NA		#N/A
XLOC_000744	LOC107198782	-0.951185	NA	0.562413	NA	-0.89951	1	-0.75686	NA	0.234124	1	0.620891	NA	-1.53347	NA	1.58443	NA	2.21397	NA		red
XLOC_000745	CUFF.630.1	-0.187391	0.613142	0.299723	0.999945	0.114381	1	-0.255871	0.440368	0.239975	1	0.0336806	0.925643	-0.243098	0.999945	0.710015	0.999889	-0.202447	0.999854		yellow
XLOC_000746	CUFF.631.1	0.532288	0.0674761	-0.150267	0.999945	0.252949	1	0.269431	0.499612	0.346071	1	-0.560155	0.0135091	0.646348	0.999945	0.535005	0.999889	-0.371328	0.999854		brown
XLOC_000747	CUFF.632.1	0.35716	0.251323	-0.138532	0.999945	0.34974	1	0.141165	0.737434	0.31032	1	-0.414639	0.0946921	0.69974	0.999945	0.756301	0.999889	-0.100687	0.999854		brown
XLOC_000748	LOC107198790	NA	NA	NA	NA	NA	NA	NA	NA	NA	NA	NA	NA	NA	NA	NA	NA	NA	NA		#N/A
XLOC_000749	RAB10	0.24288	0.170566	0.0576329	0.999945	-0.0762618	1	0.149057	0.374559	0.0800218	1	-0.21961	0.0468918	-0.0269178	0.999945	-0.139026	0.999889	-0.0171599	0.999854		blue
XLOC_000750	GAREM2	-0.317107	0.68036	-0.195953	0.999945	0.0834998	1	-0.202772	0.580677	-0.056141	1	0.274816	0.364783	0.225092	0.999945	0.290895	0.999889	0.146445	0.999854		black
XLOC_000751	HADHB	0.00800857	0.758431	0.0302532	0.999945	0.0115611	1	0.0362427	0.750514	-0.0602076	1	0.0243001	0.793662	-0.13134	0.999945	-0.17406	0.999889	0.0108048	0.999854		blue
XLOC_000752	LOC107198783	0.850989	0.161085	-0.00790168	0.999945	0.0184932	1	0.609346	0.236103	0.176916	1	-0.695022	0.060569	-0.175978	0.999945	0.1115	0.999889	-1.18749	0.86437		blue
XLOC_000753	CUFF.634.1,CUFF.635.1	0.499319	0.104207	-0.155709	0.999945	0.0218091	1	0.388687	0.110829	0.0037672	1	-0.365967	0.0653255	0.0929477	0.999945	-0.0934379	0.999889	-0.354481	0.999854		blue
XLOC_000754	KIF3C	0.693689	3.92521e-05	-0.233849	0.892439	-0.0862858	1	0.456581	0.0971078	0.215363	1	-0.605741	1.5691e-05	-0.378615	0.999945	-0.280501	0.999889	-0.286339	0.999854	2	blue
XLOC_000755	HADHA	1.23548	NA	0.54433	NA	-0.516109	1	0.401776	NA	1.21257	1	-3.90014	NA	-4.74934	NA	4.75517	NA	-3.3033	NA		#N/A
XLOC_000756	HADHA	0.0558367	0.609473	0.103319	0.999945	-0.0143934	1	0.0796343	0.505985	-0.0748493	1	-0.00348049	0.977317	-0.124973	0.999945	-0.373722	0.999889	0.0108878	0.999854		blue
XLOC_000757	CUFF.633.1	0.262523	0.952336	-0.168265	0.999945	-0.342306	1	0.178822	NA	0.0491786	1	-0.22105	0.766248	0.246864	0.999945	0.0274447	NA	-0.484095	NA		blue
XLOC_000758	SUGP1	0.533677	0.0177741	0.0667784	0.999945	0.119274	1	0.382051	0.102413	0.0829429	1	-0.430209	0.00736138	-0.185668	0.999945	-0.206645	0.999889	-0.283561	0.999854	2	blue
XLOC_000759	TM6SF2	-0.0465892	NA	1.56635	NA	0.851917	1	0.20789	NA	-0.475905	1	0.316277	NA	2.61253	NA	-0.253024	NA	1.36312	NA		#N/A
XLOC_000760	HAPLN4	-0.63597	NA	0.400469	NA	-0.313965	1	-0.556704	NA	0.159421	1	0.397234	NA	1.42948	NA	-1.35212	NA	-0.949715	NA		#N/A
XLOC_000761	NR2C2AP	0.659419	0.0602905	-0.161903	0.999945	0.151379	1	0.438436	0.222328	0.188368	1	-0.572101	0.0159508	-0.522881	0.999945	-0.355166	0.999889	0.0323335	0.999854		blue
XLOC_000762	BORCS8	0.306056	0.164767	0.131914	0.999945	0.0304031	1	0.13642	0.640014	0.220515	1	-0.33584	0.0497743	0.318939	0.999945	0.223744	0.999889	-0.500648	0.908249		brown
XLOC_000763	MEF2B	-0.635979	NA	0.885948	NA	0.171514	1	-0.196038	NA	-0.568803	1	0.757901	NA	-1.29113	NA	-1.53104	NA	0.00554501	NA		#N/A
XLOC_000764	LOC107198804	-0.63597	NA	0.400469	NA	-0.313965	1	-0.556704	NA	0.159421	1	0.397234	NA	1.42948	NA	-1.35212	NA	-0.949715	NA		#N/A
XLOC_000765	TMEM161A	1.78279	3.90961e-06	-0.524175	0.972609	-0.297753	1	1.22087	0.0881512	0.857239	1	-1.62576	4.40763e-07	-0.19818	0.999945	-0.32233	0.999889	-0.606247	0.999854	2	blue
XLOC_000766	MAU2	0.0536111	0.832867	-0.139202	0.999945	0.0143132	1	0.107775	0.706499	-0.134501	1	0.0277443	0.91823	-0.131471	0.999945	0.496364	0.999889	-0.272916	0.999854		grey
XLOC_000767	NCAN	-1.25151	NA	0.810834	NA	0.18894	1	-1.17225	NA	0.520087	1	0.757901	NA	0.0145674	NA	-2.4503	NA	0.0364922	NA		#N/A
XLOC_000768	NR2C2AP	0.382297	NA	-0.17137	NA	0.658115	1	0.201447	NA	0.249983	1	-0.409783	NA	1.53059	0.999945	0.605678	NA	-0.218419	NA		brown
XLOC_000769	RFXANK	0.109218	0.891561	0.122374	0.999945	0.207272	1	0.074507	0.768246	0.0172228	1	-0.0900766	0.656789	-0.334589	0.999945	-0.245143	0.999889	-0.0895147	0.999854		blue
XLOC_000770	LOC107198794	1.22257	0.0416639	-0.00512805	0.999945	-0.285224	1	1.16904	0.0329565	-0.375096	1	-0.577812	0.291976	0.57091	0.999945	0.159968	0.999889	0.1899	0.999854	2	blue
XLOC_000771	CUFF.641.1	0.527007	0.106622	0.0879065	0.999945	-0.0150857	1	0.380179	0.188562	0.0745701	1	-0.419793	0.0468965	0.404563	0.999945	0.321393	0.999889	-0.363485	0.999854		blue
XLOC_000772	CUFF.647.1	0.551195	0.142031	0.212472	0.999945	0.00623527	1	0.414474	0.187088	0.0400845	1	-0.418289	0.0820131	-0.342497	0.999945	-0.548429	0.999889	-0.450531	0.999854		blue
XLOC_000773	LOC107198806	0.969696	NA	-0.0167419	NA	0.32592	1	0.496747	NA	0.824683	1	-1.09184	0.138888	0.581792	0.999945	0.0890123	NA	-0.523829	NA		brown
XLOC_000774	HOXB3	0.904845	0.00133358	0.101986	0.999945	0.173817	1	0.687682	0.0414342	0.0947672	1	-0.679188	0.00318605	0.475231	0.999945	0.605686	0.999889	-0.306136	0.999854	2	blue
XLOC_000775	HOXB2	0.547023	0.379242	-0.333058	0.999945	-0.00511822	1	0.454735	0.232059	-0.0530605	1	-0.366653	0.274341	0.256836	0.999945	-0.322084	0.999889	-0.227285	0.999854		blue
XLOC_000776	HOXB1	1.17549	NA	0.140035	NA	-1.49327	1	0.968564	NA	0.145569	1	-0.711307	NA	-4.76886	NA	1.96129	NA	-2.41652	NA		#N/A
XLOC_000777	SKAP1	0.576001	NA	-1.05075	NA	0.827733	1	0.225812	NA	0.545157	1	-0.681948	NA	-1.31868	0.999945	-0.415977	NA	-0.681534	NA		blue
XLOC_000778	CUFF.654.1	-0.811762	NA	1.54811	NA	0.946065	1	-0.792489	NA	0.44249	1	0.510813	0.646578	-0.274032	0.999945	-0.894981	NA	-2.78667	NA		cyan
XLOC_000779	LOC107198813	0.800567	0.515118	-0.405249	0.999945	-0.0136807	1	0.539715	NA	0.230649	1	-0.697551	0.23224	-1.03248	0.999945	0.550341	NA	-0.399434	NA		blue
XLOC_000780	CUFF.662.1,CUFF.663.1	0.110864	0.0211153	0.210276	0.999945	0.209915	1	-0.192232	0.651068	0.634125	1	-0.369048	0.204815	-0.39306	0.999945	-0.411754	0.999889	-0.796623	0.588795	2	brown
XLOC_000781	LOC107198814	0.109944	NA	0.435407	NA	-0.549827	1	0.140053	NA	-0.112926	1	-0.0265183	NA	2.20597	NA	3.63136	NA	1.26509	NA		yellow
XLOC_000782	OTOF	-0.0454031	0.193996	-0.125332	0.999945	-0.0800729	1	0.203894	0.572461	-0.446837	1	0.26868	0.354709	-0.503056	0.999945	-0.261234	0.999889	0.184814	0.999854		black
XLOC_000783	CLU	1.06659	1.3022e-09	-0.0735738	0.999945	0.304651	1	0.792267	0.0174748	0.169512	1	-0.818392	0.000622298	-0.57298	0.999945	-0.444021	0.999889	-0.441259	0.874238	2	blue
XLOC_000784	LOC109022390	-0.628825	0.736783	0.181669	0.999945	0.0950389	1	-0.442902	NA	-0.0127184	1	0.507293	0.455117	0.925495	0.999945	-0.349399	NA	0.270676	NA		yellow
XLOC_000785	SVIP	-0.23255	0.164511	0.0203326	0.999945	-0.0156729	1	-0.140266	0.382623	-0.0589064	1	0.206808	0.0546736	0.317021	0.999945	0.126643	0.999889	0.0431058	0.999854		yellow
XLOC_000786	CUFF.664.1	2.37972	NA	-0.104166	NA	-0.903456	1	2.60573	NA	-1.20378	1	-0.392703	NA	0.81899	0.999945	-2.2223	NA	-1.36781	NA		blue
XLOC_000787	CUFF.665.1	-0.124266	0.982871	-0.378007	0.999945	-0.52403	1	-0.0705623	NA	-0.0415685	1	0.115489	0.866941	-0.207602	0.999945	-0.28438	NA	-1.10568	NA		grey
XLOC_000788	CUFF.666.1	-1.07693	0.166034	-0.123171	0.999945	0.0974032	1	-0.588519	0.359663	-0.207891	1	0.965757	0.0488297	1.41244	0.999945	1.48839	0.999889	0.35601	NA		turquoise
XLOC_000789	CUFF.667.1	-0.851502	0.316128	-0.269719	0.999945	0.339351	1	-0.559818	0.313839	-0.0401777	1	0.708152	0.140707	-0.692592	0.999945	1.18637	0.999889	-0.570498	NA		turquoise
XLOC_000790	CUFF.670.1	0.0206063	0.996082	0.155467	0.999945	0.0582717	1	0.0191966	0.943715	-0.00817296	1	-0.0111942	0.964418	0.283605	0.999945	-0.131919	0.999889	-0.318665	0.999854		yellow
XLOC_000791	CUFF.671.1	-0.544389	NA	0.675186	NA	-0.373324	1	-0.155784	NA	-0.411985	1	0.63625	0.475123	1.02347	0.999945	-0.321368	NA	-0.0344952	NA		yellow
XLOC_000792	CUFF.672.1	-0.773359	NA	0.902201	NA	-1.02871	1	-0.799633	NA	0.472856	1	0.46542	NA	1.35621	NA	-0.555527	NA	-1.51805	NA		yellow
XLOC_000793	TRNAN-GUU	NA	NA	NA	NA	NA	NA	NA	NA	NA	NA	NA	NA	NA	NA	NA	NA	NA	NA		#N/A
XLOC_000794	PSMB3	0.166863	0.565442	0.0382973	0.999945	0.10299	1	0.12582	0.443777	0.00334305	1	-0.125717	0.345047	-0.0612746	0.999945	-0.122104	0.999889	-0.0554996	0.999854		blue
XLOC_000795	LASP1	0.847348	2.4618e-05	-0.02419	0.999945	0.144103	1	0.511658	0.179309	0.407533	1	-0.809952	1.64469e-06	-0.0502822	0.999945	-0.633814	0.999889	0.045442	0.999854	2	blue
XLOC_000796	LOC107198817	0.451864	0.000154596	0.0567425	0.999945	0.0425163	1	0.226289	0.382211	0.285899	1	-0.472524	1.53292e-05	0.0827148	0.999945	-0.217435	0.999889	0.00619112	0.999854	2	blue
XLOC_000797	LOC107198822	0.66674	0.412783	-0.564906	0.999945	0.237845	1	0.448887	0.44313	0.159866	1	-0.564435	0.189863	-0.0183558	0.999945	-1.49719	0.999889	-0.854163	0.999854		blue
XLOC_000798	TRNAI-UAU	NA	NA	NA	NA	NA	NA	NA	NA	NA	NA	NA	NA	NA	NA	NA	NA	NA	NA		#N/A
XLOC_000799	PIP4K2B	0.694794	0.0414923	-0.0475715	0.999945	0.23879	1	0.355924	0.474227	0.490688	1	-0.745632	0.00669906	0.378886	0.999945	-0.191693	0.999889	-0.711373	0.999854	2	brown
XLOC_000800	CWC25	0.00183785	0.96897	0.130602	0.999945	-0.0271371	1	0.0163511	0.914575	-0.0307839	1	0.0139924	0.914347	0.0502896	0.999945	-0.0785444	0.999889	-0.1241	0.999854		pink
XLOC_000801	TRNAC-GCA	-0.648116	NA	-1.05031	NA	0.0390491	1	-0.565073	NA	0.15357	1	0.377715	NA	1.82712	NA	-1.45222	NA	-1.74836	NA		#N/A
XLOC_000802	TRNAC-GCA	0.0853545	NA	-0.561319	NA	-0.313966	1	0.525303	NA	-0.92258	1	0.397238	NA	0.0728776	NA	-0.00355595	NA	0.947544	NA		#N/A
XLOC_000803	TRNAC-GCA	0.770414	NA	0.845827	NA	-0.75933	1	0.860411	NA	-0.541353	1	-0.276555	NA	-1.25567	NA	1.30946	NA	-1.72901	NA		#N/A
XLOC_000804	CUFF.678.1	0.0721399	0.932233	-0.416603	0.999945	0.352646	1	-0.0274063	0.965951	0.174364	1	-0.140765	0.783558	0.102628	0.999945	-1.0331	0.999889	0.0280301	0.999854		blue
XLOC_000805	TRNAC-GCA	NA	NA	NA	NA	NA	NA	NA	NA	NA	NA	NA	NA	NA	NA	NA	NA	NA	NA		#N/A
XLOC_000806	TRNAC-GCA	NA	NA	NA	NA	NA	NA	NA	NA	NA	NA	NA	NA	NA	NA	NA	NA	NA	NA		#N/A
XLOC_000807	LOC107198823	0.221866	0.117939	0.000107029	1	0.088948	1	0.181828	0.161445	-0.0252432	1	-0.15005	0.160264	-0.177102	0.999945	-0.170128	0.999889	-0.0698434	0.999854		blue
XLOC_000808	TRNAC-GCA	NA	NA	NA	NA	NA	NA	NA	NA	NA	NA	NA	NA	NA	NA	NA	NA	NA	NA		#N/A
XLOC_000809	LOC107198817	-1.23744	NA	-0.613661	NA	0.501645	1	0.0843012	NA	-1.28383	1	1.66875	NA	3.00891	NA	2.3094	NA	1.68232	NA		red
XLOC_000810	FBXO47	-0.191501	0.884955	0.201543	0.999945	-0.429088	1	-0.05965	0.922526	-0.153005	1	0.220569	0.631847	-0.696859	0.999945	1.19337	0.999889	0.504568	0.999854		red
XLOC_000811	PLXDC1	1.40491	0.0421867	-0.440267	0.999945	0.626093	1	1.06486	NA	0.276658	1	-1.08602	0.0196536	0.0218489	0.999945	-0.467154	NA	-0.708995	NA	2	brown
XLOC_000812	TRNAC-GCA	NA	NA	NA	NA	NA	NA	NA	NA	NA	NA	NA	NA	NA	NA	NA	NA	NA	NA		#N/A
XLOC_000813	LOC107198825	-0.144463	0.703184	-0.0970666	0.999945	0.570284	1	-0.349256	NA	0.516548	1	-0.109783	0.877314	-1.2383	0.999945	-0.15018	NA	-0.175684	NA		turquoise
XLOC_000814	LOC107198842	0.367503	0.906316	-0.115637	0.999945	0.336439	1	0.313636	NA	-0.0647501	1	-0.237807	0.751757	0.943578	0.999945	0.276697	NA	-1.81484	NA		brown
XLOC_000815	EVI5L	0.884758	0.0113121	-0.0919879	0.999945	-0.0491494	1	0.748357	0.0340252	-0.0844454	1	-0.559621	0.0629856	-0.506197	0.999945	-0.584106	0.999889	-0.366217	0.999854	2	blue
XLOC_000816	LOC107198831	0.998264	0.000339081	-0.103877	0.999945	0.111027	1	0.679603	0.0973356	0.301451	1	-0.85314	0.00023342	-0.631654	0.999945	-0.635185	0.999889	-0.565525	0.999577	2	blue
XLOC_000817	PCP2	0.977791	0.136584	-0.271241	0.999945	0.571075	1	0.714678	0.229032	0.169836	1	-0.764461	0.0726682	-1.31121	0.999945	-0.83055	0.999889	-0.399179	0.999854		blue
XLOC_000818	XAB2	0.93969	0.00165527	-0.213108	0.999945	0.220113	1	0.730011	0.0439038	0.04983	1	-0.675622	0.00969437	-0.714321	0.999945	-0.599985	0.999889	-0.406265	0.999854	2	blue
XLOC_000819	CUFF.700.1	-0.0197159	0.999381	0.394442	0.999945	0.343725	1	-0.0260846	NA	0.0212339	1	0.00592482	0.994479	0.555232	0.999945	-0.377013	NA	-0.465489	NA		brown
XLOC_000820	LOC107198826	1.02709	8.48691e-07	-0.039554	0.999945	0.166426	1	0.685595	0.0749129	0.359507	1	-0.903114	7.24272e-07	-0.044715	0.999945	-0.754436	0.999889	-0.44925	0.999854	2	blue
XLOC_000821	MAP2K7	0.636405	1.29818e-05	-0.01896	0.999945	0.101886	1	0.415381	0.0978388	0.199225	1	-0.55794	8.6848e-06	-0.311543	0.999945	-0.0774127	0.999889	-0.147704	0.999854	2	blue
XLOC_000822	LOC107198834	0.275755	0.244683	-0.304897	0.935891	0.218018	1	0.0880225	0.801882	0.277595	1	-0.339934	0.0992752	0.263122	0.999945	-0.0195201	0.999889	-0.273208	0.999854		blue
XLOC_000823	LOC107198828	1.61016	NA	-0.0745117	NA	0.75961	1	1.18663	NA	0.38851	1	-1.27345	NA	-1.65077	0.999945	-1.09198	NA	-0.767054	NA		blue
XLOC_000824	LOC107198830	1.04879	0.000654844	0.0786697	0.999945	0.126708	1	0.715013	0.108791	0.343666	1	-0.907372	0.000299865	-0.615307	0.999945	-0.723268	0.999889	-0.372277	0.999854	2	blue
XLOC_000825	LOC107198835,NDUFB7	0.985204	0.206428	-0.834832	0.714157	0.867065	1	0.789523	0.179309	0.00337891	1	-0.681696	0.149377	-1.14909	0.999945	-0.424202	0.999889	-0.770777	0.999854		blue
XLOC_000826	TRAPPC5	1.08617	0.102488	-0.283914	0.999945	0.18751	1	0.939944	0.0959493	-0.144944	1	-0.655038	0.184923	-0.430387	0.999945	-1.04354	0.999889	-0.886591	0.999854		blue
XLOC_000827	CUFF.694.1,XAB2	0.375818	0.285268	0.119319	0.999945	0.185183	1	0.341459	0.174496	-0.106135	1	-0.218166	0.357694	-0.285379	0.999945	0.154153	0.999889	-0.210184	0.999854		blue
XLOC_000828	LOC107198840	0.997559	0.0944282	-0.554638	0.999945	-0.0400028	1	0.510505	NA	0.816113	1	-1.10527	0.0210527	-0.557973	0.999945	-1.5355	NA	-0.260218	NA		blue
XLOC_000829	EMC10	1.49155	0.000587818	-0.294436	0.999945	0.234357	1	1.17386	0.0349151	0.148829	1	-1.04413	0.00580094	-0.82732	0.999945	-1.07475	0.999889	-0.512202	0.999854	2	blue
XLOC_000830	LOC107198835	0.94226	0.000382435	-0.00698373	0.999945	0.0302335	1	0.6807	0.0616175	0.187285	1	-0.755149	0.00077443	-0.497616	0.999945	-0.314976	0.999889	-0.536579	0.995235	2	blue
XLOC_000831	UBL5	0.354903	0.0420647	-0.031701	0.999945	0.0684608	1	0.249256	0.180208	0.0539708	1	-0.286552	0.0246652	-0.0220336	0.999945	0.039315	0.999889	-0.0743561	0.999854	2	blue
XLOC_000832	LOC107198833	1.639	6.3517e-07	-0.071301	0.999945	-0.0851979	1	1.23237	0.0278514	0.401311	1	-1.28103	1.63946e-05	-0.267057	0.999945	-0.755676	0.999889	0.0483498	0.999854	2	blue
XLOC_000833	CUFF.701.1	NA	NA	NA	NA	NA	NA	NA	NA	NA	NA	NA	NA	NA	NA	NA	NA	NA	NA		#N/A
XLOC_000834	CUFF.689.1	1.04661	0.0757525	0.120384	0.999945	0.227393	1	0.796832	0.134699	0.122664	1	-0.783259	0.0461497	-0.345185	0.999945	-1.31497	0.999889	-0.375469	0.999854		blue
XLOC_000835	CUFF.705.1	-0.313745	0.944656	0.137081	0.999945	-0.20933	1	-0.19707	NA	-0.0631867	1	0.27794	0.736161	1.3866	0.999945	0.350169	NA	0.849885	NA		red
XLOC_000836	CUFF.711.1,LOC107198852	0.29968	0.527703	0.146707	0.999945	0.0391605	1	0.217224	0.405417	0.0313927	1	-0.238217	0.267307	-0.39153	0.999945	0.0233379	0.999889	-0.0513139	0.999854		blue
XLOC_000837	CADM3	0.655859	0.141369	-0.142637	0.999945	-0.359354	1	0.411599	0.282593	0.257675	1	-0.599566	0.00863914	-0.150688	0.999945	-0.670845	0.999889	0.756708	0.678424		blue
XLOC_000838	LOC107198850	NA	NA	NA	NA	NA	NA	NA	NA	NA	NA	NA	NA	NA	NA	NA	NA	NA	NA		#N/A
XLOC_000839	ACKR1	0.633022	NA	0.00685402	NA	0.31183	1	0.0714685	NA	0.898416	1	-0.941076	NA	-0.919003	NA	-0.956706	NA	4.65383	NA		#N/A
XLOC_000840	LOC107198849	2.18973	NA	-1.42459	NA	-0.290601	1	1.79257	NA	0.218007	1	-1.69727	NA	-1.56748	NA	0.300349	NA	-0.993329	NA		#N/A
XLOC_000841	LOC107198850	1.1585	NA	-0.287739	NA	0.37816	1	0.629387	NA	0.962266	1	-1.28347	NA	0.595175	0.999945	-0.0710325	NA	0.453857	NA		blue
XLOC_000842	DUSP23	0.756134	0.169802	-0.0095383	0.999945	0.311438	1	0.577705	0.210843	0.0425292	1	-0.549472	0.122583	-1.09	0.999945	-1.25121	0.999889	-0.0740711	0.999854		blue
XLOC_000843	IGSF9,TAGLN2	1.4997	1.23424e-11	-0.100105	0.999945	0.265068	1	1.0973	0.0471863	0.373054	1	-1.19516	5.72847e-05	-0.230823	0.999945	-0.862384	0.999889	-0.548606	0.922892	2	blue
XLOC_000844	CFAP45	0.693187	0.0193298	0.0119156	0.999945	0.0414272	1	0.463299	0.16202	0.203124	1	-0.600685	0.00410595	0.351425	0.999945	-0.0386566	0.999889	-0.139071	0.999854	2	blue
XLOC_000845	GLMP	1.18919	3.59711e-07	-0.256367	0.999945	0.196825	1	0.843787	0.0411765	0.31857	1	-0.979751	4.70915e-06	-0.519118	0.999945	-0.566542	0.999889	-0.488522	0.999854	2	blue
XLOC_000846	TRNAR-UCU	NA	NA	NA	NA	NA	NA	NA	NA	NA	NA	NA	NA	NA	NA	NA	NA	NA	NA		#N/A
XLOC_000847	CUFF.715.1,CUFF.716.1,CUFF.716.2,CUFF.716.3	-0.676256	0.0144895	0.127548	0.999945	0.0287704	1	-0.382657	0.266925	-0.164905	1	0.611398	0.00501587	-0.720976	0.999945	-0.113164	0.999889	0.315759	0.999854	1	turquoise
XLOC_000848	CADM3	0.755018	0.128239	-0.183579	0.999945	-0.170357	1	0.617335	0.0743163	-0.0249665	1	-0.504926	0.165423	-0.745494	0.999945	-0.659763	0.999889	0.614509	0.928012		blue
XLOC_000849	CUFF.712.1	0.821936	0.287589	-0.31005	0.999945	0.786748	1	0.840221	0.149833	-0.397674	1	-0.338403	0.572203	-0.408176	0.999945	0.186819	0.999889	-0.126569	NA		blue
XLOC_000850	CUFF.713.1	-0.198834	0.866718	-0.0805257	0.999945	-0.234734	1	-0.0423445	0.943943	-0.199078	1	0.249299	0.604009	0.232797	0.999945	0.357551	0.999889	0.258558	0.999854		red
XLOC_000851	CUFF.714.1	-0.560225	0.662112	0.2407	0.999945	0.198778	1	-0.39956	0.509142	0.00849301	1	0.445464	0.405829	-0.976	0.999945	-0.296921	0.999889	-0.641868	0.999854		turquoise
XLOC_000852	CUFF.722.1	0.0564653	0.95163	0.404692	0.999945	-0.61341	1	0.189627	NA	-0.302117	1	0.10917	0.909745	0.604365	0.999945	-0.0574438	NA	0.806241	NA		pink
XLOC_000853	CUFF.727.1,CUFF.727.2	0.417155	0.189686	-0.789803	0.0145548	-0.231524	1	0.444475	0.109187	-0.244914	1	-0.168774	0.581171	0.416655	0.999945	-0.0454821	0.999889	0.489369	0.999854		black
XLOC_000854	LOC107198854	0.125959	NA	-0.954661	NA	-0.43204	1	0.0244241	NA	0.159504	1	-0.169428	0.843432	1.02288	0.999945	-0.768675	NA	-0.855873	NA		grey
XLOC_000855	LOC107198855	-0.0613097	NA	-0.337704	NA	0.281695	1	0.185024	NA	-0.447919	1	0.24915	0.840376	0.219607	0.999945	-1.80906	NA	1.06755	NA		green
XLOC_000856	CUFF.728.1	0.862499	0.577899	-0.781214	0.999945	-0.0278649	1	0.698316	NA	-0.0570135	1	-0.569091	0.399178	1.33859	0.999945	0.874686	NA	0.362982	NA		blue
XLOC_000857	CUFF.729.1	1.18834	0.135469	0.300609	0.999945	-0.133654	1	1.02334	NA	-0.13026	1	-0.716962	0.171178	1.3747	0.999945	0.0620207	NA	-0.274594	NA		blue
XLOC_000858	CUFF.730.1	-0.342992	0.785763	0.121181	0.999945	0.174805	1	-0.32971	0.518693	0.158926	1	0.193397	0.701645	-0.174749	0.999945	0.885857	0.999889	0.400573	NA		turquoise
XLOC_000859	CHRDL1	0.777779	0.00378166	-0.194933	0.999945	0.159581	1	0.560552	0.0905155	0.130803	1	-0.618864	0.0044107	0.587605	0.999945	0.242813	0.999889	-0.658539	0.770422	2	brown
XLOC_000860	CHRDL1	0.431409	0.086677	-0.0854024	0.999945	0.0691356	1	0.18568	0.637808	0.339891	1	-0.48553	0.028087	0.805707	0.999945	0.368667	0.999889	-0.509864	0.999854		brown
XLOC_000861	CUFF.733.1	0.156874	NA	-0.139385	NA	0.607695	1	0.179637	NA	-0.11247	1	-0.0644128	0.947737	0.98126	0.999945	-0.488808	NA	-0.45126	NA		brown
XLOC_000862	LOC107198861	0.206367	0.469407	-0.0016386	0.999945	-0.0322413	1	0.101205	0.673066	0.121116	1	-0.21323	0.186669	0.0667402	0.999945	-0.397775	0.999889	-0.206181	0.999854		blue
XLOC_000863	LOC107198871	-0.207366	0.886674	0.0865744	0.999945	-0.227475	1	-0.170338	0.684012	0.0372285	1	0.140537	0.710008	-0.415749	0.999945	0.421247	0.999889	0.140128	0.999854		turquoise
XLOC_000864	LOC107198866	1.77818	NA	0.125032	NA	1.2477	1	1.72018	NA	-0.534079	1	-0.941686	NA	3.09702	NA	0.676216	NA	2.2242	NA		#N/A
XLOC_000865	IL4I1	1.11479	NA	-0.46717	NA	0.893738	1	0.511929	NA	1.22975	1	-1.35597	NA	0.162726	0.999945	0.669446	NA	-0.18018	NA		brown
XLOC_000866	TRNAL-AAG	-0.63597	NA	-0.561318	NA	0.647823	1	-0.556704	NA	0.159421	1	0.397234	NA	-1.2655	NA	1.3426	NA	-0.933036	NA		#N/A
XLOC_000867	TRIM7	NA	NA	NA	NA	NA	NA	NA	NA	NA	NA	NA	NA	NA	NA	NA	NA	NA	NA		#N/A
XLOC_000868	TRNAE-UUC	NA	NA	NA	NA	NA	NA	NA	NA	NA	NA	NA	NA	NA	NA	NA	NA	NA	NA		#N/A
XLOC_000869	TRNAK-CUU	NA	NA	NA	NA	NA	NA	NA	NA	NA	NA	NA	NA	NA	NA	NA	NA	NA	NA		#N/A
XLOC_000870	TRNAL-CAA	0.738699	NA	-0.515981	NA	0.602486	1	0.164635	NA	0.907184	1	-0.977429	NA	-1.72756	NA	-3.87162	NA	1.00264	NA		#N/A
XLOC_000871	LOC107198863	0.0565204	0.898347	0.231595	0.999945	0.941766	1	-0.103178	NA	0.335413	1	-0.208088	0.775403	0.962395	0.999945	1.04332	NA	-1.1826	NA		brown
XLOC_000872	LOC107198868	0.905587	0.0311365	-0.273217	0.999945	0.143241	1	0.68094	0.0942343	0.115611	1	-0.692676	0.0189575	-0.523573	0.999945	-0.49883	0.999889	-0.25338	0.999854	2	blue
XLOC_000873	LOC107198869	-0.952855	NA	-0.129479	NA	-0.110512	1	-1.04813	NA	0.747225	1	0.503245	NA	1.90166	0.999945	0.172456	NA	-1.08565	NA		yellow
XLOC_000874	TRNAL-AAG	NA	NA	NA	NA	NA	NA	NA	NA	NA	NA	NA	NA	NA	NA	NA	NA	NA	NA		#N/A
XLOC_000875	LOC107198864	0.34962	0.00394098	0.0667704	0.999945	0.0165632	1	0.25372	0.0902901	0.0347998	1	-0.2727	0.00695871	-0.284342	0.999945	-0.14632	0.999889	-0.206963	0.999854	2	blue
XLOC_000876	LOC107198866	0.655708	0.0774884	-0.0762744	0.999945	0.306579	1	0.395123	0.33957	0.291543	1	-0.62084	0.0147878	-0.43308	0.999945	-0.827321	0.999889	-0.266589	0.999854		blue
XLOC_000877	TRNAN-GUU	NA	NA	NA	NA	NA	NA	NA	NA	NA	NA	NA	NA	NA	NA	NA	NA	NA	NA		#N/A
XLOC_000878	TRNAP-UGG	NA	NA	NA	NA	NA	NA	NA	NA	NA	NA	NA	NA	NA	NA	NA	NA	NA	NA		#N/A
XLOC_000879	TRNAT-UGU	NA	NA	NA	NA	NA	NA	NA	NA	NA	NA	NA	NA	NA	NA	NA	NA	NA	NA		#N/A
XLOC_000880	TRIM7	0.269995	0.638819	-0.0219132	0.999945	0.364087	1	0.185273	0.541828	0.049519	1	-0.224787	0.348321	0.726671	0.999945	0.168796	0.999889	-0.209599	0.999854		brown
XLOC_000881	TRNAK-CUU	0.085351	NA	0.400466	NA	-0.313968	1	0.5253	NA	-0.922584	1	0.397234	NA	0.072886	NA	-0.00365657	NA	-0.966002	NA		#N/A
XLOC_000882	TRNAK-CUU	NA	NA	NA	NA	NA	NA	NA	NA	NA	NA	NA	NA	NA	NA	NA	NA	NA	NA		#N/A
XLOC_000883	TRNAE-CUC	NA	NA	NA	NA	NA	NA	NA	NA	NA	NA	NA	NA	NA	NA	NA	NA	NA	NA		#N/A
XLOC_000884	TRNAV-AAC	NA	NA	NA	NA	NA	NA	NA	NA	NA	NA	NA	NA	NA	NA	NA	NA	NA	NA		#N/A
XLOC_000885	TRNAV-CAC	NA	NA	NA	NA	NA	NA	NA	NA	NA	NA	NA	NA	NA	NA	NA	NA	NA	NA		#N/A
XLOC_000886	TRNAV-CAC	NA	NA	NA	NA	NA	NA	NA	NA	NA	NA	NA	NA	NA	NA	NA	NA	NA	NA		#N/A
XLOC_000887	LOC107198865,TRNAE-CUC	0.83601	NA	-0.0470406	NA	0.393976	1	0.499189	NA	0.420078	1	-0.810518	NA	0.316958	0.999945	-0.49836	NA	-0.6519	NA		blue
XLOC_000888	LOC107198857,LOC107198858	0.699823	0.624168	-0.571243	0.999945	0.781695	1	0.510276	NA	0.114458	1	-0.565387	0.33641	-0.311896	0.999945	0.19542	NA	-1.19663	NA		blue
XLOC_000889	TRNAV-CAC	NA	NA	NA	NA	NA	NA	NA	NA	NA	NA	NA	NA	NA	NA	NA	NA	NA	NA		#N/A
XLOC_000890	LOC107198868	-0.765802	NA	-0.666273	NA	1.66409	1	-0.360918	NA	-0.632798	1	0.857773	NA	-1.70155	NA	-3.38911	NA	0.823654	NA		#N/A
XLOC_000891	RACK1	0.67489	0.000149579	-0.011357	0.999945	0.202449	1	0.525792	0.0325844	0.0140275	1	-0.482073	0.00528222	-0.504696	0.999945	-0.433764	0.999889	-0.238523	0.999854	2	blue
XLOC_000892	LOC107198859	0.399633	NA	0.14149	NA	-1.67342	1	0.0329882	NA	0.872328	1	-0.731977	NA	-3.30206	NA	-2.01368	NA	1.54806	NA		#N/A
XLOC_000893	CUFF.749.1	-0.490454	NA	-0.706926	NA	0.301208	1	-0.0443425	NA	-0.462033	1	0.628707	NA	3.86594	NA	3.08563	NA	3.72984	NA		red
XLOC_000894	CUFF.750.1	0.264432	0.843513	-0.613643	0.999945	0.172956	1	0.384793	NA	-0.374336	1	0.00936727	0.991951	-0.656307	0.999945	0.934545	NA	-0.799746	NA		grey
XLOC_000895	PQBP1	1.10503	0.209809	-0.601814	0.999945	0.0375597	1	0.743418	NA	0.404762	1	-0.980869	0.058757	0.349431	0.999945	0.0900204	NA	-0.408079	NA		blue
XLOC_000896	GPKOW	1.13551	0.0150948	-0.10183	0.999945	0.134138	1	0.774598	0.1698	0.384747	1	-0.985464	0.00402267	-0.752068	0.999945	-0.298468	0.999889	-0.49389	0.999854	2	blue
XLOC_000897	WDR45	0.825254	0.00609007	-0.12256	0.999945	0.126538	1	0.6137	0.0787934	0.0971264	1	-0.62713	0.00984511	-0.730568	0.999945	-0.684768	0.999889	-0.350597	0.999854	2	blue
XLOC_000898	PORCN	0.706323	3.03561e-06	-0.10643	0.999945	0.0862749	1	0.424756	0.1642	0.320475	1	-0.669041	3.21268e-07	-0.0799751	0.999945	-0.44713	0.999889	-0.269366	0.999854	2	blue
XLOC_000899	LOC107198884	0.746871	1.30935e-07	-0.0746552	0.999945	0.0534675	1	0.470388	0.109057	0.295233	1	-0.682081	9.36009e-08	-0.319649	0.999945	-0.328905	0.999889	-0.206311	0.999854	2	blue
XLOC_000900	G6PD	1.05298	1.5006e-08	-0.141018	0.999945	0.248165	1	0.736209	0.0394853	0.290923	1	-0.882172	2.47592e-07	-0.245139	0.999945	-0.224146	0.999889	-0.278391	0.999854	2	blue
XLOC_000901	LOC107198872	1.89606	NA	-0.393532	NA	0.172195	1	1.56595	NA	0.109923	1	-1.29834	NA	-0.705887	0.999945	-0.846591	NA	-0.865872	NA		blue
XLOC_000902	FTSJ1	1.16264	6.7397e-06	0.0837308	0.999945	0.19028	1	0.869842	0.0294065	0.200732	1	-0.894644	0.000159527	-0.514894	0.999945	-0.52919	0.999889	-0.346929	0.999854	2	blue
XLOC_000903	PLP2	0.857766	3.92521e-05	-0.0730037	0.999945	0.119984	1	0.529312	0.160883	0.386026	1	-0.806085	3.37069e-06	-0.251727	0.999945	-0.610868	0.999889	-0.283939	0.999854	2	blue
XLOC_000904	LOC107198876	0.948527	0.165205	-0.382277	0.999945	0.0510755	1	0.661184	0.270133	0.25102	1	-0.800624	0.0565875	-0.716274	0.999945	0.0185769	0.999889	-0.324066	0.999854		blue
XLOC_000905	HDAC6	1.45707	1.73706e-06	-0.14959	0.999945	0.449209	1	1.04016	0.052577	0.485079	1	-1.22838	4.92978e-06	-0.654443	0.999945	-0.69315	0.999889	-0.718169	0.945415	2	blue
XLOC_000906	CDK20,GATA1	1.14107	0.00543391	-0.0393389	0.999945	0.372244	1	0.818772	0.0984287	0.279113	1	-0.929563	0.00283807	-0.508916	0.999945	-0.939865	0.999889	-0.3223	0.999854	2	blue
XLOC_000907	SLC35A2	1.53347	0.192749	0.0234761	0.999945	0.624595	1	1.36575	NA	-0.226683	1	-0.803129	0.308657	-0.0678148	0.999945	-2.79455	NA	-1.47599	NA		blue
XLOC_000908	IKBKG	0.499293	0.0407859	-0.0358127	0.999945	0.131397	1	0.259913	0.450902	0.301792	1	-0.5133	0.00700481	-0.282664	0.999945	-0.342456	0.999889	0.0715779	0.999854	2	blue
XLOC_000909	LOC107198883,SPATA16	0.553419	0.0165415	-0.364202	0.540944	0.236048	1	0.381636	0.138919	0.117921	1	-0.458875	0.00695262	0.347634	0.999945	0.233328	0.999889	0.162982	0.999854	2	blue
XLOC_000910	ARHGAP23	2.5907	0.000860071	-0.0315991	0.999945	0.688103	1	2.01511	NA	0.823022	1	-2.04398	0.000531037	-2.0179	0.999945	0.19538	NA	-1.44898	NA	2	blue
XLOC_000911	LOC107198890,LOC107198891	1.56936	4.0404e-06	-0.191438	0.999945	0.266199	1	1.18189	0.028339	0.313167	1	-1.20053	0.00012895	-0.786152	0.999945	-0.892073	0.999889	-0.656855	0.999854	2	blue
XLOC_000912	LOC107198894	1.36336	6.37176e-05	-0.391878	0.997495	0.224512	1	1.02579	0.0359903	0.242596	1	-1.03636	0.000534836	-0.690587	0.999945	-0.82128	0.999889	-0.316752	0.999854	2	blue
XLOC_000913	LOC107198895	1.14297	4.1784e-07	-0.0279591	0.999945	0.164862	1	0.835755	0.0310546	0.235559	1	-0.902853	2.85549e-05	-0.547123	0.999945	-0.625064	0.999889	-0.166018	0.999854	2	blue
XLOC_000914	LOC107198896	-2.09016	NA	0.082993	NA	-1.27325	1	-0.547477	NA	-0.952369	1	2.18127	NA	-1.93671	NA	0.697705	NA	-0.371363	NA		turquoise
XLOC_000915	LOC107198899	0.428687	NA	-1.42069	NA	-0.274288	1	0.301847	NA	0.157961	1	-0.410423	NA	-3.04517	NA	-0.755305	NA	-0.291322	NA		magenta
XLOC_000916	LOC107198900	0.447838	0.617771	-0.5531	0.999945	-0.0894949	1	0.494853	NA	-0.312265	1	-0.155914	0.780576	0.144117	0.999945	0.422128	NA	-0.0423255	NA		black
XLOC_000917	LOC107198900	0.0189154	0.978889	0.303814	0.999945	0.244893	1	-0.0324826	0.951484	0.098342	1	-0.0591624	0.902694	0.418254	0.999945	-0.492221	0.999889	-0.0650224	0.999854		brown
XLOC_000918	NEUROD4	0.22517	0.849822	0.346689	0.999945	0.428233	1	0.350253	NA	-0.36658	1	0.0357193	0.966519	-1.58941	0.999945	-0.963457	NA	0.252176	NA		blue
XLOC_000919	LOC107198897	1.38608	NA	-0.713742	NA	-0.940593	1	1.28643	NA	-0.27186	1	-0.633749	NA	-2.64585	NA	1.85265	NA	-2.55102	NA		#N/A
XLOC_000920	CUFF.779.1	0.302927	0.143083	-0.018149	0.999945	0.133485	1	0.209834	0.263744	0.0502792	1	-0.248016	0.0631201	-0.22836	0.999945	0.103694	0.999889	0.207391	0.999854		blue
XLOC_000921	CUFF.788.1,CUFF.788.2,CUFF.788.3,CUFF.788.4,CUFF.788.5,CUFF.789.1	-0.0305342	0.713177	0.110609	0.999945	0.0334901	1	-0.149939	0.730236	0.263647	1	-0.10208	0.783598	-0.623459	0.999945	-0.749489	0.999889	1.05457	0.456225		turquoise
XLOC_000922	SMYD5	-0.0505965	0.700662	0.104426	0.999945	0.0696035	1	0.0177506	0.936253	-0.108147	1	0.0928887	0.537841	-0.488349	0.999945	-0.397147	0.999889	0.136859	0.999854		grey
XLOC_000923	CCT7	0.096076	0.384587	0.0282804	0.999945	0.0191375	1	0.13121	0.357188	-0.116916	1	-0.0108955	0.941545	-0.277779	0.999945	-0.00673575	0.999889	-0.102291	0.999854		blue
XLOC_000924	RAB11FIP5	0.601563	0.038407	-0.0421486	0.999945	-0.21227	1	0.377577	0.285282	0.212924	1	-0.54062	0.0131903	-0.56905	0.999945	-0.854523	0.999889	-0.329884	0.999854	2	blue
XLOC_000925	PRADC1	-0.217868	0.401757	0.145581	0.999945	0.0988639	1	-0.111499	0.615233	-0.0937187	1	0.213407	0.157123	-0.290972	0.999945	-0.100623	0.999889	0.143928	0.999854		green
XLOC_000926	CUFF.785.1	-0.025839	0.991479	0.120261	0.999945	-0.249681	1	-0.0200311	0.934673	0.00155361	1	0.0191971	0.924156	-0.0928936	0.999945	-0.204495	0.999889	0.258359	0.999854		green
XLOC_000927	CUFF.794.1,CUFF.795.1	-0.298193	0.924352	-0.297864	0.999945	-0.0660806	1	-0.260368	NA	0.0784526	1	0.19893	0.780748	0.311903	0.999945	0.0374688	NA	-0.652704	NA		turquoise
XLOC_000928	LOC107198906	0.282246	0.207733	-0.0616777	0.999945	0.00526908	1	0.116373	0.688657	0.222607	1	-0.318238	0.0631494	-0.0840765	0.999945	0.386571	0.999889	-0.00354955	0.999854		blue
XLOC_000929	LOC107198905	-0.0536967	0.928738	-0.0534038	0.999945	0.227561	1	0.0846819	NA	-0.246955	1	0.164813	0.80896	-0.608605	0.999945	0.241648	NA	-0.940315	NA		green
XLOC_000930	CUFF.799.1	0.89813	0.354464	0.0815606	0.999945	0.0932626	1	0.995924	NA	-0.600981	1	-0.28733	0.737987	1.02471	0.999945	-1.12921	NA	-1.45994	NA		blue
XLOC_000931	LOC107198908	0.866795	0.148999	0.187552	0.999945	0.164186	1	0.576064	0.286779	0.297366	1	-0.770894	0.0370695	-0.265497	0.999945	0.538428	0.999889	0.0458057	0.999854		blue
XLOC_000932	LOC107198907	0.231928	0.86461	0.358325	0.999945	-0.288717	1	-0.0095312	NA	0.412138	1	-0.36096	0.655617	1.35773	0.999945	-0.307029	NA	-1.217	NA		yellow
XLOC_000933	CUFF.796.1	-0.164315	0.921544	-0.0751718	0.999945	0.105271	1	-0.0638626	0.907514	-0.111004	1	0.17835	0.685475	-0.0137828	0.999945	0.426838	0.999889	0.701953	0.999854		red
XLOC_000934	CUFF.797.1	-0.0449646	NA	-0.968084	NA	0.963965	1	-0.381477	NA	0.937956	1	-0.304509	0.810146	0.212609	0.999945	0.603158	NA	0.607417	NA		salmon
XLOC_000935	CENPA	0.98576	0.000431844	0.279263	0.999945	0.0184738	1	0.675805	0.0917757	0.287617	1	-0.837958	0.000240176	0.0909079	0.999945	-0.819075	0.999889	0.0603854	0.999854	2	blue
XLOC_000936	LOC109022417	0.0596716	0.517825	-0.00126191	1	0.317552	1	-0.34274	NA	0.888832	1	-0.429033	0.592224	2.41557	0.999945	0.326989	NA	-0.381275	NA		brown
XLOC_000937	LOC107198910	0.332112	NA	0.374333	NA	-0.0624315	1	0.357964	NA	-0.234546	1	-0.132314	NA	2.58586	NA	0.436376	NA	-0.849023	NA		grey
XLOC_000938	LOC107198911	0.184371	0.928693	0.055907	0.999945	0.0277311	1	0.043189	NA	0.203324	1	-0.237158	0.727166	1.68496	0.999945	-0.8074	NA	-0.951583	NA		brown
XLOC_000939	CUFF.804.1	0.765644	0.335226	-0.310145	0.999945	0.358578	1	0.354947	NA	0.621093	1	-0.859281	0.118683	1.66636	0.999945	-0.279679	NA	-0.465654	NA		brown
XLOC_000940	LOC107198912	-1.07775	NA	-0.410376	NA	-0.698279	1	-0.0798218	NA	-0.949718	1	1.35375	NA	1.07801	NA	-1.22736	NA	0.72091	NA		turquoise
XLOC_000941	LOC109022418	0.365137	NA	0.619146	NA	-0.166791	1	0.212951	NA	0.220658	1	-0.388482	NA	-1.3341	0.999945	2.56787	NA	-0.800323	NA		grey
XLOC_000942	LOC107198911,LOC109022417	0.426042	0.39431	0.211021	0.999945	-0.00599322	1	0.25962	0.478708	0.164815	1	-0.397258	0.135502	-0.173205	0.999945	0.230159	0.999889	-0.383286	0.999854		blue
XLOC_000943	CUFF.808.1,CUFF.808.2	0.549622	0.290586	-0.324689	0.999945	0.142654	1	0.330577	0.462433	0.235134	1	-0.51756	0.0901737	-0.578472	0.999945	-0.875874	0.999889	-0.288667	0.999854		blue
XLOC_000944	CUFF.800.1	0.741555	0.27803	-0.11118	0.999945	-0.059443	1	0.728818	0.158368	-0.297524	1	-0.345718	0.496819	0.895653	0.999945	-0.240438	0.999889	-0.254158	0.999854		brown
XLOC_000945	LOC109022419	1.16204	NA	0.31122	NA	0.53364	1	0.809601	NA	0.389248	1	-1.01112	0.155985	0.0546797	0.999945	0.712774	NA	0.256765	NA		brown
XLOC_000946	LOC107198914	0.134642	0.959821	-0.557739	0.999945	-0.190161	1	0.14849	0.803931	-0.0933528	1	-0.05389	0.922363	-0.402131	0.999945	0.212001	0.999889	1.12258	0.995235		black
XLOC_000947	LOC107198915	-1.06456	NA	0.686204	NA	-0.599696	1	-0.985299	NA	0.461052	1	0.680532	NA	2.15411	NA	-2.0496	NA	-1.42719	NA		#N/A
XLOC_000948	CUFF.810.1	-1.77247	NA	-0.61706	NA	-0.478178	1	-1.94114	NA	1.52575	1	1.09989	NA	-1.76145	0.999945	3.17513	NA	-2.71251	NA		turquoise
XLOC_000949	LOC107198917	NA	NA	NA	NA	NA	NA	NA	NA	NA	NA	NA	NA	NA	NA	NA	NA	NA	NA		#N/A
XLOC_000950	LOC107198922	0.977714	0.312726	-0.163391	0.999945	0.367689	1	0.718241	NA	0.150141	1	-0.763347	0.149157	-0.35907	0.999945	-1.52132	NA	-1.08652	NA		blue
XLOC_000951	WDR54	2.59736	NA	0.364152	NA	1.095	1	2.05838	NA	0.443137	1	-1.84509	NA	-1.20736	0.999945	-3.87346	NA	-0.407814	NA		blue
XLOC_000952	LOC107198921	2.86881	0.000540223	-0.125844	0.999945	0.10787	1	2.09713	NA	1.25319	1	-2.47126	0.00013286	2.48253	0.999945	-1.83987	NA	-1.63553	NA	2	blue
XLOC_000953	LOC107198916	1.16377	0.00172288	0.335249	0.999945	-0.0903699	1	0.91925	0.0286259	0.0771322	1	-0.834331	0.00552182	0.216035	0.999945	-0.281277	0.999889	-0.462558	0.999854	2	blue
XLOC_000954	NOP56	0.86082	6.26252e-05	-0.0244995	0.999945	0.0603085	1	0.645481	0.0337328	0.100622	1	-0.653474	0.000853718	-0.49924	0.999945	-0.316609	0.999889	-0.276567	0.999854	2	blue
XLOC_000955	DCTN1	0.928863	1.54661e-07	-0.0748228	0.999945	0.0937109	1	0.670187	0.0323855	0.182537	1	-0.740126	1.49856e-05	-0.491736	0.999945	-0.442976	0.999889	-0.392988	0.977495	2	blue
XLOC_000956	LOC107198924	0.353024	0.897269	-0.361256	0.999945	0.0720619	1	0.268878	NA	0.0192648	1	-0.268375	0.672682	-1.36993	0.999945	-0.461131	NA	0.203531	NA		blue
XLOC_000957	LOC107198925	-0.00306514	0.939804	-0.121136	0.999945	-0.246363	1	0.0611086	0.890621	-0.125187	1	0.064059	0.865899	-0.378117	0.999945	0.240938	0.999889	0.538182	0.999854		black
XLOC_000958	LOC107198923	1.25112	NA	-0.725775	NA	-0.139623	1	1.40069	NA	-0.815412	1	-0.377735	NA	-0.481128	NA	-0.468513	NA	0.42624	NA		grey
XLOC_000959	LOC107198926	0.806697	NA	-0.561319	NA	-0.313966	1	0.525303	NA	0.159424	1	-0.684766	NA	-1.30211	NA	-1.38019	NA	0.948998	NA		#N/A
XLOC_000960	LOC107198927	1.70261	6.69566e-06	-0.257298	0.999945	0.295344	1	1.2766	0.0327376	0.390195	1	-1.31826	9.28351e-05	-0.890764	0.999945	-1.09428	0.999889	-0.209081	0.999854	2	blue
XLOC_000961	ELF2	-0.044215	0.792145	-0.0126495	0.999945	-0.0378635	1	-0.0605828	0.626128	0.0555817	1	0.00638462	0.957839	0.2573	0.999945	0.210573	0.999889	0.0350195	0.999854		yellow
XLOC_000962	ELF2	-0.93723	0.534822	-0.419399	0.999945	-0.139576	1	-0.48945	NA	-0.186987	1	0.855681	0.248146	2.36267	0.999945	1.57116	NA	1.58314	NA		red
XLOC_000963	LOC107198932	0.116752	0.983288	-0.556683	0.999945	0.263195	1	0.105582	0.891635	-0.0390706	1	-0.0657921	0.921081	0.720995	0.999945	1.18213	0.999889	0.491926	0.999854		turquoise
XLOC_000964	LOC107198929	-0.679332	NA	-0.0618346	NA	-1.60344	1	0.609164	NA	-1.74304	1	1.5154	NA	1.50842	NA	1.28311	NA	-0.0410846	NA		#N/A
XLOC_000965	NOCT	0.107166	0.753481	0.0321516	0.999945	0.133928	1	0.0991884	0.503464	-0.0370438	1	-0.0620876	0.647689	-0.016914	0.999945	0.174047	0.999889	-0.188341	0.999854		blue
XLOC_000966	CUFF.822.1	0.992128	0.553405	1.16137	0.999945	-0.00839592	1	1.0439	NA	-0.539982	1	-0.385031	0.711488	0.13351	0.999945	1.40192	NA	-1.9071	NA		brown
XLOC_000967	LOC107198933	NA	NA	NA	NA	NA	NA	NA	NA	NA	NA	NA	NA	NA	NA	NA	NA	NA	NA		#N/A
XLOC_000968	LOC107198934	-0.705629	0.679194	-0.296538	0.999945	0.371956	1	-0.442783	NA	-0.0804292	1	0.593064	0.381482	-1.06225	0.999945	-1.90875	NA	0.673517	NA		turquoise
XLOC_000969	LOC107198936	-0.0181314	0.449102	2.30225e-05	1	-0.0547203	1	0.16539	0.650248	-0.34398	1	0.190977	0.528142	-0.0174677	0.999945	-0.34998	0.999889	0.0608651	0.999854		black
XLOC_000970	LSM5	0.0183351	0.863317	0.03265	0.999945	0.0509553	1	0.046096	0.768285	-0.0648431	1	0.0184428	0.895016	0.208087	0.999945	-0.0628421	0.999889	-0.114941	0.999854		grey
XLOC_000971	TMED7	0.353844	0.00398695	0.0593507	0.999945	0.076558	1	0.232776	0.16465	0.08833	1	-0.304574	0.0016159	0.242365	0.999945	0.013647	0.999889	-0.298351	0.836392	2	brown
XLOC_000972	NACAD	1.2894	0.00352469	-0.228115	0.999945	0.148181	1	0.947399	0.0421593	0.273596	1	-1.00044	0.00518904	-1.05252	0.999945	-1.04007	0.999889	-0.329437	0.999854	2	blue
XLOC_000973	CCM2	NA	NA	NA	NA	NA	NA	NA	NA	NA	NA	NA	NA	NA	NA	NA	NA	NA	NA		#N/A
XLOC_000974	CUFF.839.1	-0.357124	0.848394	-0.564892	0.999945	0.396708	1	-0.279919	NA	0.0459167	1	0.253948	0.640468	0.313561	0.999945	-0.794869	NA	-0.739704	NA		grey
XLOC_000975	PTPN23	1.63892	1.68136e-08	-0.0837728	0.999945	0.175332	1	1.20881	0.0265593	0.432755	1	-1.30374	2.70635e-06	-0.719881	0.999945	-1.04152	0.999889	-0.360465	0.999854	2	blue
XLOC_000976	CCM2	1.06537	0.000143984	-0.211987	0.999945	0.052072	1	0.783819	0.0466346	0.187855	1	-0.830479	0.00073477	-0.482326	0.999945	-0.503727	0.999889	-0.244234	0.999854	2	blue
XLOC_000977	SCAP	1.25557	3.76656e-06	-0.196881	0.999945	0.14464	1	0.909942	0.0403472	0.307905	1	-1.01295	3.588e-05	-0.614337	0.999945	-0.547945	0.999889	-0.395413	0.999854	2	blue
XLOC_000978	STMN4	1.67417	0.00330435	-0.0587023	0.999945	0.439896	1	1.39806	0.0217839	0.0211487	1	-1.0824	0.0165731	-0.634005	0.999945	-0.208729	0.999889	-0.736575	NA	2	blue
XLOC_000979	SCARA5	0.784722	0.67373	-0.381332	0.999945	0.161999	1	0.569426	NA	0.121483	1	-0.630948	0.393392	0.82508	0.999945	-0.692774	NA	-1.91919	NA		blue
XLOC_000980	SCARA5	1.52808	NA	-0.0863275	NA	0.158156	1	0.88597	NA	0.52009	1	-1.40615	NA	0.0465837	NA	-0.0224	NA	-1.76568	NA		#N/A
XLOC_000981	PBK	1.51655	0.00144291	-0.457947	0.999945	0.00200521	1	1.13359	0.0706395	0.388613	1	-1.22011	0.00144439	-0.00320191	0.999945	0.412843	0.999889	-1.12777	0.874238	2	blue
XLOC_000982	LOC107198949	-0.401587	0.730956	-0.286139	0.999945	-0.124413	1	-0.274541	0.593027	-0.0317454	1	0.330129	0.447819	-0.129273	0.999945	0.0864628	0.999889	0.050586	0.999854		turquoise
XLOC_000983	CCDC25	0.143388	0.64696	-0.0361435	0.999945	-0.0339047	1	0.04981	0.847538	0.126511	1	-0.169966	0.334724	-0.159302	0.999945	-0.265665	0.999889	0.00506797	0.999854		blue
XLOC_000984	LOC107198944	0.767182	0.528196	-0.234719	0.999945	0.132629	1	0.603382	NA	0.00815241	1	-0.539356	0.328514	-0.269227	0.999945	1.82699	NA	0.169091	NA		blue
XLOC_000985	LOC109022420	0.821012	3.44881e-06	-0.0124731	0.999945	0.0950174	1	0.589357	0.0379707	0.153992	1	-0.657816	4.08121e-05	0.0353282	0.999945	-0.271443	0.999889	-0.0253984	0.999854	2	blue
XLOC_000986	LOC107198947	0.610705	0.61399	-0.318284	0.999945	0.129052	1	0.538189	NA	-0.123821	1	-0.375947	0.492296	0.00620841	0.999945	-0.842572	NA	0.256291	NA		blue
XLOC_000987	LOC107198950	0.5034	0.394608	-0.0696348	0.999945	0.0794932	1	0.353383	0.382388	0.0901472	1	-0.41208	0.180208	0.113198	0.999945	-0.611192	0.999889	-0.715362	0.999854		blue
XLOC_000988	LOC109022421	NA	NA	NA	NA	NA	NA	NA	NA	NA	NA	NA	NA	NA	NA	NA	NA	NA	NA		#N/A
XLOC_000989	CUFF.852.1	0.227702	0.891793	-0.116463	0.999945	0.00114159	1	0.198901	0.680092	-0.0512601	1	-0.143983	0.737987	-0.45395	0.999945	-0.822985	0.999889	-0.0487836	0.999854		blue
XLOC_000990	CUFF.853.1	0.0106216	0.318632	-0.160017	0.999945	0.0697639	1	0.18321	0.564876	-0.334112	1	0.167342	0.533693	-0.353718	0.999945	-0.706307	0.999889	-0.0407824	0.999854		turquoise
XLOC_000991	TBKBP1	0.916665	NA	-0.669332	NA	-0.424575	1	0.164639	NA	0.886652	1	-1.15538	NA	1.17646	NA	1.1173	NA	-0.738975	NA		#N/A
XLOC_000992	TBX21	1.06425	NA	-0.813307	NA	-1.72635	1	0.301094	NA	1.95623	1	-1.56961	NA	0.635956	NA	-0.736042	NA	-0.219149	NA		#N/A
XLOC_000993	MRPL10	0.0853668	NA	-0.0804246	NA	0.166929	1	-0.196034	NA	0.52009	1	-0.3241	NA	2.91351	NA	-2.85484	NA	-1.92775	NA		#N/A
XLOC_000994	LRRC46	0.620064	0.00865198	0.332391	0.925815	0.133708	1	0.325514	0.401737	0.393444	1	-0.644635	0.00119627	0.384619	0.999945	-0.276047	0.999889	-0.605441	0.932846	2	blue
XLOC_000995	SP2	0.730423	0.43523	-0.205094	0.999945	-0.164752	1	0.483902	0.462433	0.227139	1	-0.64172	0.184899	0.350989	0.999945	-0.52187	0.999889	-0.859639	0.999854		blue
XLOC_000996	OSBPL7	0.960438	0.00111919	-0.175658	0.999945	0.0322908	1	0.629577	0.144621	0.353677	1	-0.855211	0.000289697	-0.702543	0.999945	-0.484373	0.999889	-0.445474	0.999854	2	blue
XLOC_000997	MRPL10	1.29757	0.158835	-0.496994	0.999945	0.556339	1	0.820716	NA	0.712056	1	-1.26438	0.0385098	-0.890516	0.999945	-0.289888	NA	-1.21893	NA		blue
XLOC_000998	SCRN2	1.04953	0.00298956	0.052432	0.999945	0.122071	1	0.630271	0.251654	0.565884	1	-1.02546	0.000295047	-0.173123	0.999945	-0.803	0.999889	-0.346425	0.999854	2	blue
XLOC_000999	SP6	-0.148576	NA	-0.796553	NA	-1.58985	1	-0.197474	NA	0.160113	1	0.0260889	NA	0.608871	NA	3.1993	NA	1.52648	NA		#N/A
XLOC_001000	CUFF.859.1	0.18667	0.951756	-0.10113	0.999945	-0.161065	1	0.159478	0.792566	-0.0431022	1	-0.115367	0.833305	0.709263	0.999945	0.15242	0.999889	-0.379243	NA		grey
XLOC_001001	CUFF.860.1	-0.339335	0.895575	0.434583	0.999945	0.109438	1	-0.264583	NA	0.0317527	1	0.250296	0.691049	0.218014	0.999945	0.384644	NA	-0.339273	NA		cyan
XLOC_001002	LOC107198959	0.041934	0.914694	0.0113272	0.999945	0.0607826	1	0.112349	0.802974	-0.159571	1	0.0476464	0.910283	0.00959942	0.999945	0.349678	0.999889	0.362548	0.999854		grey
XLOC_001003	CUFF.869.1	-0.211275	0.548686	-0.162132	0.999945	0.0874109	1	-0.218123	0.309839	0.12524	1	0.105821	0.634472	0.224701	0.999945	-0.142862	0.999889	0.0165729	0.999854		turquoise
XLOC_001004	CUFF.862.1	-0.578866	NA	1.34401	NA	1.72851	1	-1.54836	NA	2.74648	1	-0.0356437	NA	4.21659	0.999945	1.9821	NA	3.71987	NA		tan
XLOC_001005	CUFF.863.1	-0.0347885	0.860319	0.166412	0.999945	-0.0132559	1	0.0665676	0.858988	-0.18058	1	0.118942	0.670361	0.682171	0.999945	-0.255821	0.999889	0.0469724	0.999854		yellow
XLOC_001006	CUFF.864.1	-0.117896	0.934146	0.148208	0.999945	0.237622	1	-0.0784429	0.832853	-0.0190966	1	0.0984363	0.743629	0.570099	0.999945	-0.168136	0.999889	0.276751	0.999854		yellow
XLOC_001007	CUFF.865.1	0.0338871	0.988708	0.0032522	0.999945	-0.0333388	1	0.0236043	0.93588	0.00413095	1	-0.0278002	0.906855	0.350979	0.999945	0.0372057	0.999889	-0.125446	0.999854		yellow
XLOC_001008	CUFF.866.1	0.277264	0.570619	-0.0581979	0.999945	0.666938	1	0.550325	0.498088	-0.615148	1	0.153274	0.85164	-1.91431	0.999945	2.17813	0.999889	-0.235418	0.999854		midnightblue
XLOC_001009	CUFF.867.1	-0.0546458	0.901753	-0.583528	0.595566	-0.0909034	1	0.037713	0.932551	-0.152203	1	0.117475	0.742927	0.834431	0.999945	-0.382239	0.999889	0.400595	0.999854		black
XLOC_001010	CUFF.868.1	0.390367	0.637217	-0.946432	0.750763	0.534596	1	0.538687	NA	-0.453006	1	-0.026447	0.972219	1.36927	0.999945	-0.67285	NA	0.645415	NA		grey
XLOC_001011	CUFF.870.1	0.40711	NA	0.576547	NA	0.0348693	1	0.283524	NA	0.0534563	1	-0.325752	0.685336	1.4227	0.999945	-0.325631	NA	-0.37926	NA		brown
XLOC_001012	CUFF.871.1	0.0849466	0.89962	-0.470561	0.999945	-0.0906376	1	0.239654	NA	-0.34466	1	0.115376	0.89282	0.379894	0.999945	-0.560902	NA	-1.08561	NA		greenyellow
XLOC_001013	LOC107198963	1.21496	NA	-0.178297	NA	0.336945	1	0.655202	NA	1.01513	1	-1.3422	0.152756	0.18724	0.999945	2.63181	NA	0.15518	NA		brown
XLOC_001014	LOC107198966	-1.13031	4.09322e-06	0.669942	0.564817	0.256643	1	-1.36514	0.000211768	1.22874	1	0.52251	0.404298	0.413252	0.999945	0.0826516	0.999889	0.388011	0.999854	1	yellow
XLOC_001015	LOC107198964,LOC107198965	0.600394	0.0590511	-0.279888	0.999945	0.0523928	1	0.384198	0.260787	0.208498	1	-0.538918	0.0133909	-0.0469995	0.999945	0.476061	0.999889	-0.233	0.999854		blue
XLOC_001016	LOC107198965	0.321747	NA	0.497997	NA	0.0336575	1	-0.140673	NA	0.973179	1	-0.648081	NA	0.859362	0.999945	1.65452	NA	-0.753462	NA		brown
XLOC_001017	CUFF.877.1	0.0785036	0.9906	0.375813	0.999945	0.823742	1	0.086628	NA	-0.0520666	1	-0.0372776	0.962561	0.303892	0.999945	0.708012	NA	-0.140149	NA		brown
XLOC_001018	CUFF.878.1	-0.734511	NA	0.135527	NA	0.326071	1	-0.806455	NA	0.563236	1	0.364252	NA	-1.03657	0.999945	0.769523	NA	-2.28545	NA		turquoise
XLOC_001019	PSMB6	0.498835	0.132022	-0.101249	0.999945	0.241617	1	0.384184	0.198926	0.0116041	1	-0.3622	0.114561	-0.807476	0.999945	-0.339962	0.999889	-0.011473	0.999854		blue
XLOC_001020	KIF1C,PCOLCE	1.18229	4.12314e-07	-0.0735861	0.999945	0.21976	1	0.820856	0.056098	0.37941	1	-1.00652	2.25293e-06	-0.51582	0.999945	-0.752872	0.999889	-0.340877	0.999854	2	blue
XLOC_001021	LRCH4	0.620101	0.0240032	-0.00753402	0.999945	0.0205507	1	0.397898	0.223606	0.214313	1	-0.554622	0.00514874	-0.264617	0.999945	-0.424143	0.999889	-0.199001	0.999854	2	blue
XLOC_001022	LOC107198967	0.782924	0.188278	-0.106502	0.999945	0.318592	1	0.57923	0.143628	0.0842491	1	-0.591457	0.114389	-0.841795	0.999945	-0.941801	0.999889	-0.556171	0.999854		blue
XLOC_001023	PPP1R35	1.13432	0.421742	-0.424491	0.999945	-0.081849	1	0.750617	NA	0.433384	1	-1.00253	0.169241	-1.2477	0.999945	-2.27281	NA	-1.13119	NA		blue
XLOC_001024	SLC25A11	0.645476	3.28582e-05	-0.00837437	0.999945	0.099966	1	0.442496	0.0742092	0.154081	1	-0.53943	8.45253e-05	-0.369325	0.999945	-0.257808	0.999889	-0.151006	0.999854	2	blue
XLOC_001025	PFN1	1.02328	0.000870007	-0.0856636	0.999945	0.295003	1	0.710915	0.0556374	0.27991	1	-0.854793	0.000728501	-0.333477	0.999945	-0.669782	0.999889	-0.402064	0.999854	2	blue
XLOC_001026	SPAG7	-0.0397992	0.647305	0.0904689	0.999945	0.0479164	1	0.0462278	0.853359	-0.147279	1	0.105048	0.557337	-0.6443	0.999945	-0.282838	0.999889	-0.0203026	0.999854		green
XLOC_001027	CAMTA2	1.18313	2.96878e-08	-0.143124	0.999945	0.237251	1	0.833633	0.0394393	0.331679	1	-0.983902	9.67388e-07	-0.358353	0.999945	-0.649384	0.999889	-0.409326	0.999854	2	blue
XLOC_001028	LOC107198972	0.874059	3.05763e-05	-0.048416	0.999945	0.119538	1	0.628935	0.0452269	0.165737	1	-0.698155	0.000159031	-0.294543	0.999945	-0.666486	0.999889	-0.263216	0.999854	2	blue
XLOC_001029	MEPCE	0.993457	0.00633523	-0.0914223	0.999945	0.26698	1	0.743626	0.0847416	0.135309	1	-0.748214	0.0110521	-1.07725	0.999945	-0.894167	0.999889	-0.201162	0.999854	2	blue
XLOC_001030	ACTL6B	0.825236	0.0932046	-0.032674	0.999945	0.295966	1	0.536762	0.266117	0.303728	1	-0.743117	0.0205242	0.183891	0.999945	-0.29787	0.999889	-0.11026	0.999854		blue
XLOC_001031	LOC107198984	0.256018	NA	-0.134623	NA	0.24881	1	-0.0683011	NA	0.642675	1	-0.487545	0.59587	1.38806	0.999945	-0.77563	NA	-0.693061	NA		brown
XLOC_001032	ALMS1	0.794544	4.64074e-05	-0.0473055	0.999945	0.0975791	1	0.491333	0.158368	0.337217	1	-0.738333	9.2009e-06	-0.304614	0.999945	-0.55951	0.999889	-0.339501	0.999854	2	blue
XLOC_001033	CUFF.893.1	0.176357	NA	0.0897634	NA	0.446866	1	-0.202615	NA	0.752233	1	-0.447593	NA	0.373803	0.999945	2.66606	NA	0.549926	NA		brown
XLOC_001034	CUFF.894.1	-0.266209	NA	-0.0712297	NA	0.0216133	1	0.320605	NA	-0.86441	1	0.678505	0.493107	1.72773	0.999945	0.421225	NA	0.0697348	NA		turquoise
XLOC_001035	CUFF.895.1	0.398508	NA	-0.384208	NA	0.247127	1	0.364629	NA	-0.12469	1	-0.224986	0.785116	0.0940999	0.999945	0.689195	NA	0.877268	NA		turquoise
XLOC_001036	CUFF.896.1	-0.797741	0.669004	-0.631079	0.999945	-0.624185	1	-0.404548	NA	-0.26637	1	0.748439	0.342811	-0.26742	0.999945	-1.16658	NA	-0.0218625	NA		turquoise
XLOC_001037	CUFF.897.1	0.191816	0.7375	-1.09691	0.607826	0.231953	1	-0.0686177	NA	0.466108	1	-0.35594	0.559871	-0.429151	0.999945	0.581713	NA	-0.165159	NA		grey
XLOC_001038	CUFF.898.1	-0.0415292	0.810918	-0.215685	0.999945	0.304515	1	-0.18943	0.764802	0.340217	1	-0.128437	0.819021	1.3293	0.999945	-0.440318	0.999889	0.0809542	0.999854		yellow
XLOC_001039	CUFF.899.1	0.224859	0.685255	-0.0165618	0.999945	0.113961	1	0.0558032	0.909838	0.256336	1	-0.291196	0.394762	0.0839752	0.999945	0.700507	0.999889	0.103051	0.999854		brown
XLOC_001040	CUFF.900.1	0.544916	0.527305	-0.415259	0.999945	0.142318	1	0.376025	0.445848	0.116529	1	-0.454051	0.245548	0.802125	0.999945	0.301748	0.999889	-0.0798263	0.999854		brown
XLOC_001041	CUFF.901.1	0.0642307	0.917255	-0.470331	0.999945	-0.491859	1	-0.0909692	NA	0.314418	1	-0.192569	0.792339	0.356418	0.999945	-1.07255	NA	-0.721058	NA		grey
XLOC_001042	CUFF.902.1	-0.569355	0.845664	1.88875	0.397775	0.183228	1	-0.309974	0.80816	-0.249588	1	0.571656	0.57536	0.847824	0.481783	1.05277	0.999889	-0.834423	0.999854		pink
XLOC_001043	CUFF.903.1	0.413697	NA	1.09658	NA	-1.40806	1	1.19708	NA	-1.5107	1	0.675904	NA	-0.668247	NA	-1.3672	NA	1.0708	NA		pink
XLOC_001044	CUFF.904.1	-1.35797	NA	1.88164	NA	0.751865	1	-0.794997	NA	-0.160896	1	1.11571	NA	1.98801	0.999945	2.12805	NA	-1.79366	NA		pink
XLOC_001045	CUFF.905.1	0.62336	NA	-0.521114	NA	0.51979	1	0.332785	NA	0.452564	1	-0.678911	NA	1.3507	0.999945	-2.04678	NA	-0.319065	NA		blue
XLOC_001046	CUFF.906.1	0.0017865	0.893849	-0.142085	0.999945	0.0341943	1	0.107117	0.842271	-0.211696	1	0.106201	0.82319	0.35077	0.999945	0.104677	0.999889	-0.734677	0.999854		greenyellow
XLOC_001047	EGR4	-0.6576	NA	-0.06927	NA	-0.702911	1	-0.675912	NA	0.462793	1	0.41214	NA	-2.8125	0.999945	0.759856	NA	0.359488	NA		red
XLOC_001048	FBXO41	0.14023	NA	-0.20471	NA	0.28682	1	-0.297335	NA	0.836379	1	-0.47497	NA	-1.48535	0.999945	-3.60386	NA	0.284188	NA		blue
XLOC_001049	CUFF.908.1	0.124501	0.141729	-0.00104766	1	-0.0343394	1	0.394044	0.376282	-0.56904	1	0.219463	0.588097	-0.709438	0.999945	-0.00202649	0.999889	0.549531	0.999854		purple
XLOC_001050	LOC107198987	3.48638	NA	-0.113682	NA	-0.825058	1	2.97674	NA	-0.0758535	1	-2.05928	NA	2.10709	NA	-4.12981	NA	-2.80079	NA		blue
XLOC_001051	LOC107198988	1.79959	3.31658e-05	-0.319267	0.999945	-0.00507958	1	1.3717	0.0325844	0.410904	1	-1.37615	0.000185814	-0.0637178	0.999945	-0.934221	0.999889	-0.592417	0.999854	2	blue
XLOC_001052	LOC107198992	1.46854	3.10258e-07	-0.144102	0.999945	0.126797	1	1.04065	0.045461	0.469266	1	-1.2356	1.38443e-06	-0.176817	0.999945	-0.917676	0.999889	-0.72706	0.922396	2	blue
XLOC_001053	LOC109022422	0.936507	0.0395433	0.0688146	0.999945	0.0127427	1	0.75822	0.0569732	-0.00506262	1	-0.646036	0.0463067	-0.171682	0.999945	-0.214019	0.999889	-0.387434	0.999854	2	blue
XLOC_001054	LOC107198993	1.9548	0.000322375	-0.6003	0.999945	0.566331	1	1.34941	NA	0.992643	1	-1.80731	2.31731e-05	-0.387811	0.999945	-0.408753	NA	-0.955778	NA	2	blue
XLOC_001055	CUFF.912.1	1.39886	2.36809e-07	-0.161061	0.999945	0.100231	1	0.980473	0.0507644	0.49505	1	-1.21033	7.08172e-08	0.156155	0.999945	0.222611	0.999889	-0.374887	0.999854	2	blue
XLOC_001056	CUFF.913.1	1.51537	3.51652e-08	-0.265219	0.999945	0.124701	1	1.03864	0.0592587	0.600465	1	-1.34336	1.37024e-08	0.466497	0.999945	-0.518293	0.999889	-0.411523	0.999854	2	blue
XLOC_001057	LOC107198994	0.862109	3.46968e-07	-0.0723077	0.999945	0.150998	1	0.582647	0.0619624	0.259008	1	-0.743121	5.49438e-07	-0.19478	0.999945	-0.41226	0.999889	-0.335905	0.999854	2	blue
XLOC_001058	B9D2	1.74209	NA	-1.43377	NA	-0.116903	1	1.35815	NA	0.313778	1	-1.31328	NA	-0.108939	0.999945	-0.210799	NA	-1.90076	NA		blue
XLOC_001059	B9D2,TGFB1	1.5335	9.69458e-07	-0.418453	0.967486	0.338152	1	1.05742	0.0698492	0.630823	1	-1.36157	3.37594e-07	-0.334211	0.999945	-0.350541	0.999889	-0.399054	0.999854	2	blue
XLOC_001060	LOC107198996	0.751517	0.288006	-0.233777	0.999945	0.302699	1	0.533207	0.328462	0.147404	1	-0.610251	0.128002	-0.453041	0.999945	-1.09248	0.999889	-0.899955	0.999854		blue
XLOC_001061	LOC107198997	1.44021	2.89676e-08	-0.354587	0.935891	0.443505	1	1.04858	0.0275357	0.375115	1	-1.16726	4.21914e-07	0.12866	0.999945	-0.406949	0.999889	-0.439991	0.999854	2	blue
XLOC_001062	MCL1	0.22106	NA	0.626832	NA	0.184887	1	-0.776229	NA	3.26898	1	-1.20511	NA	-1.50826	NA	0.20454	NA	-1.27032	NA		brown
XLOC_001063	KIAA0907	0.300504	0.00151938	-0.0271752	0.999945	0.0436591	1	0.192722	0.160895	0.082189	1	-0.263173	0.000333284	-0.0352008	0.999945	0.0623029	0.999889	-0.10542	0.999854	2	blue
XLOC_001064	RIT1	0.584719	0.000539385	0.0473929	0.999945	0.0356124	1	0.368625	0.160895	0.20802	1	-0.529607	0.000109062	0.102206	0.999945	0.254802	0.999889	-0.370837	0.994495	2	brown
XLOC_001065	ENSA,MCL1	0.428976	8.44434e-06	-0.0281101	0.999945	-0.0744043	1	0.320552	0.028339	0.0271496	1	-0.324688	0.000665342	-0.0481027	0.999945	0.163656	0.999889	0.0504272	0.999854	2	blue
XLOC_001066	GOLPH3L	0.644935	1.29922e-09	0.0856809	0.999945	0.0303385	1	0.489876	0.0127667	0.0424904	1	-0.478706	0.00010432	-0.12125	0.999945	-0.105337	0.999889	-0.0960444	0.999854	2	blue
XLOC_001067	HORMAD1	-0.310147	0.00366133	0.0822192	0.999945	-0.0277062	1	-0.168886	0.301364	-0.108376	1	0.291317	0.000587232	0.0244157	0.999945	0.112858	0.999889	0.0516113	0.999854	1	turquoise
XLOC_001068	LOC107199005	0.538607	0.597876	0.822615	0.941093	0.221317	1	0.255264	0.771782	0.423227	1	-0.599125	0.307508	1.68295	0.999945	-1.39963	0.999889	-1.59761	0.890898		brown
XLOC_001069	LOC107199006	0.0460477	0.892406	-0.00844899	0.999945	0.0134199	1	0.0962595	0.796398	-0.119857	1	0.0286344	0.929146	1.03785	0.999945	0.824853	0.999889	0.191351	0.999854		red
XLOC_001070	CUFF.931.1	-1.97494	NA	1.15205	NA	-2.64062	1	-0.841167	NA	-1.01753	1	2.03842	NA	2.94797	NA	1.70524	NA	-1.14913	NA		yellow
XLOC_001071	CUFF.932.1	-0.129706	NA	0.454264	NA	-0.880699	1	-0.0150331	NA	-0.177324	1	0.201669	0.840085	1.73651	0.999945	0.253763	NA	1.20427	NA		yellow
XLOC_001072	LOC107199011	0.806693	NA	-0.561322	NA	0.647819	1	0.5253	NA	0.159421	1	-0.68477	NA	1.43512	NA	-1.38304	NA	-0.959359	NA		#N/A
XLOC_001073	LOC107199007,LOC107199008	1.35839	0.0669363	-0.396751	0.999945	0.298714	1	1.06041	NA	0.165347	1	-1.00308	0.0397286	-0.139273	0.999945	0.270639	NA	-0.648097	NA		blue
XLOC_001074	COL1A1	2.66274	7.27675e-10	-0.245	0.999945	0.541149	1	2.01566	0.0400049	0.97477	1	-2.16414	9.47798e-07	0.0914169	0.999945	-0.877021	0.999889	-0.723131	0.999854	2	blue
XLOC_001075	PPP1R9B	1.62227	9.76074e-06	-0.126903	0.999945	0.0739309	1	1.19781	0.0397286	0.430691	1	-1.29572	4.26202e-05	-0.507738	0.999945	-0.950871	0.999889	-0.636186	0.999854	2	blue
XLOC_001076	CUFF.943.1,CUFF.943.2	1.958	0.00826722	-0.313361	0.999945	0.104768	1	1.3999	NA	0.827002	1	-1.71619	0.00122076	0.585959	0.999945	-0.370927	NA	0.381364	NA	2	blue
XLOC_001077	CUFF.944.1	1.87673	NA	-0.648868	NA	1.07712	1	1.29845	NA	1.01083	1	-1.74554	NA	0.643524	0.999945	0.741315	NA	-1.02325	NA		brown
XLOC_001078	CUFF.945.1	0.751129	NA	-0.776724	NA	0.702848	1	0.281505	NA	1.0045	1	-1.04143	NA	-0.289506	0.999945	-4.81292	NA	-0.784082	NA		blue
XLOC_001079	CUFF.946.1	1.95025	1.26757e-14	-0.215145	0.999945	0.300543	1	1.41272	0.0571975	0.662802	1	-1.61916	1.44345e-06	0.848519	0.999945	-0.586506	0.999889	-0.671573	0.890898	2	blue
XLOC_001080	LOC107199015,MROH7	-0.447993	0.394108	-0.639947	0.999945	-0.587968	1	0.0933955	0.92087	-0.674003	1	0.699379	0.261872	-0.485463	0.999945	1.38689	0.696967	-0.36452	0.999854		black
XLOC_001081	LOC107199013	-0.572421	0.738547	0.96793	0.798695	-0.287971	1	-0.365657	NA	-0.0774861	1	0.488227	0.430839	-0.0944709	0.999945	-0.036828	NA	0.983789	NA		yellow
XLOC_001082	CUFF.947.1	-0.00129909	0.776795	0.285442	0.999945	0.635691	1	-0.300306	NA	0.657729	1	-0.284183	0.775262	1.19113	0.999945	1.68988	NA	-0.807102	NA		brown
XLOC_001083	CUFF.950.1	-0.241531	0.923319	0.571455	0.999945	-0.0518776	1	-0.290104	NA	0.219269	1	0.0870667	0.920239	1.48834	0.999945	-2.02301	NA	-1.07948	NA		yellow
XLOC_001084	LOC107199017	1.4282	0.269147	-0.0841086	0.999945	0.227721	1	1.0959	NA	0.237824	1	-1.08007	0.130169	1.61477	0.999945	0.338601	NA	-0.817644	NA		brown
XLOC_001085	LOC107199018	1.4924	NA	0.239527	NA	-0.673992	1	1.54448	NA	-0.6863	1	-0.504737	NA	-0.256474	0.999945	-0.462476	NA	-1.6972	NA		blue
XLOC_001086	LOC107199017	0.414776	0.3885	-0.240333	0.999945	-0.124123	1	0.133769	0.820944	0.447025	1	-0.518828	0.170218	0.738711	0.999945	0.709257	0.999889	0.387284	0.999854		brown
XLOC_001087	LOC107199016	0.0642259	NA	-0.429083	NA	0.0472318	1	0.00677162	NA	0.0938077	1	-0.0955912	0.937965	-1.51887	0.999945	-1.80774	NA	0.52036	NA		magenta
XLOC_001088	CUFF.958.1,LOC107199018	0.704999	0.367956	0.526113	0.999945	-0.327913	1	0.496645	0.367146	0.128649	1	-0.57731	0.162911	-0.838533	0.999945	-1.15126	0.999889	-0.172814	0.999854		blue
XLOC_001089	CUFF.952.1	0.869869	NA	0.4003	NA	0.571727	1	0.953188	NA	-0.567714	1	-0.279476	0.790139	0.196722	0.999945	-0.951486	NA	-0.42477	NA		brown
XLOC_001090	CUFF.953.1	-0.331434	0.843813	-0.09872	0.999945	-0.580826	1	-0.218605	0.689964	-0.0457909	1	0.280424	0.555713	0.231441	0.999945	-0.257753	0.999889	-0.0437061	NA		red
XLOC_001091	CUFF.954.1	-1.57721	NA	-0.0479533	NA	-0.4294	1	-1.13054	NA	0.208525	1	1.25517	0.16705	0.363356	0.999945	0.834375	NA	0.400865	NA		red
XLOC_001092	CUFF.955.1	0.0977836	NA	0.0339957	NA	-0.191334	1	-0.11645	NA	0.412028	1	-0.261116	0.762159	0.257703	0.999945	-0.493517	NA	0.290431	NA		turquoise
XLOC_001093	CUFF.959.1	1.29433	NA	-0.492103	NA	0.292955	1	1.05194	NA	-0.103005	1	-0.813354	NA	-3.66995	0.999945	-0.110737	NA	0.0878508	NA		magenta
XLOC_001094	CISD3	0.223944	NA	-0.93244	NA	0.71712	1	-0.0296125	NA	0.510366	1	-0.397243	0.632576	-0.55903	0.999945	-1.05594	NA	0.00768669	NA		blue
XLOC_001095	MLLT6	0.979055	NA	0.0198954	NA	0.283307	1	0.585647	NA	0.564199	1	-0.967538	0.21686	-2.46442	0.999945	-0.815519	NA	0.0209616	NA		blue
XLOC_001096	EPOP	1.16217	0.0607747	-0.700811	0.84366	0.564539	1	0.888051	0.0997197	0.155158	1	-0.880161	0.0273894	-0.516517	0.999945	-0.0582401	0.999889	-0.319477	NA		blue
XLOC_001097	CUFF.963.1	0.710378	0.359103	0.198371	0.999945	-0.102535	1	0.350764	NA	0.536475	1	-0.775923	0.126739	0.854828	0.999945	0.524787	NA	0.925373	NA		brown
XLOC_001098	LOC107199022	3.17814	NA	0.695621	NA	0.222965	1	2.58046	NA	0.643425	1	-2.22279	NA	0.443154	NA	-2.47672	NA	0.845048	NA		brown
XLOC_001099	LOC107199023	0.879146	NA	-0.00228328	NA	0.817059	1	0.788826	NA	-0.211323	1	-0.514052	NA	0.53441	NA	-2.25543	NA	-1.24089	NA		blue
XLOC_001100	LOC107199024,LOC107199026	0.439563	0.0774283	-0.0206197	0.999945	0.19635	1	0.176967	0.667626	0.39258	1	-0.514181	0.0220928	0.317278	0.999945	0.00772496	0.999889	-0.205838	0.999854		brown
XLOC_001101	LOC107199024	-0.172835	0.951756	0.27448	0.999945	-0.0472026	1	-0.187578	NA	0.131376	1	0.0684318	0.919014	-0.64016	0.999945	0.971939	NA	-0.0278489	NA		grey
XLOC_001102	CUFF.973.1,CUFF.973.2	0.2039	0.840245	-0.263878	0.999945	0.112724	1	0.171391	0.6668	-0.0351847	1	-0.135889	0.682777	0.181106	0.999945	-0.635096	0.371096	-0.62166	0.99707		blue
XLOC_001103	LOC107199026	0.806693	NA	0.400466	NA	-0.313968	1	0.5253	NA	0.159421	1	-0.68477	NA	-1.30827	NA	1.36028	NA	-0.961961	NA		#N/A
XLOC_001104	LOC107199025,LOC107199028	0.303878	0.423413	0.00209486	0.999945	0.233818	1	0.174284	0.550148	0.130309	1	-0.289908	0.15805	0.733934	0.999945	0.0624398	0.999889	-0.0577645	0.999854		brown
XLOC_001105	LOC107199027	-0.496592	NA	0.0218704	NA	-0.610827	1	-0.747481	NA	0.906724	1	0.0664889	NA	-1.39853	NA	0.665057	NA	1.52789	NA		salmon
XLOC_001106	CUFF.974.1	0.177931	0.901753	-0.0335562	0.999945	0.134999	1	0.0963217	0.839031	0.0859514	1	-0.175604	0.639084	0.216552	0.999945	0.360336	0.999889	-0.743074	0.999854		brown
XLOC_001107	CUFF.975.1	0.409743	0.205067	-0.104781	0.999945	0.181915	1	0.241203	0.467926	0.169991	1	-0.384371	0.0745821	0.671012	0.999945	0.708909	0.999889	-0.238827	0.999854		brown
XLOC_001108	CUFF.976.1	0.144368	0.879153	-0.137368	0.999945	-0.0897756	1	0.0106826	0.987535	0.215351	1	-0.211117	0.661269	0.448581	0.999945	-0.400638	0.999889	-1.49791	0.598929		brown
XLOC_001109	CUFF.977.1	0.852117	0.110528	-0.0249734	0.999945	0.850662	1	0.508638	0.396485	0.377216	1	-0.803576	0.0324728	0.986868	0.999945	1.46463	0.999889	-0.603354	0.999854		brown
XLOC_001110	CUFF.978.1	-0.159268	0.985263	1.02157	0.993001	-0.149392	1	-0.133418	NA	0.0287249	1	0.10559	0.910529	-1.1218	0.999945	-0.306848	NA	0.0136324	NA		purple
XLOC_001111	CUFF.979.1	-0.481975	0.741307	-0.354377	0.999945	0.0512154	1	-0.130335	NA	-0.370837	1	0.559041	0.431179	-1.69344	0.999945	0.766065	NA	0.433562	NA		turquoise
XLOC_001112	CUFF.981.1,CUFF.981.2	0.085358	NA	0.405054	NA	0.652407	1	0.164632	NA	-0.208134	1	0.0365664	NA	-2.69899	NA	0.184821	NA	-0.965986	NA		#N/A
XLOC_001113	CUFF.984.1,CUFF.985.1,CUFF.986.1,CUFF.987.1	-0.278289	0.283404	0.0467857	0.999945	-0.059793	1	-0.175006	0.459556	-0.0558748	1	0.23962	0.147802	0.625078	0.224571	0.177911	0.999889	0.0272198	0.999854		yellow
XLOC_001114	CUFF.993.1,CUFF.994.1,CUFF.994.2	-0.454273	0.18313	0.495342	0.670211	-0.0551771	1	-0.487892	0.118375	0.312335	1	0.221173	0.527901	0.736961	0.999945	0.570456	0.999889	-0.333411	0.999854		yellow
XLOC_001115	CUFF.982.1	-0.565317	NA	-2.43016	NA	1.02959	1	0.0985453	NA	-0.859931	1	0.884686	NA	-0.849302	NA	1.13621	NA	-1.69378	NA		#N/A
XLOC_001116	CUFF.988.1	NA	NA	NA	NA	NA	NA	NA	NA	NA	NA	NA	NA	NA	NA	NA	NA	NA	NA		#N/A
XLOC_001117	CUFF.990.1	2.34469	NA	-0.278113	NA	0.335531	1	1.86401	NA	0.476424	1	-1.75111	NA	1.20045	0.999945	-0.74532	NA	-0.234888	NA		blue
XLOC_001118	CUFF.980.1	0.131561	NA	1.43644	NA	-0.56768	1	0.181063	NA	-0.114906	1	-0.0539345	NA	2.04205	0.999945	3.76819	NA	3.84698	NA		yellow
XLOC_001119	CUFF.983.1	0.653096	NA	0.760288	NA	0.513481	1	0.0732814	NA	1.42361	1	-1.11038	NA	2.73852	0.999945	0.413865	NA	0.252489	NA		tan
XLOC_001120	CUFF.989.1	-0.557596	0.738059	-0.0652668	0.999945	0.442663	1	-0.397661	NA	-0.00355373	1	0.445933	0.462465	-0.0893585	0.999945	-0.405061	NA	0.30841	NA		turquoise
XLOC_001121	CUFF.991.1	-0.0848907	0.560449	0.0726455	0.999945	0.0670374	1	0.0111318	0.962754	-0.144008	1	0.136227	0.38148	0.353248	0.999945	0.204296	0.999889	0.0790858	0.999854		greenyellow
XLOC_001122	CUFF.992.1	0.0758951	0.865778	0.423797	0.999945	0.0977223	1	0.205829	NA	-0.289931	1	0.091138	0.881924	0.228455	0.999945	0.594457	NA	-0.281122	NA		pink
XLOC_001123	CSRNP2	0.262523	0.842817	-0.375736	0.999945	0.251817	1	0.208224	0.653545	-0.0115998	1	-0.188412	0.629941	-0.0116259	0.999945	-0.0898355	0.999889	-0.0828604	0.999854		blue
XLOC_001124	MARS	0.983979	2.98407e-05	-0.117963	0.999945	0.147515	1	0.745825	0.0285144	0.106056	1	-0.732925	0.000902552	-0.588341	0.999945	-0.639528	0.999889	-0.28605	0.999854	2	blue
XLOC_001125	KIF5A	0.741507	NA	-0.540609	NA	-0.651688	1	0.128148	NA	1.46005	1	-1.16666	NA	-0.60467	0.999945	-1.24566	NA	-1.22006	NA		blue
XLOC_001126	CSRNP2	0.224051	NA	-0.953711	NA	0.21814	1	-0.128299	NA	0.771285	1	-0.537769	NA	-2.63907	NA	-1.90005	NA	2.19617	NA		blue
XLOC_001127	DDIT3	0.0683475	0.904388	-0.455633	0.999945	-0.111786	1	0.186718	0.788563	-0.252253	1	0.0796646	0.902258	-1.2044	0.999945	-1.35983	0.999889	-0.0715778	NA		blue
XLOC_001128	DCTN2	0.638449	0.00119888	-0.00778626	0.999945	0.135199	1	0.503688	0.0392605	-0.00180197	1	-0.449107	0.0133877	-0.623359	0.999945	-0.419118	0.999889	-0.0492536	0.999854	2	blue
XLOC_001129	CUFF.995.1	2.04037	NA	0.328984	NA	-0.175948	1	1.79319	NA	-0.12693	1	-1.14648	0.161989	-0.27689	0.999945	-1.84305	NA	-1.29974	NA		blue
XLOC_001130	CUFF.998.1	-0.342499	0.203951	0.10652	0.999945	0.0388683	1	-0.185898	0.46558	-0.117741	1	0.321173	0.0631579	0.427504	0.999945	-0.480434	0.999889	-0.181357	0.999854		yellow
XLOC_001131	LOC107199035,VANGL2	0.698667	0.0579156	-0.218062	0.999945	0.0870112	1	0.458828	0.23547	0.222892	1	-0.61604	0.0142288	0.159117	0.999945	-0.361751	0.999889	-0.536563	0.999854		blue
XLOC_001132	LOC107199038	-0.832948	NA	-0.643039	NA	-0.149142	1	-0.538117	NA	-0.0503119	1	0.651507	NA	-5.00679	NA	0.206325	NA	-1.05092	NA		midnightblue
XLOC_001133	LOC107199039	1.72481	0.000154125	-0.199449	0.999945	0.815626	1	1.2392	0.0828596	0.690437	1	-1.52304	1.79063e-05	-0.289526	0.999945	-0.129534	0.999889	-0.212821	0.999854	2	brown
XLOC_001134	CUFF.1002.1	0.459457	0.153616	-0.0885426	0.999945	0.554159	1	-0.010069	NA	0.946376	1	-0.76012	0.126519	0.679477	0.999945	-0.547649	NA	0.783907	NA		brown
XLOC_001135	UPF1	0.199388	0.0438054	0.00231224	0.999945	0.0279705	1	0.110054	0.425534	0.088646	1	-0.192402	0.00947673	-0.0709873	0.999945	-0.0320587	0.999889	-0.0489048	0.999854	2	blue
XLOC_001136	LOC107199041	NA	NA	NA	NA	NA	NA	NA	NA	NA	NA	NA	NA	NA	NA	NA	NA	NA	NA		#N/A
XLOC_001137	LOC107199044	-0.273942	0.756361	0.210096	0.999945	0.532044	1	-0.0453574	0.943943	-0.289844	1	0.354463	0.470445	-0.0909417	0.999945	-0.250674	0.999889	-0.210185	0.999854		grey
XLOC_001138	CERS1,GDF1	0.479671	0.439757	-0.114679	0.999945	0.0428718	1	0.369032	0.328035	0.0139953	1	-0.355642	0.251709	-0.735675	0.999945	0.190386	0.999889	0.102905	0.999854		blue
XLOC_001139	CUFF.1004.1	-1.33517	0.0151503	-0.454394	0.999945	-0.409004	1	-1.00928	0.0356154	0.22908	1	1.02179	0.0242332	0.0991711	0.999945	0.144415	0.999889	-0.253315	NA	1	turquoise
XLOC_001140	CUFF.1005.1	-0.841784	0.169076	-0.617169	0.89163	-0.246488	1	-0.417807	0.427521	-0.277633	1	0.80629	0.0382182	0.787673	0.999945	0.022249	0.999889	-0.0843103	0.999854		turquoise
XLOC_001141	CD37	0.680085	0.00133583	0.0485479	0.999945	0.347628	1	0.425443	0.16671	0.265347	1	-0.623773	0.00012312	0.231893	0.999945	-0.093098	0.999889	-0.0426911	0.999854	2	blue
XLOC_001142	CCDC155	0.770837	0.401823	-0.663111	0.999945	0.440731	1	0.445849	NA	0.427707	1	-0.770106	0.138529	0.345865	0.999945	-0.120635	NA	0.0357973	NA		blue
XLOC_001143	PIH1D1	0.951697	1.49479e-05	-0.21317	0.999945	0.0645431	1	0.601063	0.135282	0.418738	1	-0.883975	2.50667e-06	-0.240722	0.999945	-0.287837	0.999889	-0.279936	0.999854	2	blue
XLOC_001144	SLC17A7	1.32606	NA	1.26785	NA	-0.579466	1	0.967415	NA	0.159044	1	-0.971993	NA	1.17997	0.999945	-1.9822	NA	0.801386	NA		brown
XLOC_001145	RPL13A	0.172835	0.452995	0.0111458	0.999945	0.139394	1	0.156925	0.356407	-0.0521928	1	-0.100589	0.488839	-0.323067	0.999945	-0.379615	0.999889	-0.0821492	0.999854		blue
XLOC_001146	LOC107199047	1.39992	2.67508e-05	-0.224131	0.999945	0.203938	1	0.989875	0.0644194	0.4547	1	-1.18699	1.16254e-05	-0.765778	0.999945	-0.604775	0.999889	-0.422289	0.999854	2	blue
XLOC_001147	RASIP1	1.86458	0.000266877	-0.157628	0.999945	0.301558	1	1.45288	0.0352604	0.319929	1	-1.36111	0.00141635	-0.577767	0.999945	-1.46523	0.999889	-0.69248	0.999854	2	blue
XLOC_001148	LOC107199045	1.46618	4.96229e-14	-0.876174	4.93544e-05	0.378617	1	1.03396	0.0731029	0.502641	1	-1.25069	7.52822e-07	-0.0292655	0.999945	0.481114	0.999889	0.153856	0.999854	2	blue
XLOC_001149	BAX	1.36117	2.12851e-12	0.0042674	0.999945	0.0963753	1	0.941716	0.0392605	0.488414	1	-1.18287	5.53069e-11	0.137789	0.999945	-0.17048	0.999889	-0.33956	0.999854	2	blue
XLOC_001150	ALDH16A1,FLT3LG	1.22236	5.37018e-07	-0.155463	0.999945	0.351372	1	0.865959	0.0428078	0.345829	1	-1.01649	2.72245e-06	-0.373689	0.999945	-0.581975	0.999889	-0.228159	0.999854	2	blue
XLOC_001151	DHDH	0.92029	NA	-0.754564	NA	0.659685	1	0.867741	NA	-0.304155	1	-0.463577	NA	0.417655	0.999945	0.522696	NA	-1.66263	NA		brown
XLOC_001152	LOC107199058	2.04762	4.99276e-05	-0.262001	0.999945	0.302638	1	1.6076	0.0239894	0.36072	1	-1.47829	0.000461825	-0.120605	0.999945	-1.34583	0.999889	0.120228	0.999854	2	blue
XLOC_001153	LOC107199059	0.472494	0.635918	-0.0464555	0.999945	0.0132293	1	0.233465	NA	0.312695	1	-0.501189	0.304853	-0.430221	0.999945	0.937434	NA	-0.0483053	NA		blue
XLOC_001154	CUFF.1019.1	0.84958	0.0103193	-0.0136576	0.999945	-0.0341928	1	0.588916	0.113864	0.22665	1	-0.716296	0.00243311	0.0401545	0.999945	0.508199	0.999889	-0.150632	0.999854	2	blue
XLOC_001155	LOC107199060	0.474282	0.519341	-0.0900478	0.999945	-0.0231442	1	0.346444	0.435947	0.053247	1	-0.37251	0.284611	-0.56949	0.999945	-0.47233	0.999889	-0.55011	0.999854		blue
XLOC_001156	LOC107199057	0.350849	0.173998	-0.185564	0.999945	-0.108712	1	0.262011	0.212843	0.0211208	1	-0.267919	0.100468	-0.0398663	0.999945	0.0609557	0.999889	-0.0469499	0.999854		blue
XLOC_001157	LOC107199059	1.24255	7.2914e-10	-0.146558	0.999945	0.219563	1	0.938178	0.0127667	0.19744	1	-0.943821	6.98123e-06	-0.143725	0.999945	-0.506276	0.999889	-0.460279	0.995235	2	blue
XLOC_001158	CUFF.1020.1	0.923279	0.0491289	-0.135606	0.999945	-0.0970641	1	0.795476	0.046419	-0.114937	1	-0.572778	0.106094	0.345946	0.999945	0.364256	0.999889	0.0588767	0.999854	2	blue
XLOC_001159	CUFF.1021.1	0.936184	0.000487323	-0.135366	0.999945	0.124517	1	0.694633	0.045474	0.137128	1	-0.7206	0.00138145	-0.744791	0.999945	0.188581	0.999889	0.0842953	0.999854	2	blue
XLOC_001160	G6PC3	1.69445	0.0104236	-0.439976	0.999945	0.0511818	1	1.29634	0.0742092	0.360526	1	-1.29798	0.00630703	-0.502377	0.999945	-0.153499	0.999889	-0.199491	NA	2	blue
XLOC_001161	CUNH17orf53	1.00224	0.000158359	0.00479846	0.999945	-0.0939502	1	0.77129	0.0301959	0.087243	1	-0.737676	0.0022475	-0.108161	0.999945	-0.416783	0.999889	-0.662378	0.831987	2	blue
XLOC_001162	ASB16	2.55526	NA	-0.214918	NA	0.229939	1	2.05346	NA	0.129644	1	-1.71349	NA	2.05437	NA	-4.01992	NA	1.63934	NA		#N/A
XLOC_001163	LOC107199067	NA	NA	NA	NA	NA	NA	NA	NA	NA	NA	NA	NA	NA	NA	NA	NA	NA	NA		#N/A
XLOC_001164	LOC107199068	-0.132405	NA	0.666103	NA	-0.800668	1	-0.035027	NA	-0.673244	1	0.454591	NA	2.53864	NA	-5.32966	NA	-2.25456	NA		#N/A
XLOC_001165	LSM12	0.29574	0.284861	0.0137175	0.999945	0.119139	1	0.186622	0.418941	0.0890288	1	-0.26339	0.101583	0.042344	0.999945	-0.0502255	0.999889	-0.411927	0.995235		blue
XLOC_001166	HDAC5	1.18657	1.03767e-05	-0.144997	0.999945	0.164819	1	0.884936	0.0312568	0.192038	1	-0.904033	0.00028635	-0.714348	0.999945	-0.87668	0.999889	-0.279295	0.999854	2	blue
XLOC_001167	LOC107199066	0.778705	0.0287953	-0.070009	0.999945	0.0204829	1	0.501131	0.22952	0.280352	1	-0.700057	0.00580094	-0.798249	0.999945	-0.343729	0.999889	-0.419231	0.999854	2	blue
XLOC_001168	LOC107199069	1.5792	0.111605	-0.104963	0.999945	0.445275	1	1.07259	NA	0.655797	1	-1.4114	0.0293984	-1.1781	0.999945	-1.74253	NA	-0.408759	NA		blue
XLOC_001169	LOC107199071	1.01787	0.197296	-0.877008	0.714157	0.668538	1	0.748316	0.24189	0.187876	1	-0.810015	0.0837233	0.193847	0.999945	-0.762402	0.999889	0.681843	NA		blue
XLOC_001170	SHARPIN	1.37705	NA	0.109182	NA	0.565162	1	1.3268	NA	-0.477955	1	-0.586071	NA	-2.48911	0.999945	0.69068	NA	-1.75446	NA		blue
XLOC_001171	MAF1	1.4198	0.00137616	-0.213962	0.999945	0.333786	1	1.05115	0.0600142	0.350178	1	-1.14078	0.000611051	-0.439389	0.999945	-0.180603	0.999889	0.26217	0.999854	2	blue
XLOC_001172	LOC107199074	-0.0360997	0.464727	0.0445408	0.999945	-0.135763	1	-0.138618	0.562163	0.235362	1	-0.0815957	0.712881	0.0632781	0.999945	0.242698	0.999889	-0.175928	0.999854		brown
XLOC_001173	LOC107199075	0.160742	0.538035	-0.151797	0.999945	-0.0195117	1	0.132256	0.381862	-0.0201619	1	-0.109407	0.394762	0.33486	0.999945	0.0387546	0.999889	0.133044	0.999854		blue
XLOC_001174	CUFF.1034.1	0.498473	NA	0.101497	NA	1.45835	1	-0.43124	NA	2.07854	1	-1.1928	NA	3.6858	NA	-3.66073	NA	-2.60097	NA		brown
XLOC_001175	LOC107199076	NA	NA	NA	NA	NA	NA	NA	NA	NA	NA	NA	NA	NA	NA	NA	NA	NA	NA		#N/A
XLOC_001176	CUFF.1035.1	-0.365896	0.693004	0.285877	0.999945	-0.0907252	1	-0.367262	0.418045	0.200468	1	0.198341	0.668962	0.0437117	0.999945	0.198927	0.999889	-0.474038	0.999854		yellow
XLOC_001177	CUFF.1036.1	-0.427757	NA	-0.068652	NA	0.953375	1	-0.353166	NA	0.0958393	1	0.253179	0.84643	4.11707	0.999945	-2.45705	NA	-1.34133	NA		brown
XLOC_001178	BIN2,SMAGP	0.501641	0.0867122	-0.000375564	1	0.0569334	1	0.307443	0.328165	0.193393	1	-0.46324	0.0199493	0.447979	0.999945	-0.309116	0.999889	-0.446291	0.999854		brown
XLOC_001179	POU6F1	0.761055	0.0628614	-0.177774	0.999945	0.298783	1	0.53227	0.204655	0.186061	1	-0.633613	0.0236997	-0.897995	0.999945	-0.335688	0.999889	-0.433629	0.999854		blue
XLOC_001180	CELA1	NA	NA	NA	NA	NA	NA	NA	NA	NA	NA	NA	NA	NA	NA	NA	NA	NA	NA		#N/A
XLOC_001181	DAZAP2	0.582621	0.529881	-0.341164	0.999945	0.430074	1	0.384447	0.512775	0.142868	1	-0.498579	0.262255	-0.530869	0.999945	-1.72774	0.999889	-0.167152	0.999854		blue
XLOC_001182	CUFF.1043.1	0.197264	0.0237756	-0.0465313	0.999945	0.000383713	1	0.181006	0.0370132	-0.0622985	1	-0.113254	0.202945	-0.119085	0.999945	-0.006652	0.999889	0.0673986	0.999854	2	blue
XLOC_001183	SELENOI	0.148002	0.490905	-0.103247	0.999945	-0.0419884	1	0.148741	0.310943	-0.0734884	1	-0.0722688	0.609675	-0.258465	0.999945	-0.0408904	0.999889	-0.00649236	0.999854		blue
XLOC_001184	CUFF.1046.1,CUFF.1047.1	0.138402	0.787461	0.0345482	0.999945	-0.0269544	1	0.0836488	0.724118	0.0448715	1	-0.125848	0.480056	0.122412	0.999945	-0.190844	0.999889	-0.239503	0.999854		brown
XLOC_001185	CUFF.1040.1	-0.407453	0.876642	0.4449	0.999945	0.85721	1	-0.0971128	NA	-0.370675	1	0.490326	0.636783	-0.0171878	0.999945	1.14759	NA	-2.1296	NA		lightcyan
XLOC_001186	CUFF.1041.1	0.177557	0.785763	-0.180721	0.999945	0.0341827	1	0.133097	0.598321	0.00449083	1	-0.134807	0.526648	0.06644	0.999945	-0.230529	0.999889	-0.0137332	0.999854		blue
XLOC_001187	CUFF.1042.1	-1.70571	NA	-1.23846	NA	0.332812	1	-1.1089	NA	0.0409601	1	1.4424	NA	1.48751	NA	-0.331897	NA	-1.39856	NA		turquoise
XLOC_001188	CUFF.1045.1	-0.25502	0.959039	0.571114	0.999945	0.533858	1	-0.170945	NA	-0.04079	1	0.224657	0.781354	-0.364664	0.999945	-0.273566	NA	-1.25576	NA		yellow
XLOC_001189	CUFF.1048.1	4.02258	NA	0.794678	NA	-1.04835	1	2.67734	NA	2.35791	1	-3.89647	NA	-4.07773	NA	2.63065	NA	-2.62992	NA		#N/A
XLOC_001190	CUFF.1049.1	-0.0844477	0.855406	0.0098442	0.999945	-0.218335	1	0.13873	NA	-0.384418	1	0.258577	0.722197	-0.0179705	0.999945	-0.854761	NA	-1.06305	NA		pink
XLOC_001191	CUFF.1050.1	0.0118969	0.73171	0.542596	0.518153	0.064294	1	0.125194	0.74152	-0.227004	1	0.106935	0.740098	0.122261	0.999945	-0.138105	0.999889	-0.72479	0.908144		pink
XLOC_001192	CUFF.1051.1	0.640369	0.418125	-0.81794	0.559584	0.315063	1	0.545577	0.270554	-0.0874186	1	-0.406307	0.342174	0.373869	0.999945	1.09337	0.999889	0.583361	0.999854		blue
XLOC_001193	LOC107199084,LOC107199085	1.46424	1.61626e-12	-0.198202	0.999945	0.15346	1	1.03548	0.0301846	0.476611	1	-1.23175	1.478e-09	-0.649307	0.999945	-0.629722	0.999889	-0.369449	0.999854	2	blue
XLOC_001194	LOC107199086	1.99727	NA	-0.960493	NA	1.06608	1	1.52716	NA	0.222899	1	-1.50299	NA	1.26837	NA	-1.16335	NA	-0.0538346	NA		#N/A
XLOC_001195	LOC107199087	0.806693	NA	0.400466	NA	-0.313968	1	0.5253	NA	0.159421	1	-0.68477	NA	-1.30827	NA	1.36028	NA	-0.961961	NA		#N/A
XLOC_001196	LOC107199085	NA	NA	NA	NA	NA	NA	NA	NA	NA	NA	NA	NA	NA	NA	NA	NA	NA	NA		#N/A
XLOC_001197	LOC107199094	1.11774	0.066239	-0.528715	0.999945	0.235017	1	0.842703	0.119302	0.172131	1	-0.855552	0.031542	-0.979345	0.999945	-0.430687	0.999889	0.165741	0.999854		blue
XLOC_001198	CUFF.1055.1	0.703913	0.0057551	-0.0560001	0.999945	0.0329633	1	0.450063	0.192413	0.256008	1	-0.633615	0.00106883	-0.688825	0.999945	-0.434491	0.999889	-0.210805	0.999854	2	blue
XLOC_001199	CUFF.1056.1,LOC107199092	0.598715	0.335745	-0.0832212	0.999945	0.136002	1	0.367747	0.485656	0.242259	1	-0.555759	0.127769	-0.000325137	0.999945	0.222569	0.999889	-0.291315	0.999854		blue
XLOC_001200	LOC107199090,LOC107199093	0.988361	0.000184233	-0.191839	0.999945	0.241268	1	0.728842	0.0468101	0.16924	1	-0.769725	0.000779841	-0.623709	0.999945	-0.524246	0.999889	-0.298004	0.999854	2	blue
XLOC_001201	APEX1	0.721815	0.00245329	-0.0897432	0.999945	0.138429	1	0.451752	0.192591	0.27986	1	-0.660289	0.000466257	-0.209458	0.999945	-0.506131	0.999889	-0.0610886	0.999854	2	blue
XLOC_001202	LOC107199092	1.82974	NA	-0.65638	NA	-1.18591	1	1.47937	NA	0.14617	1	-1.25561	0.0620564	0.85343	0.999945	-0.939064	NA	0.193195	NA		magenta
XLOC_001203	OSGEP	0.835617	0.000467891	-0.111521	0.999945	0.159995	1	0.610082	0.0549825	0.136082	1	-0.656909	0.00109873	-0.409438	0.999945	-0.360394	0.999889	-0.334523	0.999854	2	blue
XLOC_001204	TMEM55B	0.890555	0.154622	-0.167917	0.999945	0.152251	1	0.678235	0.174368	0.0809259	1	-0.667175	0.0844085	0.215171	0.999945	-0.947914	0.999889	-0.492963	0.999854		blue
XLOC_001205	CUFF.1054.1	0.880456	0.0265965	-0.138023	0.999945	0.125462	1	0.540049	0.270554	0.423317	1	-0.841556	0.00329747	0.0407486	0.999945	-0.331635	0.999889	-0.49136	0.999854	2	blue
XLOC_001206	CUFF.1058.1	1.0069	0.00541267	-0.0788856	0.999945	0.0213561	1	0.634277	0.215118	0.473671	1	-0.949336	0.000636956	0.1183	0.999945	-0.129806	0.999889	-0.384255	0.999854	2	blue
XLOC_001207	CUFF.1059.1	1.33236	0.071764	-0.285177	0.999945	0.102611	1	1.02841	NA	0.175619	1	-0.995775	0.0359765	0.226429	0.999945	0.560808	NA	-0.587203	NA		blue
XLOC_001208	LOC107199095	-1.52601	NA	-2.29778	NA	0.00229433	1	-0.831848	NA	-0.503618	1	1.39804	NA	-3.33887	NA	0.0700928	NA	3.63147	NA		turquoise
XLOC_001209	CUFF.1063.1	-0.330106	0.783037	0.190542	0.999945	0.0690772	1	-0.155512	0.797205	-0.156921	1	0.330581	0.479765	0.470265	0.999945	0.589642	0.999889	-1.27556	0.810533		yellow
XLOC_001210	CUFF.1065.1	-0.661979	0.59919	0.170313	0.999945	-0.261822	1	-0.201963	NA	-0.439549	1	0.733644	0.281914	-1.32163	0.999945	-1.18928	NA	0.807505	NA		black
XLOC_001211	LOC107199096	0.80201	NA	-1.385	NA	-0.14085	1	0.625457	NA	0.0490098	1	-0.614505	NA	1.97102	NA	-0.747862	NA	3.01273	NA		magenta
XLOC_001212	LOC107199097	1.21806	0.00366515	-0.0403724	0.999945	0.294207	1	0.82142	0.144948	0.466919	1	-1.08229	0.00060539	0.166874	0.999945	-1.04718	0.999889	-0.343193	0.999854	2	blue
XLOC_001213	LOC107199102	1.09822	0.000500787	-0.09337	0.999945	0.18221	1	0.843663	0.0359903	0.11231	1	-0.805863	0.00310793	-0.521474	0.999945	-0.79658	0.999889	-0.354614	0.999854	2	blue
XLOC_001214	LOC107199099	1.35705	0.00968304	-0.344713	0.999945	0.196456	1	0.951288	0.159696	0.507981	1	-1.17711	0.00243311	-1.48088	0.999945	-0.342499	0.999889	-0.304527	0.999854	2	blue
XLOC_001215	CCS	0.825901	0.185028	-0.0742595	0.999945	0.390057	1	0.64771	0.194636	0.0104844	1	-0.579147	0.146347	-0.522845	0.999945	-1.56186	0.999889	-0.322035	0.999854		blue
XLOC_001216	LOC107199101	1.05496	0.0578928	-0.145114	0.999945	0.236059	1	0.823976	0.113691	0.0839975	1	-0.768756	0.0505567	-0.798841	0.999945	-0.714092	0.999889	-0.578048	0.999854		blue
XLOC_001217	CUFF.1070.1	0.609463	0.548479	-0.421325	0.999945	0.378093	1	0.418652	0.477035	0.141823	1	-0.512795	0.262284	1.13047	0.999945	0.339616	0.999889	-0.426868	NA		brown
XLOC_001218	LOC107199103	0.974805	NA	-1.58562	NA	-0.727258	1	0.460109	NA	0.758562	1	-1.0514	NA	1.34349	0.999945	0.709108	NA	-1.9703	NA		blue
XLOC_001219	LOC107199104	0.444409	NA	0.031731	NA	-0.44814	1	0.0284213	NA	0.828343	1	-0.699952	NA	-0.46126	NA	-1.0845	NA	2.53254	NA		grey
XLOC_001220	CUFF.1071.1	NA	NA	NA	NA	NA	NA	NA	NA	NA	NA	NA	NA	NA	NA	NA	NA	NA	NA		#N/A
XLOC_001221	CUFF.1072.1	0.654884	0.662807	-0.114874	0.999945	0.30819	1	0.529558	NA	-0.0306761	1	-0.452892	0.448668	-0.787241	0.999945	-0.567942	NA	-0.703775	NA		blue
XLOC_001222	LOC107199106	0.155534	0.485515	-0.0430356	0.999945	0.167059	1	0.0288066	0.927505	0.189832	1	-0.209523	0.280538	-0.887023	0.999945	0.113284	0.999889	-0.260001	0.999854		blue
XLOC_001223	TRIM35	0.473817	0.0120393	-0.0223886	0.999945	0.126176	1	0.42951	0.0433	-0.126965	1	-0.268176	0.163363	-0.715148	0.33039	-0.257926	0.999889	-0.171604	0.999854	2	blue
XLOC_001224	S1PR2	2.07483	0.000216522	-0.413907	0.999945	0.596057	1	1.51411	NA	0.792763	1	-1.76802	4.17098e-05	-0.7532	0.999945	0.0792072	NA	-0.703436	NA	2	blue
XLOC_001225	LOC107199108	1.53463	0.173029	-0.167037	0.999945	0.123672	1	1.29915	NA	-0.0478335	1	-0.963494	0.153424	-0.375121	0.999945	-1.16313	NA	-0.795864	NA		blue
XLOC_001226	LOC107199109	1.28295	0.000426459	-0.0472871	0.999945	0.346644	1	0.961735	0.0455758	0.2353	1	-0.991473	0.00117002	-0.53263	0.999945	-0.761775	0.999889	-0.491679	0.999854	2	blue
XLOC_001227	LOC107199108	2.11174	NA	-0.204598	NA	1.11271	1	1.82155	NA	-0.0785294	1	-1.21229	NA	-2.52289	NA	-3.13303	NA	3.38727	NA		blue
XLOC_001228	LOC107199109	1.31114	NA	-0.776718	NA	-1.24709	1	0.540474	NA	1.53516	1	-1.61554	NA	-0.104825	NA	2.70944	NA	-1.55199	NA		blue
XLOC_001229	CUFF.1082.1	0.552899	0.0649911	0.0172061	0.999945	-0.284828	1	0.232421	0.623887	0.490074	1	-0.638736	0.0151143	0.618773	0.999945	0.0588303	0.999889	-0.150447	0.999854		blue
XLOC_001230	LOC107199110	0.809617	0.000510629	0.0123012	0.999945	-0.0935003	1	0.463681	0.266117	0.461857	1	-0.809633	2.98129e-05	-0.166815	0.999945	0.323292	0.999889	-0.422047	0.999854	2	blue
XLOC_001231	CUFF.1084.1	1.01083	0.00721385	-0.156796	0.999945	0.145073	1	0.764063	0.0562922	0.131279	1	-0.773752	0.00490086	0.0390971	0.999945	0.192613	0.999889	-0.289466	0.999854	2	blue
XLOC_001232	LOC107199111	-0.129167	0.147736	-0.152484	0.999945	0.0809148	1	-0.323113	0.317232	0.492712	1	-0.118161	0.729955	0.613459	0.999945	0.0300781	0.999889	0.240903	0.999854		brown
XLOC_001233	LOC107199112	0.659451	NA	-0.192287	NA	-0.0421087	1	0.564567	NA	-0.086838	1	-0.414515	NA	0.146744	0.999945	-2.03848	NA	0.856292	NA		blue
XLOC_001234	CUFF.1091.1,CUFF.1092.1,LOC107199111	0.133986	0.837316	-0.0101982	0.999945	0.164606	1	0.112902	0.617117	-0.0229339	1	-0.0890528	0.654371	0.276485	0.999945	-0.137031	0.999889	0.227403	0.999854		brown
XLOC_001235	CUFF.1085.1	-0.363007	0.760421	0.0763842	0.999945	0.113877	1	-0.191438	0.722421	-0.137716	1	0.348514	0.426624	0.0583992	0.999945	-0.717097	0.999889	-0.217291	NA		yellow
XLOC_001236	CUFF.1086.1	-0.232589	NA	0.570122	NA	-0.167351	1	-0.106715	NA	-0.132218	1	0.245912	0.817934	2.73758	0.999945	0.159808	NA	-0.732552	NA		yellow
XLOC_001237	CUFF.1087.1	1.24859	NA	0.155009	NA	-0.52346	1	1.11869	NA	-0.200223	1	-0.720394	0.405646	-0.796676	0.999945	0.360599	NA	-0.480528	NA		blue
XLOC_001238	CUFF.1088.1	0.98934	0.0991658	0.247638	0.999945	-0.180364	1	0.612299	0.340427	0.476907	1	-0.938218	0.0209771	0.78206	0.999945	0.312622	0.999889	-0.727592	0.999854		blue
XLOC_001239	LOC107199113	0.575072	NA	-0.470187	NA	0.35261	1	-0.516855	NA	2.23927	1	-1.56325	NA	-2.56086	NA	-3.46126	NA	1.74771	NA		#N/A
XLOC_001240	CUFF.1094.1	1.94471	NA	0.617962	NA	2.41864	1	1.16119	NA	2.30642	1	-2.35623	NA	-0.989844	NA	-0.13169	NA	-3.69715	NA		brown
XLOC_001241	CUFF.1096.1	-0.881639	NA	0.0666648	NA	-0.0616382	1	-1.03889	NA	0.852635	1	0.421697	0.75233	1.86399	0.999945	3.57827	NA	1.14279	NA		yellow
XLOC_001242	CUFF.1097.1	-0.714009	0.651113	0.0370517	0.999945	0.640468	1	-0.676878	NA	0.354542	1	0.44285	0.60514	0.603738	0.999945	2.29979	NA	0.296122	NA		yellow
XLOC_001243	CUFF.1098.1	-0.415624	0.611003	0.0945273	0.999945	0.580902	1	-0.598068	0.470106	0.603497	1	0.0769334	0.932318	1.18212	0.999945	2.10043	0.999889	0.130699	0.999854		yellow
XLOC_001244	CUFF.1099.1	0.158391	NA	-0.450934	NA	1.37195	1	-1.9578	NA	4.10315	1	-2.03091	NA	-5.88948	0.999945	6.57307	NA	-5.39522	NA		#N/A
XLOC_001245	CUFF.1100.1	-0.927885	2.92219e-05	0.106037	0.999945	-0.231347	1	-0.420762	0.294265	-0.34745	1	0.905973	1.20897e-06	0.0191024	0.999945	-0.329425	0.999889	-0.27268	0.999854	1	turquoise
XLOC_001246	CUFF.1101.1	-2.24899	NA	-0.953419	NA	0.58538	1	-1.83814	NA	0.78011	1	1.65381	NA	3.80016	NA	0.657733	NA	0.403685	NA		red
XLOC_001247	LOC107199117,LOC107199118	3.60131	NA	-0.231364	NA	-0.570659	1	2.89007	NA	1.05872	1	-2.79359	NA	1.49598	NA	-0.201884	NA	-0.598612	NA		blue
XLOC_001248	SCYL1	1.93601	0.0253253	0.128539	0.999945	0.426273	1	1.82587	0.0395637	-0.457413	1	-0.998598	0.220332	-1.33401	0.999945	0.019284	0.862693	-0.472363	0.999854	2	blue
XLOC_001249	LOC107199118	-0.463065	0.5468	0.224452	0.999945	0.0878848	1	-0.509626	0.245369	0.339711	1	0.208548	0.716003	1.19676	0.999945	0.00911263	0.999889	-0.718722	0.999854		yellow
XLOC_001250	FRMD8,LOC107199117	1.31108	0.00537959	-0.239012	0.999945	0.0924985	1	0.912821	0.127646	0.436366	1	-1.13239	0.00127544	-0.299334	0.999945	-0.474279	0.999889	-0.866547	0.999854	2	blue
XLOC_001251	LOC107199125	0.0003818	NA	-0.0088348	NA	-0.592544	1	0.464231	NA	-0.843016	1	0.471881	NA	-1.77055	NA	-0.986658	NA	-0.710633	NA		grey
XLOC_001252	LOC107199124	1.13543	0.0291959	-0.127858	0.999945	0.15883	1	0.77783	0.19073	0.394125	1	-0.986273	0.00691596	-0.811716	0.999945	-0.800726	0.999889	-0.110219	0.999854	2	blue
XLOC_001253	LOC107199121	0.0724499	NA	0.549379	NA	0.385617	1	0.267894	NA	-0.405666	1	0.160982	NA	3.13607	NA	-0.171541	NA	-0.636629	NA		yellow
XLOC_001254	CS	1.00789	3.05899e-05	0.0602981	0.999945	0.0184364	1	0.700403	0.0673992	0.271529	1	-0.839568	7.13391e-05	-0.611328	0.999945	-0.914717	0.999889	-0.113458	0.999854	2	blue
XLOC_001255	CNPY2	1.18339	1.89655e-09	-0.139025	0.999945	0.179044	1	0.851905	0.0269128	0.285335	1	-0.957573	4.98915e-07	-0.453523	0.999945	-0.340885	0.999889	-0.166654	0.999854	2	blue
XLOC_001256	LOC107199119	1.31216	NA	-0.458712	NA	0.280593	1	0.849217	NA	0.672044	1	-1.24745	0.0515749	0.559113	0.999945	0.204718	NA	-0.0617863	NA		blue
XLOC_001257	PAN2	0.550126	0.00293794	0.0303176	0.999945	0.0305178	1	0.349228	0.195718	0.190227	1	-0.492529	0.00104662	-0.443432	0.999945	-0.36787	0.999889	-0.187362	0.999854	2	blue
XLOC_001258	CUFF.1110.1	0.948933	0.150367	-0.015821	0.999945	0.554815	1	0.789951	0.135803	-0.0648574	1	-0.617599	0.166556	-0.425032	0.999945	-0.529703	0.999889	-0.794234	0.999854		blue
XLOC_001259	LOC107199126	1.03614	7.6374e-06	-0.033056	0.999945	0.150937	1	0.698217	0.0812663	0.351855	1	-0.902798	7.71098e-06	-0.692643	0.999945	-0.627171	0.999889	-0.160883	0.999854	2	blue
XLOC_001260	LOC107199127	0.085351	NA	0.400466	NA	-0.313968	1	0.5253	NA	-0.922584	1	0.397234	NA	0.072886	NA	-0.00365657	NA	-0.966002	NA		#N/A
XLOC_001261	LOC107199128	1.55718	NA	1.35046	NA	0.0303921	1	1.2218	NA	0.538032	1	-1.46156	NA	0.919228	NA	2.35284	NA	-2.21108	NA		#N/A
XLOC_001262	CUFF.1113.1	0.05331	0.819434	0.35411	0.999945	0.156455	1	-0.138693	NA	0.407434	1	-0.225711	0.720041	0.998575	0.999945	0.663831	NA	0.273616	NA		brown
XLOC_001263	LOC107199131	0.656182	0.0998543	0.73713	0.581624	0.330202	1	0.272287	0.665188	0.563616	1	-0.755471	0.0320434	-0.203133	0.999945	1.65849	0.999889	-0.105282	0.999854		brown
XLOC_001264	CUFF.1114.1	1.00138	0.0973866	-0.129317	0.999945	-0.0305743	1	0.709563	0.209738	0.249702	1	-0.824861	0.0334657	-0.945195	0.999945	-0.943012	0.999889	-0.284076	0.999854		blue
XLOC_001265	CUFF.1115.1	0.539169	0.00325068	0.226079	0.948818	0.152188	1	0.32638	0.211946	0.22247	1	-0.502895	0.000290118	0.0624302	0.999945	-0.173774	0.999889	-0.0200531	0.999854	2	blue
XLOC_001266	CUFF.1116.1,CUFF.1116.2	0.538979	0.0919002	-0.0754021	0.999945	0.300159	1	0.396484	0.179793	0.0582933	1	-0.418966	0.0552938	-0.167466	0.999945	-0.352296	0.999889	-0.152259	0.999854		blue
XLOC_001267	LOC107199129,LPAR2	0.275691	0.0786364	0.0643402	0.999945	0.0628042	1	0.167377	0.313839	0.0966467	1	-0.252566	0.0153257	-0.173281	0.999945	0.107075	0.999889	-0.128654	0.999854		blue
XLOC_001268	LOC107199130	1.81722	NA	-0.677877	NA	0.905324	1	1.45995	NA	0.108026	1	-1.33464	NA	0.827143	NA	-2.96218	NA	0.614111	NA		#N/A
XLOC_001269	LOC107199134	1.05546	NA	-1.75968	NA	0.714983	1	0.848954	NA	-0.129777	1	-0.653092	NA	4.32233	NA	1.0356	NA	0.909772	NA		#N/A
XLOC_001270	CDK5RAP3	1.33146	NA	0.240334	NA	0.268354	1	1.09253	NA	-0.0403643	1	-0.873306	0.298483	0.584747	0.999945	-2.03652	NA	0.294935	NA		blue
XLOC_001271	NFE2L1	0.640767	0.000355744	-0.0640416	0.999945	0.00174598	1	0.498408	0.0240165	0.0187146	1	-0.465855	0.0035	-0.0202462	0.999945	0.0418318	0.999889	-0.196809	0.999854	2	blue
XLOC_001272	LOC109022426	0.32428	0.14115	0.0361496	0.999945	0.113059	1	0.235702	0.198999	0.0316245	1	-0.255042	0.0663715	0.142111	0.999945	0.223641	0.999889	-0.0693845	0.999854		brown
XLOC_001273	LOC107199135	NA	NA	NA	NA	NA	NA	NA	NA	NA	NA	NA	NA	NA	NA	NA	NA	NA	NA		#N/A
XLOC_001274	NFE2L1	NA	NA	NA	NA	NA	NA	NA	NA	NA	NA	NA	NA	NA	NA	NA	NA	NA	NA		#N/A
XLOC_001275	LOC107199135,LOC109022426	1.08495	0.0420078	-0.0421111	0.999945	0.106135	1	0.876359	0.0608628	0.017254	1	-0.750521	0.0431562	0.325358	0.999945	-0.101143	0.999889	-0.142629	0.999854	2	blue
XLOC_001276	CUFF.1125.1	0.780875	1.42699e-06	0.221318	0.869147	-0.0183689	1	0.612465	0.0108692	0.023918	1	-0.558939	0.000993324	0.00820856	0.999945	-0.208415	0.999889	-0.000904021	0.999854	2	blue
XLOC_001277	LOC107199138	2.07919	NA	0.220246	NA	0.219283	1	1.66579	NA	0.330876	1	-1.46093	0.0530085	-1.13746	0.999945	-1.93199	NA	-1.00169	NA		blue
XLOC_001278	CUFF.1127.1	0.864831	0.0145254	-0.174506	0.999945	0.152936	1	0.56448	0.209396	0.316291	1	-0.771791	0.00389679	-0.673548	0.999945	-0.369842	0.999889	-0.23832	0.999854	2	blue
XLOC_001279	CUFF.1128.1	1.20105	1.31333e-05	-0.0534493	0.999945	-0.184949	1	0.799954	0.092852	0.474226	1	-1.07746	1.86497e-06	-0.278946	0.999945	-0.514759	0.999889	-0.577908	0.999854	2	blue
XLOC_001280	LOC107199139	1.29108	NA	-0.100263	NA	-0.403759	1	0.760917	NA	0.870176	1	-1.33619	0.0576034	-0.576793	0.999945	-1.15382	NA	-0.635022	NA		blue
XLOC_001281	CUFF.1126.1	1.64103	0.118284	-0.747393	0.999945	0.702946	1	1.2948	NA	0.23096	1	-1.19919	0.0586553	0.291484	0.999945	-1.25572	NA	0.0705668	NA		blue
XLOC_001282	CUFF.1129.1	0.724263	0.299288	0.208196	0.999945	-0.081751	1	0.295446	NA	0.730863	1	-0.870726	0.11165	0.729758	0.999945	0.0709365	NA	0.27416	NA		tan
XLOC_001283	CUFF.1130.1	-0.091894	0.621106	-0.0413502	0.999945	0.142966	1	-0.243876	0.595479	0.376511	1	-0.0978425	0.827785	-0.204325	0.999945	0.51104	0.999889	-0.913506	0.981549		brown
XLOC_001284	CUFF.1131.1	0.246884	NA	0.158976	NA	-1.20078	1	-0.347019	NA	1.39338	1	-0.727659	NA	0.815999	0.999945	-0.914434	NA	-0.132494	NA		yellow
XLOC_001285	CUFF.1132.1	-0.3914	0.364383	0.269295	0.999945	-0.0440711	1	-0.226631	0.47926	-0.104767	1	0.354739	0.140868	0.431091	0.999945	-0.582087	0.999889	-0.523068	0.999854		pink
XLOC_001286	CUFF.1133.1	-1.01918	NA	0.129521	NA	-0.0819896	1	-0.431315	NA	-0.445413	1	1.02809	0.284763	0.594721	0.999945	0.811657	NA	-2.33551	NA		turquoise
XLOC_001287	LOC107199140	0.380668	0.885208	-0.119372	0.999945	-0.309289	1	0.315812	NA	-0.0520436	1	-0.251985	0.706835	0.669493	0.999945	0.0466586	NA	-0.829405	NA		brown
XLOC_001288	LOC107199140	-0.635967	NA	-0.561316	NA	-0.313963	1	-0.556701	NA	0.159424	1	0.397238	NA	1.47312	NA	1.40866	NA	0.957444	NA		#N/A
XLOC_001289	CUFF.1135.1	0.524323	NA	0.461371	NA	-0.570397	1	0.0737879	NA	1.06256	1	-0.849505	0.379271	1.43194	0.999945	0.881639	NA	0.32813	NA		grey
XLOC_001290	CUFF.1136.1	-0.57428	0.308893	0.319939	0.999945	0.223829	1	-0.707974	0.207311	0.603114	1	0.205623	0.752771	1.13075	0.999945	0.306779	0.999889	0.770595	0.999854		yellow
XLOC_001291	CUFF.1137.1	0.161987	NA	0.133529	NA	0.195391	1	-0.303349	NA	1.10277	1	-0.580112	0.499534	1.68002	0.999945	0.27482	NA	-0.361711	NA		brown
XLOC_001292	CUFF.1138.1	0.391207	0.77918	0.391122	0.999945	-0.0107636	1	0.283784	0.598321	0.0293646	1	-0.301195	0.508418	0.861031	0.999945	-0.394287	0.999889	-0.310976	NA		yellow
XLOC_001293	CUFF.1139.1	-1.08326	NA	1.25111	NA	-0.362475	1	-0.213805	NA	-0.879612	1	1.31288	NA	3.67967	0.999945	-0.0634221	NA	0.474569	NA		pink
XLOC_001294	CUFF.1141.1,CUFF.1141.2,CUFF.1141.3,CUFF.1141.4	0.315655	0.660065	0.0286018	0.999945	-0.111657	1	0.146281	0.764802	0.22055	1	-0.343166	0.32659	-0.640859	0.999945	-0.72313	0.999889	0.0795737	0.999854		blue
XLOC_001295	LOC107199142	0.356951	0.0194031	0.261656	0.663261	-0.16087	1	0.177416	0.460357	0.22126	1	-0.374084	0.00244585	-0.239263	0.999945	-0.142523	0.999889	-0.194361	0.999854	2	blue
XLOC_001296	LOC107199141	NA	NA	NA	NA	NA	NA	NA	NA	NA	NA	NA	NA	NA	NA	NA	NA	NA	NA		#N/A
XLOC_001297	LOC107199141	0.391324	0.259065	-0.0481644	0.999945	-0.0605425	1	0.392517	0.134146	-0.189097	1	-0.184863	0.499388	0.0946721	0.999945	-0.203806	0.999889	-0.0560951	0.999854		blue
XLOC_001298	CUFF.1146.1	0.522061	0.353051	0.0160704	0.999945	-0.056737	1	0.202928	0.762779	0.505131	1	-0.626152	0.139151	0.179177	0.999945	0.638024	0.999889	-0.580952	NA		brown
XLOC_001299	CUFF.1140.1	-0.34575	0.698686	0.0232157	0.999945	-0.0737692	1	-0.448995	NA	0.413586	1	0.0967254	0.888267	-0.985781	0.999945	-0.0354726	NA	-0.372259	NA		turquoise
XLOC_001300	CUFF.1144.1	0.173593	0.169356	0.211055	0.999945	-0.0740682	1	-0.0328721	0.9279	0.36766	1	-0.302801	0.156367	-0.034146	0.999945	-0.479423	0.999889	-0.223826	0.999854		blue
XLOC_001301	CUFF.1145.1	1.24092	0.148449	0.104852	0.999945	0.149398	1	0.936619	NA	0.207436	1	-0.958868	0.0631473	-0.738919	0.999945	0.394218	NA	0.166682	NA		blue
XLOC_001302	SMARCA4	0.608478	9.29777e-09	-0.0214516	0.999945	0.0230612	1	0.486074	0.00556407	-0.0156628	1	-0.422545	0.00128832	-0.121897	0.999945	-0.13795	0.999889	-0.171507	0.999854	2	blue
XLOC_001303	CUFF.1147.1	-0.52182	0.270514	0.479074	0.999945	0.172571	1	-0.716833	0.209869	0.726841	1	0.137898	0.843432	0.369481	0.999945	-0.43199	0.999889	-0.0338428	NA		yellow
XLOC_001304	LOC107199146	0.861478	NA	-0.179338	NA	2.39236	1	0.346331	NA	1.15127	1	-1.20851	NA	4.27844	NA	-3.65371	NA	-2.15257	NA		#N/A
XLOC_001305	LOC107199145	1.0215	0.111809	0.187864	0.999945	-0.550993	1	0.707472	0.227889	0.308422	1	-0.8813	0.0275494	-0.537642	0.999945	0.647946	0.999889	0.10284	NA		blue
XLOC_001306	LOC107199147	1.64454	0.0587196	-0.412012	0.999945	0.272784	1	1.2911	NA	0.190395	1	-1.16736	0.0468997	-1.39461	0.999945	-0.968812	NA	0.51442	NA		blue
XLOC_001307	LOC107199148	-0.106311	NA	-0.00783634	NA	0.35089	1	0.112371	NA	-0.352264	1	0.261206	NA	3.02369	NA	-2.41299	NA	-0.468562	NA		grey
XLOC_001308	CUFF.1156.1,CUFF.1156.2	0.1385	0.901753	-0.30473	0.999945	0.0857503	1	0.00794547	0.990709	0.210938	1	-0.203656	0.6899	0.250076	0.999945	0.693188	0.999889	-0.00371773	NA		brown
XLOC_001309	CUFF.1167.1	-0.781392	0.172777	-0.146404	0.999945	-0.145838	1	-0.0766501	NA	-0.743922	1	0.994171	0.0711064	-0.814687	0.999945	-0.846661	NA	-0.210425	NA		turquoise
XLOC_001310	CUFF.1155.1	-0.587822	0.303327	0.233097	0.999945	-0.0739678	1	-0.220337	0.693999	-0.340988	1	0.627107	0.0958049	0.544042	0.999945	0.101495	0.999889	-1.05369	0.938558		yellow
XLOC_001311	CUFF.1153.1	-1.63896	0.00151938	-0.230022	0.999945	-0.474172	1	-0.805743	0.209869	-0.340031	1	1.51006	0.00017008	-0.953358	0.999945	-0.602157	0.999889	0.187822	0.999854	1	turquoise
XLOC_001312	CUFF.1154.1	-0.491561	0.732153	0.0442754	0.999945	-0.282783	1	-0.245104	NA	-0.196769	1	0.477345	0.395161	-0.229178	0.999945	0.613475	NA	0.0735322	NA		turquoise
XLOC_001313	CUFF.1159.1	-0.733457	0.338978	-0.481709	0.999945	0.120298	1	-0.343876	0.605503	-0.313559	1	0.729561	0.122521	-0.11173	0.999945	0.362778	0.999889	-0.733378	0.999854		turquoise
XLOC_001314	CUFF.1160.1	-0.822803	0.276674	-0.370734	0.999945	0.00851041	1	-0.707476	0.176478	0.242813	1	0.561928	0.273958	-0.349319	0.999945	0.769566	0.999889	-0.539871	0.999854		turquoise
XLOC_001315	CUFF.1161.1	-0.575838	0.66964	-0.31867	0.999945	-0.0101655	1	-0.204708	NA	-0.357733	1	0.625015	0.338043	0.217452	0.999945	-0.352594	NA	-0.00239689	NA		black
XLOC_001316	CUFF.1162.1,CUFF.1162.2	-0.45124	0.0701544	-0.0600632	0.999945	-0.0188376	1	-0.273718	0.252092	-0.0933736	1	0.398348	0.0171738	0.358957	0.999945	-0.0359151	0.999889	-0.0390443	0.999854		turquoise
XLOC_001317	CUFF.1163.1	-0.811747	0.430717	-0.205747	0.999945	-0.0324382	1	-0.579594	NA	0.0247981	1	0.639945	0.23716	-0.147956	0.999945	-0.322253	NA	1.26037	NA		turquoise
XLOC_001318	CUFF.1165.1	-0.38797	0.0998398	-0.21815	0.972609	-0.12602	1	-0.250076	0.265311	-0.0597854	1	0.329908	0.0395689	-0.109684	0.999945	0.107667	0.999889	0.313656	0.999854		red
XLOC_001319	CUFF.1166.1	-1.28385	0.0167906	-0.14335	0.999945	-0.216968	1	-0.986815	0.0450036	0.215623	1	0.969489	0.0348545	0.60371	0.999945	-0.287218	0.999889	-0.0695063	0.999854	1	yellow
XLOC_001320	CUFF.1168.1	-1.98307	0.0482301	0.162894	0.999945	-0.513066	1	-0.824771	NA	-0.52965	1	1.90167	0.0075856	-1.59858	0.999945	-0.0804424	NA	-0.435428	NA	1	turquoise
XLOC_001321	ESPL1	2.90636	0.00374942	-0.724868	0.999945	-0.00369839	1	2.41159	NA	0.386468	1	-1.87532	0.0103163	-1.4997	0.999945	-0.903999	NA	-1.71263	NA	2	blue
XLOC_001322	FIGNL2	0.519198	NA	-0.690274	NA	0.215753	1	0.156871	NA	0.647847	1	-0.684659	NA	-1.05704	0.999945	-0.22107	NA	-2.0981	NA		blue
XLOC_001323	CUFF.1171.1	-0.684576	0.0345762	-1.10844	0.58262	0.433333	1	0.354525	NA	-1.23038	1	1.21288	0.0539553	0.0260035	0.999945	1.14338	NA	0.943387	NA	1	midnightblue
XLOC_001324	CUFF.1172.1	-0.527024	NA	-1.80777	NA	-0.252551	1	0.552879	NA	-1.40937	1	1.21673	NA	-0.719192	0.999945	0.792957	NA	-1.04491	NA		black
XLOC_001325	CUFF.1173.1	-1.45802	NA	0.561881	NA	0.880519	1	-0.271204	NA	-0.963193	1	1.6487	NA	2.4683	0.999945	2.06937	NA	0.785663	NA		green
XLOC_001326	CUFF.1174.1	-0.276665	0.817904	-0.285323	0.999945	1.10448	1	-0.5571	NA	0.723903	1	-0.0778454	0.957964	-1.49843	0.999945	-1.66223	NA	0.550094	NA		turquoise
XLOC_001327	CUFF.1175.1	-0.285766	0.847243	-0.390196	0.999945	0.0625464	1	-0.137626	0.80903	-0.138717	1	0.289236	0.533994	0.347496	0.999945	0.20276	0.999889	0.666316	NA		salmon
XLOC_001328	SLC44A2	0.435301	0.0020804	-0.13042	0.999945	0.0680172	1	0.304928	0.0874917	0.0730428	1	-0.354812	0.00144969	-0.090048	0.999945	-0.192713	0.999889	-0.0721958	0.999854	2	blue
XLOC_001329	LOC107199153	0.743754	0.000599757	-0.157685	0.999945	0.00655829	1	0.509877	0.0951287	0.192072	1	-0.627704	0.000408977	-0.224106	0.999945	-0.390854	0.999889	-0.524396	0.878513	2	blue
XLOC_001330	SLC44A2	0.477554	0.438082	0.0975975	0.999945	0.245657	1	0.281542	0.53905	0.211343	1	-0.456952	0.163202	0.377785	0.999945	0.0977421	0.999889	-0.249261	0.999854		brown
XLOC_001331	LOC107199154	0.967139	0.334397	-0.4197	0.999945	0.705183	1	0.679696	NA	0.221824	1	-0.791178	0.139942	-1.21409	0.999945	-0.740164	NA	-0.0329776	NA		blue
XLOC_001332	LOC107199155	0.439454	0.00149737	0.117506	0.999945	0.00530082	1	0.370385	0.0154123	-0.0584721	1	-0.286483	0.033685	-0.158238	0.999945	0.0969627	0.999889	-0.0122335	0.999854	2	blue
XLOC_001333	FAM57B	0.408997	NA	-0.972106	NA	0.872733	1	-0.0931388	NA	1.00833	1	-0.727505	NA	0.628106	0.999945	1.55578	NA	2.65744	NA		brown
XLOC_001334	LOC107199156	0.867428	0.0920696	-0.0625749	0.999945	0.436368	1	0.699694	0.0613723	-0.0197612	1	-0.583306	0.126327	-0.732658	0.999945	-0.861374	0.999889	-0.403285	0.999854		blue
XLOC_001335	PPP4C	0.674407	7.15428e-06	-0.0146414	0.999945	0.0710824	1	0.518388	0.0216142	0.0336636	1	-0.492572	0.00117308	-0.444248	0.999945	-0.208115	0.999889	-0.151263	0.999854	2	blue
XLOC_001336	LOC107199158	2.21288	4.06498e-12	0.0298306	0.999945	0.034191	1	1.66543	0.0168129	0.67733	1	-1.75851	3.91688e-08	-0.422822	0.999945	-1.07337	0.999889	-0.467358	0.999854	2	blue
XLOC_001337	FAM57B	1.08224	NA	-1.73062	NA	0.427398	1	0.572909	NA	0.905457	1	-1.19738	NA	1.68411	NA	-0.0296139	NA	-3.09535	NA		#N/A
XLOC_001338	LOC107199163	1.67181	0.0602905	-0.437342	0.999945	0.583052	1	1.14683	NA	0.690163	1	-1.49177	0.0144867	-0.374322	0.999945	-1.44967	NA	-1.94731	NA		blue
XLOC_001339	LOC107199160	1.56033	1.911e-05	-0.286905	0.999945	0.255383	1	1.18986	0.027976	0.260374	1	-1.16055	0.000472216	-0.439307	0.999945	-1.11189	0.999889	-0.153388	0.999854	2	blue
XLOC_001340	LOC107199162	1.36785	0.0411827	0.142986	0.999945	0.366247	1	0.874266	NA	0.740323	1	-1.32245	0.0064567	-0.641612	0.999945	-0.549664	NA	-1.13608	NA	2	blue
XLOC_001341	RARRES2	1.51813	0.00156979	-0.255892	0.999945	0.554307	1	1.10125	0.0836127	0.405952	1	-1.22563	0.00139924	-1.49175	0.999945	-0.327098	0.999889	-0.960944	0.993599	2	blue
XLOC_001342	CUFF.1188.1	1.64556	NA	-0.464996	NA	-1.04774	1	1.06682	NA	0.505892	1	-1.41879	NA	2.10581	0.999945	-2.61214	NA	-2.45703	NA		blue
XLOC_001343	WDR7	0.369441	0.156979	-0.0989177	0.999945	0.136505	1	0.296124	0.138673	-0.0204522	1	-0.260286	0.124073	-0.241826	0.999945	0.0122838	0.999889	-0.112336	0.999854		blue
XLOC_001344	LOC107199166	0.0235218	0.934146	-0.0323175	0.999945	-0.0263674	1	0.0474846	0.829021	-0.0596733	1	0.012168	0.950819	-0.457979	0.999945	-0.197118	0.999889	0.0973394	0.999854		purple
XLOC_001345	LOC107199167	1.06606	NA	-0.605286	NA	0.49602	1	0.849215	NA	-0.0168323	1	-0.770344	NA	1.96692	0.999945	-1.21599	NA	1.41907	NA		blue
XLOC_001346	CUFF.1191.1	0.563396	0.70296	-0.237836	0.999945	0.182841	1	0.282606	NA	0.383881	1	-0.599712	0.369568	0.677994	0.999945	-0.750592	NA	-0.270041	NA		brown
XLOC_001347	LOC107199171	0.84719	6.42813e-05	-0.231638	0.999945	0.213885	1	0.620862	0.0421876	0.128032	1	-0.658422	0.000547075	-0.4651	0.999945	-0.595352	0.999889	-0.24785	0.999854	2	blue
XLOC_001348	LOC107199170	0.620188	0.373029	-0.16767	0.999945	0.0356528	1	0.439166	0.355839	0.114832	1	-0.505575	0.164824	0.00457025	0.999945	-0.858685	0.999889	-0.534332	0.999854		blue
XLOC_001349	NCAPH	0.898689	1.06547e-07	-0.0134292	0.999945	0.0511346	1	0.618432	0.0488183	0.246205	1	-0.759725	5.63628e-07	-0.0951602	0.999945	-0.486458	0.999889	-0.259367	0.999854	2	blue
XLOC_001350	LOC107199173	0.272219	0.885646	0.0649261	0.999945	-0.108998	1	0.190074	0.735585	0.0468041	1	-0.226088	0.625998	-0.531775	0.999945	-0.139505	0.999889	-0.580412	0.999854		blue
XLOC_001351	LOC107199174	NA	NA	NA	NA	NA	NA	NA	NA	NA	NA	NA	NA	NA	NA	NA	NA	NA	NA		#N/A
XLOC_001352	LOC107199175	0.30748	0.0867646	-0.000670611	0.999945	0.0114632	1	0.25596	0.0866668	-0.0404679	1	-0.205661	0.119334	0.188811	0.999945	-0.146717	0.999889	-0.156883	0.999854		blue
XLOC_001353	LOC109022427	-0.303898	0.949993	-0.0599229	0.999945	-0.439456	1	-0.239519	NA	0.0316714	1	0.22637	0.793084	0.0413931	0.999945	-0.494892	NA	-1.50338	NA		pink
XLOC_001354	LOC107199175	-0.928768	NA	-0.738284	NA	1.59931	1	-0.145049	NA	-0.703099	1	1.12445	NA	-2.1774	NA	2.44935	NA	0.170659	NA		#N/A
XLOC_001355	CUFF.1198.1	1.65903	NA	0.884073	NA	-0.667716	1	0.808509	NA	1.12067	1	-1.71754	NA	4.10714	NA	-1.41881	NA	-0.902607	NA		brown
XLOC_001356	LOC107199179	-0.63597	NA	-0.561318	NA	0.647823	1	-0.556704	NA	0.159421	1	0.397234	NA	-1.2655	NA	1.3426	NA	-0.933036	NA		#N/A
XLOC_001357	LOC107199177	-1.28068	NA	-1.1686	NA	0.938028	1	-1.6424	NA	1.38533	1	0.38334	NA	-4.77581	NA	-0.154362	NA	0.229317	NA		#N/A
XLOC_001358	LOC107199178	-0.63597	NA	0.400469	NA	-0.313965	1	-0.556704	NA	0.159421	1	0.397234	NA	1.42948	NA	-1.35212	NA	-0.949715	NA		#N/A
XLOC_001359	LOC107199181	0.829874	0.294641	-0.363373	0.999945	0.11895	1	0.581958	0.349147	0.138084	1	-0.657638	0.151646	-1.22452	0.999945	-1.73333	0.999889	-0.397974	0.999854		blue
XLOC_001360	LOC107199180	1.30835	0.09173	-0.530265	0.999945	-0.0635563	1	0.692452	NA	1.11056	1	-1.45493	0.023152	-2.3998	0.999945	-1.5234	NA	0.387528	NA		blue
XLOC_001361	LOC107199183	-0.62543	0.549981	0.0745172	0.999945	-0.0751104	1	-0.352758	NA	-0.165693	1	0.574611	0.239053	-0.0126284	0.999945	0.2446	NA	-0.235406	NA		turquoise
XLOC_001362	LOC107199186	1.26242	0.000582698	0.0322219	0.999945	0.0376722	1	0.846416	0.124691	0.507456	1	-1.13297	6.22589e-05	-0.846939	0.999945	-0.732581	0.999889	-0.316633	0.999854	2	blue
XLOC_001363	LOC107199184	1.98988	1.5818e-05	-0.020095	0.999945	-0.314461	1	1.3439	0.124735	1.14125	1	-1.90587	5.19346e-07	1.08915	0.999945	-0.722078	0.999889	-0.0851451	NA	2	blue
XLOC_001364	LOC107199185	0.193244	0.147071	0.2347	0.96062	0.034527	1	0.0134334	0.966385	0.295242	1	-0.285902	0.099423	-0.0888416	0.999945	0.325148	0.999889	-0.0456939	0.999854		brown
XLOC_001365	LOC107199187	0.321777	NA	-0.95189	NA	-0.552313	1	0.150702	NA	0.24826	1	-0.365659	NA	0.890145	NA	-0.464959	NA	2.63969	NA		#N/A
XLOC_001366	LOC107199188	0.21822	0.433524	-0.24044	0.869147	0.0940425	1	0.214489	0.303382	-0.0982294	1	-0.109028	0.573711	-0.543675	0.999945	-0.423873	0.999889	-0.293144	0.999854		blue
XLOC_001367	TSFM	1.63019	0.000682462	-0.279073	0.999945	0.294229	1	1.14556	0.0962749	0.549488	1	-1.37527	0.000390965	-0.629382	0.999945	-1.45782	0.999889	-0.945717	0.999854	2	blue
XLOC_001368	LOC107199189	1.40656	NA	-0.208977	NA	0.133549	1	1.21675	NA	-0.160298	1	-0.845157	NA	0.0215266	0.999945	-2.99048	NA	-0.14512	NA		blue
XLOC_001369	PPP6R2	0.810643	6.93015e-05	0.118014	0.999945	-0.0495677	1	0.579954	0.0546362	0.163515	1	-0.654247	0.000243982	-0.395698	0.999945	-0.150049	0.999889	-0.310787	0.999854	2	blue
XLOC_001370	TRIM28	0.986108	1.05662e-06	-0.0848205	0.999945	0.232947	1	0.636075	0.100364	0.396421	1	-0.896215	4.79155e-07	-0.0836852	0.999945	-0.754156	0.999889	-0.489397	0.95555	2	blue
XLOC_001371	CUFF.1213.1	0.71712	0.0949492	0.100339	0.999945	0.0712742	1	0.508582	0.201902	0.14469	1	-0.586844	0.0370685	-0.0576439	0.999945	0.0307433	0.999889	-0.985119	0.711914		blue
XLOC_001372	CUFF.1214.1	1.32785	0.266977	-0.40471	0.999945	0.0521074	1	1.08877	NA	0.0164761	1	-0.901721	0.178982	0.307359	0.999945	0.123905	NA	-0.508866	NA		blue
XLOC_001373	LOC107199194	0.504638	0.491575	0.116485	0.999945	0.171155	1	0.396502	0.332664	-0.00493886	1	-0.364368	0.293354	-0.450655	0.999945	-0.676032	0.999889	-0.0269149	0.999854		blue
XLOC_001374	LOC107199197	0.305796	0.121324	-0.246399	0.809764	0.103521	1	0.1639	0.482723	0.157402	1	-0.304851	0.0295692	0.138615	0.999945	0.131308	0.999889	-0.411231	0.92459		blue
XLOC_001375	LOC107199195,LOC107199196	0.290181	0.398813	-0.157876	0.999945	0.30998	1	0.0258159	0.964864	0.454729	1	-0.429497	0.239023	0.0234488	0.999945	-0.761109	0.999889	-0.637317	0.999854		blue
XLOC_001376	LOC107199198	1.49758	NA	-0.505085	NA	0.212355	1	1.24584	NA	0.0599066	1	-0.997997	0.238599	-0.376226	0.999945	-1.49975	NA	-0.587511	NA		blue
XLOC_001377	RNF41	0.859674	0.00112933	0.058148	0.999945	0.0925522	1	0.650103	0.0455758	0.0829424	1	-0.644317	0.00413488	-0.420221	0.999945	-0.561535	0.999889	-0.401962	0.999854	2	blue
XLOC_001378	LOC107199201	0.906017	1.66697e-07	-0.0145583	0.999945	0.0700522	1	0.62261	0.0538155	0.258127	1	-0.768907	1.02521e-06	-0.152792	0.999945	-0.470476	0.999889	-0.316741	0.999854	2	blue
XLOC_001379	TRNAS-CGA	0.806697	NA	-0.561319	NA	-0.313966	1	0.525303	NA	0.159424	1	-0.684766	NA	-1.30211	NA	-1.38019	NA	0.948998	NA		#N/A
XLOC_001380	LOC107199199	NA	NA	NA	NA	NA	NA	NA	NA	NA	NA	NA	NA	NA	NA	NA	NA	NA	NA		#N/A
XLOC_001381	CUFF.1222.1,CUFF.1222.2	2.11651	0.012084	-0.405615	0.999945	0.590921	1	1.61551	NA	0.589663	1	-1.66632	0.00586842	-0.307836	0.999945	-0.551684	NA	-1.88957	NA	2	brown
XLOC_001382	CUFF.1221.1	1.40274	0.0301013	0.269144	0.999945	0.96091	1	0.995107	0.153666	0.371688	1	-1.15158	0.0127324	-1.61175	0.999945	-0.0250121	0.999889	-0.301756	0.999854	2	blue
XLOC_001383	CUFF.1223.1	0.799785	0.00223019	0.159074	0.999945	-0.100075	1	0.712258	0.00824512	-0.165338	1	-0.466562	0.0684191	-0.12643	0.999945	-0.176458	0.999889	0.0259701	0.999854	2	blue
XLOC_001384	LOC107199203	NA	NA	NA	NA	NA	NA	NA	NA	NA	NA	NA	NA	NA	NA	NA	NA	NA	NA		#N/A
XLOC_001385	LOC109022430	0.085351	NA	0.400466	NA	-0.313968	1	0.5253	NA	-0.922584	1	0.397234	NA	0.072886	NA	-0.00365657	NA	-0.966002	NA		#N/A
XLOC_001386	LOC109022429	-1.40204	NA	0.22045	NA	-1.07545	1	-1.2927	NA	0.487801	1	0.752269	NA	-3.89191	NA	1.28252	NA	-1.69914	NA		#N/A
XLOC_001387	LOC107199205	3.56904	NA	-0.1171	NA	-0.871974	1	2.95122	NA	0.839343	1	-2.4485	NA	2.01459	NA	-2.6351	NA	-1.81854	NA		blue
XLOC_001388	LOC107199204	1.09595	NA	0.0520145	NA	0.0545325	1	0.490604	NA	1.06977	1	-1.28991	NA	2.16431	0.999945	-1.22009	NA	-0.583962	NA		brown
XLOC_001389	CUFF.1224.1,CUFF.1224.2	0.999526	0.000227545	-0.114952	0.999945	0.101508	1	0.666908	0.111098	0.341147	1	-0.873161	0.000125597	-0.588881	0.999945	-0.800977	0.999889	-0.387066	0.999854	2	blue
XLOC_001390	EIF3G	0.799181	0.225131	0.737456	0.860293	0.0737568	1	0.463724	0.489908	0.439673	1	-0.796943	0.0653404	1.28343	0.999945	-0.435625	0.999889	-0.878308	0.999854		brown
XLOC_001391	EIF3G	NA	NA	NA	NA	NA	NA	NA	NA	NA	NA	NA	NA	NA	NA	NA	NA	NA	NA		#N/A
XLOC_001392	CUFF.1230.1,CUFF.1230.2,CUFF.1230.3,CUFF.1230.4,CUFF.1230.5,CUFF.1230.6,CUFF.1230.7,CUFF.1230.8	1.18335	1.93881e-13	-0.0227402	0.999945	-0.0169771	1	0.778704	0.0619624	0.500901	1	-1.07745	1.2293e-14	0.0587086	0.999945	-0.0673821	0.999889	-0.0480256	0.999854	2	blue
XLOC_001393	EIF3G	-0.163601	0.652753	-0.280905	0.999945	0.48263	1	0.226777	NA	-0.631034	1	0.454732	0.539574	0.293315	0.999945	0.336394	NA	0.233407	NA		red
XLOC_001394	DNMT1	1.47101	NA	1.26106	NA	0.100286	1	0.928232	NA	0.888069	1	-1.45655	NA	0.503534	0.999945	0.0904896	NA	0.747442	NA		brown
XLOC_001395	CUFF.1229.1	0.189729	0.826634	-0.121542	0.999945	0.0302227	1	0.0140617	0.984066	0.289378	1	-0.277464	0.580857	0.107161	0.999945	-0.193816	0.999889	-1.01832	NA		brown
XLOC_001396	CUFF.1231.1	1.3678	0.283404	-0.541803	0.999945	0.839166	1	1.06539	NA	0.141736	1	-0.995438	0.145703	-1.61654	0.999945	-0.694856	NA	0.149492	NA		blue
XLOC_001397	CUFF.1232.1	1.0236	0.594946	-0.255885	0.999945	0.299196	1	0.885756	NA	-0.137929	1	-0.615585	0.475125	-1.9764	0.999945	-0.439338	NA	-0.299741	NA		blue
XLOC_001398	LOC107199208	1.275	0.0761429	0.0117937	0.999945	0.758904	1	0.886173	NA	0.45124	1	-1.11788	0.0158462	-0.445222	0.999945	-0.121042	NA	-0.267517	NA		blue
XLOC_001399	LOC107199210	1.66265	NA	-2.55718	NA	0.0119933	1	1.13899	NA	0.903669	1	-1.58712	NA	-1.43626	NA	-2.8327	NA	0.303621	NA		#N/A
XLOC_001400	TIMELESS	1.05391	0.000781054	-0.111647	0.999945	-0.00495572	1	0.749485	0.0762742	0.227893	1	-0.848886	0.00114308	-0.491754	0.999945	-1.08927	0.999889	-0.546479	0.999854	2	blue
XLOC_001401	LOC107199212	0.984761	0.00446024	0.0928068	0.999945	0.134044	1	0.721389	0.076436	0.171395	1	-0.775814	0.0040876	-0.39184	0.999945	-0.603974	0.999889	-0.697829	0.981549	2	blue
XLOC_001402	LOC107199213	0.408224	0.289058	-0.207147	0.999945	0.0501822	1	0.364087	0.201148	-0.100626	1	-0.241275	0.353468	-0.479745	0.999945	-0.801974	0.999889	-0.232123	0.999854		blue
XLOC_001403	LOC107199214	0.96383	0.0260403	-0.0182655	0.999945	0.142895	1	0.762032	0.0605128	0.0363728	1	-0.685695	0.0298634	-0.755563	0.999945	-0.300855	0.999889	0.039542	0.999854	2	blue
XLOC_001404	LOC109022431	0.328058	0.784197	-0.30657	0.999945	-0.136964	1	0.449683	NA	-0.402545	1	-0.0220326	0.979119	0.855952	0.999945	0.683721	NA	-0.981352	NA		brown
XLOC_001405	CUFF.1236.1	0.655488	0.767721	-0.0297469	0.999945	0.0948689	1	0.53102	NA	-0.0179904	1	-0.454092	0.536895	-1.82992	0.999945	-0.296527	NA	0.177583	NA		blue
XLOC_001406	CUFF.1238.1,CUFF.1238.2	1.0079	0.0160957	0.0847875	0.999945	-0.0714346	1	0.842236	0.0350133	-0.0624403	1	-0.657294	0.0453379	-0.159399	0.999945	0.220091	0.999889	-0.526264	0.999854	2	blue
XLOC_001407	LOC107199216	1.30753	1.11392e-05	-0.0575721	0.999945	0.0811637	1	0.930634	0.052504	0.38603	1	-1.09151	1.32889e-05	-0.424976	0.999945	-0.436997	0.999889	-0.501704	0.999854	2	blue
XLOC_001408	CUFF.1239.1	2.01091	0.0130561	-0.709423	0.999945	0.49805	1	1.3919	NA	1.15193	1	-1.9268	0.00146776	-0.478388	0.999945	1.03296	NA	-1.15626	NA	2	blue
XLOC_001409	CUFF.1241.1	0.902418	0.416158	-0.111458	0.999945	1.16379	1	0.609832	NA	0.299962	1	-0.799911	0.156093	-0.223149	0.999945	-0.163058	NA	-0.234403	NA		blue
XLOC_001410	LOC107199217	-0.812006	0.000676743	-0.520025	0.780333	-0.264755	1	-0.00730402	0.992358	-0.82562	1	1.07097	0.00137684	0.86071	0.999945	0.866905	0.999889	0.826366	0.929557	1	black
XLOC_001411	CUFF.1243.1,CUFF.1243.2	-0.635967	NA	-0.561316	NA	-0.313963	1	-0.556701	NA	0.159424	1	0.397238	NA	1.47312	NA	1.40866	NA	0.957444	NA		#N/A
XLOC_001412	CUFF.1244.1,CUFF.1245.1	-1.34067	0.130052	0.400811	0.999945	-0.111488	1	-0.866435	NA	-0.0285271	1	1.1245	0.0535927	0.096931	0.999945	0.54469	NA	0.348997	NA		yellow
XLOC_001413	LOC109022432	0.713702	0.00119188	0.0299646	0.999945	0.0428838	1	0.431953	0.211223	0.324525	1	-0.676647	0.000108888	0.242201	0.999945	-0.37899	0.999889	-0.409968	0.999854	2	blue
XLOC_001414	LOC107199218	0.47925	0.00446854	0.022944	0.999945	0.0964261	1	0.320533	0.130492	0.11771	1	-0.408861	0.0013464	-0.0680804	0.999945	-0.239951	0.999889	-0.102919	0.999854	2	blue
XLOC_001415	CUFF.1246.1	1.6249	2.36751e-05	-0.164005	0.999945	0.502172	1	1.14541	0.0657369	0.554785	1	-1.38611	1.55158e-05	-0.486229	0.999945	-1.17416	0.999889	-0.442035	0.999854	2	blue
XLOC_001416	CUFF.1249.1	0.167424	0.390629	0.145778	0.999945	0.340514	1	-0.082163	0.872628	0.486529	1	-0.345908	0.328445	-0.00984427	0.999945	-0.38732	0.999889	-0.222692	0.999854		brown
XLOC_001417	CUFF.1250.1	0.253555	0.522082	0.202247	0.999945	0.17042	1	0.108415	0.763796	0.188175	1	-0.281244	0.23933	-0.43977	0.999945	0.21065	0.999889	-0.709388	0.852255		brown
XLOC_001418	COPE	0.489239	0.0267055	-0.104845	0.999945	0.0917827	1	0.41493	0.036413	-0.0697425	1	-0.317275	0.0726903	-0.148794	0.999945	-0.156946	0.999889	-0.154105	0.999854	2	blue
XLOC_001419	LOC107199221	NA	NA	NA	NA	NA	NA	NA	NA	NA	NA	NA	NA	NA	NA	NA	NA	NA	NA		#N/A
XLOC_001420	LOC107199222	NA	NA	NA	NA	NA	NA	NA	NA	NA	NA	NA	NA	NA	NA	NA	NA	NA	NA		#N/A
XLOC_001421	LOC109022433	NA	NA	NA	NA	NA	NA	NA	NA	NA	NA	NA	NA	NA	NA	NA	NA	NA	NA		#N/A
XLOC_001422	LOC107199222	0.371768	0.418125	-0.444712	0.831974	0.217011	1	0.199616	0.613194	0.201041	1	-0.375662	0.158099	-0.0482029	0.999945	-0.0175847	0.999889	-0.697718	0.984536		blue
XLOC_001423	CUFF.1254.1	-0.757641	NA	-0.794767	NA	0.499242	1	0.0532652	NA	-0.92264	1	1.05199	NA	1.33459	NA	1.65255	NA	3.43351	NA		#N/A
XLOC_001424	AHNAK	NA	NA	NA	NA	NA	NA	NA	NA	NA	NA	NA	NA	NA	NA	NA	NA	NA	NA		#N/A
XLOC_001425	CUFF.1255.1,CUFF.1255.10,CUFF.1255.11,CUFF.1255.12,CUFF.1255.13,CUFF.1255.2,CUFF.1255.3,CUFF.1255.4,CUFF.1255.5,CUFF.1255.6,CUFF.1255.7,CUFF.1255.8,CUFF.1255.9	NA	NA	NA	NA	NA	NA	NA	NA	NA	NA	NA	NA	NA	NA	NA	NA	NA	NA		#N/A
XLOC_001426	AHNAK	1.36748	8.94771e-06	0.0414315	0.999945	0.240236	1	0.900984	0.114655	0.648726	1	-1.27816	4.61609e-07	0.122314	0.999945	0.353285	0.999889	-0.459255	0.999854	2	brown
XLOC_001427	MRPL34	0.340266	0.289755	0.126069	0.999945	-0.00167857	1	0.227658	0.372581	0.0766307	1	-0.288046	0.121501	0.275928	0.999945	-0.213517	0.999889	0.269137	0.999854		blue
XLOC_001428	DDA1	0.427918	0.000247376	0.117858	0.999945	-0.031642	1	0.272078	0.141186	0.134377	1	-0.37982	5.25361e-05	-0.166588	0.999945	0.17258	0.999889	-0.0342572	0.999854	2	blue
XLOC_001429	ABHD8	1.58171	NA	-1.46372	NA	-0.0779228	1	1.29828	NA	0.143919	1	-1.01968	NA	-5.04092	NA	0.933638	NA	-2.01066	NA		blue
XLOC_001430	LOC107199229	1.57313	3.21121e-09	-0.0901732	0.999945	0.322518	1	1.05336	0.0881512	0.819253	1	-1.48617	2.8925e-10	-0.329683	0.999945	-0.592078	0.999889	-0.351995	0.999854	2	blue
XLOC_001431	LOC107199228	1.54746	0.0336247	-0.0389581	0.999945	-0.0852285	1	0.846991	NA	1.66476	1	-1.83345	0.00882348	-0.514467	0.999945	-2.13891	NA	-0.101705	NA	2	blue
XLOC_001432	CUNH19orf53	0.710689	0.239604	-0.372245	0.999945	0.253397	1	0.612564	0.185793	-0.104484	1	-0.436516	0.273983	-0.977301	0.999945	-0.620624	0.999889	-0.662668	0.999854		blue
XLOC_001433	NANOS3	1.96257	NA	0.126413	NA	-0.411848	1	1.45827	NA	0.489122	1	-1.53985	NA	2.2674	0.999945	0.403141	NA	0.727507	NA		blue
XLOC_001434	LOC107199231	1.80097	0.0514025	-0.920135	0.95627	0.200832	1	1.34753	NA	0.485305	1	-1.41134	0.0210224	-2.43266	0.999945	-0.251345	NA	0.122309	NA	2	blue
XLOC_001435	CUFF.1263.1,CUFF.1263.2,CUFF.1263.3	0.0975777	0.932509	-0.148132	0.999945	-0.0687113	1	0.141231	0.784086	-0.138149	1	-0.00372972	0.994405	-0.073876	0.999945	0.633494	0.999889	-0.186183	0.999854		yellow
XLOC_001436	CUFF.1261.1	1.22974	0.138495	-0.395967	0.999945	0.204627	1	0.736608	NA	0.871337	1	-1.2891	0.0345198	1.21618	0.999945	0.304515	NA	-1.23501	NA		blue
XLOC_001437	CUFF.1262.1	0.109031	0.905895	-0.116507	0.999945	0.113407	1	0.163552	0.739714	-0.159042	1	-6.68103e-05	0.999935	-0.67141	0.999945	-0.891271	0.999889	0.582001	0.999854		blue
XLOC_001438	LOC107199233	0.625393	NA	-0.580227	NA	-0.511376	1	0.759352	NA	-0.565765	1	-0.12526	NA	0.317682	0.999945	0.100913	NA	-1.04824	NA		magenta
XLOC_001439	CUFF.1265.1,CUFF.1265.2	1.23851	1.95512e-05	-0.068246	0.999945	0.158773	1	0.931075	0.0288485	0.207694	1	-0.950278	0.000217238	-0.433844	0.999945	-0.195695	0.999889	-0.639433	0.981549	2	blue
XLOC_001440	CUFF.1266.1	-0.738155	NA	-0.137036	NA	-0.726207	1	-0.212764	NA	-0.514456	1	0.82317	0.282488	-0.957033	0.999945	-0.219604	NA	-0.00092984	NA		turquoise
XLOC_001441	CUFF.1267.1	-0.859538	NA	0.937253	NA	0.0822818	1	-1.33436	NA	1.66877	1	0.17646	NA	1.49479	0.999945	-0.95496	NA	-0.380683	NA		yellow
XLOC_001442	CUFF.1268.1	0.358717	NA	0.619693	NA	-0.87703	1	0.788327	NA	-0.935619	1	0.30681	NA	-1.33925	0.999945	-1.29797	NA	1.20442	NA		purple
XLOC_001443	CUFF.1269.1	0.268616	0.555649	-0.337549	0.893926	-0.0250045	1	0.153163	0.615867	0.114736	1	-0.256225	0.248209	0.417882	0.999945	0.0998654	0.999889	-0.360481	0.999854		blue
XLOC_001444	CUFF.1270.1	0.0853312	NA	0.70291	NA	1.61309	1	1.74929	NA	-2.59514	1	1.64299	NA	0.0727043	NA	-0.00364655	NA	1.34904	NA		#N/A
XLOC_001445	LOC107199234	-0.174225	NA	-0.303996	NA	-0.0100282	1	-0.148394	NA	0.0464783	1	0.105131	0.90691	-1.0972	0.999945	-0.544714	NA	-0.150911	NA		blue
XLOC_001446	LOC107199237	-0.238835	0.627487	-0.0742764	0.999945	0.0655028	1	-0.249377	0.430155	0.145067	1	0.114124	0.708386	-0.179983	0.999945	-1.17463	0.999889	-0.255348	0.999854		grey
XLOC_001447	LOC107199236	0.0898189	0.289904	0.0557034	0.999945	0.311474	1	-0.249133	0.697062	0.74855	1	-0.394507	0.425321	0.541585	0.999945	0.849328	0.999889	0.442072	NA		brown
XLOC_001448	BCKDK	0.290913	0.766538	-0.0751342	0.999945	0.143905	1	0.201144	0.631681	0.0527501	1	-0.240951	0.474141	-0.669639	0.999945	0.315082	0.999889	0.185475	0.999854		blue
XLOC_001449	CUFF.1274.1	0.504187	0.631565	-0.188062	0.999945	-0.269445	1	0.289608	NA	0.231021	1	-0.484896	0.30136	0.556503	0.999945	-0.782082	NA	-0.0955265	NA		blue
XLOC_001450	LOC107199239	0.383714	0.452772	-0.105243	0.999945	-0.00109177	1	0.38388	0.254764	-0.179853	1	-0.184723	0.580928	-0.309149	0.999945	0.0447056	0.999889	-0.292729	0.999854		blue
XLOC_001451	CUFF.1275.1	0.191849	0.619807	0.16569	0.999945	0.13779	1	0.177514	0.463666	-0.0640441	1	-0.108502	0.599669	0.371237	0.999945	-0.299029	0.999889	-0.191278	0.999854		grey
XLOC_001452	CUFF.1276.1	0.102912	0.747625	0.100266	0.999945	0.0690603	1	0.0337335	0.897039	0.091118	1	-0.122238	0.479205	0.377426	0.999945	-0.34055	0.999889	-0.231491	0.999854		brown
XLOC_001453	CUFF.1277.1	-0.416556	0.542579	-0.165254	0.999945	0.188812	1	-0.28309	0.455318	-0.034826	1	0.341736	0.284611	0.402302	0.999945	-0.199576	0.999889	0.0837293	0.999854		turquoise
XLOC_001454	CUFF.1278.1	0.108206	0.887974	0.346232	0.999945	-0.010401	1	0.15083	0.717884	-0.139559	1	-0.0104344	0.979313	0.12761	0.999945	-0.746045	0.999889	-0.390166	0.999854		blue
XLOC_001455	LOC107199242	1.12496	0.376233	-0.156879	0.999945	0.523207	1	0.796061	NA	0.308666	1	-0.941699	0.15405	-0.597021	0.999945	1.11099	NA	-1.3555	NA		blue
XLOC_001456	LOC107199241	1.47495	1.23749e-05	0.0859991	0.999945	-0.0531671	1	1.12839	0.0216142	0.246207	1	-1.11046	0.000154797	-0.171598	0.999945	-0.646782	0.999889	-0.173526	0.999854	2	blue
XLOC_001457	PI4KB	1.11842	5.62889e-06	-0.10836	0.999945	0.044606	1	0.84592	0.0256108	0.153336	1	-0.839383	0.000325254	-0.906276	0.999945	-0.267584	0.999889	-0.405306	0.999854	2	blue
XLOC_001458	CUFF.1282.1	1.77971	0.0131785	-0.377401	0.999945	0.225379	1	1.29539	NA	0.508751	1	-1.45622	0.00443296	-0.514268	0.999945	-1.43381	NA	-0.633907	NA	2	blue
XLOC_001459	CUFF.1283.1	2.13453	0.0383357	-0.403031	0.999945	-0.169387	1	1.7331	NA	0.282625	1	-1.47024	0.0358204	-0.39585	0.999945	-1.00272	NA	0.398619	NA	2	blue
XLOC_001460	LOC107199243	0.138227	0.505165	0.0441613	0.999945	0.00699239	1	0.105067	0.431736	-0.000239421	1	-0.102702	0.325627	-0.0690942	0.999945	-0.297855	0.999889	-0.140032	0.999854		blue
XLOC_001461	LOC107199244	-0.352725	NA	2.01079	NA	-1.10283	1	-0.47181	NA	0.474293	1	-0.00446152	NA	0.977373	NA	1.68497	NA	-0.633372	NA		#N/A
XLOC_001462	LOC107199246	NA	NA	NA	NA	NA	NA	NA	NA	NA	NA	NA	NA	NA	NA	NA	NA	NA	NA		#N/A
XLOC_001463	CUFF.1289.1	1.30021	0.0162345	-0.260604	0.999945	0.157874	1	1.09011	0.0392734	-0.0574915	1	-0.821602	0.0568958	-0.903529	0.999945	-0.660097	0.999889	-0.485776	0.999854	2	blue
XLOC_001464	LOC107199246	1.94355	NA	0.798121	NA	0.455649	1	1.32827	NA	1.13501	1	-1.86929	0.00736138	-0.552559	0.999945	-1.25034	NA	1.21248	NA		blue
XLOC_001465	TRMT112	0.596075	1.04709e-05	0.146844	0.999945	-0.012423	1	0.426532	0.0403472	0.0954475	1	-0.477584	7.82972e-05	-0.249984	0.999945	-0.192788	0.999889	-0.192419	0.999854	2	blue
XLOC_001466	SLC3A2	1.06704	0.000102234	-0.0567008	0.999945	0.180471	1	0.764103	0.0622674	0.250795	1	-0.863532	0.000336261	-0.581007	0.999945	-0.721935	0.999889	-0.25348	0.999854	2	blue
XLOC_001467	CUFF.1288.1	0.778131	NA	0.0398967	NA	-0.48514	1	0.273303	NA	1.02617	1	-1.03449	0.200192	-0.180507	0.999945	-1.86834	NA	-0.66178	NA		blue
XLOC_001468	GCC1	0.998218	0.000115637	0.125579	0.999945	0.0440999	1	0.75957	0.0271713	0.11532	1	-0.75025	0.000779841	-0.144826	0.999945	-0.426277	0.999889	-0.128822	0.999854	2	blue
XLOC_001469	LOC107199250	1.40818	NA	0.659324	NA	0.676456	1	0.857392	NA	0.649383	1	-1.28987	NA	2.85529	NA	-2.41626	NA	-2.21384	NA		#N/A
XLOC_001470	LOC107199251	1.69178	0.15747	0.204541	0.999945	-0.588635	1	1.23518	NA	0.410054	1	-1.35332	0.0604847	1.41692	0.999945	0.571692	NA	-0.983327	NA		blue
XLOC_001471	SNX27	0.729656	0.243976	-0.161663	0.999945	-0.011005	1	0.557497	0.210501	0.0512689	1	-0.547039	0.125259	0.326638	0.999945	0.0524905	0.999889	-0.485727	0.999854		blue
XLOC_001472	CUFF.1290.1	0.574932	NA	-0.496632	NA	-0.467297	1	0.536214	NA	-0.186	1	-0.305876	0.760597	0.662081	0.999945	-1.83232	NA	0.861962	NA		black
XLOC_001473	CUFF.1291.1	0.495798	NA	-1.07397	NA	0.273339	1	0.168553	NA	0.562776	1	-0.62176	NA	2.26164	0.999945	2.16656	NA	1.20742	NA		brown
XLOC_001474	CUFF.1293.1	0.945621	0.372791	-0.068692	0.999945	-0.107171	1	0.53203	NA	0.836285	1	-1.05418	0.146147	-0.333912	0.999945	1.31685	NA	0.0296195	NA		blue
XLOC_001475	CUFF.1292.1	0.586378	0.379717	0.0727789	0.999945	-0.149203	1	0.0864027	NA	0.954746	1	-0.86652	0.219745	-0.349815	0.999945	-1.74514	NA	1.13935	NA		blue
XLOC_001476	CUFF.1294.1	-0.0731227	0.95139	-0.152953	0.999945	0.107926	1	-0.0398563	0.890621	-0.0294531	1	0.0698275	0.759879	0.0212702	0.999945	-0.438516	0.999889	-0.518231	0.923496		grey
XLOC_001477	CUFF.1295.1	0.305397	0.812243	0.0484488	0.999945	0.408305	1	0.290324	0.564876	-0.113624	1	-0.167517	0.717342	0.473796	0.999945	0.241962	0.999889	-0.721051	0.999854		brown
XLOC_001478	CUFF.1296.1	0.351761	0.4348	0.209499	0.999945	0.125962	1	0.11065	0.839387	0.37461	1	-0.440305	0.203625	0.532043	0.999945	0.553152	0.999889	-0.356239	0.999854		brown
XLOC_001479	CUFF.1297.1	0.692989	0.0710432	0.365317	0.999945	-0.0518891	1	0.445171	0.257953	0.247785	1	-0.626042	0.013901	0.597523	0.999945	-0.225651	0.999889	-0.366602	0.999854		brown
XLOC_001480	CUFF.1298.1	0.958839	0.502238	0.287191	0.999945	-0.248412	1	0.729215	NA	0.0876432	1	-0.720271	0.277315	0.992638	0.999945	-0.113785	NA	-0.9085	NA		brown
XLOC_001481	CUFF.1299.1	0.0651386	0.673951	0.00100121	1	-0.119089	1	-0.09515	0.831077	0.320937	1	-0.195888	0.581252	0.339417	0.999945	-0.18256	0.999889	-0.0526915	0.999854		brown
XLOC_001482	LOC107199254	1.10519	3.53994e-07	0.0688385	0.999945	0.120781	1	0.831654	0.0211916	0.160155	1	-0.835539	0.000103466	-0.776071	0.999945	-0.524377	0.999889	-0.189527	0.999854	2	blue
XLOC_001483	CUFF.1300.1	1.10064	NA	-0.580576	NA	-0.202157	1	0.612878	NA	0.676895	1	-1.10684	0.181801	2.2066	0.999945	1.64019	NA	-0.34085	NA		brown
XLOC_001484	CUFF.1301.1	1.36415	0.000468979	0.105165	0.999945	-0.0265871	1	1.14294	0.0154123	-0.0431574	1	-0.856248	0.0218537	-0.763251	0.999945	-0.959206	0.999889	0.369437	0.999854	2	blue
XLOC_001485	WDR83	1.11767	0.00103231	0.024449	0.999945	-0.00395024	1	0.878646	0.0317652	0.0823768	1	-0.800358	0.00560583	-0.455852	0.999945	-0.246319	0.999889	-0.534128	0.999854	2	blue
XLOC_001486	CUFF.1302.1	2.05602	NA	-0.114603	NA	0.265515	1	1.51159	NA	0.67226	1	-1.71754	NA	-1.7555	0.999945	1.19037	NA	-0.0955981	NA		blue
XLOC_001487	CUFF.1303.1,CUFF.1303.2	1.73482	0.053651	0.442725	0.999945	-0.0815431	1	1.25066	NA	0.636721	1	-1.4824	0.0122743	-0.281097	0.999945	-0.547288	NA	-0.487944	NA	2	blue
XLOC_001488	WDR83OS	0.388685	0.269147	-0.00673746	0.999945	-0.0356741	1	0.285581	0.307223	0.0363443	1	-0.300661	0.1582	-0.24366	0.999945	-0.0200929	0.999889	-0.130696	0.999854		blue
XLOC_001489	CUFF.1304.1	2.11412	NA	-1.72745	NA	0.202342	1	1.32809	NA	1.77357	1	-2.27404	NA	0.695742	0.999945	-0.81914	NA	-0.849094	NA		blue
XLOC_001490	LOC107199257	-0.293368	0.517812	0.0593154	0.999945	0.0431353	1	-0.213983	0.465512	-0.00131504	1	0.226049	0.335478	-0.331108	0.999945	-0.472395	0.999889	0.875858	0.110011		turquoise
XLOC_001491	LOC107199258	0.314961	NA	0.0411316	NA	0.266601	1	0.2884	NA	-0.0914659	1	-0.182714	NA	0.964916	0.999945	-2.09971	NA	-0.791726	NA		blue
XLOC_001492	CUFF.1305.1	-0.078002	0.960872	-0.229218	0.999945	-0.376276	1	0.0353801	0.95917	-0.173419	1	0.149089	0.834554	1.45964	0.999945	1.20586	0.999889	1.80676	0.110011		red
XLOC_001493	CUFF.1306.1	0.230165	NA	-0.154257	NA	-0.252611	1	0.43229	NA	-0.50468	1	0.113427	0.916472	0.438931	0.999945	1.48638	NA	1.37656	NA		green
XLOC_001494	CUFF.1307.1	-0.740091	NA	-0.270425	NA	0.18815	1	0.142439	NA	-1.09792	1	1.16274	NA	0.425157	0.999945	-2.44273	NA	2.9797	NA		black
XLOC_001495	CUFF.1308.1	1.09643	0.13368	-0.397677	0.999945	-0.0604319	1	0.774767	NA	0.314529	1	-0.93055	0.0365688	0.226253	0.999945	0.434506	NA	-0.0963599	NA		blue
XLOC_001496	CUFF.1309.1	0.532677	0.412558	-0.153027	0.999945	0.0666376	1	0.347232	0.443777	0.169045	1	-0.471798	0.158515	-0.155052	0.999945	0.591744	0.999889	-0.089309	0.999854		blue
XLOC_001497	CUFF.1310.1	0.806693	NA	0.400466	NA	-0.313968	1	0.5253	NA	0.159421	1	-0.68477	NA	-1.30827	NA	1.36028	NA	-0.961961	NA		#N/A
XLOC_001498	CUFF.1312.1	0.465226	0.754779	-0.127908	0.999945	0.18089	1	0.32991	NA	0.0689638	1	-0.377108	0.4602	-0.454946	0.999945	-1.09191	NA	0.0994619	NA		blue
XLOC_001499	CUFF.1311.1	NA	NA	NA	NA	NA	NA	NA	NA	NA	NA	NA	NA	NA	NA	NA	NA	NA	NA		#N/A
XLOC_001500	ZNF687	0.854208	0.0849387	-0.187205	0.999945	-0.214206	1	0.571678	0.235429	0.279406	1	-0.748943	0.0198602	-0.367225	0.999945	-0.474066	0.999889	-0.507027	0.999854		blue
XLOC_001501	CUFF.1313.1	0.542896	0.487381	-0.068167	0.999945	0.285589	1	0.52848	0.273	-0.222495	1	-0.263924	0.573685	-0.924414	0.999945	-0.879336	0.999889	-0.680308	0.999854		blue
XLOC_001502	CUFF.1314.1	1.12291	0.31041	0.268896	0.999945	-0.0153187	1	0.777594	NA	0.318352	1	-0.944634	0.116633	-0.361814	0.999945	-1.43998	NA	0.0852182	NA		blue
XLOC_001503	ETV3	0.620124	0.0315837	-0.125869	0.999945	0.1472	1	0.433778	0.155516	0.12354	1	-0.507616	0.0137849	-0.697191	0.999945	-0.346716	0.999889	-0.0611459	0.999854	2	blue
XLOC_001504	LOC107199261	-0.678361	0.48724	-0.553448	0.999945	0.178636	1	-0.101776	NA	-0.620091	1	0.845344	0.225462	0.315305	0.999945	0.0540407	NA	0.413484	NA		black
XLOC_001505	PNOC	0.699965	0.170474	-0.259469	0.999945	0.376361	1	0.744728	0.0850005	-0.396669	1	-0.261523	0.583779	-0.392813	0.999945	-0.61717	0.999889	-0.297569	0.999854		blue
XLOC_001506	LOC107199263	0.835011	0.00039271	-0.0661087	0.999945	0.194814	1	0.695732	0.0101761	-0.0619249	1	-0.546754	0.0152698	0.026209	0.999945	0.444549	0.999889	-0.0183921	0.999854	2	blue
XLOC_001507	CUFF.1319.1	1.02627	0.0113722	0.102494	0.999945	-0.156899	1	0.665458	0.198339	0.435287	1	-0.941344	0.00149298	-0.106351	0.999945	0.214222	0.999889	-0.107731	0.999854	2	blue
XLOC_001508	CUFF.1320.1	0.759047	0.00115435	-0.0328027	0.999945	0.211271	1	0.476448	0.183127	0.312085	1	-0.701418	0.000178028	-0.259507	0.999945	-0.0854598	0.999889	-0.350729	0.999854	2	blue
XLOC_001509	HOXC10	NA	NA	NA	NA	NA	NA	NA	NA	NA	NA	NA	NA	NA	NA	NA	NA	NA	NA		#N/A
XLOC_001510	LOC107199265	0.3332	NA	-0.857248	NA	0.56029	1	0.360817	NA	-0.192149	1	-0.154498	NA	0.469378	0.999945	-1.90117	NA	-0.433269	NA		blue
XLOC_001511	LOC107199266	0.650405	0.0562258	0.324182	0.999945	0.0717942	1	0.459572	0.197951	0.131764	1	-0.530438	0.030116	-0.552073	0.999945	-0.290326	0.999889	-0.3625	0.999854		blue
XLOC_001512	LOC107199267	0.909722	0.208824	-0.303818	0.999945	0.357493	1	0.727151	0.194636	0.0238307	1	-0.635171	0.149799	-0.98635	0.999945	-0.906087	0.999889	-0.595656	0.999854		blue
XLOC_001513	CUFF.1322.1	1.36742	8.51698e-08	-0.241395	0.999945	0.244411	1	0.937746	0.060355	0.516041	1	-1.20469	1.92298e-08	-0.494594	0.999945	-0.393253	0.999889	-0.00718832	0.999854	2	blue
XLOC_001514	LOC107199268	-1.06488	NA	0.197862	NA	0.650649	1	-0.779182	NA	0.106039	1	0.819897	NA	1.49593	0.999945	-0.724942	NA	0.977688	NA		yellow
XLOC_001515	TNPO3	0.7916	0.000184372	-0.18688	0.999945	0.0273063	1	0.548258	0.0739064	0.193349	1	-0.659628	0.000154539	-0.610696	0.999945	-0.146481	0.999889	-0.1837	0.999854	2	blue
XLOC_001516	CUFF.1324.1,CUFF.1324.2	1.5422	NA	0.19571	NA	1.77747	1	1.08763	NA	0.215669	1	-1.12438	NA	-4.73064	0.999945	0.650978	NA	-0.831795	NA		blue
XLOC_001517	LOC107199271	NA	NA	NA	NA	NA	NA	NA	NA	NA	NA	NA	NA	NA	NA	NA	NA	NA	NA		#N/A
XLOC_001518	CUFF.1325.1,CUFF.1325.2,CUFF.1325.3,CUFF.1325.4,CUFF.1325.5,CUFF.1325.6	0.977568	NA	3.06287	NA	2.35639	1	0.645857	NA	0.427468	1	-0.913132	NA	-4.22846	NA	4.51488	NA	-2.09581	NA		#N/A
XLOC_001519	LOC107199271	0.345237	0.277736	-0.1296	0.999945	-0.0352695	1	0.318694	0.160895	-0.10732	1	-0.195764	0.375193	0.0453697	0.999945	0.285504	0.999889	0.00500678	0.999854		blue
XLOC_001520	CUFF.1329.1	0.854569	0.219983	0.286204	0.999945	0.460901	1	0.386264	NA	0.819871	1	-1.00507	0.0790507	0.607044	0.999945	-0.262374	NA	-1.93171	NA		brown
XLOC_001521	LOC107199272	2.3162	NA	-0.66082	NA	-0.920343	1	1.70666	NA	0.932651	1	-1.96272	NA	-0.0980702	0.999945	-1.82318	NA	2.09907	NA		blue
XLOC_001522	LOC107199272	NA	NA	NA	NA	NA	NA	NA	NA	NA	NA	NA	NA	NA	NA	NA	NA	NA	NA		#N/A
XLOC_001523	CUFF.1332.1	1.98802	NA	0.0313134	NA	0.140907	1	1.47791	NA	0.660122	1	-1.65174	0.0189396	0.142373	0.999945	-0.234796	NA	-0.680352	NA		blue
XLOC_001524	TET3	1.22046	NA	-0.240299	NA	-0.025698	1	0.901127	NA	0.233406	1	-0.977239	0.178455	-0.633084	0.999945	-1.30827	NA	-0.433049	NA		blue
XLOC_001525	LOC107199276	-0.0100435	0.986536	-0.0275892	0.999945	0.150168	1	0.0153402	0.966156	-0.0453805	1	0.0297041	0.923002	-0.428212	0.999945	-0.180392	0.999889	0.0255621	0.999854		blue
XLOC_001526	LOC107199278	1.03889	NA	-0.0886686	NA	0.426649	1	0.701779	NA	0.344525	1	-0.915144	0.255257	0.588867	0.999945	1.13864	NA	-0.309175	NA		brown
XLOC_001527	LOC107199275	0.83495	NA	0.412443	NA	-0.44015	1	0.678469	NA	-0.0248335	1	-0.578477	NA	0.592439	0.999945	1.56606	NA	-0.690571	NA		brown
XLOC_001528	LOC107199276	0.49838	0.0456326	0.0721415	0.999945	0.258784	1	0.310301	0.298049	0.182187	1	-0.454226	0.0126012	-0.141511	0.999945	-0.602631	0.999889	-0.327802	0.999854	2	blue
XLOC_001529	CUFF.1333.1	0.334181	NA	0.232277	NA	0.414282	1	0.14841	NA	0.234845	1	-0.364488	0.664014	-1.12179	0.999945	0.305499	NA	-0.364938	NA		blue
XLOC_001530	LOC107199279	2.03789	NA	-1.023	NA	-0.199783	1	1.64416	NA	0.216757	1	-1.35892	NA	2.76941	0.999945	1.55677	NA	-1.57004	NA		brown
XLOC_001531	LOC107199280	1.58695	0.00983635	-0.0682257	0.999945	0.19547	1	1.16769	NA	0.466038	1	-1.31108	0.00226946	-0.566297	0.999945	-0.246771	NA	-0.750412	NA	2	blue
XLOC_001532	IMP4	0.880607	NA	0.0534858	NA	0.0456529	1	0.979768	NA	-0.577786	1	-0.259951	0.774426	-1.42915	0.999945	0.683778	NA	-1.03567	NA		blue
XLOC_001533	LOC107199283	1.03792	0.0321502	-0.309824	0.999945	0.300374	1	0.698684	0.204655	0.361822	1	-0.909715	0.00742116	-0.724194	0.999945	-0.778885	0.999889	0.331441	0.999854	2	blue
XLOC_001534	LOC107199284	1.93093	NA	0.641136	NA	0.493265	1	1.44003	NA	0.622466	1	-1.59913	NA	1.18815	0.999945	-0.664599	NA	-0.94027	NA		brown
XLOC_001535	IMP4	2.14141	NA	1.60272	NA	-0.166868	1	1.57239	NA	0.804717	1	-1.82632	NA	1.09609	NA	3.41069	NA	1.81689	NA		#N/A
XLOC_001536	CUFF.1338.1	0.666601	0.0286871	-0.0664029	0.999945	0.035314	1	0.403999	0.300751	0.269145	1	-0.616647	0.00852041	1.17712	0.689815	0.649414	0.999889	0.326953	0.999854	2	brown
XLOC_001537	LOC107199287	0.379546	0.135101	0.0935183	0.999945	-0.0033803	1	0.193177	0.53727	0.227306	1	-0.392587	0.0350855	-0.116043	0.999945	-0.393951	0.999889	0.275155	0.999854		blue
XLOC_001538	LOC107199285	1.24858	0.00196256	0.144138	0.999945	-0.321174	1	0.863593	0.109301	0.443996	1	-1.08234	0.000333766	-0.608523	0.999945	-0.233378	0.999889	-0.00808723	0.999854	2	blue
XLOC_001539	LOC107199285,LOC107199286	0.398124	0.665352	-0.742737	0.935891	0.151818	1	0.1443	0.853607	0.38424	1	-0.47888	0.373324	-0.703162	0.999945	0.0882079	0.999889	-0.78232	0.999854		blue
XLOC_001540	CUFF.1341.1,CUFF.1341.2	-0.635975	NA	-0.0804246	NA	0.166929	1	-0.196034	NA	-0.561914	1	0.757904	NA	-1.51242	NA	-1.54691	NA	1.92899	NA		#N/A
XLOC_001541	CUFF.1342.1,CUFF.1342.2,CUFF.1342.3	0.182143	NA	0.279925	NA	-0.0316344	1	-0.0257706	NA	0.311792	1	-0.286416	NA	-3.77279	NA	0.16901	NA	-4.60014	NA		grey
XLOC_001542	LOC107199288	0.317405	0.920407	0.695032	0.999945	0.207945	1	0.246714	NA	-0.00830316	1	-0.23071	0.733743	0.493866	0.999945	-0.410141	NA	-0.85697	NA		brown
XLOC_001543	CUFF.1344.1	1.23944	0.000420512	0.0966731	0.999945	0.0510451	1	0.755513	0.21572	0.744483	1	-1.23409	1.55002e-05	0.347891	0.999945	0.159534	0.999889	-0.0422322	0.999854	2	blue
XLOC_001544	LOC107199290	-1.05668	NA	-0.983294	NA	-0.284949	1	-0.795454	NA	0.129352	1	0.810905	0.335645	-0.28227	0.999945	-0.693968	NA	-0.0642013	NA		turquoise
XLOC_001545	LOC107199291	1.10004	0.00225939	-0.21221	0.999945	0.0137077	1	0.890072	0.0279181	0.00895342	1	-0.749176	0.0149564	-0.0811524	0.999945	-0.32193	0.999889	-0.200802	0.999854	2	blue
XLOC_001546	LOC107199292	NA	NA	NA	NA	NA	NA	NA	NA	NA	NA	NA	NA	NA	NA	NA	NA	NA	NA		#N/A
XLOC_001547	LOC107199293	-0.392299	0.455497	-0.142889	0.999945	0.0135429	1	-0.177898	0.654594	-0.1979	1	0.40075	0.167436	-0.107333	0.999945	0.570176	0.999889	-0.201744	0.999854		red
XLOC_001548	LOC107199292	-0.097644	0.952794	0.104717	0.999945	-0.0380799	1	-0.0621611	0.861814	-0.0206339	1	0.0846395	0.774604	-0.11172	0.999945	-0.766364	0.999889	-0.385676	0.999854		pink
XLOC_001549	FARSA	0.853909	1.15021e-05	-0.119959	0.999945	0.107924	1	0.619054	0.0395342	0.152359	1	-0.675893	0.000134475	-0.466584	0.999945	-0.293993	0.999889	-0.179565	0.999854	2	blue
XLOC_001550	SYCE2	-0.856961	NA	0.24144	NA	-0.691887	1	-0.307193	NA	-0.463466	1	0.917637	NA	1.11167	0.999945	0.589918	NA	-2.17979	NA		yellow
XLOC_001551	RAD23A	0.74243	0.000336173	0.0657153	0.999945	0.135346	1	0.451426	0.195027	0.339262	1	-0.704855	2.4919e-05	-0.361118	0.999945	-0.153119	0.999889	-0.507698	0.963105	2	blue
XLOC_001552	RAD23A	0.696809	1.78085e-07	0.00179794	0.999945	0.129033	1	0.48635	0.0464748	0.152241	1	-0.573135	8.70828e-06	-0.225042	0.999945	-0.194512	0.999889	-0.225737	0.999854	2	blue
XLOC_001553	GCDH	0.983784	0.0561891	-0.210107	0.999945	0.472169	1	0.810216	0.0817606	-0.0557914	1	-0.640959	0.0976686	-1.11649	0.999945	-1.11829	0.999889	-0.255788	0.999854		blue
XLOC_001554	CUFF.1352.1	0.151133	0.912737	-0.0129252	0.999945	0.045618	1	0.121994	0.755742	-0.0156398	1	-0.104959	0.747607	0.0621951	0.999945	-0.862815	0.999889	-0.856419	0.711914		blue
XLOC_001555	CUFF.1353.1	-0.647893	NA	0.154538	NA	0.444684	1	0.0235105	NA	-0.761341	1	0.888767	NA	-1.61974	0.999945	-2.23331	NA	0.363675	NA		green
XLOC_001556	CUFF.1354.1	-0.130741	NA	-0.405945	NA	-0.513096	1	-0.229295	NA	0.2698	1	-0.0138269	0.990706	1.01665	0.999945	-0.00168166	NA	-1.87615	NA		grey
XLOC_001557	CUFF.1357.1	0.755906	0.453265	-0.398517	0.999945	-0.215842	1	0.411822	NA	0.49039	1	-0.788041	0.174862	-0.018069	0.999945	-0.227144	NA	-0.7321	NA		blue
XLOC_001558	CUFF.1358.1	-0.104143	NA	-1.01653	NA	0.121668	1	-0.684221	NA	1.21624	1	-0.616899	NA	4.63663	NA	-2.60466	NA	-1.85793	NA		#N/A
XLOC_001559	CUFF.1355.1	0.609304	0.592514	-0.00556049	0.999945	0.438389	1	0.404759	NA	0.17139	1	-0.528996	0.284983	-0.814231	0.999945	-0.566751	NA	-0.00341277	NA		blue
XLOC_001560	CUFF.1356.1	0.395349	0.705939	0.082773	0.999945	0.255026	1	0.372494	0.439549	-0.1411	1	-0.213236	0.637658	-1.06525	0.999945	0.157766	0.999889	-0.472899	0.999854		blue
XLOC_001561	CUFF.1360.1	-0.380852	0.0190475	-0.197049	0.999945	-0.120466	1	-0.592617	0.0775537	0.674054	1	0.027904	0.953101	0.0565872	0.999945	-0.261079	0.999889	0.260751	0.999854	1	red
XLOC_001562	LOC107199299	-1.21808	0.105712	0.0150327	0.999945	-0.169941	1	-0.430894	0.630621	-0.564764	1	1.24738	0.0291598	-2.41378	0.999945	-0.352043	0.999889	0.983339	0.999854		red
XLOC_001563	LOC107199298	0.29575	0.293362	-0.359853	0.999945	-0.177433	1	-0.152591	NA	0.983834	1	-0.63748	0.298804	0.418715	0.999945	0.34288	NA	-0.840583	NA		brown
XLOC_001564	CUFF.1359.1	-0.311241	0.0703181	-0.314571	0.999945	-0.0707036	1	-0.578738	0.195718	0.780401	1	-0.0620041	0.911345	0.145454	0.999945	-0.415033	0.999889	-0.0672897	0.999854		turquoise
XLOC_001565	CUFF.1361.1	0.202046	0.145172	-0.29338	0.999945	0.177256	1	-0.0642303	0.883668	0.504901	1	-0.382893	0.151129	-0.0414853	0.999945	0.231959	0.999889	0.14396	0.999854		brown
XLOC_001566	CUFF.1364.1,CUFF.1364.2,CUFF.1364.3,CUFF.1364.4	0.559202	0.16929	0.044044	0.999945	0.331776	1	0.10852	0.905737	0.857004	1	-0.796668	0.112257	0.545998	0.999945	-0.362706	0.999889	0.0452127	0.999854		blue
XLOC_001567	LOC107199301	0.281875	0.626966	-0.43838	0.999945	0.333784	1	0.417741	0.493852	-0.394351	1	0.0150763	0.980724	-0.764473	0.999945	0.289478	0.999889	1.31602	0.861953		blue
XLOC_001568	LOC107199300	1.81755	NA	-0.952155	NA	0.212459	1	1.59359	NA	-0.0585751	1	-1.07656	NA	1.83992	NA	-1.75887	NA	0.399549	NA		brown
XLOC_001569	CUFF.1362.1	0.337487	0.577349	-0.00314859	0.999945	-0.0426656	1	0.0746286	NA	0.441039	1	-0.458568	0.315921	0.0657728	0.999945	0.992899	NA	-0.326275	NA		brown
XLOC_001570	CUFF.1363.1	0.19114	NA	-0.502573	NA	0.289086	1	0.36768	NA	-0.447494	1	0.107371	NA	-0.045241	0.999945	2.51957	NA	-0.235919	NA		turquoise
XLOC_001571	GATAD2A	1.13674	0.0283309	-0.153267	0.999945	0.446161	1	0.860429	0.0993916	0.16531	1	-0.867034	0.0197914	-0.850922	0.999945	-0.134263	0.999889	-0.599375	0.999854	2	blue
XLOC_001572	GATAD2A	1.45883	NA	-0.51519	NA	-0.267836	1	1.2241	NA	-0.20124	1	-0.976237	NA	0.395244	NA	0.30882	NA	2.64223	NA		#N/A
XLOC_001573	CUFF.1367.1	0.0912518	0.921366	0.414343	0.999945	0.0385411	1	-0.0731147	NA	0.321713	1	-0.214148	0.79503	0.531515	0.999945	0.357132	NA	-0.935333	NA		brown
XLOC_001574	LOC107199303	-0.105033	0.908876	0.222879	0.999945	1.95601	1	0.184735	NA	-0.496179	1	0.333727	0.793565	-0.33294	0.999945	0.621209	NA	-1.87643	NA		grey
XLOC_001575	LOC107199304	1.45361	0.000760415	-0.161978	0.999945	0.115295	1	1.06891	0.0651668	0.384634	1	-1.17565	0.000486474	-0.906844	0.999945	-0.558976	0.999889	-0.273478	0.999854	2	blue
XLOC_001576	LOC107199305	-0.265002	NA	-0.553858	NA	2.34212	1	-0.350999	NA	0.302217	1	0.0207761	NA	-0.82621	NA	-3.78677	NA	-1.16626	NA		#N/A
XLOC_001577	LOC107199307	NA	NA	NA	NA	NA	NA	NA	NA	NA	NA	NA	NA	NA	NA	NA	NA	NA	NA		#N/A
XLOC_001578	LOC107199309	1.48636	0.0120913	0.101445	0.999945	-0.228438	1	0.99728	0.20845	0.700169	1	-1.37666	0.00168109	-0.457545	0.999945	-0.107503	0.999889	-0.0423925	NA	2	blue
XLOC_001579	LOC107199307	0.982791	NA	-0.440072	NA	-0.8145	1	0.740582	NA	0.060328	1	-0.741312	NA	1.15394	NA	-2.49457	NA	1.03232	NA		blue
XLOC_001580	MRPS12	0.737493	0.0889849	-0.120085	0.999945	0.311097	1	0.581377	0.14497	0.00151353	1	-0.517553	0.0989072	-0.752552	0.999945	-0.601063	0.999889	-0.725213	0.95555		blue
XLOC_001581	LOC107199310	1.40654	0.00258344	-0.536903	0.967486	0.334052	1	1.01357	0.0792605	0.391537	1	-1.16317	0.000718071	-0.711485	0.999945	-0.0179609	0.999889	-0.36554	0.999854	2	blue
XLOC_001582	CUFF.1375.1	0.738216	0.178449	-0.138662	0.999945	0.24105	1	0.629363	0.112065	-0.0953197	1	-0.471679	0.180584	0.0494293	0.999945	-0.19249	0.999889	-0.488405	0.999854		blue
XLOC_001583	LOC107199311	0.684374	0.695522	0.0930927	0.999945	-0.143365	1	0.52834	NA	0.0466335	1	-0.515599	0.440545	0.087786	0.999945	0.0611721	NA	0.789268	NA		blue
XLOC_001584	CUFF.1376.1	0.460507	0.178024	0.0798101	0.999945	0.253392	1	0.313354	0.291013	0.0984268	1	-0.385884	0.0697939	0.397227	0.999945	-0.642168	0.999889	-0.457917	0.999854		blue
XLOC_001585	LOC107199312	0.405592	0.511524	-0.0296943	0.999945	-0.0144779	1	0.333018	0.340427	-0.0358167	1	-0.277124	0.3589	-0.5831	0.999945	0.469991	0.999889	0.113934	0.999854		blue
XLOC_001586	LOC107199313	0.359497	NA	-1.06577	NA	-1.54107	1	0.36013	NA	-0.201866	1	-0.16488	NA	1.40785	NA	0.320806	NA	-0.941483	NA		red
XLOC_001587	LOC107199315	0.779706	0.148735	0.0384966	0.999945	0.113439	1	0.598138	0.16824	0.0548193	1	-0.577175	0.0872659	-0.828136	0.999945	-0.726468	0.999889	-0.245322	0.999854		blue
XLOC_001588	LOC107199315	NA	NA	NA	NA	NA	NA	NA	NA	NA	NA	NA	NA	NA	NA	NA	NA	NA	NA		#N/A
XLOC_001589	PPOX	1.84916	0.0116521	-0.131671	0.999945	0.0517683	1	1.42707	0.0766986	0.348022	1	-1.35604	0.0106798	-0.312918	0.999945	-2.34729	0.999889	-0.0557901	NA	2	blue
XLOC_001590	LOC107199317	1.44795	3.99654e-13	0.153944	0.999945	-0.0265614	1	0.989884	0.0466346	0.594898	1	-1.29453	3.20426e-13	0.240256	0.999945	-0.388176	0.999889	-0.0410883	0.999854	2	blue
XLOC_001591	LOC107199318	1.12643	4.39843e-05	-0.204518	0.999945	0.0805397	1	0.74511	0.107523	0.450597	1	-1.01486	4.91268e-06	-0.762707	0.999945	-0.103084	0.999889	-0.219269	0.999854	2	blue
XLOC_001592	CUFF.1382.1	0.522972	0.393401	-0.103608	0.999945	0.0317559	1	0.409735	0.280958	-0.00244462	1	-0.377977	0.238285	0.417902	0.999945	-0.206272	0.999889	-0.501589	0.999854		blue
XLOC_001593	CUFF.1383.1	0.81562	0.0436446	-0.154126	0.999945	0.218882	1	0.430689	0.44619	0.577662	1	-0.869609	0.0065518	-0.0167038	0.999945	0.602871	0.999889	-0.450373	0.999854	2	brown
XLOC_001594	CUFF.1384.1	1.06038	0.220331	0.188679	0.999945	0.561889	1	0.709774	NA	0.376884	1	-0.931987	0.0679215	-1.92186	0.999945	-0.482031	NA	-0.708971	NA		blue
XLOC_001595	CUFF.1385.1	1.15277	NA	0.159034	NA	0.42655	1	0.729572	NA	0.515183	1	-1.07894	0.244027	-0.100228	0.999945	-1.23993	NA	-0.312888	NA		blue
XLOC_001596	CUFF.1386.1	1.50917	0.128239	0.635664	0.999945	-0.17121	1	1.52704	NA	-0.631983	1	-0.534503	0.526344	-1.69697	0.999945	-1.21561	NA	-0.377755	NA		blue
XLOC_001597	CUFF.1387.1	0.571622	0.471812	0.217733	0.999945	0.0201519	1	0.464735	0.337054	-0.0345888	1	-0.389945	0.340486	-0.173853	0.999945	-0.867392	0.999889	-0.0033337	0.999854		blue
XLOC_001598	LOC107199319	-0.262066	NA	0.141045	NA	0.0559941	1	-0.602458	NA	0.865139	1	-0.14416	NA	3.81368	NA	1.47299	NA	0.0357809	NA		brown
XLOC_001599	CUFF.1388.1	0.966018	NA	1.29784	NA	1.2854	1	0.461352	NA	1.00749	1	-1.19417	NA	2.08888	NA	-0.596947	NA	0.937056	NA		tan
XLOC_001600	CUFF.1389.1	0.383092	0.677529	0.323858	0.999945	0.172566	1	0.368176	0.44	-0.153711	1	-0.198672	0.659014	0.98884	0.999945	-0.415717	0.999889	0.0903907	0.999854		grey
XLOC_001601	CUFF.1390.1	-0.0691574	0.210707	0.259754	0.999945	-0.227294	1	-0.307962	0.492187	0.565446	1	-0.202026	0.61576	0.77662	0.999945	0.461304	0.999889	0.132308	0.999854		yellow
XLOC_001602	CUFF.1391.1	1.15547	NA	1.25535	NA	-0.420052	1	1.13287	NA	-0.414475	1	-0.557808	0.587774	-0.0887957	0.999945	-0.504413	NA	0.587189	NA		grey
XLOC_001603	CUFF.1393.1	2.84095	NA	-1.33293	NA	0.425963	1	2.39463	NA	0.311866	1	-1.7096	0.0929272	-4.53313	0.999945	-0.657508	NA	-0.591602	NA		blue
XLOC_001604	STIP1	0.843846	1.47456e-06	0.0989487	0.999945	0.136111	1	0.574741	0.0644422	0.235943	1	-0.715926	7.13112e-06	-0.403907	0.999945	-0.543363	0.999889	-0.413186	0.932846	2	blue
XLOC_001605	LOC107199321	3.71606	NA	-0.615974	NA	0.685675	1	3.06968	NA	0.782252	1	-2.48011	NA	-3.43284	0.999945	2.396	NA	-2.90847	NA		blue
XLOC_001606	LOC107199323	1.03583	NA	0.424588	NA	-0.719947	1	0.933414	NA	-0.244338	1	-0.533293	NA	-1.36063	NA	-2.9532	NA	1.12799	NA		#N/A
XLOC_001607	LOC107199324	-0.315653	NA	0.0625738	NA	0.590171	1	-0.222415	NA	-0.0227088	1	0.261292	0.784316	-0.443181	0.999945	-0.138286	NA	-0.136446	NA		turquoise
XLOC_001608	CUFF.1394.1	-0.497112	0.0171232	-0.0532534	0.999945	-0.26451	1	-0.352282	0.13088	-0.00783634	1	0.393544	0.0225311	-0.0867331	0.999945	-0.151621	0.999889	-0.244299	0.999854	1	turquoise
XLOC_001609	CUFF.1395.1	-0.953414	NA	0.263719	NA	-0.0139777	1	-1.01518	NA	0.693372	1	0.509832	NA	-0.440299	0.999945	0.0559585	NA	0.381059	NA		turquoise
XLOC_001610	CUFF.1396.1,CUFF.1396.2	0.552112	0.331116	0.418074	0.999945	-0.0730248	1	0.286164	0.617029	0.370609	1	-0.581966	0.115882	-0.427356	0.999945	-0.263575	0.999889	-0.161311	0.999854		blue
XLOC_001611	LOC107199325	1.65087	NA	-0.615876	NA	-0.792641	1	1.06299	NA	0.955023	1	-1.60812	NA	-0.0239996	NA	-1.94272	NA	1.07085	NA		blue
XLOC_001612	LOC107199326	1.09084	0.0367902	-0.43481	0.999945	0.508108	1	0.749949	0.188238	0.338296	1	-0.937774	0.00950037	-0.504517	0.999945	-0.836183	0.999889	-0.252801	0.999854	2	blue
XLOC_001613	ISOC2	1.0198	0.02866	-0.177198	0.999945	0.351706	1	0.690388	0.204109	0.316249	1	-0.873006	0.0111375	-1.20981	0.999945	-0.575422	0.999889	-0.392414	0.999854	2	blue
XLOC_001614	CUFF.1399.1	0.617329	0.0241287	-0.0116324	0.999945	0.077838	1	0.468641	0.0809531	0.0457965	1	-0.46481	0.0222901	0.00567586	0.999945	-0.0439692	0.999889	0.0381537	0.999854	2	blue
XLOC_001615	RUVBL2	0.41522	0.0267103	-0.0163264	0.999945	0.210207	1	0.355296	0.0692003	-0.0706454	1	-0.260722	0.119661	-0.44806	0.999945	-0.522795	0.999889	-0.0758564	0.999854	2	blue
XLOC_001616	CUFF.1400.1	0.791789	0.253167	-0.156673	0.999945	0.331524	1	0.502832	0.412678	0.299122	1	-0.716327	0.0853079	-1.30659	0.999945	-0.732772	0.999889	-0.424603	0.999854		blue
XLOC_001617	LOC107199329	1.95566	0.0109386	-0.739878	0.999945	0.123309	1	1.38531	NA	0.887905	1	-1.75252	0.00140332	-0.313972	0.999945	-0.471833	NA	-1.1234	NA	2	blue
XLOC_001618	LOC109022434	0.085357	NA	-0.0149116	NA	0.232442	1	0.52531	NA	-0.991908	1	0.397244	NA	0.168267	NA	2.86678	NA	0.10185	NA		#N/A
XLOC_001619	LOC107199329	0.0843583	0.950398	-0.201873	0.999945	0.495178	1	0.184133	NA	-0.243338	1	0.0642559	0.941309	-0.789041	0.999945	1.23987	NA	0.698561	NA		grey
XLOC_001620	LOC107199329,LOC109022434	1.11903	3.61769e-05	0.0366508	0.999945	0.10871	1	0.703297	0.148797	0.560992	1	-1.0676	9.78307e-07	-0.0972272	0.999945	0.122016	0.999889	-0.092666	0.999854	2	blue
XLOC_001621	LOC109022434	1.18227	0.00262996	-0.331076	0.999945	0.276486	1	0.744294	0.210277	0.622242	1	-1.14379	0.000172222	-0.255826	0.999945	-0.234345	0.999889	-0.503131	0.999854	2	blue
XLOC_001622	CUFF.1404.1	2.10589	NA	0.749481	NA	-1.69383	1	1.65354	NA	0.586306	1	-1.61694	NA	-3.33981	0.999945	-1.10712	NA	-0.910888	NA		blue
XLOC_001623	CILP2	4.05421	NA	-0.662003	NA	-0.316477	1	3.34321	NA	0.333458	1	-2.87681	NA	1.49481	NA	-2.50061	NA	-2.04803	NA		#N/A
XLOC_001624	LOC107199333	2.35806	NA	-0.217068	NA	0.534594	1	1.92268	NA	0.478685	1	-1.7548	NA	-1.03055	NA	0.440354	NA	-0.106745	NA		blue
XLOC_001625	LOC107199332	1.91076	7.71624e-05	-0.339052	0.999945	0.412285	1	1.33765	NA	0.895242	1	-1.72853	3.95953e-06	0.186394	0.999945	-0.176843	NA	0.197732	NA	2	blue
XLOC_001626	LOC107199332	1.59909	0.04139	-0.52441	0.999945	0.266895	1	1.15693	NA	0.52219	1	-1.34404	0.00895739	-0.881601	0.999945	-0.393185	NA	0.0409097	NA	2	blue
XLOC_001627	LOC107199334	1.25676	NA	-0.905057	NA	0.825555	1	0.631616	NA	1.54398	1	-1.5973	NA	-2.75174	NA	0.443566	NA	-2.26514	NA		#N/A
XLOC_001628	LOC107199335	0.595849	NA	-0.32369	NA	0.991387	1	0.484726	NA	-0.0188772	1	-0.446771	0.658617	0.382677	0.999945	0.349819	NA	-0.218837	NA		brown
XLOC_001629	CUFF.1406.1	-0.174344	NA	-0.231294	NA	1.01582	1	-0.344943	NA	0.46173	1	-0.0646305	0.952456	0.473834	0.999945	-2.1059	NA	-0.755927	NA		grey
XLOC_001630	CUFF.1407.1	-1.08553	0.119921	0.374479	0.999945	0.537772	1	-1.26514	NA	1.03876	1	0.534021	0.553329	-0.108739	0.999945	-1.62382	NA	-0.306932	NA		turquoise
XLOC_001631	CUFF.1408.1	1.06732	0.186472	0.232021	0.999945	0.364485	1	0.778785	NA	0.223643	1	-0.861922	0.0687051	0.314979	0.999945	1.06763	NA	-0.60743	NA		brown
XLOC_001632	CUFF.1409.1	0.843628	0.280276	-0.0563988	0.999945	-0.13102	1	0.583537	NA	0.224165	1	-0.717208	0.0952212	-0.760656	0.999945	-0.774684	NA	-0.398144	NA		blue
XLOC_001633	LOC107199336	0.62641	0.145009	-0.213347	0.999945	0.0359754	1	0.389302	0.348768	0.245546	1	-0.578513	0.0347187	-0.0609859	0.999945	-0.695234	0.999889	-0.40236	0.999854		blue
XLOC_001634	LOC107199338	0.421056	0.0137278	-0.0900348	0.999945	0.197695	1	0.198699	0.515718	0.299249	1	-0.456277	0.00345949	-0.155299	0.999945	-0.231029	0.999889	-0.00538541	0.999854	2	blue
XLOC_001635	LOC107199337	1.08383	0.00653666	-0.142002	0.999945	0.212976	1	0.822913	0.064987	0.134804	1	-0.818062	0.00838931	-0.204277	0.999945	-0.872548	0.999889	-0.532515	0.999854	2	blue
XLOC_001636	CUFF.1413.1	1.09952	0.127034	-0.23129	0.999945	0.268064	1	0.845807	0.188796	0.0932102	1	-0.788931	0.10017	-0.90703	0.999945	-1.7452	0.999889	-0.602325	0.999854		blue
XLOC_001637	LOC107199339,LOC107199342	0.0737117	0.808075	0.00332913	0.999945	0.0423634	1	0.0970586	0.632422	-0.083116	1	-0.0127605	0.947983	-0.415147	0.999945	-0.0388675	0.999889	0.0833368	0.999854		blue
XLOC_001638	LOC107199341	0.544296	0.248562	-0.0649238	0.999945	-0.0345051	1	0.370012	0.336447	0.120687	1	-0.456734	0.101576	-0.142242	0.999945	-0.9473	0.999889	-0.356728	0.999854		blue
XLOC_001639	LOC107199340	1.71486	0.00863651	0.1313	0.999945	0.0769225	1	1.24416	NA	0.643345	1	-1.46564	0.00178569	-1.13924	0.999945	-0.921009	NA	-0.495525	NA	2	blue
XLOC_001640	CUFF.1414.1	0.788206	0.104621	-0.114587	0.999945	0.119199	1	0.542918	0.234173	0.200786	1	-0.664713	0.0330196	-0.142163	0.999945	-1.08555	0.999889	-0.526728	0.999854		blue
XLOC_001641	CUFF.1419.1,CUFF.1419.2,CUFF.1419.3,CUFF.1419.4,CUFF.1419.5,CUFF.1419.6,CUFF.1419.7	0.0574675	0.896774	-0.327094	0.999945	-0.11354	1	0.152727	0.803931	-0.216204	1	0.0674729	0.902694	0.486163	0.999945	-0.447096	0.999889	-1.77372	0.132446		grey
XLOC_001642	SYVN1	1.24194	0.000388827	-0.259412	0.999945	0.139659	1	0.888268	0.0708704	0.355031	1	-1.03439	0.00019755	-0.50215	0.999945	-0.242118	0.999889	-0.453945	0.999854	2	blue
XLOC_001643	CUFF.1420.1	-0.154519	NA	-0.701291	NA	0.713094	1	-0.0481041	NA	-0.129668	1	0.18147	0.860085	-0.926555	0.999945	-0.675003	NA	0.444097	NA		turquoise
XLOC_001644	CUFF.1421.1	0.755711	0.398436	-0.0675796	0.999945	0.390641	1	0.526998	0.3912	0.184882	1	-0.634104	0.166914	0.295411	0.999945	0.746815	0.999889	-0.611585	NA		blue
XLOC_001645	LOC107199344	0.237217	0.576808	-0.0692418	0.999945	0.208387	1	0.0511756	0.915741	0.289569	1	-0.316381	0.318565	0.782614	0.999945	0.801878	0.999889	0.17158	0.999854		brown
XLOC_001646	LOC107199345	0.535907	NA	-0.418142	NA	1.05002	1	0.876363	NA	-0.848362	1	0.177829	0.891565	-4.98624	0.999945	0.261057	NA	0.269035	NA		grey
XLOC_001647	LOC107199348	1.00451	9.28669e-08	-0.0945497	0.999945	-0.0549335	1	0.765604	0.0156671	0.104362	1	-0.744438	0.000147478	-0.454544	0.999945	-0.466417	0.999889	-0.324042	0.999854	2	blue
XLOC_001648	LOC107199349	0.523987	0.0185622	0.0819175	0.999945	0.171661	1	0.319669	0.269309	0.207253	1	-0.484326	0.00375341	-0.484146	0.999945	-0.27919	0.999889	-0.00601113	0.999854	2	blue
XLOC_001649	CUFF.1425.1	0.454817	0.624263	-0.0476338	0.999945	-0.0539459	1	0.402095	0.40629	-0.0942064	1	-0.274954	0.522021	-1.02407	0.999945	-0.589018	0.999889	-0.0186562	0.999854		blue
XLOC_001650	HSD17B10	1.26095	0.0011691	-0.174514	0.999945	0.210906	1	0.881867	0.0984188	0.384774	1	-1.0642	0.000674047	-0.543513	0.999945	-0.866057	0.999889	-0.553521	0.999854	2	blue
XLOC_001651	CUFF.1423.1	0.839314	0.2534	0.033792	0.999945	0.372835	1	0.694611	0.194774	-0.0717092	1	-0.552438	0.227262	-0.428799	0.999945	-1.30282	0.999889	-0.632098	0.999854		blue
XLOC_001652	CD79A	0.535369	0.241161	-0.0970768	0.999945	0.13427	1	0.280642	0.543699	0.328995	1	-0.554662	0.0641501	-0.339502	0.999945	-0.197723	0.999889	-0.194266	0.999854		blue
XLOC_001653	LOC107199350	1.40397	0.0391553	-0.397505	0.999945	-0.074031	1	0.919225	NA	0.718548	1	-1.33716	0.00587117	0.0579732	0.999945	0.129259	NA	-1.34804	NA	2	blue
XLOC_001654	LOC107199351	0.980405	1.79045e-06	-0.0922181	0.999945	0.14663	1	0.648967	0.0796414	0.356476	1	-0.872892	2.5897e-07	0.0681531	0.999945	-0.324432	0.999889	-0.272738	0.999854	2	blue
XLOC_001655	LOC107199353	1.37183	0.115114	-0.218014	0.999945	0.618245	1	1.01552	NA	0.331992	1	-1.1061	0.0376162	-1.17456	0.999945	-0.484135	NA	-0.573057	NA		blue
XLOC_001656	LOC107199354	0.421932	0.261681	-0.0791043	0.999945	0.188995	1	0.325732	0.232878	0.0064541	1	-0.310326	0.161152	-0.462223	0.999945	-0.255961	0.999889	-0.0958429	0.999854		blue
XLOC_001657	CUFF.1431.1	0.628048	0.155051	-0.131047	0.999945	0.127644	1	0.498435	0.159696	-0.00221918	1	-0.443245	0.123101	-0.979062	0.999945	-0.311173	0.999889	0.105445	0.999854		blue
XLOC_001658	CUFF.1432.1	0.988379	0.181254	-0.591372	0.999945	0.869048	1	0.694405	0.307076	0.223304	1	-0.794944	0.0933722	-1.25627	0.999945	-1.4101	0.999889	-0.820412	0.999854		blue
XLOC_001659	CUFF.1433.1	0.363882	0.00474623	0.0430388	0.999945	-0.0150521	1	0.284139	0.0566991	-0.00634168	1	-0.261693	0.0211192	0.224023	0.999945	-0.13921	0.999889	-0.191585	0.999854	2	blue
XLOC_001660	ARHGAP35	1.88697	1.00034e-05	-0.1721	0.999945	0.19907	1	1.47057	0.0249417	0.362708	1	-1.38188	0.000351735	-0.984966	0.999945	-0.888499	0.999889	-0.804278	0.999854	2	blue
XLOC_001661	ADM2	-0.635967	NA	-0.561316	NA	-0.313963	1	-0.556701	NA	0.159424	1	0.397238	NA	1.47312	NA	1.40866	NA	0.957444	NA		#N/A
XLOC_001662	EIF3K	-0.0387726	0.398463	-0.0958838	0.999945	0.0343423	1	0.109387	0.72825	-0.265139	1	0.167378	0.468552	-0.787333	0.999945	0.16625	0.999889	0.00421652	0.999854		purple
XLOC_001663	CUFF.1434.1	0.427793	0.323057	-0.391179	0.999945	0.219814	1	0.20748	0.617441	0.292851	1	-0.459348	0.0992592	-0.0521255	0.999945	-0.222667	0.999889	0.0289681	0.999854		blue
XLOC_001664	CUFF.1435.1	-1.25412	0.162344	-0.992815	0.999945	-0.0833059	1	-0.236638	NA	-0.945372	1	1.4873	0.0574604	-0.453261	0.999945	0.307591	NA	1.5239	NA		black
XLOC_001665	CUFF.1436.1	-0.567058	NA	-0.520329	NA	-0.163965	1	-0.613249	NA	0.405151	1	0.291562	NA	-0.957996	NA	1.3324	NA	-1.2697	NA		turquoise
XLOC_001666	CUFF.1437.1,CUFF.1437.2	0.0401097	0.951575	0.188432	0.999945	0.25375	1	-0.088749	NA	0.245666	1	-0.142151	0.86345	-0.463262	0.999945	-0.749437	NA	-0.398615	NA		blue
XLOC_001667	CUFF.1438.1	0.702879	0.0831301	0.561894	0.999945	-0.951209	1	1.33457	NA	-1.40492	1	0.43439	0.664123	0.27125	0.999945	-0.237786	NA	-1.04793	NA		pink
XLOC_001668	LOC107199359	1.34061	NA	-0.997337	NA	0.0422047	1	0.937803	NA	0.494491	1	-1.18223	NA	0.257649	0.999945	-0.316376	NA	-1.83234	NA		blue
XLOC_001669	CUFF.1439.1	0.467217	0.0827239	-0.0342421	0.999945	0.109786	1	0.303312	0.255172	0.138026	1	-0.409607	0.0209571	-0.450329	0.999945	-0.210153	0.999889	0.180062	0.999854		blue
XLOC_001670	CUFF.1440.1	1.13667	1.5447e-10	-0.0578761	0.999945	0.0561218	1	0.82929	0.0200463	0.235094	1	-0.90238	9.10595e-07	-0.329768	0.999945	-0.434903	0.999889	-0.103029	0.999854	2	blue
XLOC_001671	LOC107199360	NA	NA	NA	NA	NA	NA	NA	NA	NA	NA	NA	NA	NA	NA	NA	NA	NA	NA		#N/A
XLOC_001672	LOC107199361	0.627461	NA	-0.394272	NA	-0.00777563	1	0.636713	NA	-0.287983	1	-0.283028	0.765787	-1.36837	0.999945	-0.637444	NA	0.629523	NA		black
XLOC_001673	PSMB4	1.10645	1.74376e-06	-0.110005	0.999945	0.209323	1	0.833495	0.025023	0.163696	1	-0.838943	0.000177788	-0.584401	0.999945	-0.154557	0.999889	-0.239609	0.999854	2	blue
XLOC_001674	CUFF.1443.1	0.524576	0.0281409	-0.104402	0.999945	0.137715	1	0.339465	0.2028	0.162871	1	-0.465731	0.00495901	-0.153112	0.999945	-0.0879409	0.999889	-0.376585	0.999854	2	blue
XLOC_001675	LOC107199364	-0.781635	NA	0.234057	NA	3.11578	1	-0.811795	NA	0.530815	1	0.476428	NA	-1.43405	NA	-2.48932	NA	0.641959	NA		grey
XLOC_001676	LOC107199365	0.00975734	0.731356	-0.619889	0.614066	0.273089	1	-0.127481	0.792192	0.287945	1	-0.140783	0.724787	-0.258144	0.999945	-0.24018	0.999889	-0.840451	0.93754		grey
XLOC_001677	LOC109022435	-0.059168	0.0939312	0.262681	0.669167	0.363457	0.974561	-0.189733	0.354193	0.312008	1	-0.0972683	0.623862	0.122076	0.999945	-0.0564757	0.999889	-0.264338	0.999854		brown
XLOC_001678	CUFF.1445.1	-0.571232	0.123981	-0.521604	0.875961	-0.0273266	1	-0.65288	0.0890115	0.484868	1	0.249069	0.583179	0.332674	0.999945	-1.33004	0.999889	0.0401626	0.999854		turquoise
XLOC_001679	CUFF.1446.1	-0.496015	0.0583619	-1.33591	0.302148	1.04213	1	-0.928558	NA	1.3138	1	-0.0990532	0.911345	-0.876345	0.999945	-0.320564	NA	1.01351	NA		turquoise
XLOC_001680	CUFF.1447.1	-0.426858	0.354181	-0.877616	0.972609	0.610148	1	-0.731835	NA	0.951817	1	-0.035375	0.969945	-1.36203	0.999945	-0.472571	NA	-0.882853	NA		turquoise
XLOC_001681	CUFF.1448.1	0.206224	NA	0.0993507	NA	0.909104	1	0.196501	NA	-0.0765919	1	-0.118256	NA	0.716132	0.999945	-0.425005	NA	-1.63685	NA		blue
XLOC_001682	CUFF.1449.1,CUFF.1450.1	1.14423	0.000835423	-0.0571442	0.999945	-0.0259356	1	0.971054	0.00921004	-0.0895914	1	-0.721051	0.0210156	-0.0129411	0.999945	0.106291	0.999889	-0.37353	0.999854	2	blue
XLOC_001683	LOC109022436	0.170562	NA	-1.61618	NA	1.10102	1	0.707059	NA	-1.04034	1	0.517954	NA	3.04331	NA	-2.98906	NA	-2.06578	NA		#N/A
XLOC_001684	LOC107199366	0.426789	0.0120052	0.0866551	0.999945	-0.0309638	1	0.286315	0.154326	0.101476	1	-0.363164	0.00363246	-0.108936	0.999945	-0.0869196	0.999889	-0.346305	0.977495	2	blue
XLOC_001685	CUFF.1451.1	0.828581	0.0774845	-0.293123	0.999945	0.202689	1	0.634095	0.115197	0.0724178	1	-0.624806	0.0410849	0.236877	0.999945	0.266616	0.999889	-0.312172	0.999854		blue
XLOC_001686	LOC107199367	-0.352186	0.605402	-0.235379	0.999945	-0.0520004	1	-0.332277	0.390602	0.148706	1	0.205858	0.578218	-0.572484	0.999945	-0.19391	0.999889	0.9883	0.766031		turquoise
XLOC_001687	CUFF.1452.1	0.357084	0.0175031	-0.0783642	0.999945	0.148844	1	0.225597	0.221919	0.111174	1	-0.318523	0.00333637	-0.031517	0.999945	-0.287906	0.999889	-0.124295	0.999854	2	blue
XLOC_001688	TRNAQ-CUG	NA	NA	NA	NA	NA	NA	NA	NA	NA	NA	NA	NA	NA	NA	NA	NA	NA	NA		#N/A
XLOC_001689	TRNAK-UUU	-0.63597	NA	-0.561318	NA	0.647823	1	-0.556704	NA	0.159421	1	0.397234	NA	-1.2655	NA	1.3426	NA	-0.933036	NA		#N/A
XLOC_001690	LOC107199368	2.49409	NA	-0.0515973	NA	-0.629254	1	2.73268	NA	-1.61364	1	-1.01651	NA	-3.66695	NA	0.516466	NA	-1.49683	NA		#N/A
XLOC_001691	CUFF.1453.1	1.13789	0.0127705	0.127308	0.999945	0.172987	1	0.881328	0.0616175	0.126615	1	-0.840528	0.0126288	-0.573614	0.999945	0.27078	0.999889	-0.070181	0.999854	2	blue
XLOC_001692	CUFF.1454.1	0.26444	0.87796	-0.137949	0.999945	0.0630715	1	0.119045	NA	0.187169	1	-0.287867	0.592549	0.439935	0.999945	-0.191906	NA	-0.180436	NA		brown
XLOC_001693	LOC107199371	-0.63597	NA	-0.561318	NA	0.647823	1	-0.556704	NA	0.159421	1	0.397234	NA	-1.2655	NA	1.3426	NA	-0.933036	NA		#N/A
XLOC_001694	LOC107199370	-1.56739	NA	1.02143	NA	-0.0761365	1	-1.48814	NA	0.784439	1	1.00793	NA	0.66707	NA	-2.97725	NA	-0.441778	NA		#N/A
XLOC_001695	NAA40	0.561617	0.109074	-0.0821207	0.999945	0.14949	1	0.339216	0.353641	0.240165	1	-0.529433	0.0228546	-0.172464	0.999945	-0.0603754	0.999889	0.0131459	0.999854		blue
XLOC_001696	CUFF.1455.1	1.12763	0.100461	-0.203561	0.999945	0.255508	1	0.926432	0.12138	-0.0570485	1	-0.729399	0.139652	-0.967404	0.999945	-1.27695	0.999889	-0.806171	0.999854		blue
XLOC_001697	CUFF.1457.1	0.747137	0.627544	0.657069	0.999945	-0.133462	1	0.570978	NA	0.00735183	1	-0.540621	0.41497	1.12315	0.999945	-1.56073	NA	-1.89272	NA		blue
XLOC_001698	CUFF.1458.1	1.55114	0.00712677	0.194537	0.999945	0.17125	1	1.47851	0.0195357	-0.445478	1	-0.719413	0.241856	0.0987391	0.999945	-0.535087	0.999889	-1.53351	0.711914	2	blue
XLOC_001699	CUFF.1459.1	1.79953	0.0557036	0.213519	0.999945	0.384039	1	1.84408	NA	-0.767632	1	-0.592766	0.530346	-0.428236	0.999945	-1.13999	NA	-1.6164	NA		blue
XLOC_001700	CUFF.1460.1	-3.00568	NA	1.47495	NA	0.332862	1	-2.50436	NA	0.876393	1	2.11407	NA	-1.66487	NA	4.03538	NA	-3.21177	NA		#N/A
XLOC_001701	LOC107199373	1.75728	0.0231176	-0.178824	0.999945	0.451664	1	1.30288	NA	0.527247	1	-1.41566	0.0087188	-1.77271	0.999945	-0.997677	NA	0.173178	NA	2	blue
XLOC_001702	CUFF.1462.1	1.10687	NA	-0.626734	NA	1.17135	1	0.728289	NA	0.432755	1	-0.996585	NA	-0.336127	0.999945	-2.31538	NA	-0.0349454	NA		blue
XLOC_001703	LOC107199374	1.0586	NA	-0.5249	NA	0.341271	1	0.606925	NA	0.576968	1	-1.03771	NA	-1.70332	NA	2.46195	NA	-1.23507	NA		blue
XLOC_001704	SIRT2	0.394122	0.0236791	0.0204057	0.999945	-0.0555868	1	0.295427	0.10159	0.0219245	1	-0.297163	0.0268287	-0.401343	0.999945	-0.0508628	0.999889	-0.157063	0.999854	2	blue
XLOC_001705	CUFF.1464.1	0.806202	0.122388	0.108175	0.999945	0.0306957	1	0.484658	0.373436	0.387795	1	-0.774401	0.0252807	-1.10532	0.999945	0.0361264	0.999889	-0.360435	0.999854		blue
XLOC_001706	SARS2	0.740229	0.0029668	0.0543587	0.999945	0.246114	1	0.508752	0.114322	0.18295	1	-0.620773	0.0016605	-0.348224	0.999945	-0.591837	0.999889	-0.397121	0.999854	2	blue
XLOC_001707	LOC107199378	0.806693	NA	-0.561322	NA	0.647819	1	0.5253	NA	0.159421	1	-0.68477	NA	1.43512	NA	-1.38304	NA	-0.959359	NA		#N/A
XLOC_001708	CUFF.1466.1	-0.0416946	NA	0.134559	NA	-0.469429	1	-0.735971	NA	2.13782	1	-0.681556	0.528705	-0.080964	0.999945	0.984595	NA	-0.11656	NA		brown
XLOC_001709	LOC107199379	NA	NA	NA	NA	NA	NA	NA	NA	NA	NA	NA	NA	NA	NA	NA	NA	NA	NA		#N/A
XLOC_001710	CUFF.1467.1	0.0436608	NA	0.591943	NA	-0.659943	1	0.0288666	NA	0.0392264	1	-0.0637493	NA	-0.842819	0.999945	0.91011	NA	-0.173127	NA		grey
XLOC_001711	CUFF.1468.1	0.708584	0.594179	0.325969	0.999945	0.0417593	1	0.515216	NA	0.123097	1	-0.573669	0.303209	0.340986	0.999945	0.342412	NA	-0.0738881	NA		brown
XLOC_001712	SELENBP1	0.309738	0.8357	-0.0825264	0.999945	0.633882	1	0.243359	0.628079	-0.0229639	1	-0.213133	0.624937	-1.28328	0.999945	0.388485	0.999889	0.0616977	0.999854		blue
XLOC_001713	SELENBP1	0.717186	NA	-0.328292	NA	-0.314342	1	0.679244	NA	-0.226262	1	-0.383443	NA	-1.45166	0.999945	-0.896365	NA	1.20572	NA		magenta
XLOC_001714	CUFF.1471.1,CUFF.1471.2	1.71144	0.000227759	-0.556602	0.949219	-0.0474626	1	1.29002	0.0452269	0.390011	1	-1.32157	0.00052156	-0.714652	0.999945	-0.589992	0.999889	-0.260449	0.999854	2	blue
XLOC_001715	CUFF.1472.1	1.74429	0.00723594	-0.35072	0.999945	0.388877	1	1.09887	NA	1.31106	1	-1.83173	0.000728501	-1.29021	0.999945	-1.07363	NA	-0.501432	NA	2	blue
XLOC_001716	LOC107199382	1.35945	0.0392329	-0.0659662	0.999945	0.163693	1	1.11153	NA	0.0297216	1	-0.922302	0.0439257	-0.0239555	0.999945	-0.264795	NA	-0.565401	NA	2	blue
XLOC_001717	CUFF.1474.1	2.22157	NA	-0.176709	NA	0.277582	1	1.94896	NA	-0.104435	1	-1.24752	NA	-0.765644	0.999945	-0.0536593	NA	-0.708021	NA		blue
XLOC_001718	CUFF.1475.1,CUFF.1475.2	1.48312	2.13588e-05	-0.0412076	0.999945	-0.0325217	1	1.13729	0.0249417	0.240712	1	-1.10718	0.00031855	-0.712772	0.999945	-0.367063	0.999889	-0.00239489	0.999854	2	blue
XLOC_001719	LOC107199383	1.08679	0.133366	-0.068611	0.999945	0.2556	1	0.734954	0.290314	0.291934	1	-0.905163	0.0558335	-1.42949	0.999945	-2.08524	0.999889	0.173916	0.999854		blue
XLOC_001720	CUFF.1477.1	-0.0128292	0.99868	-0.00675212	0.999945	0.214585	1	-0.00197119	0.995685	-0.0157837	1	0.0173332	0.962897	-0.0984918	0.999945	0.436297	0.999889	0.351379	0.999854		turquoise
XLOC_001721	CUFF.1478.1	1.32221	NA	0.623398	NA	0.177538	1	0.915102	NA	0.337757	1	-1.11292	NA	0.764732	0.999945	2.62878	NA	-0.58349	NA		tan
XLOC_001722	CUFF.1479.1	0.24551	NA	1.02275	NA	0.00121586	1	-0.517959	NA	2.00171	1	-1.01836	NA	3.16833	0.999945	0.716729	NA	-0.870583	NA		yellow
XLOC_001723	CUFF.1480.1	0.880547	0.0505088	0.428431	0.999945	0.360306	1	0.413659	0.580718	0.735869	1	-0.99401	0.0155086	0.742472	0.999945	1.05411	0.999889	-0.491921	0.999854	2	tan
XLOC_001724	CUFF.1481.1	0.733547	NA	0.143469	NA	0.296891	1	0.0839223	NA	1.42912	1	-1.14931	NA	0.185087	0.999945	1.99565	NA	-0.580412	NA		brown
XLOC_001725	LOC107199385,NAT8	1.98284	1.22131e-08	-0.415551	0.999945	0.476378	1	1.43396	0.0407358	0.785248	1	-1.71189	1.2125e-08	-0.307753	0.999945	-0.297078	0.999889	-0.528564	0.999854	2	blue
XLOC_001726	NAT8	NA	NA	NA	NA	NA	NA	NA	NA	NA	NA	NA	NA	NA	NA	NA	NA	NA	NA		#N/A
XLOC_001727	LOC107199386	1.00832	0.0258881	0.0175354	0.999945	0.329648	1	0.70072	0.164178	0.278183	1	-0.849931	0.00881644	-0.669194	0.999945	-0.872095	0.999889	-0.312193	0.999854	2	blue
XLOC_001728	CUFF.1485.1,CUFF.1485.2	0.626483	0.396783	-0.152105	0.999945	0.176007	1	0.464675	0.347382	0.0812182	1	-0.487952	0.203254	-0.596358	0.999945	0.277393	0.999889	0.251519	0.999854		blue
XLOC_001729	MEN1,SF1	0.89205	1.39506e-08	-0.0553198	0.999945	0.0537332	1	0.61264	0.0470694	0.245952	1	-0.751963	5.7099e-07	-0.312915	0.999945	-0.562793	0.999889	-0.238069	0.999854	2	blue
XLOC_001730	CUFF.1493.1,CUFF.1493.2,CUFF.1493.3	0.554029	0.68446	1.09042	0.578621	0.218177	1	0.538013	0.447771	-0.21256	1	-0.293183	0.655147	-0.170143	0.999945	-0.00677187	0.999889	-0.646722	0.999854		grey
XLOC_001731	LOC107199389	1.81127	NA	0.127624	NA	-0.0776048	1	1.30925	NA	0.172516	1	-1.33894	NA	2.27385	NA	-3.37194	NA	0.680872	NA		#N/A
XLOC_001732	CUFF.1492.1	0.719166	0.0552327	0.200203	0.999945	0.152426	1	0.542489	0.1066	0.0678319	1	-0.547456	0.0335973	-0.139396	0.999945	-0.359877	0.999889	-0.236813	0.999854		blue
XLOC_001733	CUFF.1494.1,CUFF.1494.10,CUFF.1494.11,CUFF.1494.12,CUFF.1494.2,CUFF.1494.3,CUFF.1494.4,CUFF.1494.5,CUFF.1494.6,CUFF.1494.7,CUFF.1494.8,CUFF.1494.9	0.953389	0.000222771	-0.0591054	0.999945	0.184096	1	0.704788	0.0402347	0.152526	1	-0.743086	0.000563098	-0.327707	0.999945	0.178886	0.999889	0.249609	0.999854	2	blue
XLOC_001734	LOC109022440	1.06499	0.017086	0.508651	0.999945	0.0821018	1	0.632175	0.354325	0.574558	1	-1.04251	8.4597e-05	-1.08737	0.999945	0.466868	0.999889	-1.24985	0.0982035	2	blue
XLOC_001735	CUFF.1496.1	2.50829	NA	-0.922184	NA	0.211723	1	2.20361	NA	-0.0595821	1	-1.3956	0.0574453	-0.330697	0.999945	-0.393636	NA	-0.00100541	NA		blue
XLOC_001736	LOC107199390	0.00606054	NA	0.697162	NA	0.101812	1	0.239849	NA	-0.464741	1	0.254951	NA	0.0722312	0.999945	-3.50668	NA	0.0711577	NA		pink
XLOC_001737	CUFF.1497.11,CUFF.1497.12,CUFF.1497.4,CUFF.1497.5,CUFF.1497.7,CUFF.1497.9,LOC107199391	1.25648	0.00780695	0.101451	0.999945	0.329425	1	1.02498	0.0512289	0.051463	1	-0.842167	0.0295779	-1.58749	0.516095	-0.523077	0.999889	-0.360364	0.999854	2	blue
XLOC_001738	LOC107199392	0.553045	3.91323e-06	-0.0485623	0.999945	0.0141602	1	0.24589	0.459327	0.446166	1	-0.621807	3.51507e-07	-0.318626	0.999945	0.00210931	0.999889	-0.000570141	0.999854	2	blue
XLOC_001739	CUFF.1499.1	1.20399	0.00280775	0.0308767	0.999945	0.207777	1	0.94677	0.0363083	0.0969884	1	-0.865452	0.00705087	-0.346931	0.999945	-0.0691473	0.999889	-0.64661	0.999854	2	blue
XLOC_001740	CUFF.1501.1,CUFF.1502.1	1.20287	0.00177778	-0.42365	0.9704	0.254255	1	0.949623	0.0350133	0.0684554	1	-0.849253	0.00870115	-0.273225	0.999945	-0.899235	0.999889	-0.38651	0.999854	2	blue
XLOC_001741	CUFF.1503.1	1.42147	NA	-0.538383	NA	0.272958	1	1.12156	NA	0.188367	1	-1.04235	0.179888	0.310135	0.999945	-1.42554	NA	0.876188	NA		blue
XLOC_001742	CUFF.1500.1	0.730375	0.245185	-0.187872	0.999945	0.496549	1	0.477077	0.391409	0.234657	1	-0.63993	0.0961016	-1.00294	0.999945	-0.636041	0.999889	0.107681	0.999854		blue
XLOC_001743	PRR15L	0.906613	NA	-0.176133	NA	0.65982	1	0.563102	NA	0.41772	1	-0.845233	NA	-1.57223	0.999945	-1.26902	NA	-1.75748	NA		blue
XLOC_001744	CUFF.1504.1	1.42765	NA	0.666483	NA	0.418868	1	0.71279	NA	1.62908	1	-1.73958	NA	-0.915269	0.999945	0.000380232	NA	-1.25211	NA		blue
XLOC_001745	CUFF.1505.1,CUFF.1505.2	1.16615	0.0075826	0.162576	0.999945	0.0842623	1	0.884794	0.0708704	0.15821	1	-0.873268	0.0105625	-1.0679	0.999945	-0.884576	0.999889	-0.288275	0.999854	2	blue
XLOC_001746	LOC107199395	1.18605	3.62577e-06	-0.0455619	0.999945	-0.00396844	1	0.881545	0.0294432	0.211561	1	-0.916613	0.000116507	-0.476568	0.999945	-0.621399	0.999889	-0.606761	0.922892	2	blue
XLOC_001747	LOC107199394	1.68874	3.21573e-07	-0.164079	0.999945	0.364717	1	1.32911	0.0117951	0.244826	1	-1.22312	0.000116938	-0.406315	0.999945	-0.452021	0.999889	-0.633647	0.999854	2	blue
XLOC_001748	LOC107199396	-1.11253	NA	-0.308457	NA	-0.978716	1	-1.36416	NA	1.29154	1	0.352595	NA	-1.99943	NA	-0.98524	NA	-1.79184	NA		turquoise
XLOC_001749	LOC107199398	0.913551	5.74142e-06	-0.160595	0.999945	0.193376	1	0.556924	0.165614	0.452223	1	-0.874749	8.67743e-07	-0.399223	0.999945	-0.267873	0.999889	-0.353056	0.999854	2	blue
XLOC_001750	LOC107199397	1.34587	0.112066	-0.0615626	0.999945	0.269183	1	1.077	NA	0.0791708	1	-0.931196	0.0859148	-1.45171	0.999945	-0.824462	NA	-0.864537	NA		blue
XLOC_001751	CUFF.1508.1	-0.360193	0.287508	-1.1732	0.999945	0.763492	1	0.474951	NA	-1.38673	1	0.98592	0.321847	1.53019	0.999945	-0.234221	NA	0.569637	NA		red
XLOC_001752	CUFF.1509.1	0.264181	0.728873	0.381353	0.999945	-0.151576	1	0.376593	0.557257	-0.351956	1	-0.0132251	0.984037	0.277881	0.999945	-0.340352	0.999889	-0.751227	0.999854		grey
XLOC_001753	CUFF.1510.1	1.43427	NA	-0.158432	NA	-0.226921	1	0.955038	NA	0.690851	1	-1.33861	0.0442314	-0.215449	0.999945	0.126944	NA	-1.83102	NA		blue
XLOC_001754	LOC107199399	2.10199	6.68215e-10	0.202826	0.999945	0.121295	1	1.42619	0.0939605	1.31181	1	-2.04617	3.50187e-12	0.210087	0.999945	-0.347911	0.999889	-0.268393	0.999854	2	blue
XLOC_001755	LOC107199402,TMEM261	0.851208	0.505159	0.0728698	0.999945	0.109096	1	0.51391	NA	0.45541	1	-0.836324	0.208208	-0.131597	0.999945	-0.146529	NA	-0.341097	NA		blue
XLOC_001756	CUNH11orf98	1.01838	0.379299	-0.230602	0.999945	0.870108	1	0.741433	0.369614	0.145625	1	-0.772005	0.211385	-1.00247	0.999945	-2.49609	0.999889	0.069083	0.999854		blue
XLOC_001757	UBXN1	1.05257	0.0131426	-0.42103	0.999945	0.270661	1	0.780825	0.0874917	0.178345	1	-0.818886	0.00827018	-1.10809	0.999945	-0.188529	0.999889	-0.373642	0.999854	2	blue
XLOC_001758	LOC107199404	0.874394	0.0350367	-0.315734	0.999945	-0.0215128	1	0.710375	0.0706395	-0.0399418	1	-0.589204	0.0702244	1.22996	0.999945	0.343201	0.999889	-0.0689205	0.999854	2	brown
XLOC_001759	LOC107199405	0.840541	0.265034	-0.525345	0.999945	0.280273	1	0.711244	0.210852	-0.0867763	1	-0.541994	0.25488	1.15651	0.999945	0.95297	0.999889	-0.523063	0.999854		blue
XLOC_001760	LOC107199406	1.75477	NA	-0.370542	NA	0.475201	1	1.12032	NA	1.11809	1	-1.75989	0.0122524	0.591894	0.999945	-1.30423	NA	0.0412892	NA		blue
XLOC_001761	LOC107199408	1.28537	NA	-0.202208	NA	-0.656205	1	1.12481	NA	-0.140032	1	-0.76592	NA	-2.36192	NA	0.431978	NA	-3.32239	NA		#N/A
XLOC_001762	LOC107199407	1.10951	0.0247326	0.0122824	0.999945	0.147292	1	0.7731	0.156411	0.329434	1	-0.94342	0.00703916	-0.69249	0.999945	-0.12004	0.999889	-0.247205	0.999854	2	blue
XLOC_001763	CUFF.1517.1	0.910385	NA	-0.485132	NA	0.584777	1	0.297539	NA	1.60805	1	-1.33972	NA	-2.36735	0.999945	-0.968211	NA	-0.568654	NA		blue
XLOC_001764	LOC107199408	0.624213	0.749768	0.515408	0.999945	0.0842334	1	0.474467	NA	0.0536889	1	-0.481466	0.473476	-0.75977	0.999945	0.541407	NA	0.955243	NA		blue
XLOC_001765	LOC107199407	0.425834	0.14234	-0.25792	0.999945	0.205651	1	0.188767	0.628079	0.328193	1	-0.47357	0.037244	-0.229107	0.999945	-0.18378	0.999889	-0.00601449	0.999854		blue
XLOC_001766	CUFF.1518.1	1.60146	NA	0.63347	NA	-0.262899	1	1.12666	NA	0.407689	1	-1.31205	0.110522	0.662173	0.999945	-1.90304	NA	-0.720791	NA		blue
XLOC_001767	LOC107199409	1.50637	0.00432444	-0.616942	0.898872	0.0739288	1	1.22576	0.0359903	0.0818646	1	-1.02943	0.016378	-0.153833	0.999945	0.307507	0.999889	-0.394321	0.999854	2	blue
XLOC_001768	CUFF.1523.1	0.248715	0.182937	0.225368	0.669167	-0.0128696	1	0.154107	0.405661	0.0778292	1	-0.222769	0.0664741	0.35065	0.999945	-0.377064	0.999889	-0.18783	0.999854		blue
XLOC_001769	LOC107199410	2.38229	NA	-0.0408872	NA	0.92402	1	1.97177	NA	-0.037019	1	-1.44973	NA	-1.55031	0.999945	3.63616	NA	-2.93812	NA		brown
XLOC_001770	CUFF.1526.1	1.1339	NA	-0.470624	NA	0.098855	1	0.684426	NA	0.591905	1	-1.10472	0.119669	1.59039	0.999945	-0.260512	NA	0.122616	NA		brown
XLOC_001771	CUFF.1527.1	1.24243	0.0915504	-0.461692	0.999945	0.0148216	1	0.798139	NA	0.673207	1	-1.20803	0.0170501	0.154198	0.999945	0.517534	NA	-0.99136	NA		blue
XLOC_001772	CUFF.1528.1	1.27251	NA	-0.360868	NA	0.57013	1	0.882102	NA	0.516805	1	-1.13517	0.126477	-1.02918	0.999945	1.01053	NA	1.20958	NA		blue
XLOC_001773	LOC107199411	-0.238438	NA	-2.68146	NA	-0.947673	1	-0.579934	NA	0.850674	1	-0.171537	NA	-2.31286	NA	0.579417	NA	2.19877	NA		#N/A
XLOC_001774	LOC107199412	1.78018	2.98155e-11	-0.045992	0.999945	0.101626	1	1.26054	0.0379707	0.687534	1	-1.54407	3.96395e-10	-0.325471	0.999945	-0.647818	0.999889	-0.691599	0.95086	2	blue
XLOC_001775	LOC107199413	1.72573	0.0689857	-0.125132	0.999945	0.471472	1	1.26096	NA	0.445551	1	-1.39966	0.0277023	-1.00009	0.999945	-1.79552	NA	-0.890885	NA		blue
XLOC_001776	LOC107199414	2.26804	NA	-0.535147	NA	0.220733	1	1.89381	NA	0.0270593	1	-1.3127	NA	-4.19334	NA	0.630842	NA	-0.227019	NA		blue
XLOC_001777	CUFF.1531.1	0.996655	0.00873759	-0.102608	0.999945	0.0229987	1	0.775155	0.0465969	0.0777861	1	-0.72699	0.0116661	-0.629301	0.999945	-0.336977	0.999889	0.00605828	0.999854	2	blue
XLOC_001778	CUFF.1532.1	0.632493	0.163725	-0.179024	0.999945	0.200608	1	0.498611	0.161865	-0.00473526	1	-0.44897	0.124993	-0.624088	0.999945	-0.881682	0.999889	-0.0885212	0.999854		blue
XLOC_001779	CUFF.1533.1	0.789942	0.235985	-0.00386785	0.999945	0.28048	1	0.434047	0.537904	0.505841	1	-0.817854	0.0688009	-0.468132	0.999945	-0.591613	0.999889	-0.307557	NA		blue
XLOC_001780	SOCS7	1.27365	0.126605	-0.19346	0.999945	0.095258	1	0.928235	NA	0.331585	1	-1.04463	0.0396593	-0.799863	0.999945	-0.00295186	NA	-0.920758	NA		blue
XLOC_001781	CUFF.1534.1	0.545431	0.241553	0.355019	0.999945	0.16911	1	0.377482	0.305699	0.111094	1	-0.452072	0.0986699	-0.0649154	0.999945	-0.659887	0.999889	0.0184593	0.999854		blue
XLOC_001782	CUFF.1535.1	-0.330671	0.926549	-0.094364	0.999945	0.644041	1	-0.152994	NA	-0.174191	1	0.337389	0.693542	0.188254	0.999945	0.681575	NA	-0.12308	NA		greenyellow
XLOC_001783	CUFF.1536.1	0.527225	0.470255	-0.509921	0.935891	0.0567867	1	0.44884	0.278	-0.0850806	1	-0.336999	0.367198	0.260803	0.999945	0.34446	0.999889	-0.120518	0.999854		blue
XLOC_001784	CUFF.1537.1	-0.220339	NA	-0.485422	NA	0.244015	1	-0.139645	NA	-0.0495172	1	0.193066	0.851148	-2.11031	0.999945	0.7364	NA	1.03431	NA		turquoise
XLOC_001785	ZNHIT2	0.944739	0.266447	-0.410313	0.999945	0.256417	1	0.609006	NA	0.376313	1	-0.866743	0.081774	1.03126	0.999945	-0.616469	NA	-0.771988	NA		blue
XLOC_001786	ZNHIT2	0.00606061	0.999214	0.214023	0.999945	0.0108182	1	-0.00121109	0.997769	0.014692	1	-0.013055	0.976328	-0.395989	0.999945	0.739867	0.999889	-0.333401	0.999854		grey
XLOC_001787	CUFF.1538.1	-0.0320569	NA	-0.847218	NA	-0.740022	1	-0.277561	NA	0.667999	1	-0.245049	NA	0.987595	0.999945	-0.0294181	NA	0.603134	NA		red
XLOC_001788	CUFF.1539.1	0.00539266	NA	0.197522	NA	0.112146	1	-0.487461	NA	1.27485	1	-0.510696	NA	2.47287	0.999945	0.459855	NA	-0.08557	NA		yellow
XLOC_001789	CUFF.1548.1	-0.427495	0.00110868	-0.204791	0.999945	-0.428767	1	0.158549	0.780272	-0.777476	1	0.744723	0.0135141	0.354066	0.999945	0.715925	0.999889	0.743273	0.831987	1	red
XLOC_001790	CUFF.1550.1,CUFF.1551.1	-0.656833	0.011282	-0.146521	0.999945	-0.415708	1	0.0316023	0.967187	-0.815119	1	0.937539	0.0146504	0.0454377	0.999945	0.797344	0.999889	0.457293	0.999854	1	red
XLOC_001791	CUFF.1541.1	-0.140345	0.835079	-0.761193	0.999945	-0.369907	1	0.138426	NA	-0.451055	1	0.339603	0.667763	0.143399	0.999945	0.563594	NA	1.04907	NA		red
XLOC_001792	CUFF.1542.1	0.618259	0.254794	-0.351546	0.999945	0.0238502	1	0.638015	0.159734	-0.317035	1	-0.262791	0.572092	0.350774	0.999945	0.403889	0.999889	0.445022	0.999854		blue
XLOC_001793	CUFF.1543.1	0.490306	0.587347	-0.480131	0.999945	-0.0851119	1	0.597492	0.39379	-0.437672	1	-0.104798	0.887925	0.609662	0.999945	0.998241	0.999889	0.975066	NA		black
XLOC_001794	CUFF.1544.1	0.311297	0.543774	-0.531921	0.999945	-0.0176712	1	0.465319	0.399909	-0.447517	1	0.0196648	0.974946	0.215684	0.999945	0.719741	0.999889	1.16171	0.975851		red
XLOC_001795	CUFF.1545.1	-0.0419146	NA	0.134515	NA	-0.469115	1	0.261298	NA	-0.54921	1	0.33027	0.764741	-0.423991	0.999945	2.44209	NA	0.655631	NA		red
XLOC_001796	CUFF.1546.1	-0.115928	0.40943	-0.320828	0.999945	-0.104641	1	0.237987	0.72825	-0.593744	1	0.404498	0.428124	0.115512	0.999945	0.936034	0.999889	1.14344	0.941194		turquoise
XLOC_001797	CUFF.1547.1	-0.603599	0.0586833	-0.346821	0.999945	-0.194004	1	-0.119563	0.841188	-0.52299	1	0.73303	0.0230827	0.408432	0.999945	0.715293	0.999889	0.893714	0.888277		red
XLOC_001798	CUFF.1549.1	-0.702991	0.00471457	-0.0640784	0.999945	-0.18789	1	-0.0774179	0.906144	-0.678573	1	0.897721	0.00328599	0.0882351	0.999945	0.205027	0.999889	0.576463	0.999854	1	red
XLOC_001799	CUFF.1552.1	-0.455846	0.0667576	-0.253319	0.999945	-0.467564	1	0.100512	0.890854	-0.72552	1	0.734881	0.0736351	0.129459	0.999945	1.05745	0.999889	1.07454	0.840603		red
XLOC_001800	LOC107199418	0.549575	0.789678	0.0458197	0.999945	-0.108628	1	0.29084	NA	0.309901	1	-0.558259	0.467093	0.175287	0.999945	-1.68575	NA	-0.875936	NA		blue
XLOC_001801	LOC107199419	-0.672885	NA	-0.150104	NA	0.0386694	1	-0.531021	NA	0.116654	1	0.490219	0.585271	-1.53967	0.999945	0.057779	NA	0.346503	NA		turquoise
XLOC_001802	LOC107199420	1.50755	0.000245928	-0.230913	0.999945	0.139377	1	1.03535	0.104022	0.619679	1	-1.34784	2.8091e-05	-0.0617731	0.999945	-0.648046	0.999889	-0.88824	0.999854	2	blue
XLOC_001803	LOC107199421	1.65316	NA	-0.182577	NA	0.238481	1	1.71873	NA	-0.874611	1	-0.703697	NA	-2.27395	NA	0.995693	NA	1.34999	NA		grey
XLOC_001804	CUFF.1555.1,CUFF.1555.2,CUFF.1555.3,CUFF.1555.4,CUFF.1555.5,CUFF.1555.6,CUFF.1555.7	-0.635975	NA	-0.0804246	NA	0.166929	1	-0.196034	NA	-0.561914	1	0.757904	NA	1.4817	NA	-1.40742	NA	-1.92775	NA		#N/A
XLOC_001805	DMWD	2.04646	NA	-0.687013	NA	0.0887245	1	1.74155	NA	-0.0213789	1	-1.21171	0.272984	-3.26626	0.999945	2.84198	NA	-2.71288	NA		blue
XLOC_001806	CUFF.1556.1,CUFF.1556.2	1.4543	NA	-0.0837992	NA	-2.21419	1	0.908839	NA	0.58749	1	-1.35204	NA	0.228249	NA	1.45503	NA	1.75119	NA		#N/A
XLOC_001807	DMWD	NA	NA	NA	NA	NA	NA	NA	NA	NA	NA	NA	NA	NA	NA	NA	NA	NA	NA		#N/A
XLOC_001808	CUFF.1558.1,CUFF.1558.2,CUFF.1558.3,CUFF.1558.4,CUFF.1558.5	0.651411	0.00641396	-0.0883041	0.999945	0.159726	1	0.435474	0.162374	0.18163	1	-0.560266	0.00321422	0.0595899	0.999945	-0.230275	0.999889	0.171172	0.999854	2	blue
XLOC_001809	CUFF.1559.1	1.49797	0.0893201	-0.278512	0.999945	-0.153931	1	0.915926	NA	1.0284	1	-1.53887	0.0173607	-0.119872	0.999945	-1.46677	NA	0.305239	NA		blue
XLOC_001810	LOC107199423	0.374826	0.244509	-0.0890863	0.999945	0.169877	1	0.30386	0.240676	-0.0283298	1	-0.256711	0.222541	-0.300606	0.999945	-0.436972	0.999889	-0.250327	0.999854		blue
XLOC_001811	CUFF.1560.1,CUFF.1560.2,CUFF.1560.3,CUFF.1560.4,CUFF.1560.5	0.61893	0.273515	-0.297744	0.999945	0.339449	1	0.497905	0.225	-0.0273407	1	-0.424057	0.216263	-1.26241	0.999945	-0.0676292	0.999889	0.415913	0.999854		blue
XLOC_001812	CUFF.1562.1	1.25473	0.0493387	-0.0987408	0.999945	0.133713	1	1.03941	0.0570743	-0.0240527	1	-0.828275	0.0592676	-0.170872	0.999945	0.0485705	0.999889	-0.847202	NA	2	blue
XLOC_001813	CUFF.1565.1	2.67075	NA	-0.678219	NA	1.09433	1	2.14678	NA	0.734567	1	-2.03989	NA	-1.50585	0.999945	-0.671903	NA	-0.629821	NA		blue
XLOC_001814	CUFF.1563.1	2.82111	NA	-1.52964	NA	0.589055	1	2.26517	NA	0.614349	1	-2.01037	NA	-3.32054	NA	-1.31022	NA	0.308618	NA		blue
XLOC_001815	CUFF.1564.1	3.03081	NA	0.137236	NA	2.04911	1	2.62828	NA	-0.0376746	1	-1.63537	NA	-1.25236	0.999945	-3.5373	NA	0.163338	NA		blue
XLOC_001816	LOC107199425	2.19792	NA	0.163918	NA	0.738813	1	1.78208	NA	0.385076	1	-1.57785	0.0455273	-0.223881	0.999945	-2.01155	NA	-0.76491	NA		brown
XLOC_001817	LOC107199426	1.24219	0.00252666	-0.108203	0.999945	0.161354	1	0.863892	0.103262	0.389043	1	-1.05631	0.000647933	-1.07316	0.999945	-0.439405	0.999889	0.05037	0.999854	2	blue
XLOC_001818	LOC107199427	0.869686	0.0783825	-0.541036	0.974097	0.149351	1	0.508702	0.391022	0.468042	1	-0.861842	0.0153992	0.491727	0.999945	-0.535154	0.999889	-0.136167	0.999854		blue
XLOC_001819	CUFF.1567.1	0.80118	NA	-0.659346	NA	0.5463	1	0.495881	NA	0.368301	1	-0.766943	NA	0.393222	0.999945	-0.922907	NA	-0.492148	NA		blue
XLOC_001820	CUFF.1569.1,CUFF.1570.1	0.688599	0.14171	0.131815	0.999945	0.156001	1	0.521047	0.177537	0.0535825	1	-0.521083	0.0795388	0.231853	0.999945	-0.386875	0.999889	-0.679108	0.999854		blue
XLOC_001821	POLA2	0.875357	0.209072	-0.310952	0.999945	-0.0112031	1	0.613172	0.30728	0.225247	1	-0.72356	0.0852424	-1.00484	0.999945	-1.1587	0.999889	-0.397045	0.999854		blue
XLOC_001822	CUFF.1572.1	0.945791	NA	-0.367634	NA	0.536808	1	0.689297	NA	0.173475	1	-0.738989	0.407989	-1.64641	0.999945	-2.11589	NA	-0.561797	NA		blue
XLOC_001823	LOC107199429	1.10318	0.00622412	-0.1945	0.999945	0.00588375	1	0.768131	0.12376	0.341851	1	-0.93973	0.00145964	-0.899447	0.999945	-0.00413388	0.999889	-0.173605	0.999854	2	blue
XLOC_001824	LOC107199430	0.0853633	NA	-0.080427	NA	1.12871	1	-0.196038	NA	0.520087	1	-0.324103	NA	-0.0950698	NA	-2.68434	NA	-0.00424778	NA		#N/A
XLOC_001825	CUFF.1574.1	-0.31388	0.568951	-0.112439	0.999945	-0.167332	1	-0.587428	NA	0.786456	1	-0.0768163	0.933246	0.00699751	0.999945	-1.31715	NA	0.765179	NA		turquoise
XLOC_001826	LOC107199431	0.770768	0.317242	-0.349454	0.999945	0.617998	1	0.654194	0.223132	-0.102593	1	-0.476854	0.307508	-1.82976	0.999945	-0.1059	0.999889	-0.0663911	0.999854		blue
XLOC_001827	LOC107199432	0.768827	0.401313	-0.275272	0.999945	0.323669	1	0.544232	0.391885	0.169588	1	-0.635055	0.179031	-0.282412	0.999945	-0.617474	0.999889	-1.1047	0.999854		blue
XLOC_001828	LOC107199433	2.38002	NA	0.697976	NA	-0.637767	1	1.78958	NA	0.536349	1	-1.81767	NA	1.52471	NA	-2.82536	NA	0.291181	NA		blue
XLOC_001829	LOC107199434	0.578109	NA	-0.189579	NA	1.2994	1	-0.144178	NA	1.91972	1	-1.28146	NA	3.23077	NA	-0.0910371	NA	-0.135156	NA		brown
XLOC_001830	CUFF.1575.1	0.385811	0.378385	-0.00596081	0.999945	-0.026331	1	0.293057	0.287263	0.0153926	1	-0.292154	0.200192	-0.138789	0.999945	-0.144001	0.999889	-0.0599163	0.999854		blue
XLOC_001831	LOC107199435	1.50361	NA	-0.544034	NA	0.918803	1	0.640955	NA	1.44471	1	-1.7647	NA	4.94415	NA	1.97485	NA	1.32816	NA		#N/A
XLOC_001832	LOC107199436	NA	NA	NA	NA	NA	NA	NA	NA	NA	NA	NA	NA	NA	NA	NA	NA	NA	NA		#N/A
XLOC_001833	LOC107199436	NA	NA	NA	NA	NA	NA	NA	NA	NA	NA	NA	NA	NA	NA	NA	NA	NA	NA		#N/A
XLOC_001834	CUFF.1579.1	-0.166372	NA	1.04322	NA	0.133176	1	-0.154232	NA	0.0759695	1	0.0797133	0.950044	-0.82057	0.999945	2.25978	NA	-2.13636	NA		yellow
XLOC_001835	LOC107199437	0.759493	0.0392199	-0.185074	0.999945	0.24814	1	0.305271	0.660141	0.784602	1	-0.923555	0.0111394	-0.570711	0.999945	-0.600247	0.999889	-0.427799	0.999854	2	blue
XLOC_001836	MRPL49	0.628756	0.789524	-0.259145	0.999945	-0.0757441	1	0.421741	NA	0.19961	1	-0.551487	0.482579	-0.914716	0.999945	-1.84316	NA	-0.216632	NA		blue
XLOC_001837	TMEM223	0.558419	0.092986	-0.058201	0.999945	0.185304	1	0.42292	0.139236	0.0354292	1	-0.419681	0.0596906	-0.4741	0.999945	-0.303216	0.999889	-0.0567354	0.999854		blue
XLOC_001838	MRPL49	NA	NA	NA	NA	NA	NA	NA	NA	NA	NA	NA	NA	NA	NA	NA	NA	NA	NA		#N/A
XLOC_001839	CUFF.1583.1,CUFF.1583.2	0.641105	8.64576e-05	-0.0404079	0.999945	0.181129	1	0.400442	0.144996	0.244426	1	-0.586305	1.01446e-05	-0.270835	0.999945	-0.270721	0.999889	-0.182878	0.999854	2	blue
XLOC_001840	CUFF.1584.1	1.70633	0.0980713	0.0434212	0.999945	-0.0665157	1	1.37359	NA	0.141138	1	-1.18985	0.0815476	-0.631719	0.999945	-1.13896	NA	1.32984	NA		blue
XLOC_001841	CUFF.1585.1	1.02216	0.133486	-0.402831	0.999945	0.274441	1	0.738043	NA	0.23015	1	-0.839955	0.0415036	0.128193	0.999945	-0.0334315	NA	-0.279445	NA		blue
XLOC_001842	LOC107199441	2.03791	NA	-0.241262	NA	0.620312	1	0.563955	NA	2.51995	1	-2.73521	NA	0.910254	NA	-5.47037	NA	-0.157572	NA		#N/A
XLOC_001843	CUFF.1586.1	0.215019	NA	-0.0844921	NA	-0.539149	1	0.315	NA	-0.300168	1	-0.00608413	0.995592	0.0816827	0.999945	-1.38056	NA	-0.686696	NA		blue
XLOC_001844	CUFF.1587.1	0.00742538	NA	-0.0874212	NA	-0.736963	1	0.657639	NA	-1.11262	1	0.656199	NA	0.321039	0.999945	2.36183	NA	-0.24957	NA		purple
XLOC_001845	CUFF.1588.1	-0.419855	0.84239	-0.615715	0.999945	-0.281697	1	-0.118537	NA	-0.362276	1	0.500762	0.562421	2.61082	0.999945	-0.170384	NA	0.507422	NA		red
XLOC_001846	CUFF.1589.1	0.694398	0.706046	0.251686	0.999945	-0.749451	1	0.310289	NA	0.487753	1	-0.736683	0.398437	3.39847	0.999945	0.391071	NA	0.542536	NA		brown
XLOC_001847	CUFF.1590.1	1.45512	NA	0.286443	NA	0.149405	1	0.862907	NA	1.08565	1	-1.54185	NA	-1.55317	0.999945	-0.665394	NA	0.56845	NA		blue
XLOC_001848	LOC107199442,LOC107199443	0.859852	0.0010562	-0.0625753	0.999945	-0.00604361	1	0.599824	0.0948627	0.206922	1	-0.709461	0.00115116	-0.412657	0.999945	-0.877982	0.999889	-0.35811	0.999854	2	blue
XLOC_001849	CUFF.1592.1,CUFF.1592.2,CUFF.1592.3,CUFF.1592.4,CUFF.1592.5,CUFF.1593.1	1.18068	6.03473e-08	-0.0136622	0.999945	0.0173422	1	0.840183	0.0366919	0.311891	1	-0.971779	1.89197e-06	-0.140097	0.999945	-0.660885	0.999889	-0.301092	0.999854	2	blue
XLOC_001850	LOC107199444	0.0853615	NA	-0.561318	NA	0.647823	1	0.164635	NA	-0.201244	1	0.0442306	NA	2.9942	NA	-2.91187	NA	-2.98728	NA		#N/A
XLOC_001851	CUFF.1594.1,CUFF.1594.2	-0.660751	0.245307	0.462062	0.963903	-0.272673	1	-0.494914	0.199073	0.0433672	1	0.505643	0.149334	-0.501763	0.999945	-0.176151	0.999889	0.187138	0.999854		yellow
XLOC_001852	CUFF.1595.1	0.0987029	0.980651	0.972055	0.932455	0.595357	1	0.135857	NA	-0.109118	1	-0.0267626	0.974943	0.109155	0.999945	0.943714	NA	1.55964	NA		tan
XLOC_001853	CUFF.1596.1	0.361386	0.563318	-0.255717	0.999945	-0.119909	1	0.20883	0.608044	0.157186	1	-0.344454	0.251426	0.320588	0.999945	-0.0336034	0.999889	0.305304	0.999854		blue
XLOC_001854	LOC107199445	1.14594	0.0228736	-0.508986	0.999945	-0.0881443	1	0.799019	0.144948	0.358355	1	-0.990069	0.00396482	0.368136	0.999945	-0.253881	0.999889	-0.143995	0.999854	2	blue
XLOC_001855	LOC109022441	0.34764	0.132203	-0.00177011	0.999945	0.00244144	1	0.24701	0.231961	0.0480438	1	-0.278412	0.06405	-0.362033	0.999945	-0.122773	0.999889	0.118966	0.999854		blue
XLOC_001856	NKPD1	2.04817	NA	-0.678	NA	-0.0831839	1	1.68902	NA	0.286996	1	-1.40229	NA	-2.20539	NA	-1.21891	NA	0.0981026	NA		blue
XLOC_001857	LOC107199447	-0.196526	NA	-0.402885	NA	0.818871	1	-0.436261	NA	0.66643	1	-0.128519	NA	-0.362427	0.999945	-1.41185	NA	0.439584	NA		brown
XLOC_001858	PPP1R37	1.0553	0.0044908	-0.0587758	0.999945	0.387336	1	0.70605	0.158334	0.387875	1	-0.937398	0.000853309	-0.328011	0.999945	-0.925055	0.999889	-0.675061	0.999854	2	blue
XLOC_001859	CUFF.1598.1,CUFF.1598.2,CUFF.1598.3	-0.151262	0.741901	-0.251019	0.999945	0.274123	1	0.0416071	0.945015	-0.282915	1	0.261973	0.550376	-1.28323	0.999945	-0.783308	0.999889	-0.541876	0.999854		grey
XLOC_001860	LOC107199450	1.37534	0.000385517	-0.317267	0.999945	0.220941	1	0.933962	0.12937	0.592764	1	-1.24187	9.27683e-05	-0.588378	0.999945	-0.584037	0.999889	-0.611604	0.999854	2	blue
XLOC_001861	CUFF.1599.1	-2.97515	NA	-0.484794	NA	-0.0948311	1	-0.912538	NA	-0.854631	1	2.96189	NA	-1.58395	0.999945	0.00348352	NA	1.31849	NA		turquoise
XLOC_001862	CUFF.1600.1,CUFF.1600.2,CUFF.1600.3,CUFF.1600.4,CUFF.1600.5,CUFF.1600.6	0.594294	0.53429	-0.324418	0.999945	0.0694504	1	0.418925	0.4672	0.114478	1	-0.49051	0.268713	0.110655	0.999945	0.0230303	0.999889	-0.754855	0.999854		blue
XLOC_001863	CUFF.1601.1,CUFF.1602.1	0.898172	0.00938503	-0.104157	0.999945	0.27779	1	0.66353	0.0755756	0.139143	1	-0.705104	0.00537203	0.119092	0.999945	-0.51589	0.999889	-0.492404	0.999854	2	blue
XLOC_001864	TMEM127	1.39056	0.119665	-0.295726	0.999945	0.163923	1	1.01151	NA	0.384036	1	-1.14549	0.039089	0.3234	0.999945	-0.0784468	NA	-0.290119	NA		blue
XLOC_001865	LOC107199452	2.31283	NA	-0.184506	NA	-0.186333	1	2.12624	NA	-0.323799	1	-1.12646	NA	1.18853	0.999945	-0.632313	NA	-0.795656	NA		blue
XLOC_001866	LOC107199453	1.24763	NA	-0.855282	NA	0.941779	1	0.823951	NA	0.506628	1	-1.1257	NA	2.1777	NA	-2.17971	NA	-1.44073	NA		#N/A
XLOC_001867	LOC107199454	1.09267	NA	-1.98748	NA	-1.72876	1	0.395687	NA	1.01267	1	-1.25093	NA	2.48625	0.999945	-0.100348	NA	0.454635	NA		black
XLOC_001868	CUFF.1604.1	1.09626	0.409204	-1.40926	0.581624	-1.45962	1	1.04745	0.27401	-0.29552	1	-0.519681	0.538401	-2.02863	0.999945	0.239184	0.999889	1.43087	0.999854		black
XLOC_001869	CUFF.1605.1	1.33917	5.89044e-07	-0.110082	0.999945	-0.064621	1	1.00207	0.0240165	0.265835	1	-1.03953	2.78416e-05	-0.226198	0.999945	-0.37865	0.999889	-0.395999	0.999854	2	blue
XLOC_001870	CUFF.1606.1	1.49133	0.0729809	-0.997794	0.760228	0.474433	1	1.14053	NA	0.268184	1	-1.13188	0.0337225	-0.689271	0.999945	-1.4227	NA	-0.129994	NA		blue
XLOC_001871	CUFF.1607.1,CUFF.1607.2,CUFF.1607.3,CUFF.1607.4,CUFF.1607.5	0.709286	0.000712048	0.0635736	0.999945	0.156539	1	0.448617	0.172633	0.274121	1	-0.646261	0.000181586	-0.429172	0.999945	-0.417758	0.999889	-0.401981	0.999854	2	blue
XLOC_001872	CUFF.1608.1	0.63566	0.289088	0.294263	0.999945	0.177339	1	0.395257	0.438092	0.241047	1	-0.58351	0.0995815	0.442273	0.999945	-0.779159	0.999889	-0.895882	0.999577		blue
XLOC_001873	CUFF.1609.1	1.13393	0.310996	0.124308	0.999945	0.0164733	1	0.998671	NA	-0.179265	1	-0.66508	0.295381	0.55006	0.999945	-0.491077	NA	-0.313303	NA		blue
XLOC_001874	EXOC3L2	1.98528	NA	-0.488279	NA	-0.242626	1	1.23299	NA	0.876075	1	-1.86334	NA	-1.0231	NA	-1.0971	NA	-0.84039	NA		#N/A
XLOC_001875	LOC107199455	1.70316	NA	0.435387	NA	0.115464	1	1.01272	NA	1.31183	1	-1.80975	NA	-0.701914	0.999945	-0.716464	NA	-0.528761	NA		blue
XLOC_001876	LOC107199458	1.72435	NA	-0.595003	NA	0.190716	1	1.41981	NA	0.00542579	1	-1.08332	0.24643	-2.62135	0.999945	2.27741	NA	-1.65394	NA		blue
XLOC_001877	CUFF.1610.1,CUFF.1610.10,CUFF.1610.11,CUFF.1610.2,CUFF.1610.3,CUFF.1610.4,CUFF.1610.5,CUFF.1610.6,CUFF.1610.7,CUFF.1610.8,CUFF.1610.9	1.14349	0.00123126	0.389088	0.999945	0.167005	1	0.733146	0.180208	0.554333	1	-1.07937	9.22031e-05	-0.344407	0.999945	-0.642477	0.999889	0.129209	0.999854	2	blue
XLOC_001878	CUFF.1611.1	0.754145	0.405741	-0.297804	0.999945	-0.0537852	1	0.468798	NA	0.320831	1	-0.69745	0.152095	1.11149	0.999945	0.976701	NA	0.15146	NA		blue
XLOC_001879	LOC107199459	-0.123286	0.56318	-0.229776	0.999945	-0.0887612	1	-0.225185	0.521229	0.275328	1	-0.0358491	0.919218	0.0117878	0.999945	-0.910468	0.999889	-0.125552	0.999854		grey
XLOC_001880	CUFF.1612.1	-0.359442	0.000138852	-0.267687	0.976057	-0.147229	1	-0.601908	0.0422013	0.733373	0.329426	-0.0125215	0.977228	-0.0132355	0.999945	-0.181549	0.999889	0.209558	0.999854	1	turquoise
XLOC_001881	CUFF.1613.1	-0.241902	NA	0.0250029	NA	0.187417	1	-0.335774	NA	0.328672	1	0.0372696	NA	2.06619	0.999945	-0.249338	NA	-1.62722	NA		brown
XLOC_001882	LOC107199460	0.816105	0.0181484	0.0665754	0.999945	-0.000428419	1	0.512323	0.25557	0.358727	1	-0.763815	0.00269512	-0.19329	0.999945	-0.63182	0.999889	-0.47996	0.999854	2	blue
XLOC_001883	CUFF.1616.1	0.579275	0.736459	0.487349	0.999945	-0.032419	1	0.559443	NA	-0.238518	1	-0.291068	0.705482	1.79127	0.999945	1.61643	NA	0.159293	NA		brown
XLOC_001884	CUFF.1617.1	0.210019	0.498487	-0.0050567	0.999945	0.0814474	1	0.134672	0.509661	0.0550436	1	-0.18418	0.222921	-0.172261	0.999945	-0.124065	0.999889	-0.257569	0.999854		blue
XLOC_001885	LOC107199461	1.99838	NA	-0.420634	NA	0.175458	1	1.51503	NA	0.59741	1	-1.65714	0.0829135	0.870121	0.999945	-0.120242	NA	-0.45691	NA		blue
XLOC_001886	CUFF.1621.1	1.46812	0.000104395	-0.134086	0.999945	0.184245	1	1.10495	0.0387478	0.264742	1	-1.12544	0.000749221	-0.126033	0.999945	-0.995782	0.999889	-0.564727	0.999854	2	blue
XLOC_001887	LOC107199461	NA	NA	NA	NA	NA	NA	NA	NA	NA	NA	NA	NA	NA	NA	NA	NA	NA	NA		#N/A
XLOC_001888	CUFF.1620.1	1.30324	NA	-0.66784	NA	0.621184	1	0.887605	NA	0.466413	1	-1.13937	0.142409	-1.22103	0.999945	-0.233264	NA	-0.181003	NA		blue
XLOC_001889	GTPBP3	0.919918	0.0562258	-0.198525	0.999945	0.351252	1	0.437129	0.583855	0.867202	1	-1.07206	0.0129733	0.0890194	0.999945	-0.290289	0.999889	-0.0266527	NA		brown
XLOC_001890	SNRPA	NA	NA	NA	NA	NA	NA	NA	NA	NA	NA	NA	NA	NA	NA	NA	NA	NA	NA		#N/A
XLOC_001891	SNRPA	0.562991	0.0432015	-0.0301366	0.999945	-0.00154809	1	0.348287	0.285167	0.215677	1	-0.516783	0.0096231	0.268285	0.999945	-0.446114	0.999889	-0.20934	0.999854	2	blue
XLOC_001892	IDH3G	0.794521	0.000793404	-0.0710468	0.999945	0.0798997	1	0.533577	0.108726	0.233462	1	-0.684633	0.000262293	-0.523627	0.999945	-0.559207	0.999889	-0.253138	0.999854	2	blue
XLOC_001893	CUFF.1626.1	1.09098	0.00996877	-0.23904	0.999945	0.39069	1	0.767123	0.126468	0.292647	1	-0.90725	0.00429699	-0.7235	0.999945	-0.337943	0.999889	-0.472634	0.999854	2	blue
XLOC_001894	CUFF.1627.1	0.467345	0.115445	0.0603226	0.999945	0.165404	1	0.353598	0.191571	0.0220395	1	-0.348122	0.0901737	-0.196786	0.999945	-0.699251	0.999889	-0.395002	0.999854		blue
XLOC_001895	CUFF.1629.1	0.0829686	NA	0.809378	NA	0.613868	1	1.43338	NA	-2.02254	1	1.21893	0.349612	-3.41396	0.999945	-1.54326	NA	1.48438	NA		green
XLOC_001896	CUFF.1630.1	-0.546892	NA	0.844045	NA	0.662084	1	1.61274	NA	-2.69425	0.917359	2.17089	NA	-1.7152	0.999945	-2.50468	NA	0.350307	NA		green
XLOC_001897	CUFF.1628.1	-0.639923	0.605402	0.435222	0.999945	1.66491	1	-0.14063	NA	-0.508174	1	0.763826	0.312992	-1.37916	0.999945	0.0809902	NA	-0.857191	NA		greenyellow
XLOC_001898	RPL28	0.199956	0.471269	-0.192885	0.95627	0.215499	1	0.124659	0.567523	0.0580042	1	-0.177031	0.242623	-0.37935	0.999945	-0.134206	0.999889	-0.096598	0.999854		blue
XLOC_001899	CUFF.1633.1,CUFF.1633.2,CUFF.1633.3,CUFF.1633.4,CUFF.1633.5	NA	NA	NA	NA	NA	NA	NA	NA	NA	NA	NA	NA	NA	NA	NA	NA	NA	NA		#N/A
XLOC_001900	CUFF.1632.1	2.79208	0.000647495	-0.665121	0.999945	0.608192	1	2.4252	0.0143433	-0.0303654	1	-1.6023	0.0300143	-1.18919	0.999945	-1.02855	0.999889	-1.33684	NA	2	blue
XLOC_001901	CUFF.1631.1	-1.09843	NA	0.426101	NA	-0.250474	1	-0.0630941	NA	-1.00449	1	1.39494	0.0526502	-0.962534	0.999945	0.404405	NA	-0.654079	NA		turquoise
XLOC_001902	LOC107199466	-1.35069	NA	-0.137799	NA	-0.518153	1	-1.05521	NA	0.300841	1	1.01386	NA	-1.56801	0.999945	-0.99938	NA	0.619488	NA		turquoise
XLOC_001903	CUFF.1635.1,CUFF.1635.2,CUFF.1635.3	0.771434	0.221163	0.394106	0.999945	0.0560577	1	0.347637	NA	0.668774	1	-0.877387	0.0681114	1.12228	0.999945	-0.645442	NA	0.323933	NA		brown
XLOC_001904	CUFF.1634.1	1.08984	NA	-0.0667672	NA	0.188087	1	0.757092	NA	0.335616	1	-0.935232	0.143328	-0.255689	0.999945	-0.89711	NA	-0.158646	NA		blue
XLOC_001905	FAU,LOC107199468	0.566304	0.27682	-0.105151	0.999945	0.305923	1	0.446554	0.149254	-0.0130716	1	-0.394711	0.216511	-0.844993	0.999945	-0.714724	0.999889	-0.213868	0.999854		blue
XLOC_001906	CUFF.1638.1	1.18452	0.0906909	-0.378349	0.999945	0.100371	1	1.10738	0.0642493	-0.323628	1	-0.608175	0.284763	0.102089	0.999945	-0.478656	0.999889	-0.96518	0.999854		blue
XLOC_001907	LOC107199470	-0.254985	0.718928	0.104472	0.999945	-0.136981	1	-0.151357	0.657684	-0.0695407	1	0.229995	0.399804	0.457775	0.999945	0.013472	0.999889	0.172817	0.999854		yellow
XLOC_001908	LOC107199469,LOC107199470	0.0196076	0.899694	-0.151612	0.999945	0.0370893	1	0.0843354	0.825881	-0.13718	1	0.0545717	0.872015	-0.519441	0.999945	-0.578931	0.999889	-0.214589	0.999854		blue
XLOC_001909	CUFF.1641.1	1.53817	NA	0.148291	NA	-0.0202641	1	1.06494	NA	0.673526	1	-1.38344	0.0437897	-0.886303	0.999945	-0.55374	NA	-0.0265996	NA		blue
XLOC_001910	CUFF.1642.1	0.685755	0.412304	-0.325521	0.999945	0.209486	1	0.63568	NA	-0.207694	1	-0.374815	0.437881	0.57199	0.999945	0.0391866	NA	-0.24674	NA		blue
XLOC_001911	LOC107199471	0.892032	0.00614839	-0.349658	0.978283	0.161989	1	0.658554	0.0742092	0.142533	1	-0.698348	0.00496371	0.317324	0.999945	0.25283	0.999889	-0.410581	0.999854	2	blue
XLOC_001912	CUFF.1643.1,CUFF.1643.2,CUFF.1643.3,CUFF.1643.4,CUFF.1643.5	1.72081	0.000330532	-0.428146	0.999945	-0.440397	1	1.3073	0.0392605	0.342271	1	-1.31181	0.0005716	-0.904787	0.999945	-0.339619	0.999889	0.170281	0.999854	2	blue
XLOC_001913	CUFF.1644.1	0.857431	NA	0.195614	NA	0.665303	1	0.595966	NA	0.243893	1	-0.736498	NA	0.196886	0.999945	0.603061	NA	-0.610018	NA		blue
XLOC_001914	CUFF.1645.1	0.231329	0.742681	0.112505	0.999945	0.897532	1	0.436403	NA	-0.506298	1	0.10141	0.902965	0.386748	0.999945	0.171029	NA	-1.24905	NA		blue
XLOC_001915	CUFF.1646.1	0.133966	NA	0.986462	NA	0.586596	1	-0.333742	NA	1.12882	1	-0.550063	0.573506	0.606549	0.999945	-0.337596	NA	-2.55674	NA		brown
XLOC_001916	CUFF.1647.1	0.683089	NA	-0.15657	NA	-0.351473	1	0.351616	NA	0.479448	1	-0.7258	0.386855	1.32894	0.999945	-1.00367	NA	-0.945446	NA		brown
XLOC_001917	LOC107199472	0.806693	NA	-0.561322	NA	0.647819	1	0.5253	NA	0.159421	1	-0.68477	NA	1.43512	NA	-1.38304	NA	-0.959359	NA		#N/A
XLOC_001918	CUFF.1648.1	2.19476	NA	-0.121363	NA	0.211287	1	1.72963	NA	0.347764	1	-1.46868	0.213444	-4.29672	0.999945	-2.50766	NA	-0.0439847	NA		blue
XLOC_001919	CUFF.1649.1	-0.353407	NA	0.126379	NA	0.0560458	1	-0.774931	NA	1.29551	1	-0.165701	NA	1.47627	NA	0.925659	NA	-0.508234	NA		yellow
XLOC_001920	CUFF.1650.1	-0.459039	NA	0.128272	NA	-0.521147	1	-0.339864	NA	0.00882184	1	0.364736	0.643294	0.56847	0.999945	-0.919249	NA	0.497028	NA		yellow
XLOC_001921	CUFF.1651.1	0.822733	0.00540735	-0.0685413	0.999945	-0.127668	1	0.649628	0.04464	0.0103509	1	-0.581494	0.0198608	0.359163	0.999945	-0.732179	0.999889	-0.300043	0.999854	2	blue
XLOC_001922	MRPL9	-1.50682	NA	1.09379	NA	-0.262777	1	-0.431387	NA	-0.974609	1	1.6899	NA	-1.28054	0.999945	-0.84834	NA	4.03342	NA		purple
XLOC_001923	MRPL9	1.46348	0.20813	-0.283394	0.999945	0.163754	1	1.46632	NA	-0.540497	1	-0.549562	0.531612	-1.01093	0.999945	-2.3256	NA	0.585433	NA		blue
XLOC_001924	CUFF.1654.1	0.862225	0.340887	0.289263	0.999945	0.632045	1	0.770639	0.209487	-0.200868	1	-0.49017	0.386483	-0.229367	0.999945	-1.34793	0.999889	-1.22155	0.99707		blue
XLOC_001925	TYK2	0.37128	0.118132	-0.0679909	0.999945	-0.062436	1	0.341857	0.0774086	-0.113326	1	-0.210491	0.272555	-0.0248844	0.999945	-0.392156	0.999889	-0.0910183	0.999854		blue
XLOC_001926	CUFF.1656.1,CUFF.1656.10,CUFF.1656.2,CUFF.1656.3,CUFF.1656.4,CUFF.1656.5,CUFF.1656.6,CUFF.1656.7,CUFF.1656.8,CUFF.1656.9	NA	NA	NA	NA	NA	NA	NA	NA	NA	NA	NA	NA	NA	NA	NA	NA	NA	NA		#N/A
XLOC_001927	SUOX	1.10713	0.0229809	-0.386152	0.999945	0.0774013	1	0.772066	0.166843	0.313517	1	-0.922123	0.00886911	-1.1637	0.999945	-0.976593	0.999889	-0.336472	0.999854	2	blue
XLOC_001928	CUFF.1657.1,CUFF.1657.2,CUFF.1657.3	NA	NA	NA	NA	NA	NA	NA	NA	NA	NA	NA	NA	NA	NA	NA	NA	NA	NA		#N/A
XLOC_001929	CUFF.1658.1,CUFF.1658.10,CUFF.1658.11,CUFF.1658.12,CUFF.1658.13,CUFF.1658.14,CUFF.1658.15,CUFF.1658.16,CUFF.1658.17,CUFF.1658.2,CUFF.1658.3,CUFF.1658.4,CUFF.1658.5,CUFF.1658.6,CUFF.1658.7,CUFF.1658.8,CUFF.1658.9	0.524055	0.123952	-0.0491583	0.999945	0.0502434	1	0.380818	0.203382	0.0645443	1	-0.411626	0.0631494	-0.0377938	0.999945	-0.706649	0.999889	-0.107608	0.999854		blue
XLOC_001930	CUFF.1659.1	-0.237812	0.723319	0.00301725	0.999945	-0.480659	1	-0.295363	0.49432	0.249541	1	0.0671149	0.885563	-0.594886	0.999945	1.0141	0.999889	-0.176051	0.999854		grey
XLOC_001931	CUFF.1660.1	0.138529	0.935262	0.244005	0.999945	-0.292566	1	0.113886	0.771509	-0.013033	1	-0.0990695	0.769316	-0.367375	0.999945	0.798136	0.999889	0.191228	0.999854		grey
XLOC_001932	LOC107199476	1.29552	NA	-3.09677	NA	0.77039	1	1.4678	NA	-0.773203	1	-0.281331	NA	0.0189876	NA	-2.27644	NA	-1.11421	NA		#N/A
XLOC_001933	LOC107199478	0.889265	0.0654923	-0.134068	0.999945	-0.023614	1	0.523653	0.355839	0.497802	1	-0.883769	0.00982188	-0.387401	0.999945	-0.122097	0.999889	-0.0273444	0.999854		blue
XLOC_001934	LOC107199479	-0.635967	NA	-0.561316	NA	-0.313963	1	-0.556701	NA	0.159424	1	0.397238	NA	1.47312	NA	1.40866	NA	0.957444	NA		#N/A
XLOC_001935	LOC107199480	0.75624	NA	0.142438	NA	0.0412197	1	0.586366	NA	0.0606414	1	-0.563201	0.47036	-1.31545	0.999945	0.0185756	NA	-0.995554	NA		blue
XLOC_001936	CUFF.1661.1	0.968847	0.0868316	-0.0757342	0.999945	0.152655	1	0.634047	0.283303	0.387814	1	-0.881978	0.0184806	-0.852205	0.999945	0.28673	0.999889	-0.498643	0.999854		blue
XLOC_001937	CUFF.1662.1	0.959576	5.56476e-05	-0.0331402	0.999945	0.00952261	1	0.651426	0.0752095	0.302539	1	-0.831447	9.48323e-06	-0.230326	0.999945	-0.349997	0.999889	-0.0412893	0.999854	2	blue
XLOC_001938	CUFF.1663.1	0.869865	0.321776	-0.598937	0.999945	0.0355041	1	0.690761	0.261734	0.0187995	1	-0.602991	0.220421	-1.36061	0.999945	-1.56743	0.999889	0.040071	0.999854		blue
XLOC_001939	CUFF.1664.1	0.870693	0.247894	-0.397168	0.999945	-0.238121	1	0.588831	0.348958	0.280065	1	-0.7611	0.0824592	-0.740233	0.999945	-0.650499	0.999889	-0.7369	0.999854		blue
XLOC_001940	CDC37	-0.00980925	0.986157	0.0245161	0.999945	0.00194772	1	-0.0164327	0.91505	0.0185133	1	-0.00171364	0.990258	-0.180607	0.999945	0.171086	0.999889	-0.165495	0.999854		grey
XLOC_001941	LOC107199481	0.552507	0.124377	-0.111504	0.999945	0.0998584	1	0.349095	0.330109	0.19428	1	-0.499583	0.0343658	-0.006438	0.999945	-0.428823	0.999889	-0.587259	0.999854		blue
XLOC_001942	LOC107199483	1.34137	0.00446792	-0.202084	0.999945	0.238111	1	1.04542	0.0556374	0.148091	1	-0.965234	0.0110428	-0.89062	0.999945	-0.91702	0.999889	-0.82147	0.999854	2	blue
XLOC_001943	LOC107199486	0.806693	NA	-0.561322	NA	0.647819	1	0.5253	NA	0.159421	1	-0.68477	NA	1.43512	NA	-1.38304	NA	-0.959359	NA		#N/A
XLOC_001944	KANSL3	1.03049	0.0271256	-0.179349	0.999945	0.122839	1	0.743585	0.130683	0.245531	1	-0.842483	0.00987176	-0.456434	0.999945	0.144562	0.999889	-0.217143	0.999854	2	blue
XLOC_001945	CUFF.1667.1	1.10739	NA	-0.167066	NA	0.11679	1	1.00996	NA	-0.244354	1	-0.603147	0.426057	-1.19287	0.999945	0.181207	NA	0.2803	NA		blue
XLOC_001946	CUFF.1668.1,CUFF.1668.2,CUFF.1669.1	-0.108787	0.70554	0.169428	0.999945	-0.0380325	1	-0.0336895	0.891889	-0.0916884	1	0.127823	0.435989	-0.392411	0.999945	0.239012	0.849658	-0.205259	0.999854		yellow
XLOC_001947	IL10	0.738698	NA	-0.515981	NA	0.602485	1	0.164635	NA	0.851722	1	-0.977428	NA	-1.54108	NA	1.54149	NA	-2.61126	NA		#N/A
XLOC_001948	LOC107199488	1.52808	NA	-0.0863275	NA	0.158156	1	0.88597	NA	0.52009	1	-1.40615	NA	0.0465837	NA	-0.0224	NA	-1.76568	NA		#N/A
XLOC_001949	LOC107199489	0.806692	NA	-1.04221	NA	0.166928	1	0.885973	NA	-0.56191	1	-0.324096	NA	-1.2492	NA	-1.4392	NA	-0.00428748	NA		#N/A
XLOC_001950	CUFF.1670.1	-1.03516	NA	-0.0122791	NA	0.546436	1	-0.585667	NA	-0.156819	1	0.91405	NA	-1.19751	0.999945	2.95237	NA	-0.266244	NA		turquoise
XLOC_001951	CUFF.1671.1	0.850346	0.441371	-0.342071	0.999945	0.579066	1	0.586952	NA	0.241584	1	-0.731867	0.175991	0.434753	0.999945	0.142966	NA	-0.491685	NA		blue
XLOC_001952	CUFF.1672.1	0.400255	0.159216	-0.294244	0.935891	0.0128539	1	0.40218	0.11291	-0.189687	1	-0.185474	0.47512	0.0526707	0.999945	0.667311	0.999889	0.0738828	0.999854		blue
XLOC_001953	CUFF.1673.1	-0.0314859	0.976555	-0.0243808	0.999945	0.0275509	1	-0.0114399	0.959397	-0.0244734	1	0.0359209	0.843978	-0.0182542	0.999945	0.209958	0.999889	-0.393495	0.92459		turquoise
XLOC_001954	CUFF.1674.1	-0.113883	0.549293	-0.0176689	0.999945	0.192229	1	-0.218268	0.462151	0.281563	1	-0.0401794	0.902315	-0.215035	0.999945	0.304849	0.999889	-0.0489058	0.999854		brown
XLOC_001955	CUFF.1675.1,CUFF.1676.1	-0.355338	0.625882	0.241397	0.999945	-0.0755929	1	-0.105542	0.857612	-0.290175	1	0.41479	0.320924	0.135092	0.999945	0.828007	0.999889	0.0921911	0.999854		turquoise
XLOC_001956	LOC107199490	0.185536	0.93982	-0.336016	0.999945	0.0988586	1	0.245295	NA	-0.210694	1	-0.0298811	0.971753	0.88696	0.999945	-0.352756	NA	-0.506376	NA		grey
XLOC_001957	CUFF.1677.1	0.502324	0.000336173	0.160472	0.999945	0.154082	1	0.247374	0.401976	0.339919	1	-0.534922	2.40801e-05	0.163216	0.999945	0.125573	0.999889	-0.219971	0.999854	2	brown
XLOC_001958	CUFF.1680.1	0.645896	NA	-0.0419795	NA	-0.0428362	1	0.133003	NA	0.909789	1	-0.905815	NA	0.343547	0.999945	-3.10671	NA	0.2714	NA		blue
XLOC_001959	CUFF.1678.1	-0.184933	0.956612	-0.280198	0.999945	0.222903	1	-0.12623	NA	-0.0175157	1	0.149465	0.784998	-0.562721	0.999945	-0.249911	NA	0.10768	NA		turquoise
XLOC_001960	CUFF.1679.1	1.09412	NA	0.0731765	NA	-0.217431	1	0.673554	NA	0.704388	1	-1.10635	0.202135	-0.446801	0.999945	1.26435	NA	-1.32411	NA		blue
XLOC_001961	KRI1,LOC107199492	0.946008	0.15529	-0.301142	0.999945	0.208759	1	0.695981	0.200769	0.158058	1	-0.748438	0.063156	0.594519	0.999945	-0.384573	0.999889	-0.774329	0.999854		blue
XLOC_001962	LENG1	1.73961	0.0969622	-0.120189	0.999945	0.676998	1	1.50336	NA	-0.14997	1	-1.01978	0.156093	-0.429334	0.999945	-1.39318	NA	-1.10307	NA		blue
XLOC_001963	CUFF.1682.1	0.801971	9.67517e-06	0.019043	0.999945	0.211872	1	0.458326	0.22643	0.451284	1	-0.800295	4.31751e-07	0.0457708	0.999945	-0.284072	0.999889	-0.265813	0.999854	2	blue
XLOC_001964	CUFF.1683.1	1.64257	0.131392	-1.06279	0.89163	-0.137982	1	1.40496	NA	-0.06605	1	-1.01513	0.129873	-0.587931	0.999945	-0.184115	NA	-1.02894	NA		blue
XLOC_001965	CUFF.1685.1,CUFF.1685.2,CUFF.1685.3,CUFF.1685.4	NA	NA	NA	NA	NA	NA	NA	NA	NA	NA	NA	NA	NA	NA	NA	NA	NA	NA		#N/A
[truncated: 23,398 more rows]
