# Supplementary material for: Exploration of tissue-specific gene expression patterns underlying timing of breeding in contrasting temperature environments in a song bird
Source: BMC Genomics. 2019 Sep 2;20:693. doi: 10.1186/s12864-019-6043-0 (PMC6720064; doi:10.1186/s12864-019-6043-0)
Supplement: Supplementary file 6 — Table S6. Significant GO terms associated with the time point main effect model gene clusters in hypothalamus. Results based on human GO-database. (XLSX 19 kb) [file 12864_2019_6043_MOESM6_ESM.xlsx]

## Sheet: TableS6
Supplementary table 6. Significant GO terms associated with the time point main effect model gene clusters in hypothalamus . Results based on human GO-database														x: the number of genes in the tested set with the particular GO annotation
Cluster1														X: the total number of genes in the test set
	GOID	Ontology Source	GOTerm	x	X	n	N	% Associated Genes	Term PValue	Term PValue Corrected with Bonferroni step down	Associated Genes Found			n: the number of genes in the reference set annotated to a certain GO category
	KEGG:04710	KEGG	Circadian rhythm	3	58	31	7454	9.67742	9.9352e-05	0.00109287	[BHLHE40, NR1D1, PER3]			N: the total number of genes in the reference set
	GO:0010664	GO_BiologicalProcess	negative regulation of striated muscle cell apoptotic process	3	58	32	17940	9.375	0.000109403	0.00109403	[ARC, BAG3, HERPUD1]
	GO:0032922	GO_BiologicalProcess	circadian regulation of gene expression	3	58	74	17940	4.05405	0.00131117	0.00131117	[BHLHE40, NR1D1, PER3]
	GO:0001102	GO_MolecularFunction	RNA polymerase II activating transcription factor binding	3	58	67	17885	4.47761	0.000983021	0.00196604	[BHLHE40, FOS, HERPUD1]
	GO:0009409	GO_BiologicalProcess	response to cold	3	58	56	17940	5.35714	0.000581864	0.00232745	[FOS, HSPA2, NR1D1]
	GO:0010662	GO_BiologicalProcess	regulation of striated muscle cell apoptotic process	3	58	45	17940	6.66667	0.000304697	0.00274227	[ARC, BAG3, HERPUD1]
	GO:0030199	GO_BiologicalProcess	collagen fibril organization	3	58	55	17940	5.45455	0.000551829	0.00275915	[COL2A1, LOXL3, SERPINH1]
	GO:1900034	GO_BiologicalProcess	regulation of cellular response to heat	3	58	66	17940	4.54545	0.000940942	0.00282283	[BAG3, CD34, HSPH1]
	GO:0010656	GO_BiologicalProcess	negative regulation of muscle cell apoptotic process	3	58	50	17940	6	0.000416543	0.0029158	[ARC, BAG3, HERPUD1]
	GO:0060590	GO_MolecularFunction	ATPase regulator activity	3	58	54	17885	5.55556	0.000522807	0.00313684	[AHSA2P, BAG3, HSPH1]
	GO:0010658	GO_BiologicalProcess	striated muscle cell apoptotic process	3	58	49	17940	6.12245	0.000392359	0.00313887	[ARC, BAG3, HERPUD1]
Cluster 2
	GOID	Ontology Source	GOTerm	x	X	n	N	% Associated Genes	Term PValue	Term PValue Corrected with Bonferroni step down	Associated Genes Found
	GO:0046658	GO_CellularComponent	anchored component of plasma membrane	3	46	75	19025	4	0.000692587	0.000692587	[CPLX3, GPC5, NRN1]
Cluster 3
	GOID	Ontology Source	GOTerm	x	X	n	N	% Associated Genes	Term PValue	Term PValue Corrected with Bonferroni step down	Associated Genes Found
	GO:0099095	GO_MolecularFunction	ligand-gated anion channel activity	5	237	19	17885	26.3158	2.13301e-06	0.000369011	[GABRA1, GABRA5, GABRB3, GABRG1, GLRA3]
	GO:1904375	GO_BiologicalProcess	regulation of protein localization to cell periphery	10	237	143	17940	6.99301	7.25909e-06	0.00124856	[GNAI1, LYPD1, LYPLA1, MAPK1, NRXN1, PDK1, PIK3R1, PRNP, RAB11FIP2, TMEM59]
	GO:0022851	GO_MolecularFunction	GABA-gated chloride ion channel activity	4	237	12	17885	33.3333	8.38704e-06	0.00143418	[GABRA1, GABRA5, GABRB3, GABRG1]
	GO:1903076	GO_BiologicalProcess	regulation of protein localization to plasma membrane	9	237	123	17940	7.31707	1.45389e-05	0.00247161	[LYPD1, LYPLA1, MAPK1, NRXN1, PDK1, PIK3R1, PRNP, RAB11FIP2, TMEM59]
	GO:0007214	GO_BiologicalProcess	gamma-aminobutyric acid signaling pathway	5	237	28	17940	17.8571	1.65442e-05	0.00279597	[GABRA1, GABRA5, GABRB3, GABRG1, SLC12A2]
	GO:0005024	GO_MolecularFunction	transforming growth factor beta-activated receptor activity	4	237	16	17885	25	2.97218e-05	0.00499327	[ACVR2B, BMPR1A, BMPR2, TGFBR1]
	GO:0005237	GO_MolecularFunction	inhibitory extracellular ligand-gated ion channel activity	4	237	16	17885	25	2.97218e-05	0.00499327	[GABRA1, GABRA5, GABRG1, GLRA3]
	GO:1990778	GO_BiologicalProcess	protein localization to cell periphery	15	237	374	17940	4.0107	3.69153e-05	0.00616486	[CAV2, FAM126A, GNAI1, GOLPH3, LYPD1, LYPLA1, MAPK1, NRXN1, PDK1, PIK3R1, PRNP, RAB11FIP2, RAB39A, RAB3C, TMEM59]
	GO:1904377	GO_BiologicalProcess	positive regulation of protein localization to cell periphery	7	237	81	17940	8.64198	4.56247e-05	0.00757371	[GNAI1, MAPK1, NRXN1, PDK1, PIK3R1, PRNP, RAB11FIP2]
	GO:0004675	GO_MolecularFunction	transmembrane receptor protein serine/threonine kinase activity	4	237	18	17885	22.2222	4.90608e-05	0.00809503	[ACVR2B, BMPR1A, BMPR2, TGFBR1]
	GO:0004890	GO_MolecularFunction	GABA-A receptor activity	4	237	19	17885	21.0526	6.15749e-05	0.0100983	[GABRA1, GABRA5, GABRB3, GABRG1]
	GO:1902711	GO_CellularComponent	GABA-A receptor complex	4	237	19	19025	21.0526	6.15749e-05	0.0100983	[GABRA1, GABRA5, GABRB3, GABRG1]
	GO:1902710	GO_CellularComponent	GABA receptor complex	4	237	20	19025	20	7.62643e-05	0.0124311	[GABRA1, GABRA5, GABRB3, GABRG1]
	GO:0072659	GO_BiologicalProcess	protein localization to plasma membrane	13	237	311	17940	4.18006	8.08036e-05	0.0130902	[FAM126A, GOLPH3, LYPD1, LYPLA1, MAPK1, NRXN1, PDK1, PIK3R1, PRNP, RAB11FIP2, RAB39A, RAB3C, TMEM59]
	GO:0021684	GO_BiologicalProcess	cerebellar granular layer formation	3	237	8	17940	37.5	8.47049e-05	0.0136375	[MTPN, NRXN1, PROX1]
	GO:0021707	GO_BiologicalProcess	cerebellar granule cell differentiation	3	237	8	17940	37.5	8.47049e-05	0.0136375	[MTPN, NRXN1, PROX1]
	GO:0000038	GO_BiologicalProcess	very long-chain fatty acid metabolic process	5	237	39	17940	12.8205	8.72842e-05	0.0139655	[ACSBG1, AQP9, ELOVL4, ELOVL5, PEX2]
	GO:0006821	GO_BiologicalProcess	chloride transport	8	237	127	17940	6.29921	0.000126054	0.0199166	[GABRA1, GABRA5, GABRB3, GABRG1, GLRA3, PRNP, SLC12A2, SLC4A10]
	GO:0009922	GO_MolecularFunction	fatty acid elongase activity	3	237	9	17885	33.3333	0.00012596	0.0200276	[AQP9, ELOVL4, ELOVL5]
	GO:0017002	GO_MolecularFunction	activin-activated receptor activity	3	237	9	17885	33.3333	0.00012596	0.0200276	[ACVR2B, BMPR2, TGFBR1]
	GO:0019367	GO_BiologicalProcess	fatty acid elongation, saturated fatty acid	3	237	9	17940	33.3333	0.00012596	0.0200276	[AQP9, ELOVL4, ELOVL5]
	GO:0019368	GO_BiologicalProcess	fatty acid elongation, unsaturated fatty acid	3	237	9	17940	33.3333	0.00012596	0.0200276	[AQP9, ELOVL4, ELOVL5]
	GO:0034625	GO_BiologicalProcess	fatty acid elongation, monounsaturated fatty acid	3	237	9	17940	33.3333	0.00012596	0.0200276	[AQP9, ELOVL4, ELOVL5]
	GO:0034626	GO_BiologicalProcess	fatty acid elongation, polyunsaturated fatty acid	3	237	9	17940	33.3333	0.00012596	0.0200276	[AQP9, ELOVL4, ELOVL5]
	GO:0102336	GO_MolecularFunction	3-oxo-arachidoyl-CoA synthase activity	3	237	9	17885	33.3333	0.00012596	0.0200276	[AQP9, ELOVL4, ELOVL5]
	GO:0102337	GO_MolecularFunction	3-oxo-cerotoyl-CoA synthase activity	3	237	9	17885	33.3333	0.00012596	0.0200276	[AQP9, ELOVL4, ELOVL5]
	GO:0102338	GO_MolecularFunction	3-oxo-lignoceronyl-CoA synthase activity	3	237	9	17885	33.3333	0.00012596	0.0200276	[AQP9, ELOVL4, ELOVL5]
	GO:0102756	GO_MolecularFunction	very-long-chain 3-ketoacyl-CoA synthase activity	3	237	9	17885	33.3333	0.00012596	0.0200276	[AQP9, ELOVL4, ELOVL5]
	GO:0016917	GO_MolecularFunction	GABA receptor activity	4	237	23	17885	17.3913	0.000135597	0.0212887	[GABRA1, GABRA5, GABRB3, GABRG1]
	GO:0035338	GO_BiologicalProcess	long-chain fatty-acyl-CoA biosynthetic process	4	237	24	17940	16.6667	0.000161229	0.0251518	[ACSBG1, AQP9, ELOVL4, ELOVL5]
	GO:0099056	GO_CellularComponent	integral component of presynaptic membrane	7	237	99	19025	7.07071	0.000163527	0.0253467	[CANX, CNR1, GABRA5, GPM6A, MAPK1, NRXN1, SLC1A2]
	GO:0030323	GO_BiologicalProcess	respiratory tube development	10	237	209	17940	4.78469	0.000183256	0.0282215	[ACVR2B, BMPR1A, BMPR2, EPAS1, HECA, LOX, MAPK1, PDGFA, PROX1, THRB]
	KEGG:04360	KEGG	Axon guidance	9	237	175	7454	5.14286	0.000225184	0.0344532	[ABLIM2, BMPR2, GNAI1, MAPK1, NFATC2, PDK1, PIK3R1, PPP3R1, SEMA3A]
	GO:1903078	GO_BiologicalProcess	positive regulation of protein localization to plasma membrane	6	237	74	17940	8.10811	0.000229032	0.0348129	[MAPK1, NRXN1, PDK1, PIK3R1, PRNP, RAB11FIP2]
	KEGG:05418	KEGG	Fluid shear stress and atherosclerosis	8	237	139	7454	5.7554	0.000234893	0.0354688	[ACVR2B, BCL2, BMPR1A, BMPR2, CAV2, PDGFA, PIK3R1, SDC2]
	GO:0008503	GO_MolecularFunction	benzodiazepine receptor activity	3	237	11	17885	27.2727	0.000243169	0.0364754	[GABRA1, GABRA5, GABRG1]
	GO:0034707	GO_CellularComponent	chloride channel complex	5	237	50	19025	10	0.000289349	0.043113	[GABRA1, GABRA5, GABRB3, GABRG1, GLRA3]
	GO:0098889	GO_CellularComponent	intrinsic component of presynaptic membrane	7	237	109	19025	6.42202	0.00029659	0.0438953	[CANX, CNR1, GABRA5, GPM6A, MAPK1, NRXN1, SLC1A2]
	GO:0021683	GO_BiologicalProcess	cerebellar granular layer morphogenesis	3	237	12	17940	25	0.00032143	0.0472502	[MTPN, NRXN1, PROX1]
Cluster 4
	GOID	Ontology Source	GOTerm	x	X	n	N	% Associated Genes	Term PValue	Term PValue Corrected with Bonferroni step down	Associated Genes Found
	GO:1903670	GO_BiologicalProcess	regulation of sprouting angiogenesis	4	50	87	17940	4.5977	6.70398e-05	0.000402239	[ADAMTS9, AGTR1, FGF1, NELL1]
	GO:0099056	GO_CellularComponent	integral component of presynaptic membrane	4	50	99	19025	4.0404	0.000110896	0.000554478	[CNTNAP4, OPRM1, PCDH17, SCN2A]
	GO:0007566	GO_BiologicalProcess	embryo implantation	3	50	65	17940	4.61538	0.000582428	0.000582428	[ACVR1C, CALCA, PRLR]
	GO:1903672	GO_BiologicalProcess	positive regulation of sprouting angiogenesis	3	50	53	17940	5.66038	0.000319042	0.000638085	[AGTR1, FGF1, NELL1]
	GO:0007190	GO_BiologicalProcess	activation of adenylate cyclase activity	3	50	49	17940	6.12245	0.000252697	0.00075809	[ADCYAP1, CALCA, TSHR]
	GO:0035767	GO_BiologicalProcess	endothelial cell chemotaxis	3	50	48	17940	6.25	0.000237645	0.000950578	[FGF1, NELL1, TMSB4X]
