# Supplementary material for: Exploration of tissue-specific gene expression patterns underlying timing of breeding in contrasting temperature environments in a song bird
Source: BMC Genomics. 2019 Sep 2;20:693. doi: 10.1186/s12864-019-6043-0 (PMC6720064; doi:10.1186/s12864-019-6043-0)
Supplement: Supplementary file 7 — Table S7. Significant GO terms associated with the time point - temperature interaction model gene clusters in hypothalamus. Results based on human GO-database. (XLSX 120 kb) [file 12864_2019_6043_MOESM7_ESM.xlsx]

## Sheet: TableS7
Supplementary table 7. Significant GO terms associated with the time point - temperature interaction model gene clusters in hypothalamus . Results based on human GO-database
Cluster1
	GOID	Ontology Source	GOTerm	x	X	n	N	% Associated Genes	Term PValue	Term PValue Corrected with Bonferroni step down	Associated Genes Found
	GO:0005737	GO_CellularComponent	cytoplasm	546	747	12281	19025	4.44589	7.21044e-13	1.49977e-09	[ABCD3, ABHD13, ABHD2, ABLIM2, ACER3, ACSBG1, ACSL6, ACTR6, ADAM10, ADAM23, ADCY1, ADSS, AGPAT5, AKAP11, AKAP6, ALG10, ALG12, AMD1, ANKRD12, ANKRD50, ANO5, AP2A2, APBB2, APPL1, ARFGAP1, ARFGEF2, ARGLU1, ARHGAP5, ARHGEF10, ARHGEF7, ARL6IP1, ARL8B, ARNT2, ARPP19, ATF2, ATG2B, ATP11A, ATP11B, ATP8A1, AVL9, AZIN1, B3GALT1, B4GALT6, BABAM2, BAG5, BCAP29, BCR, BICD1, BLOC1S6, BMPR2, BRAF, BRMS1L, C1GAL…
	GO:0097458	GO_CellularComponent	neuron part	142	747	2107	19025	6.73944	1.16662e-12	2.4254e-09	[ABHD13, ADAM10, ADAM23, ADCY1, ADGRA1, ADGRL2, ALCAM, APBB2, ARFGAP1, ARFGEF2, ARHGEF7, ARL6IP1, ATF2, BCR, BLOC1S6, BMPR2, BRAF, CALM1, CCDC6, CCSAP, CHRM2, CLCN3, CLN8, CLSTN2, CNOT6, CNR1, CNTN1, CNTNAP4, CPE, CPEB3, CPLX1, CSNK1D, CXADR, DCX, DGKQ, DICER1, DNAJC5, EGLN1, ELOVL5, EPHA6, EXOC6, FEZ2, GABRA2, GABRA4, GABRB2, GABRB3, GABRG1, GABRG2, GABRG3, GAD2, GLRA1, GLRA3, GLRX5, GNAQ, GNB1,…
	GO:0007267	GO_BiologicalProcess	cell-cell signaling	129	747	1933	17940	6.67356	2.60463e-11	5.41242e-08	[ADAM10, ADCY1, AP2A2, ARHGEF7, ARL6IP1, BCR, BLOC1S6, BRAF, CACNA2D1, CALM1, CCNY, CD24, CHRM2, CLOCK, CLSTN2, CNR1, CNTNAP4, CPE, CPEB3, CPLX1, CSNK1D, CXADR, CYLD, DDX3X, DNAJC5, EGLN1, EGR1, EIF2AK4, FGF14, FOXO1, GABRA2, GABRA4, GABRB2, GABRB3, GABRG1, GABRG2, GABRG3, GAD2, GLRA1, GLRA3, GLS, GNAQ, GNB1, GOLGA4, GRIA2, GRID2, GRIK2, GRK5, GRM5, GSKIP, GUCY1B1, HIF1A, JAK2, KCNA1, KCNN2, KPNA…
	GO:0099504	GO_BiologicalProcess	synaptic vesicle cycle	34	747	243	17940	13.9918	2.63792e-11	5.47897e-08	[ADCY1, ARL6IP1, BLOC1S6, BRAF, BTBD9, CALM1, CHRM2, CLCN3, CNR1, CPLX1, DGKQ, DNAJC5, FGF14, GRIK2, NLGN4X, NRXN1, NRXN3, PDCD6IP, PFN2, PLAA, PPP3CB, PSEN1, PTEN, RAB5A, RAP1B, RIMS4, SLC18A2, SNAP29, SNAP91, STX2, STXBP5, SYT1, SYT9, UNC13C]
	GO:0007268	GO_BiologicalProcess	chemical synaptic transmission	72	747	847	17940	8.50059	4.45067e-11	9.2396e-08	[ADCY1, BCR, BLOC1S6, BRAF, CALM1, CHRM2, CLSTN2, CNR1, CNTNAP4, CPEB3, CPLX1, DNAJC5, EGLN1, EIF2AK4, FGF14, GABRA2, GABRA4, GABRB2, GABRB3, GABRG1, GABRG2, GABRG3, GAD2, GLRA1, GLRA3, GLS, GRIA2, GRID2, GRIK2, GRM5, GUCY1B1, JAK2, KCNA1, LGI1, MAPK1, MBP, MOK, NISCH, NLGN4X, NOVA1, NPY5R, NRXN1, NRXN3, NTRK2, OPRM1, PACSIN2, PFN2, PLCB4, PPP1R9A, PPP3CB, PRKCE, PSEN1, PTEN, PTN, RAB5A, RAP1B, R…
	GO:0098916	GO_BiologicalProcess	anterograde trans-synaptic signaling	72	747	847	17940	8.50059	4.45067e-11	9.2396e-08	[ADCY1, BCR, BLOC1S6, BRAF, CALM1, CHRM2, CLSTN2, CNR1, CNTNAP4, CPEB3, CPLX1, DNAJC5, EGLN1, EIF2AK4, FGF14, GABRA2, GABRA4, GABRB2, GABRB3, GABRG1, GABRG2, GABRG3, GAD2, GLRA1, GLRA3, GLS, GRIA2, GRID2, GRIK2, GRM5, GUCY1B1, JAK2, KCNA1, LGI1, MAPK1, MBP, MOK, NISCH, NLGN4X, NOVA1, NPY5R, NRXN1, NRXN3, NTRK2, OPRM1, PACSIN2, PFN2, PLCB4, PPP1R9A, PPP3CB, PRKCE, PSEN1, PTEN, PTN, RAB5A, RAP1B, R…
	GO:0099536	GO_BiologicalProcess	synaptic signaling	73	747	865	17940	8.43931	6.50126e-11	1.34901e-07	[ADCY1, BCR, BLOC1S6, BRAF, CALM1, CHRM2, CLSTN2, CNR1, CNTNAP4, CPEB3, CPLX1, DNAJC5, EGLN1, EIF2AK4, FGF14, GABRA2, GABRA4, GABRB2, GABRB3, GABRG1, GABRG2, GABRG3, GAD2, GLRA1, GLRA3, GLS, GRIA2, GRID2, GRIK2, GRM5, GUCY1B1, JAK2, KCNA1, KPNA3, LGI1, MAPK1, MBP, MOK, NISCH, NLGN4X, NOVA1, NPY5R, NRXN1, NRXN3, NTRK2, OPRM1, PACSIN2, PFN2, PLCB4, PPP1R9A, PPP3CB, PRKCE, PSEN1, PTEN, PTN, RAB5A, R…
	GO:0051128	GO_BiologicalProcess	regulation of cellular component organization	179	747	3035	17940	5.89786	6.85484e-11	1.42169e-07	[ADAM10, AKAP6, APBB2, ARFGAP1, ARHGEF10, ARHGEF7, ARL6IP1, ATMIN, ATP8A1, AZIN1, BAG5, BCR, BICD1, BMPR2, BRAF, BTBD9, CALM1, CAMSAP2, CAND1, CAPZA2, CARF, CCDC6, CCSAP, CDC42SE2, CFL2, CHIC1, CLEC16A, CLSTN2, CNOT6, CNR1, CNTN1, CNTNAP4, CPEB3, CPLX1, CRK, CRKL, CSE1L, CUL4B, CYLD, DCBLD2, DDX3X, DENND5A, DGKQ, DSTN, EGLN1, FER, FEZ2, FGD4, FMN1, FNBP1L, FNIP2, FUBP1, FXN, GLMN, GMFB, GNAI1, GO…
	GO:0019899	GO_MolecularFunction	enzyme binding	167	747	2776	17885	6.01585	8.05746e-11	1.67031e-07	[ADAM10, AKAP11, AKAP6, AP2A2, APPL1, ARFGEF2, ARHGEF10, ARHGEF7, ARL6IP1, ARMT1, ARPP19, ATF2, BAG5, BCR, BICD1, BRAF, BRMS1L, CAB39, CACUL1, CALM1, CALM2, CBLB, CBX3, CCDC6, CCNY, CD24, CDC42SE2, CDK2AP1, CHIC1, CLEC16A, CNTN1, CRK, CSE1L, CUL4B, CUL5, CYLD, DCUN1D4, DCX, DENND4C, DENND5A, DENND5B, DERL1, DGKQ, DNAJC5, DOCK9, EGLN1, EGR1, EMP2, EXOC2, FER, FGD4, FNBP1L, FOXO1, FRS2, GCLM, GLMN,…
	GO:0099537	GO_BiologicalProcess	trans-synaptic signaling	72	747	857	17940	8.4014	1.01203e-10	2.09692e-07	[ADCY1, BCR, BLOC1S6, BRAF, CALM1, CHRM2, CLSTN2, CNR1, CNTNAP4, CPEB3, CPLX1, DNAJC5, EGLN1, EIF2AK4, FGF14, GABRA2, GABRA4, GABRB2, GABRB3, GABRG1, GABRG2, GABRG3, GAD2, GLRA1, GLRA3, GLS, GRIA2, GRID2, GRIK2, GRM5, GUCY1B1, JAK2, KCNA1, LGI1, MAPK1, MBP, MOK, NISCH, NLGN4X, NOVA1, NPY5R, NRXN1, NRXN3, NTRK2, OPRM1, PACSIN2, PFN2, PLCB4, PPP1R9A, PPP3CB, PRKCE, PSEN1, PTEN, PTN, RAB5A, RAP1B, R…
	GO:0097060	GO_CellularComponent	synaptic membrane	53	747	546	19025	9.70696	1.64513e-10	3.40706e-07	[ADAM10, ADAM23, ADCY1, BCR, CHRM2, CLSTN2, CNR1, CNTN1, CNTNAP4, CPE, CPEB3, CRKL, GABRA2, GABRA4, GABRB2, GABRB3, GABRG1, GABRG2, GABRG3, GAD2, GLRA1, GLRA3, GPM6A, GRIA2, GRID2, GRIK2, GRM5, KCNA1, KCNC1, KCNH1, KPNA3, MAPK1, NAP1L1, NELL1, NLGN4X, NRCAM, NRXN1, OPRM1, PRKAR1A, PSEN1, PTEN, RIMS4, SCN2A, SLC1A2, SLC6A2, SNAP91, STRN, STX2, STXBP5, SYT1, TRAF3, UNC13C, ZDHHC17]
	GO:0005622	GO_CellularComponent	intracellular	636	747	15347	19025	4.14413	2.63144e-10	5.44709e-07	[ABCD3, ABHD13, ABHD2, ABLIM2, ACER3, ACSBG1, ACSL6, ACTR6, ADAM10, ADAM23, ADCY1, ADGRL2, ADSS, AEBP2, AGPAT5, AKAP11, AKAP6, ALG10, ALG12, AMD1, ANKRD12, ANKRD50, ANO5, AP2A2, APBB2, APPL1, ARFGAP1, ARFGEF2, ARGLU1, ARHGAP5, ARHGEF10, ARHGEF7, ARL15, ARL6IP1, ARL8B, ARNT2, ARPP19, ATF2, ATG2B, ATMIN, ATP11A, ATP11B, ATP8A1, AVL9, AZIN1, B3GALT1, B4GALT6, BABAM2, BAG5, BCAP29, BCR, BICD1, BLOC1S…
	GO:0098693	GO_BiologicalProcess	regulation of synaptic vesicle cycle	25	747	151	17940	16.5563	3.15672e-10	6.53124e-07	[ADCY1, ARL6IP1, BRAF, BTBD9, CALM1, CHRM2, CNR1, CPLX1, DGKQ, DNAJC5, FGF14, GRIK2, NRXN1, NRXN3, PDCD6IP, PFN2, PLAA, PPP3CB, PTEN, RAB5A, RAP1B, RIMS4, SNAP91, SYT1, SYT9]
	GO:0005768	GO_CellularComponent	endosome	84	747	1099	19025	7.64331	3.2783e-10	6.77952e-07	[ANKRD50, AP2A2, APPL1, ARFGEF2, ARHGEF7, ARL6IP1, ARL8B, ATP11A, ATP11B, AVL9, BLOC1S6, CALCRL, CCDC6, CLCN3, CLEC16A, CLVS2, CRKL, DERL1, DGKH, DGKQ, FRS2, HRG, JAK2, KCNH1, KIAA0319, KIDINS220, LAMP2, MAPK1, MLC1, MTM1, NAP1L1, NCKAP1, NDFIP2, NELL1, NISCH, NR2C2, NTRK2, OPRM1, PACSIN2, PDCD6IP, PIP4P2, PLRG1, PTP4A1, RAB11FIP2, RAB11FIP4, RAB12, RAB1A, RAB21, RAB22A, RAB23, RAB3C, RAB4A, RAB5…
	GO:0030030	GO_BiologicalProcess	cell projection organization	122	747	1871	17940	6.52058	4.49412e-10	9.28934e-07	[ABLIM2, ACSBG1, ADAM10, ADCY1, ALCAM, ANOS1, APBB2, ARHGEF7, ARL6IP1, ATMIN, AZIN1, BAG5, BLOC1S6, BMPR2, BRAF, CAMSAP2, CCDC6, CFAP46, CLMN, CNR1, CNTN1, CPEB3, CSNK1D, CUL4B, CYLD, DCX, DENND5A, DICER1, DOK6, DYNC2H1, EIF2AK4, EMP2, FER, FEZ2, FGD4, FNBP1L, FRS2, FRYL, GAS7, GOLGA4, GPM6A, GRID2, HRG, ITGA6, JAK2, KIAA0319, KIDINS220, KLHL1, KNDC1, LGI1, LRP12, LRRC49, MAPK1, MAPK6, MKKS, MOK,…
	GO:0006464	GO_BiologicalProcess	cellular protein modification process	251	747	4789	17940	5.24118	4.97686e-10	1.02822e-06	[ABHD13, ACSL6, ADAM10, AKAP6, ALG10, ALG12, ARHGEF7, ARL6IP1, ARMT1, ARPP19, ATF2, B3GALT1, B4GALT6, BABAM2, BAG5, BCR, BMPR2, BRAF, BRMS1L, C1GALT1, CAB39, CACUL1, CALM1, CALM2, CAND1, CBLB, CCDC6, CCNC, CCNY, CD24, CDK17, CDK2AP1, CDK6, CHIC1, CLOCK, CNEP1R1, CNTN1, COPS2, CPE, CRK, CRKL, CSNK1D, CUL4B, CUL5, CXADR, CYLD, DCAF17, DCUN1D4, DDX3X, DERL1, DGKQ, DPY19L1, DPY19L3, DPY19L4, EGLN1, E…
	GO:0036211	GO_BiologicalProcess	protein modification process	251	747	4789	17940	5.24118	4.97686e-10	1.02822e-06	[ABHD13, ACSL6, ADAM10, AKAP6, ALG10, ALG12, ARHGEF7, ARL6IP1, ARMT1, ARPP19, ATF2, B3GALT1, B4GALT6, BABAM2, BAG5, BCR, BMPR2, BRAF, BRMS1L, C1GALT1, CAB39, CACUL1, CALM1, CALM2, CAND1, CBLB, CCDC6, CCNC, CCNY, CD24, CDK17, CDK2AP1, CDK6, CHIC1, CLOCK, CNEP1R1, CNTN1, COPS2, CPE, CRK, CRKL, CSNK1D, CUL4B, CUL5, CXADR, CYLD, DCAF17, DCUN1D4, DDX3X, DERL1, DGKQ, DPY19L1, DPY19L3, DPY19L4, EGLN1, E…
	GO:0120036	GO_BiologicalProcess	plasma membrane bounded cell projection organization	120	747	1834	17940	6.54307	6.87104e-10	1.41887e-06	[ABLIM2, ACSBG1, ADAM10, ADCY1, ALCAM, ANOS1, APBB2, ARHGEF7, ARL6IP1, ATMIN, AZIN1, BAG5, BLOC1S6, BMPR2, BRAF, CAMSAP2, CCDC6, CFAP46, CLMN, CNR1, CNTN1, CPEB3, CSNK1D, CUL4B, CYLD, DCX, DENND5A, DICER1, DOK6, DYNC2H1, EIF2AK4, EMP2, FER, FEZ2, FGD4, FNBP1L, FRS2, FRYL, GAS7, GOLGA4, GPM6A, GRID2, HRG, ITGA6, JAK2, KIAA0319, KIDINS220, KLHL1, KNDC1, LGI1, LRP12, LRRC49, MAPK1, MAPK6, MKKS, MOK,…
	GO:0043005	GO_CellularComponent	neuron projection	109	747	1618	19025	6.73671	9.34192e-10	1.92817e-06	[ABHD13, ADAM10, ADGRL2, ALCAM, APBB2, ARFGEF2, ARHGEF7, ARL6IP1, ATF2, BLOC1S6, BMPR2, BRAF, CALM1, CCDC6, CCSAP, CHRM2, CNR1, CNTNAP4, CPEB3, CPLX1, CSNK1D, CXADR, DCX, DICER1, ELOVL5, EPHA6, EXOC6, FEZ2, GABRA2, GABRA4, GABRB2, GABRB3, GABRG1, GABRG2, GABRG3, GAD2, GLRA1, GLRA3, GLRX5, GNAQ, GNB1, GPM6A, GRIA2, GRID2, GRIK2, GRM5, HIF1A, IL6ST, KCNA1, KCNC1, KCNH1, KCNN2, KLHL1, KLHL24, KNDC1,…
	GO:0044444	GO_CellularComponent	cytoplasmic part	470	747	10498	19025	4.47704	1.00281e-09	2.06879e-06	[ABCD3, ABHD13, ABHD2, ACER3, ACSBG1, ACSL6, ADAM10, ADAM23, ADSS, AGPAT5, AKAP11, AKAP6, ALG10, ALG12, AMD1, ANKRD12, ANKRD50, ANO5, AP2A2, APPL1, ARFGAP1, ARFGEF2, ARGLU1, ARHGAP5, ARHGEF10, ARHGEF7, ARL6IP1, ARL8B, ATF2, ATG2B, ATP11A, ATP11B, ATP8A1, AVL9, AZIN1, B3GALT1, B4GALT6, BABAM2, BAG5, BCAP29, BCR, BICD1, BLOC1S6, BRAF, C1GALT1, CAB39, CACNA2D1, CALCRL, CALM1, CALM2, CAMSAP2, CAND1, …
	GO:0044424	GO_CellularComponent	intracellular part	625	747	15062	19025	4.14952	1.05861e-09	2.18286e-06	[ABCD3, ABHD13, ABHD2, ABLIM2, ACER3, ACSBG1, ACSL6, ACTR6, ADAM10, ADAM23, ADCY1, ADSS, AEBP2, AGPAT5, AKAP11, AKAP6, ALG10, ALG12, AMD1, ANKRD12, ANKRD50, ANO5, AP2A2, APBB2, APPL1, ARFGAP1, ARFGEF2, ARGLU1, ARHGAP5, ARHGEF10, ARHGEF7, ARL6IP1, ARL8B, ARNT2, ARPP19, ATF2, ATG2B, ATMIN, ATP11A, ATP11B, ATP8A1, AVL9, AZIN1, B3GALT1, B4GALT6, BABAM2, BAG5, BCAP29, BCR, BICD1, BLOC1S6, BMPR2, BMT2,…
	GO:0012505	GO_CellularComponent	endomembrane system	265	747	5196	19025	5.10008	1.92383e-09	3.96501e-06	[ABHD2, ACER3, ACSBG1, ACSL6, ADAM10, AGPAT5, AKAP6, ALG10, ALG12, ANKRD50, ANO5, AP2A2, APPL1, ARFGAP1, ARFGEF2, ARHGAP5, ARHGEF7, ARL6IP1, ARL8B, ATP11A, ATP11B, ATP8A1, AVL9, AZIN1, B3GALT1, B4GALT6, BCAP29, BICD1, BLOC1S6, C1GALT1, CAB39, CACNA2D1, CALCRL, CALM1, CAMSAP2, CAND1, CASD1, CBX3, CCDC6, CDH18, CERS6, CHIC2, CLCN3, CLEC16A, CLMN, CLN8, CLSTN2, CLVS2, CNEP1R1, COG6, CPE, CRKL, CSE1L…
	GO:0031175	GO_BiologicalProcess	neuron projection development	87	747	1206	17940	7.21393	2.08159e-09	4.28809e-06	[ACSBG1, ADAM10, ADCY1, ALCAM, ANOS1, APBB2, ARHGEF7, ARL6IP1, BAG5, BLOC1S6, BMPR2, BRAF, CAMSAP2, CCDC6, CLMN, CNR1, CNTN1, CPEB3, CUL4B, DCX, DENND5A, DICER1, DOK6, EIF2AK4, FEZ2, FRS2, FRYL, GAS7, GOLGA4, GPM6A, GRID2, JAK2, KIAA0319, KIDINS220, KLHL1, KNDC1, LGI1, LRP12, MAPK1, MAPK6, MOK, NAP1L1, NCAM2, NELL1, NR4A3, NRCAM, NRXN1, NRXN3, NTN1, NTRK2, OPA1, PDCD6IP, PIK3CA, PIK3R1, PLAA, PPP…
	GO:0099699	GO_CellularComponent	integral component of synaptic membrane	28	747	203	19025	13.7931	2.09255e-09	4.30856e-06	[ADAM23, ADCY1, CHRM2, CLSTN2, CNR1, CNTNAP4, GABRA2, GABRA4, GABRB2, GABRG3, GLRA1, GPM6A, GRID2, GRIK2, KCNA1, KCNC1, KCNH1, MAPK1, NAP1L1, NELL1, NRCAM, NRXN1, OPRM1, PRKAR1A, PSEN1, SCN2A, SLC1A2, SLC6A2]
	GO:0048699	GO_BiologicalProcess	generation of neurons	118	747	1832	17940	6.44105	2.35931e-09	4.85545e-06	[ACSBG1, ACSL6, ADAM10, ADCY1, ALCAM, ANOS1, APBB2, ARHGEF7, ARL6IP1, ATF2, BAG5, BLOC1S6, BMPR2, BRAF, CAMSAP2, CCDC6, CDK6, CLMN, CLN8, CNOT6, CNR1, CNTN1, COPS2, CPEB3, CRKL, CSNK1D, CUL4B, DCX, DENND5A, DICER1, DOK6, EIF2AK4, FEZ2, FRS2, FRYL, GABRB2, GABRB3, GAS7, GOLGA4, GPM6A, GRID2, HIF1A, IL6ST, JAK2, KCNA1, KIAA0319, KIDINS220, KLHL1, KNDC1, LGI1, LMX1B, LRP12, MAPK1, MAPK6, MAPK8, MAPK…
	GO:0006793	GO_BiologicalProcess	phosphorus metabolic process	209	747	3864	17940	5.4089	2.49427e-09	5.13071e-06	[ABHD3, ACSBG1, ACSL6, ADAM10, ADCY1, ADSS, AGPAT5, AKAP6, ARHGEF7, ARL6IP1, ARPP19, BCR, BMPR2, BRAF, CAB39, CACUL1, CALM1, CALM2, CBLB, CCDC6, CCNC, CCNY, CD24, CDK17, CDK2AP1, CDK6, CERK, CHIC1, CHKA, CLN8, CNEP1R1, CNTN1, COPS2, CRK, CRKL, CSNK1D, CSRNP3, CXADR, CYLD, DCAF17, DDX3X, DGKH, DGKQ, DUT, EGR1, EIF2AK4, ELOVL4, ELOVL5, EMP2, EPHA6, ETNK1, EXTL2, FAM126B, FAR1, FER, FNIP2, FOXO1, FR…
	GO:0099240	GO_CellularComponent	intrinsic component of synaptic membrane	29	747	218	19025	13.3028	2.5352e-09	5.21238e-06	[ADAM23, ADCY1, CHRM2, CLSTN2, CNR1, CNTN1, CNTNAP4, GABRA2, GABRA4, GABRB2, GABRG3, GLRA1, GPM6A, GRID2, GRIK2, KCNA1, KCNC1, KCNH1, MAPK1, NAP1L1, NELL1, NRCAM, NRXN1, OPRM1, PRKAR1A, PSEN1, SCN2A, SLC1A2, SLC6A2]
	GO:0051130	GO_BiologicalProcess	positive regulation of cellular component organization	104	747	1557	17940	6.67951	3.01846e-09	6.20294e-06	[ARHGEF10, ARHGEF7, ARL6IP1, ATMIN, ATP8A1, BCR, BICD1, BMPR2, BRAF, CAND1, CCDC6, CFL2, CLEC16A, CLSTN2, CNOT6, CNR1, CNTN1, CPEB3, CRK, CRKL, CUL4B, DSTN, FER, FMN1, FNBP1L, FNIP2, GMFB, GOLGA4, GPM6A, GRID2, GTF2H5, HIF1A, HRG, IGF1, JMY, KIDINS220, KIF2A, LRRN3, MAPK1, MAPK6, MAPK8, MAPK9, MARCH5, MIB1, NAP1L1, NCKAP1, NELFA, NELL1, NRXN1, NTN1, NTRK2, OPA1, PAXBP1, PDCD6IP, PEX2, PFN2, PHIP,…
	KEGG:04070	KEGG	Phosphatidylinositol signaling system	19	747	99	7454	19.1919	3.3701e-09	6.92219e-06	[CALM1, CALM2, DGKH, DGKQ, IMPA1, IMPAD1, INPP4A, INPP5A, IPMK, ITPK1, MTM1, MTMR1, MTMR6, PIK3CA, PIK3R1, PIP4P2, PLCB4, PPIP5K2, PTEN]
	GO:0042995	GO_CellularComponent	cell projection	155	747	2645	19025	5.86011	3.56443e-09	7.31777e-06	[ABHD13, ABHD2, ACSBG1, ADAM10, ADGRL2, ALCAM, APBB2, ARFGEF2, ARHGEF7, ARL6IP1, ATF2, AZIN1, BLOC1S6, BMPR2, BRAF, CALM1, CCDC6, CCSAP, CDC42SE2, CDK6, CEP128, CFAP46, CHRM2, CNR1, CNTNAP4, CPEB3, CPLX1, CSE1L, CSNK1D, CXADR, CYLD, DCX, DICER1, DYNC2H1, ELOVL5, EPHA6, EXOC6, FER, FEZ2, FGD4, GABRA2, GABRA4, GABRB2, GABRB3, GABRG1, GABRG2, GABRG3, GAD2, GLMN, GLRA1, GLRA3, GLRX5, GNAQ, GNB1, GPM6…
	GO:0098793	GO_CellularComponent	presynapse	53	747	596	19025	8.89262	3.8441e-09	7.88809e-06	[ADAM10, ADAM23, BLOC1S6, CALM1, CHRM2, CLCN3, CLN8, CNR1, CNTN1, CNTNAP4, CPLX1, DGKQ, DNAJC5, GABRA2, GAD2, GLRA1, GPM6A, GRIK2, GUCY1B1, KCNA1, KCNC1, KCNH1, MAPK1, NLGN4X, NRXN1, NRXN3, NTRK2, OPRM1, PFN2, PSEN1, PTN, RAB33B, RAB3C, RAB4A, RAB5A, RAB8B, RIMS4, RORA, SCAMP1, SCN2A, SLC18A2, SLC1A2, SLC6A2, SLC9A7, SNAP29, SNAP91, STX2, STXBP5, SV2C, SYT1, SYT9, UNC13C, ZDHHC17]
	GO:0030424	GO_CellularComponent	axon	63	747	769	19025	8.19246	3.84875e-09	7.89379e-06	[ALCAM, APBB2, ARL6IP1, BLOC1S6, CALM1, CCDC6, CCSAP, CHRM2, CNR1, CPLX1, CXADR, DICER1, EXOC6, FEZ2, GABRA2, GABRG2, GAD2, GLRA1, GPM6A, GRIK2, HIF1A, KCNA1, KCNC1, KCNH1, KLHL24, MAPK1, MAPK8, MBP, MTPN, NAP1L1, NCAM2, NELL1, NRCAM, NRXN1, NTRK2, OPA1, OPRM1, PCDH9, PDCD6IP, PPP1R9A, PRKAA1, PRKAR1A, PSEN1, PTBP2, RAB21, RAB5A, RET, RHOA, RORA, SACS, SCN1A, SCN2A, SLC18A2, SLC1A2, SLC38A1, SLC3…
	GO:0044087	GO_BiologicalProcess	regulation of cellular component biogenesis	85	747	1183	17940	7.18512	4.01678e-09	8.2344e-06	[ARHGEF10, ARHGEF7, ARL6IP1, ATMIN, BAG5, BRAF, CAMSAP2, CAND1, CAPZA2, CCSAP, CHIC1, CLSTN2, CNOT6, CUL4B, CYLD, DDX3X, FER, FEZ2, FMN1, FNBP1L, FNIP2, GMFB, GPM6A, GPM6B, GRID2, GTF2H5, HRG, JMY, LRRN3, MAPK1, MAPK9, MKKS, MTM1, MTPN, NAP1L1, NCKAP1, NELL1, NRXN1, NTN1, NTRK2, PDCD6IP, PFN2, PIK3R1, PPM1A, PPM1F, PPP1R9A, PRKAA1, PRKCE, PROX1, PTEN, RAB5A, RALA, RALB, RAP1B, RHOA, RHOQ, RICTOR,…
	GO:0007399	GO_BiologicalProcess	nervous system development	164	747	2850	17940	5.75439	4.09704e-09	8.39484e-06	[ACSBG1, ACSL6, ADAM10, ADAM23, ADCY1, ADGRL2, ALCAM, ANOS1, APBB2, ARHGEF10, ARHGEF7, ARL6IP1, ARNT2, ATF2, BAG5, BCR, BLOC1S6, BMPR2, BRAF, CALM1, CALM2, CAMSAP2, CCDC6, CDK6, CHRM2, CLMN, CLN8, CLSTN2, CNOT6, CNR1, CNTN1, COPS2, CPEB3, CRKL, CSNK1D, CUL4B, CXADR, DCX, DENND5A, DICER1, DOK6, EDNRA, EIF2AK4, FEZ2, FGF14, FRS2, FRYL, GABRA4, GABRB2, GABRB3, GAS7, GLMN, GMFB, GOLGA4, GPM6A, GPM6B,…
	GO:0098588	GO_CellularComponent	bounding membrane of organelle	146	747	2459	19025	5.93737	4.63831e-09	9.49925e-06	[ABCD3, ACER3, ACSL6, ADAM10, AGPAT5, AKAP6, AP2A2, APPL1, ARFGAP1, ARFGEF2, ARL6IP1, ARL8B, ATF2, ATP11A, ATP11B, ATP8A1, B3GALT1, B4GALT6, C1GALT1, CALM1, CASD1, CCDC6, CHRM2, CLCN3, CLEC16A, CLMN, CLN8, CLSTN2, CLVS2, CNR1, COG6, CPE, CSNK1D, DDX3X, DEGS1, DENND5A, DERL1, DNAJC5, EMP2, FAR1, GABRA2, GAD2, GDAP1, GNAI1, GNAQ, GNB1, GOLGA4, GRIA2, KCNH1, KIAA0319, KIF2A, LAMP2, LMBRD1, LPCAT1, M…
	GO:0006836	GO_BiologicalProcess	neurotransmitter transport	36	747	326	17940	11.0429	5.39991e-09	1.10536e-05	[ADCY1, ARL6IP1, BLOC1S6, BRAF, CALM1, CHRM2, CLN8, CNR1, CPLX1, DNAJC5, GABRA2, GPM6B, GRIK2, NRXN1, NRXN3, PER2, PFN2, PPP1R9A, PSEN1, RAB5A, RAP1B, RIMS4, SLC18A2, SLC1A1, SLC1A2, SLC38A1, SLC44A1, SLC44A3, SLC6A2, SNAP29, SNAP91, STX2, SV2C, SYT1, SYT9, UNC13C]
	KEGG:04723	KEGG	Retrograde endocannabinoid signaling	23	747	148	7454	15.5405	5.71286e-09	1.16885e-05	[ADCY1, CNR1, GABRA2, GABRA4, GABRB2, GABRB3, GABRG1, GABRG2, GABRG3, GNAI1, GNAQ, GNB1, GRIA2, GRM5, MAPK1, MAPK10, MAPK8, MAPK9, ND4L, NDUFS4, NDUFS6, PLCB4, PRKACB]
	GO:0043412	GO_BiologicalProcess	macromolecule modification	255	747	4996	17940	5.10408	5.72156e-09	1.17006e-05	[ABHD13, ACSL6, ADAM10, AKAP6, ALG10, ALG12, ARHGEF7, ARL6IP1, ARMT1, ARPP19, ATF2, B3GALT1, B4GALT6, BABAM2, BAG5, BCR, BMPR2, BMT2, BRAF, BRMS1L, C1GALT1, CAB39, CACUL1, CALM1, CALM2, CAND1, CBLB, CCDC6, CCNC, CCNY, CD24, CDK17, CDK2AP1, CDK6, CHIC1, CLOCK, CNEP1R1, CNTN1, COPS2, CPE, CRK, CRKL, CSNK1D, CUL4B, CUL5, CXADR, CYLD, DCAF17, DCUN1D4, DDX3X, DERL1, DGKQ, DPY19L1, DPY19L3, DPY19L4, EG…
	GO:0006810	GO_BiologicalProcess	transport	292	747	5920	17940	4.93243	6.27623e-09	1.28286e-05	[ABCD3, ACSL6, ADAM10, ADCY1, AKAP6, ALG10, ANKRD50, ANO3, ANO5, AP2A2, APPL1, ARFGAP1, ARFGEF2, ARHGEF7, ARL6IP1, ARMC1, ARPP19, ATF2, ATP11A, ATP11B, ATP8A1, AZIN1, BCAP29, BCR, BICD1, BLOC1S6, BRAF, BTBD9, CAB39, CACNA2D1, CALCRL, CALM1, CALM2, CAND1, CAPZA2, CASD1, CBLB, CD24, CDC42SE2, CHIC1, CHKA, CHRM2, CLCN3, CLEC16A, CLMN, CLN8, CLOCK, CNR1, CNTN1, COG6, COPS2, CPLX1, CPSF2, CPSF6, CRK, …
	GO:0120025	GO_CellularComponent	plasma membrane bounded cell projection	150	747	2561	19025	5.85709	6.30577e-09	1.28827e-05	[ABHD13, ABHD2, ACSBG1, ADAM10, ADGRL2, ALCAM, APBB2, ARFGEF2, ARHGEF7, ARL6IP1, ATF2, AZIN1, BLOC1S6, BMPR2, BRAF, CALM1, CCDC6, CCSAP, CDK6, CEP128, CFAP46, CHRM2, CNR1, CNTNAP4, CPEB3, CPLX1, CSE1L, CSNK1D, CXADR, CYLD, DCX, DICER1, DYNC2H1, ELOVL5, EPHA6, EXOC6, FER, FEZ2, FGD4, GABRA2, GABRA4, GABRB2, GABRB3, GABRG1, GABRG2, GABRG3, GAD2, GLMN, GLRA1, GLRA3, GLRX5, GNAQ, GNB1, GPM6A, GRIA2, …
	GO:0030182	GO_BiologicalProcess	neuron differentiation	108	747	1661	17940	6.50211	8.27391e-09	1.68953e-05	[ACSBG1, ADAM10, ADCY1, ALCAM, ANOS1, APBB2, ARHGEF7, ARL6IP1, ATF2, BAG5, BLOC1S6, BMPR2, BRAF, CAMSAP2, CCDC6, CLMN, CLN8, CNR1, CNTN1, COPS2, CPEB3, CSNK1D, CUL4B, DCX, DENND5A, DICER1, DOK6, EIF2AK4, FEZ2, FRS2, FRYL, GABRB2, GABRB3, GAS7, GOLGA4, GPM6A, GRID2, HIF1A, JAK2, KIAA0319, KIDINS220, KLHL1, KNDC1, LGI1, LMX1B, LRP12, MAPK1, MAPK6, MAPK8, MAPK9, MIB1, MOK, MTPN, MYT1L, NAP1L1, NCAM2…
	GO:0017157	GO_BiologicalProcess	regulation of exocytosis	31	747	258	17940	12.0155	8.63149e-09	1.76169e-05	[ADCY1, ARL6IP1, BCR, BRAF, CALM1, CHRM2, CNR1, CPLX1, FER, GRIK2, NRXN3, PDCD6IP, PDK1, PDPK1, PFN2, RAB21, RAB33B, RAB3C, RAB5A, RAB8B, RALA, RALB, RAP1B, RIMS4, SNAP91, STAM, STXBP5, STXBP6, SYT1, SYT9, VPS4B]
	GO:0006796	GO_BiologicalProcess	phosphate-containing compound metabolic process	205	747	3831	17940	5.35108	9.51118e-09	1.94028e-05	[ABHD3, ACSBG1, ACSL6, ADAM10, ADCY1, ADSS, AGPAT5, AKAP6, ARHGEF7, ARL6IP1, ARPP19, BCR, BMPR2, BRAF, CAB39, CACUL1, CALM1, CALM2, CBLB, CCDC6, CCNC, CCNY, CD24, CDK17, CDK2AP1, CDK6, CERK, CHIC1, CHKA, CLN8, CNEP1R1, CNTN1, COPS2, CRK, CRKL, CSNK1D, CSRNP3, CXADR, CYLD, DCAF17, DDX3X, DGKH, DGKQ, DUT, EGR1, EIF2AK4, ELOVL4, ELOVL5, EMP2, EPHA6, ETNK1, FAM126B, FAR1, FER, FNIP2, FOXO1, FRS2, FUB…
	GO:0048666	GO_BiologicalProcess	neuron development	93	747	1360	17940	6.83824	1.0179e-08	2.0755e-05	[ACSBG1, ADAM10, ADCY1, ALCAM, ANOS1, APBB2, ARHGEF7, ARL6IP1, BAG5, BLOC1S6, BMPR2, BRAF, CAMSAP2, CCDC6, CLMN, CNR1, CNTN1, CPEB3, CUL4B, DCX, DENND5A, DICER1, DOK6, EIF2AK4, FEZ2, FRS2, FRYL, GABRB2, GABRB3, GAS7, GOLGA4, GPM6A, GRID2, JAK2, KIAA0319, KIDINS220, KLHL1, KNDC1, LGI1, LRP12, MAPK1, MAPK6, MAPK8, MAPK9, MOK, MYT1L, NAP1L1, NCAM2, NELL1, NR4A3, NRCAM, NRXN1, NRXN3, NTN1, NTRK2, OPA…
	GO:0031410	GO_CellularComponent	cytoplasmic vesicle	160	747	2811	19025	5.69192	1.27698e-08	2.60248e-05	[ABHD2, ACSBG1, ADAM10, ANKRD50, AP2A2, APPL1, ARFGAP1, ARFGEF2, ARHGEF7, ARL6IP1, ARL8B, ATP11A, ATP11B, ATP8A1, AVL9, AZIN1, BICD1, BLOC1S6, CAB39, CALCRL, CALM1, CAND1, CCDC6, CHIC1, CHIC2, CHRM2, CLCN3, CLEC16A, CLVS2, CPE, CRKL, CXADR, DDX3X, DEGS1, DENND4C, DERL1, DGKH, DGKQ, DNAJC5, EMP2, FAM91A1, FNBP1L, FRS2, GABRA2, GABRB2, GABRB3, GABRG2, GAD2, GGH, GNS, GRIA2, HRG, IGF1, JAK2, KCNA1, …
	GO:0044463	GO_CellularComponent	cell projection part	114	747	1806	19025	6.31229	1.40266e-08	2.85722e-05	[ABHD13, ADAM10, ALCAM, APBB2, ARFGEF2, ARL6IP1, ATF2, AZIN1, BLOC1S6, BMPR2, CALM1, CCDC6, CCSAP, CEP128, CFAP46, CHRM2, CNR1, CNTNAP4, CPEB3, CPLX1, CXADR, CYLD, DCX, DICER1, DYNC2H1, ELOVL5, EXOC6, GABRA2, GABRA4, GABRG1, GABRG2, GABRG3, GLMN, GLRA1, GLRA3, GLRX5, GNAQ, GNB1, GPM6A, GRIA2, GRID2, GRIK2, HIF1A, IL6ST, KCNA1, KCNC1, KCNH1, KCNN2, KIF2A, KLHL1, KNDC1, MAPK1, MAPK8, MBP, MKKS, MOK…
	GO:0120038	GO_CellularComponent	plasma membrane bounded cell projection part	114	747	1806	19025	6.31229	1.40266e-08	2.85722e-05	[ABHD13, ADAM10, ALCAM, APBB2, ARFGEF2, ARL6IP1, ATF2, AZIN1, BLOC1S6, BMPR2, CALM1, CCDC6, CCSAP, CEP128, CFAP46, CHRM2, CNR1, CNTNAP4, CPEB3, CPLX1, CXADR, CYLD, DCX, DICER1, DYNC2H1, ELOVL5, EXOC6, GABRA2, GABRA4, GABRG1, GABRG2, GABRG3, GLMN, GLRA1, GLRA3, GLRX5, GNAQ, GNB1, GPM6A, GRIA2, GRID2, GRIK2, HIF1A, IL6ST, KCNA1, KCNC1, KCNH1, KCNN2, KIF2A, KLHL1, KNDC1, MAPK1, MAPK8, MBP, MKKS, MOK…
	GO:0022008	GO_BiologicalProcess	neurogenesis	121	747	1951	17940	6.20195	1.44226e-08	2.93643e-05	[ACSBG1, ACSL6, ADAM10, ADCY1, ALCAM, ANOS1, APBB2, ARHGEF10, ARHGEF7, ARL6IP1, ATF2, BAG5, BLOC1S6, BMPR2, BRAF, CAMSAP2, CCDC6, CDK6, CLMN, CLN8, CNOT6, CNR1, CNTN1, COPS2, CPEB3, CRKL, CSNK1D, CUL4B, DCX, DENND5A, DICER1, DOK6, EIF2AK4, FEZ2, FRS2, FRYL, GABRB2, GABRB3, GAS7, GOLGA4, GPM6A, GRID2, HIF1A, IL6ST, JAK2, KCNA1, KIAA0319, KIDINS220, KLHL1, KNDC1, LGI1, LMX1B, LRP12, MAPK1, MAPK6, M…
	GO:0033043	GO_BiologicalProcess	regulation of organelle organization	104	747	1602	17940	6.49188	1.62705e-08	3.31105e-05	[ARHGEF10, ARHGEF7, ARL6IP1, ATMIN, AZIN1, BICD1, BRAF, CAMSAP2, CAPZA2, CCSAP, CFL2, CHIC1, CLEC16A, CNOT6, CPLX1, CRK, CYLD, DSTN, FER, FEZ2, FMN1, FXN, GMFB, GNAI1, GPM6B, GRID2, GRIK2, HIF1A, HRG, IGF1, JMY, KIF2A, MAPK1, MAPK8, MAPK9, MARCH5, MKKS, MPV17L, MTM1, MTPN, NAP1L1, NCKAP1, NELFA, NELL1, NRXN1, OPA1, PAXBP1, PDCD6IP, PEX2, PFN2, PHIP, PIK3R1, POT1, PPM1F, PPP1R9A, PRKAA1, PRKAR1A, …
	GO:0022607	GO_BiologicalProcess	cellular component assembly	194	747	3594	17940	5.39789	1.70202e-08	3.46191e-05	[ABLIM2, ARHGEF10, ARHGEF7, ARL6IP1, ATG2B, ATMIN, AZIN1, BAG5, BICD1, BRAF, CAB39, CAMSAP2, CAND1, CAPZA2, CASD1, CCSAP, CDH18, CFAP46, CFL2, CHIC1, CLSTN2, CNOT6, CPSF6, CRK, CRKL, CSNK1D, CUL4B, CYLD, DCX, DDX3X, DERL1, DGKH, DGKQ, DICER1, DNAJB14, DUT, DYNC2H1, EMP2, EXOC2, FER, FEZ2, FGD4, FMN1, FNBP1L, FNIP2, FUBP1, FXN, GAS7, GLRA1, GLRA3, GLS, GMFB, GNB1, GOLGA4, GPM6A, GPM6B, GRID2, GTF2…
	GO:0097708	GO_CellularComponent	intracellular vesicle	160	747	2814	19025	5.68586	1.7221e-08	3.50104e-05	[ABHD2, ACSBG1, ADAM10, ANKRD50, AP2A2, APPL1, ARFGAP1, ARFGEF2, ARHGEF7, ARL6IP1, ARL8B, ATP11A, ATP11B, ATP8A1, AVL9, AZIN1, BICD1, BLOC1S6, CAB39, CALCRL, CALM1, CAND1, CCDC6, CHIC1, CHIC2, CHRM2, CLCN3, CLEC16A, CLVS2, CPE, CRKL, CXADR, DDX3X, DEGS1, DENND4C, DERL1, DGKH, DGKQ, DNAJC5, EMP2, FAM91A1, FNBP1L, FRS2, GABRA2, GABRB2, GABRB3, GABRG2, GAD2, GGH, GNS, GRIA2, HRG, IGF1, JAK2, KCNA1, …
	GO:0098794	GO_CellularComponent	postsynapse	62	747	782	19025	7.92839	1.81233e-08	3.68264e-05	[ADAM10, ADCY1, ADGRA1, ARFGAP1, ARFGEF2, ARHGEF7, ARL6IP1, BCR, BMPR2, CHRM2, CLSTN2, CNTN1, CPEB3, CPLX1, CRKL, DGKQ, EGLN1, GABRA2, GABRA4, GABRB2, GABRB3, GABRG1, GABRG2, GABRG3, GLRA1, GLRA3, GPM6A, GRIA2, GRID2, GRIK2, GRM5, JAK2, KCNA1, KCNC1, KCNH1, KCNN2, KPNA3, MAPK1, MIB1, MOK, NAP1L1, NELL1, NLGN4X, NRCAM, NTRK2, OPRM1, PDCD6IP, PDK1, PDPK1, PFN2, PLCB4, PPP1R9A, PRKAR1A, PTEN, PTN, R…
	GO:0030425	GO_CellularComponent	dendrite	61	747	765	19025	7.97386	2.20149e-08	4.47123e-05	[ABHD13, ADAM10, ALCAM, ARFGEF2, ARL6IP1, ATF2, BMPR2, CCDC6, CHRM2, CNTNAP4, CPEB3, CPLX1, DICER1, ELOVL5, GABRA2, GABRA4, GABRG1, GABRG2, GABRG3, GLRA1, GLRA3, GLRX5, GNB1, GPM6A, GRIA2, GRID2, GRIK2, IL6ST, KCNA1, KCNC1, KCNH1, KCNN2, KLHL1, KNDC1, MAPK1, MAPK8, NLGN4X, NTRK2, OPA1, OPRM1, PDCD6IP, PLCB4, PPP1R9A, PRKAA1, PRKAR1A, PSEN1, PTEN, RAB5A, RET, RHOA, RNF13, RORA, SACS, SGCE, SLC38A2…
	GO:0097447	GO_CellularComponent	dendritic tree	61	747	768	19025	7.94271	2.37396e-08	4.81915e-05	[ABHD13, ADAM10, ALCAM, ARFGEF2, ARL6IP1, ATF2, BMPR2, CCDC6, CHRM2, CNTNAP4, CPEB3, CPLX1, DICER1, ELOVL5, GABRA2, GABRA4, GABRG1, GABRG2, GABRG3, GLRA1, GLRA3, GLRX5, GNB1, GPM6A, GRIA2, GRID2, GRIK2, IL6ST, KCNA1, KCNC1, KCNH1, KCNN2, KLHL1, KNDC1, MAPK1, MAPK8, NLGN4X, NTRK2, OPA1, OPRM1, PDCD6IP, PLCB4, PPP1R9A, PRKAA1, PRKAR1A, PSEN1, PTEN, RAB5A, RET, RHOA, RNF13, RORA, SACS, SGCE, SLC38A2…
	GO:0050804	GO_BiologicalProcess	modulation of chemical synaptic transmission	47	747	527	17940	8.91841	2.84604e-08	5.77462e-05	[ADCY1, BCR, BRAF, CALM1, CHRM2, CLSTN2, CNR1, CNTNAP4, CPEB3, CPLX1, EGLN1, EIF2AK4, FGF14, GRID2, GRIK2, GRM5, GUCY1B1, JAK2, LGI1, MAPK1, MOK, NISCH, NLGN4X, NPY5R, NRXN1, NRXN3, NTRK2, PACSIN2, PFN2, PLCB4, PPP1R9A, PPP3CB, PRKCE, PSEN1, PTEN, PTN, RAB5A, RAP1B, RIMS4, RORA, SLC6A2, SNAP91, SYT1, SYT9, UNC13C, USP46, ZMYND8]
	GO:0099177	GO_BiologicalProcess	regulation of trans-synaptic signaling	47	747	529	17940	8.88469	3.16198e-08	6.41249e-05	[ADCY1, BCR, BRAF, CALM1, CHRM2, CLSTN2, CNR1, CNTNAP4, CPEB3, CPLX1, EGLN1, EIF2AK4, FGF14, GRID2, GRIK2, GRM5, GUCY1B1, JAK2, LGI1, MAPK1, MOK, NISCH, NLGN4X, NPY5R, NRXN1, NRXN3, NTRK2, PACSIN2, PFN2, PLCB4, PPP1R9A, PPP3CB, PRKCE, PSEN1, PTEN, PTN, RAB5A, RAP1B, RIMS4, RORA, SLC6A2, SNAP91, SYT1, SYT9, UNC13C, USP46, ZMYND8]
	GO:0042734	GO_CellularComponent	presynaptic membrane	26	747	202	19025	12.8713	3.35664e-08	6.80392e-05	[ADAM23, CHRM2, CNR1, CNTN1, CNTNAP4, GAD2, GLRA1, GPM6A, GRIK2, KCNA1, KCNC1, KCNH1, MAPK1, NRXN1, OPRM1, PSEN1, RIMS4, SCN2A, SLC1A2, SLC6A2, SNAP91, STX2, STXBP5, SYT1, UNC13C, ZDHHC17]
	GO:0005237	GO_MolecularFunction	inhibitory extracellular ligand-gated ion channel activity	8	747	16	17885	50	3.37809e-08	6.84402e-05	[GABRA2, GABRA4, GABRB2, GABRG1, GABRG2, GABRG3, GLRA1, GLRA3]
	GO:0001505	GO_BiologicalProcess	regulation of neurotransmitter levels	41	747	431	17940	9.51276	3.5879e-08	7.26549e-05	[ADCY1, ARL6IP1, BLOC1S6, BRAF, BTBD9, CALM1, CHKA, CHRM2, CLN8, CNR1, CPLX1, CYLD, DDAH1, DNAJC5, GABRA2, GAD2, GPM6B, GRIK2, JAK2, NRXN1, NRXN3, PER2, PFN2, PPP1R9A, PSEN1, RAB5A, RAP1B, RIMS4, RORA, SLC18A2, SLC1A1, SLC1A2, SLC38A1, SLC44A1, SLC6A2, SNAP29, SNAP91, STX2, SYT1, SYT9, UNC13C]
	GO:0019003	GO_MolecularFunction	GDP binding	15	747	71	17885	21.1268	3.912e-08	7.91789e-05	[ARL8B, GNAI1, RAB12, RAB21, RAB22A, RAB2A, RAB4A, RAB5A, RAB8B, RALA, RALB, RAP1B, RHOA, RRAGD, TRIM23]
	GO:1905114	GO_BiologicalProcess	cell surface receptor signaling pathway involved in cell-cell signaling	55	747	673	17940	8.17236	5.66569e-08	0.000114617	[AP2A2, ARL6IP1, CALM1, CCNY, CD24, CPE, CSNK1D, CYLD, DDX3X, EGR1, FOXO1, GABRB3, GLRA1, GLRA3, GNAQ, GNB1, GRIA2, GRID2, GRIK2, GRK5, GSKIP, NARF, NLGN4X, NR2C2, NRXN1, OPRM1, PDCD6IP, PEX2, PPM1A, PPP1R9A, PPP3CB, PRKAA1, PSEN1, PTEN, RAB5A, RBMS3, RBPJ, RHOA, RNF138, RNMT, RORA, RYR2, SEMA5A, SKP1, SNAP91, SPIN1, STK3, STRN, TCF7, TERT, TMEM170B, TMEM64, UBE2B, ZBTB33, ZMYND8]
	KEGG:04728	KEGG	Dopaminergic synapse	20	747	131	7454	15.2672	7.5928e-08	0.000153526	[ATF2, CALM1, CALM2, CLOCK, CREB5, GNAI1, GNAQ, GNB1, GRIA2, MAPK10, MAPK8, MAPK9, PLCB4, PPP1CB, PPP2R5C, PPP2R5E, PPP3CB, PRKACB, SCN1A, SLC18A2]
	GO:0051932	GO_BiologicalProcess	synaptic transmission, GABAergic	13	747	55	17940	23.6364	7.67953e-08	0.000155203	[CNR1, CNTNAP4, GABRA2, GABRA4, GABRB2, GABRG1, GABRG2, GABRG3, NISCH, NPY5R, PRKCE, PTEN, USP46]
	GO:0051493	GO_BiologicalProcess	regulation of cytoskeleton organization	54	747	661	17940	8.16944	8.00884e-08	0.000161779	[ARHGEF10, ARHGEF7, ARL6IP1, AZIN1, BICD1, BRAF, CAMSAP2, CAPZA2, CCSAP, CFL2, CHIC1, CRK, CYLD, DSTN, FER, FMN1, GMFB, GNAI1, GPM6B, HRG, JMY, MAPK1, MKKS, MTPN, NAP1L1, NCKAP1, NELL1, PDCD6IP, PFN2, PIK3R1, PPM1F, PPP1R9A, PRKAA1, PRKCE, PROX1, RHOA, RHOQ, RICTOR, RNF4, RNMT, SEMA5A, SLAIN2, SLC39A12, SPHKAP, STAG2, TAB3, TGFBR1, TMOD3, TTBK2, TWF1, VASP, VPS4B, WASL, XPO1]
	GO:0098889	GO_CellularComponent	intrinsic component of presynaptic membrane	18	747	109	19025	16.5138	9.95232e-08	0.000200937	[ADAM23, CHRM2, CNR1, CNTN1, CNTNAP4, GLRA1, GPM6A, GRIK2, KCNA1, KCNC1, KCNH1, MAPK1, NRXN1, OPRM1, PSEN1, SCN2A, SLC1A2, SLC6A2]
	GO:0016192	GO_BiologicalProcess	vesicle-mediated transport	144	747	2536	17940	5.67823	1.04567e-07	0.000211016	[ADAM10, ADCY1, ANKRD50, AP2A2, ARFGAP1, ARFGEF2, ARL6IP1, ATP11A, ATP11B, ATP8A1, BCAP29, BCR, BICD1, BLOC1S6, BRAF, BTBD9, CAB39, CALCRL, CALM1, CAND1, CAPZA2, CDC42SE2, CHRM2, CLEC16A, CNR1, COG6, CPLX1, CRK, CSNK1D, CXADR, DDX3X, DEGS1, DENND5A, DGKQ, DNAJC5, EMP2, EPS15L1, ESYT2, EXOC2, EXOC6, FAM91A1, FER, FNBP1L, GCC2, GGH, GNS, GOLGA4, GRIK2, GULP1, HRG, IGF1, KIF2A, LAMP2, LPCAT1, LRP12,…
	GO:0070727	GO_BiologicalProcess	cellular macromolecule localization	131	747	2243	17940	5.84039	1.04755e-07	0.000211291	[ADAM10, AKAP6, AP2A2, APPL1, ARFGAP1, ARL6IP1, AZIN1, BCAP29, BCR, BICD1, BRAF, CALM1, CBLB, CD24, CLMN, CNEP1R1, CPE, CPLX1, CPSF2, CSE1L, CSNK1D, CYLD, DDX3X, DENND4C, DERL1, DPP6, EMP2, FAM126B, FAM91A1, GCC2, GDAP1, GNAI1, GOLGA4, GPM6B, GRID2, GRIK2, HIF1A, IGF1, JAK2, KCNA1, KIF2A, KPNA3, LAMP2, LGI1, LYPLA1, MAPK1, MAPK8, MARCH5, MOK, MZT1, NAP1L1, NAPG, NELL1, NRXN1, NXT2, PACSIN2, PDCD6…
	GO:0032990	GO_BiologicalProcess	cell part morphogenesis	63	747	844	17940	7.46446	1.1877e-07	0.000239441	[ACSBG1, ADAM10, ADCY1, ALCAM, ANOS1, APBB2, ARHGEF7, ARL6IP1, BMPR2, BRAF, CCDC6, DCX, DICER1, DOK6, EIF2AK4, FEZ2, FRS2, GAS7, GOLGA4, GPM6A, KIDINS220, KNDC1, LGI1, MAPK1, MTM1, NAP1L1, NDUFS6, NELL1, NR4A3, NRCAM, NRXN1, NRXN3, NTN1, NTRK2, OPA1, PACSIN2, PDCD6IP, PIK3CA, PIK3R1, PLAA, PPP1R9A, PPP3CB, PSEN1, PTEN, PTPRZ1, RAB21, RET, RHOA, SDC2, SEMA5A, SEMA6D, SLC6A2, SLC9A7, SLITRK4, SNAP9…
	GO:0099056	GO_CellularComponent	integral component of presynaptic membrane	17	747	99	19025	17.1717	1.25025e-07	0.000251926	[ADAM23, CHRM2, CNR1, CNTNAP4, GLRA1, GPM6A, GRIK2, KCNA1, KCNC1, KCNH1, MAPK1, NRXN1, OPRM1, PSEN1, SCN2A, SLC1A2, SLC6A2]
	GO:0060078	GO_BiologicalProcess	regulation of postsynaptic membrane potential	22	747	161	17940	13.6646	1.30876e-07	0.000263584	[FGF14, GABRA2, GABRA4, GABRB2, GABRB3, GABRG1, GABRG2, GABRG3, GLRA1, GLRA3, GRIA2, GRID2, GRIK2, GRM5, KCNA1, NLGN4X, NRXN1, OPRM1, PPP1R9A, PRKAR1A, PTEN, ZMYND8]
	GO:0034613	GO_BiologicalProcess	cellular protein localization	130	747	2229	17940	5.83221	1.34097e-07	0.000269938	[ADAM10, AKAP6, AP2A2, APPL1, ARFGAP1, ARL6IP1, AZIN1, BCAP29, BCR, BICD1, BRAF, CALM1, CBLB, CD24, CLMN, CNEP1R1, CPE, CPLX1, CPSF2, CSE1L, CSNK1D, CYLD, DDX3X, DENND4C, DERL1, DPP6, EMP2, FAM126B, FAM91A1, GCC2, GDAP1, GNAI1, GOLGA4, GPM6B, GRID2, GRIK2, HIF1A, IGF1, JAK2, KCNA1, KIF2A, KPNA3, LAMP2, LGI1, LYPLA1, MAPK1, MAPK8, MARCH5, MOK, MZT1, NAP1L1, NAPG, NELL1, NRXN1, NXT2, PACSIN2, PDCD6…
	GO:0036477	GO_CellularComponent	somatodendritic compartment	74	747	1062	19025	6.96798	1.5672e-07	0.00031532	[ABHD13, ADAM10, ALCAM, ARFGEF2, ARHGEF7, ARL6IP1, ATF2, BMPR2, CCDC6, CHRM2, CNOT6, CNTNAP4, CPE, CPEB3, CPLX1, DICER1, ELOVL5, GABRA2, GABRA4, GABRG1, GABRG2, GABRG3, GLRA1, GLRA3, GLRX5, GNB1, GPM6A, GRIA2, GRID2, GRIK2, IL6ST, KCNA1, KCNC1, KCNH1, KCNN2, KLHL1, KLHL24, KNDC1, MAPK1, MAPK8, MBP, NAP1L1, NELL1, NLGN4X, NRXN1, NTRK2, OPA1, OPRM1, PDCD6IP, PDK1, PDPK1, PLCB4, PPP1R9A, PRKAA1, PRK…
	GO:0032535	GO_BiologicalProcess	regulation of cellular component size	41	747	452	17940	9.0708	1.64501e-07	0.000330811	[ARHGEF7, BMPR2, CAPZA2, CCDC6, CFL2, CLCN3, CLN8, DSTN, FER, FMN1, GMFB, GOLGA4, JMY, LRRC8B, LRRC8D, MKKS, MTPN, NAP1L1, NCKAP1, NELL1, NRCAM, NTN1, PFN2, PPP1R9A, PRKCE, PTEN, RAB21, RAB22A, RAB5A, RB1CC1, RET, RHOA, RICTOR, SEMA5A, SEMA6D, SNAP91, TAB3, TMOD3, TWF1, VASP, WASL]
	GO:0031344	GO_BiologicalProcess	regulation of cell projection organization	64	747	871	17940	7.34788	1.78544e-07	0.000358873	[ADAM10, ARHGEF7, ARL6IP1, ATMIN, BAG5, BMPR2, BRAF, CAMSAP2, CCDC6, CNR1, CNTN1, CPEB3, CYLD, DENND5A, FER, FNBP1L, GOLGA4, GPM6A, GRID2, HRG, KIAA0319, KIDINS220, KNDC1, MAPK1, MAPK6, NAP1L1, NCKAP1, NELL1, NR4A3, NRCAM, NRXN1, NTN1, NTRK2, OPA1, PDCD6IP, PFN2, PLAA, PPP1R9A, PSEN1, PTEN, PTN, PTPRG, RAB21, RAB5A, RAB8B, RALA, RET, RHOA, RHOQ, SDC2, SEMA5A, SEMA6D, SEPT7, SLC39A12, STK3, SYT1, …
	GO:0099095	GO_MolecularFunction	ligand-gated anion channel activity	8	747	19	17885	42.1053	1.7968e-07	0.000360978	[GABRA2, GABRA4, GABRB3, GABRG1, GABRG2, GABRG3, GLRA1, GLRA3]
	GO:0031399	GO_BiologicalProcess	regulation of protein modification process	132	747	2284	17940	5.77933	1.82769e-07	0.000366999	[ACSL6, AKAP6, ALG10, ARHGEF7, ARL6IP1, ARPP19, BAG5, BMPR2, BRAF, BRMS1L, CAB39, CACUL1, CALM1, CALM2, CBLB, CCDC6, CCNC, CCNY, CD24, CDK2AP1, CHIC1, CNEP1R1, CNTN1, CRK, CRKL, CSNK1D, CXADR, CYLD, DCUN1D4, DDX3X, DERL1, DGKQ, EGR1, EIF2AK4, EMP2, EPHA6, FEM1C, FER, FNIP2, FOXO1, FRS2, GLMN, GMFB, GNAQ, GRIK2, GRM5, GSKIP, HRG, IGF1, IL6ST, JAK2, KIDINS220, KNDC1, LMO3, LYPLA1, MAP3K2, MAP3K20, …
	GO:0019900	GO_MolecularFunction	kinase binding	68	747	948	17885	7.173	2.08198e-07	0.000417853	[ADAM10, AP2A2, APPL1, ARHGEF7, ARL6IP1, ATF2, BAG5, BICD1, BRAF, CAB39, CACUL1, CALM1, CALM2, CBLB, CCNY, CD24, CHIC1, CRK, CSE1L, CYLD, DCX, DGKQ, EMP2, EXOC2, FRS2, GRK5, GRM5, GSKIP, HIF1A, JAK2, KCNH1, LYPLA1, MAP3K2, MAPK1, MAPK6, NAP1L1, NARF, NBEA, NELL1, NISCH, NR2C2, NR4A3, OPA1, PDCD6IP, PDK1, PDPK1, PIK3R1, PITPNM3, PKIA, PPP1CB, PPP1R9A, PRKAA1, PRKAR1A, PTEN, PTN, RAB11FIP2, RB1CC1,…
	GO:0045860	GO_BiologicalProcess	positive regulation of protein kinase activity	55	747	709	17940	7.75741	2.42846e-07	0.000487149	[ACSL6, ARHGEF7, ARL6IP1, BRAF, CAB39, CACUL1, CALM1, CALM2, CCDC6, CCNC, CCNY, CD24, CHIC1, CRK, CRKL, DDX3X, DGKQ, EGR1, EMP2, FRS2, GRM5, IGF1, JAK2, KIDINS220, MAP3K2, MAP3K20, MAP3K9, MAPK1, MAPK10, MOK, NR2C2, NRXN1, NTRK2, PDCD6IP, PDE5A, PDK1, PDPK1, PIK3CA, PPP1R9A, PRKAA1, PRKACB, PRKAR1A, PROX1, PSEN1, RALB, RET, RHOA, RICTOR, RORA, SNAP91, STK3, TAB3, TGFBR1, UBE2N, UNC119]
	GO:0016079	GO_BiologicalProcess	synaptic vesicle exocytosis	21	747	154	17940	13.6364	2.60734e-07	0.000522772	[ADCY1, BLOC1S6, BRAF, CALM1, CHRM2, CNR1, CPLX1, DNAJC5, GRIK2, NRXN3, PFN2, PSEN1, RAB5A, RAP1B, RIMS4, SNAP29, SNAP91, STX2, SYT1, SYT9, UNC13C]
	GO:0120035	GO_BiologicalProcess	regulation of plasma membrane bounded cell projection organization	63	747	862	17940	7.30858	2.64106e-07	0.000529267	[ADAM10, ARHGEF7, ARL6IP1, ATMIN, BAG5, BMPR2, BRAF, CAMSAP2, CCDC6, CNR1, CNTN1, CPEB3, CYLD, DENND5A, FER, FNBP1L, GOLGA4, GPM6A, GRID2, HRG, KIAA0319, KIDINS220, KNDC1, MAPK1, MAPK6, NAP1L1, NCKAP1, NELL1, NR4A3, NRCAM, NRXN1, NTN1, NTRK2, OPA1, PDCD6IP, PFN2, PLAA, PPP1R9A, PSEN1, PTEN, PTN, PTPRG, RAB21, RAB5A, RALA, RET, RHOA, RHOQ, SDC2, SEMA5A, SEMA6D, SEPT7, SLC39A12, STK3, SYT1, TAB3, T…
	GO:0071944	GO_CellularComponent	cell periphery	307	747	6521	19025	4.70787	2.89808e-07	0.000580486	[ABHD2, ABHD3, ACSBG1, ACSL6, ADAM10, ADAM23, ADCY1, ADGRL2, ADSS, AKAP11, AKAP6, ALCAM, ALG10, ANKRD12, ANO3, ANO5, ANOS1, AP2A2, ARHGAP5, ARHGEF7, ARL6IP1, ATF2, ATP11A, ATP11B, ATP8A1, BCAP29, BCR, BMPR2, BRAF, CACNA2D1, CALCRL, CALM1, CALM2, CAPZA2, CASD1, CBLB, CCDC6, CCNY, CD24, CD99L2, CDC42SE2, CDH18, CERK, CHIC1, CHIC2, CHRM2, CLCN3, CLSTN2, CNOT6, CNR1, CNRIP1, CNTN1, CNTNAP4, CPE, CPEB…
	GO:0097479	GO_BiologicalProcess	synaptic vesicle localization	25	747	211	17940	11.8483	3.10149e-07	0.000620918	[ADCY1, ARL6IP1, BLOC1S6, BRAF, CALM1, CHRM2, CNR1, CPLX1, DNAJC5, GRIK2, NRXN1, NRXN3, PDCD6IP, PFN2, PSEN1, PTEN, RAB5A, RAP1B, RIMS4, SNAP29, SNAP91, STX2, SYT1, SYT9, UNC13C]
	GO:0071902	GO_BiologicalProcess	positive regulation of protein serine/threonine kinase activity	41	747	466	17940	8.79828	3.18921e-07	0.00063816	[ACSL6, ARHGEF7, ARL6IP1, BRAF, CAB39, CALM1, CALM2, CCDC6, CCNC, CCNY, CD24, CHIC1, CRK, CRKL, DDX3X, FRS2, IGF1, JAK2, KIDINS220, MAP3K2, MAP3K20, MAP3K9, MAPK1, MAPK10, MOK, NR2C2, NRXN1, PDCD6IP, PDE5A, PRKAA1, PROX1, PSEN1, RALB, RET, RHOA, RORA, SNAP91, STK3, TAB3, TGFBR1, UBE2N]
	GO:0007264	GO_BiologicalProcess	small GTPase mediated signal transduction	54	747	697	17940	7.74749	3.34059e-07	0.000668118	[ARFGAP1, ARFGEF2, ARHGAP5, ARHGEF10, ARHGEF7, ARL6IP1, ARPP19, BCR, CDC42SE2, CHIC1, CRK, CRKL, CTNNAL1, DOCK9, FAM13B, FGD4, FUBP1, GARNL3, GNB1, IGF1, KNDC1, MAPK1, NAP1L1, NCKAP1, NELL1, NISCH, NR4A3, NTN1, PDCD6IP, RAB12, RAB1A, RAB21, RAB22A, RAB23, RAB2A, RAB33B, RAB3C, RAB4A, RAB5A, RAB8B, RALA, RALB, RALGAPA1, RALGAPA2, RALGPS2, RAP1B, RASGEF1C, REPS1, RHOA, RHOQ, RNMT, SLC6A2, TAB3, UFS…
	GO:0010008	GO_CellularComponent	endosome membrane	47	747	567	19025	8.28924	3.39946e-07	0.000679552	[AP2A2, APPL1, ARL8B, ATP11B, CCDC6, CLCN3, CLEC16A, CLVS2, KCNH1, KIAA0319, LAMP2, NAP1L1, NDFIP2, NR2C2, NTRK2, PACSIN2, PIP4P2, RAB11FIP2, RAB11FIP4, RAB12, RAB21, RAB22A, RAB23, RAB4A, RAB5A, RAB8B, RET, RNF13, RNF144A, SCAMP1, SLC6A2, SLC9A7, SNX13, SPHKAP, SPPL2A, SPPL2B, STAM, STEAP2, TAB3, TBC1D5, TM9SF2, TMEM106B, TMEM175, TRAM1, UBE2D3, VPS4B, VTA1]
	KEGG:04071	KEGG	Sphingolipid signaling pathway	18	747	118	7454	15.2542	3.42489e-07	0.000684293	[CERS6, DEGS1, GNAI1, GNAQ, MAPK1, MAPK10, MAPK8, MAPK9, PDPK1, PIK3CA, PIK3R1, PLCB4, PPP2R5C, PPP2R5E, PRKCE, PTEN, RHOA, SPTLC1]
	GO:0060341	GO_BiologicalProcess	regulation of cellular localization	76	747	1126	17940	6.74956	3.61364e-07	0.000721643	[ADAM10, ADCY1, AKAP6, APPL1, ARL6IP1, AZIN1, BICD1, BRAF, BTBD9, CALM1, CALM2, CHRM2, CNR1, CPLX1, CPSF6, CYLD, DGKQ, DNAJC5, FER, FGF14, GCC2, GNAI1, GPM6B, GRIK2, HIF1A, IGF1, JAK2, LYPLA1, MAPK1, MAPK8, MLC1, NRXN1, NRXN3, PDCD6IP, PDK1, PDPK1, PER2, PFN2, PIK3R1, PKIA, PLAA, PPM1A, PPM1F, PPP1R9A, PPP3CB, PRKAA1, PRKAR1A, PRKCE, PSEN1, PTEN, PTN, RAB11FIP2, RAB21, RAB23, RAB5A, RALB, RAP1B, …
	GO:0019901	GO_MolecularFunction	protein kinase binding	62	747	852	17885	7.277	3.80207e-07	0.000758893	[ADAM10, AP2A2, APPL1, ARHGEF7, ARL6IP1, ATF2, BAG5, BICD1, BRAF, CACUL1, CALM1, CALM2, CBLB, CCNY, CD24, CRK, CSE1L, CYLD, DCX, EMP2, EXOC2, FRS2, GRK5, GRM5, GSKIP, HIF1A, JAK2, KCNH1, MAP3K2, MAPK1, MAPK6, NAP1L1, NARF, NBEA, NELL1, NISCH, NR2C2, NR4A3, PDCD6IP, PDK1, PDPK1, PIK3R1, PITPNM3, PKIA, PPP1CB, PPP1R9A, PRKAA1, PRKAR1A, PTEN, PTN, RAB11FIP2, RB1CC1, RHOA, RHOQ, RICTOR, RNF138, RORA,…
	KEGG:04722	KEGG	Neurotrophin signaling pathway	18	747	119	7454	15.126	3.89795e-07	0.00077764	[BRAF, CALM1, CALM2, CRK, CRKL, FRS2, KIDINS220, MAPK1, MAPK10, MAPK8, MAPK9, NTRK2, PDPK1, PIK3CA, PIK3R1, PSEN1, RAP1B, RHOA]
	GO:0060627	GO_BiologicalProcess	regulation of vesicle-mediated transport	50	747	625	17940	8	3.99772e-07	0.000797145	[ADCY1, ARFGAP1, ARL6IP1, BCR, BICD1, BRAF, BTBD9, CALM1, CHRM2, CNR1, CPLX1, DGKQ, FER, GRIK2, LYPLA1, MAPK1, MIB1, NAP1L1, NELL1, NRXN3, PACSIN2, PDCD6IP, PDK1, PDPK1, PFN2, PPP3CB, PRKAA1, PTEN, RAB21, RAB33B, RAB3C, RAB4A, RAB5A, RAB8B, RALA, RALB, RAP1B, RIMS4, SEC24B, SNAP91, STAM, STXBP5, STXBP6, SYT1, SYT9, TBC1D5, UNC119, USP46, VPS4B, WASL]
	GO:0051258	GO_BiologicalProcess	protein polymerization	34	747	354	17940	9.60452	4.23408e-07	0.000843853	[ARHGEF7, CAMSAP2, CAPZA2, CSNK1D, FER, FMN1, GAS7, GMFB, GOLGA4, JAK2, JMY, MKKS, MTPN, MZT1, NAP1L1, NCKAP1, OPA1, PFN2, PPP1R9A, PRKCE, RHOA, RICTOR, RNMT, SLAIN2, SLC39A12, TAB3, TMOD3, TPPP, TWF1, UBE2K, VASP, WASHC3, WASL, ZNF207]
	GO:0006996	GO_BiologicalProcess	organelle organization	223	747	4455	17940	5.00561	4.29179e-07	0.000854925	[ABCD3, ABLIM2, ACTR6, AEBP2, ARFGAP1, ARFGEF2, ARHGEF10, ARHGEF7, ARL6IP1, ATF2, ATG2B, ATMIN, AZIN1, BABAM2, BAG5, BCR, BICD1, BLOC1S6, BRAF, BRMS1L, CALM1, CAMSAP2, CAPZA2, CBX3, CBX7, CCDC6, CCNY, CCSAP, CCSER2, CFAP46, CFL2, CHIC1, CLCN3, CLEC16A, CLMN, CLN8, CLOCK, CLVS2, CNEP1R1, CNOT6, COPS2, CPLX1, CRK, CSE1L, CSNK1D, CUL4B, CXADR, CYLD, DCAF17, DCX, DDX3X, DSTN, DYNC2H1, EMP2, FER, FEZ2…
	GO:0044440	GO_CellularComponent	endosomal part	50	747	628	19025	7.96178	4.33762e-07	0.000863621	[AP2A2, APPL1, ARL8B, ATP11B, CCDC6, CLCN3, CLEC16A, CLVS2, JAK2, KCNH1, KIAA0319, LAMP2, NAP1L1, NCKAP1, NDFIP2, NR2C2, NTRK2, PACSIN2, PIP4P2, RAB11FIP2, RAB11FIP4, RAB12, RAB21, RAB22A, RAB23, RAB4A, RAB5A, RAB8B, RET, RNF13, RNF144A, RRAGD, SCAMP1, SLC6A2, SLC9A7, SNX13, SPHKAP, SPPL2A, SPPL2B, STAM, STEAP2, TAB3, TBC1D5, TM9SF2, TMEM106B, TMEM175, TRAM1, UBE2D3, VPS4B, VTA1]
	GO:0031982	GO_CellularComponent	vesicle	228	747	4577	19025	4.98143	4.36276e-07	0.000868189	[ABHD2, ACSBG1, ADAM10, ADCY1, ADSS, ALCAM, ANKRD50, ANO5, AP2A2, APPL1, ARFGAP1, ARFGEF2, ARHGEF7, ARL15, ARL6IP1, ARL8B, ATP11A, ATP11B, ATP8A1, AVL9, AZIN1, BCR, BICD1, BLOC1S6, BROX, CAB39, CACNA2D1, CALCRL, CALM1, CALM2, CAND1, CAPZA2, CCDC6, CDH18, CFL2, CHIC1, CHIC2, CHRM2, CLCN3, CLEC16A, CLVS2, CNTN1, CPE, CREB5, CRK, CRKL, CSE1L, CUL4B, CXADR, DDAH1, DDX3X, DEGS1, DENND4C, DERL1, DGKH, …
	GO:0070647	GO_BiologicalProcess	protein modification by small protein conjugation or removal	83	747	1273	17940	6.52003	4.72116e-07	0.000939039	[BABAM2, BAG5, CAND1, CBLB, COPS2, CUL4B, CUL5, CYLD, DCAF17, DCUN1D4, DERL1, EGR1, EIF2AK4, ELOC, FBXL4, FEM1C, G2E3, GLMN, HECTD2, HIF1A, INO80D, KCTD21, KLHL15, KLHL2, KLHL24, MAP3K20, MAPK9, MARCH5, MARCH6, MIB1, MINDY2, NARF, NDFIP2, NR2C2, OTUD6B, PCGF3, PCGF5, PCNP, PER2, PEX2, PLAA, PRKCE, PSEN1, PSMA4, PTEN, RAB1A, RAD23B, RHOA, RNF13, RNF138, RNF141, RNF144A, RNF170, RNF217, RNF4, RWDD3…
	GO:0032989	GO_BiologicalProcess	cellular component morphogenesis	88	747	1381	17940	6.37219	5.82904e-07	0.00115881	[ACSBG1, ADAM10, ADCY1, ALCAM, ANOS1, APBB2, ARHGEF7, ARL6IP1, BMPR2, BRAF, CCDC6, CDC42SE2, CFL2, CHIC1, CRK, CRKL, DCX, DICER1, DOK6, EIF2AK4, FER, FEZ2, FGD4, FRS2, FRYL, GAS7, GOLGA4, GPM6A, KIDINS220, KNDC1, LGI1, MAPK1, MTM1, NAP1L1, NCKAP1, NDUFS6, NEBL, NELL1, NR4A3, NRCAM, NRXN1, NRXN3, NTN1, NTRK2, OPA1, PACSIN2, PDCD6IP, PHIP, PIK3CA, PIK3R1, PLAA, PPP1R9A, PPP3CB, PRKAR1A, PROX1, PSEN…
	GO:0005886	GO_CellularComponent	plasma membrane	301	747	6408	19025	4.69725	5.9407e-07	0.00118042	[ABHD2, ABHD3, ACSBG1, ACSL6, ADAM10, ADAM23, ADCY1, ADGRL2, ADSS, AKAP11, AKAP6, ALCAM, ALG10, ANKRD12, ANO3, ANO5, ANOS1, AP2A2, ARHGAP5, ARHGEF7, ARL6IP1, ATF2, ATP11A, ATP11B, ATP8A1, BCAP29, BCR, BMPR2, BRAF, CACNA2D1, CALCRL, CALM1, CALM2, CASD1, CBLB, CCDC6, CCNY, CD24, CD99L2, CDC42SE2, CDH18, CERK, CHIC1, CHIC2, CHRM2, CLCN3, CLSTN2, CNOT6, CNR1, CNRIP1, CNTN1, CNTNAP4, CPE, CPEB3, CRK, …
	GO:0048858	GO_BiologicalProcess	cell projection morphogenesis	60	747	821	17940	7.30816	6.01701e-07	0.00119498	[ACSBG1, ADAM10, ADCY1, ALCAM, ANOS1, APBB2, ARHGEF7, ARL6IP1, BMPR2, BRAF, CCDC6, DCX, DICER1, DOK6, EIF2AK4, FEZ2, FRS2, GAS7, GOLGA4, GPM6A, KIDINS220, KNDC1, LGI1, MAPK1, NAP1L1, NELL1, NR4A3, NRCAM, NRXN1, NRXN3, NTN1, NTRK2, OPA1, PACSIN2, PDCD6IP, PIK3CA, PIK3R1, PLAA, PPP1R9A, PPP3CB, PSEN1, PTEN, PTPRZ1, RAB21, RET, RHOA, SDC2, SEMA5A, SEMA6D, SLC6A2, SLC9A7, SLITRK4, SNAP91, STK3, SYT1,…
	GO:0007269	GO_BiologicalProcess	neurotransmitter secretion	24	747	204	17940	11.7647	6.06904e-07	0.0012047	[ADCY1, BLOC1S6, BRAF, CALM1, CHRM2, CNR1, CPLX1, DNAJC5, GRIK2, NRXN1, NRXN3, PFN2, PPP1R9A, PSEN1, RAB5A, RAP1B, RIMS4, SLC18A2, SNAP29, SNAP91, STX2, SYT1, SYT9, UNC13C]
	GO:0099643	GO_BiologicalProcess	signal release from synapse	24	747	204	17940	11.7647	6.06904e-07	0.0012047	[ADCY1, BLOC1S6, BRAF, CALM1, CHRM2, CNR1, CPLX1, DNAJC5, GRIK2, NRXN1, NRXN3, PFN2, PPP1R9A, PSEN1, RAB5A, RAP1B, RIMS4, SLC18A2, SNAP29, SNAP91, STX2, SYT1, SYT9, UNC13C]
	KEGG:04910	KEGG	Insulin signaling pathway	19	747	137	7454	13.8686	7.39259e-07	0.00146669	[BRAF, CALM1, CALM2, CBLB, CRK, CRKL, FOXO1, MAPK1, MAPK10, MAPK8, MAPK9, PDPK1, PIK3CA, PIK3R1, PPP1CB, PRKAA1, PRKACB, PRKAR1A, RHOQ]
	KEGG:04727	KEGG	GABAergic synapse	15	747	88	7454	17.0455	7.56214e-07	0.00149957	[ADCY1, GABRA2, GABRA4, GABRB2, GABRB3, GABRG1, GABRG2, GABRG3, GAD2, GLS, GNAI1, GNB1, PRKACB, SLC38A1, SLC38A2]
	GO:0048812	GO_BiologicalProcess	neuron projection morphogenesis	59	747	805	17940	7.32919	7.74434e-07	0.00153493	[ACSBG1, ADAM10, ADCY1, ALCAM, ANOS1, APBB2, ARHGEF7, ARL6IP1, BMPR2, BRAF, CCDC6, DCX, DICER1, DOK6, EIF2AK4, FEZ2, FRS2, GAS7, GOLGA4, GPM6A, KIDINS220, KNDC1, LGI1, MAPK1, NAP1L1, NELL1, NR4A3, NRCAM, NRXN1, NRXN3, NTN1, NTRK2, OPA1, PDCD6IP, PIK3CA, PIK3R1, PLAA, PPP1R9A, PPP3CB, PSEN1, PTEN, PTPRZ1, RAB21, RET, RHOA, SDC2, SEMA5A, SEMA6D, SLC6A2, SLC9A7, SLITRK4, SNAP91, STK3, SYT1, TMEM106B…
	GO:0043229	GO_CellularComponent	intracellular organelle	559	747	13450	19025	4.15613	7.81917e-07	0.00154898	[ABCD3, ABHD2, ABLIM2, ACER3, ACSBG1, ACSL6, ACTR6, ADAM10, ADAM23, ADCY1, AEBP2, AGPAT5, AKAP11, AKAP6, ALG10, ALG12, ANKRD12, ANKRD50, ANO5, AP2A2, APBB2, APPL1, ARFGAP1, ARFGEF2, ARGLU1, ARHGAP5, ARHGEF10, ARHGEF7, ARL6IP1, ARL8B, ARNT2, ARPP19, ATF2, ATG2B, ATMIN, ATP11A, ATP11B, ATP8A1, AVL9, AZIN1, B3GALT1, B4GALT6, BABAM2, BAG5, BCAP29, BICD1, BLOC1S6, BMPR2, BMT2, BRAF, BRMS1L, C1GALT1, C…
	GO:0046847	GO_BiologicalProcess	filopodium assembly	14	747	77	17940	18.1818	7.82765e-07	0.00154987	[FGD4, FNBP1L, GPM6A, ITGA6, NAP1L1, NELL1, NRXN1, PPP1R9A, RAB5A, RALA, RHOQ, TGFBR1, WASL, ZMYND8]
	KEGG:04720	KEGG	Long-term potentiation	13	747	67	7454	19.403	8.91248e-07	0.00176378	[ADCY1, BRAF, CALM1, CALM2, GNAQ, GRIA2, GRM5, MAPK1, PLCB4, PPP1CB, PPP3CB, PRKACB, RAP1B]
	GO:0051489	GO_BiologicalProcess	regulation of filopodium assembly	12	747	57	17940	21.0526	9.34082e-07	0.00184762	[FNBP1L, GPM6A, NAP1L1, NELL1, NRXN1, PPP1R9A, RAB5A, RALA, RHOQ, TGFBR1, WASL, ZMYND8]
	GO:0031401	GO_BiologicalProcess	positive regulation of protein modification process	96	747	1571	17940	6.11076	9.47363e-07	0.00187294	[ACSL6, AKAP6, ALG10, ARHGEF7, ARL6IP1, BMPR2, BRAF, BRMS1L, CAB39, CACUL1, CALM1, CALM2, CCDC6, CCNC, CCNY, CD24, CDK2AP1, CHIC1, CNEP1R1, CNTN1, CRK, CRKL, CSNK1D, DCUN1D4, DDX3X, DERL1, DGKQ, EGR1, EMP2, EPHA6, FNIP2, FRS2, GRM5, IGF1, IL6ST, JAK2, KIDINS220, KNDC1, LYPLA1, MAP3K2, MAP3K20, MAP3K9, MAPK1, MAPK10, MAPK9, MOK, NAP1L1, NDFIP2, NELFA, NELL1, NPY5R, NR2C2, NR4A3, NRXN1, NTRK2, OPRM…
	GO:0198738	GO_BiologicalProcess	cell-cell signaling by wnt	45	747	555	17940	8.10811	9.5021e-07	0.00187761	[AP2A2, ARL6IP1, CALM1, CCNY, CD24, CPE, CSNK1D, CYLD, DDX3X, EGR1, FOXO1, GNAQ, GNB1, GRK5, GSKIP, NARF, NR2C2, OPRM1, PDCD6IP, PEX2, PPM1A, PPP3CB, PRKAA1, PSEN1, PTEN, RAB5A, RBMS3, RBPJ, RHOA, RNF138, RNMT, RORA, RYR2, SEMA5A, SKP1, SNAP91, SPIN1, STK3, STRN, TCF7, TERT, TMEM170B, TMEM64, UBE2B, ZBTB33]
	KEGG:04724	KEGG	Glutamatergic synapse	17	747	114	7454	14.9123	1.00285e-06	0.00198062	[ADCY1, GLS, GNAI1, GNAQ, GNB1, GRIA2, GRIK2, GRM5, MAPK1, PLCB4, PPP3CB, PRKACB, SLC1A1, SLC1A2, SLC38A1, SLC38A2, TRPC1]
	GO:0120039	GO_BiologicalProcess	plasma membrane bounded cell projection morphogenesis	59	747	820	17940	7.19512	1.06611e-06	0.00210451	[ACSBG1, ADAM10, ADCY1, ALCAM, ANOS1, APBB2, ARHGEF7, ARL6IP1, BMPR2, BRAF, CCDC6, DCX, DICER1, DOK6, EIF2AK4, FEZ2, FRS2, GAS7, GOLGA4, GPM6A, KIDINS220, KNDC1, LGI1, MAPK1, NAP1L1, NELL1, NR4A3, NRCAM, NRXN1, NRXN3, NTN1, NTRK2, OPA1, PDCD6IP, PIK3CA, PIK3R1, PLAA, PPP1R9A, PPP3CB, PSEN1, PTEN, PTPRZ1, RAB21, RET, RHOA, SDC2, SEMA5A, SEMA6D, SLC6A2, SLC9A7, SLITRK4, SNAP91, STK3, SYT1, TMEM106B…
	GO:0055085	GO_BiologicalProcess	transmembrane transport	109	747	1855	17940	5.87601	1.1119e-06	0.00219377	[ABCD3, AKAP6, ALG10, ANO3, ANO5, APPL1, ARL6IP1, ARPP19, ATP11B, ATP8A1, AZIN1, BCR, BRAF, CAB39, CACNA2D1, CALM1, CALM2, CASD1, CLCN3, CLN8, CUL5, CXADR, CYLD, DERL1, DPP6, EDNRA, FGF14, FRS2, GABRA2, GABRA4, GABRB2, GABRB3, GABRG1, GABRG2, GABRG3, GLRA1, GLRA3, GPM6A, GRIA2, GRID2, GRIK2, GRM5, IGF1, KCNA1, KCNC1, KCNH1, KCNN2, KIF2A, KLHL1, KLHL24, LRRC8B, LRRC8D, MAPK1, MICU3, MPC1, MTMR6, N…
	KEGG:04140	KEGG	Autophagy	18	747	128	7454	14.0625	1.172e-06	0.00231119	[ATG2B, EIF2AK4, HIF1A, LAMP2, MAPK1, MAPK10, MAPK8, MAPK9, PDPK1, PIK3CA, PIK3R1, PRKAA1, PRKACB, PTEN, RAB33B, RB1CC1, RRAGD, SNAP29]
	GO:0098590	GO_CellularComponent	plasma membrane region	93	747	1510	19025	6.15894	1.17521e-06	0.00231633	[ADAM10, ADAM23, ADCY1, AKAP6, ATF2, BCR, BMPR2, CDH18, CHRM2, CLSTN2, CNR1, CNTN1, CNTNAP4, CPE, CPEB3, CRKL, CXADR, EMP2, GABRA2, GABRA4, GABRB2, GABRB3, GABRG1, GABRG2, GABRG3, GAD2, GJB6, GLMN, GLRA1, GLRA3, GNB1, GPM6A, GRIA2, GRID2, GRIK2, GRM5, ITGA6, ITPK1, JAK2, KCNA1, KCNC1, KCNH1, KLHL1, KPNA3, MAPK1, MLC1, MOK, MTDH, NAP1L1, NCKAP1, NELL1, NLGN4X, NR4A3, NRCAM, NRXN1, OPRM1, PACSIN2, …
	GO:0031090	GO_CellularComponent	organelle membrane	180	747	3479	19025	5.1739	1.19558e-06	0.0023553	[ABCD3, ACER3, ACSL6, ADAM10, AGPAT5, AKAP6, AP2A2, APPL1, ARFGAP1, ARFGEF2, ARL6IP1, ARL8B, ATF2, ATP11A, ATP11B, ATP8A1, B3GALT1, B4GALT6, C1GALT1, CALM1, CASD1, CBX3, CCDC6, CERS6, CHRM2, CLCN3, CLEC16A, CLMN, CLN8, CLSTN2, CLVS2, CNEP1R1, CNR1, COG6, CPE, CSNK1D, CXADR, CYLD, DDX3X, DEGS1, DENND4C, DENND5A, DERL1, DGKQ, DNAJB14, DNAJC5, DPY19L1, DPY19L3, DPY19L4, EMP2, FAM169A, FAR1, GABRA2, …
	GO:0007265	GO_BiologicalProcess	Ras protein signal transduction	45	747	564	17940	7.97872	1.34486e-06	0.00264802	[ARFGAP1, ARFGEF2, ARHGAP5, ARHGEF10, ARHGEF7, ARL6IP1, ARPP19, BCR, CDC42SE2, CHIC1, CRK, CRKL, CTNNAL1, FGD4, FUBP1, GNB1, IGF1, MAPK1, NAP1L1, NCKAP1, NELL1, NISCH, NTN1, PDCD6IP, RAB12, RAB1A, RAB21, RAB22A, RAB23, RAB2A, RAB33B, RAB3C, RAB4A, RAB5A, RAB8B, RALA, RALB, RALGPS2, RAP1B, RHOA, RHOQ, RNMT, SLC6A2, TAB3, UFSP2]
	GO:0042391	GO_BiologicalProcess	regulation of membrane potential	43	747	522	17940	8.23755	1.41759e-06	0.00278981	[AKAP6, CACNA2D1, CNR1, CXADR, FGF14, FRS2, GABRA2, GABRA4, GABRB2, GABRB3, GABRG1, GABRG2, GABRG3, GCLM, GLRA1, GLRA3, GNAQ, GRIA2, GRID2, GRIK2, GRM5, KCNA1, KCNC1, KCNH1, KCNN2, NALCN, NLGN4X, NRCAM, NRXN1, NTRK2, OPRM1, PPP1R9A, PRKAR1A, PSEN1, PTEN, PTN, RIMS4, RYR2, SCN1A, SCN2A, SLC38A1, ZMPSTE24, ZMYND8]
	GO:0035556	GO_BiologicalProcess	intracellular signal transduction	176	747	3386	17940	5.19787	1.48049e-06	0.00291213	[ADCY1, ADGRL2, AKAP11, AKAP6, APBB2, ARFGAP1, ARFGEF2, ARHGAP5, ARHGEF10, ARHGEF7, ARL6IP1, ARPP19, ATF2, BABAM2, BAG5, BCR, BMT2, BRAF, CAB39, CALCRL, CALM1, CALM2, CCDC6, CD24, CDC42SE2, CHIC1, CLEC16A, CNOT6, CNRIP1, CNTN1, CRK, CRKL, CTNNAL1, CUL5, CYLD, DCX, DDAH1, DDX3X, DGKH, DGKQ, DOCK9, EPHA6, FAM13B, FER, FGD4, FNIP2, FOXO1, FRS2, FUBP1, GARNL3, GNAI1, GNAQ, GNB1, GPR78, GRIK2, GRM5, G…
	GO:0006811	GO_BiologicalProcess	ion transport	114	747	1969	17940	5.78974	1.52194e-06	0.00299213	[ABCD3, ACSL6, AKAP6, ALG10, ANO3, ANO5, ARL6IP1, ARMC1, ATF2, ATP11A, ATP11B, ATP8A1, CAB39, CACNA2D1, CALCRL, CALM1, CALM2, CASD1, CLCN3, CLN8, CNR1, CNTN1, COPS2, CUL5, CXADR, CYLD, DPP6, FGF14, FRS2, FXN, GABRA2, GABRA4, GABRB2, GABRB3, GABRG1, GABRG2, GABRG3, GLRA1, GLRA3, GLS, GPM6A, GPM6B, GRIA2, GRID2, GRIK2, GRM5, KCNA1, KCNC1, KCNH1, KCNN2, KLHL1, KLHL24, LRRC8B, LRRC8D, MAPK1, MICU3, M…
	GO:0051649	GO_BiologicalProcess	establishment of localization in cell	146	747	2699	17940	5.40941	1.66752e-06	0.00327668	[ADCY1, AKAP6, ANKRD50, AP2A2, ARFGAP1, ARL6IP1, AZIN1, BCAP29, BCR, BICD1, BLOC1S6, BRAF, BTBD9, CACNA2D1, CALM1, CALM2, CAPZA2, CBLB, CD24, CHIC1, CHRM2, CLCN3, CLEC16A, CLMN, CLN8, CNR1, COG6, CPLX1, CPSF2, CPSF6, CSE1L, CSNK1D, CXADR, DENND5A, DERL1, DGKQ, DNAJC5, DYNC2H1, EMP2, FAM91A1, FER, FGF14, FNBP1L, GCC2, GDAP1, GPM6B, GRIK2, HIF1A, IGF1, JAK2, KPNA3, LAMP2, MAP3K20, MAPK1, MAPK8, MKK…
	GO:0044297	GO_CellularComponent	cell body	54	747	729	19025	7.40741	1.75865e-06	0.00345398	[ADAM10, ALCAM, ARHGEF7, ARL6IP1, BMPR2, BRAF, CCDC6, CHRM2, CNOT6, CPE, CPLX1, CXADR, ELOVL5, GABRA2, GLRA1, GLRA3, GLRX5, GNB1, GPM6A, GRIK2, IL6ST, KCNA1, KCNC1, KCNH1, KCNN2, KLHL1, KLHL24, KNDC1, MAPK1, MBP, NAP1L1, NELL1, NRXN1, OPRM1, PDCD6IP, PDK1, PDPK1, PITPNM3, PPP1R9A, PRKAA1, PRKAR1A, PSEN1, PTBP2, RAB5A, RET, RNF13, RORA, SCN1A, SLC38A2, SLC4A10, SLC6A2, SNAP91, STRN, USP33]
	GO:0016055	GO_BiologicalProcess	Wnt signaling pathway	44	747	552	17940	7.97101	1.83331e-06	0.00359879	[AP2A2, ARL6IP1, CALM1, CCNY, CD24, CPE, CSNK1D, CYLD, DDX3X, EGR1, FOXO1, GNAQ, GNB1, GRK5, GSKIP, NARF, NR2C2, PDCD6IP, PEX2, PPM1A, PPP3CB, PRKAA1, PSEN1, PTEN, RAB5A, RBMS3, RBPJ, RHOA, RNF138, RNMT, RORA, RYR2, SEMA5A, SKP1, SNAP91, SPIN1, STK3, STRN, TCF7, TERT, TMEM170B, TMEM64, UBE2B, ZBTB33]
	GO:0022851	GO_MolecularFunction	GABA-gated chloride ion channel activity	6	747	12	17885	50	1.93348e-06	0.00379349	[GABRA2, GABRA4, GABRB3, GABRG1, GABRG2, GABRG3]
	GO:0043085	GO_BiologicalProcess	positive regulation of catalytic activity	105	747	1787	17940	5.87577	1.95552e-06	0.00383477	[ACSL6, AKAP6, ARFGAP1, ARHGAP5, ARHGEF10, ARHGEF7, ARL6IP1, AZIN1, BCR, BRAF, CAB39, CACUL1, CALM1, CALM2, CCDC6, CCNC, CCNY, CD24, CHIC1, CNTN1, CRK, CRKL, DCUN1D4, DDX3X, DGKQ, DOCK9, EDNRA, EGR1, ELMOD2, EMP2, FAM13B, FRS2, FXN, GARNL3, GCLM, GMFB, GNAQ, GRM5, HIF1A, IGF1, ITGA6, JAK2, KIDINS220, LYPLA1, MAP3K2, MAP3K20, MAP3K9, MAPK1, MAPK10, MAPK8, MBP, MLC1, MMP16, MOK, NAP1L1, NELL1, NR2C…
	GO:0000902	GO_BiologicalProcess	cell morphogenesis	80	747	1256	17940	6.36943	2.00953e-06	0.00393868	[ACSBG1, ADAM10, ADCY1, ALCAM, ANOS1, APBB2, ARHGEF7, ARL6IP1, BMPR2, BRAF, CCDC6, CDC42SE2, CRK, CRKL, DCX, DICER1, DOK6, EIF2AK4, FER, FEZ2, FGD4, FRS2, FRYL, GAS7, GOLGA4, GPM6A, KIDINS220, KNDC1, LGI1, MAPK1, NAP1L1, NCKAP1, NELL1, NR4A3, NRCAM, NRXN1, NRXN3, NTN1, NTRK2, OPA1, PACSIN2, PDCD6IP, PHIP, PIK3CA, PIK3R1, PLAA, PPP1R9A, PPP3CB, PROX1, PSEN1, PTEN, PTN, PTPRZ1, RAB1A, RAB21, RET, R…
	GO:0051640	GO_BiologicalProcess	organelle localization	61	747	871	17940	7.00344	2.06749e-06	0.00405022	[ADCY1, ARFGAP1, ARL6IP1, ARL8B, AZIN1, BICD1, BLOC1S6, BRAF, CALM1, CHRM2, CLMN, CNR1, CPLX1, CSNK1D, DNAJC5, ESYT2, EXOC2, EXOC6, FAM91A1, FER, FNBP1L, GRIK2, HIF1A, MKKS, MTM1, NEDD1, NR4A3, NRXN1, NRXN3, NTN1, OPA1, PDCD6IP, PDK1, PDPK1, PFN2, PHIP, PSEN1, PTEN, RAB1A, RAB3C, RAB5A, RAB8B, RALB, RAP1B, RIMS4, SEC24B, SNAP29, SNAP91, SPHKAP, STX2, SYT1, SYT9, TMEM106B, TMEM245, TRAPPC2, TTBK2,…
	GO:0021681	GO_BiologicalProcess	cerebellar granular layer development	7	747	18	17940	38.8889	2.07236e-06	0.00405767	[GRID2, KCNA1, KNDC1, MTPN, NRXN1, PROX1, TTBK2]
	GO:0051648	GO_BiologicalProcess	vesicle localization	35	747	394	17940	8.88325	2.07647e-06	0.00406365	[ADCY1, ARFGAP1, ARL6IP1, BLOC1S6, BRAF, CALM1, CHRM2, CNR1, CPLX1, CSNK1D, DNAJC5, FAM91A1, FNBP1L, GRIK2, MKKS, NRXN1, NRXN3, PDCD6IP, PFN2, PHIP, PSEN1, PTEN, RAB1A, RAB5A, RAP1B, RIMS4, SEC24B, SNAP29, SNAP91, STX2, SYT1, SYT9, TRAPPC2, UNC13C, WASL]
	GO:0031346	GO_BiologicalProcess	positive regulation of cell projection organization	42	747	515	17940	8.15534	2.23255e-06	0.00436687	[ARHGEF7, ARL6IP1, ATMIN, BMPR2, BRAF, CCDC6, CNR1, CNTN1, CPEB3, FNBP1L, GOLGA4, GPM6A, KIDINS220, MAPK6, NAP1L1, NCKAP1, NELL1, NTN1, NTRK2, OPA1, PDCD6IP, PLAA, PPP1R9A, PSEN1, PTN, RAB21, RAB8B, RALA, RET, RHOA, RHOQ, SEMA5A, SEPT7, SYT1, TAB3, TGFBR1, TMEM106B, TRAF3, TWF1, UBE2V2, WASL, ZMYND8]
	GO:0017156	GO_BiologicalProcess	calcium ion regulated exocytosis	22	747	190	17940	11.5789	2.31483e-06	0.00452549	[ADCY1, BLOC1S6, BRAF, CALM1, CHRM2, CNR1, CPLX1, DNAJC5, GRIK2, NRXN3, PFN2, PPP3CB, PSEN1, RAB5A, RAP1B, RIMS4, SNAP29, SNAP91, STX2, SYT1, SYT9, UNC13C]
	GO:0045211	GO_CellularComponent	postsynaptic membrane	36	747	415	19025	8.6747	2.33479e-06	0.00456217	[ADAM10, ADCY1, BCR, CHRM2, CLSTN2, CNTN1, CPEB3, CRKL, GABRA2, GABRA4, GABRB2, GABRB3, GABRG1, GABRG2, GABRG3, GLRA1, GLRA3, GRIA2, GRID2, GRIK2, GRM5, KCNA1, KCNC1, KCNH1, KPNA3, MAPK1, NAP1L1, NELL1, NLGN4X, NRCAM, OPRM1, PRKAR1A, PTEN, SNAP91, STRN, TRAF3]
	GO:1902903	GO_BiologicalProcess	regulation of supramolecular fiber organization	38	747	443	17940	8.57788	2.34474e-06	0.00457928	[ARHGEF10, ARHGEF7, BRAF, CAMSAP2, CAPZA2, CFL2, CHIC1, DSTN, FER, FMN1, GMFB, JMY, MKKS, MTPN, NAP1L1, NCKAP1, NELL1, PFN2, PIK3R1, PPM1F, PPP1R9A, PRKCE, PROX1, PSEN1, RHOA, RICTOR, RNMT, SEMA5A, SLAIN2, SLC39A12, SPHKAP, TAB3, TGFBR1, TMOD3, TTBK2, TWF1, VASP, WASL]
	GO:0044089	GO_BiologicalProcess	positive regulation of cellular component biogenesis	51	747	684	17940	7.45614	2.36846e-06	0.00462323	[ARHGEF10, ARL6IP1, ATMIN, BRAF, CAND1, CLSTN2, CNOT6, CUL4B, FER, FMN1, FNBP1L, FNIP2, GMFB, GPM6A, GRID2, GTF2H5, HRG, JMY, LRRN3, MAPK1, MAPK9, NAP1L1, NCKAP1, NELL1, NRXN1, NTRK2, PDCD6IP, PFN2, PPM1F, PRKCE, PROX1, RALA, RALB, RHOA, RHOQ, RICTOR, RNMT, SEPT7, SLAIN2, SLC6A2, SLF2, SLITRK4, STAM, TAB3, TGFBR1, TPPP, UBE2V2, VASP, VPS4B, WASL, ZMYND8]
	GO:0099003	GO_BiologicalProcess	vesicle-mediated transport in synapse	26	747	251	17940	10.3586	2.41151e-06	0.00470486	[ADCY1, BLOC1S6, BRAF, BTBD9, CALM1, CHRM2, CNR1, CPLX1, DGKQ, DNAJC5, GRIK2, NLGN4X, NRXN3, PFN2, PPP3CB, PSEN1, RAB5A, RAP1B, RIMS4, SNAP29, SNAP91, STX2, SYT1, SYT9, UNC13C, USP46]
	GO:0051049	GO_BiologicalProcess	regulation of transport	125	747	2241	17940	5.57787	2.44778e-06	0.00477317	[ADCY1, AKAP6, ALG10, APPL1, ARFGAP1, ARHGEF7, ARL6IP1, ARPP19, ATF2, ATP8A1, AZIN1, BCR, BICD1, BRAF, BTBD9, CAB39, CACNA2D1, CALM1, CALM2, CHRM2, CLOCK, CNR1, CNTN1, COPS2, CPLX1, CPSF6, DGKQ, DNAJC5, DPP6, EDNRA, FER, FGF14, FRS2, GCC2, GLMN, GPM6B, GRIK2, GRM5, HIF1A, IGF1, JAK2, KCNA1, KCNC1, KCNH1, KCNN2, KIF2A, KLHL24, LYPLA1, MAPK1, MAPK8, MBP, MIB1, MLC1, MPV17L, NALCN, NAP1L1, NDFIP2, N…
	GO:0007010	GO_BiologicalProcess	cytoskeleton organization	97	747	1625	17940	5.96923	2.67869e-06	0.00522077	[ABLIM2, ARHGEF10, ARHGEF7, ARL6IP1, AZIN1, BCR, BICD1, BRAF, CAMSAP2, CAPZA2, CCDC6, CCSAP, CCSER2, CFAP46, CFL2, CHIC1, CLMN, CLN8, CRK, CSE1L, CSNK1D, CXADR, CYLD, DCX, DSTN, EMP2, FER, FGD4, FMN1, GAS7, GCC2, GMFB, GNAI1, GOLGA4, GPM6B, HIF1A, HRG, JAK2, JMY, KIF2A, KLHL1, KLHL24, LRRC49, MAP3K20, MAPK1, MKKS, MTM1, MTPN, MZT1, NAP1L1, NCKAP1, NEBL, NELL1, NISCH, PACSIN2, PDCD6IP, PDK1, PDPK1…
	GO:0016236	GO_BiologicalProcess	macroautophagy	31	747	334	17940	9.28144	2.79934e-06	0.00545312	[ATG2B, CLEC16A, FEZ2, HIF1A, LAMP2, MAPK8, MTM1, NAP1L1, NR2C2, PIK3CA, PLAA, PRKAA1, PSEN1, RAB12, RAB1A, RAB23, RAB33B, RAB5A, RALB, RB1CC1, RRAGD, SNAP29, SPTLC1, STAM, TBC1D14, TBC1D5, TMEM245, TRAPPC8, VPS13C, VPS4B, VTA1]
	GO:0051347	GO_BiologicalProcess	positive regulation of transferase activity	60	747	862	17940	6.96056	2.95209e-06	0.00574772	[ACSL6, ARHGEF7, ARL6IP1, BRAF, CAB39, CACUL1, CALM1, CALM2, CCDC6, CCNC, CCNY, CD24, CHIC1, CRK, CRKL, DCUN1D4, DDX3X, DGKQ, EGR1, EMP2, FRS2, GRM5, IGF1, JAK2, KIDINS220, MAP3K2, MAP3K20, MAP3K9, MAPK1, MAPK10, MOK, NR2C2, NRXN1, NTRK2, PDCD6IP, PDE5A, PDK1, PDPK1, PIK3CA, POT1, PPP1R9A, PRKAA1, PRKACB, PRKAR1A, PROX1, PSEN1, PTEN, RAB1A, RALB, RET, RHOA, RICTOR, RORA, SNAP91, STK3, TAB3, TGFBR…
	GO:0033674	GO_BiologicalProcess	positive regulation of kinase activity	55	747	764	17940	7.19895	3.07596e-06	0.00598582	[ACSL6, ARHGEF7, ARL6IP1, BRAF, CAB39, CACUL1, CALM1, CALM2, CCDC6, CCNC, CCNY, CD24, CHIC1, CRK, CRKL, DDX3X, DGKQ, EGR1, EMP2, FRS2, GRM5, IGF1, JAK2, KIDINS220, MAP3K2, MAP3K20, MAP3K9, MAPK1, MAPK10, MOK, NR2C2, NRXN1, NTRK2, PDCD6IP, PDE5A, PDK1, PDPK1, PIK3CA, PPP1R9A, PRKAA1, PRKACB, PRKAR1A, PROX1, PSEN1, RALB, RET, RHOA, RICTOR, RORA, SNAP91, STK3, TAB3, TGFBR1, UBE2N, UNC119]
	KEGG:05200	KEGG	Pathways in cancer	42	747	526	7454	7.98479	3.17112e-06	0.00616783	[ADCY1, APPL1, ARNT2, BCR, BRAF, CALM1, CALM2, CCDC6, CDK6, CRK, CRKL, EDNRA, EGLN1, ELOC, FOXO1, GNAI1, GNAQ, GNB1, HIF1A, IFNGR1, IGF1, IL6ST, ITGA6, JAK2, MAPK1, MAPK10, MAPK8, MAPK9, PIK3CA, PIK3R1, PLCB4, PRKACB, PTEN, RALA, RALB, RET, RHOA, SKP1, TCF7, TERT, TGFBR1, TRAF3]
	GO:0004890	GO_MolecularFunction	GABA-A receptor activity	7	747	19	17885	36.8421	3.17642e-06	0.00617495	[GABRA2, GABRA4, GABRB2, GABRB3, GABRG1, GABRG2, GABRG3]
	GO:1902711	GO_CellularComponent	GABA-A receptor complex	7	747	19	19025	36.8421	3.17642e-06	0.00617495	[GABRA2, GABRA4, GABRB2, GABRB3, GABRG1, GABRG2, GABRG3]
	GO:0032446	GO_BiologicalProcess	protein modification by small protein conjugation	66	747	980	17940	6.73469	3.25524e-06	0.00632494	[BAG5, CAND1, CBLB, CUL4B, CUL5, DCAF17, DCUN1D4, DERL1, EGR1, EIF2AK4, ELOC, FBXL4, FEM1C, G2E3, GLMN, HECTD2, KCTD21, KLHL15, KLHL2, KLHL24, MAP3K20, MAPK9, MARCH5, MARCH6, MIB1, NARF, NDFIP2, PCGF3, PCGF5, PCNP, PER2, PEX2, PLAA, PRKCE, PSEN1, PTEN, RAB1A, RNF13, RNF138, RNF141, RNF144A, RNF170, RNF217, RNF4, RWDD3, SKP1, SOCS5, SOCS6, SPOPL, TGFBR1, TOLLIP, TRAF3, TRAM1, TRIM23, UBE2B, UBE2D2…
	GO:0023051	GO_BiologicalProcess	regulation of signaling	209	747	4223	17940	4.94909	3.32095e-06	0.00644929	[ADCY1, AKAP11, AKAP6, ARFGAP1, ARFGEF2, ARHGAP5, ARHGEF10, ARHGEF7, ARL6IP1, ARPP19, BAG5, BCR, BICD1, BMPR2, BMT2, BRAF, CALM1, CALM2, CARF, CBLB, CCDC6, CCNY, CD24, CDC42SE2, CHIC1, CHRM2, CLEC16A, CLOCK, CLSTN2, CNR1, CNTN1, CNTNAP4, CPEB3, CPLX1, CRK, CRKL, CSNK1D, CXADR, CYLD, DDX3X, DGKQ, DNAJB9, DUT, EGLN1, EGR1, EIF2AK4, EMP2, EPHA6, EPS15L1, FAM13B, FER, FGD4, FGF14, FOXO1, FRRS1L, FRS2…
	GO:0032956	GO_BiologicalProcess	regulation of actin cytoskeleton organization	37	747	431	17940	8.58469	3.32496e-06	0.00645374	[ARHGEF10, ARHGEF7, BRAF, CAPZA2, CFL2, CHIC1, CRK, DSTN, FER, FMN1, GMFB, GPM6B, HRG, JMY, MKKS, MTPN, NAP1L1, NCKAP1, NELL1, PFN2, PIK3R1, PPM1F, PPP1R9A, PRKCE, PROX1, RHOA, RHOQ, RICTOR, RNMT, SEMA5A, SPHKAP, TAB3, TGFBR1, TMOD3, TWF1, VASP, WASL]
	GO:0006914	GO_BiologicalProcess	autophagy	45	747	582	17940	7.73196	3.32921e-06	0.00645868	[ATG2B, CLEC16A, EIF2AK4, FEZ2, FNBP1L, FOXO1, HIF1A, KIF2A, LAMP2, MAPK8, MTDH, MTM1, NAP1L1, NR2C2, PIK3CA, PLAA, PRKAA1, PSEN1, RAB12, RAB1A, RAB23, RAB33B, RAB5A, RALB, RB1CC1, RNMT, RRAGD, SNAP29, SOGA3, SPTLC1, STAM, TAB3, TBC1D14, TBC1D5, TMEM245, TOLLIP, TRAPPC8, UFSP2, USP33, VPS13A, VPS13C, VPS4B, VTA1, WDR41, ZMPSTE24]
	GO:0008154	GO_BiologicalProcess	actin polymerization or depolymerization	27	747	272	17940	9.92647	3.4986e-06	0.00678379	[ARHGEF7, CAPZA2, CFL2, DSTN, FER, FMN1, GAS7, GMFB, JAK2, JMY, MKKS, MTPN, NAP1L1, NCKAP1, PFN2, PPP1R9A, PRKCE, RHOA, RICTOR, SEMA5A, TAB3, TMOD3, TRAF3, TWF1, VASP, WASHC3, WASL]
	GO:0021684	GO_BiologicalProcess	cerebellar granular layer formation	5	747	8	17940	62.5	3.51306e-06	0.00680831	[GRID2, KNDC1, MTPN, NRXN1, PROX1]
	GO:0021707	GO_BiologicalProcess	cerebellar granule cell differentiation	5	747	8	17940	62.5	3.51306e-06	0.00680831	[GRID2, KNDC1, MTPN, NRXN1, PROX1]
	KEGG:05231	KEGG	Choline metabolism in cancer	15	747	99	7454	15.1515	3.51791e-06	0.00681418	[CHKA, DGKH, DGKQ, HIF1A, LYPLA1, MAPK1, MAPK10, MAPK8, MAPK9, PDPK1, PIK3CA, PIK3R1, SLC44A1, SLC44A3, WASL]
	GO:0016358	GO_BiologicalProcess	dendrite development	29	747	305	17940	9.5082	3.63069e-06	0.00702902	[ADAM10, ARHGEF7, ARL6IP1, CAMSAP2, CPEB3, DCX, KIAA0319, KIDINS220, KLHL1, KNDC1, MAPK1, MAPK6, NAP1L1, NELL1, OPA1, PDCD6IP, PPP1R9A, PSEN1, PTEN, RAB21, RHOA, SDC2, SLC6A2, SLC9A7, SNAP91, STRN, TMEM106B, WASL, ZMYND8]
	GO:0010646	GO_BiologicalProcess	regulation of cell communication	207	747	4182	17940	4.94978	3.83029e-06	0.00741161	[ADCY1, AKAP11, AKAP6, ARFGAP1, ARFGEF2, ARHGAP5, ARHGEF10, ARHGEF7, ARL6IP1, ARPP19, BAG5, BCR, BICD1, BMPR2, BMT2, BRAF, CALM1, CALM2, CARF, CBLB, CCDC6, CCNY, CD24, CDC42SE2, CHIC1, CHRM2, CLEC16A, CLOCK, CLSTN2, CNR1, CNTN1, CNTNAP4, CPEB3, CPLX1, CRK, CRKL, CSNK1D, CXADR, CYLD, DDX3X, DGKQ, DNAJB9, DUT, EGLN1, EGR1, EIF2AK4, EMP2, EPHA6, EPS15L1, FAM13B, FER, FGD4, FGF14, FOXO1, FRRS1L, FRS2…
	GO:0019637	GO_BiologicalProcess	organophosphate metabolic process	87	747	1427	17940	6.09671	3.91569e-06	0.00757294	[ABHD3, ACSBG1, ACSL6, ADCY1, ADSS, AGPAT5, ARL6IP1, CALM1, CHKA, CLN8, DCAF17, DGKH, DGKQ, DUT, ELOVL4, ELOVL5, ETNK1, FAM126B, FAR1, FRS2, FUBP1, FXN, GUCY1A2, GUCY1B1, HIF1A, IGF1, IMPA1, IMPAD1, INPP4A, INPP5A, IPMK, ITPK1, KIF2A, LCLAT1, LPCAT1, MAPK1, MBOAT2, MPC1, MTM1, MTMR1, MTMR6, NADK2, ND4L, NDUFS4, NDUFS6, NT5C3A, NUDT4, OPA1, PANK3, PCTP, PDCD6IP, PDE5A, PDE8B, PDK1, PDP1, PDPK1, PI…
	GO:0010638	GO_BiologicalProcess	positive regulation of organelle organization	57	747	813	17940	7.01107	3.98407e-06	0.00770121	[ARHGEF10, ARL6IP1, ATMIN, BRAF, CFL2, CLEC16A, CNOT6, DSTN, FER, FMN1, GMFB, HIF1A, IGF1, JMY, KIF2A, MAPK1, MAPK8, MAPK9, MARCH5, NAP1L1, NCKAP1, NELFA, NELL1, OPA1, PAXBP1, PDCD6IP, PEX2, PFN2, PHIP, POT1, PPM1F, PRKAA1, PRKCE, PROX1, RALB, REEP5, RHOA, RICTOR, RNMT, SEMA5A, SEPT7, SLAIN2, SLF2, SPHKAP, SYT1, SYT9, TAB3, TET1, TGFBR1, UBE2B, UBE2D3, UBE2L3, UBE2N, VASP, VPS13C, VPS4B, WASL]
	GO:0006688	GO_BiologicalProcess	glycosphingolipid biosynthetic process	8	747	27	17940	29.6296	4.05522e-06	0.00783469	[B3GALT1, B4GALT6, PRKAA1, ST3GAL5, ST6GALNAC3, ST8SIA1, ST8SIA6, UGCG]
	GO:0019941	GO_BiologicalProcess	modification-dependent protein catabolic process	52	747	717	17940	7.25244	4.16088e-06	0.00803466	[BAG5, CACUL1, CLEC16A, CLOCK, CSNK1D, CUL4B, CUL5, CYLD, DERL1, DNAJB9, ELOC, FBXL4, GLMN, KCTD21, KCTD5, KLHL15, MAPK9, MARCH6, MTM1, PCNP, PLAA, PPP2R5C, PSEN1, PSMA4, PTEN, RAD23B, RNF13, RNF144A, RNF217, RNF4, SKP1, SOCS5, SOCS6, SPOPL, TMEM245, TOLLIP, UBE2B, UBE2D2, UBE2D3, UBE2G1, UBE2K, UBE2L3, UBE2N, UBE2V2, UBR2, USP33, USP46, USP7, USP9X, VIT, VPS4B, ZMPSTE24]
	GO:0034764	GO_BiologicalProcess	positive regulation of transmembrane transport	27	747	275	17940	9.81818	4.30078e-06	0.00830051	[AKAP6, ALG10, ARL6IP1, ARPP19, AZIN1, BRAF, CACNA2D1, CALM1, CALM2, FGF14, IGF1, KCNA1, KCNC1, MAPK1, NR4A3, OPA1, PDK1, PDPK1, PIK3R1, PSEN1, RHOQ, RYR2, SLC1A2, SNAP91, STIM2, TERT, TRPC1]
	GO:0010975	GO_BiologicalProcess	regulation of neuron projection development	47	747	625	17940	7.52	4.36169e-06	0.0084137	[ADAM10, ARHGEF7, ARL6IP1, BAG5, BMPR2, BRAF, CAMSAP2, CCDC6, CNR1, CNTN1, CPEB3, DENND5A, GOLGA4, GRID2, KIAA0319, KIDINS220, KNDC1, MAPK1, MAPK6, NAP1L1, NELL1, NR4A3, NRCAM, NTN1, NTRK2, OPA1, PDCD6IP, PLAA, PPP1R9A, PSEN1, PTEN, PTN, PTPRG, RAB21, RET, RHOA, SDC2, SEMA5A, SEMA6D, SLC39A12, STK3, SYT1, TMEM106B, TRAF3, TWF1, UBE2V2, ZMYND8]
	GO:0033267	GO_CellularComponent	axon part	40	747	493	19025	8.11359	4.57369e-06	0.00881807	[APBB2, BLOC1S6, CALM1, CHRM2, CNR1, CPLX1, CXADR, DICER1, EXOC6, GLRA1, GPM6A, GRIK2, HIF1A, KCNA1, KCNC1, KCNH1, MBP, NAP1L1, NELL1, NRCAM, NRXN1, NTRK2, OPA1, PCDH9, PPP1R9A, PRKAR1A, PSEN1, PTBP2, RAB21, RAB5A, RORA, SCN1A, SCN2A, SLC18A2, SLC1A2, SLC9A7, SNAP91, TRAF3, UNC13C, USP9X]
	GO:0061564	GO_BiologicalProcess	axon development	47	747	627	17940	7.49601	4.64331e-06	0.00894766	[ACSBG1, ADCY1, ALCAM, ANOS1, APBB2, ARHGEF7, BMPR2, BRAF, CAMSAP2, CCDC6, CNR1, DCX, DOK6, FEZ2, FRS2, GOLGA4, JAK2, LGI1, MAPK1, NAP1L1, NCAM2, NELL1, NR4A3, NRCAM, NRXN1, NRXN3, NTN1, NTRK2, PIK3CA, PIK3R1, PPP3CB, PSEN1, PTEN, PTPRZ1, RAB21, RET, RHOA, SEMA5A, SEMA6D, SLC6A2, SLC9A7, SLITRK4, SNAP91, STK3, USP33, USP9X, VASP]
	GO:1902710	GO_CellularComponent	GABA receptor complex	7	747	20	19025	35	4.73078e-06	0.00911147	[GABRA2, GABRA4, GABRB2, GABRB3, GABRG1, GABRG2, GABRG3]
	GO:0030036	GO_BiologicalProcess	actin cytoskeleton organization	58	747	832	17940	6.97115	5.01494e-06	0.00965376	[ABLIM2, ARHGEF10, ARHGEF7, ARL6IP1, BCR, BRAF, CAPZA2, CFL2, CHIC1, CRK, CSE1L, CXADR, DSTN, EMP2, FER, FGD4, FMN1, GAS7, GMFB, GPM6B, HRG, JAK2, JMY, KLHL1, MKKS, MTPN, NAP1L1, NCKAP1, NEBL, NELL1, NISCH, PACSIN2, PDCD6IP, PDK1, PDPK1, PFN2, PIK3R1, PPM1F, PPP1R9A, PRKAR1A, PRKCE, PROX1, RALA, RHOA, RHOQ, RICTOR, RNMT, SEMA5A, SORBS2, SPHKAP, TAB3, TGFBR1, TMOD3, TRAF3, TWF1, VASP, WASHC3, WASL]
	GO:0007015	GO_BiologicalProcess	actin filament organization	41	747	518	17940	7.91506	5.03674e-06	0.0096907	[ARHGEF10, ARHGEF7, BRAF, CAPZA2, CFL2, CSE1L, DSTN, EMP2, FER, FMN1, GAS7, GMFB, JAK2, JMY, MKKS, MTPN, NAP1L1, NCKAP1, NEBL, NELL1, PFN2, PIK3R1, PPM1F, PPP1R9A, PRKCE, PROX1, RHOA, RHOQ, RICTOR, RNMT, SEMA5A, SORBS2, SPHKAP, TAB3, TGFBR1, TMOD3, TRAF3, TWF1, VASP, WASHC3, WASL]
	GO:0031252	GO_CellularComponent	cell leading edge	41	747	518	19025	7.91506	5.03674e-06	0.0096907	[ACSBG1, APBB2, ARHGEF7, ATF2, CDK6, CSE1L, FER, FGD4, GABRA2, GABRA4, GABRG1, GABRG2, GABRG3, GLMN, IGF1, JMY, KCNC1, KCNH1, KLHL2, MTM1, NAP1L1, NCKAP1, OPRM1, PACSIN2, PIK3CA, PPP1R9A, RAB22A, RAB5A, RHOA, SGCE, SLC1A2, SLC39A6, SNTG1, SORBS2, SPHKAP, STX2, TAB3, TMEM245, TWF1, VASP, WASL]
	GO:0044093	GO_BiologicalProcess	positive regulation of molecular function	122	747	2206	17940	5.53037	5.05542e-06	0.00972156	[ACSL6, AKAP6, ALG10, ARFGAP1, ARHGAP5, ARHGEF10, ARHGEF7, ARL6IP1, ATF2, AZIN1, BCR, BRAF, CAB39, CACNA2D1, CACUL1, CALM1, CALM2, CCDC6, CCNC, CCNY, CD24, CHIC1, CLOCK, CNOT6, CNTN1, CRK, CRKL, DCUN1D4, DDX3X, DERL1, DGKQ, DOCK9, EDNRA, EGR1, ELMOD2, EMP2, FAM13B, FER, FGF14, FRS2, FXN, GARNL3, GCLM, GMFB, GNAQ, GRM5, HIF1A, IGF1, ITGA6, JAK2, JMY, KCNA1, KCNC1, KIDINS220, LYPLA1, MAP3K2, MAP3K2…
	GO:2000300	GO_BiologicalProcess	regulation of synaptic vesicle exocytosis	15	747	102	17940	14.7059	5.14149e-06	0.00988195	[ADCY1, BRAF, CALM1, CHRM2, CNR1, CPLX1, GRIK2, NRXN3, PFN2, RAB5A, RAP1B, RIMS4, SNAP91, SYT1, SYT9]
	GO:0051588	GO_BiologicalProcess	regulation of neurotransmitter transport	20	747	170	17940	11.7647	5.18223e-06	0.00995506	[ADCY1, ARL6IP1, BRAF, CALM1, CHRM2, CNR1, CPLX1, GPM6B, GRIK2, NRXN3, PER2, PFN2, PPP1R9A, PSEN1, RAB5A, RAP1B, RIMS4, SNAP91, SYT1, SYT9]
	GO:0007214	GO_BiologicalProcess	gamma-aminobutyric acid signaling pathway	8	747	28	17940	28.5714	5.49371e-06	0.0105479	[ATF2, GABRA2, GABRA4, GABRB2, GABRB3, GABRG1, GABRG2, GABRG3]
	GO:0022824	GO_MolecularFunction	transmitter-gated ion channel activity	12	747	67	17885	17.9104	5.64166e-06	0.0108264	[GABRA2, GABRA4, GABRB2, GABRB3, GABRG1, GABRG2, GABRG3, GLRA1, GLRA3, GRIA2, GRID2, GRIK2]
	GO:0022835	GO_MolecularFunction	transmitter-gated channel activity	12	747	67	17885	17.9104	5.64166e-06	0.0108264	[GABRA2, GABRA4, GABRB2, GABRB3, GABRG1, GABRG2, GABRG3, GLRA1, GLRA3, GRIA2, GRID2, GRIK2]
	GO:0030148	GO_BiologicalProcess	sphingolipid biosynthetic process	17	747	129	17940	13.1783	5.69535e-06	0.0109237	[ACER3, B3GALT1, B4GALT6, CERS6, CLN8, DEGS1, ELOVL4, ELOVL5, PRKAA1, SAMD8, SPTLC1, ST3GAL5, ST6GALNAC3, ST8SIA1, ST8SIA6, UGCG, VAPA]
	GO:0043025	GO_CellularComponent	neuronal cell body	48	747	647	19025	7.41886	6.00387e-06	0.0115094	[ADAM10, ALCAM, ARHGEF7, ARL6IP1, BMPR2, CCDC6, CHRM2, CNOT6, CPE, CPLX1, ELOVL5, GABRA2, GLRA1, GLRA3, GLRX5, GPM6A, GRIK2, IL6ST, KCNA1, KCNC1, KCNH1, KCNN2, KLHL1, KLHL24, KNDC1, MAPK1, MBP, NAP1L1, NELL1, NRXN1, OPRM1, PDCD6IP, PDK1, PDPK1, PPP1R9A, PRKAA1, PSEN1, PTBP2, RAB5A, RET, RNF13, RORA, SCN1A, SLC38A2, SLC4A10, SLC6A2, SNAP91, STRN]
	KEGG:05032	KEGG	Morphine addiction	14	747	91	7454	15.3846	6.16654e-06	0.0118151	[ADCY1, GABRA2, GABRA4, GABRB2, GABRB3, GABRG1, GABRG2, GABRG3, GNAI1, GNB1, GRK5, OPRM1, PDE8B, PRKACB]
	GO:0097435	GO_BiologicalProcess	supramolecular fiber organization	58	747	845	17940	6.86391	6.17173e-06	0.0118189	[ARHGEF10, ARHGEF7, BRAF, CAMSAP2, CAPZA2, CCSAP, CFL2, CHIC1, CSE1L, CSNK1D, DSTN, EMP2, FER, FMN1, GAS7, GMFB, GOLGA4, JAK2, JMY, KIF2A, KLHL24, MKKS, MTM1, MTPN, MZT1, NAP1L1, NCKAP1, NEBL, NELL1, PFN2, PIK3R1, PPM1F, PPP1R9A, PRKAR1A, PRKCE, PROX1, PSEN1, RHOA, RHOQ, RICTOR, RNMT, SEMA5A, SLAIN2, SLC39A12, SORBS2, SPHKAP, TAB3, TGFBR1, TMEM245, TMOD3, TPPP, TRAF3, TTBK2, TWF1, VASP, WASHC3, W…
	GO:0006511	GO_BiologicalProcess	ubiquitin-dependent protein catabolic process	51	747	709	17940	7.19323	6.24151e-06	0.0119462	[BAG5, CACUL1, CLEC16A, CLOCK, CSNK1D, CUL4B, CUL5, CYLD, DERL1, DNAJB9, ELOC, FBXL4, GLMN, KCTD21, KCTD5, KLHL15, MAPK9, MARCH6, MTM1, PCNP, PLAA, PPP2R5C, PSEN1, PSMA4, PTEN, RAD23B, RNF13, RNF144A, RNF217, RNF4, SKP1, SOCS5, SOCS6, SPOPL, TMEM245, TOLLIP, UBE2B, UBE2D2, UBE2D3, UBE2G1, UBE2K, UBE2L3, UBE2N, UBE2V2, UBR2, USP33, USP46, USP7, USP9X, VIT, VPS4B]
	GO:0006650	GO_BiologicalProcess	glycerophospholipid metabolic process	37	747	451	17940	8.20399	6.44255e-06	0.0123246	[ABHD3, AGPAT5, CHKA, DGKH, DGKQ, ETNK1, FAM126B, FAR1, FRS2, IGF1, IMPA1, IMPAD1, INPP4A, INPP5A, LCLAT1, LPCAT1, MBOAT2, MTM1, MTMR1, MTMR6, PCTP, PIK3CA, PIK3R1, PIP4P2, PITPNM3, PNPLA8, PTDSS1, PTEN, RAB4A, RAB5A, RNMT, SLC44A1, SLC44A3, SOCS5, SOCS6, SPHKAP, TMEM245]
	GO:0110053	GO_BiologicalProcess	regulation of actin filament organization	31	747	341	17940	9.09091	6.58837e-06	0.012597	[ARHGEF10, ARHGEF7, BRAF, CAPZA2, CFL2, DSTN, FER, FMN1, GMFB, JMY, MKKS, MTPN, NAP1L1, NCKAP1, NELL1, PFN2, PIK3R1, PPM1F, PPP1R9A, PRKCE, RHOA, RICTOR, RNMT, SEMA5A, SPHKAP, TAB3, TGFBR1, TMOD3, TWF1, VASP, WASL]
	GO:0016773	GO_MolecularFunction	phosphotransferase activity, alcohol group as acceptor	64	747	966	17885	6.62526	6.71579e-06	0.0128339	[ADAM10, ARHGEF7, BCR, BMPR2, BRAF, CAB39, CALM1, CCDC6, CCNC, CDK17, CDK6, CERK, CHIC1, CHKA, CSNK1D, DGKH, DGKQ, EIF2AK4, EPHA6, ETNK1, FER, FRS2, GRK5, IGF1, IPMK, ITPK1, JAK2, KCNH1, KIF2A, MAP3K2, MAP3K20, MAP3K9, MAPK1, MAPK10, MAPK6, MAPK8, MAPK9, MOK, MYO3A, N4BP2, NADK2, NAP1L1, NELL1, NR2C2, NR4A3, NT5C3A, NTRK2, PANK3, PDK1, PDPK1, PIK3CA, PIK3R1, PRKAA1, PRKACB, PRKCE, PRKX, RET, RNMT…
	GO:1990234	GO_CellularComponent	transferase complex	64	747	966	19025	6.62526	6.71579e-06	0.0128339	[AEBP2, BABAM2, CAB39, CAND1, CBX7, CCNC, CCNY, CDK6, CUL4B, CUL5, DCAF17, DCUN1D4, FBXL4, GLMN, GTF2A1, GTF2H5, KCTD5, KLHL15, KLHL2, KLHL24, MARCH6, NAA50, NAP1L1, NCKAP1, NR2C2, PCGF3, PCGF5, PEX2, PHF10, PIK3CA, PIK3R1, PLRG1, PRKAA1, PRKAR1A, RB1CC1, RNF144A, RNF217, RNMT, RPRD1A, SKP1, SLC38A1, SNRPD3, SOCS5, SOCS6, SPHKAP, SPOPL, SPTLC1, TAB3, TBC1D5, TERT, TGFBR1, TRIM23, UBE2B, UBE2D2, U…
	GO:0044433	GO_CellularComponent	cytoplasmic vesicle part	105	747	1842	19025	5.70033	7.16016e-06	0.0136759	[ADAM10, AP2A2, APPL1, ARFGAP1, ARL8B, ATP11A, ATP11B, ATP8A1, CAB39, CALM1, CAND1, CCDC6, CHRM2, CLCN3, CLEC16A, CLVS2, CPE, DDX3X, DEGS1, DENND4C, DNAJC5, GABRA2, GABRB2, GABRB3, GABRG2, GAD2, GGH, GNS, GRIA2, HRG, IGF1, JAK2, KCNH1, KIAA0319, LAMP2, LPCAT1, MAPK1, MBP, NAP1L1, NCKAP1, NDFIP2, NR2C2, NTRK2, PACSIN2, PIP4P2, PSEN1, RAB11FIP2, RAB11FIP4, RAB12, RAB1A, RAB21, RAB22A, RAB23, RAB3C,…
	GO:0031224	GO_CellularComponent	intrinsic component of membrane	298	747	6505	19025	4.58109	7.20786e-06	0.0137598	[ABCD3, ABHD13, ABHD2, ABHD3, ACER3, ACSL6, ADAM10, ADAM23, ADCY1, ADGRA1, ADGRL2, AGPAT5, AKAP6, ALCAM, ALG10, ALG12, ANKRD46, ANO3, ANO5, ARL6IP1, ATP11A, ATP11B, ATP8A1, AVL9, B3GALT1, B4GALT6, BCAP29, BMPR2, C1GALT1, CACNA2D1, CACUL1, CALCRL, CALM1, CALM2, CAPZA2, CASD1, CCDC6, CCPG1, CD24, CD99L2, CDH18, CERK, CERS6, CHIC1, CHRM2, CLCN3, CLEC16A, CLMN, CLN8, CLPTM1L, CLSTN2, CNEP1R1, CNOT6, …
	GO:0035639	GO_MolecularFunction	purine ribonucleoside triphosphate binding	120	747	2174	17885	5.51978	7.64626e-06	0.0145891	[ABCD3, ACSBG1, ACSL6, ADAM10, ADCY1, ADSS, ARHGAP5, ARHGEF7, ARL15, ARL8B, ATP11A, ATP11B, ATP8A1, BCR, BMPR2, BRAF, CCDC6, CDK17, CDK6, CERK, CHKA, CLCN3, CSNK1D, CXADR, DDX3X, DGKH, DGKQ, DICER1, DIRAS2, DYNC2H1, EIF2AK4, EPHA6, ETNK1, FER, GNAI1, GNAQ, GRK5, GTPBP10, GUCY1A2, GUCY1B1, HSPA4L, IPMK, ITPK1, JAK2, KIAA0232, KIF2A, KLHL1, MAP3K2, MAP3K20, MAP3K9, MAPK1, MAPK10, MAPK6, MAPK8, MAPK…
	GO:0007169	GO_BiologicalProcess	transmembrane receptor protein tyrosine kinase signaling pathway	59	747	866	17940	6.81293	7.68774e-06	0.0146605	[ADAM10, ANOS1, AP2A2, APPL1, ARHGEF7, ARL6IP1, BCR, CBLB, CCDC6, CNTN1, CRK, CSE1L, CUL5, DGKQ, EPHA6, EPS15L1, FER, FOXO1, FRS2, HIF1A, HRG, IGF1, JAK2, MAPK1, MPZL1, NAP1L1, NCKAP1, NELL1, NR4A3, NRXN1, NTRK2, NUCKS1, PDCD6IP, PDK1, PDPK1, PHIP, PIK3CA, PIK3R1, PSEN1, PTEN, PTPRG, RBPJ, RET, RHOA, RHOQ, RNMT, RORA, SDC2, SLC6A2, SLC9A7, SOCS5, SOCS6, SPHKAP, STAM, SYT1, TAB3, TIAL1, WASL, ZNF1…
	GO:0046513	GO_BiologicalProcess	ceramide biosynthetic process	12	747	69	17940	17.3913	7.74959e-06	0.0147707	[B3GALT1, B4GALT6, CERS6, CLN8, DEGS1, PRKAA1, SAMD8, SPTLC1, ST3GAL5, ST6GALNAC3, ST8SIA6, UGCG]
	GO:0043632	GO_BiologicalProcess	modification-dependent macromolecule catabolic process	52	747	730	17940	7.12329	8.11692e-06	0.0154627	[BAG5, CACUL1, CLEC16A, CLOCK, CSNK1D, CUL4B, CUL5, CYLD, DERL1, DNAJB9, ELOC, FBXL4, GLMN, KCTD21, KCTD5, KLHL15, MAPK9, MARCH6, MTM1, PCNP, PLAA, PPP2R5C, PSEN1, PSMA4, PTEN, RAD23B, RNF13, RNF144A, RNF217, RNF4, SKP1, SOCS5, SOCS6, SPOPL, TMEM245, TOLLIP, UBE2B, UBE2D2, UBE2D3, UBE2G1, UBE2K, UBE2L3, UBE2N, UBE2V2, UBR2, USP33, USP46, USP7, USP9X, VIT, VPS4B, ZMPSTE24]
	GO:0048489	GO_BiologicalProcess	synaptic vesicle transport	21	747	190	17940	11.0526	8.14631e-06	0.0155106	[ADCY1, BLOC1S6, BRAF, CALM1, CHRM2, CNR1, CPLX1, DNAJC5, GRIK2, NRXN3, PFN2, PSEN1, RAB5A, RAP1B, RIMS4, SNAP29, SNAP91, STX2, SYT1, SYT9, UNC13C]
	GO:0097480	GO_BiologicalProcess	establishment of synaptic vesicle localization	21	747	190	17940	11.0526	8.14631e-06	0.0155106	[ADCY1, BLOC1S6, BRAF, CALM1, CHRM2, CNR1, CPLX1, DNAJC5, GRIK2, NRXN3, PFN2, PSEN1, RAB5A, RAP1B, RIMS4, SNAP29, SNAP91, STX2, SYT1, SYT9, UNC13C]
	GO:0006672	GO_BiologicalProcess	ceramide metabolic process	15	747	106	17940	14.1509	8.33215e-06	0.0158561	[ACER3, B3GALT1, B4GALT6, CERK, CERS6, CLN8, DEGS1, ITGB8, PRKAA1, SAMD8, SPTLC1, ST3GAL5, ST6GALNAC3, ST8SIA6, UGCG]
	GO:0005829	GO_CellularComponent	cytosol	274	747	5902	19025	4.64249	8.7398e-06	0.0166231	[ABCD3, ACSBG1, ADAM10, ADSS, AKAP11, AMD1, ANKRD12, AP2A2, APPL1, ARFGAP1, ARFGEF2, ARHGAP5, ARHGEF10, ARHGEF7, ARL6IP1, AZIN1, BABAM2, BAG5, BCR, BICD1, BLOC1S6, BRAF, CAB39, CALM1, CAMSAP2, CAND1, CAPZA2, CBLB, CBX7, CCDC6, CCNY, CDH18, CDK2AP1, CDK6, CHIC1, CHKA, CLEC16A, CLOCK, CNEP1R1, CNOT6, COPS2, CPLX1, CRK, CRKL, CSE1L, CSNK1D, CTNNAL1, CUL4B, CUL5, CXADR, CYLD, DCAF17, DCX, DDAH1, DDX3…
	GO:0016021	GO_CellularComponent	integral component of membrane	291	747	6334	19025	4.59425	8.97925e-06	0.0170695	[ABCD3, ABHD13, ABHD2, ABHD3, ACER3, ACSL6, ADAM10, ADAM23, ADCY1, ADGRA1, ADGRL2, AGPAT5, AKAP6, ALCAM, ALG10, ALG12, ANKRD46, ANO3, ANO5, ARL6IP1, ATP11A, ATP11B, ATP8A1, AVL9, B3GALT1, B4GALT6, BCAP29, BMPR2, C1GALT1, CACNA2D1, CACUL1, CALCRL, CALM1, CALM2, CAPZA2, CASD1, CCDC6, CCPG1, CD99L2, CDH18, CERK, CERS6, CHIC1, CHRM2, CLCN3, CLEC16A, CLMN, CLN8, CLPTM1L, CLSTN2, CNEP1R1, CNOT6, CNR1, …
	GO:0030041	GO_BiologicalProcess	actin filament polymerization	23	747	222	17940	10.3604	9.06304e-06	0.0172198	[ARHGEF7, CAPZA2, FER, FMN1, GAS7, GMFB, JAK2, JMY, MKKS, MTPN, NAP1L1, NCKAP1, PFN2, PPP1R9A, PRKCE, RHOA, RICTOR, TAB3, TMOD3, TWF1, VASP, WASHC3, WASL]
	GO:0005253	GO_MolecularFunction	anion channel activity	14	747	94	17885	14.8936	9.08087e-06	0.0172446	[ANO3, ANO5, CLCN3, GABRA2, GABRA4, GABRB2, GABRB3, GABRG1, GABRG2, GABRG3, GLRA1, GLRA3, LRRC8B, LRRC8D]
	GO:0048468	GO_BiologicalProcess	cell development	137	747	2576	17940	5.31832	9.31905e-06	0.0176876	[ABHD2, ACSBG1, ADAM10, ADCY1, AKAP6, ALCAM, ANOS1, APBB2, ARHGEF10, ARHGEF7, ARL6IP1, BAG5, BLOC1S6, BMPR2, BRAF, C1GALT1, CAMSAP2, CCDC6, CDK6, CFL2, CHIC1, CLMN, CLOCK, CNR1, CNTN1, CPEB3, CRK, CRKL, CSNK1D, CUL4B, CXADR, DCX, DENND5A, DICER1, DOK6, EDNRA, EIF2AK4, FER, FEZ2, FRS2, FRYL, GABRB2, GABRB3, GAS7, GOLGA4, GPM6A, GRID2, HIF1A, IGF1, IL6ST, IMPAD1, JAK2, KIAA0319, KIDINS220, KLHL1, K…
	GO:0098712	GO_BiologicalProcess	L-glutamate import across plasma membrane	6	747	15	17940	40	9.51822e-06	0.0180561	[ARL6IP1, CLN8, PER2, PSEN1, SLC1A1, SLC1A2]
	GO:0006887	GO_BiologicalProcess	exocytosis	73	747	1165	17940	6.26609	9.59712e-06	0.0181961	[ADAM10, ADCY1, AP2A2, ARFGEF2, ARL6IP1, ATP11A, ATP11B, ATP8A1, BCR, BLOC1S6, BRAF, CAB39, CALM1, CAND1, CHRM2, CNR1, CPLX1, DDX3X, DEGS1, DNAJC5, EXOC2, EXOC6, FER, GGH, GNS, GRIK2, HRG, IGF1, LAMP2, LPCAT1, MAPK1, MBP, NR4A3, NRXN3, PDCD6IP, PDK1, PDPK1, PFN2, PPP3CB, PSEN1, RAB11FIP2, RAB21, RAB33B, RAB3C, RAB5A, RAB8B, RALA, RALB, RAP1B, RHOA, RIMS4, SCAMP1, SCG3, SLC2A3, SNAP29, SNAP91, STA…
	GO:0006644	GO_BiologicalProcess	phospholipid metabolic process	44	747	584	17940	7.53425	9.80921e-06	0.0185884	[ABHD3, AGPAT5, ARL6IP1, CHKA, CLN8, DGKH, DGKQ, ETNK1, FAM126B, FAR1, FRS2, IGF1, IMPA1, IMPAD1, INPP4A, INPP5A, LCLAT1, LPCAT1, MBOAT2, MTM1, MTMR1, MTMR6, PCTP, PDCD6IP, PIK3CA, PIK3R1, PIP4P2, PITPNM3, PLAA, PLPPR1, PNPLA8, PTDSS1, PTEN, RAB4A, RAB5A, RNMT, SAMD8, SLC44A1, SLC44A3, SOCS5, SOCS6, SPHKAP, SPTLC1, TMEM245]
	GO:0048667	GO_BiologicalProcess	cell morphogenesis involved in neuron differentiation	51	747	716	17940	7.12291	1.07997e-05	0.0204547	[ACSBG1, ADAM10, ADCY1, ALCAM, ANOS1, APBB2, ARHGEF7, BMPR2, BRAF, CCDC6, DCX, DOK6, FEZ2, FRS2, GOLGA4, KIDINS220, KNDC1, LGI1, MAPK1, NAP1L1, NELL1, NR4A3, NRCAM, NRXN1, NRXN3, NTN1, NTRK2, OPA1, PIK3CA, PIK3R1, PPP1R9A, PPP3CB, PSEN1, PTEN, PTPRZ1, RAB21, RET, RHOA, SDC2, SEC24B, SEMA5A, SEMA6D, SLC6A2, SLC9A7, SLITRK4, SNAP91, TMEM106B, USP33, USP9X, VASP, WASL]
	GO:0032555	GO_MolecularFunction	purine ribonucleotide binding	123	747	2265	17885	5.43046	1.13432e-05	0.0214726	[ABCD3, ACSBG1, ACSL6, ADAM10, ADCY1, ADSS, ARHGAP5, ARHGEF7, ARL15, ARL8B, ATP11A, ATP11B, ATP8A1, BCR, BMPR2, BRAF, CASD1, CCDC6, CDK17, CDK6, CERK, CHKA, CLCN3, CSNK1D, CXADR, DDX3X, DGKH, DGKQ, DICER1, DIRAS2, DYNC2H1, EIF2AK4, EPHA6, ETNK1, FER, FUBP1, GNAI1, GNAQ, GRK5, GTPBP10, GUCY1A2, GUCY1B1, HSPA4L, IPMK, ITPK1, JAK2, KIAA0232, KIF2A, KLHL1, MAP3K2, MAP3K20, MAP3K9, MAPK1, MAPK10, MAPK…
	GO:0030163	GO_BiologicalProcess	protein catabolic process	70	747	1104	17940	6.34058	1.15152e-05	0.0217867	[ABHD13, AP2A2, ARL6IP1, AZIN1, BAG5, CACUL1, CLEC16A, CLN8, CLOCK, CSNK1D, CUL4B, CUL5, CYLD, DERL1, DNAJB9, EGLN1, ELOC, FBXL4, FOXO1, GLMN, KCTD21, KCTD5, KLHL15, LAMP2, LPCAT1, LYPLA1, MAPK9, MARCH6, MTM1, NAP1L1, NCKAP1, NELL1, PCNP, PDCD6IP, PLAA, PPP2R5C, PSEN1, PSMA4, PTEN, RAB12, RAD23B, RNF13, RNF144A, RNF217, RNF4, SKP1, SOCS5, SOCS6, SPOPL, TAB3, TIMP3, TMEM245, TOLLIP, UBE2B, UBE2D2,…
	KEGG:04713	KEGG	Circadian entrainment	14	747	96	7454	14.5833	1.16458e-05	0.0220222	[ADCY1, CALM1, CALM2, GNAI1, GNAQ, GNB1, GRIA2, GUCY1A2, GUCY1B1, MAPK1, PER2, PLCB4, PRKACB, RYR2]
	GO:0017076	GO_MolecularFunction	purine nucleotide binding	124	747	2284	17885	5.42907	1.19915e-05	0.0226638	[ABCD3, ACSBG1, ACSL6, ADAM10, ADCY1, ADSS, ARHGAP5, ARHGEF7, ARL15, ARL8B, ATP11A, ATP11B, ATP8A1, BAG5, BCR, BMPR2, BRAF, CASD1, CCDC6, CDK17, CDK6, CERK, CHKA, CLCN3, CSNK1D, CXADR, DDX3X, DGKH, DGKQ, DICER1, DIRAS2, DYNC2H1, EIF2AK4, EPHA6, ETNK1, FER, FUBP1, GNAI1, GNAQ, GRK5, GTPBP10, GUCY1A2, GUCY1B1, HSPA4L, IPMK, ITPK1, JAK2, KIAA0232, KIF2A, KLHL1, MAP3K2, MAP3K20, MAP3K9, MAPK1, MAPK10…
	GO:0051491	GO_BiologicalProcess	positive regulation of filopodium assembly	9	747	40	17940	22.5	1.2195e-05	0.0230364	[FNBP1L, GPM6A, NAP1L1, NELL1, RALA, RHOQ, TGFBR1, WASL, ZMYND8]
	GO:0015800	GO_BiologicalProcess	acidic amino acid transport	12	747	72	17940	16.6667	1.22019e-05	0.0230371	[ARL6IP1, CLN8, GLS, LRRC8D, NPY5R, NTRK2, PER2, PSEN1, SLC1A1, SLC1A2, SLC38A2, SYT1]
	GO:0032970	GO_BiologicalProcess	regulation of actin filament-based process	38	747	481	17940	7.90021	1.24636e-05	0.0235188	[ARHGEF10, ARHGEF7, BRAF, CAPZA2, CFL2, CHIC1, CRK, DSTN, FER, FMN1, GMFB, GPM6B, HRG, JMY, MKKS, MTPN, NAP1L1, NCKAP1, NELL1, PFN2, PIK3R1, PPM1F, PPP1R9A, PRKCE, PROX1, RHOA, RHOQ, RICTOR, RNMT, RYR2, SEMA5A, SPHKAP, TAB3, TGFBR1, TMOD3, TWF1, VASP, WASL]
	GO:0140029	GO_BiologicalProcess	exocytic process	14	747	97	17940	14.433	1.31534e-05	0.0248074	[BLOC1S6, CPLX1, EXOC2, EXOC6, GRIK2, PSEN1, RAB3C, RAB8B, RALB, SNAP29, STX2, SYT1, SYT9, UNC13C]
	GO:1902803	GO_BiologicalProcess	regulation of synaptic vesicle transport	15	747	110	17940	13.6364	1.31752e-05	0.0248353	[ADCY1, BRAF, CALM1, CHRM2, CNR1, CPLX1, GRIK2, NRXN3, PFN2, RAB5A, RAP1B, RIMS4, SNAP91, SYT1, SYT9]
	GO:0001934	GO_BiologicalProcess	positive regulation of protein phosphorylation	79	747	1301	17940	6.07225	1.32404e-05	0.0249448	[ACSL6, ARHGEF7, ARL6IP1, BMPR2, BRAF, CAB39, CACUL1, CALM1, CALM2, CCDC6, CCNC, CCNY, CD24, CDK2AP1, CHIC1, CNTN1, CRK, CRKL, CSNK1D, DDX3X, DGKQ, EGR1, EMP2, EPHA6, FNIP2, FRS2, GRM5, IGF1, IL6ST, JAK2, KIDINS220, KNDC1, LYPLA1, MAP3K2, MAP3K20, MAP3K9, MAPK1, MAPK10, MOK, NAP1L1, NELL1, NPY5R, NR2C2, NR4A3, NRXN1, NTRK2, OPRM1, PDCD6IP, PDE5A, PDK1, PDPK1, PFN2, PIK3CA, PPP1R9A, PRKAA1, PRKACB…
	GO:0016917	GO_MolecularFunction	GABA receptor activity	7	747	23	17885	30.4348	1.35748e-05	0.0255477	[GABRA2, GABRA4, GABRB2, GABRB3, GABRG1, GABRG2, GABRG3]
	GO:0042327	GO_BiologicalProcess	positive regulation of phosphorylation	82	747	1358	17940	6.03829	1.35721e-05	0.0255563	[ACSL6, ARHGEF7, ARL6IP1, BMPR2, BRAF, CAB39, CACUL1, CALM1, CALM2, CCDC6, CCNC, CCNY, CD24, CDK2AP1, CHIC1, CNTN1, CRK, CRKL, CSNK1D, DDX3X, DGKQ, EGR1, EMP2, EPHA6, FNIP2, FRS2, GLMN, GRM5, HIF1A, IGF1, IL6ST, ITGA6, JAK2, KIDINS220, KNDC1, LYPLA1, MAP3K2, MAP3K20, MAP3K9, MAPK1, MAPK10, MOK, NAP1L1, NELL1, NPY5R, NR2C2, NR4A3, NRXN1, NTRK2, OPRM1, PDCD6IP, PDE5A, PDK1, PDPK1, PFN2, PIK3CA, PPP…
	GO:0050794	GO_BiologicalProcess	regulation of cellular process	488	747	11645	17940	4.19064	1.3975e-05	0.026287	[ABHD2, ACER3, ACSBG1, ACSL6, ADAM10, ADCY1, ADGRA1, ADGRL2, AEBP2, AKAP11, AKAP6, ALCAM, ALG10, ANOS1, AP2A2, APBB2, APPL1, ARFGAP1, ARFGEF2, ARHGAP5, ARHGEF10, ARHGEF7, ARL6IP1, ARMT1, ARNT2, ARPP19, ATF2, ATMIN, ATP8A1, AZIN1, BABAM2, BAG5, BCL7A, BCR, BICD1, BLOC1S6, BMPR2, BMT2, BRAF, BRMS1L, BTBD9, CAB39, CACUL1, CALCRL, CALM1, CALM2, CAMSAP2, CAND1, CAPZA2, CARF, CASD1, CBLB, CBX3, CBX7, C…
	GO:0015108	GO_MolecularFunction	chloride transmembrane transporter activity	16	747	124	17885	12.9032	1.39858e-05	0.0262932	[ANO3, ANO5, CLCN3, GABRA2, GABRA4, GABRB2, GABRB3, GABRG1, GABRG2, GABRG3, GLRA1, GLRA3, SLC18A2, SLC1A1, SLC38A1, SLC6A2]
	GO:0034220	GO_BiologicalProcess	ion transmembrane transport	82	747	1363	17940	6.01614	1.41021e-05	0.0264978	[AKAP6, ALG10, ANO3, ANO5, ARL6IP1, ATP11B, ATP8A1, CAB39, CACNA2D1, CALM1, CALM2, CLCN3, CLN8, CUL5, CXADR, CYLD, DPP6, FGF14, FRS2, GABRA2, GABRA4, GABRB2, GABRB3, GABRG1, GABRG2, GABRG3, GLRA1, GLRA3, GPM6A, GRIA2, GRID2, GRIK2, GRM5, KCNA1, KCNC1, KCNH1, KCNN2, KLHL24, LRRC8B, LRRC8D, MAPK1, MICU3, MPC1, MTMR6, NALCN, NRXN1, OPA1, OPRM1, PDK1, PDPK1, PER2, PRKAR1A, PRKCE, PSEN1, PTEN, RYR2, S…
	GO:0051938	GO_BiologicalProcess	L-glutamate import	6	747	16	17940	37.5	1.47522e-05	0.0277046	[ARL6IP1, CLN8, PER2, PSEN1, SLC1A1, SLC1A2]
	GO:0001932	GO_BiologicalProcess	regulation of protein phosphorylation	103	747	1826	17940	5.64074	1.59749e-05	0.0299849	[ACSL6, ARHGEF7, ARL6IP1, BMPR2, BRAF, CAB39, CACUL1, CALM1, CALM2, CBLB, CCDC6, CCNC, CCNY, CD24, CDK2AP1, CHIC1, CNTN1, CRK, CRKL, CSNK1D, CXADR, CYLD, DDX3X, DGKQ, EGR1, EIF2AK4, EMP2, EPHA6, FER, FNIP2, FOXO1, FRS2, GMFB, GNAQ, GRIK2, GRM5, GSKIP, HRG, IGF1, IL6ST, JAK2, KIDINS220, KNDC1, LMO3, LYPLA1, MAP3K2, MAP3K20, MAP3K9, MAPK1, MAPK10, MOK, NAP1L1, NDUFS4, NELL1, NPY5R, NR2C2, NR4A3, NR…
	KEGG:05210	KEGG	Colorectal cancer	13	747	86	7454	15.1163	1.60098e-05	0.0300345	[APPL1, BRAF, MAPK1, MAPK10, MAPK8, MAPK9, PIK3CA, PIK3R1, RALA, RALB, RHOA, TCF7, TGFBR1]
	GO:0008104	GO_BiologicalProcess	protein localization	166	747	3279	17940	5.06252	1.60289e-05	0.0300543	[ADAM10, AKAP6, ANKRD50, AP2A2, APPL1, ARFGAP1, ARFGEF2, ARL6IP1, AZIN1, BCAP29, BCR, BICD1, BLOC1S6, BRAF, CALCRL, CALM1, CBLB, CD24, CEP128, CLMN, CLOCK, CNEP1R1, CNR1, COG6, CPE, CPLX1, CPSF2, CSE1L, CSNK1D, CYLD, DDX3X, DENND4C, DERL1, DPP6, EMP2, EXOC2, EXOC6, FAM126B, FAM91A1, GCC2, GDAP1, GLMN, GNAI1, GOLGA4, GPM6B, GRID2, GRIK2, HIF1A, IGF1, JAK2, KCNA1, KIF2A, KPNA3, LAMP2, LGI1, LYPLA1,…
	KEGG:00562	KEGG	Inositol phosphate metabolism	12	747	74	7454	16.2162	1.6288e-05	0.0305238	[IMPA1, IMPAD1, INPP4A, INPP5A, IPMK, ITPK1, MTM1, MTMR1, MTMR6, PIK3CA, PLCB4, PTEN]
	KEGG:04750	KEGG	Inflammatory mediator regulation of TRP channels	14	747	99	7454	14.1414	1.66941e-05	0.0312681	[ADCY1, CALM1, CALM2, GNAQ, IGF1, MAPK10, MAPK8, MAPK9, PIK3CA, PIK3R1, PLCB4, PPP1CB, PRKACB, PRKCE]
	GO:0032271	GO_BiologicalProcess	regulation of protein polymerization	25	747	263	17940	9.5057	1.68642e-05	0.0315698	[ARHGEF7, CAMSAP2, CAPZA2, FER, FMN1, GMFB, JMY, MKKS, MTPN, NAP1L1, NCKAP1, PFN2, PPP1R9A, PRKCE, RHOA, RICTOR, RNMT, SLAIN2, SLC39A12, TAB3, TMOD3, TPPP, TWF1, VASP, WASL]
	GO:0008064	GO_BiologicalProcess	regulation of actin polymerization or depolymerization	23	747	231	17940	9.95671	1.73374e-05	0.0324383	[ARHGEF7, CAPZA2, CFL2, DSTN, FER, FMN1, GMFB, JMY, MKKS, MTPN, NAP1L1, NCKAP1, PFN2, PPP1R9A, PRKCE, RHOA, RICTOR, SEMA5A, TAB3, TMOD3, TWF1, VASP, WASL]
	GO:0043254	GO_BiologicalProcess	regulation of protein complex assembly	43	747	582	17940	7.38832	1.74466e-05	0.0326252	[ARHGEF7, ARL6IP1, CAMSAP2, CAND1, CAPZA2, CNOT6, CUL4B, DDX3X, FER, FMN1, FNIP2, GMFB, GTF2H5, HRG, JMY, MAPK9, MKKS, MTPN, NAP1L1, NCKAP1, PDCD6IP, PFN2, PPM1A, PPP1R9A, PRKAA1, PRKCE, RALB, RHOA, RICTOR, RNF4, RNMT, SEC24B, SLAIN2, SLC39A12, SLF2, STXBP6, TAB3, TMOD3, TPPP, TWF1, VASP, WASL, ZNF451]
	GO:0098960	GO_MolecularFunction	postsynaptic neurotransmitter receptor activity	10	747	52	17885	19.2308	1.76931e-05	0.0330684	[GABRA2, GABRA4, GABRB2, GABRB3, GABRG1, GABRG2, GABRG3, GLRA1, GRIK2, GRM5]
	GO:0051020	GO_MolecularFunction	GTPase binding	54	747	788	17885	6.85279	1.77767e-05	0.033207	[ARFGEF2, ARHGEF10, ARHGEF7, BCR, BICD1, CALM1, CCDC6, CDC42SE2, CHIC1, CLEC16A, CSE1L, DENND4C, DENND5A, DENND5B, DOCK9, EXOC2, FGD4, FNBP1L, FRS2, GNB1, GOLGA4, IGF1, JAK2, KNDC1, MARCH5, NAP1L1, NCKAP1, PPP1R9A, RAB11FIP2, RAB11FIP4, RALGPS2, RASGEF1C, REPS1, RET, RIMS4, RNMT, RRAGD, SLC6A2, SNAP91, STRN, STXBP5, STXBP6, TAB3, TBC1D14, TBC1D22A, TBC1D5, TRAPPC2, TRAPPC8, UFSP2, USP33, VTA1, WD…
	GO:0044255	GO_BiologicalProcess	cellular lipid metabolic process	81	747	1350	17940	6	1.8159e-05	0.0339029	[ABCD3, ABHD2, ABHD3, ACER3, ACSBG1, ACSL6, AGPAT5, ALG10, ALG12, ARL6IP1, B3GALT1, B4GALT6, CASD1, CERK, CERS6, CHKA, CLN8, CNEP1R1, CNR1, DEGS1, DGKH, DGKQ, ELOVL4, ELOVL5, ETNK1, FAM126B, FAM135B, FAR1, FRS2, IGF1, IMPA1, IMPAD1, INPP4A, INPP5A, ITGB8, LCLAT1, LPCAT1, LYPLA1, MBOAT2, MSMO1, MTM1, MTMR1, MTMR6, NDUFS6, NR4A3, PCTP, PDCD6IP, PDK1, PDP1, PDPK1, PER2, PEX2, PIK3CA, PIK3R1, PIP4P2,…
	GO:0030832	GO_BiologicalProcess	regulation of actin filament length	23	747	232	17940	9.91379	1.85879e-05	0.034685	[ARHGEF7, CAPZA2, CFL2, DSTN, FER, FMN1, GMFB, JMY, MKKS, MTPN, NAP1L1, NCKAP1, PFN2, PPP1R9A, PRKCE, RHOA, RICTOR, SEMA5A, TAB3, TMOD3, TWF1, VASP, WASL]
	GO:0044257	GO_BiologicalProcess	cellular protein catabolic process	59	747	899	17940	6.56285	1.8842e-05	0.0351404	[AP2A2, ARL6IP1, BAG5, CACUL1, CLEC16A, CLN8, CLOCK, CSNK1D, CUL4B, CUL5, CYLD, DERL1, DNAJB9, ELOC, FBXL4, GLMN, KCTD21, KCTD5, KLHL15, LAMP2, MAPK9, MARCH6, MTM1, NELL1, PCNP, PDCD6IP, PLAA, PPP2R5C, PSEN1, PSMA4, PTEN, RAB12, RAD23B, RNF13, RNF144A, RNF217, RNF4, SKP1, SOCS5, SOCS6, SPOPL, TMEM245, TOLLIP, UBE2B, UBE2D2, UBE2D3, UBE2G1, UBE2K, UBE2L3, UBE2N, UBE2V2, UBR2, USP33, USP46, USP7, U…
	GO:0051962	GO_BiologicalProcess	positive regulation of nervous system development	49	747	693	17940	7.07071	2.0424e-05	0.0380703	[ARHGEF7, ARL6IP1, BMPR2, BRAF, CCDC6, CLSTN2, CNR1, CNTN1, CPEB3, CRKL, CSNK1D, DICER1, GOLGA4, GRID2, HIF1A, IL6ST, KIDINS220, LRRN3, MAPK1, MAPK6, MOK, NAP1L1, NELL1, NRCAM, NRXN1, NTN1, NTRK2, OPA1, OPRM1, PDCD6IP, PLAA, PPP1R9A, PROX1, PSEN1, PTEN, PTN, RAB21, RET, RHOA, SEMA5A, SLC6A2, SLITRK4, SPHKAP, SYT1, TMEM106B, TRAF3, TWF1, UBE2V2, ZMYND8]
	GO:0016567	GO_BiologicalProcess	protein ubiquitination	60	747	915	17940	6.55738	2.05126e-05	0.0382151	[BAG5, CAND1, CBLB, CUL4B, CUL5, DCAF17, DCUN1D4, DERL1, EIF2AK4, ELOC, FBXL4, FEM1C, G2E3, GLMN, HECTD2, KCTD21, KLHL15, KLHL2, KLHL24, MAP3K20, MAPK9, MARCH5, MARCH6, MIB1, NARF, NDFIP2, PCGF3, PCGF5, PCNP, PER2, PEX2, PLAA, PRKCE, PSEN1, PTEN, RAB1A, RNF13, RNF138, RNF141, RNF144A, RNF170, RNF217, RNF4, SKP1, SOCS5, SOCS6, SPOPL, TGFBR1, TRAF3, TRIM23, UBE2B, UBE2D2, UBE2D3, UBE2G1, UBE2K, UBE…
	GO:0032553	GO_MolecularFunction	ribonucleotide binding	123	747	2285	17885	5.38293	2.06641e-05	0.0384766	[ABCD3, ACSBG1, ACSL6, ADAM10, ADCY1, ADSS, ARHGAP5, ARHGEF7, ARL15, ARL8B, ATP11A, ATP11B, ATP8A1, BCR, BMPR2, BRAF, CASD1, CCDC6, CDK17, CDK6, CERK, CHKA, CLCN3, CSNK1D, CXADR, DDX3X, DGKH, DGKQ, DICER1, DIRAS2, DYNC2H1, EIF2AK4, EPHA6, ETNK1, FER, FUBP1, GNAI1, GNAQ, GRK5, GTPBP10, GUCY1A2, GUCY1B1, HSPA4L, IPMK, ITPK1, JAK2, KIAA0232, KIF2A, KLHL1, MAP3K2, MAP3K20, MAP3K9, MAPK1, MAPK10, MAPK…
	GO:0046856	GO_BiologicalProcess	phosphatidylinositol dephosphorylation	8	747	33	17940	24.2424	2.08256e-05	0.0387564	[INPP5A, MTM1, MTMR1, MTMR6, PIP4P2, PTEN, SPHKAP, TMEM245]
	GO:1990089	GO_BiologicalProcess	response to nerve growth factor	12	747	76	17940	15.7895	2.15202e-05	0.0400276	[ARL6IP1, BRAF, CRK, CSNK1D, KCNC1, KIDINS220, NTRK2, PDCD6IP, PDK1, PDPK1, PTEN, PTN]
	GO:0098936	GO_CellularComponent	intrinsic component of postsynaptic membrane	18	747	157	19025	11.465	2.16276e-05	0.0402057	[ADCY1, CHRM2, CLSTN2, CNTN1, GABRA2, GABRA4, GABRB2, GLRA1, GRID2, GRIK2, KCNA1, KCNC1, MAPK1, NAP1L1, NELL1, NRCAM, OPRM1, PRKAR1A]
	GO:0042325	GO_BiologicalProcess	regulation of phosphorylation	108	747	1955	17940	5.5243	2.20001e-05	0.0408762	[ACSL6, ARHGEF7, ARL6IP1, BMPR2, BRAF, CAB39, CACUL1, CALM1, CALM2, CBLB, CCDC6, CCNC, CCNY, CD24, CDK2AP1, CHIC1, CNTN1, CRK, CRKL, CSNK1D, CXADR, CYLD, DDX3X, DGKQ, EGR1, EIF2AK4, EMP2, EPHA6, FER, FNIP2, FOXO1, FRS2, FUBP1, GLMN, GMFB, GNAQ, GRIK2, GRM5, GSKIP, HIF1A, HRG, IGF1, IL6ST, ITGA6, JAK2, KIDINS220, KNDC1, LMO3, LYPLA1, MAP3K2, MAP3K20, MAP3K9, MAPK1, MAPK10, MOK, NAP1L1, NDUFS4, NEL…
	GO:0044267	GO_BiologicalProcess	cellular protein metabolic process	271	747	5899	17940	4.594	2.26191e-05	0.0420037	[ABHD13, ACSL6, ADAM10, AKAP6, ALG10, ALG12, ANOS1, AP2A2, ARHGEF7, ARL6IP1, ARMT1, ARPP19, ATF2, B3GALT1, B4GALT6, BABAM2, BAG5, BCR, BMPR2, BRAF, BRMS1L, C1GALT1, CAB39, CACUL1, CALM1, CALM2, CAND1, CBLB, CCDC6, CCNC, CCNY, CD24, CDK17, CDK2AP1, CDK6, CHIC1, CLEC16A, CLN8, CLOCK, CNEP1R1, CNOT6, CNTN1, COPS2, CPE, CPEB3, CRK, CRKL, CSNK1D, CUL4B, CUL5, CXADR, CYLD, DCAF17, DCUN1D4, DDX3X, DERL1…
	GO:1902905	GO_BiologicalProcess	positive regulation of supramolecular fiber organization	25	747	269	17940	9.29368	2.47118e-05	0.0458652	[ARHGEF10, BRAF, CFL2, DSTN, FER, FMN1, GMFB, JMY, NAP1L1, NCKAP1, NELL1, PFN2, PPM1F, PRKCE, PROX1, PSEN1, RHOA, RICTOR, RNMT, SEMA5A, SLAIN2, TAB3, TGFBR1, VASP, WASL]
	GO:0007409	GO_BiologicalProcess	axonogenesis	42	747	572	17940	7.34266	2.51469e-05	0.0466223	[ACSBG1, ADCY1, ALCAM, ANOS1, APBB2, ARHGEF7, BMPR2, BRAF, CCDC6, DCX, DOK6, FEZ2, FRS2, GOLGA4, LGI1, MAPK1, NAP1L1, NELL1, NR4A3, NRCAM, NRXN1, NRXN3, NTN1, NTRK2, PIK3CA, PIK3R1, PPP3CB, PSEN1, PTEN, PTPRZ1, RAB21, RET, RHOA, SEMA5A, SEMA6D, SLC6A2, SLC9A7, SLITRK4, SNAP91, USP33, USP9X, VASP]
	GO:0019220	GO_BiologicalProcess	regulation of phosphate metabolic process	118	747	2189	17940	5.39059	2.51444e-05	0.0466429	[ACSL6, AKAP6, ARHGEF7, ARL6IP1, ARPP19, BMPR2, BRAF, CAB39, CACUL1, CALM1, CALM2, CBLB, CCDC6, CCNC, CCNY, CD24, CDK2AP1, CHIC1, CNEP1R1, CNTN1, CRK, CRKL, CSNK1D, CSRNP3, CXADR, CYLD, DDX3X, DGKQ, EGR1, EIF2AK4, EMP2, EPHA6, FER, FNIP2, FOXO1, FRS2, FUBP1, GLMN, GMFB, GNAQ, GRIK2, GRM5, GSKIP, HIF1A, HRG, IGF1, IL6ST, ITGA6, JAK2, KIDINS220, KNDC1, LMO3, LPCAT1, LYPLA1, MAP3K2, MAP3K20, MAP3K9,…
	GO:0046928	GO_BiologicalProcess	regulation of neurotransmitter secretion	16	747	130	17940	12.3077	2.54526e-05	0.0471636	[ADCY1, BRAF, CALM1, CHRM2, CNR1, CPLX1, GRIK2, NRXN3, PFN2, PPP1R9A, RAB5A, RAP1B, RIMS4, SNAP91, SYT1, SYT9]
	GO:0051174	GO_BiologicalProcess	regulation of phosphorus metabolic process	118	747	2191	17940	5.38567	2.55436e-05	0.0473068	[ACSL6, AKAP6, ARHGEF7, ARL6IP1, ARPP19, BMPR2, BRAF, CAB39, CACUL1, CALM1, CALM2, CBLB, CCDC6, CCNC, CCNY, CD24, CDK2AP1, CHIC1, CNEP1R1, CNTN1, CRK, CRKL, CSNK1D, CSRNP3, CXADR, CYLD, DDX3X, DGKQ, EGR1, EIF2AK4, EMP2, EPHA6, FER, FNIP2, FOXO1, FRS2, FUBP1, GLMN, GMFB, GNAQ, GRIK2, GRM5, GSKIP, HIF1A, HRG, IGF1, IL6ST, ITGA6, JAK2, KIDINS220, KNDC1, LMO3, LPCAT1, LYPLA1, MAP3K2, MAP3K20, MAP3K9,…
	GO:0008503	GO_MolecularFunction	benzodiazepine receptor activity	5	747	11	17885	45.4545	2.64057e-05	0.0488505	[GABRA2, GABRA4, GABRG1, GABRG2, GABRG3]
	GO:0097411	GO_BiologicalProcess	hypoxia-inducible factor-1alpha signaling pathway	4	747	6	17940	66.6667	2.64052e-05	0.048876	[HIF1A, PDK1, PDPK1, RWDD3]
	GO:1901564	GO_BiologicalProcess	organonitrogen compound metabolic process	343	747	7763	17940	4.4184	2.67229e-05	0.0494106	[ABHD13, ABHD3, ACER3, ACSBG1, ACSL6, ADAM10, ADAM23, ADCY1, ADSS, AGPAT5, AKAP6, ALG10, ALG12, AMD1, ANOS1, AP2A2, ARHGEF7, ARL6IP1, ARMT1, ARPP19, ATF2, AZIN1, B3GALT1, B4GALT6, BABAM2, BAG5, BCR, BMPR2, BRAF, BRMS1L, BTBD9, C1GALT1, CAB39, CACUL1, CALM1, CALM2, CAND1, CASD1, CBLB, CCDC6, CCNC, CCNY, CD24, CDK17, CDK2AP1, CDK6, CERK, CERS6, CHIC1, CHKA, CLEC16A, CLN8, CLOCK, CNEP1R1, CNOT6, CNT…
Cluster2
	GOID	Ontology Source	GOTerm	x	X	n	N	% Associated Genes	Term PValue	Term PValue Corrected with Bonferroni step down	Associated Genes Found
	KEGG:03010	KEGG	Ribosome	70	592	153	7454	45.7516	3.29995e-66	4.03914e-63	[FAU, MRPL10, MRPL12, MRPL16, MRPL17, MRPL18, MRPL24, MRPL36, MRPL9, MRPS12, MRPS15, MRPS16, RPL10A, RPL11, RPL13A, RPL15, RPL17, RPL19, RPL22, RPL23, RPL23A, RPL24, RPL26L1, RPL27, RPL27A, RPL28, RPL3, RPL31, RPL32, RPL34, RPL35, RPL36, RPL36A, RPL37, RPL37A, RPL38, RPL4, RPL5, RPL6, RPL7A, RPL8, RPL9, RPLP0, RPLP1, RPLP2, RPS10, RPS11, RPS12, RPS13, RPS14, RPS15, RPS15A, RPS16, RPS17, RPS2, RPS…
	GO:0044391	GO_CellularComponent	ribosomal subunit	76	592	228	19025	33.3333	2.33091e-59	2.8507e-56	[FAU, MRPL10, MRPL12, MRPL16, MRPL17, MRPL18, MRPL24, MRPL36, MRPL41, MRPL43, MRPL51, MRPL54, MRPL9, MRPS12, MRPS15, MRPS16, NDUFAB1, RACK1, RPL10A, RPL11, RPL13A, RPL15, RPL17, RPL19, RPL22, RPL23, RPL23A, RPL24, RPL26L1, RPL27, RPL27A, RPL28, RPL3, RPL31, RPL32, RPL34, RPL35, RPL36, RPL36A, RPL37, RPL37A, RPL38, RPL4, RPL5, RPL6, RPL7A, RPL8, RPL9, RPLP0, RPLP1, RPLP2, RPS10, RPS11, RPS12, RPS1…
	GO:0006614	GO_BiologicalProcess	SRP-dependent cotranslational protein targeting to membrane	59	592	118	17940	50	8.81502e-59	1.07719e-55	[FAU, MRPS12, RPL10A, RPL11, RPL13A, RPL15, RPL17, RPL19, RPL22, RPL23, RPL23A, RPL24, RPL27, RPL27A, RPL28, RPL3, RPL31, RPL32, RPL34, RPL35, RPL36, RPL36A, RPL37, RPL37A, RPL38, RPL4, RPL5, RPL6, RPL7A, RPL8, RPL9, RPLP0, RPLP1, RPLP2, RPS10, RPS11, RPS12, RPS13, RPS14, RPS15, RPS15A, RPS16, RPS17, RPS2, RPS20, RPS21, RPS23, RPS25, RPS27, RPS27A, RPS28, RPS29, RPS3, RPS3A, RPS4X, RPS7, RPS8, RP…
	GO:0006613	GO_BiologicalProcess	cotranslational protein targeting to membrane	59	592	122	17940	48.3607	1.16978e-57	1.4283e-54	[FAU, MRPS12, RPL10A, RPL11, RPL13A, RPL15, RPL17, RPL19, RPL22, RPL23, RPL23A, RPL24, RPL27, RPL27A, RPL28, RPL3, RPL31, RPL32, RPL34, RPL35, RPL36, RPL36A, RPL37, RPL37A, RPL38, RPL4, RPL5, RPL6, RPL7A, RPL8, RPL9, RPLP0, RPLP1, RPLP2, RPS10, RPS11, RPS12, RPS13, RPS14, RPS15, RPS15A, RPS16, RPS17, RPS2, RPS20, RPS21, RPS23, RPS25, RPS27, RPS27A, RPS28, RPS29, RPS3, RPS3A, RPS4X, RPS7, RPS8, RP…
	GO:0045047	GO_BiologicalProcess	protein targeting to ER	59	592	135	17940	43.7037	2.37887e-54	2.90222e-51	[FAU, MRPS12, RPL10A, RPL11, RPL13A, RPL15, RPL17, RPL19, RPL22, RPL23, RPL23A, RPL24, RPL27, RPL27A, RPL28, RPL3, RPL31, RPL32, RPL34, RPL35, RPL36, RPL36A, RPL37, RPL37A, RPL38, RPL4, RPL5, RPL6, RPL7A, RPL8, RPL9, RPLP0, RPLP1, RPLP2, RPS10, RPS11, RPS12, RPS13, RPS14, RPS15, RPS15A, RPS16, RPS17, RPS2, RPS20, RPS21, RPS23, RPS25, RPS27, RPS27A, RPS28, RPS29, RPS3, RPS3A, RPS4X, RPS7, RPS8, RP…
	GO:0022626	GO_CellularComponent	cytosolic ribosome	61	592	151	19025	40.3974	1.27979e-53	1.56006e-50	[FAU, MRPS12, RACK1, RPL10A, RPL11, RPL13A, RPL15, RPL17, RPL19, RPL22, RPL23, RPL23A, RPL24, RPL26L1, RPL27, RPL27A, RPL28, RPL3, RPL31, RPL32, RPL34, RPL35, RPL36, RPL36A, RPL37, RPL37A, RPL38, RPL4, RPL5, RPL6, RPL7A, RPL8, RPL9, RPLP0, RPLP1, RPLP2, RPS10, RPS11, RPS12, RPS13, RPS14, RPS15, RPS15A, RPS16, RPS17, RPS2, RPS20, RPS21, RPS23, RPS25, RPS27, RPS27A, RPS28, RPS29, RPS3, RPS3A, RPS4X…
	GO:0005840	GO_CellularComponent	ribosome	79	592	295	19025	26.7797	1.86693e-53	2.27392e-50	[EEF2, FAU, MRPL10, MRPL12, MRPL16, MRPL17, MRPL18, MRPL24, MRPL36, MRPL41, MRPL43, MRPL51, MRPL54, MRPL9, MRPS12, MRPS15, MRPS16, MTG1, NDUFA7, NDUFAB1, RACK1, RPL10A, RPL11, RPL13A, RPL15, RPL17, RPL19, RPL22, RPL23, RPL23A, RPL24, RPL26L1, RPL27, RPL27A, RPL28, RPL3, RPL31, RPL32, RPL34, RPL35, RPL36, RPL36A, RPL37, RPL37A, RPL38, RPL4, RPL5, RPL6, RPL7A, RPL8, RPL9, RPLP0, RPLP1, RPLP2, RPS10…
	GO:0072599	GO_BiologicalProcess	establishment of protein localization to endoplasmic reticulum	59	592	139	17940	42.446	2.01563e-53	2.45302e-50	[FAU, MRPS12, RPL10A, RPL11, RPL13A, RPL15, RPL17, RPL19, RPL22, RPL23, RPL23A, RPL24, RPL27, RPL27A, RPL28, RPL3, RPL31, RPL32, RPL34, RPL35, RPL36, RPL36A, RPL37, RPL37A, RPL38, RPL4, RPL5, RPL6, RPL7A, RPL8, RPL9, RPLP0, RPLP1, RPLP2, RPS10, RPS11, RPS12, RPS13, RPS14, RPS15, RPS15A, RPS16, RPS17, RPS2, RPS20, RPS21, RPS23, RPS25, RPS27, RPS27A, RPS28, RPS29, RPS3, RPS3A, RPS4X, RPS7, RPS8, RP…
	GO:0000184	GO_BiologicalProcess	nuclear-transcribed mRNA catabolic process, nonsense-mediated decay	61	592	155	17940	39.3548	8.73758e-53	1.06249e-49	[FAU, MRPS12, NAGLU, PPP2R1A, RPL10A, RPL11, RPL13A, RPL15, RPL17, RPL19, RPL22, RPL23, RPL23A, RPL24, RPL27, RPL27A, RPL28, RPL3, RPL31, RPL32, RPL34, RPL35, RPL36, RPL36A, RPL37, RPL37A, RPL38, RPL4, RPL5, RPL6, RPL7A, RPL8, RPL9, RPLP0, RPLP1, RPLP2, RPS10, RPS11, RPS12, RPS13, RPS14, RPS15, RPS15A, RPS16, RPS17, RPS2, RPS20, RPS21, RPS23, RPS25, RPS27, RPS27A, RPS28, RPS29, RPS3, RPS3A, RPS4X…
	GO:0098798	GO_CellularComponent	mitochondrial protein complex	75	592	300	19025	25	2.26046e-48	2.74646e-45	[ATP5F1A, ATP5F1B, ATP5F1C, ATP5F1D, ATP5F1E, ATP5MC2, ATP5MC3, ATP5ME, ATP5MF, ATP5MG, ATP5PD, ATP5PF, ATP5PO, CCNI, COX4I1, COX5A, COX5B, COX6A1, COX7C, HADHA, HSD17B10, MRPL10, MRPL12, MRPL16, MRPL17, MRPL18, MRPL24, MRPL36, MRPL41, MRPL43, MRPL51, MRPL54, MRPL9, MRPS12, MRPS15, MRPS16, MTG1, MTX1, NDUFA1, NDUFA10, NDUFA11, NDUFA2, NDUFA4, NDUFA7, NDUFA8, NDUFAB1, NDUFB10, NDUFB3, NDUFB4, NDUF…
	GO:0070972	GO_BiologicalProcess	protein localization to endoplasmic reticulum	59	592	165	17940	35.7576	3.57448e-48	4.33941e-45	[FAU, MRPS12, RPL10A, RPL11, RPL13A, RPL15, RPL17, RPL19, RPL22, RPL23, RPL23A, RPL24, RPL27, RPL27A, RPL28, RPL3, RPL31, RPL32, RPL34, RPL35, RPL36, RPL36A, RPL37, RPL37A, RPL38, RPL4, RPL5, RPL6, RPL7A, RPL8, RPL9, RPLP0, RPLP1, RPLP2, RPS10, RPS11, RPS12, RPS13, RPS14, RPS15, RPS15A, RPS16, RPS17, RPS2, RPS20, RPS21, RPS23, RPS25, RPS27, RPS27A, RPS28, RPS29, RPS3, RPS3A, RPS4X, RPS7, RPS8, RP…
	GO:0044445	GO_CellularComponent	cytosolic part	75	592	322	19025	23.2919	5.49993e-46	6.67142e-43	[BLOC1S3, BORCS6, CCT4, CCT6A, CCT7, CIAO2B, DBN1, ENO1, FAU, HSPA8, MRPS12, PFKL, PRKCB, PSMC5, RACK1, RPL10A, RPL11, RPL13A, RPL15, RPL17, RPL19, RPL22, RPL23, RPL23A, RPL24, RPL26L1, RPL27, RPL27A, RPL28, RPL3, RPL31, RPL32, RPL34, RPL35, RPL36, RPL36A, RPL37, RPL37A, RPL38, RPL4, RPL5, RPL6, RPL7A, RPL8, RPL9, RPLP0, RPLP1, RPLP2, RPS10, RPS11, RPS12, RPS13, RPS14, RPS15, RPS15A, RPS16, RPS17…
	GO:0005740	GO_CellularComponent	mitochondrial envelope	118	592	889	19025	13.2733	2.40686e-45	2.91711e-42	[ABCB8, AOC1, APC2, ASS1, ATF4, ATP5F1A, ATP5F1B, ATP5F1C, ATP5F1D, ATP5F1E, ATP5MC2, ATP5MC3, ATP5ME, ATP5MF, ATP5MG, ATP5PD, ATP5PF, ATP5PO, BNIP3, CCNI, CHCHD10, CHCHD2, CKMT1A, CLU, CNP, COA3, COX17, COX4I1, COX5A, COX5B, COX6A1, COX6C, COX7B, COX7C, DUSP23, FKBP8, GPX4, HADHA, HADHB, HAX1, HIGD2A, MRPL10, MRPL12, MRPL16, MRPL17, MRPL18, MRPL24, MRPL36, MRPL41, MRPL43, MRPL51, MRPL54, MRPL9, …
	KEGG:00190	KEGG	Oxidative phosphorylation	52	592	133	7454	39.0977	6.72399e-45	8.14276e-42	[ATP5F1A, ATP5F1B, ATP5F1C, ATP5F1D, ATP5F1E, ATP5MC2, ATP5MC3, ATP5ME, ATP5MF, ATP5MG, ATP5PD, ATP5PF, ATP5PO, ATP6V0B, ATP6V1B2, ATP6V1F, COX17, COX4I1, COX5A, COX5B, COX6A1, COX6C, COX7B, COX7C, NDUFA1, NDUFA10, NDUFA11, NDUFA2, NDUFA4, NDUFA7, NDUFA8, NDUFAB1, NDUFB10, NDUFB3, NDUFB4, NDUFB6, NDUFB8, NDUFB9, NDUFC2, NDUFS3, NDUFS5, NDUFS7, NDUFS8, NDUFV1, PPA1, SDHB, SDHD, UQCR10, UQCRC1, UQC…
	GO:0006413	GO_BiologicalProcess	translational initiation	65	592	237	17940	27.4262	1.06069e-44	1.28344e-41	[ATF4, EIF1, EIF3I, EIF3K, EIF4B, FAU, MRPS12, PSMC5, RPL10A, RPL11, RPL13A, RPL15, RPL17, RPL19, RPL22, RPL23, RPL23A, RPL24, RPL27, RPL27A, RPL28, RPL3, RPL31, RPL32, RPL34, RPL35, RPL36, RPL36A, RPL37, RPL37A, RPL38, RPL4, RPL5, RPL6, RPL7A, RPL8, RPL9, RPLP0, RPLP1, RPLP2, RPS10, RPS11, RPS12, RPS13, RPS14, RPS15, RPS15A, RPS16, RPS17, RPS2, RPS20, RPS21, RPS23, RPS25, RPS27, RPS27A, RPS28, R…
	GO:0005743	GO_CellularComponent	mitochondrial inner membrane	91	592	536	19025	16.9776	1.4249e-43	1.7227e-40	[ABCB8, APC2, ATP5F1A, ATP5F1B, ATP5F1C, ATP5F1D, ATP5F1E, ATP5MC2, ATP5MC3, ATP5ME, ATP5MF, ATP5MG, ATP5PD, ATP5PF, ATP5PO, CCNI, CKMT1A, CNP, COA3, COX4I1, COX5A, COX5B, COX6A1, COX6C, COX7B, COX7C, DUSP23, HADHA, HADHB, HIGD2A, MRPL10, MRPL12, MRPL16, MRPL17, MRPL18, MRPL24, MRPL36, MRPL41, MRPL43, MRPL51, MRPL54, MRPL9, MRPS12, MRPS15, MRPS16, MTCH2, MTG1, NDUFA1, NDUFA10, NDUFA11, NDUFA2, ND…
	GO:0044444	GO_CellularComponent	cytoplasmic part	466	592	10498	19025	4.43894	1.42717e-43	1.72402e-40	[AATK, ABCB8, ABHD17A, ACOT7, ACTG1, ADAM15, ADAP1, ADD2, AGAP2, AHSA1, AK1, ALDH3A2, ALDH4A1, ALDH7A1, ALDOA, ALDOB, ALDOC, ANKRD13D, AOAH, AOC1, APBB1, APBB3, APC2, APOA1, APOC3, ARF3, ARHGAP35, ARHGDIG, ARHGEF10L, ARHGEF2, ARMC6, ARPC1A, ARPC4, ASS1, ATF4, ATP5F1A, ATP5F1B, ATP5F1C, ATP5F1D, ATP5F1E, ATP5IF1, ATP5MC2, ATP5MC3, ATP5ME, ATP5MF, ATP5MG, ATP5PD, ATP5PF, ATP5PO, ATP6V0B, ATP6V1B2, …
	GO:0031966	GO_CellularComponent	mitochondrial membrane	112	592	835	19025	13.4132	2.15645e-43	2.60283e-40	[ABCB8, AOC1, APC2, ASS1, ATF4, ATP5F1A, ATP5F1B, ATP5F1C, ATP5F1D, ATP5F1E, ATP5MC2, ATP5MC3, ATP5ME, ATP5MF, ATP5MG, ATP5PD, ATP5PF, ATP5PO, BNIP3, CCNI, CKMT1A, CLU, CNP, COA3, COX4I1, COX5A, COX5B, COX6A1, COX6C, COX7B, COX7C, DUSP23, FKBP8, GPX4, HADHA, HADHB, HAX1, HIGD2A, MRPL10, MRPL12, MRPL16, MRPL17, MRPL18, MRPL24, MRPL36, MRPL41, MRPL43, MRPL51, MRPL54, MRPL9, MRPS12, MRPS15, MRPS16, …
	GO:0044429	GO_CellularComponent	mitochondrial part	134	592	1236	19025	10.8414	1.11116e-41	1.34006e-38	[ABCB8, ALDH4A1, ALDH7A1, AOC1, APC2, ASS1, ATF4, ATP5F1A, ATP5F1B, ATP5F1C, ATP5F1D, ATP5F1E, ATP5MC2, ATP5MC3, ATP5ME, ATP5MF, ATP5MG, ATP5PD, ATP5PF, ATP5PO, BNIP3, CCNI, CHCHD10, CHCHD2, CKMT1A, CLU, CNP, COA3, COX17, COX4I1, COX5A, COX5B, COX6A1, COX6C, COX7B, COX7C, CS, DNAJA3, DUSP23, DUSP26, FASTK, FKBP8, GCDH, GFM1, GPX4, HADHA, HADHB, HAX1, HIGD2A, HSD17B10, HSPA9, ISCU, MARS2, MRPL10, …
	GO:0006612	GO_BiologicalProcess	protein targeting to membrane	63	592	245	17940	25.7143	1.82155e-41	2.19497e-38	[CACNB3, DMTN, FAU, MRPS12, PLEKHM2, POLR2E, RPL10A, RPL11, RPL13A, RPL15, RPL17, RPL19, RPL22, RPL23, RPL23A, RPL24, RPL27, RPL27A, RPL28, RPL3, RPL31, RPL32, RPL34, RPL35, RPL36, RPL36A, RPL37, RPL37A, RPL38, RPL4, RPL5, RPL6, RPL7A, RPL8, RPL9, RPLP0, RPLP1, RPLP2, RPS10, RPS11, RPS12, RPS13, RPS14, RPS15, RPS15A, RPS16, RPS17, RPS2, RPS20, RPS21, RPS23, RPS25, RPS27, RPS27A, RPS28, RPS29, RPS…
	GO:0043043	GO_BiologicalProcess	peptide biosynthetic process	107	592	799	17940	13.3917	2.55695e-41	3.07857e-38	[AARSD1, ATF4, CARNS1, COA3, DAPK3, EEF1A2, EEF1B2, EEF1D, EEF2, EIF1, EIF3I, EIF3K, EIF4B, FARSA, FAU, GAPDH, GFM1, GLUL, GSTA1, MARS2, MRPL10, MRPL12, MRPL16, MRPL17, MRPL18, MRPL24, MRPL36, MRPL41, MRPL43, MRPL51, MRPL54, MRPL9, MRPS12, MRPS15, MRPS16, MTG1, NDUFA7, NHP2, PINK1, PPA1, PSMC5, RACK1, RPL10A, RPL11, RPL13A, RPL15, RPL17, RPL19, RPL22, RPL23, RPL23A, RPL24, RPL26L1, RPL27, RPL27A,…
	GO:0006412	GO_BiologicalProcess	translation	105	592	769	17940	13.6541	2.62448e-41	3.15725e-38	[AARSD1, ATF4, COA3, DAPK3, EEF1A2, EEF1B2, EEF1D, EEF2, EIF1, EIF3I, EIF3K, EIF4B, FARSA, FAU, GAPDH, GFM1, GLUL, MARS2, MRPL10, MRPL12, MRPL16, MRPL17, MRPL18, MRPL24, MRPL36, MRPL41, MRPL43, MRPL51, MRPL54, MRPL9, MRPS12, MRPS15, MRPS16, MTG1, NDUFA7, NHP2, PINK1, PPA1, PSMC5, RACK1, RPL10A, RPL11, RPL13A, RPL15, RPL17, RPL19, RPL22, RPL23, RPL23A, RPL24, RPL26L1, RPL27, RPL27A, RPL28, RPL3, R…
	GO:1901566	GO_BiologicalProcess	organonitrogen compound biosynthetic process	181	592	2195	17940	8.24601	1.58464e-40	1.90473e-37	[AARSD1, ABHD17A, ACOT7, AK1, ALDH3A2, ALDH4A1, ALDH7A1, ALDOA, ALDOB, ALDOC, AOC1, APBB1, APOA1, ASS1, ATF4, ATP5F1A, ATP5F1B, ATP5F1C, ATP5F1D, ATP5F1E, ATP5IF1, ATP5MC2, ATP5MC3, ATP5ME, ATP5MF, ATP5MG, ATP5PD, ATP5PF, ATP5PO, AZIN2, B3GAT2, BCAN, CARNS1, CCNI, CHCHD10, CNPY2, COA3, COX5B, DAD1, DAPK3, DDOST, EEF1A2, EEF1B2, EEF1D, EEF2, EIF1, EIF3I, EIF3K, EIF4B, ENO1, FABP3, FAM160A2, FARSA,…
	GO:0006119	GO_BiologicalProcess	oxidative phosphorylation	50	592	144	17940	34.7222	3.46776e-40	4.16478e-37	[APC2, ATP5F1A, ATP5F1B, ATP5F1C, ATP5F1D, ATP5F1E, ATP5MC2, ATP5ME, ATP5MF, ATP5MG, ATP5PD, ATP5PF, ATP5PO, CCNI, CHCHD10, COX4I1, COX5A, COX5B, COX6A1, COX7C, NDUFA1, NDUFA10, NDUFA2, NDUFA4, NDUFA7, NDUFA8, NDUFAB1, NDUFB10, NDUFB3, NDUFB4, NDUFB6, NDUFB8, NDUFB9, NDUFC2, NDUFS3, NDUFS5, NDUFS7, NDUFS8, NDUFV1, PARK7, PINK1, SDHB, SDHD, SHMT2, UQCC2, UQCR10, UQCRC1, UQCRFS1, UQCRH, UQCRQ]
	GO:0098800	GO_CellularComponent	inner mitochondrial membrane protein complex	52	592	160	19025	32.5	4.54016e-40	5.44819e-37	[ATP5F1A, ATP5F1B, ATP5F1C, ATP5F1D, ATP5F1E, ATP5MC2, ATP5MC3, ATP5ME, ATP5MF, ATP5MG, ATP5PD, ATP5PF, ATP5PO, CCNI, COX4I1, COX5A, COX5B, COX6A1, COX7C, NDUFA1, NDUFA10, NDUFA11, NDUFA2, NDUFA4, NDUFA7, NDUFA8, NDUFAB1, NDUFB10, NDUFB3, NDUFB4, NDUFB6, NDUFB8, NDUFB9, NDUFC2, NDUFS3, NDUFS5, NDUFS7, NDUFS8, NDUFV1, PAM16, PARK7, ROMO1, SDHB, SDHD, SMDT1, TIMM10, TIMM10B, UQCR10, UQCRC1, UQCRFS1…
	GO:0006518	GO_BiologicalProcess	peptide metabolic process	117	592	984	17940	11.8902	4.5831e-40	5.49513e-37	[AARSD1, ATF4, BACE1, CARNS1, CLU, COA3, DAPK3, DBI, EEF1A2, EEF1B2, EEF1D, EEF2, EIF1, EIF3I, EIF3K, EIF4B, FARSA, FAU, GAPDH, GFM1, GLUL, GPX4, GSTA1, HSPA8, IGFBP7, MARS2, MRPL10, MRPL12, MRPL16, MRPL17, MRPL18, MRPL24, MRPL36, MRPL41, MRPL43, MRPL51, MRPL54, MRPL9, MRPS12, MRPS15, MRPS16, MTG1, NDUFA7, NHP2, PARK7, PINK1, PPA1, PSMC5, RACK1, RPL10A, RPL11, RPL13A, RPL15, RPL17, RPL19, RPL22, …
	GO:0019866	GO_CellularComponent	organelle inner membrane	92	592	607	19025	15.1565	7.692e-40	9.21502e-37	[ABCB8, APC2, ATP5F1A, ATP5F1B, ATP5F1C, ATP5F1D, ATP5F1E, ATP5MC2, ATP5MC3, ATP5ME, ATP5MF, ATP5MG, ATP5PD, ATP5PF, ATP5PO, CCNI, CKMT1A, CNP, COA3, COX4I1, COX5A, COX5B, COX6A1, COX6C, COX7B, COX7C, DUSP23, HADHA, HADHB, HIGD2A, HSPA8, MRPL10, MRPL12, MRPL16, MRPL17, MRPL18, MRPL24, MRPL36, MRPL41, MRPL43, MRPL51, MRPL54, MRPL9, MRPS12, MRPS15, MRPS16, MTCH2, MTG1, NDUFA1, NDUFA10, NDUFA11, NDU…
	GO:0005737	GO_CellularComponent	cytoplasm	500	592	12281	19025	4.07133	1.51631e-38	1.81502e-35	[AARSD1, AATK, ABCB8, ABHD17A, ACOT7, ACTG1, ADAM15, ADAP1, ADD2, AGAP2, AHSA1, AK1, ALDH3A2, ALDH4A1, ALDH7A1, ALDOA, ALDOB, ALDOC, ANKRD13D, AOAH, AOC1, APBB1, APBB3, APC2, APOA1, APOC3, ARF3, ARHGAP35, ARHGDIG, ARHGEF10L, ARHGEF2, ARMC6, ARPC1A, ARPC4, ASS1, ATF4, ATP5F1A, ATP5F1B, ATP5F1C, ATP5F1D, ATP5F1E, ATP5IF1, ATP5MC2, ATP5MC3, ATP5ME, ATP5MF, ATP5MG, ATP5PD, ATP5PF, ATP5PO, ATP6V0B, AT…
	GO:0046034	GO_BiologicalProcess	ATP metabolic process	66	592	308	17940	21.4286	4.60131e-38	5.50317e-35	[AK1, ALDOA, ALDOB, ALDOC, APC2, ATP1B1, ATP5F1A, ATP5F1B, ATP5F1C, ATP5F1D, ATP5F1E, ATP5IF1, ATP5MC2, ATP5MC3, ATP5ME, ATP5MF, ATP5MG, ATP5PD, ATP5PF, ATP5PO, ATP6V1B2, CCNI, CHCHD10, COX4I1, COX5A, COX5B, COX6A1, COX7C, ENO1, GAPDH, HSPA8, NDUFA1, NDUFA10, NDUFA2, NDUFA4, NDUFA7, NDUFA8, NDUFAB1, NDUFB10, NDUFB3, NDUFB4, NDUFB6, NDUFB8, NDUFB9, NDUFC2, NDUFS3, NDUFS5, NDUFS7, NDUFS8, NDUFV1, P…
	KEGG:05012	KEGG	Parkinson disease	48	592	142	7454	33.8028	5.66304e-38	6.76733e-35	[ATP5F1A, ATP5F1B, ATP5F1C, ATP5F1D, ATP5F1E, ATP5MC2, ATP5MC3, ATP5PD, ATP5PF, ATP5PO, COX4I1, COX5A, COX5B, COX6A1, COX6C, COX7B, COX7C, NDUFA1, NDUFA10, NDUFA11, NDUFA2, NDUFA4, NDUFA7, NDUFA8, NDUFAB1, NDUFB10, NDUFB3, NDUFB4, NDUFB6, NDUFB8, NDUFB9, NDUFC2, NDUFS3, NDUFS5, NDUFS7, NDUFS8, NDUFV1, PARK7, PINK1, SDHB, SDHD, SLC25A5, UBB, UQCR10, UQCRC1, UQCRFS1, UQCRH, UQCRQ]
	GO:0043604	GO_BiologicalProcess	amide biosynthetic process	113	592	969	17940	11.6615	8.00198e-38	9.55437e-35	[AARSD1, ASS1, ATF4, CARNS1, COA3, DAPK3, EEF1A2, EEF1B2, EEF1D, EEF2, EIF1, EIF3I, EIF3K, EIF4B, FARSA, FAU, GAPDH, GCDH, GFM1, GLUL, GSTA1, MARS2, MRPL10, MRPL12, MRPL16, MRPL17, MRPL18, MRPL24, MRPL36, MRPL41, MRPL43, MRPL51, MRPL54, MRPL9, MRPS12, MRPS15, MRPS16, MTG1, NDUFA7, NHP2, PDHA1, PINK1, PPA1, PPT1, PSMC5, RACK1, RPL10A, RPL11, RPL13A, RPL15, RPL17, RPL19, RPL22, RPL23, RPL23A, RPL24…
	GO:0006605	GO_BiologicalProcess	protein targeting	83	592	522	17940	15.9004	1.72803e-37	2.06154e-34	[AOC1, ATP5IF1, CACNB3, CDC37, CLU, DMTN, FAU, HAX1, HSPA8, MRPS12, PAM16, PINK1, PLEKHM2, POLR2E, ROMO1, RPL10A, RPL11, RPL13A, RPL15, RPL17, RPL19, RPL22, RPL23, RPL23A, RPL24, RPL27, RPL27A, RPL28, RPL3, RPL31, RPL32, RPL34, RPL35, RPL36, RPL36A, RPL37, RPL37A, RPL38, RPL4, RPL5, RPL6, RPL7A, RPL8, RPL9, RPLP0, RPLP1, RPLP2, RPS10, RPS11, RPS12, RPS13, RPS14, RPS15, RPS15A, RPS16, RPS17, RPS2,…
	GO:0015934	GO_CellularComponent	large ribosomal subunit	47	592	138	19025	34.058	2.24721e-37	2.67867e-34	[MRPL10, MRPL12, MRPL16, MRPL17, MRPL18, MRPL24, MRPL36, MRPL41, MRPL43, MRPL51, MRPL54, MRPL9, NDUFAB1, RPL10A, RPL11, RPL13A, RPL15, RPL17, RPL19, RPL22, RPL23, RPL23A, RPL24, RPL26L1, RPL27, RPL27A, RPL28, RPL3, RPL31, RPL32, RPL34, RPL35, RPL36, RPL36A, RPL37, RPL37A, RPL38, RPL4, RPL5, RPL6, RPL7A, RPL8, RPL9, RPLP0, RPLP1, RPLP2, UBA52]
	GO:0000956	GO_BiologicalProcess	nuclear-transcribed mRNA catabolic process	61	592	264	17940	23.1061	3.13434e-37	3.733e-34	[FAU, MRPS12, NAGLU, PPP2R1A, RPL10A, RPL11, RPL13A, RPL15, RPL17, RPL19, RPL22, RPL23, RPL23A, RPL24, RPL27, RPL27A, RPL28, RPL3, RPL31, RPL32, RPL34, RPL35, RPL36, RPL36A, RPL37, RPL37A, RPL38, RPL4, RPL5, RPL6, RPL7A, RPL8, RPL9, RPLP0, RPLP1, RPLP2, RPS10, RPS11, RPS12, RPS13, RPS14, RPS15, RPS15A, RPS16, RPS17, RPS2, RPS20, RPS21, RPS23, RPS25, RPS27, RPS27A, RPS28, RPS29, RPS3, RPS3A, RPS4X…
	GO:0044455	GO_CellularComponent	mitochondrial membrane part	61	592	266	19025	22.9323	5.01111e-37	5.96322e-34	[ATP5F1A, ATP5F1B, ATP5F1C, ATP5F1D, ATP5F1E, ATP5MC2, ATP5MC3, ATP5ME, ATP5MF, ATP5MG, ATP5PD, ATP5PF, ATP5PO, BNIP3, CCNI, COA3, COX4I1, COX5A, COX5B, COX6A1, COX7B, COX7C, MTX1, NDUFA1, NDUFA10, NDUFA11, NDUFA2, NDUFA4, NDUFA7, NDUFA8, NDUFAB1, NDUFB10, NDUFB3, NDUFB4, NDUFB6, NDUFB8, NDUFB9, NDUFC2, NDUFS3, NDUFS5, NDUFS7, NDUFS8, NDUFV1, PAM16, PARK7, PHB, PINK1, PPOX, ROMO1, SDHB, SDHD, SMD…
	GO:0009167	GO_BiologicalProcess	purine ribonucleoside monophosphate metabolic process	68	592	354	17940	19.209	5.06648e-36	6.02405e-33	[AK1, ALDOA, ALDOB, ALDOC, APC2, ATP1B1, ATP5F1A, ATP5F1B, ATP5F1C, ATP5F1D, ATP5F1E, ATP5IF1, ATP5MC2, ATP5MC3, ATP5ME, ATP5MF, ATP5MG, ATP5PD, ATP5PF, ATP5PO, ATP6V1B2, CCNI, CHCHD10, COX4I1, COX5A, COX5B, COX6A1, COX7C, ENO1, GAPDH, HSPA8, NDUFA1, NDUFA10, NDUFA2, NDUFA4, NDUFA7, NDUFA8, NDUFAB1, NDUFB10, NDUFB3, NDUFB4, NDUFB6, NDUFB8, NDUFB9, NDUFC2, NDUFS3, NDUFS5, NDUFS7, NDUFS8, NDUFV1, P…
	GO:0009126	GO_BiologicalProcess	purine nucleoside monophosphate metabolic process	68	592	355	17940	19.1549	6.10468e-36	7.25236e-33	[AK1, ALDOA, ALDOB, ALDOC, APC2, ATP1B1, ATP5F1A, ATP5F1B, ATP5F1C, ATP5F1D, ATP5F1E, ATP5IF1, ATP5MC2, ATP5MC3, ATP5ME, ATP5MF, ATP5MG, ATP5PD, ATP5PF, ATP5PO, ATP6V1B2, CCNI, CHCHD10, COX4I1, COX5A, COX5B, COX6A1, COX7C, ENO1, GAPDH, HSPA8, NDUFA1, NDUFA10, NDUFA2, NDUFA4, NDUFA7, NDUFA8, NDUFAB1, NDUFB10, NDUFB3, NDUFB4, NDUFB6, NDUFB8, NDUFB9, NDUFC2, NDUFS3, NDUFS5, NDUFS7, NDUFS8, NDUFV1, P…
	GO:0009144	GO_BiologicalProcess	purine nucleoside triphosphate metabolic process	68	592	356	17940	19.1011	7.35072e-36	8.7253e-33	[AK1, ALDOA, ALDOB, ALDOC, APC2, ATP1B1, ATP5F1A, ATP5F1B, ATP5F1C, ATP5F1D, ATP5F1E, ATP5IF1, ATP5MC2, ATP5MC3, ATP5ME, ATP5MF, ATP5MG, ATP5PD, ATP5PF, ATP5PO, ATP6V1B2, CCNI, CHCHD10, COX4I1, COX5A, COX5B, COX6A1, COX7C, ENO1, GAPDH, HSPA8, NDUFA1, NDUFA10, NDUFA2, NDUFA4, NDUFA7, NDUFA8, NDUFAB1, NDUFB10, NDUFB3, NDUFB4, NDUFB6, NDUFB8, NDUFB9, NDUFC2, NDUFS3, NDUFS5, NDUFS7, NDUFS8, NDUFV1, N…
	GO:0009205	GO_BiologicalProcess	purine ribonucleoside triphosphate metabolic process	67	592	345	17940	19.4203	8.3138e-36	9.86017e-33	[AK1, ALDOA, ALDOB, ALDOC, APC2, ATP1B1, ATP5F1A, ATP5F1B, ATP5F1C, ATP5F1D, ATP5F1E, ATP5IF1, ATP5MC2, ATP5MC3, ATP5ME, ATP5MF, ATP5MG, ATP5PD, ATP5PF, ATP5PO, ATP6V1B2, CCNI, CHCHD10, COX4I1, COX5A, COX5B, COX6A1, COX7C, ENO1, GAPDH, HSPA8, NDUFA1, NDUFA10, NDUFA2, NDUFA4, NDUFA7, NDUFA8, NDUFAB1, NDUFB10, NDUFB3, NDUFB4, NDUFB6, NDUFB8, NDUFB9, NDUFC2, NDUFS3, NDUFS5, NDUFS7, NDUFS8, NDUFV1, N…
	GO:0009161	GO_BiologicalProcess	ribonucleoside monophosphate metabolic process	69	592	371	17940	18.5984	1.30763e-35	1.54954e-32	[AK1, ALDOA, ALDOB, ALDOC, APC2, ATP1B1, ATP5F1A, ATP5F1B, ATP5F1C, ATP5F1D, ATP5F1E, ATP5IF1, ATP5MC2, ATP5MC3, ATP5ME, ATP5MF, ATP5MG, ATP5PD, ATP5PF, ATP5PO, ATP6V1B2, CCNI, CHCHD10, COX4I1, COX5A, COX5B, COX6A1, COX7C, ENO1, GAPDH, HSPA8, NDUFA1, NDUFA10, NDUFA2, NDUFA4, NDUFA7, NDUFA8, NDUFAB1, NDUFB10, NDUFB3, NDUFB4, NDUFB6, NDUFB8, NDUFB9, NDUFC2, NDUFS3, NDUFS5, NDUFS7, NDUFS8, NDUFV1, P…
	GO:0005739	GO_CellularComponent	mitochondrion	160	592	1931	19025	8.28586	1.62323e-35	1.9219e-32	[ABCB8, ACOT7, AGAP2, ALDH4A1, ALDH7A1, AOC1, APC2, ASS1, ATF4, ATP5F1A, ATP5F1B, ATP5F1C, ATP5F1D, ATP5F1E, ATP5IF1, ATP5MC2, ATP5MC3, ATP5ME, ATP5MF, ATP5MG, ATP5PD, ATP5PF, ATP5PO, AZIN2, BNIP3, CACYBP, CCM2, CCNI, CHCHD10, CHCHD2, CKMT1A, CLU, CNP, COA3, COX17, COX4I1, COX5A, COX5B, COX6A1, COX6C, COX7B, COX7C, CS, DELE1, DNAJA3, DUSP23, DUSP26, EEF1A2, FAM162A, FASTK, FKBP8, FMC1, GATD3A, GC…
	GO:0090150	GO_BiologicalProcess	establishment of protein localization to membrane	72	592	414	17940	17.3913	3.8312e-35	4.53231e-32	[ATP1B1, CACNB3, DMTN, FAU, GOLPH3L, HSPA8, MACF1, MRPS12, NSF, PLEKHM2, POLR2E, RACK1, ROMO1, RPL10A, RPL11, RPL13A, RPL15, RPL17, RPL19, RPL22, RPL23, RPL23A, RPL24, RPL27, RPL27A, RPL28, RPL3, RPL31, RPL32, RPL34, RPL35, RPL36, RPL36A, RPL37, RPL37A, RPL38, RPL4, RPL5, RPL6, RPL7A, RPL8, RPL9, RPLP0, RPLP1, RPLP2, RPS10, RPS11, RPS12, RPS13, RPS14, RPS15, RPS15A, RPS16, RPS17, RPS2, RPS20, RPS…
	GO:0009199	GO_BiologicalProcess	ribonucleoside triphosphate metabolic process	67	592	354	17940	18.9266	4.44355e-35	5.25227e-32	[AK1, ALDOA, ALDOB, ALDOC, APC2, ATP1B1, ATP5F1A, ATP5F1B, ATP5F1C, ATP5F1D, ATP5F1E, ATP5IF1, ATP5MC2, ATP5MC3, ATP5ME, ATP5MF, ATP5MG, ATP5PD, ATP5PF, ATP5PO, ATP6V1B2, CCNI, CHCHD10, COX4I1, COX5A, COX5B, COX6A1, COX7C, ENO1, GAPDH, HSPA8, NDUFA1, NDUFA10, NDUFA2, NDUFA4, NDUFA7, NDUFA8, NDUFAB1, NDUFB10, NDUFB3, NDUFB4, NDUFB6, NDUFB8, NDUFB9, NDUFC2, NDUFS3, NDUFS5, NDUFS7, NDUFS8, NDUFV1, N…
	KEGG:05010	KEGG	Alzheimer disease	49	592	171	7454	28.655	7.47482e-35	8.82776e-32	[APBB1, ATP5F1A, ATP5F1B, ATP5F1C, ATP5F1D, ATP5F1E, ATP5MC2, ATP5MC3, ATP5PD, ATP5PF, ATP5PO, BACE1, COX4I1, COX5A, COX5B, COX6A1, COX6C, COX7B, COX7C, GAPDH, HSD17B10, MAPT, NDUFA1, NDUFA10, NDUFA11, NDUFA2, NDUFA4, NDUFA7, NDUFA8, NDUFAB1, NDUFB10, NDUFB3, NDUFB4, NDUFB6, NDUFB8, NDUFB9, NDUFC2, NDUFS3, NDUFS5, NDUFS7, NDUFS8, NDUFV1, SDHB, SDHD, UQCR10, UQCRC1, UQCRFS1, UQCRH, UQCRQ]
	GO:0043603	GO_BiologicalProcess	cellular amide metabolic process	127	592	1302	17940	9.75422	1.32478e-34	1.56325e-31	[AARSD1, ACOT7, ASS1, ATF4, BACE1, CARNS1, CLU, COA3, DAPK3, DBI, EEF1A2, EEF1B2, EEF1D, EEF2, EIF1, EIF3I, EIF3K, EIF4B, FARSA, FAU, GAPDH, GBA2, GCDH, GFM1, GLUL, GPX4, GSTA1, HSPA8, IGFBP7, MARS2, MRPL10, MRPL12, MRPL16, MRPL17, MRPL18, MRPL24, MRPL36, MRPL41, MRPL43, MRPL51, MRPL54, MRPL9, MRPS12, MRPS15, MRPS16, MTG1, NDUFA7, NHP2, PARK7, PDHA1, PGAM1, PINK1, PMVK, PPA1, PPP2R1A, PPT1, PSMC5…
	KEGG:05016	KEGG	Huntington disease	51	592	193	7454	26.4249	2.52636e-34	2.97858e-31	[ATP5F1A, ATP5F1B, ATP5F1C, ATP5F1D, ATP5F1E, ATP5MC2, ATP5MC3, ATP5PD, ATP5PF, ATP5PO, CLTA, CLTB, COX4I1, COX5A, COX5B, COX6A1, COX6C, COX7B, COX7C, DCTN1, DCTN2, NDUFA1, NDUFA10, NDUFA11, NDUFA2, NDUFA4, NDUFA7, NDUFA8, NDUFAB1, NDUFB10, NDUFB3, NDUFB4, NDUFB6, NDUFB8, NDUFB9, NDUFC2, NDUFS3, NDUFS5, NDUFS7, NDUFS8, NDUFV1, POLR2E, SDHB, SDHD, SLC25A5, SOD1, UQCR10, UQCRC1, UQCRFS1, UQCRH, UQC…
	GO:0072594	GO_BiologicalProcess	establishment of protein localization to organelle	91	592	703	17940	12.9445	7.96592e-34	9.38385e-31	[AOC1, ATP5IF1, CCT4, CCT6A, CCT7, CLU, DDIT3, EEF1A2, FAU, HAX1, HSPA8, MANF, MAPT, MRPS12, NUP62, PAM16, PEBP1, PIH1D1, PINK1, RGS3, ROMO1, RPL10A, RPL11, RPL13A, RPL15, RPL17, RPL19, RPL22, RPL23, RPL23A, RPL24, RPL27, RPL27A, RPL28, RPL3, RPL31, RPL32, RPL34, RPL35, RPL36, RPL36A, RPL37, RPL37A, RPL38, RPL4, RPL5, RPL6, RPL7A, RPL8, RPL9, RPLP0, RPLP1, RPLP2, RPS10, RPS11, RPS12, RPS13, RPS14…
	GO:0009123	GO_BiologicalProcess	nucleoside monophosphate metabolic process	69	592	397	17940	17.3804	1.13454e-33	1.33536e-30	[AK1, ALDOA, ALDOB, ALDOC, APC2, ATP1B1, ATP5F1A, ATP5F1B, ATP5F1C, ATP5F1D, ATP5F1E, ATP5IF1, ATP5MC2, ATP5MC3, ATP5ME, ATP5MF, ATP5MG, ATP5PD, ATP5PF, ATP5PO, ATP6V1B2, CCNI, CHCHD10, COX4I1, COX5A, COX5B, COX6A1, COX7C, ENO1, GAPDH, HSPA8, NDUFA1, NDUFA10, NDUFA2, NDUFA4, NDUFA7, NDUFA8, NDUFAB1, NDUFB10, NDUFB3, NDUFB4, NDUFB6, NDUFB8, NDUFB9, NDUFC2, NDUFS3, NDUFS5, NDUFS7, NDUFS8, NDUFV1, P…
	GO:0009141	GO_BiologicalProcess	nucleoside triphosphate metabolic process	68	592	385	17940	17.6623	1.22291e-33	1.43814e-30	[AK1, ALDOA, ALDOB, ALDOC, APC2, ATP1B1, ATP5F1A, ATP5F1B, ATP5F1C, ATP5F1D, ATP5F1E, ATP5IF1, ATP5MC2, ATP5MC3, ATP5ME, ATP5MF, ATP5MG, ATP5PD, ATP5PF, ATP5PO, ATP6V1B2, CCNI, CHCHD10, COX4I1, COX5A, COX5B, COX6A1, COX7C, ENO1, GAPDH, HSPA8, NDUFA1, NDUFA10, NDUFA2, NDUFA4, NDUFA7, NDUFA8, NDUFAB1, NDUFB10, NDUFB3, NDUFB4, NDUFB6, NDUFB8, NDUFB9, NDUFC2, NDUFS3, NDUFS5, NDUFS7, NDUFS8, NDUFV1, N…
	GO:0031967	GO_CellularComponent	organelle envelope	132	592	1450	19025	9.10345	6.34033e-33	7.44989e-30	[ABCB8, AOC1, APC2, ASS1, ATF4, ATP5F1A, ATP5F1B, ATP5F1C, ATP5F1D, ATP5F1E, ATP5MC2, ATP5MC3, ATP5ME, ATP5MF, ATP5MG, ATP5PD, ATP5PF, ATP5PO, BNIP3, CCNI, CHCHD10, CHCHD2, CKMT1A, CLU, CNP, COA3, COX17, COX4I1, COX5A, COX5B, COX6A1, COX6C, COX7B, COX7C, DCTN1, DNAJB2, DUSP23, FKBP8, GAPDH, GPX4, GSTA1, HADHA, HADHB, HAX1, HIGD2A, HSPA8, KLHDC2, MGST3, MRPL10, MRPL12, MRPL16, MRPL17, MRPL18, MRPL…
	GO:0031975	GO_CellularComponent	envelope	132	592	1450	19025	9.10345	6.34033e-33	7.44989e-30	[ABCB8, AOC1, APC2, ASS1, ATF4, ATP5F1A, ATP5F1B, ATP5F1C, ATP5F1D, ATP5F1E, ATP5MC2, ATP5MC3, ATP5ME, ATP5MF, ATP5MG, ATP5PD, ATP5PF, ATP5PO, BNIP3, CCNI, CHCHD10, CHCHD2, CKMT1A, CLU, CNP, COA3, COX17, COX4I1, COX5A, COX5B, COX6A1, COX6C, COX7B, COX7C, DCTN1, DNAJB2, DUSP23, FKBP8, GAPDH, GPX4, GSTA1, HADHA, HADHB, HAX1, HIGD2A, HSPA8, KLHDC2, MGST3, MRPL10, MRPL12, MRPL16, MRPL17, MRPL18, MRPL…
	GO:0022625	GO_CellularComponent	cytosolic large ribosomal subunit	34	592	76	19025	44.7368	4.01534e-32	4.714e-29	[RPL10A, RPL11, RPL13A, RPL15, RPL17, RPL19, RPL22, RPL23, RPL23A, RPL24, RPL26L1, RPL27, RPL27A, RPL28, RPL3, RPL31, RPL32, RPL34, RPL35, RPL36, RPL36A, RPL37, RPL37A, RPL38, RPL4, RPL5, RPL6, RPL7A, RPL8, RPL9, RPLP0, RPLP1, RPLP2, UBA52]
	KEGG:04714	KEGG	Thermogenesis	51	592	229	7454	22.2707	2.0507e-30	2.40547e-27	[ACTG1, ATP5F1A, ATP5F1B, ATP5F1C, ATP5F1D, ATP5F1E, ATP5MC2, ATP5MC3, ATP5ME, ATP5MF, ATP5MG, ATP5PD, ATP5PF, ATP5PO, COA3, COX17, COX4I1, COX5A, COX5B, COX6A1, COX6C, COX7B, COX7C, DPF1, NDUFA1, NDUFA10, NDUFA11, NDUFA2, NDUFA4, NDUFA7, NDUFA8, NDUFAB1, NDUFB10, NDUFB3, NDUFB4, NDUFB6, NDUFB8, NDUFB9, NDUFC2, NDUFS3, NDUFS5, NDUFS7, NDUFS8, NDUFV1, SDHB, SDHD, UQCR10, UQCRC1, UQCRFS1, UQCRH, UQ…
	GO:0006402	GO_BiologicalProcess	mRNA catabolic process	65	592	396	17940	16.4141	3.14495e-30	3.68588e-27	[FAU, HNRNPM, HSPA8, MRPS12, NAGLU, PPP2R1A, RPL10A, RPL11, RPL13A, RPL15, RPL17, RPL19, RPL22, RPL23, RPL23A, RPL24, RPL27, RPL27A, RPL28, RPL3, RPL31, RPL32, RPL34, RPL35, RPL36, RPL36A, RPL37, RPL37A, RPL38, RPL4, RPL5, RPL6, RPL7A, RPL8, RPL9, RPLP0, RPLP1, RPLP2, RPS10, RPS11, RPS12, RPS13, RPS14, RPS15, RPS15A, RPS16, RPS17, RPS2, RPS20, RPS21, RPS23, RPS25, RPS27, RPS27A, RPS28, RPS29, RPS…
	GO:0098803	GO_CellularComponent	respiratory chain complex	35	592	94	19025	37.234	1.16669e-29	1.36619e-26	[CCNI, COX4I1, COX5A, COX5B, COX6A1, COX7B, COX7C, NDUFA1, NDUFA10, NDUFA11, NDUFA2, NDUFA4, NDUFA7, NDUFA8, NDUFAB1, NDUFB10, NDUFB3, NDUFB4, NDUFB6, NDUFB8, NDUFB9, NDUFC2, NDUFS3, NDUFS5, NDUFS7, NDUFS8, NDUFV1, PARK7, SDHB, SDHD, UQCR10, UQCRC1, UQCRFS1, UQCRH, UQCRQ]
	GO:0034655	GO_BiologicalProcess	nucleobase-containing compound catabolic process	85	592	705	17940	12.0567	2.56431e-29	3.00024e-26	[ACOT7, ALDOA, ALDOB, ALDOC, CNP, ENO1, ENTPD4, FAU, GAPDH, HINT1, HNRNPM, HSPA8, MRPS12, NAGLU, NUDT17, PAM16, PFKL, PGAM1, PGK1, PKM, PNPLA6, PPP2R1A, RPL10A, RPL11, RPL13A, RPL15, RPL17, RPL19, RPL22, RPL23, RPL23A, RPL24, RPL27, RPL27A, RPL28, RPL3, RPL31, RPL32, RPL34, RPL35, RPL36, RPL36A, RPL37, RPL37A, RPL38, RPL4, RPL5, RPL6, RPL7A, RPL8, RPL9, RPLP0, RPLP1, RPLP2, RPS10, RPS11, RPS12, R…
	GO:0046700	GO_BiologicalProcess	heterocycle catabolic process	89	592	772	17940	11.5285	3.04451e-29	3.55904e-26	[ACOT7, ALDH4A1, ALDOA, ALDOB, ALDOC, AOC1, CARNS1, CNP, ENO1, ENTPD4, FAU, GAPDH, HINT1, HNRNPM, HSPA8, MRPS12, NAGLU, NUDT17, PAM16, PFKL, PGAM1, PGK1, PKM, PNPLA6, PPP2R1A, RPL10A, RPL11, RPL13A, RPL15, RPL17, RPL19, RPL22, RPL23, RPL23A, RPL24, RPL27, RPL27A, RPL28, RPL3, RPL31, RPL32, RPL34, RPL35, RPL36, RPL36A, RPL37, RPL37A, RPL38, RPL4, RPL5, RPL6, RPL7A, RPL8, RPL9, RPLP0, RPLP1, RPLP2,…
	GO:0006091	GO_BiologicalProcess	generation of precursor metabolites and energy	77	592	588	17940	13.0952	6.10765e-29	7.13374e-26	[ALDH4A1, ALDOA, ALDOB, ALDOC, APC2, ATP5F1A, ATP5F1B, ATP5F1C, ATP5F1D, ATP5F1E, ATP5IF1, ATP5MC2, ATP5ME, ATP5MF, ATP5MG, ATP5PD, ATP5PF, ATP5PO, BNIP3, CCNI, CHCHD10, COX17, COX4I1, COX5A, COX5B, COX6A1, COX6C, COX7B, COX7C, CS, ENO1, GAPDH, GLRX3, NDUFA1, NDUFA10, NDUFA2, NDUFA4, NDUFA7, NDUFA8, NDUFAB1, NDUFB10, NDUFB3, NDUFB4, NDUFB6, NDUFB8, NDUFB9, NDUFC2, NDUFS3, NDUFS5, NDUFS7, NDUFS8, …
	GO:0006401	GO_BiologicalProcess	RNA catabolic process	66	592	433	17940	15.2425	9.85037e-29	1.14954e-25	[FAU, HNRNPM, HSPA8, MRPS12, NAGLU, PPP2R1A, RPL10A, RPL11, RPL13A, RPL15, RPL17, RPL19, RPL22, RPL23, RPL23A, RPL24, RPL27, RPL27A, RPL28, RPL3, RPL31, RPL32, RPL34, RPL35, RPL36, RPL36A, RPL37, RPL37A, RPL38, RPL4, RPL5, RPL6, RPL7A, RPL8, RPL9, RPLP0, RPLP1, RPLP2, RPS10, RPS11, RPS12, RPS13, RPS14, RPS15, RPS15A, RPS16, RPS17, RPS2, RPS20, RPS21, RPS23, RPS25, RPS27, RPS27A, RPS28, RPS29, RPS…
	GO:0005746	GO_CellularComponent	mitochondrial respiratory chain	35	592	100	19025	35	1.43019e-28	1.6676e-25	[CCNI, COX4I1, COX5A, COX5B, COX6A1, COX7B, COX7C, NDUFA1, NDUFA10, NDUFA11, NDUFA2, NDUFA4, NDUFA7, NDUFA8, NDUFAB1, NDUFB10, NDUFB3, NDUFB4, NDUFB6, NDUFB8, NDUFB9, NDUFC2, NDUFS3, NDUFS5, NDUFS7, NDUFS8, NDUFV1, PARK7, SDHB, SDHD, UQCR10, UQCRC1, UQCRFS1, UQCRH, UQCRQ]
	GO:0070469	GO_CellularComponent	respiratory chain	36	592	110	19025	32.7273	3.64354e-28	4.24472e-25	[CCNI, COX4I1, COX5A, COX5B, COX6A1, COX7B, COX7C, HIGD2A, NDUFA1, NDUFA10, NDUFA11, NDUFA2, NDUFA4, NDUFA7, NDUFA8, NDUFAB1, NDUFB10, NDUFB3, NDUFB4, NDUFB6, NDUFB8, NDUFB9, NDUFC2, NDUFS3, NDUFS5, NDUFS7, NDUFS8, NDUFV1, PARK7, SDHB, SDHD, UQCR10, UQCRC1, UQCRFS1, UQCRH, UQCRQ]
	GO:0044446	GO_CellularComponent	intracellular organelle part	425	592	10144	19025	4.18967	7.23414e-28	8.42054e-25	[ABCB8, ABHD17A, ACOT7, ACTG1, ADD2, AGAP2, AK1, ALDH3A2, ALDH4A1, ALDH7A1, ALDOA, ALDOB, ALDOC, AOC1, APBB1, APC2, APOA1, ARF3, ARHGAP35, ARHGEF2, ARPC1A, ARPC4, ASS1, ATF4, ATP5F1A, ATP5F1B, ATP5F1C, ATP5F1D, ATP5F1E, ATP5MC2, ATP5MC3, ATP5ME, ATP5MF, ATP5MG, ATP5PD, ATP5PF, ATP5PO, ATP6V0B, ATP6V1B2, ATP6V1F, AZIN2, B3GAT2, BACE1, BCAN, BNIP3, BORCS6, CACYBP, CAMK2N2, CBARP, CBX1, CBX4, CC2D1A…
	GO:0044270	GO_BiologicalProcess	cellular nitrogen compound catabolic process	87	592	773	17940	11.2549	7.98e-28	9.28074e-25	[ACOT7, ALDOA, ALDOB, ALDOC, CARNS1, CNP, ENO1, ENTPD4, FAU, GAPDH, HINT1, HNRNPM, HSPA8, MRPS12, NAGLU, NUDT17, PAM16, PFKL, PGAM1, PGK1, PKM, PNPLA6, PPP2R1A, RPL10A, RPL11, RPL13A, RPL15, RPL17, RPL19, RPL22, RPL23, RPL23A, RPL24, RPL27, RPL27A, RPL28, RPL3, RPL31, RPL32, RPL34, RPL35, RPL36, RPL36A, RPL37, RPL37A, RPL38, RPL4, RPL5, RPL6, RPL7A, RPL8, RPL9, RPLP0, RPLP1, RPLP2, RPS10, RPS11, …
	GO:0042775	GO_BiologicalProcess	mitochondrial ATP synthesis coupled electron transport	34	592	97	17940	35.0515	8.19654e-28	9.52438e-25	[CCNI, COX4I1, COX5A, COX5B, COX6A1, COX7C, NDUFA1, NDUFA10, NDUFA2, NDUFA4, NDUFA7, NDUFA8, NDUFAB1, NDUFB10, NDUFB3, NDUFB4, NDUFB6, NDUFB8, NDUFB9, NDUFC2, NDUFS3, NDUFS5, NDUFS7, NDUFS8, NDUFV1, PARK7, PINK1, SDHB, SDHD, UQCR10, UQCRC1, UQCRFS1, UQCRH, UQCRQ]
	GO:0009259	GO_BiologicalProcess	ribonucleotide metabolic process	77	592	613	17940	12.5612	9.79991e-28	1.13777e-24	[ACOT7, AK1, ALDOA, ALDOB, ALDOC, APC2, ATP1B1, ATP5F1A, ATP5F1B, ATP5F1C, ATP5F1D, ATP5F1E, ATP5IF1, ATP5MC2, ATP5MC3, ATP5ME, ATP5MF, ATP5MG, ATP5PD, ATP5PF, ATP5PO, ATP6V1B2, CCNI, CHCHD10, COX4I1, COX5A, COX5B, COX6A1, COX7C, DBI, ENO1, ENTPD4, GAPDH, GCDH, HINT1, HSPA8, NDUFA1, NDUFA10, NDUFA2, NDUFA4, NDUFA7, NDUFA8, NDUFAB1, NDUFB10, NDUFB3, NDUFB4, NDUFB6, NDUFB8, NDUFB9, NDUFC2, NDUFS3, …
	GO:0042773	GO_BiologicalProcess	ATP synthesis coupled electron transport	34	592	98	17940	34.6939	1.22138e-27	1.41681e-24	[CCNI, COX4I1, COX5A, COX5B, COX6A1, COX7C, NDUFA1, NDUFA10, NDUFA2, NDUFA4, NDUFA7, NDUFA8, NDUFAB1, NDUFB10, NDUFB3, NDUFB4, NDUFB6, NDUFB8, NDUFB9, NDUFC2, NDUFS3, NDUFS5, NDUFS7, NDUFS8, NDUFV1, PARK7, PINK1, SDHB, SDHD, UQCR10, UQCRC1, UQCRFS1, UQCRH, UQCRQ]
	GO:0009150	GO_BiologicalProcess	purine ribonucleotide metabolic process	75	592	594	17940	12.6263	3.63671e-27	4.21495e-24	[ACOT7, AK1, ALDOA, ALDOB, ALDOC, APC2, ATP1B1, ATP5F1A, ATP5F1B, ATP5F1C, ATP5F1D, ATP5F1E, ATP5IF1, ATP5MC2, ATP5MC3, ATP5ME, ATP5MF, ATP5MG, ATP5PD, ATP5PF, ATP5PO, ATP6V1B2, CCNI, CHCHD10, COX4I1, COX5A, COX5B, COX6A1, COX7C, DBI, ENO1, GAPDH, GCDH, HINT1, HSPA8, NDUFA1, NDUFA10, NDUFA2, NDUFA4, NDUFA7, NDUFA8, NDUFAB1, NDUFB10, NDUFB3, NDUFB4, NDUFB6, NDUFB8, NDUFB9, NDUFC2, NDUFS3, NDUFS5, …
	GO:0019439	GO_BiologicalProcess	aromatic compound catabolic process	87	592	792	17940	10.9848	4.57652e-27	5.29961e-24	[ACOT7, ALDOA, ALDOB, ALDOC, CARNS1, CNP, ENO1, ENTPD4, FAU, GAPDH, HINT1, HNRNPM, HSPA8, MRPS12, NAGLU, NUDT17, PAM16, PFKL, PGAM1, PGK1, PKM, PNPLA6, PPP2R1A, RPL10A, RPL11, RPL13A, RPL15, RPL17, RPL19, RPL22, RPL23, RPL23A, RPL24, RPL27, RPL27A, RPL28, RPL3, RPL31, RPL32, RPL34, RPL35, RPL36, RPL36A, RPL37, RPL37A, RPL38, RPL4, RPL5, RPL6, RPL7A, RPL8, RPL9, RPLP0, RPLP1, RPLP2, RPS10, RPS11, …
	GO:1901361	GO_BiologicalProcess	organic cyclic compound catabolic process	89	592	836	17940	10.6459	1.06443e-26	1.23155e-23	[ACOT7, ALDH4A1, ALDOA, ALDOB, ALDOC, AOC1, CARNS1, CNP, ENO1, ENTPD4, FAU, GAPDH, HINT1, HNRNPM, HSPA8, MRPS12, NAGLU, NUDT17, PAM16, PFKL, PGAM1, PGK1, PKM, PNPLA6, PPP2R1A, RPL10A, RPL11, RPL13A, RPL15, RPL17, RPL19, RPL22, RPL23, RPL23A, RPL24, RPL27, RPL27A, RPL28, RPL3, RPL31, RPL32, RPL34, RPL35, RPL36, RPL36A, RPL37, RPL37A, RPL38, RPL4, RPL5, RPL6, RPL7A, RPL8, RPL9, RPLP0, RPLP1, RPLP2,…
	GO:0006163	GO_BiologicalProcess	purine nucleotide metabolic process	77	592	639	17940	12.0501	1.50348e-26	1.73802e-23	[ACOT7, AK1, ALDOA, ALDOB, ALDOC, APC2, ATP1B1, ATP5F1A, ATP5F1B, ATP5F1C, ATP5F1D, ATP5F1E, ATP5IF1, ATP5MC2, ATP5MC3, ATP5ME, ATP5MF, ATP5MG, ATP5PD, ATP5PF, ATP5PO, ATP6V1B2, CCNI, CHCHD10, COX4I1, COX5A, COX5B, COX6A1, COX7C, DBI, ENO1, GAPDH, GCDH, HINT1, HSPA8, NDUFA1, NDUFA10, NDUFA2, NDUFA4, NDUFA7, NDUFA8, NDUFAB1, NDUFB10, NDUFB3, NDUFB4, NDUFB6, NDUFB8, NDUFB9, NDUFC2, NDUFS3, NDUFS5, …
	GO:0019693	GO_BiologicalProcess	ribose phosphate metabolic process	77	592	641	17940	12.0125	1.84345e-26	2.12918e-23	[ACOT7, AK1, ALDOA, ALDOB, ALDOC, APC2, ATP1B1, ATP5F1A, ATP5F1B, ATP5F1C, ATP5F1D, ATP5F1E, ATP5IF1, ATP5MC2, ATP5MC3, ATP5ME, ATP5MF, ATP5MG, ATP5PD, ATP5PF, ATP5PO, ATP6V1B2, CCNI, CHCHD10, COX4I1, COX5A, COX5B, COX6A1, COX7C, DBI, ENO1, ENTPD4, GAPDH, GCDH, HINT1, HSPA8, NDUFA1, NDUFA10, NDUFA2, NDUFA4, NDUFA7, NDUFA8, NDUFAB1, NDUFB10, NDUFB3, NDUFB4, NDUFB6, NDUFB8, NDUFB9, NDUFC2, NDUFS3, …
	GO:0022627	GO_CellularComponent	cytosolic small ribosomal subunit	28	592	64	19025	43.75	2.52251e-26	2.91098e-23	[FAU, MRPS12, RACK1, RPS10, RPS11, RPS12, RPS13, RPS14, RPS15, RPS15A, RPS16, RPS17, RPS2, RPS20, RPS21, RPS23, RPS25, RPS27, RPS27A, RPS28, RPS29, RPS3, RPS3A, RPS4X, RPS7, RPS8, RPSA, UBA52]
	GO:1901564	GO_BiologicalProcess	organonitrogen compound metabolic process	351	592	7763	17940	4.52145	8.74026e-26	1.00775e-22	[AARSD1, AATK, ABHD17A, ACOT7, ADAM11, ADAM15, AGAP2, AK1, ALDH3A2, ALDH4A1, ALDH7A1, ALDOA, ALDOB, ALDOC, AOC1, APBB1, APC2, APOA1, APOC3, ARHGEF2, ASPHD2, ASS1, ATF4, ATP1B1, ATP5F1A, ATP5F1B, ATP5F1C, ATP5F1D, ATP5F1E, ATP5IF1, ATP5MC2, ATP5MC3, ATP5ME, ATP5MF, ATP5MG, ATP5PD, ATP5PF, ATP5PO, ATP6V1B2, AZIN2, B3GAT2, BACE1, BCAN, BNIP3, CACYBP, CAMK2N1, CAMK2N2, CARNS1, CBX4, CCM2, CCNI, CDC37…
	GO:0022904	GO_BiologicalProcess	respiratory electron transport chain	35	592	119	17940	29.4118	1.2677e-25	1.46039e-22	[CCNI, COX4I1, COX5A, COX5B, COX6A1, COX7C, NDUFA1, NDUFA10, NDUFA2, NDUFA4, NDUFA7, NDUFA8, NDUFAB1, NDUFB10, NDUFB3, NDUFB4, NDUFB6, NDUFB8, NDUFB9, NDUFC2, NDUFS3, NDUFS5, NDUFS7, NDUFS8, NDUFV1, PARK7, PINK1, SDHB, SDHD, SLC25A22, UQCR10, UQCRC1, UQCRFS1, UQCRH, UQCRQ]
	GO:0033365	GO_BiologicalProcess	protein localization to organelle	103	592	1133	17940	9.09091	2.29437e-25	2.64082e-22	[ABHD17A, AOC1, ATP5IF1, CCT4, CCT6A, CCT7, CLU, COL1A1, DCTN2, DDIT3, EEF1A2, FAU, HAX1, HSPA8, LAMTOR5, MANF, MAPRE3, MAPT, MRPS12, MTCH2, NOP53, NUP62, PAM16, PARD6A, PARK7, PEBP1, PIH1D1, PINK1, PPP1R9B, RAB11FIP3, RGS3, ROMO1, RPL10A, RPL11, RPL13A, RPL15, RPL17, RPL19, RPL22, RPL23, RPL23A, RPL24, RPL27, RPL27A, RPL28, RPL3, RPL31, RPL32, RPL34, RPL35, RPL36, RPL36A, RPL37, RPL37A, RPL38, R…
	GO:0072521	GO_BiologicalProcess	purine-containing compound metabolic process	78	592	685	17940	11.3869	2.78639e-25	3.20434e-22	[ACOT7, AK1, ALDOA, ALDOB, ALDOC, APC2, ATP1B1, ATP5F1A, ATP5F1B, ATP5F1C, ATP5F1D, ATP5F1E, ATP5IF1, ATP5MC2, ATP5MC3, ATP5ME, ATP5MF, ATP5MG, ATP5PD, ATP5PF, ATP5PO, ATP6V1B2, CCNI, CHCHD10, CNPY2, COX4I1, COX5A, COX5B, COX6A1, COX7C, DBI, ENO1, GAPDH, GCDH, HINT1, HSPA8, NDUFA1, NDUFA10, NDUFA2, NDUFA4, NDUFA7, NDUFA8, NDUFAB1, NDUFB10, NDUFB3, NDUFB4, NDUFB6, NDUFB8, NDUFB9, NDUFC2, NDUFS3, N…
	KEGG:04932	KEGG	Non-alcoholic fatty liver disease (NAFLD)	38	592	149	7454	25.5034	3.23965e-25	3.72236e-22	[ATF4, COX4I1, COX5A, COX5B, COX6A1, COX6C, COX7B, COX7C, DDIT3, NDUFA1, NDUFA10, NDUFA11, NDUFA2, NDUFA4, NDUFA7, NDUFA8, NDUFAB1, NDUFB10, NDUFB3, NDUFB4, NDUFB6, NDUFB8, NDUFB9, NDUFC2, NDUFS3, NDUFS5, NDUFS7, NDUFS8, NDUFV1, SDHB, SDHD, SREBF1, UQCR10, UQCRC1, UQCRFS1, UQCRH, UQCRQ, XBP1]
	GO:0009117	GO_BiologicalProcess	nucleotide metabolic process	85	592	812	17940	10.468	5.41613e-25	6.21772e-22	[ACOT7, AK1, ALDOA, ALDOB, ALDOC, APC2, ATP1B1, ATP5F1A, ATP5F1B, ATP5F1C, ATP5F1D, ATP5F1E, ATP5IF1, ATP5MC2, ATP5MC3, ATP5ME, ATP5MF, ATP5MG, ATP5PD, ATP5PF, ATP5PO, ATP6V1B2, CCNI, CHCHD10, CNP, COX4I1, COX5A, COX5B, COX6A1, COX7C, DBI, ENO1, ENTPD4, FAM160A2, GAPDH, GCDH, HINT1, HSPA8, KCNAB2, MRPL41, NDUFA1, NDUFA10, NDUFA2, NDUFA4, NDUFA7, NDUFA8, NDUFAB1, NDUFB10, NDUFB3, NDUFB4, NDUFB6, N…
	GO:0006753	GO_BiologicalProcess	nucleoside phosphate metabolic process	85	592	817	17940	10.4039	8.24926e-25	9.4619e-22	[ACOT7, AK1, ALDOA, ALDOB, ALDOC, APC2, ATP1B1, ATP5F1A, ATP5F1B, ATP5F1C, ATP5F1D, ATP5F1E, ATP5IF1, ATP5MC2, ATP5MC3, ATP5ME, ATP5MF, ATP5MG, ATP5PD, ATP5PF, ATP5PO, ATP6V1B2, CCNI, CHCHD10, CNP, COX4I1, COX5A, COX5B, COX6A1, COX7C, DBI, ENO1, ENTPD4, FAM160A2, GAPDH, GCDH, HINT1, HSPA8, KCNAB2, MRPL41, NDUFA1, NDUFA10, NDUFA2, NDUFA4, NDUFA7, NDUFA8, NDUFAB1, NDUFB10, NDUFB3, NDUFB4, NDUFB6, N…
	GO:0046907	GO_BiologicalProcess	intracellular transport	153	592	2229	17940	6.86406	1.28002e-24	1.46691e-21	[AOC1, ARF3, ARHGEF2, ATP1B1, ATP5F1A, ATP5F1B, ATP5F1C, ATP5F1D, ATP5F1E, ATP5IF1, ATP5MC2, ATP5ME, ATP5MF, ATP5MG, ATP5PD, ATP5PF, ATP5PO, BACE1, BLOC1S3, CACNB3, CCNI, CDC37, CHMP1A, CLTA, CLTB, CLU, COX5B, DCTN1, DCTN2, DCTN6, DDHD2, DENND2A, DMTN, EEF1A2, EVI5L, FAM160A2, FAU, HAX1, HMGA1, HSPA8, IGFBP7, KIF3C, MANF, MAPRE3, MAPT, MID1IP1, MRPS12, NAPB, NEFH, NEFL, NSF, NUP62, PAM16, PARK7, …
	GO:0072657	GO_BiologicalProcess	protein localization to membrane	80	592	740	17940	10.8108	1.9397e-24	2.22096e-21	[ABHD17A, ATP1B1, CACNB3, DMTN, DNAJA3, FAU, GOLPH3L, HSPA8, MACF1, MRPS12, NLGN2, NSF, PACS2, PALM, PLEKHM2, POLR2E, PPP1R9B, RACK1, ROMO1, RPL10A, RPL11, RPL13A, RPL15, RPL17, RPL19, RPL22, RPL23, RPL23A, RPL24, RPL27, RPL27A, RPL28, RPL3, RPL31, RPL32, RPL34, RPL35, RPL36, RPL36A, RPL37, RPL37A, RPL38, RPL4, RPL5, RPL6, RPL7A, RPL8, RPL9, RPLP0, RPLP1, RPLP2, RPS10, RPS11, RPS12, RPS13, RPS14,…
	GO:0044248	GO_BiologicalProcess	cellular catabolic process	171	592	2700	17940	6.33333	5.24612e-24	6.00156e-21	[ACOT7, ALDH3A2, ALDH4A1, ALDH7A1, ALDOA, ALDOB, ALDOC, AOAH, AOC1, APC2, APOA1, APOC3, ATP5IF1, ATP6V0B, ATP6V1B2, BCAN, BNIP3, CACYBP, CARNS1, CDC37, CLTA, CLU, CNP, CST3, DAPK3, DBI, DDHD2, DDIT3, DNAJB2, EEF1A2, ENO1, ENTPD4, FABP3, FABP7, FAU, FEZ1, GAPDH, GBA2, GCDH, GLUL, GOT1, GPX3, GPX4, GSTA1, HADHA, HADHB, HAX1, HINT1, HNRNPM, HSD17B10, HSPA8, HSPA9, KEAP1, LAMTOR5, LIPC, MAPT, MRPS12,…
	GO:0022900	GO_BiologicalProcess	electron transport chain	43	592	213	17940	20.1878	5.65884e-24	6.46805e-21	[ALDH4A1, ATP5F1A, ATP5MC2, ATP5PF, CCNI, COX4I1, COX5A, COX5B, COX6A1, COX6C, COX7B, COX7C, GLRX3, NDUFA1, NDUFA10, NDUFA2, NDUFA4, NDUFA7, NDUFA8, NDUFAB1, NDUFB10, NDUFB3, NDUFB4, NDUFB6, NDUFB8, NDUFB9, NDUFC2, NDUFS3, NDUFS5, NDUFS7, NDUFS8, NDUFV1, PARK7, PINK1, SDHB, SDHD, SH3BGRL3, SLC25A22, UQCR10, UQCRC1, UQCRFS1, UQCRH, UQCRQ]
	GO:1901575	GO_BiologicalProcess	organic substance catabolic process	164	592	2541	17940	6.45415	8.59242e-24	9.81255e-21	[ABHD17A, ACOT7, AGAP2, ALDH3A2, ALDH4A1, ALDH7A1, ALDOA, ALDOB, ALDOC, AOAH, AOC1, APC2, APOA1, APOC3, ATP5IF1, AZIN2, BACE1, BCAN, BNIP3, CARNS1, CLTA, CLU, CNP, CST3, DBI, DDHD2, DDIT3, DNAJB2, EEF1A2, ENO1, ENTPD4, FABP3, FABP7, FAU, FMC1, GAPDH, GBA2, GCDH, GLUL, GOT1, GPX4, GSTA1, HADHA, HADHB, HINT1, HNRNPM, HSD17B10, HSPA8, HSPA9, KEAP1, LIPC, MRPS12, NAGLU, NCAN, NOP53, NSF, NUDT17, OSBP…
	GO:0003723	GO_MolecularFunction	RNA binding	141	592	1997	17885	7.06059	8.759e-24	9.99402e-21	[ALDOA, ASS1, ATP5F1A, ATP5F1C, ATP5MC2, ATP5PF, CACYBP, CBX4, CCT4, CCT6A, CDC42EP4, CNP, CS, DDIT3, DQX1, EEF1A2, EEF1B2, EEF1D, EEF2, EIF1, EIF3I, EIF3K, EIF4B, ENO1, FARSA, FASTK, FAU, FSCN1, GFM1, GLRX3, GLUL, GPKOW, HADHB, HDGF, HEXIM1, HNRNPM, HSD17B10, HSPA8, HSPA9, IGFBP7, LGALS1, MACF1, MANF, MAP4, MAPRE3, MAPT, MRPL10, MRPL12, MRPL16, MRPL18, MRPL41, MRPL43, MRPL54, MRPL9, MRPS12, MRPS…
	GO:0055086	GO_BiologicalProcess	nucleobase-containing small molecule metabolic process	89	592	919	17940	9.68444	8.91126e-24	1.01588e-20	[ACOT7, AK1, ALDOA, ALDOB, ALDOC, APC2, ATP1B1, ATP5F1A, ATP5F1B, ATP5F1C, ATP5F1D, ATP5F1E, ATP5IF1, ATP5MC2, ATP5MC3, ATP5ME, ATP5MF, ATP5MG, ATP5PD, ATP5PF, ATP5PO, ATP6V1B2, CCNI, CHCHD10, CNP, CNPY2, COX4I1, COX5A, COX5B, COX6A1, COX7C, DBI, ENO1, ENTPD4, FAM160A2, GAPDH, GCDH, HINT1, HSPA8, KCNAB2, MPI, MRPL41, NDUFA1, NDUFA10, NDUFA2, NDUFA4, NDUFA7, NDUFA8, NDUFAB1, NDUFB10, NDUFB3, NDUFB…
	GO:0015935	GO_CellularComponent	small ribosomal subunit	30	592	93	19025	32.2581	1.84611e-23	2.10271e-20	[FAU, MRPS12, MRPS15, MRPS16, RACK1, RPS10, RPS11, RPS12, RPS13, RPS14, RPS15, RPS15A, RPS16, RPS17, RPS2, RPS20, RPS21, RPS23, RPS25, RPS27, RPS27A, RPS28, RPS29, RPS3, RPS3A, RPS4X, RPS7, RPS8, RPSA, UBA52]
	GO:0045333	GO_BiologicalProcess	cellular respiration	42	592	211	17940	19.9052	3.43941e-23	3.91405e-20	[APC2, BNIP3, CCNI, COX4I1, COX5A, COX5B, COX6A1, COX7C, CS, NDUFA1, NDUFA10, NDUFA2, NDUFA4, NDUFA7, NDUFA8, NDUFAB1, NDUFB10, NDUFB3, NDUFB4, NDUFB6, NDUFB8, NDUFB9, NDUFC2, NDUFS3, NDUFS5, NDUFS7, NDUFS8, NDUFV1, NOP53, PARK7, PDHA1, PINK1, SDHB, SDHD, SHMT2, SLC25A14, SLC25A22, UQCR10, UQCRC1, UQCRFS1, UQCRH, UQCRQ]
	GO:0045184	GO_BiologicalProcess	establishment of protein localization	161	592	2578	17940	6.24515	9.24143e-22	1.05075e-18	[AGAP2, AOC1, APBB1, APC2, APOA1, ARF3, ARHGEF2, ATP1B1, ATP5IF1, ATP6V0B, ATP6V1B2, ATP6V1F, BLOC1S3, CACNB3, CCM2, CCT4, CCT6A, CCT7, CDC37, CDC42EP4, CHMP1A, CLTA, CLTB, CLU, COL1A1, DDIT3, DENND2A, DMTN, EEF1A2, EVI5L, FAM160A2, FAU, GAPDH, GLUL, GOLPH3L, HADHA, HAX1, HSD17B10, HSPA8, IGFBP7, LGALS1, MACF1, MANF, MAPRE3, MAPT, MON1A, MRPS12, MTX1, NACAD, NAGLU, NAPB, NDUFA2, NLGN2, NSF, NUP62…
	GO:0005829	GO_CellularComponent	cytosol	281	592	5902	19025	4.7611	1.60088e-21	1.8186e-18	[ACOT7, ACTG1, ADAP1, ADD2, AHSA1, AK1, ALDH4A1, ALDH7A1, ALDOA, ALDOB, ALDOC, AOC1, APBB3, APC2, APOA1, ARHGAP35, ARHGDIG, ARHGEF10L, ARHGEF2, ARMC6, ARPC1A, ARPC4, ASS1, ATP6V1B2, ATP6V1F, AZIN2, BLOC1S3, BORCS6, CACNB3, CACYBP, CAMK2N2, CARNS1, CC2D1A, CCT4, CCT6A, CCT7, CDC37, CDC42EP4, CIAO2B, CLTA, CLTB, CLU, CNP, CNPY2, CUTC, DBN1, DCTN1, DCTN2, DCTN6, DDHD2, DDIT3, DDOST, DENND2A, DMTN, D…
	GO:0017144	GO_BiologicalProcess	drug metabolic process	88	592	993	17940	8.86203	6.63061e-21	7.52574e-18	[AK1, ALDH3A2, ALDOA, ALDOB, ALDOC, AOC1, APC2, ASS1, ATP1B1, ATP5F1A, ATP5F1B, ATP5F1C, ATP5F1D, ATP5F1E, ATP5IF1, ATP5MC2, ATP5MC3, ATP5ME, ATP5MF, ATP5MG, ATP5PD, ATP5PF, ATP5PO, ATP6V1B2, BCAN, CARNS1, CCNI, CHCHD10, CKMT1A, CLU, CNPY2, COX4I1, COX5A, COX5B, COX6A1, COX7C, CS, DBI, ENO1, GAPDH, GPX3, GPX4, HSPA8, NCAN, NDUFA1, NDUFA10, NDUFA2, NDUFA4, NDUFA7, NDUFA8, NDUFAB1, NDUFB10, NDUFB3,…
	GO:0006886	GO_BiologicalProcess	intracellular protein transport	107	592	1382	17940	7.7424	7.40807e-21	8.40075e-18	[AOC1, ARF3, ARHGEF2, ATP1B1, ATP5IF1, CACNB3, CDC37, CLTA, CLTB, CLU, DMTN, EEF1A2, EVI5L, FAU, HAX1, HSPA8, IGFBP7, MANF, MAPRE3, MRPS12, NAPB, NSF, NUP62, PAM16, PARK7, PEBP1, PINK1, PLEKHM2, POLR2E, RAB41, RGS3, ROMO1, RPL10A, RPL11, RPL13A, RPL15, RPL17, RPL19, RPL22, RPL23, RPL23A, RPL24, RPL27, RPL27A, RPL28, RPL3, RPL31, RPL32, RPL34, RPL35, RPL36, RPL36A, RPL37, RPL37A, RPL38, RPL4, RPL5…
	GO:0015031	GO_BiologicalProcess	protein transport	153	592	2439	17940	6.27306	8.88742e-21	1.00694e-17	[AGAP2, AOC1, APBB1, APC2, APOA1, ARF3, ARHGEF2, ATP1B1, ATP5IF1, ATP6V0B, ATP6V1B2, ATP6V1F, BLOC1S3, CACNB3, CCM2, CDC37, CHMP1A, CLTA, CLTB, CLU, COL1A1, DENND2A, DMTN, EEF1A2, EVI5L, FAM160A2, FAU, GAPDH, GLUL, GOLPH3L, HADHA, HAX1, HSD17B10, HSPA8, IGFBP7, LGALS1, MACF1, MANF, MAPRE3, MON1A, MRPS12, MTX1, NACAD, NAGLU, NAPB, NDUFA2, NLGN2, NSF, NUP62, PAM16, PARK7, PEBP1, PFKL, PINK1, PLEKHM…
	GO:0070062	GO_CellularComponent	extracellular exosome	161	592	2662	19025	6.04808	2.50363e-20	2.83411e-17	[ACOT7, ACTG1, ADAM15, AGAP2, AHSA1, AK1, ALDH4A1, ALDH7A1, ALDOA, ALDOB, ALDOC, AOC1, APOA1, APOC3, ARF3, ARPC1A, ARPC4, ASS1, ATP1B1, ATP5F1A, ATP5F1B, ATP5MC2, ATP5PF, ATP6V1B2, ATP6V1F, CACYBP, CC2D1A, CCT4, CCT6A, CCT7, CDC37, CFD, CHMP1A, CLU, CNP, CNPY2, CS, CST3, CYSTM1, DBI, DCTN2, DUSP26, EEF1A2, EEF2, EIF3I, ENO1, EPN3, FABP3, FAM160A2, FSCN1, FTH1, GAPDH, GLUL, GOT1, GPX3, GPX4, GSTA1…
	GO:1990204	GO_CellularComponent	oxidoreductase complex	31	592	126	19025	24.6032	2.72364e-20	3.08043e-17	[CCNI, NDUFA1, NDUFA10, NDUFA11, NDUFA2, NDUFA4, NDUFA7, NDUFA8, NDUFAB1, NDUFB10, NDUFB3, NDUFB4, NDUFB6, NDUFB8, NDUFB9, NDUFC2, NDUFS3, NDUFS5, NDUFS7, NDUFS8, NDUFV1, PADI1, PARK7, PDHA1, SDHB, SDHD, UQCR10, UQCRC1, UQCRFS1, UQCRH, UQCRQ]
	GO:0051649	GO_BiologicalProcess	establishment of localization in cell	162	592	2699	17940	6.00222	4.22187e-20	4.77072e-17	[ACTG1, AOC1, ARF3, ARHGEF2, ATP1B1, ATP5F1A, ATP5F1B, ATP5F1C, ATP5F1D, ATP5F1E, ATP5IF1, ATP5MC2, ATP5ME, ATP5MF, ATP5MG, ATP5PD, ATP5PF, ATP5PO, BACE1, BLOC1S3, CACNB3, CCNI, CDC37, CHMP1A, CLTA, CLTB, CLU, COX5B, DCTN1, DCTN2, DCTN6, DDHD2, DDIT3, DENND2A, DMTN, EEF1A2, EVI5L, FAM160A2, FAU, HAX1, HMGA1, HSPA8, IGFBP7, KIF3C, MANF, MAP4, MAPRE3, MAPT, MID1IP1, MRPS12, NAPB, NEFH, NEFL, NLGN2,…
	GO:0015833	GO_BiologicalProcess	peptide transport	153	592	2484	17940	6.15942	6.38025e-20	7.2033e-17	[AGAP2, AOC1, APBB1, APC2, APOA1, ARF3, ARHGEF2, ATP1B1, ATP5IF1, ATP6V0B, ATP6V1B2, ATP6V1F, BLOC1S3, CACNB3, CCM2, CDC37, CHMP1A, CLTA, CLTB, CLU, COL1A1, DENND2A, DMTN, EEF1A2, EVI5L, FAM160A2, FAU, GAPDH, GLUL, GOLPH3L, HADHA, HAX1, HSD17B10, HSPA8, IGFBP7, LGALS1, MACF1, MANF, MAPRE3, MON1A, MRPS12, MTX1, NACAD, NAGLU, NAPB, NDUFA2, NLGN2, NSF, NUP62, PAM16, PARK7, PEBP1, PFKL, PINK1, PLEKHM…
	GO:1903561	GO_CellularComponent	extracellular vesicle	161	592	2686	19025	5.99404	6.50602e-20	7.33879e-17	[ACOT7, ACTG1, ADAM15, AGAP2, AHSA1, AK1, ALDH4A1, ALDH7A1, ALDOA, ALDOB, ALDOC, AOC1, APOA1, APOC3, ARF3, ARPC1A, ARPC4, ASS1, ATP1B1, ATP5F1A, ATP5F1B, ATP5MC2, ATP5PF, ATP6V1B2, ATP6V1F, CACYBP, CC2D1A, CCT4, CCT6A, CCT7, CDC37, CFD, CHMP1A, CLU, CNP, CNPY2, CS, CST3, CYSTM1, DBI, DCTN2, DUSP26, EEF1A2, EEF2, EIF3I, ENO1, EPN3, FABP3, FAM160A2, FSCN1, FTH1, GAPDH, GLUL, GOT1, GPX3, GPX4, GSTA1…
	GO:0043230	GO_CellularComponent	extracellular organelle	161	592	2688	19025	5.98958	6.79982e-20	7.6634e-17	[ACOT7, ACTG1, ADAM15, AGAP2, AHSA1, AK1, ALDH4A1, ALDH7A1, ALDOA, ALDOB, ALDOC, AOC1, APOA1, APOC3, ARF3, ARPC1A, ARPC4, ASS1, ATP1B1, ATP5F1A, ATP5F1B, ATP5MC2, ATP5PF, ATP6V1B2, ATP6V1F, CACYBP, CC2D1A, CCT4, CCT6A, CCT7, CDC37, CFD, CHMP1A, CLU, CNP, CNPY2, CS, CST3, CYSTM1, DBI, DCTN2, DUSP26, EEF1A2, EEF2, EIF3I, ENO1, EPN3, FABP3, FAM160A2, FSCN1, FTH1, GAPDH, GLUL, GOT1, GPX3, GPX4, GSTA1…
	GO:0007005	GO_BiologicalProcess	mitochondrion organization	67	592	643	17940	10.4199	1.12121e-19	1.26248e-16	[ATF4, ATP5F1A, ATP5F1B, ATP5F1C, ATP5F1D, ATP5F1E, ATP5IF1, ATP5MC2, ATP5MC3, ATP5ME, ATP5MF, ATP5MG, ATP5PD, ATP5PF, ATP5PO, BNIP3, CDC37, CHCHD10, CHCHD2, CLU, CNP, COA3, COX17, DDHD2, DNAJA3, FAM162A, FMC1, HAX1, HSD17B10, MAPT, MX1, NDUFA1, NDUFA10, NDUFA11, NDUFA2, NDUFA7, NDUFA8, NDUFAB1, NDUFB10, NDUFB3, NDUFB4, NDUFB6, NDUFB8, NDUFB9, NDUFC2, NDUFS3, NDUFS5, NDUFS7, NDUFS8, NDUFV1, PAM16…
	GO:0043209	GO_CellularComponent	myelin sheath	39	592	225	19025	17.3333	2.26452e-19	2.54758e-16	[ACTG1, ASS1, ATP1B1, ATP5F1A, ATP5F1B, ATP5F1C, ATP5MC2, ATP5PD, ATP5PF, ATP6V1B2, CNP, EEF1A2, FSCN1, GLUL, HSPA8, NAPB, NDUFA10, NDUFS3, NEFH, NEFL, NME2, NSF, PDHA1, PDIA3, PEBP1, PHB, PKM, PLLP, POLR2E, RPS27A, SDHB, SLC25A5, SOD1, STIP1, TUBA1A, TUBB3, UBB, UBC, UQCRC1]
	GO:0009057	GO_BiologicalProcess	macromolecule catabolic process	116	592	1645	17940	7.05167	3.20099e-19	3.59792e-16	[ABHD17A, AGAP2, AOAH, APC2, ATP5IF1, AZIN2, BACE1, BCAN, BNIP3, CLTA, CLU, CST3, DDIT3, DNAJB2, EEF1A2, FAU, GPX4, HNRNPM, HSPA8, HSPA9, KEAP1, MRPS12, NAGLU, NCAN, NOP53, NSF, OSBPL7, PAM16, PARK7, PHB, PINK1, POLR2E, PPP1R9B, PPP2R1A, PPT1, PSMA5, PSMB4, PSMB6, PSMC3, PSMC5, PSMD7, RACK1, RAD23A, RPL10A, RPL11, RPL13A, RPL15, RPL17, RPL19, RPL22, RPL23, RPL23A, RPL24, RPL27, RPL27A, RPL28, RPL…
	GO:0008104	GO_BiologicalProcess	protein localization	182	592	3279	17940	5.55047	3.59352e-19	4.03553e-16	[ABHD17A, AGAP2, AOC1, APBB1, APC2, APOA1, ARF3, ARHGDIG, ARHGEF2, ATP1B1, ATP5IF1, ATP6V0B, ATP6V1B2, ATP6V1F, BLOC1S3, CACNB3, CADM3, CCM2, CCT4, CCT6A, CCT7, CDC37, CDC42EP4, CHMP1A, CLTA, CLTB, CLU, COL1A1, DBN1, DCTN2, DDIT3, DENND2A, DMTN, DNAJA3, EEF1A2, EVI5L, FAM160A2, FAU, GAPDH, GLUL, GOLPH3L, HADHA, HAX1, HEPACAM, HSD17B10, HSPA8, ICAM5, ID4, IGFBP7, KCNAB2, KEAP1, LAMTOR5, LGALS1, MA…
	GO:0042886	GO_BiologicalProcess	amide transport	153	592	2533	17940	6.04027	4.83658e-19	5.42665e-16	[AGAP2, AOC1, APBB1, APC2, APOA1, ARF3, ARHGEF2, ATP1B1, ATP5IF1, ATP6V0B, ATP6V1B2, ATP6V1F, BLOC1S3, CACNB3, CCM2, CDC37, CHMP1A, CLTA, CLTB, CLU, COL1A1, DENND2A, DMTN, EEF1A2, EVI5L, FAM160A2, FAU, GAPDH, GLUL, GOLPH3L, HADHA, HAX1, HSD17B10, HSPA8, IGFBP7, LGALS1, MACF1, MANF, MAPRE3, MON1A, MRPS12, MTX1, NACAD, NAGLU, NAPB, NDUFA2, NLGN2, NSF, NUP62, PAM16, PARK7, PEBP1, PFKL, PINK1, PLEKHM…
	GO:0005747	GO_CellularComponent	mitochondrial respiratory chain complex I	21	592	53	19025	39.6226	5.78728e-19	6.48754e-16	[NDUFA1, NDUFA10, NDUFA11, NDUFA2, NDUFA4, NDUFA7, NDUFA8, NDUFAB1, NDUFB10, NDUFB3, NDUFB4, NDUFB6, NDUFB8, NDUFB9, NDUFC2, NDUFS3, NDUFS5, NDUFS7, NDUFS8, NDUFV1, PARK7]
	GO:0006120	GO_BiologicalProcess	mitochondrial electron transport, NADH to ubiquinone	21	592	53	17940	39.6226	5.78728e-19	6.48754e-16	[NDUFA1, NDUFA10, NDUFA2, NDUFA4, NDUFA7, NDUFA8, NDUFAB1, NDUFB10, NDUFB3, NDUFB4, NDUFB6, NDUFB8, NDUFB9, NDUFC2, NDUFS3, NDUFS5, NDUFS7, NDUFS8, NDUFV1, PARK7, PINK1]
	GO:0030964	GO_CellularComponent	NADH dehydrogenase complex	21	592	53	19025	39.6226	5.78728e-19	6.48754e-16	[NDUFA1, NDUFA10, NDUFA11, NDUFA2, NDUFA4, NDUFA7, NDUFA8, NDUFAB1, NDUFB10, NDUFB3, NDUFB4, NDUFB6, NDUFB8, NDUFB9, NDUFC2, NDUFS3, NDUFS5, NDUFS7, NDUFS8, NDUFV1, PARK7]
	GO:0045271	GO_CellularComponent	respiratory chain complex I	21	592	53	19025	39.6226	5.78728e-19	6.48754e-16	[NDUFA1, NDUFA10, NDUFA11, NDUFA2, NDUFA4, NDUFA7, NDUFA8, NDUFAB1, NDUFB10, NDUFB3, NDUFB4, NDUFB6, NDUFB8, NDUFB9, NDUFC2, NDUFS3, NDUFS5, NDUFS7, NDUFS8, NDUFV1, PARK7]
	GO:0044265	GO_BiologicalProcess	cellular macromolecule catabolic process	102	592	1363	17940	7.48349	8.19981e-19	9.18379e-16	[APC2, ATP5IF1, BNIP3, CLTA, CLU, CST3, DDIT3, DNAJB2, FAU, HNRNPM, HSPA8, HSPA9, KEAP1, MRPS12, NAGLU, NOP53, OSBPL7, PAM16, PARK7, PINK1, POLR2E, PPP2R1A, PPT1, PSMA5, PSMB4, PSMB6, PSMC3, PSMC5, PSMD7, RACK1, RAD23A, RPL10A, RPL11, RPL13A, RPL15, RPL17, RPL19, RPL22, RPL23, RPL23A, RPL24, RPL27, RPL27A, RPL28, RPL3, RPL31, RPL32, RPL34, RPL35, RPL36, RPL36A, RPL37, RPL37A, RPL38, RPL4, RPL5, R…
	GO:0006810	GO_BiologicalProcess	transport	273	592	5920	17940	4.61149	1.37002e-18	1.53305e-15	[ABCB8, ACTG1, ADD2, AGAP2, ALDOA, ALDOC, AMIGO1, AOC1, APBB1, APC2, APOA1, APOC3, ARF3, ARHGEF2, ARPC1A, ARPC4, ATF4, ATP1B1, ATP5F1A, ATP5F1B, ATP5F1C, ATP5F1D, ATP5F1E, ATP5IF1, ATP5MC2, ATP5MC3, ATP5ME, ATP5MF, ATP5MG, ATP5PD, ATP5PF, ATP5PO, ATP6V0B, ATP6V1B2, ATP6V1F, AZIN2, BACE1, BLOC1S3, BNIP3, CACNB3, CBARP, CCM2, CCNI, CCT4, CCT6A, CCT7, CDC37, CDC42SE1, CDK5R2, CFD, CHMP1A, CLTA, CLTB…
	GO:0016071	GO_BiologicalProcess	mRNA metabolic process	84	592	998	17940	8.41683	1.43634e-18	1.60583e-15	[ATF4, DDIT3, FAU, GPKOW, HEXIM1, HNRNPM, HSPA8, IGFBP7, MRPS12, NAGLU, PEBP1, PLEKHM2, POLR2E, PPIE, PPP2R1A, RPL10A, RPL11, RPL13A, RPL15, RPL17, RPL19, RPL22, RPL23, RPL23A, RPL24, RPL27, RPL27A, RPL28, RPL3, RPL31, RPL32, RPL34, RPL35, RPL36, RPL36A, RPL37, RPL37A, RPL38, RPL4, RPL5, RPL6, RPL7A, RPL8, RPL9, RPLP0, RPLP1, RPLP2, RPS10, RPS11, RPS12, RPS13, RPS14, RPS15, RPS15A, RPS16, RPS17, …
	GO:0015980	GO_BiologicalProcess	energy derivation by oxidation of organic compounds	45	592	323	17940	13.9319	2.71779e-18	3.03577e-15	[APC2, BNIP3, CCNI, COX4I1, COX5A, COX5B, COX6A1, COX7C, CS, NDUFA1, NDUFA10, NDUFA2, NDUFA4, NDUFA7, NDUFA8, NDUFAB1, NDUFB10, NDUFB3, NDUFB4, NDUFB6, NDUFB8, NDUFB9, NDUFC2, NDUFS3, NDUFS5, NDUFS7, NDUFS8, NDUFV1, NOP53, PARK7, PDHA1, PHKG1, PINK1, PLEKHM2, PPP1R9B, SDHB, SDHD, SHMT2, SLC25A14, SLC25A22, UQCR10, UQCRC1, UQCRFS1, UQCRH, UQCRQ]
	GO:0034641	GO_BiologicalProcess	cellular nitrogen compound metabolic process	316	592	7324	17940	4.31458	4.09764e-18	4.57297e-15	[AARSD1, ACOT7, ACTG1, AGAP2, AK1, ALDH4A1, ALDH7A1, ALDOA, ALDOB, ALDOC, AOC1, APBB1, APBB3, APC2, ARHGAP35, ARHGEF10L, ARHGEF2, ASS1, ATF4, ATP1B1, ATP5F1A, ATP5F1B, ATP5F1C, ATP5F1D, ATP5F1E, ATP5IF1, ATP5MC2, ATP5MC3, ATP5ME, ATP5MF, ATP5MG, ATP5PD, ATP5PF, ATP5PO, ATP6V1B2, AZIN2, BACE1, CACYBP, CAMTA2, CARNS1, CBX1, CBX4, CC2D1A, CCM2, CCNI, CCT4, CCT6A, CCT7, CHCHD10, CHCHD2, CHMP1A, CLU, …
	GO:0043933	GO_BiologicalProcess	protein-containing complex subunit organization	156	592	2677	17940	5.82742	4.15021e-18	4.62749e-15	[ADD2, ALDOA, ALDOB, APC2, APOA1, APOC3, ARHGEF2, ARPC1A, ARPC4, ATP5IF1, BNIP3, CDC42EP4, CHMP1A, CLTA, CLTB, CLU, COA3, COL1A1, COL2A1, COX17, CUTC, DAPK3, DCTN1, DDIT3, DMTN, DUSP26, EEF1A2, EIF3I, EIF3K, EIF4B, FARSA, FCHSD1, FMC1, FSCN1, GATD3A, GLUL, GPX3, GPX4, HAX1, HEXIM1, HMGA1, HSD17B10, HSPA8, ICAM5, LIPC, MAPK8IP2, MAPT, MID1IP1, MRPL10, MRPL12, MRPL16, MRPL17, MRPL18, MRPL24, MRPL36…
	GO:0034613	GO_BiologicalProcess	cellular protein localization	138	592	2229	17940	6.19112	4.28983e-18	4.77887e-15	[ABHD17A, AOC1, ARF3, ARHGEF2, ATP1B1, ATP5IF1, CACNB3, CCT4, CCT6A, CCT7, CDC37, CLTA, CLTB, CLU, COL1A1, DBN1, DCTN2, DDIT3, DMTN, DNAJA3, EEF1A2, EVI5L, FAU, GOLPH3L, HAX1, HEPACAM, HSPA8, ICAM5, ID4, IGFBP7, KCNAB2, LAMTOR5, MACF1, MANF, MAPRE3, MAPT, MRPS12, MTCH2, NAPB, NLGN2, NOP53, NSF, NUP62, PACS2, PALM, PAM16, PARD6A, PARK7, PEBP1, PIH1D1, PINK1, PLEKHM2, POLR2E, PPP1R9B, RAB11FIP3, RA…
	GO:0070727	GO_BiologicalProcess	cellular macromolecule localization	138	592	2243	17940	6.15247	8.97309e-18	9.98705e-15	[ABHD17A, AOC1, ARF3, ARHGEF2, ATP1B1, ATP5IF1, CACNB3, CCT4, CCT6A, CCT7, CDC37, CLTA, CLTB, CLU, COL1A1, DBN1, DCTN2, DDIT3, DMTN, DNAJA3, EEF1A2, EVI5L, FAU, GOLPH3L, HAX1, HEPACAM, HSPA8, ICAM5, ID4, IGFBP7, KCNAB2, LAMTOR5, MACF1, MANF, MAPRE3, MAPT, MRPS12, MTCH2, NAPB, NLGN2, NOP53, NSF, NUP62, PACS2, PALM, PAM16, PARD6A, PARK7, PEBP1, PIH1D1, PINK1, PLEKHM2, POLR2E, PPP1R9B, RAB11FIP3, RA…
	GO:0031090	GO_CellularComponent	organelle membrane	185	592	3479	19025	5.31762	1.9396e-17	2.15683e-14	[ABCB8, ABHD17A, ALDH3A2, AOC1, APC2, ARF3, ASS1, ATF4, ATP5F1A, ATP5F1B, ATP5F1C, ATP5F1D, ATP5F1E, ATP5MC2, ATP5MC3, ATP5ME, ATP5MF, ATP5MG, ATP5PD, ATP5PF, ATP5PO, ATP6V0B, ATP6V1B2, ATP6V1F, AZIN2, B3GAT2, BACE1, BNIP3, BORCS6, CBARP, CCNI, CDIP1, CHMP1A, CKMT1A, CLTA, CLTB, CLU, CNP, COA3, COX4I1, COX5A, COX5B, COX6A1, COX6C, COX7B, COX7C, CYSTM1, DDOST, DMTN, DNAJB2, DUSP23, EEF1A2, ENTPD4,…
	GO:0015985	GO_BiologicalProcess	energy coupled proton transport, down electrochemical gradient	15	592	25	17940	60	2.06744e-17	2.29693e-14	[ATP5F1A, ATP5F1B, ATP5F1C, ATP5F1D, ATP5F1E, ATP5MC2, ATP5MC3, ATP5ME, ATP5MF, ATP5MG, ATP5PD, ATP5PF, ATP5PO, CCNI, COX5B]
	GO:0015986	GO_BiologicalProcess	ATP synthesis coupled proton transport	15	592	25	17940	60	2.06744e-17	2.29693e-14	[ATP5F1A, ATP5F1B, ATP5F1C, ATP5F1D, ATP5F1E, ATP5MC2, ATP5MC3, ATP5ME, ATP5MF, ATP5MG, ATP5PD, ATP5PF, ATP5PO, CCNI, COX5B]
	GO:1901135	GO_BiologicalProcess	carbohydrate derivative metabolic process	102	592	1427	17940	7.14786	2.38178e-17	2.64377e-14	[ACOT7, AK1, ALDOA, ALDOB, ALDOC, AOAH, APC2, ATP1B1, ATP5F1A, ATP5F1B, ATP5F1C, ATP5F1D, ATP5F1E, ATP5IF1, ATP5MC2, ATP5MC3, ATP5ME, ATP5MF, ATP5MG, ATP5PD, ATP5PF, ATP5PO, ATP6V1B2, B3GAT2, BCAN, CCNI, CHCHD10, CNPY2, COL2A1, COX4I1, COX5A, COX5B, COX6A1, COX7C, CST3, DAD1, DBI, DDOST, ENO1, ENTPD4, GAPDH, GBA2, GCDH, GLCE, GPX4, HINT1, HSPA8, MGAT5B, MPI, NAGLU, NCAN, NDUFA1, NDUFA10, NDUFA2, …
	GO:0042776	GO_BiologicalProcess	mitochondrial ATP synthesis coupled proton transport	14	592	21	17940	66.6667	2.79249e-17	3.09687e-14	[ATP5F1A, ATP5F1B, ATP5F1C, ATP5F1D, ATP5F1E, ATP5MC2, ATP5ME, ATP5MF, ATP5MG, ATP5PD, ATP5PF, ATP5PO, CCNI, COX5B]
	GO:0008137	GO_MolecularFunction	NADH dehydrogenase (ubiquinone) activity	19	592	48	17885	39.5833	2.84734e-17	3.15485e-14	[NDUFA1, NDUFA10, NDUFA2, NDUFA4, NDUFA7, NDUFA8, NDUFAB1, NDUFB10, NDUFB3, NDUFB4, NDUFB6, NDUFB8, NDUFB9, NDUFC2, NDUFS3, NDUFS5, NDUFS7, NDUFS8, NDUFV1]
	GO:0050136	GO_MolecularFunction	NADH dehydrogenase (quinone) activity	19	592	48	17885	39.5833	2.84734e-17	3.15485e-14	[NDUFA1, NDUFA10, NDUFA2, NDUFA4, NDUFA7, NDUFA8, NDUFAB1, NDUFB10, NDUFB3, NDUFB4, NDUFB6, NDUFB8, NDUFB9, NDUFC2, NDUFS3, NDUFS5, NDUFS7, NDUFS8, NDUFV1]
	GO:0071705	GO_BiologicalProcess	nitrogen compound transport	162	592	2889	17940	5.60748	3.05069e-17	3.37712e-14	[AGAP2, AOC1, APBB1, APC2, APOA1, ARF3, ARHGEF2, ATP1B1, ATP5IF1, ATP6V0B, ATP6V1B2, ATP6V1F, AZIN2, BLOC1S3, CACNB3, CCM2, CDC37, CHMP1A, CLTA, CLTB, CLU, COL1A1, DENND2A, DMTN, EEF1A2, EVI5L, FAM160A2, FAU, GAPDH, GLUL, GOLPH3L, HADHA, HAX1, HSD17B10, HSPA8, IGFBP7, LGALS1, MACF1, MANF, MAPRE3, MON1A, MRPL18, MRPS12, MTX1, NACAD, NAGLU, NAPB, NDUFA2, NLGN2, NSF, NUP62, PAM16, PARK7, PEBP1, PFKL…
	GO:0003954	GO_MolecularFunction	NADH dehydrogenase activity	19	592	49	17885	38.7755	4.52554e-17	5.00525e-14	[NDUFA1, NDUFA10, NDUFA2, NDUFA4, NDUFA7, NDUFA8, NDUFAB1, NDUFB10, NDUFB3, NDUFB4, NDUFB6, NDUFB8, NDUFB9, NDUFC2, NDUFS3, NDUFS5, NDUFS7, NDUFS8, NDUFV1]
	GO:0005759	GO_CellularComponent	mitochondrial matrix	57	592	550	19025	10.3636	9.38624e-17	1.03718e-13	[ALDH4A1, ALDH7A1, ATP5F1A, ATP5F1B, ATP5F1C, ATP5F1D, ATP5F1E, ATP5MC2, ATP5PF, CS, DNAJA3, DUSP26, FASTK, GCDH, GFM1, HADHA, HADHB, HSD17B10, HSPA9, ISCU, MARS2, MRPL10, MRPL12, MRPL16, MRPL17, MRPL18, MRPL24, MRPL36, MRPL41, MRPL43, MRPL51, MRPL54, MRPL9, MRPS12, MRPS15, MRPS16, MTG1, NDUFA10, NDUFA7, NDUFAB1, NDUFB8, NDUFS3, NDUFS7, NDUFS8, PAM16, PARK7, PDHA1, PIN4, RPS3, SARS2, SHMT2, SLC25…
	GO:0042788	GO_CellularComponent	polysomal ribosome	17	592	38	19025	44.7368	1.09568e-16	1.20963e-13	[EEF2, RPL10A, RPL11, RPL19, RPL24, RPL31, RPL32, RPL36, RPL36A, RPL38, RPL6, RPL7A, RPL8, RPS21, RPS23, RPS28, RPS29]
	GO:0002181	GO_BiologicalProcess	cytoplasmic translation	27	592	125	17940	21.6	2.71541e-16	2.9951e-13	[EEF2, EIF3I, EIF3K, EIF4B, PSMC5, RPL10A, RPL11, RPL13A, RPL15, RPL17, RPL19, RPL24, RPL26L1, RPL31, RPL32, RPL36, RPL36A, RPL38, RPL6, RPL8, RPL9, RPLP0, RPLP1, RPS21, RPS23, RPS28, RPS29]
	GO:0031982	GO_CellularComponent	vesicle	220	592	4577	19025	4.80664	4.08737e-16	4.50429e-13	[ABHD17A, ACOT7, ACTG1, ADAM15, ADD2, AGAP2, AHSA1, AK1, ALDH4A1, ALDH7A1, ALDOA, ALDOB, ALDOC, ANKRD13D, AOAH, AOC1, APC2, APOA1, APOC3, ARF3, ARHGDIG, ARHGEF2, ARPC1A, ARPC4, ASS1, ATP1B1, ATP5F1A, ATP5F1B, ATP5MC2, ATP5PF, ATP6V0B, ATP6V1B2, ATP6V1F, AZIN2, BACE1, BLOC1S3, CACYBP, CBARP, CC2D1A, CCT4, CCT6A, CCT7, CDC37, CDC42EP4, CDIP1, CFD, CHMP1A, CLTA, CLTB, CLU, CNP, CNPY2, COL1A1, CS, CS…
	GO:0019637	GO_BiologicalProcess	organophosphate metabolic process	99	592	1427	17940	6.93763	5.56915e-16	6.13163e-13	[ACOT7, AGAP2, AK1, ALDOA, ALDOB, ALDOC, APC2, APOA1, ARF3, ATP1B1, ATP5F1A, ATP5F1B, ATP5F1C, ATP5F1D, ATP5F1E, ATP5IF1, ATP5MC2, ATP5MC3, ATP5ME, ATP5MF, ATP5MG, ATP5PD, ATP5PF, ATP5PO, ATP6V1B2, CCNI, CHCHD10, CNP, COX4I1, COX5A, COX5B, COX6A1, COX7C, DBI, DUSP23, ENO1, ENTPD4, FABP3, FAM160A2, GAPDH, GCDH, GPX4, HINT1, HSPA8, KCNAB2, LIPC, MPI, MRPL41, NDUFA1, NDUFA10, NDUFA2, NDUFA4, NDUFA7,…
	GO:0071702	GO_BiologicalProcess	organic substance transport	175	592	3345	17940	5.23169	9.22858e-16	1.01514e-12	[AGAP2, AOC1, APBB1, APC2, APOA1, APOC3, ARF3, ARHGEF2, ATP1B1, ATP5IF1, ATP6V0B, ATP6V1B2, ATP6V1F, AZIN2, BLOC1S3, CACNB3, CCM2, CDC37, CHMP1A, CLTA, CLTB, CLU, COL1A1, DENND2A, DMTN, EEF1A2, EVI5L, FABP3, FAM160A2, FAU, GAPDH, GLUL, GOLPH3L, HADHA, HAX1, HSD17B10, HSPA8, IGFBP7, LGALS1, LIPC, MACF1, MANF, MAPRE3, MID1IP1, MON1A, MRPL18, MRPS12, MTX1, NACAD, NAGLU, NAPB, NDUFA2, NLGN2, NPDC1, N…
	GO:0034622	GO_BiologicalProcess	cellular protein-containing complex assembly	96	592	1376	17940	6.97674	1.40948e-15	1.54902e-12	[ADD2, ALDOB, ARPC1A, ARPC4, CDC42EP4, CLTA, CLTB, CLU, COA3, COX17, DCTN1, DMTN, DUSP26, EEF1A2, EIF3I, EIF3K, EIF4B, FCHSD1, FMC1, GPX4, HAX1, HEXIM1, MAPK8IP2, MAPT, MID1IP1, MX1, NAPB, NDUFA1, NDUFA10, NDUFA11, NDUFA2, NDUFA7, NDUFA8, NDUFAB1, NDUFB10, NDUFB3, NDUFB4, NDUFB6, NDUFB8, NDUFB9, NDUFC2, NDUFS3, NDUFS5, NDUFS7, NDUFS8, NDUFV1, NEFL, NOP53, PDE4DIP, PEBP1, PFN1, PIH1D1, PINK1, PRUN…
	GO:0016655	GO_MolecularFunction	oxidoreductase activity, acting on NAD(P)H, quinone or similar compound as acceptor	20	592	67	17885	29.8507	2.47763e-15	2.72043e-12	[MRPL41, NDUFA1, NDUFA10, NDUFA2, NDUFA4, NDUFA7, NDUFA8, NDUFAB1, NDUFB10, NDUFB3, NDUFB4, NDUFB6, NDUFB8, NDUFB9, NDUFC2, NDUFS3, NDUFS5, NDUFS7, NDUFS8, NDUFV1]
	GO:0005753	GO_CellularComponent	mitochondrial proton-transporting ATP synthase complex	13	592	22	19025	59.0909	3.95606e-15	4.33979e-12	[ATP5F1A, ATP5F1B, ATP5F1C, ATP5F1D, ATP5F1E, ATP5MC2, ATP5MC3, ATP5ME, ATP5MF, ATP5MG, ATP5PD, ATP5PF, ATP5PO]
	GO:1990542	GO_BiologicalProcess	mitochondrial transmembrane transport	24	592	107	17940	22.4299	5.06337e-15	5.54945e-12	[APC2, ATP5F1A, ATP5F1B, ATP5F1C, ATP5F1D, ATP5F1E, ATP5MC2, ATP5ME, ATP5MF, ATP5MG, ATP5PD, ATP5PF, ATP5PO, CCNI, COX5B, MID1IP1, MRPL18, PAM16, ROMO1, SLC25A22, SMDT1, TIMM10, TIMM13, TOMM7]
	GO:0033108	GO_BiologicalProcess	mitochondrial respiratory chain complex assembly	23	592	99	17940	23.2323	8.32804e-15	9.1192e-12	[COA3, COX17, NDUFA1, NDUFA10, NDUFA11, NDUFA2, NDUFA7, NDUFA8, NDUFAB1, NDUFB10, NDUFB3, NDUFB4, NDUFB6, NDUFB8, NDUFB9, NDUFC2, NDUFS3, NDUFS5, NDUFS7, NDUFS8, NDUFV1, UQCC2, UQCR10]
	GO:0045259	GO_CellularComponent	proton-transporting ATP synthase complex	13	592	23	19025	56.5217	8.85723e-15	9.68981e-12	[ATP5F1A, ATP5F1B, ATP5F1C, ATP5F1D, ATP5F1E, ATP5MC2, ATP5MC3, ATP5ME, ATP5MF, ATP5MG, ATP5PD, ATP5PF, ATP5PO]
	GO:0005925	GO_CellularComponent	focal adhesion	52	592	524	19025	9.92366	1.33851e-14	1.46299e-11	[ACTG1, ARHGEF2, ATP5PO, FLII, FLRT1, GPX4, HMGA1, HSPA8, HSPA9, ICAM5, PADI1, PDIA3, PFN1, PPP4C, PRUNE1, RPL10A, RPL13A, RPL17, RPL19, RPL22, RPL23, RPL27, RPL3, RPL31, RPL37A, RPL38, RPL4, RPL5, RPL6, RPL7A, RPL8, RPL9, RPLP0, RPLP1, RPLP2, RPS10, RPS11, RPS13, RPS14, RPS15, RPS16, RPS17, RPS2, RPS29, RPS3, RPS3A, RPS4X, RPS7, RPS8, SCARB2, SLC4A2, TADA1]
	GO:1902600	GO_BiologicalProcess	proton transmembrane transport	30	592	182	17940	16.4835	1.40336e-14	1.53247e-11	[ATP5F1A, ATP5F1B, ATP5F1C, ATP5F1D, ATP5F1E, ATP5MC2, ATP5MC3, ATP5ME, ATP5MF, ATP5MG, ATP5PD, ATP5PF, ATP5PO, ATP6V0B, ATP6V1B2, ATP6V1F, CCNI, COX17, COX4I1, COX5A, COX5B, COX6A1, COX6C, COX7B, COX7C, NDUFA4, NDUFS7, PARK7, SLC25A14, SLC25A22]
	GO:1901576	GO_BiologicalProcess	organic substance biosynthetic process	293	592	6956	17940	4.21219	1.45231e-14	1.58447e-11	[AARSD1, ABHD17A, ACOT7, ACTG1, AGAP2, AK1, ALDH3A2, ALDH4A1, ALDH7A1, ALDOA, ALDOB, ALDOC, AOC1, APBB1, APBB3, APC2, APOA1, APOC3, ARF3, ARHGAP35, ARHGEF10L, ARHGEF2, ASS1, ATF4, ATP5F1A, ATP5F1B, ATP5F1C, ATP5F1D, ATP5F1E, ATP5IF1, ATP5MC2, ATP5MC3, ATP5ME, ATP5MF, ATP5MG, ATP5PD, ATP5PF, ATP5PO, AZIN2, B3GAT2, BCAN, CACYBP, CAMTA2, CARNS1, CBX1, CBX4, CC2D1A, CCM2, CCNI, CCT4, CCT6A, CCT7, CHC…
	GO:0007007	GO_BiologicalProcess	inner mitochondrial membrane organization	17	592	49	17940	34.6939	1.83453e-14	1.99963e-11	[ATP5F1A, ATP5F1B, ATP5F1C, ATP5F1D, ATP5F1E, ATP5MC2, ATP5MC3, ATP5ME, ATP5MF, ATP5MG, ATP5PD, ATP5PF, ATP5PO, PINK1, ROMO1, TIMM10, TIMM13]
	GO:0005924	GO_CellularComponent	cell-substrate adherens junction	52	592	529	19025	9.82987	1.96553e-14	2.14046e-11	[ACTG1, ARHGEF2, ATP5PO, FLII, FLRT1, GPX4, HMGA1, HSPA8, HSPA9, ICAM5, PADI1, PDIA3, PFN1, PPP4C, PRUNE1, RPL10A, RPL13A, RPL17, RPL19, RPL22, RPL23, RPL27, RPL3, RPL31, RPL37A, RPL38, RPL4, RPL5, RPL6, RPL7A, RPL8, RPL9, RPLP0, RPLP1, RPLP2, RPS10, RPS11, RPS13, RPS14, RPS15, RPS16, RPS17, RPS2, RPS29, RPS3, RPS3A, RPS4X, RPS7, RPS8, SCARB2, SLC4A2, TADA1]
	GO:0044249	GO_BiologicalProcess	cellular biosynthetic process	289	592	6862	17940	4.2116	3.37545e-14	3.67249e-11	[AARSD1, ABHD17A, ACOT7, ACTG1, AGAP2, AK1, ALDH3A2, ALDH4A1, ALDH7A1, ALDOA, ALDOB, ALDOC, AOC1, APBB1, APBB3, APC2, APOA1, APOC3, ARF3, ARHGAP35, ARHGEF10L, ARHGEF2, ASS1, ATF4, ATP5F1A, ATP5F1B, ATP5F1C, ATP5F1D, ATP5F1E, ATP5IF1, ATP5MC2, ATP5MC3, ATP5ME, ATP5MF, ATP5MG, ATP5PD, ATP5PF, ATP5PO, AZIN2, B3GAT2, BCAN, CACYBP, CAMTA2, CARNS1, CBX1, CBX4, CC2D1A, CCM2, CCNI, CCT4, CCT6A, CCT7, CHC…
	GO:0010257	GO_BiologicalProcess	NADH dehydrogenase complex assembly	19	592	67	17940	28.3582	3.54922e-14	3.85801e-11	[NDUFA1, NDUFA10, NDUFA11, NDUFA2, NDUFA7, NDUFA8, NDUFAB1, NDUFB10, NDUFB3, NDUFB4, NDUFB6, NDUFB8, NDUFB9, NDUFC2, NDUFS3, NDUFS5, NDUFS7, NDUFS8, NDUFV1]
	GO:0032981	GO_BiologicalProcess	mitochondrial respiratory chain complex I assembly	19	592	67	17940	28.3582	3.54922e-14	3.85801e-11	[NDUFA1, NDUFA10, NDUFA11, NDUFA2, NDUFA7, NDUFA8, NDUFAB1, NDUFB10, NDUFB3, NDUFB4, NDUFB6, NDUFB8, NDUFB9, NDUFC2, NDUFS3, NDUFS5, NDUFS7, NDUFS8, NDUFV1]
	GO:0006754	GO_BiologicalProcess	ATP biosynthetic process	27	592	153	17940	17.6471	5.34735e-14	5.80722e-11	[ALDOA, ALDOB, ALDOC, ATP5F1A, ATP5F1B, ATP5F1C, ATP5F1D, ATP5F1E, ATP5MC2, ATP5MC3, ATP5ME, ATP5MF, ATP5MG, ATP5PD, ATP5PF, ATP5PO, CCNI, CHCHD10, COX5B, ENO1, GAPDH, PFKL, PGAM1, PGK1, PINK1, PKM, TPI1]
	GO:0044271	GO_BiologicalProcess	cellular nitrogen compound biosynthetic process	250	592	5673	17940	4.40684	5.53754e-14	6.00823e-11	[AARSD1, ACOT7, ACTG1, AGAP2, AK1, ALDH4A1, ALDH7A1, ALDOA, ALDOB, ALDOC, APBB1, APBB3, ARHGAP35, ARHGEF10L, ARHGEF2, ASS1, ATF4, ATP5F1A, ATP5F1B, ATP5F1C, ATP5F1D, ATP5F1E, ATP5IF1, ATP5MC2, ATP5MC3, ATP5ME, ATP5MF, ATP5MG, ATP5PD, ATP5PF, ATP5PO, AZIN2, CACYBP, CAMTA2, CARNS1, CBX1, CBX4, CC2D1A, CCM2, CCNI, CCT4, CCT6A, CCT7, CHCHD10, CHCHD2, CHMP1A, CLU, CNP, CNPY2, COA3, COL1A1, COX5B, DAPK…
	GO:0065003	GO_BiologicalProcess	protein-containing complex assembly	132	592	2338	17940	5.64585	5.84284e-14	6.33364e-11	[ADD2, ALDOA, ALDOB, APC2, APOA1, APOC3, ARHGEF2, ARPC1A, ARPC4, ATP5IF1, CDC42EP4, CLTA, CLTB, CLU, COA3, COL1A1, COX17, CUTC, DCTN1, DDIT3, DMTN, DUSP26, EEF1A2, EIF3I, EIF3K, EIF4B, FARSA, FCHSD1, FMC1, FSCN1, GATD3A, GLUL, GPX3, GPX4, HAX1, HEXIM1, HMGA1, HSD17B10, HSPA8, ICAM5, LIPC, MAPK8IP2, MAPT, MID1IP1, MX1, NAPB, NDUFA1, NDUFA10, NDUFA11, NDUFA2, NDUFA7, NDUFA8, NDUFAB1, NDUFB10, NDUFB…
	GO:0009206	GO_BiologicalProcess	purine ribonucleoside triphosphate biosynthetic process	28	592	167	17940	16.7665	6.92288e-14	7.49748e-11	[ALDOA, ALDOB, ALDOC, ATP5F1A, ATP5F1B, ATP5F1C, ATP5F1D, ATP5F1E, ATP5MC2, ATP5MC3, ATP5ME, ATP5MF, ATP5MG, ATP5PD, ATP5PF, ATP5PO, CCNI, CHCHD10, COX5B, ENO1, GAPDH, NME2, PFKL, PGAM1, PGK1, PINK1, PKM, TPI1]
	GO:0009145	GO_BiologicalProcess	purine nucleoside triphosphate biosynthetic process	28	592	168	17940	16.6667	8.08334e-14	8.74617e-11	[ALDOA, ALDOB, ALDOC, ATP5F1A, ATP5F1B, ATP5F1C, ATP5F1D, ATP5F1E, ATP5MC2, ATP5MC3, ATP5ME, ATP5MF, ATP5MG, ATP5PD, ATP5PF, ATP5PO, CCNI, CHCHD10, COX5B, ENO1, GAPDH, NME2, PFKL, PGAM1, PGK1, PINK1, PKM, TPI1]
	GO:0009127	GO_BiologicalProcess	purine nucleoside monophosphate biosynthetic process	29	592	183	17940	15.847	1.1094e-13	1.19926e-10	[AK1, ALDOA, ALDOB, ALDOC, ATP5F1A, ATP5F1B, ATP5F1C, ATP5F1D, ATP5F1E, ATP5MC2, ATP5MC3, ATP5ME, ATP5MF, ATP5MG, ATP5PD, ATP5PF, ATP5PO, CCNI, CHCHD10, COX5B, ENO1, GAPDH, PFKL, PGAM1, PGK1, PINK1, PKM, TADA1, TPI1]
	GO:0009168	GO_BiologicalProcess	purine ribonucleoside monophosphate biosynthetic process	29	592	183	17940	15.847	1.1094e-13	1.19926e-10	[AK1, ALDOA, ALDOB, ALDOC, ATP5F1A, ATP5F1B, ATP5F1C, ATP5F1D, ATP5F1E, ATP5MC2, ATP5MC3, ATP5ME, ATP5MF, ATP5MG, ATP5PD, ATP5PF, ATP5PO, CCNI, CHCHD10, COX5B, ENO1, GAPDH, PFKL, PGAM1, PGK1, PINK1, PKM, TADA1, TPI1]
	GO:0006139	GO_BiologicalProcess	nucleobase-containing compound metabolic process	279	592	6612	17940	4.2196	1.14586e-13	1.23752e-10	[AARSD1, ACOT7, ACTG1, AGAP2, AK1, ALDOA, ALDOB, ALDOC, APBB1, APBB3, APC2, ARHGAP35, ARHGEF10L, ARHGEF2, ATF4, ATP1B1, ATP5F1A, ATP5F1B, ATP5F1C, ATP5F1D, ATP5F1E, ATP5IF1, ATP5MC2, ATP5MC3, ATP5ME, ATP5MF, ATP5MG, ATP5PD, ATP5PF, ATP5PO, ATP6V1B2, CACYBP, CAMTA2, CBX1, CBX4, CC2D1A, CCM2, CCNI, CCT4, CCT6A, CCT7, CHCHD10, CHCHD2, CHMP1A, CLU, CNP, CNPY2, COL1A1, COX4I1, COX5A, COX5B, COX6A1, CO…
	GO:0009156	GO_BiologicalProcess	ribonucleoside monophosphate biosynthetic process	30	592	200	17940	15	1.8473e-13	1.99324e-10	[AK1, ALDOA, ALDOB, ALDOC, ATP5F1A, ATP5F1B, ATP5F1C, ATP5F1D, ATP5F1E, ATP5MC2, ATP5MC3, ATP5ME, ATP5MF, ATP5MG, ATP5PD, ATP5PF, ATP5PO, CCNI, CHCHD10, COX5B, ENO1, GAPDH, PFKL, PGAM1, PGK1, PINK1, PKM, TADA1, TPI1, UPRT]
	GO:0009201	GO_BiologicalProcess	ribonucleoside triphosphate biosynthetic process	28	592	176	17940	15.9091	2.67961e-13	2.88862e-10	[ALDOA, ALDOB, ALDOC, ATP5F1A, ATP5F1B, ATP5F1C, ATP5F1D, ATP5F1E, ATP5MC2, ATP5MC3, ATP5ME, ATP5MF, ATP5MG, ATP5PD, ATP5PF, ATP5PO, CCNI, CHCHD10, COX5B, ENO1, GAPDH, NME2, PFKL, PGAM1, PGK1, PINK1, PKM, TPI1]
	GO:0046483	GO_BiologicalProcess	heterocycle metabolic process	283	592	6788	17940	4.16912	3.23962e-13	3.48907e-10	[AARSD1, ACOT7, ACTG1, AGAP2, AK1, ALDH4A1, ALDOA, ALDOB, ALDOC, AOC1, APBB1, APBB3, APC2, ARHGAP35, ARHGEF10L, ARHGEF2, ATF4, ATP1B1, ATP5F1A, ATP5F1B, ATP5F1C, ATP5F1D, ATP5F1E, ATP5IF1, ATP5MC2, ATP5MC3, ATP5ME, ATP5MF, ATP5MG, ATP5PD, ATP5PF, ATP5PO, ATP6V1B2, CACYBP, CAMTA2, CARNS1, CBX1, CBX4, CC2D1A, CCM2, CCNI, CCT4, CCT6A, CCT7, CHCHD10, CHCHD2, CHMP1A, CLU, CNP, CNPY2, COL1A1, COX4I1, C…
	GO:1901360	GO_BiologicalProcess	organic cyclic compound metabolic process	291	592	7051	17940	4.12707	3.7887e-13	4.07664e-10	[AARSD1, ACOT7, ACTG1, AGAP2, AK1, ALDH4A1, ALDOA, ALDOB, ALDOC, AOC1, APBB1, APBB3, APC2, APOA1, ARHGAP35, ARHGEF10L, ARHGEF2, ATF4, ATP1B1, ATP5F1A, ATP5F1B, ATP5F1C, ATP5F1D, ATP5F1E, ATP5IF1, ATP5MC2, ATP5MC3, ATP5ME, ATP5MF, ATP5MG, ATP5PD, ATP5PF, ATP5PO, ATP6V1B2, CACYBP, CAMTA2, CARNS1, CBX1, CBX4, CC2D1A, CCM2, CCNI, CCT4, CCT6A, CCT7, CHCHD10, CHCHD2, CHMP1A, CLU, CNP, CNPY2, COL1A1, CO…
	GO:0042407	GO_BiologicalProcess	cristae formation	14	592	35	17940	40	3.81714e-13	4.10343e-10	[ATP5F1A, ATP5F1B, ATP5F1C, ATP5F1D, ATP5F1E, ATP5MC2, ATP5MC3, ATP5ME, ATP5MF, ATP5MG, ATP5PD, ATP5PF, ATP5PO, PINK1]
	GO:0098796	GO_CellularComponent	membrane protein complex	90	592	1371	19025	6.56455	3.97603e-13	4.27025e-10	[ABCB8, AMIGO1, APC2, ATP1B1, ATP5F1A, ATP5F1B, ATP5F1C, ATP5F1D, ATP5F1E, ATP5MC2, ATP5MC3, ATP5ME, ATP5MF, ATP5MG, ATP5PD, ATP5PF, ATP5PO, ATP6V0B, ATP6V1B2, ATP6V1F, CACNB3, CCNI, CCT6A, CHMP1A, CLTA, CLTB, COX4I1, COX5A, COX5B, COX6A1, COX7B, COX7C, DAD1, DCTN1, DDOST, EMC10, EMC4, GNG11, HCN2, HSPA8, IGFBP7, KCNAB2, KCNH2, LAMTOR5, MTX1, NAPB, NDUFA1, NDUFA10, NDUFA11, NDUFA2, NDUFA4, NDUFA7…
	GO:0009142	GO_BiologicalProcess	nucleoside triphosphate biosynthetic process	29	592	196	17940	14.7959	6.70163e-13	7.19085e-10	[AK1, ALDOA, ALDOB, ALDOC, ATP5F1A, ATP5F1B, ATP5F1C, ATP5F1D, ATP5F1E, ATP5MC2, ATP5MC3, ATP5ME, ATP5MF, ATP5MG, ATP5PD, ATP5PF, ATP5PO, CCNI, CHCHD10, COX5B, ENO1, GAPDH, NME2, PFKL, PGAM1, PGK1, PINK1, PKM, TPI1]
	GO:0006725	GO_BiologicalProcess	cellular aromatic compound metabolic process	283	592	6831	17940	4.14288	6.98465e-13	7.48755e-10	[AARSD1, ACOT7, ACTG1, AGAP2, AK1, ALDOA, ALDOB, ALDOC, AOC1, APBB1, APBB3, APC2, ARHGAP35, ARHGEF10L, ARHGEF2, ATF4, ATP1B1, ATP5F1A, ATP5F1B, ATP5F1C, ATP5F1D, ATP5F1E, ATP5IF1, ATP5MC2, ATP5MC3, ATP5ME, ATP5MF, ATP5MG, ATP5PD, ATP5PF, ATP5PO, ATP6V1B2, CACYBP, CAMTA2, CARNS1, CBX1, CBX4, CC2D1A, CCM2, CCNI, CCT4, CCT6A, CCT7, CHCHD10, CHCHD2, CHMP1A, CLU, CNP, CNPY2, COL1A1, COX4I1, COX5A, COX…
	GO:0005912	GO_CellularComponent	adherens junction	58	592	698	19025	8.30946	8.16674e-13	8.74658e-10	[ACTG1, ADAM15, ARHGEF2, ATP5PO, CDC42EP4, FLII, FLRT1, GPX4, HMGA1, HSPA8, HSPA9, ICAM5, IGSF21, PADI1, PARK7, PDIA3, PFN1, PPP1R9B, PPP4C, PRUNE1, RPL10A, RPL13A, RPL17, RPL19, RPL22, RPL23, RPL27, RPL3, RPL31, RPL37A, RPL38, RPL4, RPL5, RPL6, RPL7A, RPL8, RPL9, RPLP0, RPLP1, RPLP2, RPS10, RPS11, RPS13, RPS14, RPS15, RPS16, RPS17, RPS2, RPS29, RPS3, RPS3A, RPS4X, RPS7, RPS8, SCARB2, SLC4A2, SPT…
	GO:0019843	GO_MolecularFunction	rRNA binding	19	592	79	17885	24.0506	9.36556e-13	1.00211e-09	[EEF2, MRPL16, MRPL18, NOP53, RPL11, RPL17, RPL19, RPL23, RPL23A, RPL37, RPL5, RPL8, RPL9, RPLP0, RPS11, RPS13, RPS14, RPS3, RPS4X]
	GO:0016469	GO_CellularComponent	proton-transporting two-sector ATPase complex	16	592	53	19025	30.1887	1.28658e-12	1.37536e-09	[ATP5F1A, ATP5F1B, ATP5F1C, ATP5F1D, ATP5F1E, ATP5MC2, ATP5MC3, ATP5ME, ATP5MF, ATP5MG, ATP5PD, ATP5PF, ATP5PO, ATP6V0B, ATP6V1B2, ATP6V1F]
	GO:0009124	GO_BiologicalProcess	nucleoside monophosphate biosynthetic process	30	592	216	17940	13.8889	1.43426e-12	1.53179e-09	[AK1, ALDOA, ALDOB, ALDOC, ATP5F1A, ATP5F1B, ATP5F1C, ATP5F1D, ATP5F1E, ATP5MC2, ATP5MC3, ATP5ME, ATP5MF, ATP5MG, ATP5PD, ATP5PF, ATP5PO, CCNI, CHCHD10, COX5B, ENO1, GAPDH, PFKL, PGAM1, PGK1, PINK1, PKM, TADA1, TPI1, UPRT]
	GO:0044769	GO_MolecularFunction	ATPase activity, coupled to transmembrane movement of ions, rotational mechanism	14	592	38	17885	36.8421	1.46723e-12	1.56553e-09	[ATP5F1A, ATP5F1B, ATP5F1C, ATP5F1D, ATP5F1E, ATP5MC2, ATP5MC3, ATP5MG, ATP5PD, ATP5PF, ATP5PO, ATP6V0B, ATP6V1B2, ATP6V1F]
	GO:0046933	GO_MolecularFunction	proton-transporting ATP synthase activity, rotational mechanism	11	592	20	17885	55	1.62504e-12	1.73229e-09	[ATP5F1A, ATP5F1B, ATP5F1C, ATP5F1D, ATP5F1E, ATP5MC2, ATP5MC3, ATP5MG, ATP5PD, ATP5PF, ATP5PO]
	GO:0006839	GO_BiologicalProcess	mitochondrial transport	36	592	309	17940	11.6505	1.74601e-12	1.8595e-09	[APC2, ATF4, ATP5F1A, ATP5F1B, ATP5F1C, ATP5F1D, ATP5F1E, ATP5IF1, ATP5MC2, ATP5ME, ATP5MF, ATP5MG, ATP5PD, ATP5PF, ATP5PO, BNIP3, CCNI, CNP, COX5B, HAX1, MID1IP1, MRPL18, NPDC1, PAM16, PINK1, ROMO1, SLC25A14, SLC25A22, SLC25A5, SMDT1, SREBF1, TIMM10, TIMM10B, TIMM13, TOMM7, UBL5]
	GO:0005844	GO_CellularComponent	polysome	20	592	95	19025	21.0526	3.4082e-12	3.62632e-09	[EEF2, EIF4B, RPL10A, RPL11, RPL19, RPL24, RPL31, RPL32, RPL36, RPL36A, RPL38, RPL6, RPL7A, RPL8, RPS21, RPS23, RPS28, RPS29, RPS3, RPS4X]
	GO:0044267	GO_BiologicalProcess	cellular protein metabolic process	250	592	5899	17940	4.23801	6.68581e-12	7.10701e-09	[AARSD1, AATK, ABHD17A, ADAM11, AGAP2, APBB1, APC2, APOA1, ARHGEF2, ASPHD2, ATF4, ATP5IF1, B3GAT2, BACE1, BNIP3, CACYBP, CAMK2N1, CAMK2N2, CBX4, CCM2, CCNI, CDC37, CDK5R2, CLTA, CLU, COA3, CST3, DAD1, DAPK3, DDIT3, DDOST, DMTN, DNAJB2, DOHH, DPF1, DTX1, DTX3, DUSP15, DUSP23, DUSP26, EEF1A2, EEF1B2, EEF1D, EEF2, EIF1, EIF3I, EIF3K, EIF4B, EMC10, ENO1, FAM162A, FARSA, FASTK, FAU, FBXO41, FKBP8, FNT…
	GO:0005615	GO_CellularComponent	extracellular space	186	592	3991	19025	4.66049	8.01684e-12	8.51388e-09	[ACOT7, ACTG1, ADAM11, ADAM15, AGAP2, AHSA1, AK1, ALDH4A1, ALDH7A1, ALDOA, ALDOB, ALDOC, AOC1, APC2, APOA1, APOC3, ARF3, ARPC1A, ARPC4, ASS1, ATP1B1, ATP5F1A, ATP5F1B, ATP5MC2, ATP5PF, ATP6V1B2, ATP6V1F, CACYBP, CC2D1A, CCM2, CCT4, CCT6A, CCT7, CDC37, CFD, CHMP1A, CLU, CNP, CNPY2, COL1A1, COL2A1, CS, CST3, CYSTM1, DAPK3, DBI, DCTN2, DDOST, DUSP26, EEF1A2, EEF2, EIF3I, ENO1, EPN3, FABP3, FAM160A2,…
	GO:0043233	GO_CellularComponent	organelle lumen	257	592	6129	19025	4.19318	8.22924e-12	8.73122e-09	[ABCB8, ACOT7, AGAP2, ALDH4A1, ALDH7A1, ALDOA, ALDOC, AOC1, APBB1, APC2, APOA1, ATF4, ATP5F1A, ATP5F1B, ATP5F1C, ATP5F1D, ATP5F1E, ATP5MC2, ATP5PD, ATP5PF, BACE1, BCAN, BNIP3, CACYBP, CBX1, CBX4, CC2D1A, CCT4, CFD, CHCHD10, CHCHD2, CHMP1A, CIAO2B, CLU, CNP, COL1A1, COL2A1, COX17, CS, CST3, CUTC, DAPK3, DBI, DDIT3, DNAJA3, DPF1, DTX1, DUSP23, DUSP26, EEF1A2, EEF1D, EEF2, EPN3, FABP7, FAM160A2, FAS…
	GO:0070013	GO_CellularComponent	intracellular organelle lumen	257	592	6129	19025	4.19318	8.22924e-12	8.73122e-09	[ABCB8, ACOT7, AGAP2, ALDH4A1, ALDH7A1, ALDOA, ALDOC, AOC1, APBB1, APC2, APOA1, ATF4, ATP5F1A, ATP5F1B, ATP5F1C, ATP5F1D, ATP5F1E, ATP5MC2, ATP5PD, ATP5PF, BACE1, BCAN, BNIP3, CACYBP, CBX1, CBX4, CC2D1A, CCT4, CFD, CHCHD10, CHCHD2, CHMP1A, CIAO2B, CLU, CNP, COL1A1, COL2A1, COX17, CS, CST3, CUTC, DAPK3, DBI, DDIT3, DNAJA3, DPF1, DTX1, DUSP23, DUSP26, EEF1A2, EEF1D, EEF2, EPN3, FABP7, FAM160A2, FAS…
	GO:0022607	GO_BiologicalProcess	cellular component assembly	171	592	3594	17940	4.75793	1.64215e-11	1.74068e-08	[ACTG1, ADD2, ALDOA, ALDOB, AMIGO1, APC2, APOA1, APOC3, ARHGAP35, ARHGEF10L, ARHGEF2, ARPC1A, ARPC4, ATP5IF1, CACYBP, CDC42EP4, CHMP1A, CIAO2B, CLTA, CLTB, CLU, COA3, COL1A1, COX17, CUTC, DAPK3, DCTN1, DCTN2, DDIT3, DMTN, DNAJB2, DUSP26, EEF1A2, EIF3I, EIF3K, EIF4B, EVI5L, FARSA, FCHSD1, FEZ1, FLRT1, FMC1, FSCN1, GATD3A, GLRX3, GLUL, GPX3, GPX4, HAPLN2, HAX1, HEXIM1, HMGA1, HSD17B10, HSPA8, HSPA9…
	GO:0016310	GO_BiologicalProcess	phosphorylation	142	592	2798	17940	5.07505	1.67657e-11	1.77549e-08	[AATK, ADAM11, AGAP2, AK1, ALDOA, ALDOB, ALDOC, APC2, APOA1, ARHGEF2, ATP5F1A, ATP5F1B, ATP5F1C, ATP5F1D, ATP5F1E, ATP5MC2, ATP5ME, ATP5MF, ATP5MG, ATP5PD, ATP5PF, ATP5PO, CAMK2N1, CAMK2N2, CCM2, CCNI, CDC37, CDK5R2, CHCHD10, CKMT1A, CLU, COX4I1, COX5A, COX5B, COX6A1, COX7C, DAPK3, DMTN, DUSP15, DUSP26, EEF1A2, EMC10, ENO1, FASTK, FKBP8, GADD45B, GAPDH, GATD3A, GPR37L1, GPX4, HAX1, HEXIM1, JTB, K…
	GO:0022613	GO_BiologicalProcess	ribonucleoprotein complex biogenesis	48	592	558	17940	8.60215	2.58502e-11	2.73495e-08	[DUSP26, EIF3I, EIF3K, EIF4B, HEXIM1, MAPT, MRPL10, NHP2, NOB1, NOP53, PEBP1, PIH1D1, PSMC5, RPL10A, RPL11, RPL13A, RPL15, RPL23A, RPL24, RPL26L1, RPL27, RPL3, RPL35, RPL38, RPL5, RPL6, RPL7A, RPLP0, RPS10, RPS14, RPS15, RPS16, RPS17, RPS2, RPS21, RPS23, RPS27, RPS28, RPS4X, RPS7, RPS8, RPSA, RUVBL2, SNRPE, SRSF5, TNIP1, XAB2, ZNF593]
	GO:0072522	GO_BiologicalProcess	purine-containing compound biosynthetic process	37	592	356	17940	10.3933	2.60332e-11	2.75171e-08	[ACOT7, AK1, ALDOA, ALDOB, ALDOC, ATP5F1A, ATP5F1B, ATP5F1C, ATP5F1D, ATP5F1E, ATP5MC2, ATP5MC3, ATP5ME, ATP5MF, ATP5MG, ATP5PD, ATP5PF, ATP5PO, CCNI, CHCHD10, CNPY2, COX5B, ENO1, GAPDH, GCDH, NME2, PDHA1, PFKL, PGAM1, PGK1, PINK1, PKM, PNPLA6, PPT1, RCVRN, TADA1, TPI1]
	GO:0015078	GO_MolecularFunction	proton transmembrane transporter activity	24	592	157	17885	15.2866	3.27475e-11	3.45814e-08	[ATP5F1A, ATP5F1B, ATP5F1C, ATP5F1D, ATP5F1E, ATP5MC2, ATP5MC3, ATP5ME, ATP5MG, ATP5PD, ATP5PF, ATP5PO, ATP6V0B, ATP6V1B2, ATP6V1F, COX4I1, COX5A, COX5B, COX6A1, COX6C, COX7B, COX7C, NDUFA4, SLC25A22]
	GO:0006414	GO_BiologicalProcess	translational elongation	24	592	160	17940	15	4.92912e-11	5.20022e-08	[EEF1A2, EEF1B2, EEF1D, EEF2, GFM1, MRPL10, MRPL12, MRPL16, MRPL17, MRPL18, MRPL24, MRPL36, MRPL41, MRPL43, MRPL51, MRPL54, MRPL9, MRPS12, MRPS15, MRPS16, RACK1, RPLP1, RPLP2, TCEA2]
	GO:0019538	GO_BiologicalProcess	protein metabolic process	271	592	6684	17940	4.05446	6.18651e-11	6.52058e-08	[AARSD1, AATK, ABHD17A, ADAM11, ADAM15, AGAP2, APBB1, APC2, APOA1, APOC3, ARHGEF2, ASPHD2, ATF4, ATP5IF1, AZIN2, B3GAT2, BACE1, BCAN, BNIP3, CACYBP, CAMK2N1, CAMK2N2, CBX4, CCM2, CCNI, CDC37, CDK5R2, CFD, CHMP1A, CIAO2B, CLTA, CLU, CNPY2, COA3, COL2A1, CST3, DAD1, DAPK3, DBI, DDIT3, DDOST, DELE1, DMTN, DNAJB2, DOHH, DPF1, DTX1, DTX3, DUSP15, DUSP23, DUSP26, EEF1A2, EEF1B2, EEF1D, EEF2, EIF1, EIF3…
	GO:0006793	GO_BiologicalProcess	phosphorus metabolic process	178	592	3864	17940	4.60663	6.37144e-11	6.70913e-08	[AATK, ACOT7, ADAM11, AGAP2, AK1, ALDOA, ALDOB, ALDOC, APC2, APOA1, ARF3, ARHGEF2, ATP1B1, ATP5F1A, ATP5F1B, ATP5F1C, ATP5F1D, ATP5F1E, ATP5IF1, ATP5MC2, ATP5MC3, ATP5ME, ATP5MF, ATP5MG, ATP5PD, ATP5PF, ATP5PO, ATP6V1B2, CAMK2N1, CAMK2N2, CCM2, CCNI, CDC37, CDK5R2, CHCHD10, CKMT1A, CLU, CNP, COX4I1, COX5A, COX5B, COX6A1, COX7C, DAPK3, DBI, DMTN, DUSP15, DUSP23, DUSP26, EEF1A2, EMC10, ENO1, ENTPD4…
	GO:0006164	GO_BiologicalProcess	purine nucleotide biosynthetic process	35	592	333	17940	10.5105	6.65272e-11	6.99866e-08	[ACOT7, AK1, ALDOA, ALDOB, ALDOC, ATP5F1A, ATP5F1B, ATP5F1C, ATP5F1D, ATP5F1E, ATP5MC2, ATP5MC3, ATP5ME, ATP5MF, ATP5MG, ATP5PD, ATP5PF, ATP5PO, CCNI, CHCHD10, COX5B, ENO1, GAPDH, GCDH, NME2, PDHA1, PFKL, PGAM1, PGK1, PINK1, PKM, PPT1, RCVRN, TADA1, TPI1]
	GO:0097458	GO_CellularComponent	neuron part	114	592	2107	19025	5.41054	7.1788e-11	7.54492e-08	[ABHD17A, ACOT7, ACTG1, ADD2, AMIGO1, APBB1, ARHGEF2, ASS1, ATF4, ATP6V1B2, AZIN2, BACE1, BLOC1S3, BNIP3, BRINP2, CADM3, CAMK2N1, CBARP, CCT6A, CDK5R2, CLTA, CLTB, CLU, CNNM4, DBN1, DCTN1, DCTN2, DMTN, DPF1, EEF1A2, EIF4B, FABP7, FEZ1, FLRT1, FSCN1, GLRX3, GLUL, GOT1, HEPACAM, HSPA8, HSPA9, IGFBP7, IGSF21, KCNAB2, LGALS1, MAP3K12, MAP4, MAPK8IP2, MAPRE3, MAPT, NDUFS7, NEFH, NEFL, NEFM, NGEF, NLGN…
	GO:0006996	GO_BiologicalProcess	organelle organization	198	592	4455	17940	4.44444	7.82055e-11	8.21158e-08	[ACTG1, ADD2, ALDOA, AOC1, APBB1, APC2, APOA1, ARHGAP35, ARHGEF10L, ARHGEF2, ARPC1A, ARPC4, ATF4, ATP5F1A, ATP5F1B, ATP5F1C, ATP5F1D, ATP5F1E, ATP5IF1, ATP5MC2, ATP5MC3, ATP5ME, ATP5MF, ATP5MG, ATP5PD, ATP5PF, ATP5PO, BLOC1S3, BNIP3, CACYBP, CBX4, CCNI, CCT4, CCT6A, CCT7, CDC37, CDC42EP4, CHCHD10, CHCHD2, CHMP1A, CLU, CNP, COA3, COX17, DAPK3, DBN1, DCTN1, DCTN2, DDHD2, DMTN, DNAJA3, DPF1, DUSP26,…
	GO:0043232	GO_CellularComponent	intracellular non-membrane-bounded organelle	215	592	4973	19025	4.32335	1.07205e-10	1.12458e-07	[ABCB8, ACOT7, ACTG1, ADD2, AGAP2, AK1, ALDOA, ALDOB, ALDOC, APBB3, APC2, ARHGAP35, ARHGEF2, ARPC1A, ARPC4, ATF4, ATP5F1B, CACYBP, CAMK2N2, CBX1, CC2D1A, CCT4, CCT6A, CCT7, CDC42EP4, CDC42SE1, CFDP1, CHMP1A, CIAO2B, CLTA, CLU, CUTC, DAPK3, DBN1, DCTN1, DCTN2, DCTN6, DDHD2, DENND2A, DMTN, DNAJA3, DPF1, EEF1A2, EEF1D, EEF2, ENO1, FAU, FEZ1, FLII, FNTB, FSCN1, GAPDH, GAS2L1, GATAD2B, GLRX3, GZF1, H2…
	GO:0006796	GO_BiologicalProcess	phosphate-containing compound metabolic process	176	592	3831	17940	4.5941	1.12446e-10	1.17844e-07	[AATK, ACOT7, ADAM11, AGAP2, AK1, ALDOA, ALDOB, ALDOC, APC2, APOA1, ARF3, ARHGEF2, ATP1B1, ATP5F1A, ATP5F1B, ATP5F1C, ATP5F1D, ATP5F1E, ATP5IF1, ATP5MC2, ATP5MC3, ATP5ME, ATP5MF, ATP5MG, ATP5PD, ATP5PF, ATP5PO, ATP6V1B2, CAMK2N1, CAMK2N2, CCM2, CCNI, CDC37, CDK5R2, CHCHD10, CKMT1A, CLU, CNP, COX4I1, COX5A, COX5B, COX6A1, COX7C, DAPK3, DBI, DMTN, DUSP15, DUSP23, DUSP26, EEF1A2, EMC10, ENO1, ENTPD4…
	GO:0009152	GO_BiologicalProcess	purine ribonucleotide biosynthetic process	33	592	307	17940	10.7492	1.3048e-10	1.36613e-07	[ACOT7, AK1, ALDOA, ALDOB, ALDOC, ATP5F1A, ATP5F1B, ATP5F1C, ATP5F1D, ATP5F1E, ATP5MC2, ATP5MC3, ATP5ME, ATP5MF, ATP5MG, ATP5PD, ATP5PF, ATP5PO, CCNI, CHCHD10, COX5B, ENO1, GAPDH, GCDH, NME2, PDHA1, PFKL, PGAM1, PGK1, PINK1, PKM, PPT1, TPI1]
	GO:0009260	GO_BiologicalProcess	ribonucleotide biosynthetic process	34	592	324	17940	10.4938	1.30756e-10	1.36771e-07	[ACOT7, AK1, ALDOA, ALDOB, ALDOC, ATP5F1A, ATP5F1B, ATP5F1C, ATP5F1D, ATP5F1E, ATP5MC2, ATP5MC3, ATP5ME, ATP5MF, ATP5MG, ATP5PD, ATP5PF, ATP5PO, CCNI, CHCHD10, COX5B, ENO1, GAPDH, GCDH, NME2, PDHA1, PFKL, PGAM1, PGK1, PINK1, PKM, PPT1, TPI1, UPRT]
	GO:0009060	GO_BiologicalProcess	aerobic respiration	18	592	92	17940	19.5652	1.50138e-10	1.56895e-07	[BNIP3, COX4I1, COX5A, COX5B, COX6A1, COX7C, CS, NDUFS7, NDUFS8, NOP53, PDHA1, SDHB, SDHD, SHMT2, SLC25A14, UQCR10, UQCRC1, UQCRH]
	GO:0016651	GO_MolecularFunction	oxidoreductase activity, acting on NAD(P)H	21	592	129	17885	16.2791	1.68014e-10	1.75406e-07	[MRPL41, NDUFA1, NDUFA10, NDUFA2, NDUFA4, NDUFA7, NDUFA8, NDUFAB1, NDUFB10, NDUFB3, NDUFB4, NDUFB6, NDUFB8, NDUFB9, NDUFC2, NDUFS3, NDUFS5, NDUFS7, NDUFS8, NDUFV1, PGK1]
	GO:0019829	GO_MolecularFunction	cation-transporting ATPase activity	16	592	72	17885	22.2222	2.13163e-10	2.22329e-07	[ATP1B1, ATP5F1A, ATP5F1B, ATP5F1C, ATP5F1D, ATP5F1E, ATP5MC2, ATP5MC3, ATP5MG, ATP5PD, ATP5PF, ATP5PO, ATP6V0B, ATP6V1B2, ATP6V1F, PPP4C]
	GO:0010629	GO_BiologicalProcess	negative regulation of gene expression	117	592	2228	17940	5.25135	2.23201e-10	2.32575e-07	[APBB1, ARHGAP35, ATF4, CACYBP, CBX1, CBX4, CC2D1A, CHMP1A, CNPY2, DAPK3, DDIT3, DNAJA3, DPF1, DUSP26, EEF1A2, ENO1, FAU, GAPDH, GATAD2B, GATD3A, GLUL, GZF1, HDAC5, HDGF, HEXIM1, HMGA1, HNRNPM, HSPA8, ID4, IGFBP7, JUND, LIPC, MAPT, MRPL36, MRPS12, NAB2, NAGLU, NOP53, NR2F6, OLIG2, PARK7, PEBP1, PHB, PINK1, PLEKHM2, POLR2E, PPP2R1A, PSMC5, RAB11FIP3, RACK1, RBM14, RPL10A, RPL11, RPL13A, RPL15, RPL…
	GO:0000276	GO_CellularComponent	mitochondrial proton-transporting ATP synthase complex, coupling factor F(o)	8	592	12	19025	66.6667	2.29074e-10	2.38466e-07	[ATP5F1A, ATP5MC2, ATP5MC3, ATP5ME, ATP5MF, ATP5MG, ATP5PD, ATP5PF]
	GO:0046390	GO_BiologicalProcess	ribose phosphate biosynthetic process	34	592	331	17940	10.2719	2.32293e-10	2.41585e-07	[ACOT7, AK1, ALDOA, ALDOB, ALDOC, ATP5F1A, ATP5F1B, ATP5F1C, ATP5F1D, ATP5F1E, ATP5MC2, ATP5MC3, ATP5ME, ATP5MF, ATP5MG, ATP5PD, ATP5PF, ATP5PO, CCNI, CHCHD10, COX5B, ENO1, GAPDH, GCDH, NME2, PDHA1, PFKL, PGAM1, PGK1, PINK1, PKM, PPT1, TPI1, UPRT]
	GO:0000313	GO_CellularComponent	organellar ribosome	18	592	95	19025	18.9474	2.61844e-10	2.72056e-07	[MRPL10, MRPL12, MRPL16, MRPL17, MRPL18, MRPL24, MRPL36, MRPL41, MRPL43, MRPL51, MRPL54, MRPL9, MRPS12, MRPS15, MRPS16, MTG1, NDUFA7, NDUFAB1]
	GO:0005761	GO_CellularComponent	mitochondrial ribosome	18	592	95	19025	18.9474	2.61844e-10	2.72056e-07	[MRPL10, MRPL12, MRPL16, MRPL17, MRPL18, MRPL24, MRPL36, MRPL41, MRPL43, MRPL51, MRPL54, MRPL9, MRPS12, MRPS15, MRPS16, MTG1, NDUFA7, NDUFAB1]
	GO:0022853	GO_MolecularFunction	active ion transmembrane transporter activity	16	592	73	17885	21.9178	2.65702e-10	2.75799e-07	[ATP1B1, ATP5F1A, ATP5F1B, ATP5F1C, ATP5F1D, ATP5F1E, ATP5MC2, ATP5MC3, ATP5MG, ATP5PD, ATP5PF, ATP5PO, ATP6V0B, ATP6V1B2, ATP6V1F, PPP4C]
	GO:0042625	GO_MolecularFunction	ATPase coupled ion transmembrane transporter activity	16	592	73	17885	21.9178	2.65702e-10	2.75799e-07	[ATP1B1, ATP5F1A, ATP5F1B, ATP5F1C, ATP5F1D, ATP5F1E, ATP5MC2, ATP5MC3, ATP5MG, ATP5PD, ATP5PF, ATP5PO, ATP6V0B, ATP6V1B2, ATP6V1F, PPP4C]
	GO:0140053	GO_BiologicalProcess	mitochondrial gene expression	24	592	175	17940	13.7143	3.30934e-10	3.42847e-07	[COA3, GFM1, HSD17B10, MRPL10, MRPL12, MRPL16, MRPL17, MRPL18, MRPL24, MRPL36, MRPL41, MRPL43, MRPL51, MRPL54, MRPL9, MRPS12, MRPS15, MRPS16, MTG1, NDUFA7, SHMT2, SRSF5, TWNK, UQCC2]
	GO:0032543	GO_BiologicalProcess	mitochondrial translation	22	592	147	17940	14.966	3.30649e-10	3.42883e-07	[COA3, GFM1, MRPL10, MRPL12, MRPL16, MRPL17, MRPL18, MRPL24, MRPL36, MRPL41, MRPL43, MRPL51, MRPL54, MRPL9, MRPS12, MRPS15, MRPS16, MTG1, NDUFA7, SHMT2, SRSF5, UQCC2]
	GO:0042254	GO_BiologicalProcess	ribosome biogenesis	34	592	336	17940	10.119	3.46567e-10	3.58697e-07	[MRPL10, NHP2, NOB1, NOP53, PIH1D1, RPL10A, RPL11, RPL15, RPL23A, RPL24, RPL26L1, RPL27, RPL3, RPL35, RPL38, RPL5, RPL6, RPL7A, RPLP0, RPS10, RPS14, RPS15, RPS16, RPS17, RPS2, RPS21, RPS27, RPS28, RPS4X, RPS7, RPS8, RPSA, TNIP1, ZNF593]
	GO:0099132	GO_BiologicalProcess	ATP hydrolysis coupled cation transmembrane transport	15	592	64	17940	23.4375	3.51153e-10	3.63092e-07	[ATP5F1A, ATP5F1B, ATP5F1C, ATP5F1D, ATP5F1E, ATP5MC2, ATP5MC3, ATP5MG, ATP5PD, ATP5PF, ATP5PO, ATP6V0B, ATP6V1B2, ATP6V1F, PPP4C]
	KEGG:04723	KEGG	Retrograde endocannabinoid signaling	22	592	148	7454	14.8649	3.77925e-10	3.90397e-07	[GNG11, NDUFA1, NDUFA10, NDUFA11, NDUFA2, NDUFA4, NDUFA7, NDUFA8, NDUFAB1, NDUFB10, NDUFB3, NDUFB4, NDUFB6, NDUFB8, NDUFB9, NDUFC2, NDUFS3, NDUFS5, NDUFS7, NDUFS8, NDUFV1, PRKCB]
	GO:0000275	GO_CellularComponent	mitochondrial proton-transporting ATP synthase complex, catalytic core F(1)	7	592	9	19025	77.7778	6.07154e-10	6.26582e-07	[ATP5F1A, ATP5F1B, ATP5F1C, ATP5F1D, ATP5F1E, ATP5MC2, ATP5PF]
	GO:0045261	GO_CellularComponent	proton-transporting ATP synthase complex, catalytic core F(1)	7	592	9	19025	77.7778	6.07154e-10	6.26582e-07	[ATP5F1A, ATP5F1B, ATP5F1C, ATP5F1D, ATP5F1E, ATP5MC2, ATP5PF]
	KEGG:04260	KEGG	Cardiac muscle contraction	16	592	78	7454	20.5128	7.5705e-10	7.80519e-07	[ATP1B1, CACNB3, COX4I1, COX5A, COX5B, COX6A1, COX6C, COX7B, COX7C, TPM2, TPM3, UQCR10, UQCRC1, UQCRFS1, UQCRH, UQCRQ]
	GO:0022618	GO_BiologicalProcess	ribonucleoprotein complex assembly	32	592	316	17940	10.1266	1.13365e-09	1.16765e-06	[DUSP26, EIF3I, EIF3K, EIF4B, HEXIM1, MAPT, NOP53, PEBP1, PIH1D1, PSMC5, RPL11, RPL13A, RPL15, RPL23A, RPL24, RPL3, RPL38, RPL5, RPL6, RPLP0, RPS10, RPS14, RPS15, RPS23, RPS27, RPS28, RPSA, RUVBL2, SNRPE, SRSF5, TNIP1, XAB2]
	GO:0045263	GO_CellularComponent	proton-transporting ATP synthase complex, coupling factor F(o)	8	592	14	19025	57.1429	1.31938e-09	1.35764e-06	[ATP5F1A, ATP5MC2, ATP5MC3, ATP5ME, ATP5MF, ATP5MG, ATP5PD, ATP5PF]
	GO:0042255	GO_BiologicalProcess	ribosome assembly	16	592	81	17940	19.7531	1.36338e-09	1.40155e-06	[NOP53, RPL11, RPL15, RPL23A, RPL24, RPL3, RPL38, RPL5, RPL6, RPLP0, RPS10, RPS14, RPS15, RPS27, RPS28, RPSA]
	GO:0009055	GO_MolecularFunction	electron transfer activity	20	592	136	17885	14.7059	2.88785e-09	2.96582e-06	[ALDH4A1, CCNI, COX4I1, COX5A, COX5B, COX6A1, COX6C, COX7B, COX7C, GLRX3, NDUFA4, NDUFS3, SDHB, SDHD, SH3BGRL3, UQCR10, UQCRC1, UQCRFS1, UQCRH, UQCRQ]
	GO:0005758	GO_CellularComponent	mitochondrial intermembrane space	17	592	97	19025	17.5258	2.89696e-09	2.97228e-06	[CHCHD10, CHCHD2, COX17, HAX1, NDUFA8, NDUFS5, PARK7, PINK1, PPOX, SHMT2, SOD1, SUOX, THOP1, TIMM10, TIMM10B, TIMM13, UQCC2]
	GO:0048519	GO_BiologicalProcess	negative regulation of biological process	245	592	6089	17940	4.02365	3.28964e-09	3.37188e-06	[ABHD17A, ADAM15, ADD2, AGAP2, AK1, ALDOC, AOAH, APBB1, APC2, APOA1, APOC3, ARHGAP35, ARHGDIG, ARHGEF2, ASS1, ATF4, ATP5F1A, ATP5F1B, ATP5IF1, ATP5MC2, ATP5PF, AZIN2, BACE1, BNIP3, BRINP2, CACNB3, CACYBP, CAMK2N1, CAMK2N2, CBARP, CBX1, CBX4, CC2D1A, CCM2, CDC42SE1, CFDP1, CHMP1A, CLU, CNPY2, COL1A1, COL2A1, CST3, DAD1, DAPK3, DDIT3, DMTN, DNAJA3, DNAJB2, DPF1, DTX1, DUSP26, EEF1A2, ENO1, EVI5L, F…
	GO:0071826	GO_BiologicalProcess	ribonucleoprotein complex subunit organization	32	592	330	17940	9.69697	3.3232e-09	3.40296e-06	[DUSP26, EIF3I, EIF3K, EIF4B, HEXIM1, MAPT, NOP53, PEBP1, PIH1D1, PSMC5, RPL11, RPL13A, RPL15, RPL23A, RPL24, RPL3, RPL38, RPL5, RPL6, RPLP0, RPS10, RPS14, RPS15, RPS23, RPS27, RPS28, RPSA, RUVBL2, SNRPE, SRSF5, TNIP1, XAB2]
	GO:0009165	GO_BiologicalProcess	nucleotide biosynthetic process	38	592	443	17940	8.57788	3.5435e-09	3.625e-06	[ACOT7, AK1, ALDOA, ALDOB, ALDOC, ATP5F1A, ATP5F1B, ATP5F1C, ATP5F1D, ATP5F1E, ATP5MC2, ATP5MC3, ATP5ME, ATP5MF, ATP5MG, ATP5PD, ATP5PF, ATP5PO, CCNI, CHCHD10, COX5B, ENO1, FAM160A2, GAPDH, GCDH, NME2, NMRK2, PDHA1, PFKL, PGAM1, PGK1, PINK1, PKM, PPT1, RCVRN, TADA1, TPI1, UPRT]
	GO:0007006	GO_BiologicalProcess	mitochondrial membrane organization	22	592	167	17940	13.1737	3.90161e-09	3.98744e-06	[ATF4, ATP5F1A, ATP5F1B, ATP5F1C, ATP5F1D, ATP5F1E, ATP5IF1, ATP5MC2, ATP5MC3, ATP5ME, ATP5MF, ATP5MG, ATP5PD, ATP5PF, ATP5PO, BNIP3, CNP, PINK1, ROMO1, SLC25A5, TIMM10, TIMM13]
	GO:0043624	GO_BiologicalProcess	cellular protein complex disassembly	27	592	246	17940	10.9756	4.05839e-09	4.14362e-06	[ADD2, APC2, ARHGEF2, DMTN, HSPA8, MID1IP1, MRPL10, MRPL12, MRPL16, MRPL17, MRPL18, MRPL24, MRPL36, MRPL41, MRPL43, MRPL51, MRPL54, MRPL9, MRPS12, MRPS15, MRPS16, NAPB, NSF, PPP1R9B, SPTBN2, SPTBN4, STMN3]
	GO:0015672	GO_BiologicalProcess	monovalent inorganic cation transport	46	592	607	17940	7.57825	4.14533e-09	4.22824e-06	[AMIGO1, ATF4, ATP1B1, ATP5F1A, ATP5F1B, ATP5F1C, ATP5F1D, ATP5F1E, ATP5MC2, ATP5MC3, ATP5ME, ATP5MF, ATP5MG, ATP5PD, ATP5PF, ATP5PO, ATP6V0B, ATP6V1B2, ATP6V1F, CCNI, CLU, CNNM4, COX17, COX4I1, COX5A, COX5B, COX6A1, COX6C, COX7B, COX7C, FGF12, HCN2, KCNAB2, KCNH2, LGALS1, NDUFA4, NDUFS7, NSF, PARK7, PPOX, SLC25A14, SLC25A22, SLC3A2, SPTBN4, UBL7, WWP2]
	GO:1901293	GO_BiologicalProcess	nucleoside phosphate biosynthetic process	38	592	446	17940	8.52018	4.26689e-09	4.34797e-06	[ACOT7, AK1, ALDOA, ALDOB, ALDOC, ATP5F1A, ATP5F1B, ATP5F1C, ATP5F1D, ATP5F1E, ATP5MC2, ATP5MC3, ATP5ME, ATP5MF, ATP5MG, ATP5PD, ATP5PF, ATP5PO, CCNI, CHCHD10, COX5B, ENO1, FAM160A2, GAPDH, GCDH, NME2, NMRK2, PDHA1, PFKL, PGAM1, PGK1, PINK1, PKM, PPT1, RCVRN, TADA1, TPI1, UPRT]
	KEGG:00010	KEGG	Glycolysis / Gluconeogenesis	14	592	68	7454	20.5882	8.33059e-09	8.48054e-06	[ALDH3A2, ALDH7A1, ALDOA, ALDOB, ALDOC, ENO1, GAPDH, LDHB, PDHA1, PFKL, PGAM1, PGK1, PKM, TPI1]
	GO:0033178	GO_CellularComponent	proton-transporting two-sector ATPase complex, catalytic domain	9	592	24	19025	37.5	1.30777e-08	1.33e-05	[ATP5F1A, ATP5F1B, ATP5F1C, ATP5F1D, ATP5F1E, ATP5MC2, ATP5PF, ATP6V1B2, ATP6V1F]
	GO:0042273	GO_BiologicalProcess	ribosomal large subunit biogenesis	15	592	83	17940	18.0723	1.60332e-08	1.62898e-05	[NHP2, NOP53, RPL10A, RPL11, RPL15, RPL23A, RPL24, RPL26L1, RPL3, RPL35, RPL38, RPL5, RPL6, RPL7A, RPLP0]
	GO:0019899	GO_MolecularFunction	enzyme binding	131	592	2776	17885	4.71902	1.78789e-08	1.81471e-05	[ACTG1, ADD2, AGAP2, ALDOB, APC2, APOA1, ARHGDIG, ARHGEF10L, ARHGEF2, ARPC4, ATF4, ATP1B1, ATP5IF1, BACE1, BNIP3, CACNB3, CACYBP, CAMK2N1, CAMK2N2, CAMTA2, CBX1, CBX4, CCNI, CDC37, CDC42EP4, CDC42SE1, CLTA, CLU, COL1A1, CST3, DAPK3, DCTN1, DCTN2, DDOST, DENND2A, DTX1, DUSP26, EEF1A2, EEF2, ENO1, EVI5L, GATD3A, GLRX3, GLUL, GPX4, HDAC5, HINT1, HMGA1, HSPA8, HSPA9, IGFBP7, JTB, JUND, KCNH2, LAMTOR5…
	GO:0070125	GO_BiologicalProcess	mitochondrial translational elongation	16	592	96	17940	16.6667	1.79106e-08	1.81613e-05	[GFM1, MRPL10, MRPL12, MRPL16, MRPL17, MRPL18, MRPL24, MRPL36, MRPL41, MRPL43, MRPL51, MRPL54, MRPL9, MRPS12, MRPS15, MRPS16]
	GO:0033177	GO_CellularComponent	proton-transporting two-sector ATPase complex, proton-transporting domain	9	592	25	19025	36	1.99056e-08	2.01644e-05	[ATP5F1A, ATP5MC2, ATP5MC3, ATP5ME, ATP5MF, ATP5MG, ATP5PD, ATP5PF, ATP6V0B]
	GO:0022411	GO_BiologicalProcess	cellular component disassembly	46	592	634	17940	7.25552	2.07188e-08	2.09674e-05	[ADAM15, ADD2, APC2, ARHGEF2, ATP5IF1, BNIP3, CDC37, CHMP1A, CST3, DCTN1, DMTN, FSCN1, HAX1, HMGA1, HSPA8, MID1IP1, MRPL10, MRPL12, MRPL16, MRPL17, MRPL18, MRPL24, MRPL36, MRPL41, MRPL43, MRPL51, MRPL54, MRPL9, MRPS12, MRPS15, MRPS16, NAPB, NSF, PAM16, PARK7, PINK1, PPP1R9B, PRKCB, RPL17, RPL23, SPTBN2, SPTBN4, SREBF1, STMN3, TOMM7, WDR45]
	GO:0031970	GO_CellularComponent	organelle envelope lumen	17	592	111	19025	15.3153	2.39103e-08	2.41733e-05	[CHCHD10, CHCHD2, COX17, HAX1, NDUFA8, NDUFS5, PARK7, PINK1, PPOX, SHMT2, SOD1, SUOX, THOP1, TIMM10, TIMM10B, TIMM13, UQCC2]
	GO:0000315	GO_CellularComponent	organellar large ribosomal subunit	13	592	63	19025	20.6349	2.76721e-08	2.79488e-05	[MRPL10, MRPL12, MRPL16, MRPL17, MRPL18, MRPL24, MRPL36, MRPL41, MRPL43, MRPL51, MRPL54, MRPL9, NDUFAB1]
	GO:0005762	GO_CellularComponent	mitochondrial large ribosomal subunit	13	592	63	19025	20.6349	2.76721e-08	2.79488e-05	[MRPL10, MRPL12, MRPL16, MRPL17, MRPL18, MRPL24, MRPL36, MRPL41, MRPL43, MRPL51, MRPL54, MRPL9, NDUFAB1]
	GO:0009892	GO_BiologicalProcess	negative regulation of metabolic process	156	592	3515	17940	4.43812	2.86079e-08	2.88654e-05	[AGAP2, ALDOC, APBB1, APC2, APOC3, ARHGAP35, ATF4, AZIN2, BNIP3, CACYBP, CAMK2N1, CAMK2N2, CBX1, CBX4, CC2D1A, CHMP1A, CLU, CNPY2, CST3, DAPK3, DDIT3, DMTN, DNAJA3, DPF1, DUSP26, EEF1A2, ENO1, FAU, FEZ1, FKBP8, FMC1, GADD45B, GAPDH, GATAD2B, GATD3A, GLUL, GOT1, GZF1, HDAC5, HDGF, HEXIM1, HMGA1, HNRNPM, HSPA8, ID4, IGFBP7, JUND, LAMTOR5, LIPC, MANF, MAPT, MRPL36, MRPS12, NAB2, NAGLU, NOP53, NR2F6,…
	GO:0032984	GO_BiologicalProcess	protein-containing complex disassembly	32	592	370	17940	8.64865	5.14535e-08	5.18652e-05	[ADD2, APC2, ARHGEF2, BNIP3, CHMP1A, DMTN, HMGA1, HSPA8, MID1IP1, MRPL10, MRPL12, MRPL16, MRPL17, MRPL18, MRPL24, MRPL36, MRPL41, MRPL43, MRPL51, MRPL54, MRPL9, MRPS12, MRPS15, MRPS16, NAPB, NSF, PPP1R9B, RPL17, RPL23, SPTBN2, SPTBN4, STMN3]
	GO:0044297	GO_CellularComponent	cell body	49	592	729	19025	6.72154	6.53819e-08	6.58395e-05	[AMIGO1, APBB1, ARHGEF2, ASS1, AZIN2, BACE1, BRINP2, CAMK2N1, CCT4, CCT6A, CCT7, CLU, CNNM4, DCTN1, EEF1A2, EIF4B, FABP7, FLRT1, GLUL, HSPA9, LGALS1, MAPK8IP2, MAPT, NDUFS7, NRGN, NSMF, PARK7, PDE1B, PEBP1, PGRMC1, PINK1, POLR2E, PPP1R9B, PPT1, RACK1, RAP1GAP, RPL28, RPSA, SEZ6, SNPH, SOD1, SPTBN2, SPTBN4, SYT7, TADA1, TPM3, TUBB3, UBB, UBXN1]
	GO:0010605	GO_BiologicalProcess	negative regulation of macromolecule metabolic process	144	592	3229	17940	4.45958	9.39463e-08	9.451e-05	[AGAP2, APBB1, ARHGAP35, ATF4, AZIN2, CACYBP, CAMK2N1, CAMK2N2, CBX1, CBX4, CC2D1A, CHMP1A, CLU, CNPY2, CST3, DAPK3, DDIT3, DMTN, DNAJA3, DPF1, DUSP26, EEF1A2, ENO1, FAU, FKBP8, GADD45B, GAPDH, GATAD2B, GATD3A, GLUL, GZF1, HDAC5, HDGF, HEXIM1, HMGA1, HNRNPM, HSPA8, ID4, IGFBP7, JUND, LAMTOR5, LIPC, MANF, MAPT, MRPL36, MRPS12, NAB2, NAGLU, NOP53, NR2F6, NUP62, OLIG2, PAM16, PARD6A, PARK7, PEBP1, P…
	GO:0036477	GO_CellularComponent	somatodendritic compartment	63	592	1062	19025	5.9322	9.60288e-08	9.6509e-05	[ABHD17A, AMIGO1, APBB1, ARHGEF2, ASS1, ATF4, AZIN2, BACE1, BNIP3, BRINP2, CAMK2N1, CCT6A, CLU, CNNM4, DBN1, DCTN1, EEF1A2, EIF4B, FABP7, FEZ1, FLRT1, GLRX3, GLUL, HSPA8, HSPA9, IGFBP7, LGALS1, MAPK8IP2, MAPT, NDUFS7, NRGN, NSF, NSMF, OSBP2, PALM, PDE1B, PEBP1, PGRMC1, POLR2E, PPOX, PPP1R9B, PPP2R1A, PPT1, RACK1, RAP1GAP, RCVRN, RPL28, RPSA, SEZ6, SMOX, SNPH, SOD1, SPTBN2, SPTBN4, SYT7, TADA1, TP…
	GO:0000027	GO_BiologicalProcess	ribosomal large subunit assembly	10	592	38	17940	26.3158	9.63642e-08	9.67497e-05	[NOP53, RPL11, RPL15, RPL23A, RPL24, RPL3, RPL38, RPL5, RPL6, RPLP0]
	GO:0014069	GO_CellularComponent	postsynaptic density	34	592	422	19025	8.05687	1.09745e-07	0.000110074	[ABHD17A, ADD2, ARHGEF2, BNIP3, CAMK2N1, DBN1, DMTN, FEZ1, HSPA8, KCNAB2, MAP4, MAPK8IP2, NEFH, NRGN, NSF, NSMF, PALM, PHB, PPP1R9B, RPL17, RPL23, RPL38, RPL6, RPL8, RPL9, RPLP0, RPS13, RPS14, RPS25, RPS27, RPS3, RUSC1, SH2D5, SLC6A9]
	GO:0045277	GO_CellularComponent	respiratory chain complex IV	8	592	22	19025	36.3636	1.14173e-07	0.000114402	[COX4I1, COX5A, COX5B, COX6A1, COX7B, COX7C, NDUFA4, UQCRFS1]
	GO:0032279	GO_CellularComponent	asymmetric synapse	34	592	426	19025	7.98122	1.37365e-07	0.000137503	[ABHD17A, ADD2, ARHGEF2, BNIP3, CAMK2N1, DBN1, DMTN, FEZ1, HSPA8, KCNAB2, MAP4, MAPK8IP2, NEFH, NRGN, NSF, NSMF, PALM, PHB, PPP1R9B, RPL17, RPL23, RPL38, RPL6, RPL8, RPL9, RPLP0, RPS13, RPS14, RPS25, RPS27, RPS3, RUSC1, SH2D5, SLC6A9]
	GO:0070126	GO_BiologicalProcess	mitochondrial translational termination	15	592	97	17940	15.4639	1.39814e-07	0.000139814	[MRPL10, MRPL12, MRPL16, MRPL17, MRPL18, MRPL24, MRPL36, MRPL41, MRPL43, MRPL51, MRPL54, MRPL9, MRPS12, MRPS15, MRPS16]
	GO:0099572	GO_CellularComponent	postsynaptic specialization	35	592	448	19025	7.8125	1.5074e-07	0.000150589	[ABHD17A, ADD2, ARHGEF2, BNIP3, CAMK2N1, DBN1, DMTN, FEZ1, HSPA8, KCNAB2, MAP4, MAPK8IP2, NEFH, NLGN2, NRGN, NSF, NSMF, PALM, PHB, PPP1R9B, RPL17, RPL23, RPL38, RPL6, RPL8, RPL9, RPLP0, RPS13, RPS14, RPS25, RPS27, RPS3, RUSC1, SH2D5, SLC6A9]
	GO:0006735	GO_BiologicalProcess	NADH regeneration	10	592	40	17940	25	1.63916e-07	0.000163588	[ALDOA, ALDOB, ALDOC, ENO1, GAPDH, PFKL, PGAM1, PGK1, PKM, TPI1]
	GO:0061621	GO_BiologicalProcess	canonical glycolysis	10	592	40	17940	25	1.63916e-07	0.000163588	[ALDOA, ALDOB, ALDOC, ENO1, GAPDH, PFKL, PGAM1, PGK1, PKM, TPI1]
	GO:0061718	GO_BiologicalProcess	glucose catabolic process to pyruvate	10	592	40	17940	25	1.63916e-07	0.000163588	[ALDOA, ALDOB, ALDOC, ENO1, GAPDH, PFKL, PGAM1, PGK1, PKM, TPI1]
	GO:0061615	GO_BiologicalProcess	glycolytic process through fructose-6-phosphate	10	592	41	17940	24.3902	2.11153e-07	0.00021052	[ALDOA, ALDOB, ALDOC, ENO1, GAPDH, PFKL, PGAM1, PGK1, PKM, TPI1]
	GO:0061620	GO_BiologicalProcess	glycolytic process through glucose-6-phosphate	10	592	41	17940	24.3902	2.11153e-07	0.00021052	[ALDOA, ALDOB, ALDOC, ENO1, GAPDH, PFKL, PGAM1, PGK1, PKM, TPI1]
	GO:0098794	GO_CellularComponent	postsynapse	50	592	782	19025	6.39386	2.1793e-07	0.000217058	[ABHD17A, ADD2, APBB1, APC2, ARHGEF2, BNIP3, CAMK2N1, CCT6A, CLTA, CLTB, DBN1, DMTN, DNAJA3, EIF4B, FEZ1, HSPA8, IGSF21, KCNAB2, MAP4, MAPK8IP2, MAPT, NEFH, NEFL, NLGN2, NRGN, NSF, NSMF, PALM, PHB, PPOX, PPP1R9B, PSMC5, RPL17, RPL23, RPL38, RPL6, RPL8, RPL9, RPLP0, RPS13, RPS14, RPS25, RPS27, RPS3, RUSC1, SEZ6, SH2D5, SLC6A9, SPTBN2, TMUB1]
	GO:0043025	GO_CellularComponent	neuronal cell body	44	592	647	19025	6.80062	2.77135e-07	0.00027575	[AMIGO1, APBB1, ARHGEF2, ASS1, AZIN2, BACE1, BRINP2, CAMK2N1, CCT6A, CLU, CNNM4, DCTN1, EEF1A2, EIF4B, FABP7, FLRT1, GLUL, HSPA9, LGALS1, MAPK8IP2, MAPT, NDUFS7, NRGN, NSMF, PDE1B, PEBP1, PGRMC1, POLR2E, PPP1R9B, PPT1, RACK1, RAP1GAP, RPSA, SEZ6, SNPH, SOD1, SPTBN2, SPTBN4, SYT7, TADA1, TPM3, TUBB3, UBB, UBXN1]
	GO:0006734	GO_BiologicalProcess	NADH metabolic process	11	592	54	17940	20.3704	3.75109e-07	0.000372859	[ALDOA, ALDOB, ALDOC, ENO1, GAPDH, NUDT17, PFKL, PGAM1, PGK1, PKM, TPI1]
	GO:0043532	GO_MolecularFunction	angiostatin binding	5	592	7	17885	71.4286	4.2218e-07	0.000419225	[ATP5F1A, ATP5F1B, ATP5IF1, ATP5MC2, ATP5PF]
	GO:0070180	GO_MolecularFunction	large ribosomal subunit rRNA binding	5	592	7	17885	71.4286	4.2218e-07	0.000419225	[RPL17, RPL19, RPL23, RPL23A, RPLP0]
	GO:0005751	GO_CellularComponent	mitochondrial respiratory chain complex IV	7	592	18	19025	38.8889	4.26365e-07	0.000422954	[COX4I1, COX5A, COX5B, COX6A1, COX7C, NDUFA4, UQCRFS1]
	GO:0042274	GO_BiologicalProcess	ribosomal small subunit biogenesis	13	592	82	17940	15.8537	7.0907e-07	0.000702689	[NOB1, RPL38, RPS10, RPS14, RPS15, RPS16, RPS17, RPS21, RPS27, RPS28, RPS7, RPS8, RPSA]
	GO:0050821	GO_BiologicalProcess	protein stabilization	22	592	223	17940	9.86547	7.15437e-07	0.000708283	[APOA1, ATP1B1, CCT4, CCT6A, CCT7, CDC37, CLU, DBI, GAPDH, HYPK, NOP53, PARK7, PFN1, PHB, PINK1, RPL11, RPL17, RPL23, RPL5, RPS7, SMOX, VPS51]
	GO:0006007	GO_BiologicalProcess	glucose catabolic process	10	592	47	17940	21.2766	8.32711e-07	0.000823551	[ALDOA, ALDOB, ALDOC, ENO1, GAPDH, PFKL, PGAM1, PGK1, PKM, TPI1]
	GO:0006364	GO_BiologicalProcess	rRNA processing	23	592	244	17940	9.42623	8.95362e-07	0.000884618	[NHP2, NOB1, NOP53, PIH1D1, RPL10A, RPL11, RPL27, RPL35, RPL5, RPL7A, RPS14, RPS15, RPS16, RPS17, RPS2, RPS21, RPS27, RPS28, RPS4X, RPS7, RPS8, RPSA, TNIP1]
	GO:0006415	GO_BiologicalProcess	translational termination	15	592	112	17940	13.3929	9.46976e-07	0.000934665	[MRPL10, MRPL12, MRPL16, MRPL17, MRPL18, MRPL24, MRPL36, MRPL41, MRPL43, MRPL51, MRPL54, MRPL9, MRPS12, MRPS15, MRPS16]
	GO:0031647	GO_BiologicalProcess	regulation of protein stability	28	592	345	17940	8.11594	1.26507e-06	0.00124736	[APOA1, ATP1B1, CCT4, CCT6A, CCT7, CDC37, CLU, DBI, GAPDH, HSPA8, HYPK, NOP53, PARK7, PFN1, PHB, PINK1, RAD23A, RPL11, RPL17, RPL23, RPL5, RPS7, SMOX, SREBF1, STUB1, TOMM7, VPS51, XBP1]
	GO:1901565	GO_BiologicalProcess	organonitrogen compound catabolic process	79	592	1553	17940	5.08693	1.35308e-06	0.00133278	[ABHD17A, ACOT7, AGAP2, ALDH4A1, ALDH7A1, AOC1, APC2, ATP5IF1, AZIN2, BACE1, BCAN, BNIP3, CARNS1, CLTA, CLU, CST3, DBI, DDIT3, DNAJB2, EEF1A2, ENTPD4, GBA2, GCDH, GLUL, GOT1, GPX4, HINT1, HSD17B10, HSPA8, HSPA9, KEAP1, LIPC, NAGLU, NCAN, NOP53, NSF, NUDT17, OSBPL7, PARK7, PHB, PINK1, PNPLA6, POLR2E, PPT1, PSMA5, PSMB4, PSMB6, PSMC3, PSMC5, PSMD7, RACK1, RAD23A, RPL11, RPL17, RPL23, RPL5, RPS27A, …
	GO:1901137	GO_BiologicalProcess	carbohydrate derivative biosynthetic process	52	592	879	17940	5.91581	1.62412e-06	0.00159813	[ACOT7, AK1, ALDOA, ALDOB, ALDOC, ATP5F1A, ATP5F1B, ATP5F1C, ATP5F1D, ATP5F1E, ATP5MC2, ATP5MC3, ATP5ME, ATP5MF, ATP5MG, ATP5PD, ATP5PF, ATP5PO, B3GAT2, BCAN, CCNI, CHCHD10, CNPY2, COX5B, DAD1, DDOST, ENO1, GAPDH, GCDH, GLCE, GPX4, MGAT5B, MPI, NCAN, NDUFAB1, NME2, OST4, PDHA1, PFKL, PGAM1, PGK1, PINK1, PKM, PNPLA6, PPT1, SLC35A2, SLC6A9, TADA1, TNIP1, TPI1, TRMT12, UPRT]
	GO:0019674	GO_BiologicalProcess	NAD metabolic process	14	592	103	17940	13.5922	1.8167e-06	0.00178581	[ALDOA, ALDOB, ALDOC, ENO1, FAM160A2, GAPDH, NMRK2, NUDT17, PFKL, PGAM1, PGK1, PKM, PNPLA6, TPI1]
	GO:0043005	GO_CellularComponent	neuron projection	81	592	1618	19025	5.00618	2.13231e-06	0.00209393	[ABHD17A, ACOT7, ACTG1, AMIGO1, APBB1, ARHGEF2, ASS1, ATF4, AZIN2, BACE1, BLOC1S3, BNIP3, BRINP2, CAMK2N1, CBARP, CCT6A, CDK5R2, CLU, CNNM4, DBN1, DCTN1, DCTN2, EIF4B, FEZ1, FLRT1, FSCN1, GLRX3, GLUL, GOT1, HEPACAM, HSPA8, IGFBP7, KCNAB2, MAP3K12, MAP4, MAPRE3, MAPT, NDUFS7, NEFH, NEFL, NEFM, NGEF, NRGN, NSF, NSMF, OSBP2, PALM, PARK7, PEBP1, PGRMC1, PINK1, PLEKHM2, POLR2E, PPOX, PPP1R9B, PPP2R1A,…
	GO:0042626	GO_MolecularFunction	ATPase activity, coupled to transmembrane movement of substances	17	592	152	17885	11.1842	2.37067e-06	0.00232563	[ABCB8, ATP1B1, ATP5F1A, ATP5F1B, ATP5F1C, ATP5F1D, ATP5F1E, ATP5MC2, ATP5MC3, ATP5MG, ATP5PD, ATP5PF, ATP5PO, ATP6V0B, ATP6V1B2, ATP6V1F, PPP4C]
	GO:0006122	GO_BiologicalProcess	mitochondrial electron transport, ubiquinol to cytochrome c	6	592	15	17940	40	2.44663e-06	0.0023977	[CCNI, UQCR10, UQCRC1, UQCRFS1, UQCRH, UQCRQ]
	GO:0004129	GO_MolecularFunction	cytochrome-c oxidase activity	8	592	32	17885	25	2.89985e-06	0.00283895	[COX4I1, COX5A, COX5B, COX6A1, COX6C, COX7B, COX7C, NDUFA4]
	GO:0015002	GO_MolecularFunction	heme-copper terminal oxidase activity	8	592	32	17885	25	2.89985e-06	0.00283895	[COX4I1, COX5A, COX5B, COX6A1, COX6C, COX7B, COX7C, NDUFA4]
	GO:0016676	GO_MolecularFunction	oxidoreductase activity, acting on a heme group of donors, oxygen as acceptor	8	592	32	17885	25	2.89985e-06	0.00283895	[COX4I1, COX5A, COX5B, COX6A1, COX6C, COX7B, COX7C, NDUFA4]
	GO:0009435	GO_BiologicalProcess	NAD biosynthetic process	12	592	81	17940	14.8148	3.9569e-06	0.00386985	[ALDOA, ALDOB, ALDOC, ENO1, FAM160A2, GAPDH, NMRK2, PFKL, PGAM1, PGK1, PKM, TPI1]
	GO:0043436	GO_BiologicalProcess	oxoacid metabolic process	70	592	1365	17940	5.12821	3.97957e-06	0.00388406	[AARSD1, ACOT7, ALDH3A2, ALDH4A1, ALDH7A1, ALDOA, ALDOB, ALDOC, AOAH, AOC1, APC2, APOC3, ASS1, ATF4, AZIN2, BCAN, CARNS1, CKMT1A, CNPY2, CS, ENO1, FABP3, FARSA, GAPDH, GBA2, GCDH, GLCE, GLUL, GOT1, GPX4, GSTA1, HADHA, HADHB, HSD17B10, LDHB, LIPC, MARS2, MGST3, MID1IP1, NCAN, NDUFAB1, OSBP2, OSBPL7, P4HTM, PADI1, PARK7, PDHA1, PFKL, PGAM1, PGK1, PKM, PPA1, PPOX, PRUNE1, PSPH, SARS2, SCAP, SCARB2, …
	GO:0000028	GO_BiologicalProcess	ribosomal small subunit assembly	7	592	24	17940	29.1667	3.97908e-06	0.00388756	[RPL38, RPS10, RPS14, RPS15, RPS27, RPS28, RPSA]
	GO:0044283	GO_BiologicalProcess	small molecule biosynthetic process	54	592	960	17940	5.625	4.59265e-06	0.00447784	[ACOT7, ALDOA, ALDOB, ALDOC, APC2, APOA1, APOC3, ASS1, ATF4, BCAN, CARNS1, CNP, CNPY2, ENO1, ENTPD4, GAPDH, GLUL, GOT1, GPX4, GSTA1, HADHB, HINT1, KCNH2, LIPC, MGST3, MID1IP1, NCAN, NDUFAB1, NME2, NPDC1, NUDT17, OSBP2, OSBPL7, PARK7, PFKL, PGAM1, PGK1, PGP, PKM, PMVK, PNPLA6, PPOX, PSPH, SCAP, SDHB, SEPHS1, SHMT2, SLC25A11, SOD1, SREBF1, TADA1, TPI1, UPRT, XBP1]
	GO:0008121	GO_MolecularFunction	ubiquinol-cytochrome-c reductase activity	5	592	10	17885	50	4.70811e-06	0.0045857	[UQCR10, UQCRC1, UQCRFS1, UQCRH, UQCRQ]
	GO:0016681	GO_MolecularFunction	oxidoreductase activity, acting on diphenols and related substances as donors, cytochrome as acceptor	5	592	10	17885	50	4.70811e-06	0.0045857	[UQCR10, UQCRC1, UQCRFS1, UQCRH, UQCRQ]
	GO:1990948	GO_MolecularFunction	ubiquitin ligase inhibitor activity	5	592	10	17885	50	4.70811e-06	0.0045857	[RPL11, RPL17, RPL23, RPL5, RPS7]
	GO:0016675	GO_MolecularFunction	oxidoreductase activity, acting on a heme group of donors	8	592	34	17885	23.5294	4.75377e-06	0.00462542	[COX4I1, COX5A, COX5B, COX6A1, COX6C, COX7B, COX7C, NDUFA4]
	GO:0015405	GO_MolecularFunction	P-P-bond-hydrolysis-driven transmembrane transporter activity	17	592	160	17885	10.625	4.79367e-06	0.00465945	[ABCB8, ATP1B1, ATP5F1A, ATP5F1B, ATP5F1C, ATP5F1D, ATP5F1E, ATP5MC2, ATP5MC3, ATP5MG, ATP5PD, ATP5PF, ATP5PO, ATP6V0B, ATP6V1B2, ATP6V1F, PPP4C]
	GO:0019320	GO_BiologicalProcess	hexose catabolic process	11	592	69	17940	15.942	4.80495e-06	0.0046656	[ALDOA, ALDOB, ALDOC, ENO1, GAPDH, PFKL, PGAM1, PGK1, PKM, TKFC, TPI1]
	GO:0015077	GO_MolecularFunction	monovalent inorganic cation transmembrane transporter activity	32	592	449	17885	7.12695	5.10116e-06	0.00494812	[ATP1B1, ATP5F1A, ATP5F1B, ATP5F1C, ATP5F1D, ATP5F1E, ATP5MC2, ATP5MC3, ATP5ME, ATP5MG, ATP5PD, ATP5PF, ATP5PO, ATP6V0B, ATP6V1B2, ATP6V1F, CLU, CNNM4, COX4I1, COX5A, COX5B, COX6A1, COX6C, COX7B, COX7C, HCN2, KCNAB2, KCNH2, NDUFA4, SLC25A22, SLC3A2, SLC6A9]
	GO:0015399	GO_MolecularFunction	primary active transmembrane transporter activity	17	592	161	17885	10.559	5.21685e-06	0.00505513	[ABCB8, ATP1B1, ATP5F1A, ATP5F1B, ATP5F1C, ATP5F1D, ATP5F1E, ATP5MC2, ATP5MC3, ATP5MG, ATP5PD, ATP5PF, ATP5PO, ATP6V0B, ATP6V1B2, ATP6V1F, PPP4C]
	GO:0016072	GO_BiologicalProcess	rRNA metabolic process	24	592	291	17940	8.24742	5.49358e-06	0.00531779	[MAPT, NHP2, NOB1, NOP53, PIH1D1, RPL10A, RPL11, RPL27, RPL35, RPL5, RPL7A, RPS14, RPS15, RPS16, RPS17, RPS2, RPS21, RPS27, RPS28, RPS4X, RPS7, RPS8, RPSA, TNIP1]
	GO:0019752	GO_BiologicalProcess	carboxylic acid metabolic process	66	592	1264	17940	5.22152	5.72431e-06	0.00553541	[AARSD1, ACOT7, ALDH3A2, ALDH4A1, ALDH7A1, ALDOA, ALDOB, ALDOC, AOAH, AOC1, APC2, APOC3, ASS1, ATF4, AZIN2, BCAN, CARNS1, CKMT1A, CNPY2, CS, ENO1, FABP3, FARSA, GAPDH, GBA2, GCDH, GLUL, GOT1, GPX4, GSTA1, HADHA, HADHB, HSD17B10, LDHB, LIPC, MARS2, MGST3, MID1IP1, NCAN, NDUFAB1, OSBP2, OSBPL7, P4HTM, PADI1, PARK7, PDHA1, PFKL, PGAM1, PGK1, PKM, PPA1, PPOX, PSPH, SARS2, SCAP, SCARB2, SDHB, SDHD, SE…
	GO:0005750	GO_CellularComponent	mitochondrial respiratory chain complex III	6	592	17	19025	35.2941	5.75449e-06	0.00555884	[CCNI, UQCR10, UQCRC1, UQCRFS1, UQCRH, UQCRQ]
	GO:0045275	GO_CellularComponent	respiratory chain complex III	6	592	17	19025	35.2941	5.75449e-06	0.00555884	[CCNI, UQCR10, UQCRC1, UQCRFS1, UQCRH, UQCRQ]
	GO:0046394	GO_BiologicalProcess	carboxylic acid biosynthetic process	36	592	543	17940	6.62983	6.22992e-06	0.00601187	[ACOT7, ALDOA, ALDOB, ALDOC, APC2, APOC3, ASS1, BCAN, CARNS1, CNPY2, ENO1, GAPDH, GLUL, GOT1, GPX4, GSTA1, LIPC, MGST3, MID1IP1, NCAN, NDUFAB1, OSBP2, OSBPL7, PARK7, PFKL, PGAM1, PGK1, PKM, PPOX, PSPH, SCAP, SDHB, SEPHS1, SHMT2, TPI1, XBP1]
	GO:0016053	GO_BiologicalProcess	organic acid biosynthetic process	36	592	545	17940	6.6055	6.5637e-06	0.00632741	[ACOT7, ALDOA, ALDOB, ALDOC, APC2, APOC3, ASS1, BCAN, CARNS1, CNPY2, ENO1, GAPDH, GLUL, GOT1, GPX4, GSTA1, LIPC, MGST3, MID1IP1, NCAN, NDUFAB1, OSBP2, OSBPL7, PARK7, PFKL, PGAM1, PGK1, PKM, PPOX, PSPH, SCAP, SDHB, SEPHS1, SHMT2, TPI1, XBP1]
	GO:0034660	GO_BiologicalProcess	ncRNA metabolic process	40	592	642	17940	6.23053	7.28291e-06	0.00701345	[AARSD1, FARSA, GLUL, HEXIM1, HSD17B10, MAPT, MARS2, NDUFA1, NHP2, NOB1, NOP53, OSGEP, PIH1D1, POLR2E, POLR3K, PPA1, RPL10A, RPL11, RPL27, RPL35, RPL5, RPL7A, RPS14, RPS15, RPS16, RPS17, RPS2, RPS21, RPS27, RPS28, RPS4X, RPS7, RPS8, RPSA, SARS2, SEPHS1, SRSF5, TNIP1, TRMT12, YARS]
	GO:0090407	GO_BiologicalProcess	organophosphate biosynthetic process	48	592	831	17940	5.77617	7.42564e-06	0.00714346	[ACOT7, AGAP2, AK1, ALDOA, ALDOB, ALDOC, APOA1, ARF3, ATP5F1A, ATP5F1B, ATP5F1C, ATP5F1D, ATP5F1E, ATP5MC2, ATP5MC3, ATP5ME, ATP5MF, ATP5MG, ATP5PD, ATP5PF, ATP5PO, CCNI, CHCHD10, COX5B, DUSP23, ENO1, FABP3, FAM160A2, GAPDH, GCDH, LIPC, NDUFAB1, NME2, NMRK2, PDHA1, PFKL, PGAM1, PGK1, PINK1, PKM, PLEKHM2, PMVK, PPT1, RCVRN, SBF1, TADA1, TPI1, UPRT]
	GO:0034470	GO_BiologicalProcess	ncRNA processing	31	592	437	17940	7.09382	7.78064e-06	0.00747719	[HEXIM1, HSD17B10, NDUFA1, NHP2, NOB1, NOP53, OSGEP, PIH1D1, POLR3K, RPL10A, RPL11, RPL27, RPL35, RPL5, RPL7A, RPS14, RPS15, RPS16, RPS17, RPS2, RPS21, RPS27, RPS28, RPS4X, RPS7, RPS8, RPSA, SARS2, SEPHS1, TNIP1, TRMT12]
	GO:0008097	GO_MolecularFunction	5S rRNA binding	5	592	11	17885	45.4545	8.42349e-06	0.00807812	[EEF2, MRPL18, NOP53, RPL11, RPL5]
	GO:0016679	GO_MolecularFunction	oxidoreductase activity, acting on diphenols and related substances as donors	5	592	11	17885	45.4545	8.42349e-06	0.00807812	[UQCR10, UQCRC1, UQCRFS1, UQCRH, UQCRQ]
	GO:0055105	GO_MolecularFunction	ubiquitin-protein transferase inhibitor activity	5	592	11	17885	45.4545	8.42349e-06	0.00807812	[RPL11, RPL17, RPL23, RPL5, RPS7]
	GO:1904874	GO_BiologicalProcess	positive regulation of telomerase RNA localization to Cajal body	6	592	18	17940	33.3333	8.41856e-06	0.00808181	[CCT4, CCT6A, CCT7, NHP2, RUVBL2, TNIP1]
	GO:0006082	GO_BiologicalProcess	organic acid metabolic process	70	592	1392	17940	5.02874	1.01379e-05	0.00971211	[AARSD1, ACOT7, ALDH3A2, ALDH4A1, ALDH7A1, ALDOA, ALDOB, ALDOC, AOAH, AOC1, APC2, APOC3, ASS1, ATF4, AZIN2, BCAN, CARNS1, CKMT1A, CNPY2, CS, ENO1, FABP3, FARSA, GAPDH, GBA2, GCDH, GLCE, GLUL, GOT1, GPX4, GSTA1, HADHA, HADHB, HSD17B10, LDHB, LIPC, MARS2, MGST3, MID1IP1, NCAN, NDUFAB1, OSBP2, OSBPL7, P4HTM, PADI1, PARK7, PDHA1, PFKL, PGAM1, PGK1, PKM, PPA1, PPOX, PRUNE1, PSPH, SARS2, SCAP, SCARB2, …
	GO:0097418	GO_CellularComponent	neurofibrillary tangle	4	592	6	19025	66.6667	1.03931e-05	0.00994617	[CLU, MAPT, NEFH, NEFM]
	KEGG:00330	KEGG	Arginine and proline metabolism	9	592	50	7454	18	1.27098e-05	0.0121506	[ALDH3A2, ALDH4A1, ALDH7A1, AOC1, AZIN2, CARNS1, CKMT1A, GOT1, SMOX]
	GO:0061024	GO_BiologicalProcess	membrane organization	57	592	1073	17940	5.31221	1.45071e-05	0.0138543	[ACTG1, ARPC1A, ARPC4, ATF4, ATP1B1, ATP5F1A, ATP5F1B, ATP5F1C, ATP5F1D, ATP5F1E, ATP5IF1, ATP5MC2, ATP5MC3, ATP5ME, ATP5MF, ATP5MG, ATP5PD, ATP5PF, ATP5PO, AZIN2, BNIP3, CHMP1A, CLTA, CLTB, CLU, CNP, DCTN1, DNAJA3, GOLPH3L, HSPA8, MX1, NLGN2, NSF, PINK1, PLEKHM2, PPOX, PPT1, PRKCB, ROMO1, RPS27A, SCARB2, SH3TC2, SLC25A5, SOD1, SPIRE2, SPTBN4, SRSF5, SYT7, TIMM10, TIMM13, TPP1, TRAPPC4, TRAPPC5, …
	GO:1904813	GO_CellularComponent	ficolin-1-rich granule lumen	17	592	174	19025	9.77012	1.47148e-05	0.0140379	[ALDOA, ALDOC, CFD, CST3, EEF1A2, EEF2, FTH1, HSPA8, NME2, PFKL, PGAM1, PKM, PPIE, PSMA5, PSMC3, PSMD7, RPSA]
	GO:2001233	GO_BiologicalProcess	regulation of apoptotic signaling pathway	34	592	524	17940	6.48855	1.63271e-05	0.0155597	[AGAP2, ARHGEF2, ATP5IF1, BNIP3, CLU, COL2A1, DAPK3, DDIT3, DUSP23, DUSP26, ENO1, FAM162A, IGFBP7, MAPK8IP2, NDUFS3, PADI1, PAM16, PARK7, PDIA3, PIH1D1, PINK1, POLR2E, PPOX, PPP2R1A, RACK1, RPL11, RPS3, RPS7, SLC25A5, SOD1, TMBIM6, UBB, UQCRFS1, XBP1]
	GO:2001242	GO_BiologicalProcess	regulation of intrinsic apoptotic signaling pathway	19	592	215	17940	8.83721	1.97842e-05	0.0188346	[ARHGEF2, CLU, DDIT3, DUSP23, DUSP26, ENO1, IGFBP7, NDUFS3, PADI1, PARK7, PINK1, RACK1, RPL11, RPS3, RPS7, SOD1, TMBIM6, UBB, XBP1]
	GO:0009894	GO_BiologicalProcess	regulation of catabolic process	58	592	1109	17940	5.22994	1.98302e-05	0.0188585	[AGAP2, APC2, APOC3, ATP5IF1, ATP6V0B, ATP6V1B2, AZIN2, BNIP3, CACYBP, CDC37, CLU, CST3, DAPK3, DNAJB2, EEF1A2, FEZ1, FMC1, GAPDH, HAX1, HNRNPM, HSPA8, KEAP1, LAMTOR5, MAPT, NAGLU, NOP53, NSF, OSBPL7, PAM16, PARK7, PGAM1, PHB, PINK1, PPP1R9B, PSMC3, PSMC5, RACK1, RAD23A, RARRES2, RBM14, RPL11, RPL17, RPL23, RPL5, RPS27A, RPS7, SREBF1, SRSF5, STUB1, TNIP1, TOMM7, UBA52, UBB, UBC, UBXN1, UQCC2, WWP…
	GO:0045296	GO_MolecularFunction	cadherin binding	29	592	418	17885	6.9378	2.1066e-05	0.0200127	[AHSA1, ALDOA, CC2D1A, DBN1, EEF1D, EEF2, ENO1, FSCN1, HSPA8, ICAM5, MACF1, NUDC, PARK7, PFN1, PKM, PSMB6, RACK1, RPL15, RPL23A, RPL24, RPL34, RPL6, RPL7A, RPL9, RPS2, RPS4X, SLC3A2, SPTBN2, TBC1D10A]
	GO:1902903	GO_BiologicalProcess	regulation of supramolecular fiber organization	30	592	443	17940	6.77201	2.1622e-05	0.0205193	[ADD2, APC2, APOA1, ARHGAP35, ARHGEF10L, ARHGEF2, ARPC1A, ARPC4, CDC42EP4, CLU, DCTN1, DMTN, EEF1A2, FCHSD1, HAX1, HEXIM1, HSPA8, MAPT, MID1IP1, PARK7, PFN1, PLEKHM2, PRUNE1, RPS3, SPIRE2, SPTBN2, SPTBN4, TMSB15B, TPI1, TUBB3]
	GO:0098662	GO_BiologicalProcess	inorganic cation transmembrane transport	49	592	893	17940	5.48712	2.46473e-05	0.0233657	[AMIGO1, APC2, ATP1B1, ATP5F1A, ATP5F1B, ATP5F1C, ATP5F1D, ATP5F1E, ATP5MC2, ATP5MC3, ATP5ME, ATP5MF, ATP5MG, ATP5PD, ATP5PF, ATP5PO, ATP6V0B, ATP6V1B2, ATP6V1F, CACNB3, CBARP, CCNI, CLU, CNNM4, COX17, COX4I1, COX5A, COX5B, COX6A1, COX6C, COX7B, COX7C, DDIT3, FGF12, HCN2, KCNAB2, KCNH2, LGALS1, NDUFA4, NDUFS7, PARK7, PHB, PPP4C, SLC25A14, SLC25A22, SLC39A3, SLC3A2, SMDT1, WWP2]
	GO:0033693	GO_BiologicalProcess	neurofilament bundle assembly	3	592	3	17940	100	2.49402e-05	0.0236184	[NEFH, NEFL, NEFM]
	GO:0030424	GO_CellularComponent	axon	44	592	769	19025	5.72172	2.51143e-05	0.0237581	[ACTG1, AMIGO1, APBB1, AZIN2, BACE1, BLOC1S3, CBARP, CCT6A, CDK5R2, DBN1, DCTN1, DCTN2, FEZ1, FSCN1, GLUL, GOT1, HEPACAM, HSPA8, KCNAB2, MAP3K12, MAP4, MAPT, NEFH, NEFL, NEFM, NGEF, NRGN, PALM, PARK7, PEBP1, PINK1, POLR2E, PPP1R9B, PPT1, PRKCB, RAP1GAP, SOD1, SPTBN4, STMN3, SYT7, TNFRSF21, TPM3, TUBB3, VSTM2L]
	GO:0006812	GO_BiologicalProcess	cation transport	67	592	1360	17940	4.92647	2.66322e-05	0.0251675	[AMIGO1, APC2, ATF4, ATP1B1, ATP5F1A, ATP5F1B, ATP5F1C, ATP5F1D, ATP5F1E, ATP5MC2, ATP5MC3, ATP5ME, ATP5MF, ATP5MG, ATP5PD, ATP5PF, ATP5PO, ATP6V0B, ATP6V1B2, ATP6V1F, AZIN2, CACNB3, CBARP, CCNI, CLU, CNNM4, COX17, COX4I1, COX5A, COX5B, COX6A1, COX6C, COX7B, COX7C, CUTC, DDIT3, FGF12, FTH1, HCN2, KCNAB2, KCNH2, LGALS1, MAPK8IP2, NDUFA4, NDUFS7, NLGN2, NSF, PARK7, PHB, PINK1, PLEKHM2, PPOX, PPP4C,…
	GO:0046365	GO_BiologicalProcess	monosaccharide catabolic process	11	592	83	17940	13.253	2.93883e-05	0.0277425	[ALDOA, ALDOB, ALDOC, ENO1, GAPDH, PFKL, PGAM1, PGK1, PKM, TKFC, TPI1]
	GO:1904872	GO_BiologicalProcess	regulation of telomerase RNA localization to Cajal body	6	592	22	17940	27.2727	3.06193e-05	0.028874	[CCT4, CCT6A, CCT7, NHP2, RUVBL2, TNIP1]
	GO:0050839	GO_MolecularFunction	cell adhesion molecule binding	38	592	635	17885	5.98425	3.38967e-05	0.0319307	[ADAM11, ADAM15, AHSA1, ALDOA, ATP5PO, CC2D1A, DBN1, EEF1D, EEF2, ENO1, FSCN1, HSPA8, ICAM5, IGSF21, MACF1, NLGN2, NUDC, PADI1, PARK7, PFN1, PKM, PSMB6, RACK1, RPL15, RPL23A, RPL24, RPL34, RPL6, RPL7A, RPL9, RPS2, RPS4X, SEMA7A, SLC3A2, SPTBN2, TBC1D10A, TPP1, VTN]
	GO:0009166	GO_BiologicalProcess	nucleotide catabolic process	17	592	186	17940	9.13978	3.49177e-05	0.0328576	[ACOT7, ALDOA, ALDOB, ALDOC, CNP, ENO1, ENTPD4, GAPDH, HINT1, NUDT17, PFKL, PGAM1, PGK1, PKM, PNPLA6, TADA1, TPI1]
	KEGG:00051	KEGG	Fructose and mannose metabolism	7	592	33	7454	21.2121	3.90699e-05	0.0367257	[ALDOA, ALDOB, ALDOC, MPI, PFKL, TKFC, TPI1]
	GO:0044389	GO_MolecularFunction	ubiquitin-like protein ligase binding	27	592	387	17885	6.97674	3.98873e-05	0.0374542	[ACTG1, APC2, CACYBP, CLU, DTX1, HSPA8, HSPA9, KCNH2, PINK1, RAB11FIP3, RBM14, RPL11, RPL17, RPL23, RPL5, RPS27A, SLC25A5, SRSF5, STUB1, TMBIM6, TPI1, UBA52, UBB, UBC, UBXN1, UQCRC1, UQCRFS1]
	GO:0034404	GO_BiologicalProcess	nucleobase-containing small molecule biosynthetic process	20	592	246	17940	8.13008	4.02072e-05	0.0377143	[ACOT7, ALDOA, ALDOB, ALDOC, CNP, CNPY2, ENO1, ENTPD4, GAPDH, HINT1, NME2, NUDT17, PFKL, PGAM1, PGK1, PKM, PNPLA6, TADA1, TPI1, UPRT]
	GO:0090670	GO_BiologicalProcess	RNA localization to Cajal body	6	592	23	17940	26.087	4.04057e-05	0.0378601	[CCT4, CCT6A, CCT7, NHP2, RUVBL2, TNIP1]
	GO:0090671	GO_BiologicalProcess	telomerase RNA localization to Cajal body	6	592	23	17940	26.087	4.04057e-05	0.0378601	[CCT4, CCT6A, CCT7, NHP2, RUVBL2, TNIP1]
	GO:0090672	GO_BiologicalProcess	telomerase RNA localization	6	592	23	17940	26.087	4.04057e-05	0.0378601	[CCT4, CCT6A, CCT7, NHP2, RUVBL2, TNIP1]
	GO:0090685	GO_BiologicalProcess	RNA localization to nucleus	6	592	23	17940	26.087	4.04057e-05	0.0378601	[CCT4, CCT6A, CCT7, NHP2, RUVBL2, TNIP1]
	GO:0046434	GO_BiologicalProcess	organophosphate catabolic process	21	592	267	17940	7.86517	4.23006e-05	0.0395933	[ACOT7, ALDOA, ALDOB, ALDOC, APC2, CNP, ENO1, ENTPD4, GAPDH, HINT1, LIPC, NUDT17, PFKL, PGAM1, PGK1, PKM, PLEKHM2, PNPLA6, SMPD1, TADA1, TPI1]
	GO:0030425	GO_CellularComponent	dendrite	43	592	765	19025	5.62092	4.25144e-05	0.0397509	[ABHD17A, AMIGO1, APBB1, ARHGEF2, ATF4, AZIN2, BACE1, BNIP3, BRINP2, CAMK2N1, CLU, CNNM4, DBN1, EIF4B, FEZ1, GLRX3, HSPA8, IGFBP7, MAPT, NRGN, NSF, NSMF, OSBP2, PALM, PPOX, PPP1R9B, PPP2R1A, PPT1, RACK1, RAP1GAP, RCVRN, RPL28, SEZ6, SMOX, SOD1, SYT7, TADA1, TPM3, TRAPPC4, TRIM3, TRIM9, TUBB3, UBXN1]
	GO:0006094	GO_BiologicalProcess	gluconeogenesis	13	592	119	17940	10.9244	4.62754e-05	0.0432212	[ALDOA, ALDOB, ALDOC, ATF4, ENO1, GAPDH, GOT1, PGAM1, PGK1, PGP, SDHB, SLC25A11, TPI1]
	GO:0016462	GO_MolecularFunction	pyrophosphatase activity	55	592	1066	17885	5.15947	4.88411e-05	0.0455688	[ABCB8, AGAP2, ARF3, ARHGAP35, ATP1B1, ATP5F1A, ATP5F1B, ATP5F1C, ATP5F1D, ATP5F1E, ATP5MC2, ATP5MC3, ATP5ME, ATP5MF, ATP5MG, ATP5PD, ATP5PF, ATP5PO, ATP6V0B, ATP6V1B2, ATP6V1F, CARNS1, CLU, DCTN1, DCTN2, DQX1, EEF1A2, EEF2, EIF4B, ENTPD4, GFM1, GNG11, HSPA8, HSPA9, KIF3C, KLC4, MACF1, MRPL36, MTG1, MX1, NSF, NUDT17, PPA1, PPP4C, PRUNE1, PSMC3, PSMC5, RAB41, RAP1GAP, RPS15, RUVBL2, TUBA1A, TUBA1C…
	GO:1904667	GO_BiologicalProcess	negative regulation of ubiquitin protein ligase activity	5	592	15	17940	33.3333	4.967e-05	0.0462924	[RPL11, RPL17, RPL23, RPL5, RPS7]
	GO:0031625	GO_MolecularFunction	ubiquitin protein ligase binding	26	592	367	17885	7.08447	4.98858e-05	0.0464437	[ACTG1, APC2, CACYBP, CLU, DTX1, HSPA8, HSPA9, KCNH2, PINK1, RAB11FIP3, RBM14, RPL11, RPL17, RPL23, RPL5, RPS27A, SLC25A5, STUB1, TMBIM6, TPI1, UBA52, UBB, UBC, UBXN1, UQCRC1, UQCRFS1]
	GO:0016817	GO_MolecularFunction	hydrolase activity, acting on acid anhydrides	55	592	1069	17885	5.14499	5.04501e-05	0.0469186	[ABCB8, AGAP2, ARF3, ARHGAP35, ATP1B1, ATP5F1A, ATP5F1B, ATP5F1C, ATP5F1D, ATP5F1E, ATP5MC2, ATP5MC3, ATP5ME, ATP5MF, ATP5MG, ATP5PD, ATP5PF, ATP5PO, ATP6V0B, ATP6V1B2, ATP6V1F, CARNS1, CLU, DCTN1, DCTN2, DQX1, EEF1A2, EEF2, EIF4B, ENTPD4, GFM1, GNG11, HSPA8, HSPA9, KIF3C, KLC4, MACF1, MRPL36, MTG1, MX1, NSF, NUDT17, PPA1, PPP4C, PRUNE1, PSMC3, PSMC5, RAB41, RAP1GAP, RPS15, RUVBL2, TUBA1A, TUBA1C…
	GO:0016818	GO_MolecularFunction	hydrolase activity, acting on acid anhydrides, in phosphorus-containing anhydrides	55	592	1069	17885	5.14499	5.04501e-05	0.0469186	[ABCB8, AGAP2, ARF3, ARHGAP35, ATP1B1, ATP5F1A, ATP5F1B, ATP5F1C, ATP5F1D, ATP5F1E, ATP5MC2, ATP5MC3, ATP5ME, ATP5MF, ATP5MG, ATP5PD, ATP5PF, ATP5PO, ATP6V0B, ATP6V1B2, ATP6V1F, CARNS1, CLU, DCTN1, DCTN2, DQX1, EEF1A2, EEF2, EIF4B, ENTPD4, GFM1, GNG11, HSPA8, HSPA9, KIF3C, KLC4, MACF1, MRPL36, MTG1, MX1, NSF, NUDT17, PPA1, PPP4C, PRUNE1, PSMC3, PSMC5, RAB41, RAP1GAP, RPS15, RUVBL2, TUBA1A, TUBA1C…
