# Supplementary material for: Exploration of tissue-specific gene expression patterns underlying timing of breeding in contrasting temperature environments in a song bird
Source: BMC Genomics. 2019 Sep 2;20:693. doi: 10.1186/s12864-019-6043-0 (PMC6720064; doi:10.1186/s12864-019-6043-0)
Supplement: Supplementary file 8 — Table S8. Significant GO terms associated with the time point main effect model gene clusters in liver. Results based on human GO-database. (XLSX 31 kb) [file 12864_2019_6043_MOESM8_ESM.xlsx]

## Sheet: TableS8
Supplementary table 8. Significant GO terms associated with the time point main effect model gene clusters in liver . Results based on human GO-database
Cluster1
	GOID	Ontology Source	GOTerm	x	X	n	N	% Associated Genes	Term PValue	Term PValue Corrected with Bonferroni step down	Associated Genes Found
	GO:1903573	GO_BiologicalProcess	negative regulation of response to endoplasmic reticulum stress	7	169	55	17940	12.7273	3.41983e-07	2.53067e-05	[ERLEC1, HSPA5, HYOU1, PTPN1, TXNDC12, UBXN1, XBP1]
	KEGG:04141	KEGG	Protein processing in endoplasmic reticulum	10	169	165	7454	6.06061	1.19885e-06	8.75164e-05	[DNAJB11, ERLEC1, HSP90B1, HSPA5, HYOU1, MAN1C1, PDIA4, SEC61B, STT3A, XBP1]
	GO:0090288	GO_BiologicalProcess	negative regulation of cellular response to growth factor stimulus	9	169	183	17940	4.91803	2.23962e-05	0.00161252	[BAMBI, EMILIN1, HIPK2, HSPA5, MTTP, PTPN1, SPINT4, SRSF5, ZBTB7A]
	GO:1905897	GO_BiologicalProcess	regulation of response to endoplasmic reticulum stress	7	169	106	17940	6.60377	2.88427e-05	0.00204783	[ERLEC1, HSPA5, HYOU1, PTPN1, TXNDC12, UBXN1, XBP1]
	GO:0071230	GO_BiologicalProcess	cellular response to amino acid stimulus	6	169	74	17940	8.10811	3.42859e-05	0.00240001	[CEBPB, COL16A1, COL1A1, GLRA1, RPTOR, XBP1]
	GO:1902236	GO_BiologicalProcess	negative regulation of endoplasmic reticulum stress-induced intrinsic apoptotic signaling pathway	4	169	24	17940	16.6667	4.237e-05	0.00292353	[HYOU1, PTPN1, TXNDC12, XBP1]
	GO:0035337	GO_BiologicalProcess	fatty-acyl-CoA metabolic process	5	169	52	17940	9.61538	6.96135e-05	0.00466411	[ELOVL5, FAR1, HSD17B4, SCD, SLC25A1]
	GO:0009226	GO_BiologicalProcess	nucleotide-sugar biosynthetic process	4	169	27	17940	14.8148	6.86364e-05	0.00466728	[RENBP, TSTA3, UAP1L1, UGDH]
	GO:0006984	GO_BiologicalProcess	ER-nucleus signaling pathway	5	169	57	17940	8.77193	0.000108476	0.00715942	[HSP90B1, HSPA5, INSIG2, PTPN1, XBP1]
	GO:0036500	GO_BiologicalProcess	ATF6-mediated unfolded protein response	3	169	14	17940	21.4286	0.000189921	0.0123449	[HSP90B1, HSPA5, XBP1]
	GO:0005782	GO_CellularComponent	peroxisomal matrix	5	169	65	19025	7.69231	0.00020289	0.012985	[AOC1, FAR1, HSD17B4, NUDT7, PAOX]
	GO:0031907	GO_CellularComponent	microbody lumen	5	169	65	19025	7.69231	0.00020289	0.012985	[AOC1, FAR1, HSD17B4, NUDT7, PAOX]
	GO:0090101	GO_BiologicalProcess	negative regulation of transmembrane receptor protein serine/threonine kinase signaling pathway	7	169	146	17940	4.79452	0.00021771	0.013498	[BAMBI, EMILIN1, HIPK2, HSPA5, MTTP, SPINT4, ZBTB7A]
	GO:1902235	GO_BiologicalProcess	regulation of endoplasmic reticulum stress-induced intrinsic apoptotic signaling pathway	4	169	36	17940	11.1111	0.000217386	0.0136953	[HYOU1, PTPN1, TXNDC12, XBP1]
	GO:0070059	GO_BiologicalProcess	intrinsic apoptotic signaling pathway in response to endoplasmic reticulum stress	5	169	74	17940	6.75676	0.000372702	0.0227349	[CEBPB, HYOU1, PTPN1, TXNDC12, XBP1]
	GO:0051082	GO_MolecularFunction	unfolded protein binding	7	169	160	17885	4.375	0.000380191	0.0228115	[DNAJA3, DNAJB11, ERLEC1, HSP90B1, HSPA5, PRKAR1A, RUVBL2]
	GO:0016667	GO_MolecularFunction	oxidoreductase activity, acting on a sulfur group of donors	3	169	74	17885	4.05405	0.0235644	0.0235644	[PDIA4, SUOX, TXNDC12]
	KEGG:04918	KEGG	Thyroid hormone synthesis	3	169	74	7454	4.05405	0.0235644	0.0235644	[HSP90B1, HSPA5, PDIA4]
	GO:0030145	GO_MolecularFunction	manganese ion binding	5	169	77	17885	6.49351	0.000448111	0.0264386	[ABL2, FAM20C, MRE11, MTTP, NUDT7]
	GO:0034663	GO_CellularComponent	endoplasmic reticulum chaperone complex	3	169	20	19025	15	0.000573473	0.0332614	[HSP90B1, HSPA5, HYOU1]
	GO:0006637	GO_BiologicalProcess	acyl-CoA metabolic process	6	169	125	17940	4.8	0.000613839	0.034375	[ELOVL5, FAR1, HSD17B4, NUDT7, SCD, SLC25A1]
	GO:0035383	GO_BiologicalProcess	thioester metabolic process	6	169	125	17940	4.8	0.000613839	0.034375	[ELOVL5, FAR1, HSD17B4, NUDT7, SCD, SLC25A1]
	GO:0006040	GO_BiologicalProcess	amino sugar metabolic process	4	169	47	17940	8.51064	0.000613294	0.0349578	[CHST2, CTBS, RENBP, UAP1L1]
	KEGG:00520	KEGG	Amino sugar and nucleotide sugar metabolism	4	169	48	7454	8.33333	0.000664766	0.0365621	[RENBP, TSTA3, UAP1L1, UGDH]
	GO:2001243	GO_BiologicalProcess	negative regulation of intrinsic apoptotic signaling pathway	6	169	130	17940	4.61538	0.000754419	0.0407386	[DDX3X, HYOU1, PTPN1, PTTG1IP, TXNDC12, XBP1]
	GO:0043200	GO_BiologicalProcess	response to amino acid	6	169	134	17940	4.47761	0.000883816	0.0441908	[CEBPB, COL16A1, COL1A1, GLRA1, RPTOR, XBP1]
	GO:0009225	GO_BiologicalProcess	nucleotide-sugar metabolic process	4	169	51	17940	7.84314	0.000837482	0.0443865	[RENBP, TSTA3, UAP1L1, UGDH]
	GO:0030948	GO_BiologicalProcess	negative regulation of vascular endothelial growth factor receptor signaling pathway	3	169	23	17940	13.0435	0.0008748	0.0446148	[EMILIN1, PTPN1, SRSF5]
	GO:0030512	GO_BiologicalProcess	negative regulation of transforming growth factor beta receptor signaling pathway	5	169	89	17940	5.61798	0.000869374	0.0452075	[BAMBI, EMILIN1, HSPA5, SPINT4, ZBTB7A]
	GO:0016765	GO_MolecularFunction	transferase activity, transferring alkyl or aryl (other than methyl) groups	3	169	73	17885	4.10959	0.022744	0.045488	[CHST2, NUS1, SEPHS1]
	GO:0060563	GO_BiologicalProcess	neuroepithelial cell differentiation	3	169	73	17940	4.10959	0.022744	0.045488	[CEBPB, FAM20C, MTTP]
	GO:1903845	GO_BiologicalProcess	negative regulation of cellular response to transforming growth factor beta stimulus	5	169	91	17940	5.49451	0.000961212	0.0470994	[BAMBI, EMILIN1, HSPA5, SPINT4, ZBTB7A]
Cluster2
	GOID	Ontology Source	GOTerm	x	X	n	N	% Associated Genes	Term PValue	Term PValue Corrected with Bonferroni step down	Associated Genes Found
	GO:0045321	GO_BiologicalProcess	leukocyte activation	69	270	1655	17940	4.16918	6.33047e-18	2.96899e-15	[ACSBG2, ADAM10, ADGRG3, AMPD3, ATP11A, B4GALT1, BPI, CBFB, CBL, CCL2, CCL21, CCL5, CD200, CD44, CD80, CD83, CLEC5A, COTL1, CREG1, CTSC, CTSD, CYBB, DNASE1L3, DOCK2, DOCK8, FGL2, GGH, GLIPR1, GPAM, GSN, HMOX1, HSP90AA1, HSP90AB1, HSPA8, HSPH1, ID2, ITGB2, LAMP2, LCP1, LCP2, LIPC, LYN, MAFB, MAP3K8, MOSPD2, MSN, NFAM1, PIK3CD, PIK3R1, PKM, PLEKHO2, PRKCB, PSAP, PTAFR, RAC2, RAP2C, RASGRP1, SEMA4A,…
	GO:0002274	GO_BiologicalProcess	myeloid leukocyte activation	45	270	852	17940	5.28169	2.4918e-15	1.16616e-12	[ADAM10, ADGRG3, AMPD3, ATP11A, B4GALT1, BPI, CBL, CCL5, CD200, CD44, CLEC5A, COTL1, CREG1, CTSC, CTSD, CYBB, DNASE1L3, DOCK2, FGL2, GGH, GLIPR1, GSN, HMOX1, HSP90AA1, HSP90AB1, HSPA8, ITGB2, LAMP2, LCP2, LYN, MOSPD2, NFAM1, PIK3CD, PKM, PLEKHO2, PSAP, PTAFR, RAC2, RAP2C, RASGRP1, SIRPA, SIRPB1, SLC11A1, SLC2A3, SPI1]
	GO:0043299	GO_BiologicalProcess	leukocyte degranulation	41	270	710	17940	5.77465	2.53122e-15	1.18208e-12	[ADAM10, ADGRG3, AMPD3, ATP11A, B4GALT1, BPI, CBL, CD44, CLEC5A, COTL1, CREG1, CTSC, CTSD, CYBB, DOCK2, FGL2, GGH, GLIPR1, GSN, HCK, HMOX1, HSP90AA1, HSP90AB1, HSPA8, ITGB2, LAMP2, LYN, MOSPD2, NFAM1, PIK3CD, PKM, PLEKHO2, PSAP, PTAFR, RAC2, RAP2C, RASGRP1, SIRPA, SIRPB1, SLC11A1, SLC2A3]
	GO:0002275	GO_BiologicalProcess	myeloid cell activation involved in immune response	41	270	721	17940	5.68655	4.26772e-15	1.98876e-12	[ADAM10, ADGRG3, AMPD3, ATP11A, B4GALT1, BPI, CBL, CD44, CLEC5A, COTL1, CREG1, CTSC, CTSD, CYBB, DNASE1L3, DOCK2, FGL2, GGH, GLIPR1, GSN, HMOX1, HSP90AA1, HSP90AB1, HSPA8, ITGB2, LAMP2, LYN, MOSPD2, NFAM1, PIK3CD, PKM, PLEKHO2, PSAP, PTAFR, RAC2, RAP2C, RASGRP1, SIRPA, SIRPB1, SLC11A1, SLC2A3]
	GO:0002444	GO_BiologicalProcess	myeloid leukocyte mediated immunity	41	270	736	17940	5.57065	8.55999e-15	3.9804e-12	[ADAM10, ADGRG3, AMPD3, ATP11A, B4GALT1, BPI, CBL, CD44, CLEC5A, COTL1, CREG1, CTSC, CTSD, CYBB, DNASE1L3, DOCK2, FGL2, GGH, GLIPR1, GSN, HMOX1, HSP90AA1, HSP90AB1, HSPA8, ITGB2, LAMP2, LYN, MOSPD2, NFAM1, PIK3CD, PKM, PLEKHO2, PSAP, PTAFR, RAC2, RAP2C, RASGRP1, SIRPA, SIRPB1, SLC11A1, SLC2A3]
	GO:0002366	GO_BiologicalProcess	leukocyte activation involved in immune response	45	270	906	17940	4.96689	2.29865e-14	1.06657e-11	[ADAM10, ADGRG3, AMPD3, ATP11A, B4GALT1, BPI, CBL, CD44, CD80, CLEC5A, COTL1, CREG1, CTSC, CTSD, CYBB, DNASE1L3, DOCK2, FGL2, GGH, GLIPR1, GSN, HMOX1, HSP90AA1, HSP90AB1, HSPA8, ITGB2, LAMP2, LCP1, LYN, MOSPD2, NFAM1, PIK3CD, PKM, PLEKHO2, PSAP, PTAFR, RAC2, RAP2C, RASGRP1, SEMA4A, SIRPA, SIRPB1, SLC11A1, SLC2A3, TESC]
	GO:0002263	GO_BiologicalProcess	cell activation involved in immune response	45	270	914	17940	4.92341	3.14735e-14	1.45722e-11	[ADAM10, ADGRG3, AMPD3, ATP11A, B4GALT1, BPI, CBL, CD44, CD80, CLEC5A, COTL1, CREG1, CTSC, CTSD, CYBB, DNASE1L3, DOCK2, FGL2, GGH, GLIPR1, GSN, HMOX1, HSP90AA1, HSP90AB1, HSPA8, ITGB2, LAMP2, LCP1, LYN, MOSPD2, NFAM1, PIK3CD, PKM, PLEKHO2, PSAP, PTAFR, RAC2, RAP2C, RASGRP1, SEMA4A, SIRPA, SIRPB1, SLC11A1, SLC2A3, TESC]
	GO:0045055	GO_BiologicalProcess	regulated exocytosis	48	270	1032	17940	4.65116	3.27098e-14	1.51119e-11	[ADAM10, ADGRG3, AMPD3, ATP11A, B4GALT1, BPI, CBL, CD44, CHORDC1, CLEC5A, COTL1, CREG1, CTSC, CTSD, CYBB, DOCK2, FGL2, GGH, GLIPR1, GSN, HCK, HMOX1, HSP90AA1, HSP90AB1, HSPA8, ITGB2, LAMP2, LYN, MOSPD2, NFAM1, PIK3CD, PKM, PLEKHO2, PRKCB, PSAP, PTAFR, RAC2, RAP2C, RASGRP1, RERE, SCIN, SIRPA, SIRPB1, SLC11A1, SLC2A3, STX11, TGFB2, TMSB4X]
	GO:0006887	GO_BiologicalProcess	exocytosis	51	270	1165	17940	4.37768	4.8621e-14	2.24143e-11	[ADAM10, ADGRG3, AMPD3, ATP11A, ATP6AP1, B4GALT1, BPI, CBL, CCL5, CD44, CHORDC1, CLEC5A, COTL1, CREG1, CTSC, CTSD, CYBB, DOCK2, FGL2, GGH, GLIPR1, GSN, HCK, HMOX1, HSP90AA1, HSP90AB1, HSPA8, ITGB2, LAMP2, LYN, MOSPD2, NFAM1, PIK3C2A, PIK3CD, PKM, PLEKHO2, PRKCB, PSAP, PTAFR, RAC2, RAP2C, RASGRP1, RERE, SCIN, SIRPA, SIRPB1, SLC11A1, SLC2A3, STX11, TGFB2, TMSB4X]
	GO:0042119	GO_BiologicalProcess	neutrophil activation	36	270	669	17940	5.38117	1.21172e-12	5.5739e-10	[ADAM10, ADGRG3, AMPD3, ATP11A, B4GALT1, BPI, CCL5, CD44, CLEC5A, COTL1, CREG1, CTSC, CTSD, CYBB, DNASE1L3, DOCK2, FGL2, GGH, GLIPR1, GSN, HSP90AA1, HSP90AB1, HSPA8, ITGB2, LAMP2, MOSPD2, NFAM1, PKM, PLEKHO2, PSAP, PTAFR, RAP2C, SIRPA, SIRPB1, SLC11A1, SLC2A3]
	GO:0036230	GO_BiologicalProcess	granulocyte activation	36	270	676	17940	5.32544	1.64099e-12	7.53216e-10	[ADAM10, ADGRG3, AMPD3, ATP11A, B4GALT1, BPI, CCL5, CD44, CLEC5A, COTL1, CREG1, CTSC, CTSD, CYBB, DNASE1L3, DOCK2, FGL2, GGH, GLIPR1, GSN, HSP90AA1, HSP90AB1, HSPA8, ITGB2, LAMP2, MOSPD2, NFAM1, PKM, PLEKHO2, PSAP, PTAFR, RAP2C, SIRPA, SIRPB1, SLC11A1, SLC2A3]
	GO:0002283	GO_BiologicalProcess	neutrophil activation involved in immune response	35	270	656	17940	5.33537	3.27262e-12	1.49886e-09	[ADAM10, ADGRG3, AMPD3, ATP11A, B4GALT1, BPI, CD44, CLEC5A, COTL1, CREG1, CTSC, CTSD, CYBB, DNASE1L3, DOCK2, FGL2, GGH, GLIPR1, GSN, HSP90AA1, HSP90AB1, HSPA8, ITGB2, LAMP2, MOSPD2, NFAM1, PKM, PLEKHO2, PSAP, PTAFR, RAP2C, SIRPA, SIRPB1, SLC11A1, SLC2A3]
	GO:0002446	GO_BiologicalProcess	neutrophil mediated immunity	35	270	676	17940	5.17751	7.62021e-12	3.48243e-09	[ADAM10, ADGRG3, AMPD3, ATP11A, B4GALT1, BPI, CD44, CLEC5A, COTL1, CREG1, CTSC, CTSD, CYBB, DNASE1L3, DOCK2, FGL2, GGH, GLIPR1, GSN, HSP90AA1, HSP90AB1, HSPA8, ITGB2, LAMP2, MOSPD2, NFAM1, PKM, PLEKHO2, PSAP, PTAFR, RAP2C, SIRPA, SIRPB1, SLC11A1, SLC2A3]
	GO:0005764	GO_CellularComponent	lysosome	39	270	834	19025	4.67626	9.70004e-12	4.42322e-09	[ADAM10, ATP11A, B4GALT1, BPI, CBL, CREG1, CTSC, CTSD, CTSK, CYB561A3, CYR61, DRAM1, FNBP1, GGH, GLIPR1, GNB1, GPLD1, HCK, HEXA, HSP90AA1, HSP90AB1, HSPA8, IFI30, LAMP2, LAPTM5, LIPA, LYN, MARCH1, NCF1, NFAM1, OSTM1, PHIP, PIK3CD, PLA2G15, PSAP, RASGRP1, SLC11A1, SLC25A12, SRC]
	GO:0000323	GO_CellularComponent	lytic vacuole	39	270	835	19025	4.67066	1.00578e-11	4.57631e-09	[ADAM10, ATP11A, B4GALT1, BPI, CBL, CREG1, CTSC, CTSD, CTSK, CYB561A3, CYR61, DRAM1, FNBP1, GGH, GLIPR1, GNB1, GPLD1, HCK, HEXA, HSP90AA1, HSP90AB1, HSPA8, IFI30, LAMP2, LAPTM5, LIPA, LYN, MARCH1, NCF1, NFAM1, OSTM1, PHIP, PIK3CD, PLA2G15, PSAP, RASGRP1, SLC11A1, SLC25A12, SRC]
	GO:0043312	GO_BiologicalProcess	neutrophil degranulation	34	270	653	17940	5.20674	1.33988e-11	6.08304e-09	[ADAM10, ADGRG3, AMPD3, ATP11A, B4GALT1, BPI, CD44, CLEC5A, COTL1, CREG1, CTSC, CTSD, CYBB, DOCK2, FGL2, GGH, GLIPR1, GSN, HSP90AA1, HSP90AB1, HSPA8, ITGB2, LAMP2, MOSPD2, NFAM1, PKM, PLEKHO2, PSAP, PTAFR, RAP2C, SIRPA, SIRPB1, SLC11A1, SLC2A3]
	GO:0005773	GO_CellularComponent	vacuole	41	270	959	19025	4.27529	4.40223e-11	1.99421e-08	[ADAM10, ATP11A, B4GALT1, BPI, CBL, CREG1, CTSC, CTSD, CTSK, CYB561A3, CYR61, DRAM1, FNBP1, GGH, GLIPR1, GNB1, GPLD1, HCK, HEXA, HSP90AA1, HSP90AB1, HSPA8, IFI30, ITGB2, LAMP2, LAPTM5, LIPA, LYN, MARCH1, NCF1, NFAM1, OSTM1, PHIP, PIK3CD, PIP4K2A, PLA2G15, PSAP, RASGRP1, SLC11A1, SLC25A12, SRC]
	GO:0019221	GO_BiologicalProcess	cytokine-mediated signaling pathway	39	270	928	17940	4.20259	2.29643e-10	1.03798e-07	[ADIPOR2, ATP6AP1, CBFB, CBL, CCL2, CCL21, CCL5, CD44, CD80, CIITA, CSF2RB, HCK, HIPK1, HMOX1, HSP90AA1, HSP90AB1, HSPA8, IFI30, IL1RAP, IL22RA2, IL2RG, IL34, IL5RA, IRF8, ITGB2, LCP1, MAP3K8, MSN, NOD1, PIK3CD, PIK3R1, POMC, PPARG, PTAFR, SOCS3, TIFA, TMSB4X, VIM, YWHAZ]
	GO:0042110	GO_BiologicalProcess	T cell activation	31	270	622	17940	4.98392	3.38784e-10	1.52792e-07	[ACSBG2, CBFB, CCL2, CCL21, CCL5, CD80, CD83, DOCK2, DOCK8, GPAM, GSN, HSPH1, LCP1, LIPC, LYN, MAFB, MAP3K8, MSN, PIK3CD, PIK3R1, RAC2, RASGRP1, SEMA4A, SIRPA, SIRPB1, SLC11A1, SOX4, SRC, TESC, TNFRSF21, ZBTB1]
	GO:0046649	GO_BiologicalProcess	lymphocyte activation	38	270	948	17940	4.00844	1.50863e-09	6.78885e-07	[ACSBG2, ADGRG3, CBFB, CCL2, CCL21, CCL5, CD80, CD83, DOCK2, DOCK8, GPAM, GSN, HSPH1, ID2, ITGB2, LCP1, LIPC, LYN, MAFB, MAP3K8, MSN, NFAM1, PIK3CD, PIK3R1, PRKCB, RAC2, RASGRP1, SEMA4A, SIRPA, SIRPB1, SLC11A1, SLC39A10, SOX4, SPI1, SRC, TESC, TNFRSF21, ZBTB1]
	GO:0030155	GO_BiologicalProcess	regulation of cell adhesion	36	270	866	17940	4.15704	1.63826e-09	7.35577e-07	[ADAM10, ARHGDIB, CBFB, CCL2, CCL21, CCL5, CD44, CD80, CD83, CORO1C, CYR61, CYTH1, DOCK8, FERMT1, GPAM, GSN, HSPH1, LIPC, LYN, MAP3K8, NINJ1, NUAK1, PIK3R1, PLXNC1, PTAFR, PTEN, RAC2, RASGRP1, RERE, SIRPA, SIRPB1, SRC, TESC, TGFB2, TNFRSF21, ZBTB1]
	GO:1903039	GO_BiologicalProcess	positive regulation of leukocyte cell-cell adhesion	20	270	283	17940	7.06714	1.66349e-09	7.45243e-07	[CBFB, CCL2, CCL21, CCL5, CD44, CD80, CD83, DOCK8, GPAM, HSPH1, LIPC, LYN, MAP3K8, PIK3R1, PTAFR, RASGRP1, SIRPA, SIRPB1, SRC, ZBTB1]
	GO:0007159	GO_BiologicalProcess	leukocyte cell-cell adhesion	24	270	435	17940	5.51724	5.36843e-09	2.39969e-06	[CBFB, CCL2, CCL21, CCL5, CD44, CD80, CD83, DOCK8, GPAM, HSPH1, ITGB2, LIPC, LYN, MAP3K8, MSN, PIK3R1, PTAFR, RAC2, RASGRP1, SIRPA, SIRPB1, SRC, TNFRSF21, ZBTB1]
	GO:0034341	GO_BiologicalProcess	response to interferon-gamma	18	270	246	17940	7.31707	6.45802e-09	2.88028e-06	[ACOD1, ADAMTS13, CCL2, CCL21, CCL5, CD44, CIITA, GSN, HCK, HSP90AB1, IFI30, IRF8, PPARG, PTAFR, SIRPA, SLC11A1, SOCS3, VIM]
	GO:0071346	GO_BiologicalProcess	cellular response to interferon-gamma	17	270	223	17940	7.62332	9.32282e-09	4.14865e-06	[ACOD1, ADAMTS13, CCL2, CCL21, CCL5, CD44, CIITA, GSN, HCK, HSP90AB1, IFI30, IRF8, PPARG, PTAFR, SIRPA, SOCS3, VIM]
	GO:0044437	GO_CellularComponent	vacuolar part	30	270	694	19025	4.32277	1.77222e-08	7.86866e-06	[ADAM10, ATP11A, B4GALT1, BPI, CREG1, CTSC, CTSD, CTSK, CYB561A3, CYR61, DRAM1, GGH, GLIPR1, GNB1, GPLD1, HEXA, HSP90AA1, HSP90AB1, HSPA8, IFI30, ITGB2, LAMP2, LAPTM5, LIPA, MARCH1, NFAM1, OSTM1, PHIP, PSAP, SLC25A12]
	KEGG:04380	KEGG	Osteoclast differentiation	13	270	128	7454	10.1562	1.80942e-08	8.01571e-06	[CTSK, FOSL2, LCP2, MITF, NCF1, PIK3CD, PIK3R1, PPARG, SIRPA, SIRPB1, SOCS3, SPI1, TGFB2]
	GO:0050870	GO_BiologicalProcess	positive regulation of T cell activation	18	270	266	17940	6.76692	2.18094e-08	9.63974e-06	[CBFB, CCL2, CCL21, CCL5, CD80, CD83, DOCK8, GPAM, HSPH1, LIPC, LYN, MAP3K8, PIK3R1, RASGRP1, SIRPA, SIRPB1, SRC, ZBTB1]
	GO:0050861	GO_BiologicalProcess	positive regulation of B cell receptor signaling pathway	5	270	8	17940	62.5	2.25783e-08	9.95702e-06	[CMTM3, LYN, NFAM1, PRKCB, SLC39A10]
	GO:1901652	GO_BiologicalProcess	response to peptide	29	270	662	17940	4.38066	2.33666e-08	1.02813e-05	[ACOD1, ADCY5, ATP6AP1, BACH1, BTG2, CTGF, CYBB, CYR61, GGH, GPAM, GPLD1, GRB14, HSP90AA1, KLF10, LYN, NOD1, PHIP, PID1, PIK3C2A, PIK3R1, PKM, PPARG, PRKCB, PTEN, RHOQ, SOCS3, SRC, TESC, VIM]
	GO:0022409	GO_BiologicalProcess	positive regulation of cell-cell adhesion	20	270	336	17940	5.95238	3.05613e-08	1.34164e-05	[CBFB, CCL2, CCL21, CCL5, CD44, CD80, CD83, DOCK8, GPAM, HSPH1, LIPC, LYN, MAP3K8, PIK3R1, PTAFR, RASGRP1, SIRPA, SIRPB1, SRC, ZBTB1]
	GO:0030667	GO_CellularComponent	secretory granule membrane	21	270	373	19025	5.63003	3.56934e-08	1.56337e-05	[ADAM10, ADGRG3, ATP11A, B4GALT1, CD44, CLEC5A, CYBB, GLIPR1, ITGB2, ITPR1, LAMP2, MOSPD2, NFAM1, PSAP, PTAFR, RAP2C, SIRPA, SIRPB1, SLC11A1, SLC2A3, SRI]
	KEGG:04666	KEGG	Fc gamma R-mediated phagocytosis	11	270	91	7454	12.0879	3.74607e-08	1.63703e-05	[ARPC1B, DOCK2, GSN, HCK, LYN, NCF1, PIK3CD, PIK3R1, PRKCB, RAC2, SCIN]
	KEGG:04062	KEGG	Chemokine signaling pathway	15	270	189	7454	7.93651	4.14149e-08	1.80569e-05	[ADCY5, CCL2, CCL21, CCL5, DOCK2, GNB1, GRK5, HCK, LYN, NCF1, PIK3CD, PIK3R1, PRKCB, RAC2, SRC]
	GO:0045785	GO_BiologicalProcess	positive regulation of cell adhesion	25	270	531	17940	4.7081	5.84662e-08	2.54328e-05	[CBFB, CCL2, CCL21, CCL5, CD44, CD80, CD83, CYR61, DOCK8, FERMT1, GPAM, HSPH1, LIPC, LYN, MAP3K8, NINJ1, PIK3R1, PTAFR, RASGRP1, SIRPA, SIRPB1, SRC, TESC, TGFB2, ZBTB1]
	GO:1903037	GO_BiologicalProcess	regulation of leukocyte cell-cell adhesion	21	270	394	17940	5.32995	9.05087e-08	3.92808e-05	[CBFB, CCL2, CCL21, CCL5, CD44, CD80, CD83, DOCK8, GPAM, HSPH1, LIPC, LYN, MAP3K8, PIK3R1, PTAFR, RASGRP1, SIRPA, SIRPB1, SRC, TNFRSF21, ZBTB1]
	GO:0006909	GO_BiologicalProcess	phagocytosis	22	270	439	17940	5.01139	1.29724e-07	5.61705e-05	[ABCA1, ACSBG2, ARPC1B, CCL2, CORO1C, DOCK2, GSN, HCK, HSP90AA1, HSP90AB1, IRF8, ITGB2, LYN, PIK3R1, PLD4, PPARG, PSAP, PTEN, SIRPA, SIRPB1, SLC11A1, SRC]
	GO:0043434	GO_BiologicalProcess	response to peptide hormone	25	270	563	17940	4.4405	1.7821e-07	7.69865e-05	[ACOD1, ADCY5, ATP6AP1, BACH1, BTG2, CTGF, CYBB, CYR61, GGH, GPAM, GPLD1, GRB14, LYN, PHIP, PID1, PIK3C2A, PIK3R1, PKM, PPARG, PRKCB, PTEN, RHOQ, SOCS3, SRC, TESC]
	GO:0005775	GO_CellularComponent	vacuolar lumen	16	270	245	19025	6.53061	2.18731e-07	9.4273e-05	[ADAM10, BPI, CREG1, CTSC, CTSD, CTSK, CYR61, GGH, HEXA, HSP90AA1, HSPA8, IFI30, LAMP2, LIPA, PSAP, SLC25A12]
	GO:1901653	GO_BiologicalProcess	cellular response to peptide	23	270	491	17940	4.68432	2.22076e-07	9.54927e-05	[ADCY5, ATP6AP1, BACH1, CYR61, GPAM, GPLD1, GRB14, KLF10, LYN, NOD1, PHIP, PID1, PIK3C2A, PIK3R1, PKM, PPARG, PRKCB, PTEN, RHOQ, SOCS3, SRC, TESC, VIM]
	GO:0050863	GO_BiologicalProcess	regulation of T cell activation	21	270	416	17940	5.04808	2.24253e-07	9.62047e-05	[CBFB, CCL2, CCL21, CCL5, CD80, CD83, DOCK8, GPAM, GSN, HSPH1, LIPC, LYN, MAP3K8, PIK3R1, RAC2, RASGRP1, SIRPA, SIRPB1, SRC, TNFRSF21, ZBTB1]
	GO:0070482	GO_BiologicalProcess	response to oxygen levels	22	270	454	17940	4.84581	2.31214e-07	9.89596e-05	[ATP6AP1, BACH1, CBL, CD200, CTGF, CYBB, CYR61, GNB1, HK2, HMOX1, ITPR1, LMNA, NPEPPS, PDLIM1, PKM, PLOD2, PPARG, PTEN, SLC8A1, SRC, TESC, TGFB2]
	GO:0032868	GO_BiologicalProcess	response to insulin	19	270	349	17940	5.44413	2.73635e-07	0.000116842	[ACOD1, ATP6AP1, GGH, GPAM, GPLD1, GRB14, LYN, PHIP, PID1, PIK3C2A, PIK3R1, PKM, PPARG, PRKCB, PTEN, RHOQ, SOCS3, SRC, TESC]
	GO:0070821	GO_CellularComponent	tertiary granule membrane	10	270	93	19025	10.7527	4.80653e-07	0.000204758	[ADAM10, ATP11A, CLEC5A, CYBB, ITGB2, PTAFR, RAP2C, SIRPA, SLC11A1, SLC2A3]
	KEGG:04142	KEGG	Lysosome	11	270	123	7454	8.94309	8.36073e-07	0.000355331	[ATP6AP1, CTSC, CTSD, CTSK, HEXA, LAMP2, LAPTM5, LIPA, PLA2G15, PSAP, SLC11A1]
	GO:0071375	GO_BiologicalProcess	cellular response to peptide hormone stimulus	20	270	413	17940	4.84262	8.41781e-07	0.000356915	[ADCY5, ATP6AP1, BACH1, CYR61, GPAM, GPLD1, GRB14, LYN, PHIP, PID1, PIK3C2A, PIK3R1, PKM, PPARG, PRKCB, PTEN, RHOQ, SOCS3, SRC, TESC]
	GO:0035690	GO_BiologicalProcess	cellular response to drug	22	270	492	17940	4.47154	8.96246e-07	0.000379112	[ACOD1, ADCY5, BTG2, CYBB, CYR61, EIF4A2, GNB1, GPAM, GPLD1, HMOX1, HSP90AB1, NOD1, PDE4B, PSAP, PTAFR, PTEN, SERPINF1, SIRPA, SLC8A1, SPI1, SRC, VIM]
	GO:0030099	GO_BiologicalProcess	myeloid cell differentiation	23	270	534	17940	4.30712	9.56267e-07	0.000403545	[ATP6AP1, CBFB, CLEC5A, G6PD, ID2, IL34, IRF8, KLF10, LYN, MAFB, MITF, NR1D1, OSTM1, PIK3CD, PIK3R1, PIP4K2A, PPARG, PRKCB, SCIN, SNX10, SPI1, SRC, TESC]
	GO:0043202	GO_CellularComponent	lysosomal lumen	11	270	126	19025	8.73016	1.06389e-06	0.0004479	[CTSD, CTSK, CYR61, HEXA, HSP90AA1, HSPA8, IFI30, LAMP2, LIPA, PSAP, SLC25A12]
	GO:0050900	GO_BiologicalProcess	leukocyte migration	25	270	625	17940	4	1.22327e-06	0.000513775	[ADAM10, B4GALT1, CCL2, CCL21, CCL5, CD200, CD44, DOCK8, GRB14, HCK, HIST1H2BA, HMOX1, ITGB2, LYN, MOSPD2, MSN, PDE4B, PIK3CD, PIK3R1, PTAFR, RAC2, SIRPA, SLC7A5, SRC, TGFB2]
	GO:0032869	GO_BiologicalProcess	cellular response to insulin stimulus	16	270	280	17940	5.71429	1.30047e-06	0.000544896	[ATP6AP1, GPAM, GPLD1, GRB14, PHIP, PID1, PIK3C2A, PIK3R1, PKM, PPARG, PRKCB, PTEN, RHOQ, SOCS3, SRC, TESC]
	GO:0008286	GO_BiologicalProcess	insulin receptor signaling pathway	12	270	159	17940	7.54717	1.63297e-06	0.000682583	[ATP6AP1, GPLD1, GRB14, PHIP, PID1, PIK3C2A, PIK3R1, PRKCB, RHOQ, SOCS3, SRC, TESC]
	GO:0050867	GO_BiologicalProcess	positive regulation of cell activation	22	270	511	17940	4.30528	1.67354e-06	0.000697866	[CBFB, CCL2, CCL21, CCL5, CD80, CD83, CTGF, DOCK8, GPAM, HSPH1, ITGB2, LIPC, LYN, MAP3K8, PIK3R1, PTAFR, RASGRP1, SIRPA, SIRPB1, SLC39A10, SRC, ZBTB1]
	GO:0006986	GO_BiologicalProcess	response to unfolded protein	14	270	222	17940	6.30631	1.91643e-06	0.000797236	[CCL2, CYR61, DNAJB4, DNAJB6, EXTL2, HSP90AA1, HSP90AB1, HSPA4, HSPA4L, HSPA8, HSPH1, LMNA, PIK3R1, RERE]
	GO:0071453	GO_BiologicalProcess	cellular response to oxygen levels	15	270	255	17940	5.88235	1.95904e-06	0.000813001	[ATP6AP1, BACH1, CBL, CD200, CYBB, CYR61, GNB1, HMOX1, LMNA, NPEPPS, PPARG, PTEN, SLC8A1, SRC, TESC]
	GO:0050855	GO_BiologicalProcess	regulation of B cell receptor signaling pathway	6	270	29	17940	20.6897	2.00944e-06	0.000831906	[CBFB, CMTM3, LYN, NFAM1, PRKCB, SLC39A10]
	GO:0101002	GO_CellularComponent	ficolin-1-rich granule	15	270	258	19025	5.81395	2.264e-06	0.000935032	[AMPD3, COTL1, CTSD, FGL2, GSN, HSP90AA1, HSP90AB1, HSPA8, ITGB2, LAMP2, PKM, PLEKHO2, SIRPA, SLC11A1, SLC2A3]
	KEGG:05230	KEGG	Central carbon metabolism in cancer	8	270	65	7454	12.3077	2.44512e-06	0.00100739	[G6PD, GLS, HK2, PIK3CD, PIK3R1, PKM, PTEN, SLC7A5]
	GO:0042581	GO_CellularComponent	specific granule	13	270	200	19025	6.5	3.21004e-06	0.00131933	[ADAM10, ADGRG3, ATP11A, BPI, CLEC5A, CTSD, CYBB, DOCK2, GGH, HSPA8, ITGB2, MOSPD2, SLC2A3]
	GO:0002573	GO_BiologicalProcess	myeloid leukocyte differentiation	15	270	267	17940	5.61798	3.45049e-06	0.0014147	[ATP6AP1, ID2, IL34, KLF10, LYN, MAFB, MITF, OSTM1, PIK3CD, PIK3R1, PPARG, SNX10, SPI1, SRC, TESC]
	GO:0009266	GO_BiologicalProcess	response to temperature stimulus	15	270	268	17940	5.59701	3.61179e-06	0.00147722	[BAG3, CHORDC1, DNAJA4, DNAJB4, DNAJB6, HMOX1, HSP90AA1, HSP90AB1, HSPA8, HSPH1, LCP1, LYN, NR1D1, PPARG, TMEM135]
	GO:0036293	GO_BiologicalProcess	response to decreased oxygen levels	19	270	416	17940	4.56731	3.74905e-06	0.00152961	[BACH1, CBL, CTGF, CYBB, CYR61, GNB1, HK2, HMOX1, ITPR1, LMNA, NPEPPS, PDLIM1, PKM, PLOD2, PTEN, SLC8A1, SRC, TESC, TGFB2]
	GO:0002696	GO_BiologicalProcess	positive regulation of leukocyte activation	21	270	496	17940	4.23387	3.76757e-06	0.0015334	[CBFB, CCL2, CCL21, CCL5, CD80, CD83, DOCK8, GPAM, HSPH1, ITGB2, LIPC, LYN, MAP3K8, PIK3R1, PTAFR, RASGRP1, SIRPA, SIRPB1, SLC39A10, SRC, ZBTB1]
	GO:0071222	GO_BiologicalProcess	cellular response to lipopolysaccharide	15	270	272	17940	5.51471	4.32655e-06	0.00175658	[ABCA1, ACOD1, ADAMTS13, CCL2, CCL5, CD80, HCK, IRF8, LYN, NR1D1, PDE4B, PTAFR, SIRPA, SRC, VIM]
	GO:0051251	GO_BiologicalProcess	positive regulation of lymphocyte activation	19	270	431	17940	4.40835	6.23392e-06	0.00252474	[CBFB, CCL2, CCL21, CCL5, CD80, CD83, DOCK8, GPAM, HSPH1, LIPC, LYN, MAP3K8, PIK3R1, RASGRP1, SIRPA, SIRPB1, SLC39A10, SRC, ZBTB1]
	GO:0070820	GO_CellularComponent	tertiary granule	13	270	213	19025	6.10329	6.39548e-06	0.00258377	[ADAM10, ATP11A, CLEC5A, CTSD, CYBB, GGH, ITGB2, LAMP2, PTAFR, RAP2C, SIRPA, SLC11A1, SLC2A3]
	GO:0071801	GO_BiologicalProcess	regulation of podosome assembly	5	270	21	17940	23.8095	7.11159e-06	0.00286597	[GSN, HCK, LCP1, MSN, SRC]
	GO:0035966	GO_BiologicalProcess	response to topologically incorrect protein	14	270	249	17940	5.62249	7.26138e-06	0.00291908	[CCL2, CYR61, DNAJB4, DNAJB6, EXTL2, HSP90AA1, HSP90AB1, HSPA4, HSPA4L, HSPA8, HSPH1, LMNA, PIK3R1, RERE]
	GO:0071219	GO_BiologicalProcess	cellular response to molecule of bacterial origin	15	270	284	17940	5.28169	7.28904e-06	0.00292291	[ABCA1, ACOD1, ADAMTS13, CCL2, CCL5, CD80, HCK, IRF8, LYN, NR1D1, PDE4B, PTAFR, SIRPA, SRC, VIM]
	GO:0022407	GO_BiologicalProcess	regulation of cell-cell adhesion	21	270	518	17940	4.05405	7.33935e-06	0.00293574	[CBFB, CCL2, CCL21, CCL5, CD44, CD80, CD83, DOCK8, GPAM, HSPH1, LIPC, LYN, MAP3K8, PIK3R1, PTAFR, RASGRP1, SIRPA, SIRPB1, SRC, TNFRSF21, ZBTB1]
	GO:1901654	GO_BiologicalProcess	response to ketone	14	270	262	17940	5.34351	1.2928e-05	0.00515829	[ACOD1, ADCY5, CBL, CCL21, CYBB, EIF4A2, GNB1, MSN, PPARG, PSPH, PTAFR, SERPINF1, SRC, TGFB2]
	GO:0009743	GO_BiologicalProcess	response to carbohydrate	15	270	299	17940	5.01672	1.3451e-05	0.00535349	[ACSBG2, ADCY5, CTGF, GPAM, GPLD1, HMGN3, LCP1, LYN, NR1D1, PRKCB, PTEN, SERPINF1, SLC8A1, SOX4, SRI]
	GO:0050764	GO_BiologicalProcess	regulation of phagocytosis	9	270	107	17940	8.41122	1.39218e-05	0.00552694	[CCL2, DOCK2, HCK, PPARG, PSAP, PTEN, SIRPA, SIRPB1, SLC11A1]
	GO:0001768	GO_BiologicalProcess	establishment of T cell polarity	4	270	12	17940	33.3333	1.43512e-05	0.00568309	[CCL21, DOCK2, DOCK8, GSN]
	GO:0072678	GO_BiologicalProcess	T cell migration	8	270	83	17940	9.63856	1.55227e-05	0.00613148	[ADAM10, CCL2, CCL21, CCL5, CD200, DOCK8, MSN, PIK3CD]
	GO:0048015	GO_BiologicalProcess	phosphatidylinositol-mediated signaling	13	270	232	17940	5.60345	1.59962e-05	0.00630251	[CBL, CCL5, GSN, NCF1, PIK3C2A, PIK3CD, PIK3R1, PIP4K2A, PTAFR, PTEN, RASGRP1, SRC, TGFB2]
	GO:0060333	GO_BiologicalProcess	interferon-gamma-mediated signaling pathway	9	270	110	17940	8.18182	1.74112e-05	0.0068426	[CD44, CIITA, HCK, HSP90AB1, IFI30, IRF8, PPARG, PTAFR, SOCS3]
	GO:0071216	GO_BiologicalProcess	cellular response to biotic stimulus	15	270	307	17940	4.88599	1.83453e-05	0.00719134	[ABCA1, ACOD1, ADAMTS13, CCL2, CCL5, CD80, HCK, IRF8, LYN, NR1D1, PDE4B, PTAFR, SIRPA, SRC, VIM]
	GO:0048017	GO_BiologicalProcess	inositol lipid-mediated signaling	13	270	236	17940	5.50847	1.91653e-05	0.00749365	[CBL, CCL5, GSN, NCF1, PIK3C2A, PIK3CD, PIK3R1, PIP4K2A, PTAFR, PTEN, RASGRP1, SRC, TGFB2]
	KEGG:04670	KEGG	Leukocyte transendothelial migration	9	270	112	7454	8.03571	2.01295e-05	0.00785051	[CYBB, ITGB2, MSN, NCF1, PIK3CD, PIK3R1, PRKCB, RAC2, RASSF5]
	GO:0001767	GO_BiologicalProcess	establishment of lymphocyte polarity	4	270	13	17940	30.7692	2.05113e-05	0.00797889	[CCL21, DOCK2, DOCK8, GSN]
	GO:0071800	GO_BiologicalProcess	podosome assembly	5	270	26	17940	19.2308	2.17622e-05	0.00844372	[GSN, HCK, LCP1, MSN, SRC]
	GO:0050857	GO_BiologicalProcess	positive regulation of antigen receptor-mediated signaling pathway	5	270	27	17940	18.5185	2.64171e-05	0.0102234	[CMTM3, LYN, NFAM1, PRKCB, SLC39A10]
	GO:1900034	GO_BiologicalProcess	regulation of cellular response to heat	7	270	66	17940	10.6061	2.84899e-05	0.0109971	[BAG3, CHORDC1, DNAJB6, HSP90AA1, HSP90AB1, HSPA8, HSPH1]
	GO:0019898	GO_CellularComponent	extrinsic component of membrane	16	270	358	19025	4.46927	2.88256e-05	0.0110979	[ADAM10, CDH2, CYTH1, GNB1, HCK, HIST1H2BA, KPNA2, LYN, NCF1, PIK3C2A, PIK3CD, PIK3R1, RGS1, SNX10, SOCS3, SRC]
	KEGG:04810	KEGG	Regulation of actin cytoskeleton	12	270	213	7454	5.6338	3.21614e-05	0.01235	[ARPC1B, GSN, ITGB2, MSN, PIK3CD, PIK3R1, PIP4K2A, RAC2, SCIN, SRC, SSH2, TMSB4X]
	GO:0046626	GO_BiologicalProcess	regulation of insulin receptor signaling pathway	7	270	68	17940	10.2941	3.4666e-05	0.0132771	[GRB14, PID1, PIK3R1, PRKCB, SOCS3, SRC, TESC]
	GO:0032496	GO_BiologicalProcess	response to lipopolysaccharide	18	270	447	17940	4.02685	3.64849e-05	0.0139372	[ABCA1, ACOD1, ADAMTS13, CCL2, CCL5, CD80, CSF2RB, HCK, HSP90AA1, IRF8, LYN, NR1D1, PDE4B, PTAFR, SIRPA, SLC11A1, SRC, VIM]
	GO:0017038	GO_BiologicalProcess	protein import	14	270	289	17940	4.84429	3.83029e-05	0.0145934	[BAG3, CHORDC1, FERMT1, FYB1, HSP90AA1, HSP90AB1, HSPA4, HSPA8, KPNA2, LAMP2, LMNA, PIK3R1, PKIG, RERE]
	GO:0008360	GO_BiologicalProcess	regulation of cell shape	11	270	186	17940	5.91398	4.41444e-05	0.0167749	[CCL2, HCK, ITGB2, MSN, PARVB, PHIP, PLEKHO1, PLXNC1, RHOQ, SEMA4A, SYNE3]
	GO:1902105	GO_BiologicalProcess	regulation of leukocyte differentiation	15	270	334	17940	4.49102	4.84796e-05	0.0183738	[ATP6AP1, CBFB, CD80, CD83, ID2, IL34, KLF10, LYN, MAFB, MITF, NFAM1, PIK3R1, RASGRP1, TESC, ZBTB1]
	GO:1904659	GO_BiologicalProcess	glucose transmembrane transport	10	270	157	17940	6.36943	5.25999e-05	0.0198828	[ADIPOR2, HK2, PID1, PIK3R1, PRKCB, RHOQ, SLC2A11, SLC2A3, SLC2A6, TESC]
	GO:0050766	GO_BiologicalProcess	positive regulation of phagocytosis	7	270	73	17940	9.58904	5.50409e-05	0.0207504	[CCL2, DOCK2, PPARG, PSAP, SIRPA, SIRPB1, SLC11A1]
	GO:0030010	GO_BiologicalProcess	establishment of cell polarity	10	270	158	17940	6.32911	5.55016e-05	0.0208686	[CCL21, CYTH1, DOCK2, DOCK8, FERMT1, GSN, HSP90AA1, HSP90AB1, LIPC, MSN]
	GO:1900076	GO_BiologicalProcess	regulation of cellular response to insulin stimulus	8	270	99	17940	8.08081	5.60355e-05	0.0210133	[GPLD1, GRB14, PID1, PIK3R1, PRKCB, SOCS3, SRC, TESC]
	GO:0036294	GO_BiologicalProcess	cellular response to decreased oxygen levels	12	270	226	17940	5.30973	5.72133e-05	0.0213978	[BACH1, CBL, CYBB, CYR61, GNB1, HMOX1, LMNA, NPEPPS, PTEN, SLC8A1, SRC, TESC]
	GO:0009408	GO_BiologicalProcess	response to heat	11	270	195	17940	5.64103	6.77422e-05	0.0252679	[BAG3, CHORDC1, DNAJA4, DNAJB4, DNAJB6, HMOX1, HSP90AA1, HSP90AB1, HSPA8, HSPH1, LYN]
	GO:0014065	GO_BiologicalProcess	phosphatidylinositol 3-kinase signaling	11	270	195	17940	5.64103	6.77422e-05	0.0252679	[CBL, CCL5, NCF1, PIK3C2A, PIK3CD, PIK3R1, PIP4K2A, PTEN, RASGRP1, SRC, TGFB2]
	GO:0031647	GO_BiologicalProcess	regulation of protein stability	15	270	345	17940	4.34783	6.98779e-05	0.0259946	[BAG3, CHORDC1, GSN, HSP90AA1, HSP90AB1, HSPA8, LAMP2, LMNA, PER3, PIK3R1, PTEN, RNF128, SOX4, SRC, TESC]
	GO:0001818	GO_BiologicalProcess	negative regulation of cytokine production	15	270	346	17940	4.33526	7.21815e-05	0.0267794	[ACOD1, BPI, CD200, CD83, HMOX1, HSP90AA1, HSP90AB1, POMC, RNF128, SIRPA, SLC11A1, TGFB2, TIFA, TMSB4X, TNFRSF21]
	GO:0045576	GO_BiologicalProcess	mast cell activation	7	270	77	17940	9.09091	7.76246e-05	0.0287211	[CBL, HMOX1, LCP2, LYN, PIK3CD, RAC2, RASGRP1]
	GO:2000401	GO_BiologicalProcess	regulation of lymphocyte migration	7	270	77	17940	9.09091	7.76246e-05	0.0287211	[ADAM10, CCL2, CCL21, CCL5, CD200, DOCK8, MSN]
	GO:0007229	GO_BiologicalProcess	integrin-mediated signaling pathway	9	270	133	17940	6.76692	7.81181e-05	0.0288256	[ADAM10, ADAMTS13, CTGF, DST, FERMT1, HCK, HSP90AA1, ITGB2, SRC]
	GO:0004630	GO_MolecularFunction	phospholipase D activity	3	270	7	17885	42.8571	8.00756e-05	0.0293877	[GPLD1, HMOX1, PLD4]
	GO:0008645	GO_BiologicalProcess	hexose transmembrane transport	10	270	165	17940	6.06061	7.98962e-05	0.0294018	[ADIPOR2, HK2, PID1, PIK3R1, PRKCB, RHOQ, SLC2A11, SLC2A3, SLC2A6, TESC]
	GO:0072593	GO_BiologicalProcess	reactive oxygen species metabolic process	15	270	350	17940	4.28571	8.20747e-05	0.0300393	[ACOD1, CD200, CTGF, CYBB, CYR61, G6PD, HK2, HSP90AA1, HSP90AB1, ITGB2, NCF1, PID1, RAC2, SESN1, SIRPA]
	GO:0060590	GO_MolecularFunction	ATPase regulator activity	6	270	54	17885	11.1111	8.25389e-05	0.0301267	[BAG3, DNAJB4, DNAJB6, HSPA8, HSPH1, TESC]
	GO:0001771	GO_BiologicalProcess	immunological synapse formation	4	270	18	17940	22.2222	8.32628e-05	0.0303077	[CCL21, DOCK2, DOCK8, MSN]
	GO:0034605	GO_BiologicalProcess	cellular response to heat	9	270	135	17940	6.66667	8.76669e-05	0.0318231	[BAG3, CHORDC1, DNAJB6, HMOX1, HSP90AA1, HSP90AB1, HSPA8, HSPH1, LYN]
	GO:0015749	GO_BiologicalProcess	monosaccharide transmembrane transport	10	270	167	17940	5.98802	8.83456e-05	0.0319811	[ADIPOR2, HK2, PID1, PIK3R1, PRKCB, RHOQ, SLC2A11, SLC2A3, SLC2A6, TESC]
	GO:0097305	GO_BiologicalProcess	response to alcohol	14	270	314	17940	4.4586	9.3349e-05	0.033699	[ABCA1, ACOD1, ADCY5, CBL, CCL21, CYBB, G6PD, GGH, GNB1, GPLD1, GSN, PPARG, PTEN, SPI1]
	GO:0034219	GO_BiologicalProcess	carbohydrate transmembrane transport	10	270	169	17940	5.91716	9.75408e-05	0.0350172	[ADIPOR2, HK2, PID1, PIK3R1, PRKCB, RHOQ, SLC2A11, SLC2A3, SLC2A6, TESC]
	GO:0035579	GO_CellularComponent	specific granule membrane	8	270	107	19025	7.47664	9.73087e-05	0.0350311	[ADAM10, ADGRG3, ATP11A, CLEC5A, CYBB, ITGB2, MOSPD2, SLC2A3]
	GO:0030593	GO_BiologicalProcess	neutrophil chemotaxis	9	270	137	17940	6.56934	9.81769e-05	0.0351473	[CCL2, CCL21, CCL5, ITGB2, MOSPD2, PDE4B, PIK3CD, RAC2, TGFB2]
	KEGG:04915	KEGG	Estrogen signaling pathway	9	270	137	7454	6.56934	9.81769e-05	0.0351473	[ADCY5, CTSD, HSP90AA1, HSP90AB1, HSPA8, ITPR1, PIK3CD, PIK3R1, SRC]
	GO:0043303	GO_BiologicalProcess	mast cell degranulation	6	270	56	17940	10.7143	0.000101468	0.0362241	[CBL, HMOX1, LYN, PIK3CD, RAC2, RASGRP1]
	GO:0001666	GO_BiologicalProcess	response to hypoxia	16	270	400	17940	4	0.000106937	0.0380694	[BACH1, CYBB, CYR61, GNB1, HK2, HMOX1, ITPR1, LMNA, NPEPPS, PDLIM1, PKM, PLOD2, PTEN, SLC8A1, SRC, TGFB2]
	KEGG:05418	KEGG	Fluid shear stress and atherosclerosis	9	270	139	7454	6.47482	0.000109724	0.0389519	[CCL2, HMOX1, HSP90AA1, HSP90AB1, NCF1, PIK3CD, PIK3R1, RAC2, SRC]
	GO:0008643	GO_BiologicalProcess	carbohydrate transport	11	270	206	17940	5.33981	0.000110593	0.0391497	[ADIPOR2, HK2, PID1, PIK3R1, PRKCB, RHOQ, SLC2A11, SLC2A3, SLC2A6, SLC37A2, TESC]
	GO:0002279	GO_BiologicalProcess	mast cell activation involved in immune response	6	270	57	17940	10.5263	0.000112145	0.0395871	[CBL, HMOX1, LYN, PIK3CD, RAC2, RASGRP1]
	GO:0033628	GO_BiologicalProcess	regulation of cell adhesion mediated by integrin	6	270	57	17940	10.5263	0.000112145	0.0395871	[CCL21, CCL5, FERMT1, LYN, TESC, TGFB2]
	GO:0005178	GO_MolecularFunction	integrin binding	10	270	172	17885	5.81395	0.000112848	0.0397224	[ADAM10, ADAMTS13, CTGF, CYR61, DST, ITGB2, LCP1, LYN, SRC, TSPAN8]
	GO:0002685	GO_BiologicalProcess	regulation of leukocyte migration	12	270	243	17940	4.93827	0.000114188	0.0400799	[ADAM10, CCL2, CCL21, CCL5, CD200, DOCK8, HMOX1, LYN, MOSPD2, MSN, PTAFR, RAC2]
	GO:0033627	GO_BiologicalProcess	cell adhesion mediated by integrin	7	270	82	17940	8.53659	0.00011594	0.0405788	[CCL21, CCL5, FERMT1, ITGB2, LYN, TESC, TGFB2]
	GO:0002448	GO_BiologicalProcess	mast cell mediated immunity	6	270	58	17940	10.3448	0.000123694	0.0431693	[CBL, HMOX1, LYN, PIK3CD, RAC2, RASGRP1]
	GO:1904813	GO_CellularComponent	ficolin-1-rich granule lumen	10	270	174	19025	5.74713	0.000124143	0.0432016	[AMPD3, COTL1, CTSD, FGL2, GSN, HSP90AA1, HSP90AB1, HSPA8, PKM, PLEKHO2]
	GO:0097306	GO_BiologicalProcess	cellular response to alcohol	8	270	111	17940	7.20721	0.000125892	0.0436845	[ABCA1, ADCY5, CYBB, GNB1, GPLD1, PPARG, PTEN, SPI1]
	GO:0009749	GO_BiologicalProcess	response to glucose	12	270	246	17940	4.87805	0.000128145	0.0443382	[ADCY5, CTGF, GPAM, GPLD1, HMGN3, LCP1, NR1D1, PTEN, SERPINF1, SLC8A1, SOX4, SRI]
	GO:0010632	GO_BiologicalProcess	regulation of epithelial cell migration	13	270	285	17940	4.5614	0.000132235	0.045621	[CD200, CORO1C, GPLD1, HMOX1, NRP2, PIK3C2A, PPARG, PTEN, SEMA4A, SERPINF1, SRC, TGFB2, TMSB4X]
	GO:0031099	GO_BiologicalProcess	regeneration	12	270	248	17940	4.83871	0.000138242	0.0475553	[ACOD1, CYR61, GPAM, GSN, HMOX1, LCP1, NINJ1, PKM, PPARG, PTEN, PTPRF, RTN4RL1]
Cluster3
	GOID	Ontology Source	GOTerm	x	X	n	N	% Associated Genes	Term PValue	Term PValue Corrected with Bonferroni step down	Associated Genes Found
	GO:0016840	GO_MolecularFunction	carbon-nitrogen lyase activity	3	41	18	17885	16.6667	6.46259e-06	1.29252e-05	[AKR1B10, CHAC1, SDSL]
	GO:0016903	GO_MolecularFunction	oxidoreductase activity, acting on the aldehyde or oxo group of donors	3	41	52	17885	5.76923	0.000166726	0.000166726	[AKR1B10, GAPDH, HAO1]
