# Supplementary material for: Exploration of tissue-specific gene expression patterns underlying timing of breeding in contrasting temperature environments in a song bird
Source: BMC Genomics. 2019 Sep 2;20:693. doi: 10.1186/s12864-019-6043-0 (PMC6720064; doi:10.1186/s12864-019-6043-0)
Supplement: Supplementary file 9 — Table S9. Significant GO terms associated with the time point main effect model gene clusters in ovary. Results based on human GO-database. (XLSX 489 kb) [file 12864_2019_6043_MOESM9_ESM.xlsx]

## Sheet: TableS9
Supplementary table 9. Significant GO terms associated with the time point main effect model gene clusters in ovary . Results based on human GO-database
Cluster1
	GOID	Ontology Source	GOTerm	x	X	n	N	% Associated Genes	Term PValue	Term PValue Corrected with Bonferroni step down	Associated Genes Found
	GO:0044424	GO_CellularComponent	intracellular part	1340	1541	15062	19025	8.89656	5.55246e-39	1.5669e-35	[A4GALT, A4GNT, AACS, AADAT, ABCA13, ABCC8, ABCD3, ABHD2, ABI1, ABTB1, ACAA2, ACAD11, ACADL, ACAT1, ACLY, ACO2, ACSBG1, ACSBG2, ACSL1, ACSL6, ACTR3B, ACTR8, ADA2, ADAD1, ADAM28, ADAP1, ADGRV1, ADI1, ADRM1, AFF1, AFG1L, AFG3L2, AFTPH, AGBL1, AGK, AGPAT1, AGTR2, AGXT2, AHCY, AHSA1, AIMP1, AKIP1, AKR1A1, AKR1B1, AKR1B10, AKTIP, ALAS1, ALDH1A3, ALDH2, ALDH3A2, ALG11, ALG13, ALK, ALPK1, ALS2, AMD1, AM…
	GO:0005622	GO_CellularComponent	intracellular	1353	1541	15347	19025	8.81606	1.89431e-37	5.34384e-34	[A4GALT, A4GNT, AACS, AADAT, ABCA13, ABCC8, ABCD3, ABHD2, ABI1, ABTB1, ACAA2, ACAD11, ACADL, ACAT1, ACLY, ACO2, ACSBG1, ACSBG2, ACSL1, ACSL6, ACTR3B, ACTR8, ADA2, ADAD1, ADAM28, ADAP1, ADGRL3, ADGRV1, ADI1, ADRM1, AFF1, AFG1L, AFG3L2, AFTPH, AGBL1, AGK, AGPAT1, AGTR2, AGXT2, AHCY, AHSA1, AIMP1, AKIP1, AKR1A1, AKR1B1, AKR1B10, AKTIP, ALAS1, ALDH1A3, ALDH2, ALDH3A2, ALG11, ALG13, ALK, ALPK1, ALS2, …
	GO:0005737	GO_CellularComponent	cytoplasm	1154	1541	12281	19025	9.39663	7.86087e-36	2.21677e-32	[A4GALT, A4GNT, AACS, AADAT, ABCA13, ABCC8, ABCD3, ABHD2, ABI1, ABTB1, ACAA2, ACAD11, ACADL, ACAT1, ACLY, ACO2, ACSBG1, ACSBG2, ACSL1, ACSL6, ACTR3B, ADA2, ADAD1, ADAM28, ADAP1, ADGRV1, ADI1, ADRM1, AFG1L, AFG3L2, AFTPH, AGBL1, AGK, AGPAT1, AGTR2, AGXT2, AHCY, AHSA1, AIMP1, AKR1A1, AKR1B1, AKR1B10, AKTIP, ALAS1, ALDH1A3, ALDH2, ALDH3A2, ALG11, ALG13, ALK, ALPK1, ALS2, AMD1, AMPH, ANAPC10, ANKRA2,…
	GO:0044444	GO_CellularComponent	cytoplasmic part	1012	1541	10498	19025	9.63993	4.90671e-31	1.3832e-27	[A4GALT, A4GNT, AACS, AADAT, ABCA13, ABCC8, ABCD3, ABHD2, ABI1, ABTB1, ACAA2, ACAD11, ACADL, ACAT1, ACLY, ACO2, ACSBG1, ACSBG2, ACSL1, ACSL6, ACTR3B, ADA2, ADAM28, ADAP1, ADI1, ADRM1, AFG1L, AFG3L2, AFTPH, AGBL1, AGK, AGPAT1, AGTR2, AGXT2, AHCY, AHSA1, AIMP1, AKR1A1, AKR1B1, AKR1B10, AKTIP, ALAS1, ALDH1A3, ALDH2, ALDH3A2, ALG11, ALG13, ALPK1, ALS2, AMD1, AMPH, ANAPC10, ANKRA2, ANKRD1, ANKRD12, AN…
	GO:0005829	GO_CellularComponent	cytosol	644	1541	5902	19025	10.9116	1.47693e-28	4.16198e-25	[AACS, ABCC8, ABCD3, ABI1, ABTB1, ACLY, ACO2, ACSBG1, ACSBG2, ACTR3B, ADAP1, ADI1, ADRM1, AFTPH, AGBL1, AGK, AHCY, AHSA1, AIMP1, AKR1A1, AKR1B1, AKR1B10, AKTIP, ALAS1, ALDH1A3, ALPK1, ALS2, AMD1, AMPH, ANAPC10, ANKRA2, ANKRD1, ANKRD12, ANKRD27, ANKRD9, AP1G1, AP1S3, AP2M1, APLF, APOD, APOO, APRT, ARAP2, ARCN1, AREG, ARF1, ARFGAP2, ARFGAP3, ARHGAP10, ARHGAP12, ARHGAP24, ARHGAP25, ARHGDIB, ARHGEF3,…
	GO:0044446	GO_CellularComponent	intracellular organelle part	974	1541	10144	19025	9.60173	9.48113e-28	2.67083e-24	[A4GALT, A4GNT, AADAT, ABCA13, ABCC8, ABCD3, ABTB1, ACAA2, ACAD11, ACADL, ACAT1, ACLY, ACO2, ACSBG1, ACSBG2, ACSL1, ACSL6, ACTR3B, ACTR8, ADA2, ADAD1, ADRM1, AFF1, AFG1L, AFG3L2, AFTPH, AGK, AGPAT1, AGXT2, AIMP1, AKIP1, AKR1A1, AKR1B1, AKR1B10, ALAS1, ALDH2, ALDH3A2, ALG11, ALG13, ALS2, AMPH, ANAPC10, ANKRD1, ANKRD12, ANKRD27, AP1G1, AP1S3, AP2M1, AP3S1, APLF, APOBEC1, APOO, APRT, ARCN1, AREG, AR…
	GO:0043229	GO_CellularComponent	intracellular organelle	1202	1541	13450	19025	8.9368	2.26469e-26	6.37735e-23	[A4GALT, A4GNT, AADAT, ABCA13, ABCC8, ABCD3, ABHD2, ABI1, ABTB1, ACAA2, ACAD11, ACADL, ACAT1, ACLY, ACO2, ACSBG1, ACSBG2, ACSL1, ACSL6, ACTR3B, ACTR8, ADA2, ADAD1, ADAM28, ADAP1, ADI1, ADRM1, AFF1, AFG1L, AFG3L2, AFTPH, AGK, AGPAT1, AGXT2, AHCY, AHSA1, AIMP1, AKIP1, AKR1A1, AKR1B1, AKR1B10, ALAS1, ALDH1A3, ALDH2, ALDH3A2, ALG11, ALG13, ALS2, AMIGO2, AMPH, ANAPC10, ANKRA2, ANKRD1, ANKRD12, ANKRD27…
	GO:0070013	GO_CellularComponent	intracellular organelle lumen	654	1541	6129	19025	10.6706	2.74995e-26	7.7411e-23	[AADAT, ABCC8, ABCD3, ABTB1, ACAA2, ACADL, ACAT1, ACLY, ACO2, ACSBG1, ACSBG2, ACTR3B, ACTR8, ADA2, ADAD1, ADRM1, AFF1, AGK, AGXT2, AKIP1, AKR1A1, AKR1B1, ALAS1, ALDH2, ANAPC10, ANKRD1, ANKRD12, APLF, APOBEC1, APRT, AREG, ARG2, ARL2BP, ARL4A, ARMC8, ARPC5, ASF1A, ASRGL1, ATAD2, ATF4, ATP10D, ATP5F1C, ATP8A2, ATRIP, ATXN1, AURKA, BAIAP2L1, BANP, BARD1, BCAS2, BCCIP, BDNF, BFAR, BIRC5, BMP2K, BMS1, …
	GO:0043233	GO_CellularComponent	organelle lumen	654	1541	6129	19025	10.6706	2.74995e-26	7.7411e-23	[AADAT, ABCC8, ABCD3, ABTB1, ACAA2, ACADL, ACAT1, ACLY, ACO2, ACSBG1, ACSBG2, ACTR3B, ACTR8, ADA2, ADAD1, ADRM1, AFF1, AGK, AGXT2, AKIP1, AKR1A1, AKR1B1, ALAS1, ALDH2, ANAPC10, ANKRD1, ANKRD12, APLF, APOBEC1, APRT, AREG, ARG2, ARL2BP, ARL4A, ARMC8, ARPC5, ASF1A, ASRGL1, ATAD2, ATF4, ATP10D, ATP5F1C, ATP8A2, ATRIP, ATXN1, AURKA, BAIAP2L1, BANP, BARD1, BCAS2, BCCIP, BDNF, BFAR, BIRC5, BMP2K, BMS1, …
	GO:0031981	GO_CellularComponent	nuclear lumen	531	1541	4894	19025	10.85	1.65574e-21	4.65926e-18	[ABTB1, ACLY, ACSBG1, ACSBG2, ACTR8, ADAD1, ADRM1, AFF1, AKIP1, AKR1A1, AKR1B1, ALAS1, ANAPC10, ANKRD1, ANKRD12, APLF, APOBEC1, APRT, AREG, ARL4A, ASF1A, ASRGL1, ATAD2, ATF4, ATP10D, ATP8A2, ATRIP, ATXN1, AURKA, BAIAP2L1, BANP, BARD1, BCAS2, BCCIP, BDNF, BFAR, BIRC5, BMP2K, BMS1, BNIP3, BRAT1, BRCA2, BRD7, BRD8, BRIP1, BTBD10, BUB1, BUB3, BUD31, BVES, C1D, CALM1, CAMK2D, CBX7, CCDC59, CCDC88A, CC…
	GO:0043231	GO_CellularComponent	intracellular membrane-bounded organelle	1067	1541	11780	19025	9.05772	2.60314e-21	7.32262e-18	[A4GALT, A4GNT, AADAT, ABCA13, ABCC8, ABCD3, ABI1, ABTB1, ACAA2, ACAD11, ACADL, ACAT1, ACLY, ACO2, ACSBG1, ACSBG2, ACSL1, ACSL6, ACTR3B, ACTR8, ADA2, ADAD1, ADAM28, ADAP1, ADI1, ADRM1, AFF1, AFG1L, AFG3L2, AFTPH, AGK, AGPAT1, AGXT2, AHCY, AHSA1, AIMP1, AKIP1, AKR1A1, AKR1B1, AKR1B10, ALAS1, ALDH1A3, ALDH2, ALDH3A2, ALG11, ALG13, ALS2, AMIGO2, ANAPC10, ANKRA2, ANKRD1, ANKRD12, ANKRD27, ANKRD49, AP…
	GO:0006996	GO_BiologicalProcess	organelle organization	490	1541	4455	17940	10.9989	1.09563e-20	3.08091e-17	[ABCC8, ABCD3, ABI1, ACAA2, ACTR3B, ACTR8, AFG1L, AFG3L2, AGK, AIMP1, AKR1A1, AKR1B10, AKTIP, ALAS1, ALS2, ANKRD1, ANKRD27, AP1G1, AP2M1, APOBEC1, APOO, AREG, ARF1, ARFGAP2, ARFGAP3, ARHGAP10, ARHGAP12, ARHGAP25, ARHGDIB, ARHGEF7, ARL1, ARPC5, ARPC5L, ASF1A, ASRGL1, ATAD2, ATF4, ATG3, ATG4A, ATP5F1C, ATP6V0D1, ATP6V1D, ATP8A2, ATXN10, AURKA, AZIN1, BAG3, BAIAP2L1, BANP, BBS9, BCCIP, BFAR, BICD1, …
	GO:0005654	GO_CellularComponent	nucleoplasm	464	1541	4228	19025	10.9745	3.79074e-19	1.06558e-15	[ACLY, ACSBG1, ACSBG2, ACTR8, ADRM1, AFF1, AKIP1, AKR1A1, AKR1B1, ALAS1, ANAPC10, ANKRD1, ANKRD12, APLF, APOBEC1, APRT, AREG, ARL4A, ASF1A, ASRGL1, ATAD2, ATF4, ATP10D, ATP8A2, ATRIP, ATXN1, AURKA, BAIAP2L1, BANP, BARD1, BCAS2, BCCIP, BDNF, BFAR, BIRC5, BMP2K, BMS1, BNIP3, BRAT1, BRCA2, BRD7, BRD8, BRIP1, BUB1, BUB3, BUD31, BVES, C1D, CALM1, CAMK2D, CBX7, CCDC59, CCDC88A, CCNC, CCNE1, CCNE2, CCT4…
	GO:0044428	GO_CellularComponent	nuclear part	556	1541	5327	19025	10.4374	8.06885e-19	2.26735e-15	[ABTB1, ACLY, ACSBG1, ACSBG2, ACTR8, ADAD1, ADRM1, AFF1, AKIP1, AKR1A1, AKR1B1, ALAS1, ANAPC10, ANKRD1, ANKRD12, APLF, APOBEC1, APRT, AREG, ARL4A, ASF1A, ASRGL1, ATAD2, ATF4, ATP10D, ATP8A2, ATRIP, ATXN1, AURKA, BAIAP2L1, BANP, BARD1, BCAS2, BCCIP, BDNF, BFAR, BIRC5, BMP2K, BMS1, BNIP1, BNIP3, BRAT1, BRCA2, BRD7, BRD8, BRIP1, BTBD10, BUB1, BUB3, BUD31, BVES, C1D, CALM1, CAMK2D, CBX7, CCDC59, CCDC…
	GO:0043232	GO_CellularComponent	intracellular non-membrane-bounded organelle	524	1541	4973	19025	10.5369	2.7652e-18	7.76744e-15	[ABCC8, ABI1, ABTB1, ACSBG1, ACTR3B, ACTR8, ADAD1, AIMP1, AKR1B1, ALS2, AMPH, ANKRA2, ANKRD1, APLF, APOD, AREG, ARF1, ARHGAP10, ARHGAP24, ARHGDIB, ARL2BP, ARL4A, ARL6IP5, ARPC5, ARPC5L, ASF1A, ASRGL1, ATF4, ATP2B2, ATP6V0D1, ATP6V1D, ATXN1, AURKA, AZIN1, BAG2, BAG3, BAIAP2L1, BARD1, BBS9, BCAS2, BCCIP, BFAR, BICD1, BIRC5, BIRC7, BLNK, BMS1, BRCA2, BRD8, BRIP1, BTBD10, BUB1, BUB3, BUD31, BVES, C1D…
	GO:0005634	GO_CellularComponent	nucleus	771	1541	8272	19025	9.3206	2.09564e-14	5.88456e-11	[ABCC8, ABI1, ABTB1, ACAD11, ACLY, ACSBG1, ACSBG2, ACTR8, ADAD1, ADAP1, ADI1, ADRM1, AFF1, AFTPH, AHCY, AIMP1, AKIP1, AKR1A1, AKR1B1, ALAS1, ALDH1A3, AMIGO2, ANAPC10, ANKRA2, ANKRD1, ANKRD12, ANKRD49, APLF, APOBEC1, APRT, AREG, ARL2BP, ARL4A, ARMC8, ARPC5, ARVCF, ASF1A, ASRGL1, ATAD2, ATF4, ATOH7, ATP10D, ATP8A2, ATRIP, ATXN1, AURKA, AZIN1, BAG3, BAIAP2L1, BANP, BARD1, BCAS2, BCCIP, BDNF, BEND6, …
	GO:0005739	GO_CellularComponent	mitochondrion	237	1541	1931	19025	12.2734	2.81294e-14	7.89593e-11	[AADAT, ABCC8, ABCD3, ACAA2, ACAD11, ACADL, ACAT1, ACO2, ACSBG2, ACSL1, ACSL6, ADAM28, AFG1L, AFG3L2, AGK, AGXT2, AKR1A1, AKR1B10, ALAS1, ALDH2, APOO, ARG2, ARL2BP, ATF4, ATP5F1C, BDNF, BNIP1, BNIP3, BRCA2, BRD8, BRIP1, CALM1, CAPRIN2, CARS2, CCDC88A, CDKN1A, CDS2, CFH, CHCHD6, CHCHD7, CHPT1, CIAPIN1, CIDEA, CLPX, CNP, COA1, COA7, COQ3, COQ8A, COX10, COX16, COX20, CWC15, CYB5R3, CYCS, DARS2, DDX1…
	GO:0005813	GO_CellularComponent	centrosome	105	1541	653	19025	16.0796	1.66733e-13	4.67853e-10	[ACTR8, ALS2, ARL2BP, ATF4, ATP6V0D1, ATP6V1D, AURKA, AZIN1, BBS9, BCAS2, BCCIP, BICD1, BRCA2, BRD8, CALM1, CALM2, CAPRIN2, CCDC13, CCDC66, CCDC77, CCDC88A, CCNB2, CCNE1, CCNE2, CCT4, CCT5, CDC42, CDK7, CDKL2, CDKN1A, CENPF, CEP295, CEP350, CEP57, CEP63, CETN3, CHD4, CHL1, CIR1, CRYBG1, DISC1, DLEC1, DLGAP5, DRG1, DYNC1LI1, DYNLL2, EFHC1, EXOC7, FSD1L, HAUS1, HAUS8, HSPB11, HYLS1, IFT57, ITSN2, K…
	GO:0044429	GO_CellularComponent	mitochondrial part	166	1541	1236	19025	13.4304	2.1623e-13	6.06525e-10	[AADAT, ACAA2, ACAD11, ACADL, ACAT1, ACO2, ACSL1, ACSL6, AFG1L, AFG3L2, AGK, AGXT2, AKR1A1, ALAS1, ALDH2, APOO, ARG2, ARL2BP, ATF4, ATP5F1C, BNIP1, BNIP3, BRIP1, CALM1, CARS2, CDKN1A, CDS2, CFH, CHCHD6, CHCHD7, CHPT1, CIAPIN1, CIDEA, CLPX, CNP, COA1, COA7, COQ3, COQ8A, COX10, COX16, COX20, CYB5R3, CYCS, DARS2, DGKB, DHTKD1, DNAJC19, EPHA4, ERAL1, ETFA, ETFDH, FH, GARS, GATM, GPAM, GRPEL1, GRPEL2,…
	GO:0015630	GO_CellularComponent	microtubule cytoskeleton	186	1541	1454	19025	12.7923	5.92734e-13	1.66203e-09	[ACTR3B, ACTR8, AIMP1, ALS2, ARL2BP, ATF4, ATP6V0D1, ATP6V1D, AURKA, AZIN1, BAG2, BBS9, BCAS2, BCCIP, BICD1, BIRC5, BIRC7, BRCA2, BRD8, CALM1, CALM2, CAPN6, CAPRIN2, CCDC13, CCDC66, CCDC77, CCDC88A, CCNB2, CCNE1, CCNE2, CCSER2, CCT2, CCT3, CCT4, CCT5, CDC42, CDC7, CDK7, CDKL2, CDKN1A, CENPF, CEP295, CEP350, CEP57, CEP63, CETN3, CHD4, CHL1, CIR1, CLIC5, CLTA, CRHBP, CRYBG1, DBH, DEPDC1B, DISC1, DL…
	GO:1901564	GO_BiologicalProcess	organonitrogen compound metabolic process	718	1541	7763	17940	9.249	3.65853e-12	1.02549e-08	[A4GALT, A4GNT, AADAT, ABCC8, ABI1, ABTB1, ACADL, ACAT1, ACLY, ACSBG1, ACSBG2, ACSL1, ACSL6, ACTR8, ADA2, ADAM28, ADAMTS18, ADI1, ADRM1, AFG1L, AFG3L2, AGBL1, AGK, AGPAT1, AGTR2, AGXT2, AHCY, AIMP1, AKR1A1, AKR1B1, AKR1B10, AKTIP, ALAS1, ALDH3A2, ALG11, ALG13, ALK, ALPK1, ALS2, AMD1, AMN1, ANAPC10, ANKRD1, ANKRD9, AP2M1, APELA, APOBEC1, APOD, APRT, AREG, ARG2, ARHGEF7, ARL2BP, ARL6IP5, ARMC8, ARR…
	GO:0022402	GO_BiologicalProcess	cell cycle process	200	1541	1639	17940	12.2026	6.89165e-12	1.93104e-08	[ARF1, ASRGL1, ATF4, ATP2B2, AURKA, AZIN1, BARD1, BCCIP, BRCA2, BRD7, BRDT, BRIP1, BTG4, BUB1, BUB3, CAB39, CAB39L, CALM1, CALM2, CCDC88A, CCNB2, CCNE1, CCNE2, CCNJ, CDC25A, CDC34, CDC42, CDC7, CDK7, CDKN1A, CENPF, CENPQ, CEP295, CEP57, CEP63, CETN3, CFH, CHL1, CHMP3, CHMP4C, CHMP5, CIB2, CKS2, CNOT10, CNOT11, CNOT2, CNOT4, COL26A1, CRYBG1, CSNK2A1, CUL2, DAZL, DBF4, DDX4, DEPDC1B, DEPDC7, DLEC1,…
	GO:0003723	GO_MolecularFunction	RNA binding	230	1541	1997	17885	11.5173	4.76271e-11	1.33404e-07	[ABTB1, ACAA2, ADAD1, AIMP1, ALG13, APOBEC1, ARCN1, ARF1, ASRGL1, ATP5F1C, ATXN1, BARD1, BCCIP, BMS1, BOLL, BVES, C1D, CAPRIN2, CCDC59, CCDC88A, CCT3, CCT4, CCT5, CHL1, CMSS1, CNBP, CNOT4, CNP, CPSF3, CWC15, DARS2, DAZL, DDX1, DDX43, DDX47, DDX59, DNAJC2, DYNC1LI1, EBNA1BP2, EEF1B2, EEFSEC, EIF2AK4, EIF2B3, EIF2D, EIF2S2, EIF3E, EIF3L, EIF3M, EIF4A3, EIF4E, EIF4E1B, EIF4ENIF1, EIF4H, EIF5, ELAVL4…
	GO:0005759	GO_CellularComponent	mitochondrial matrix	87	1541	550	19025	15.8182	4.88612e-11	1.36811e-07	[AADAT, ACAA2, ACADL, ACAT1, ACO2, AGXT2, ALAS1, ALDH2, ARG2, ARL2BP, ATP5F1C, BRIP1, CARS2, CDKN1A, CFH, CLPX, COQ3, DARS2, DGKB, DHTKD1, DNAJC19, ERAL1, ETFA, ETFDH, FH, GARS, GRPEL1, GRPEL2, GSTZ1, HADH, HSPA9, HSPD1, HYKK, IDH3A, KARS, LACTB2, LIAS, LRPPRC, MID1, MPG, MRPL14, MRPL19, MRPL3, MRPL30, MRPL32, MRPL39, MRPL42, MRPL46, MRPL47, MRPS10, MRPS28, MRPS35, MRPS5, MRPS7, MRPS9, MTG2, MTHF…
	GO:0005815	GO_CellularComponent	microtubule organizing center	126	1541	929	19025	13.563	1.40504e-10	3.93272e-07	[ACTR8, ALS2, ARL2BP, ATF4, ATP6V0D1, ATP6V1D, AURKA, AZIN1, BBS9, BCAS2, BCCIP, BICD1, BIRC7, BRCA2, BRD8, CALM1, CALM2, CAPRIN2, CCDC13, CCDC66, CCDC77, CCDC88A, CCNB2, CCNE1, CCNE2, CCT4, CCT5, CDC42, CDK7, CDKL2, CDKN1A, CENPF, CEP295, CEP350, CEP57, CEP63, CETN3, CHD4, CHL1, CIR1, CLIC5, CRYBG1, DBH, DISC1, DLEC1, DLGAP5, DRG1, DYNC1LI1, DYNLL2, EFHC1, EXOC7, FAM92A, FIGN, FSD1L, HAUS1, HAUS…
	GO:0044267	GO_BiologicalProcess	cellular protein metabolic process	559	1541	5899	17940	9.47618	1.94357e-10	5.43812e-07	[A4GALT, A4GNT, ABCC8, ABI1, ABTB1, ACSL1, ACSL6, ACTR8, ADA2, ADRM1, AFG1L, AFG3L2, AGBL1, AGTR2, AIMP1, AKR1A1, AKR1B1, AKTIP, ALG11, ALG13, ALK, ALPK1, ALS2, AMN1, ANAPC10, ANKRD1, ANKRD9, AP2M1, APELA, APOBEC1, AREG, ARHGEF7, ARL2BP, ARL6IP5, ARMC8, ARRDC4, ATF4, ATG3, ATG4A, ATP2B2, ATP6AP2, AURKA, B3GNTL1, BAG2, BANK1, BARD1, BCCIP, BDNF, BFAR, BIRC5, BIRC7, BMP2K, BNIP3, BOLL, BRAT1, BRCA2…
	GO:0005740	GO_CellularComponent	mitochondrial envelope	121	1541	889	19025	13.6108	2.22567e-10	6.22519e-07	[ACAD11, ACADL, ACSL1, ACSL6, AFG1L, AFG3L2, AGK, AKR1A1, APOO, ARL2BP, ATF4, ATP5F1C, BNIP1, BNIP3, BRIP1, CALM1, CDS2, CHCHD6, CHCHD7, CHPT1, CIAPIN1, CIDEA, CLPX, CNP, COA1, COA7, COQ3, COQ8A, COX10, COX16, COX20, CYB5R3, CYCS, DNAJC19, EPHA4, ERAL1, ETFDH, GATM, GPAM, GRPEL1, GRPEL2, HADH, HIGD1A, HSPD1, LPIN1, MGARP, MOCOS, MPC1, MRPL14, MRPL19, MRPL3, MRPL30, MRPL32, MRPL39, MRPL42, MRPL46,…
	GO:0034641	GO_BiologicalProcess	cellular nitrogen compound metabolic process	672	1541	7324	17940	9.17531	2.8617e-10	8.00132e-07	[AADAT, ABCC8, ABTB1, ACADL, ACAT1, ACLY, ACSBG1, ACSBG2, ACSL1, ACSL6, ACTR8, ADA2, ADAD1, ADRM1, AFF1, AFG1L, AGK, AGPAT1, AGTR2, AGXT2, AHCY, AIMP1, AKR1A1, AKR1B1, AKR1B10, ALAS1, ALK, AMD1, ANAPC10, ANKRD1, ANKRD49, APLF, APOBEC1, APRT, AREG, ARG2, ARHGEF7, ARL2BP, ASF1A, ASRGL1, ATAD2, ATF4, ATOH7, ATP2B2, ATP5F1C, ATP6AP2, ATP6V1A, ATP6V1B2, ATRIP, ATXN1, AZIN1, BAG3, BAMBI, BANK1, BANP, B…
	GO:0008104	GO_BiologicalProcess	protein localization	339	1541	3279	17940	10.3385	4.92679e-10	1.37704e-06	[AACS, ABCC8, AFTPH, AGK, AGTR2, AKR1B1, AKR1B10, AKTIP, ALS2, ANKRD1, ANKRD27, ANKRD9, AP1G1, AP1S3, AP2M1, AP3S1, APOBEC1, APOD, ARCN1, AREG, ARF1, ARFGAP2, ARFGAP3, ARG2, ARL1, ARL2BP, ARL4A, ARRDC4, ATG3, ATG4A, ATP6V0D1, ATP6V1A, ATP6V1B2, ATP6V1D, AURKA, AZIN1, BAG3, BANK1, BANP, BARD1, BBS9, BCCIP, BDNF, BFAR, BICD1, BIRC5, BNIP1, BRCA2, BRD8, BUB3, BVES, C1D, CALCRL, CALM1, CCDC66, CCDC88…
	GO:0031224	GO_CellularComponent	intrinsic component of membrane	388	1541	6505	19025	5.96464	6.90394e-10	1.92896e-06	[A4GALT, A4GNT, ABCA13, ABCB5, ABCC8, ABCD3, ABHD2, ACAT1, ACSBG2, ACSL1, ACSL6, ADAM28, ADGRL3, ADGRV1, AFG3L2, AGK, AGPAT1, AGTR2, ALDH3A2, ALG11, ALK, AMIGO2, APOO, AREG, ARL2BP, ARL6IP5, ARV1, ATP10D, ATP2B2, ATP6AP2, ATP6V1B2, ATP8A2, B3GNTL1, BAMBI, BFAR, BNIP1, BNIP3, BUD31, BVES, C1D, C1QTNF6, CADM2, CALCRL, CALM1, CALM2, CCPG1, CD47, CD9, CD99L2, CDH13, CDH23, CDK7, CDKN1A, CDS2, CDYL, C…
	GO:0000278	GO_BiologicalProcess	mitotic cell cycle	153	1541	1230	17940	12.439	7.51236e-10	2.0982e-06	[ARF1, ATF4, AURKA, AZIN1, BCCIP, BIRC5, BRCA2, BRD7, BRD8, BRIP1, BTG1, BTG4, BUB1, BUB3, CALM1, CALM2, CCDC88A, CCNB2, CCNE1, CCNE2, CCNJ, CDC25A, CDC34, CDC7, CDH13, CDK11A, CDK7, CDKN1A, CENPF, CEP57, CEP63, CETN3, CFH, CHMP3, CHMP4C, CHMP5, CIB2, CITED2, CKS2, CNOT10, CNOT11, CNOT2, CNOT4, COL26A1, CRYBG1, CUL2, DBF4, DLEC1, DLGAP5, DYNC1LI1, EFHC1, EIF4E, FBXO7, FGF10, FGF8, FSD1L, GFI1, GM…
	GO:0006259	GO_BiologicalProcess	DNA metabolic process	156	1541	1264	17940	12.3418	8.79003e-10	2.45418e-06	[ACTR8, ANAPC10, ANKRD1, APLF, APOBEC1, ARHGEF7, ASF1A, ASRGL1, ATRIP, BARD1, BCCIP, BRCA2, BRD8, BRIP1, CCDC88A, CCNE1, CCNE2, CCT2, CCT3, CCT4, CCT5, CDC34, CDC42, CDC7, CDK7, CDKN1A, CENPF, CHL1, CIDEA, COL26A1, COPS8, CREBRF, CRYBG1, DBF4, DCLRE1A, DDB2, DDX1, DDX4, DEPDC1B, DNAJC2, DNTT, ERCC8, EXOSC10, EXOSC3, EYA2, FAN1, FANCB, FANCL, FBXO6, FGF10, FIGN, FILIP1L, FKBP6, FMN2, GMNN, GRHL2, …
	GO:0005819	GO_CellularComponent	spindle	70	1541	430	19025	16.2791	1.07192e-09	2.99174e-06	[AIMP1, ARL2BP, AURKA, BCCIP, BIRC5, BRD8, CALM1, CALM2, CAPN6, CDC42, CDC7, CDK7, CDKN1A, CENPF, CEP295, CEP350, CEP63, CHL1, CLTA, CRYBG1, DEPDC1B, DLEC1, DLGAP5, DYNC1LI1, EFHC1, FMN2, HAUS1, HAUS8, HDAC3, HECW2, IK, INCENP, KATNA1, KATNBL1, KIF18A, KIF20A, KIF20B, KIF4A, KIFAP3, LRIF1, MAD1L1, MAK, MID1, NEDD9, NEK2, NPM1, NUSAP1, PAFAH1B1, PICALM, PKHD1, POC1A, PPP2CA, PPP2R3C, RAB11A, RAE1,…
	GO:0016021	GO_CellularComponent	integral component of membrane	377	1541	6334	19025	5.952	1.08284e-09	3.02113e-06	[A4GALT, A4GNT, ABCA13, ABCB5, ABCC8, ABCD3, ABHD2, ACAT1, ACSBG2, ACSL1, ACSL6, ADAM28, ADGRL3, ADGRV1, AFG3L2, AGK, AGPAT1, AGTR2, ALDH3A2, ALG11, ALK, AMIGO2, APOO, AREG, ARL2BP, ARL6IP5, ARV1, ATP10D, ATP2B2, ATP6AP2, ATP6V1B2, ATP8A2, B3GNTL1, BAMBI, BFAR, BNIP1, BNIP3, BUD31, BVES, C1D, C1QTNF6, CADM2, CALCRL, CALM1, CALM2, CCPG1, CD47, CD9, CD99L2, CDH23, CDK7, CDKN1A, CDS2, CDYL, CEP57, C…
	GO:1903047	GO_BiologicalProcess	mitotic cell cycle process	134	1541	1054	17940	12.7135	2.48591e-09	6.9332e-06	[ARF1, ATF4, AURKA, AZIN1, BCCIP, BRCA2, BRD7, BRIP1, BUB1, BUB3, CALM1, CALM2, CCDC88A, CCNB2, CCNE1, CCNE2, CCNJ, CDC25A, CDC34, CDC7, CDK7, CDKN1A, CENPF, CEP57, CEP63, CETN3, CFH, CHMP3, CHMP4C, CHMP5, CIB2, CKS2, CNOT10, CNOT11, CNOT2, CNOT4, COL26A1, CRYBG1, CUL2, DBF4, DLEC1, DLGAP5, DYNC1LI1, EFHC1, EIF4E, FBXO7, FGF10, FGF8, FSD1L, GFI1, GMNN, GPAM, GTSE1, H2AFY, HAUS1, HAUS8, HECW2, HSP…
	GO:0045184	GO_BiologicalProcess	establishment of protein localization	274	1541	2578	17940	10.6284	2.60703e-09	7.26839e-06	[AACS, ABCC8, AFTPH, AGK, AGTR2, AKR1B10, AKTIP, ANKRD1, ANKRD27, AP1G1, AP1S3, AP2M1, AP3S1, APOBEC1, APOD, ARCN1, ARF1, ARFGAP2, ARFGAP3, ARG2, ARL1, ARL2BP, ARL4A, ARRDC4, ATG3, ATG4A, ATP6V0D1, ATP6V1A, ATP6V1B2, ATP6V1D, AZIN1, BAG3, BANK1, BARD1, BBS9, BCCIP, BFAR, BIRC5, BNIP1, BRCA2, BVES, C1D, CALCRL, CALM1, CCT2, CCT3, CCT4, CCT5, CDC42, CDKN1A, CENPF, CEP295, CEP57, CHGA, CHMP3, CHMP4C…
	GO:0005694	GO_CellularComponent	chromosome	160	1541	1328	19025	12.0482	3.00836e-09	8.38429e-06	[ACTR8, AKR1B1, APLF, AREG, ARPC5, ASF1A, ASRGL1, ATF4, AURKA, BCAS2, BFAR, BIRC5, BRCA2, BRD8, BUB1, BUB3, BUD31, CBX7, CCDC88A, CDCA2, CDK7, CDKN1A, CDYL, CENPF, CENPI, CENPM, CENPP, CENPQ, CHD4, CHL1, CITED2, CREBRF, CRYBG1, CSNK2A1, DCLRE1A, DLEC1, DNTT, DYNC1LI1, EIF3E, EIF4E, ELL, ERC2, EXOSC10, EXOSC3, EXOSC9, FBXO11, FKBP6, GPATCH11, GTF2B, H1FOO, H2AFY, H2AFZ, HAT1, HERPUD1, HIST3H2BB, H…
	GO:0051276	GO_BiologicalProcess	chromosome organization	176	1541	1495	17940	11.7726	3.16008e-09	8.80399e-06	[ACTR8, AKR1A1, APOBEC1, ASF1A, ASRGL1, ATAD2, ATF4, AURKA, BANP, BFAR, BRCA2, BRD3, BRD7, BRD8, BRDT, BRIP1, BUB1, BUB3, CAMK2D, CBX7, CCDC88A, CCNE1, CCNE2, CCT2, CCT3, CCT4, CCT5, CDK7, CDKN1A, CENPF, CENPI, CENPM, CENPP, CENPQ, CHD4, CHL1, CHMP4C, CHMP5, COPS8, CREBRF, CRYBG1, DCLRE1A, DDB2, DDX1, DEPDC1B, DLGAP5, DNAJC2, DYNC1LI1, EIF4E, ENY2, ERCC8, EXOSC10, EYA2, FBXO11, GFI1, GTF2B, H1FOO…
	GO:0017076	GO_MolecularFunction	purine nucleotide binding	247	1541	2284	17885	10.8144	4.72974e-09	1.31723e-05	[AACS, ABCA13, ABCB5, ABCC8, ABCD3, ACADL, ACAT1, ACLY, ACSBG1, ACSBG2, ACSL1, ACSL6, ACTR3B, ACTR8, AFG1L, AFG3L2, AGK, AHCY, AKR1B10, ALK, ALPK1, APRT, ARF1, ARHGEF7, ARL1, ARL4A, ASRGL1, ATAD2, ATP10D, ATP2B2, ATP6V1A, ATP6V1B2, ATP8A2, AURKA, BAG2, BAG3, BMP2K, BMS1, BRIP1, BUB1, BVES, CAMK2D, CARS2, CCT2, CCT3, CCT4, CCT5, CDC34, CDC42, CDC7, CDK11A, CDK7, CDKL2, CDKN1A, CHD4, CHKA, CHL1, CK…
	GO:0031975	GO_CellularComponent	envelope	171	1541	1450	19025	11.7931	4.86226e-09	1.35365e-05	[ACAD11, ACADL, ACSL1, ACSL6, AFG1L, AFG3L2, AGK, AKR1A1, ANKRD1, APOO, ARL2BP, ATF4, ATP5F1C, BNIP1, BNIP3, BRIP1, CALM1, CDS2, CENPF, CEP57, CHCHD6, CHCHD7, CHPT1, CIAPIN1, CIDEA, CLPX, CNP, COA1, COA7, COQ3, COQ8A, COX10, COX16, COX20, CYB5R3, CYBB, CYCS, DNAJC19, DNAJC2, DTX2, ENY2, EPHA4, ERAL1, ETFDH, FANCL, GARS, GATM, GHRHR, GNAZ, GPAM, GRPEL1, GRPEL2, HADH, HIGD1A, HRASLS, HSP90AA1, HSPA…
	GO:0031967	GO_CellularComponent	organelle envelope	171	1541	1450	19025	11.7931	4.86226e-09	1.35365e-05	[ACAD11, ACADL, ACSL1, ACSL6, AFG1L, AFG3L2, AGK, AKR1A1, ANKRD1, APOO, ARL2BP, ATF4, ATP5F1C, BNIP1, BNIP3, BRIP1, CALM1, CDS2, CENPF, CEP57, CHCHD6, CHCHD7, CHPT1, CIAPIN1, CIDEA, CLPX, CNP, COA1, COA7, COQ3, COQ8A, COX10, COX16, COX20, CYB5R3, CYBB, CYCS, DNAJC19, DNAJC2, DTX2, ENY2, EPHA4, ERAL1, ETFDH, FANCL, GARS, GATM, GHRHR, GNAZ, GPAM, GRPEL1, GRPEL2, HADH, HIGD1A, HRASLS, HSP90AA1, HSPA…
	GO:1901265	GO_MolecularFunction	nucleoside phosphate binding	272	1541	2571	17885	10.5795	5.14495e-09	1.43184e-05	[AACS, ABCA13, ABCB5, ABCC8, ABCD3, ACAD11, ACADL, ACAT1, ACLY, ACSBG1, ACSBG2, ACSL1, ACSL6, ACTR3B, ACTR8, AFG1L, AFG3L2, AGK, AHCY, AKR1A1, AKR1B10, ALDH1A3, ALDH2, ALK, ALPK1, APLF, APRT, ARF1, ARHGEF7, ARL1, ARL4A, ASRGL1, ATAD2, ATP10D, ATP2B2, ATP6V1A, ATP6V1B2, ATP8A2, AURKA, BAG2, BAG3, BMP2K, BMS1, BRIP1, BUB1, BVES, CAMK2D, CARS2, CCT2, CCT3, CCT4, CCT5, CDC34, CDC42, CDC7, CDK11A, CDK…
	GO:0044770	GO_BiologicalProcess	cell cycle phase transition	99	1541	718	17940	13.7883	6.28524e-09	1.74855e-05	[ATP2B2, AURKA, AZIN1, BRD7, BRIP1, BUB1, BUB3, CALM1, CALM2, CCDC88A, CCNB2, CCNE1, CCNE2, CDC25A, CDC34, CDC7, CDK7, CDKN1A, CENPF, CEP57, CEP63, CFH, CHMP4C, CIB2, CKS2, CNOT10, CNOT11, CNOT2, CNOT4, CRYBG1, CUL2, DBF4, DEPDC1B, DLEC1, DLGAP5, DYNC1LI1, EIF4E, FBXO7, FGF10, GFI1, GMNN, GPAM, GTSE1, H2AFY, HAUS1, HAUS8, HECW2, HSP90AA1, HUS1, IK, KCNK1, LCMT1, LIAS, MAD1L1, MASTL, MCM8, MNAT1, …
	GO:0031966	GO_CellularComponent	mitochondrial membrane	111	1541	835	19025	13.2934	6.64908e-09	1.84911e-05	[ACAD11, ACADL, ACSL1, ACSL6, AFG1L, AFG3L2, AGK, APOO, ATF4, ATP5F1C, BNIP1, BNIP3, BRIP1, CALM1, CDS2, CHCHD6, CHPT1, CLPX, CNP, COA1, COQ3, COQ8A, COX10, COX16, COX20, CYB5R3, CYCS, DNAJC19, EPHA4, ERAL1, ETFDH, GATM, GPAM, GRPEL1, GRPEL2, HADH, HIGD1A, HSPD1, LPIN1, MGARP, MOCOS, MPC1, MRPL14, MRPL19, MRPL3, MRPL30, MRPL32, MRPL39, MRPL42, MRPL46, MRPL47, MRPS10, MRPS23, MRPS28, MRPS35, MRPS5…
	GO:0000166	GO_MolecularFunction	nucleotide binding	271	1541	2570	17885	10.5447	8.24371e-09	2.29175e-05	[AACS, ABCA13, ABCB5, ABCC8, ABCD3, ACAD11, ACADL, ACAT1, ACLY, ACSBG1, ACSBG2, ACSL1, ACSL6, ACTR3B, ACTR8, AFG1L, AFG3L2, AGK, AHCY, AKR1A1, AKR1B10, ALDH1A3, ALDH2, ALK, ALPK1, APLF, APRT, ARF1, ARHGEF7, ARL1, ARL4A, ASRGL1, ATAD2, ATP10D, ATP2B2, ATP6V1A, ATP6V1B2, ATP8A2, AURKA, BAG2, BAG3, BMP2K, BMS1, BRIP1, BUB1, BVES, CAMK2D, CARS2, CCT2, CCT3, CCT4, CCT5, CDC34, CDC42, CDC7, CDK11A, CDK…
	GO:0033043	GO_BiologicalProcess	regulation of organelle organization	183	1541	1602	17940	11.4232	1.32914e-08	3.69367e-05	[ABCC8, ACAA2, ACTR3B, AIMP1, ANKRD27, APOBEC1, ARF1, ARHGDIB, ARHGEF7, ARPC5, ARPC5L, ASF1A, ASRGL1, ATAD2, ATG3, AURKA, AZIN1, BAG3, BAIAP2L1, BICD1, BNIP3, BRCA2, BRD7, BUB1, BUB3, BUD31, C1D, CAMK2D, CAPN6, CCDC88A, CCNB2, CCNE1, CCNE2, CCNJ, CCT2, CCT3, CCT4, CCT5, CD47, CDC42, CDK7, CENPF, CEP295, CHL1, CHMP3, CHMP4C, CHMP5, CIB2, CNOT2, COL26A1, CRYBG1, DAZL, DLEC1, DLGAP5, DYNC1LI1, EXOSC…
	GO:0022607	GO_BiologicalProcess	cellular component assembly	357	1541	3594	17940	9.93322	1.64722e-08	4.57597e-05	[ACADL, ACAT1, ACTR3B, ADGRL3, ADRM1, AIMP1, AKR1A1, AKR1B1, ALDH1A3, AMIGO2, ANKRA2, ANKRD1, ANKRD27, AP2M1, APOD, AREG, ARF1, ARHGEF4, ARHGEF7, ARPC5, ARPC5L, ARVCF, ASF1A, ATG3, ATG4A, ATP6V0D1, ATP6V1D, ATXN10, AURKA, AZIN1, BAIAP2L1, BBS9, BCCIP, BDNF, BFAR, BICD1, BRD8, BRIP1, BUD31, C1QTNF2, C1QTNF6, CAB39, CAMK2D, CCDC13, CCDC66, CCDC88A, CCT2, CCT3, CD47, CD9, CDC34, CDC42, CDH13, CDK7, …
	GO:0032555	GO_MolecularFunction	purine ribonucleotide binding	242	1541	2265	17885	10.6843	1.90067e-08	5.27817e-05	[AACS, ABCA13, ABCB5, ABCC8, ABCD3, ACADL, ACAT1, ACLY, ACSBG1, ACSBG2, ACSL1, ACSL6, ACTR3B, ACTR8, AFG1L, AFG3L2, AGK, AKR1B10, ALK, ALPK1, APRT, ARF1, ARHGEF7, ARL1, ARL4A, ASRGL1, ATAD2, ATP10D, ATP2B2, ATP6V1A, ATP6V1B2, ATP8A2, AURKA, BMP2K, BMS1, BRIP1, BUB1, BVES, CAMK2D, CARS2, CCT2, CCT3, CCT4, CCT5, CDC34, CDC42, CDC7, CDK11A, CDK7, CDKL2, CDKN1A, CHD4, CHKA, CHL1, CKB, CLK4, CLPX, COQ…
	GO:0043168	GO_MolecularFunction	anion binding	334	1541	3329	17885	10.033	2.08843e-08	5.79748e-05	[AACS, AADAT, ABCA13, ABCB5, ABCC8, ABCD3, ACAD11, ACADL, ACAT1, ACLY, ACSBG1, ACSBG2, ACSL1, ACSL6, ACTR3B, ACTR8, ADA2, ADAP1, AFG1L, AFG3L2, AGK, AGXT2, AKR1A1, AKR1B10, ALAS1, ALDH1A3, ALK, ALPK1, AMPH, APRT, ARAP2, ARF1, ARHGEF7, ARL1, ARL4A, ASRGL1, ATAD2, ATP10D, ATP2B2, ATP6V1A, ATP6V1B2, ATP8A2, AURKA, BFAR, BMP2K, BMS1, BRD8, BRIP1, BUB1, BUD31, BVES, C1D, CAMK2D, CARS2, CCDC88A, CCT2, …
	GO:0019866	GO_CellularComponent	organelle inner membrane	86	1541	607	19025	14.168	2.1335e-08	5.92045e-05	[ACAD11, AFG3L2, AGK, APOO, ATP5F1C, BRIP1, CDS2, CHCHD6, CHPT1, CLPX, CNP, COA1, COQ3, COQ8A, COX10, COX16, COX20, CYCS, DNAJC19, ERAL1, ETFDH, GARS, GATM, GHRHR, GRPEL1, GRPEL2, HADH, HIGD1A, HSP90AA1, HSPA8, HSPD1, KCNH1, LRPPRC, MPC1, MRPL14, MRPL19, MRPL3, MRPL30, MRPL32, MRPL39, MRPL42, MRPL46, MRPL47, MRPS10, MRPS23, MRPS28, MRPS35, MRPS5, MRPS7, MRPS9, MRS2, MTG2, MTHFD2L, NDUFA10, NDUFA1…
	GO:0000793	GO_CellularComponent	condensed chromosome	49	1541	275	19025	17.8182	2.4929e-08	6.91532e-05	[AURKA, BIRC5, BRCA2, BRD8, BUB1, BUB3, CDK7, CENPF, CENPM, CHL1, CRYBG1, DYNC1LI1, FKBP6, GPATCH11, H2AFY, HORMAD1, HORMAD2, HUS1, INCENP, KIF2C, KIFAP3, LRIF1, LRPPRC, MAD1L1, MEIKIN, NEK2, NIFK, NSMCE1, NSMCE2, NSMCE4A, NUF2, PPP1CC, PTPRJ, RAD1, RAD54L, RANGAP1, RSPH1, SEH1L, SEPT8, SKA2, SKA3, SMC1B, SPDL1, SYCP2, SYCP2L, TEX11, TOP3B, TTN, UBE2I]
	GO:0005874	GO_CellularComponent	microtubule	74	1541	498	19025	14.8594	2.52434e-08	6.99999e-05	[AIMP1, AURKA, BAG2, BICD1, BIRC5, BRD8, CALM1, CALM2, CAPN6, CCDC66, CCT2, CCT3, CCT4, CCT5, CDK7, CDKN1A, CEP295, CEP57, CRHBP, CRYBG1, DISC1, DLEC1, DNAH5, DRG1, DYNC1LI1, DYNLL2, EML5, EML6, ENKD1, FIGN, FSD1L, GAS2L3, GTSE1, HAUS1, HAUS8, HSPH1, INCENP, JAKMIP1, KATNA1, KIF18A, KIF20A, KIF20B, KIF26B, KIF2C, KIF4A, KIFAP3, LIAS, LRPPRC, MID1, NCKAP5, NDRG1, NEK2, NUSAP1, PAFAH1B1, PICALM, PP…
	GO:0032553	GO_MolecularFunction	ribonucleotide binding	243	1541	2285	17885	10.6346	2.74025e-08	7.59598e-05	[AACS, ABCA13, ABCB5, ABCC8, ABCD3, ACADL, ACAT1, ACLY, ACSBG1, ACSBG2, ACSL1, ACSL6, ACTR3B, ACTR8, AFG1L, AFG3L2, AGK, AKR1B10, ALK, ALPK1, APRT, ARF1, ARHGEF7, ARL1, ARL4A, ASRGL1, ATAD2, ATP10D, ATP2B2, ATP6V1A, ATP6V1B2, ATP8A2, AURKA, BMP2K, BMS1, BRIP1, BUB1, BVES, CAMK2D, CARS2, CCT2, CCT3, CCT4, CCT5, CDC34, CDC42, CDC7, CDK11A, CDK7, CDKL2, CDKN1A, CHD4, CHKA, CHL1, CKB, CLK4, CLPX, COQ…
	GO:0005743	GO_CellularComponent	mitochondrial inner membrane	78	1541	536	19025	14.5522	3.03288e-08	8.40412e-05	[ACAD11, AFG3L2, AGK, APOO, ATP5F1C, BRIP1, CDS2, CHCHD6, CHPT1, CLPX, CNP, COA1, COQ3, COQ8A, COX10, COX16, COX20, CYCS, DNAJC19, ERAL1, ETFDH, GATM, GRPEL1, GRPEL2, HADH, HIGD1A, HSPD1, MPC1, MRPL14, MRPL19, MRPL3, MRPL30, MRPL32, MRPL39, MRPL42, MRPL46, MRPL47, MRPS10, MRPS23, MRPS28, MRPS35, MRPS5, MRPS7, MRPS9, MRS2, MTG2, MTHFD2L, NDUFA10, NDUFA12, NDUFA9, NDUFAF4, NDUFB1, NDUFB5, NDUFC1, N…
	GO:0015833	GO_BiologicalProcess	peptide transport	260	1541	2484	17940	10.467	3.36913e-08	9.3325e-05	[AACS, ABCC8, AFTPH, AGK, AGTR2, AIMP1, AKR1B10, AKTIP, ANKRD1, ANKRD27, AP1G1, AP1S3, AP2M1, AP3S1, APOBEC1, APOD, ARCN1, ARF1, ARFGAP2, ARFGAP3, ARG2, ARHGEF7, ARL1, ARL2BP, ARL4A, ARRDC4, ATG3, ATG4A, ATP6V0D1, ATP6V1A, ATP6V1B2, ATP6V1D, AZIN1, BAG3, BANK1, BARD1, BBS9, BCCIP, BFAR, BIRC5, BNIP1, BVES, C1D, CALCRL, CDC42, CDKN1A, CENPF, CEP57, CHGA, CHMP3, CHMP4C, CHMP5, CHPT1, CIDEA, CLTA, C…
	GO:0044772	GO_BiologicalProcess	mitotic cell cycle phase transition	91	1541	663	17940	13.7255	3.61723e-08	0.000100161	[AURKA, AZIN1, BRD7, BRIP1, BUB1, BUB3, CALM1, CALM2, CCDC88A, CCNB2, CCNE1, CCNE2, CDC25A, CDC34, CDC7, CDK7, CDKN1A, CENPF, CEP57, CEP63, CFH, CHMP4C, CIB2, CKS2, CNOT10, CNOT11, CNOT2, CNOT4, CRYBG1, CUL2, DBF4, DLEC1, DLGAP5, DYNC1LI1, EIF4E, FBXO7, FGF10, GFI1, GMNN, GPAM, GTSE1, HAUS1, HAUS8, HECW2, HSP90AA1, HUS1, IK, KCNK1, LCMT1, LIAS, MAD1L1, MASTL, MCM8, MNAT1, NASP, NEK11, NEK2, NMB, …
	GO:0051128	GO_BiologicalProcess	regulation of cellular component organization	307	1541	3035	17940	10.1153	4.20367e-08	0.000116358	[ABCC8, ACAA2, ACTR3B, ADGRL3, AGTR2, AIMP1, AKR1B1, AMIGO2, ANKRA2, ANKRD1, ANKRD27, AP2M1, APELA, APOBEC1, APOD, AREG, ARF1, ARFGAP3, ARHGDIB, ARHGEF7, ARPC5, ARPC5L, ASF1A, ASRGL1, ATAD2, ATG3, ATP8A2, AURKA, AZIN1, BAG3, BAIAP2L1, BAMBI, BDNF, BICD1, BMP2K, BNIP3, BRAT1, BRCA2, BRD7, BTG1, BUB1, BUB3, BUD31, BVES, C1D, C4A, CALM1, CAMK2D, CAPN6, CAPRIN2, CCDC88A, CCNB2, CCNE1, CCNE2, CCNJ, CC…
	GO:0035639	GO_MolecularFunction	purine ribonucleoside triphosphate binding	232	1541	2174	17885	10.6716	4.63731e-08	0.000128314	[AACS, ABCA13, ABCB5, ABCC8, ABCD3, ACLY, ACSBG1, ACSBG2, ACSL1, ACSL6, ACTR3B, ACTR8, AFG1L, AFG3L2, AGK, AKR1B10, ALK, ALPK1, ARF1, ARHGEF7, ARL1, ARL4A, ASRGL1, ATAD2, ATP10D, ATP2B2, ATP6V1A, ATP6V1B2, ATP8A2, AURKA, BMP2K, BMS1, BRIP1, BUB1, CAMK2D, CARS2, CCT2, CCT3, CCT4, CCT5, CDC34, CDC42, CDC7, CDK11A, CDK7, CDKL2, CDKN1A, CHD4, CHKA, CHL1, CKB, CLK4, CLPX, COQ8A, CRYBG1, CSNK1G3, CSNK2…
	GO:0030554	GO_MolecularFunction	adenyl nucleotide binding	206	1541	1885	17885	10.9284	4.87794e-08	0.000134924	[AACS, ABCA13, ABCB5, ABCC8, ABCD3, ACADL, ACAT1, ACLY, ACSBG1, ACSBG2, ACSL1, ACSL6, ACTR3B, ACTR8, AFG1L, AFG3L2, AGK, AHCY, ALK, ALPK1, APRT, ARHGEF7, ASRGL1, ATAD2, ATP10D, ATP2B2, ATP6V1A, ATP6V1B2, ATP8A2, AURKA, BAG2, BAG3, BMP2K, BMS1, BRIP1, BUB1, BVES, CAMK2D, CARS2, CCT2, CCT3, CCT4, CCT5, CDC34, CDC7, CDK11A, CDK7, CDKL2, CDKN1A, CHD4, CHKA, CHL1, CKB, CLK4, CLPX, COQ8A, CRYBG1, CSNK1…
	GO:0098813	GO_BiologicalProcess	nuclear chromosome segregation	54	1541	330	17940	16.3636	8.17138e-08	0.000225939	[BRCA2, BRIP1, BUB1, BUB3, CCNE1, CCNE2, CDC42, CDK7, CENPF, CENPQ, CHL1, CHMP4C, CHMP5, CRYBG1, DLGAP5, DYNC1LI1, FMN2, H2AFY, HECW2, HORMAD1, HORMAD2, IK, INCENP, KIF18A, KIF2C, KIF4A, LCMT1, MAD1L1, MAEL, MCMBP, MEIKIN, MEIOC, MOCOS, MOS, NEK2, NSMCE2, NUF2, NUSAP1, PTPRJ, PTTG1, RAB11A, RAD54L, RAN, RECQL5, SEH1L, SMC1B, SPDL1, SPICE1, SUN1, SYCP2, TACC3, TEX11, TTK, TTN]
	GO:0015031	GO_BiologicalProcess	protein transport	254	1541	2439	17940	10.4141	8.32883e-08	0.000230209	[AACS, ABCC8, AFTPH, AGK, AGTR2, AKR1B10, AKTIP, ANKRD1, ANKRD27, AP1G1, AP1S3, AP2M1, AP3S1, APOBEC1, APOD, ARCN1, ARF1, ARFGAP2, ARFGAP3, ARG2, ARL1, ARL2BP, ARL4A, ARRDC4, ATG3, ATG4A, ATP6V0D1, ATP6V1A, ATP6V1B2, ATP6V1D, AZIN1, BAG3, BANK1, BARD1, BBS9, BCCIP, BFAR, BIRC5, BNIP1, BVES, C1D, CALCRL, CDC42, CDKN1A, CENPF, CEP57, CHGA, CHMP3, CHMP4C, CHMP5, CHPT1, CIDEA, CLTA, COMMD1, COP1, CPS…
	GO:0048285	GO_BiologicalProcess	organelle fission	82	1541	589	17940	13.9219	8.58945e-08	0.000237326	[ASRGL1, AURKA, BCCIP, BNIP3, BRCA2, BRDT, BRIP1, BUB1, BUB3, CCNB2, CCNE1, CCNE2, CCNJ, CDK7, CENPF, CHMP4C, CHMP5, CIB2, CKS2, COL26A1, COX10, CRYBG1, DAZL, DDX4, DLGAP5, DYNC1LI1, FBXO43, FGF8, FMN2, H2AFY, HECW2, HORMAD1, HORMAD2, IK, INCENP, INF2, KIF18A, KIF20B, KIF2C, KIF4A, LCMT1, MAD1L1, MAEL, MASTL, MEIKIN, MEIOC, MND1, MOCOS, MOS, MTFR2, NEK2, NSMCE2, NUF2, NUSAP1, PPARGC1A, PPP2R2D, P…
	GO:0006139	GO_BiologicalProcess	nucleobase-containing compound metabolic process	598	1541	6612	17940	9.04416	9.06557e-08	0.000250391	[AADAT, ABCC8, ACAT1, ACLY, ACSBG1, ACSBG2, ACSL1, ACSL6, ACTR8, ADA2, ADAD1, ADRM1, AFF1, AFG1L, AGPAT1, AGTR2, AHCY, AIMP1, AKR1A1, AKR1B1, ALK, AMD1, ANAPC10, ANKRD1, ANKRD49, APLF, APOBEC1, APRT, AREG, ARHGEF7, ARL2BP, ASF1A, ASRGL1, ATAD2, ATF4, ATOH7, ATP2B2, ATP5F1C, ATP6V1A, ATP6V1B2, ATRIP, ATXN1, BAG3, BAMBI, BANP, BARD1, BCAS2, BCCIP, BEND6, BFAR, BICD1, BIRC5, BMS1, BPNT1, BRCA2, BRD3…
	GO:0000226	GO_BiologicalProcess	microtubule cytoskeleton organization	90	1541	669	17940	13.4529	1.00426e-07	0.000277275	[AIMP1, AURKA, AZIN1, BCCIP, BICD1, BIRC5, BRCA2, CAPN6, CCDC13, CCDC66, CCDC88A, CCSER2, CDK7, CDKN1A, CEP295, CEP350, CEP57, CEP63, CETN3, CFAP44, CFAP74, CHMP3, CHMP4C, CHMP5, CNP, CRYBG1, DISC1, DNAH5, DYNC1LI1, EFHC1, FGF10, FIGN, FMN2, FSD1L, GAS2, GAS2L3, HAUS1, HAUS8, HDAC3, KATNA1, KIF18A, KIF20A, KIF2C, KIF4A, LIAS, MAP7D2, MCTS1, MID1, MOCOS, MOS, NCKAP5, NEK2, NPM1, NUF2, NUSAP1, PAFA…
	GO:1901360	GO_BiologicalProcess	organic cyclic compound metabolic process	632	1541	7051	17940	8.96327	1.05141e-07	0.000290188	[AADAT, ABCC8, ACAA2, ACADL, ACAT1, ACLY, ACSBG1, ACSBG2, ACSL1, ACSL6, ACTR8, ADA2, ADAD1, ADRM1, AFF1, AFG1L, AGPAT1, AGTR2, AHCY, AIMP1, AKR1A1, AKR1B1, AKR1B10, ALAS1, ALK, AMD1, ANAPC10, ANKRD1, ANKRD49, APLF, APOBEC1, APRT, AREG, ARHGEF7, ARL2BP, ARV1, ASF1A, ASRGL1, ATAD2, ATF4, ATOH7, ATP2B2, ATP5F1C, ATP6V1A, ATP6V1B2, ATRIP, ATXN1, BAG3, BAMBI, BANP, BARD1, BCAS2, BCCIP, BEND6, BFAR, BI…
	GO:0070727	GO_BiologicalProcess	cellular macromolecule localization	236	1541	2243	17940	10.5216	1.13467e-07	0.000313056	[AGK, AGTR2, AKR1B1, AKR1B10, ANKRD9, AP1G1, AP1S3, AP2M1, AP3S1, APOD, ARCN1, AREG, ARF1, ARFGAP3, ARL1, ARL2BP, ARL4A, ATG3, ATP6V1D, AURKA, AZIN1, BAG3, BANP, BARD1, BBS9, BCCIP, BDNF, BICD1, BRCA2, BUB3, C1D, CALM1, CCDC66, CCDC88A, CCNE1, CCNE2, CCT2, CCT3, CCT4, CCT5, CDC42, CDK7, CDKN1A, CENPQ, CEP57, CLTA, CNTNAP2, COMMD1, CPSF3, CRACR2B, CREBRF, CRYBG1, DAB2, DCLK3, DDX1, DHRS3, DLG2, DN…
	GO:0019538	GO_BiologicalProcess	protein metabolic process	603	1541	6684	17940	9.02154	1.14653e-07	0.000316212	[A4GALT, A4GNT, ABCC8, ABI1, ABTB1, ACAT1, ACSL1, ACSL6, ACTR8, ADA2, ADAM28, ADAMTS18, ADRM1, AFG1L, AFG3L2, AGBL1, AGTR2, AIMP1, AKR1A1, AKR1B1, AKTIP, ALG11, ALG13, ALK, ALPK1, ALS2, AMN1, ANAPC10, ANKRD1, ANKRD9, AP2M1, APELA, APOBEC1, APOD, AREG, ARHGEF7, ARL2BP, ARL6IP5, ARMC8, ARRDC4, ASRGL1, ATF4, ATG3, ATG4A, ATP2B2, ATP6AP2, AURKA, AZIN1, B3GNTL1, BAG2, BANK1, BANP, BARD1, BCCIP, BDNF, …
	GO:0042886	GO_BiologicalProcess	amide transport	261	1541	2533	17940	10.304	1.34566e-07	0.000370999	[AACS, ABCC8, AFTPH, AGK, AGTR2, AIMP1, AKR1B10, AKTIP, ANKRD1, ANKRD27, AP1G1, AP1S3, AP2M1, AP3S1, APOBEC1, APOD, ARCN1, ARF1, ARFGAP2, ARFGAP3, ARG2, ARHGEF7, ARL1, ARL2BP, ARL4A, ARRDC4, ATG3, ATG4A, ATP6V0D1, ATP6V1A, ATP6V1B2, ATP6V1D, AZIN1, BAG3, BANK1, BARD1, BBS9, BCCIP, BFAR, BIRC5, BNIP1, BVES, C1D, CALCRL, CDC42, CDKN1A, CENPF, CEP57, CHGA, CHMP3, CHMP4C, CHMP5, CHPT1, CIDEA, CLTA, C…
	GO:0005730	GO_CellularComponent	nucleolus	138	1541	1168	19025	11.8151	1.41354e-07	0.000389572	[ABTB1, ADAD1, ANKRD1, ARL4A, ASRGL1, ATXN1, BCAS2, BMS1, BRCA2, BTBD10, BVES, C1D, CCDC88A, CCT5, CDKN1A, CENPP, CERKL, CETN3, CHL1, CHPT1, CIAPIN1, COX10, CUL2, DAB2, DCLRE1A, DDX47, DNAJB9, DOCK4, EBNA1BP2, EIF3L, ERC2, EXOSC10, EXOSC3, EXOSC9, FBXO11, FHIT, FMN2, FRG1, FXR1, GNA13, GPRC5A, H2AFY, HABP4, HSPA8, HSPA9, HUS1, IFRD1, IGF2BP3, INO80C, IP6K2, IPO5, JAZF1, KATNBL1, KIF20B, KNOP1, LI…
	GO:0044427	GO_CellularComponent	chromosomal part	139	1541	1181	19025	11.7697	1.63274e-07	0.00044982	[ACTR8, AKR1B1, APLF, AREG, ARPC5, ASF1A, ASRGL1, ATF4, AURKA, BCAS2, BFAR, BIRC5, BRCA2, BRD8, BUB1, BUB3, BUD31, CBX7, CCDC88A, CDK7, CDKN1A, CENPF, CENPI, CENPM, CENPP, CENPQ, CHD4, CHL1, CITED2, CREBRF, CRYBG1, CSNK2A1, DCLRE1A, DLEC1, DNTT, DYNC1LI1, EIF3E, EIF4E, ELL, EXOSC10, EXOSC3, FKBP6, GPATCH11, H1FOO, H2AFY, H2AFZ, HAT1, HERPUD1, HIST3H2BB, HMGB3, HORMAD1, HORMAD2, HSP90AA1, HUS1, IN…
	GO:0006974	GO_BiologicalProcess	cellular response to DNA damage stimulus	126	1541	1049	17940	12.0114	2.21514e-07	0.000610051	[ACTR8, ANKRD1, APLF, ASF1A, ATF4, ATRIP, AURKA, BARD1, BCCIP, BRAT1, BRCA2, BRIP1, CCDC13, CCDC88A, CDC7, CDK7, CDKN1A, CEP63, CHCHD6, CHL1, CNOT10, CNOT11, CNOT2, CNOT4, COPS8, CREBRF, DCLRE1A, DDB2, DDX1, DEPDC1B, DNAJA1, DRG1, EIF2AK4, ERCC8, EYA2, FAN1, FANCB, FANCL, FBXO6, FGF10, FIGN, FMN2, FNIP2, GTSE1, HPF1, HSPA9, HUS1, INIP, INO80C, INPP5K, KCNK1, KMT5A, LRIF1, MAEL, MASTL, MCM8, MCM9,…
	GO:0043412	GO_BiologicalProcess	macromolecule modification	465	1541	4996	17940	9.30745	2.50233e-07	0.000688891	[A4GALT, A4GNT, ABCC8, ABI1, ACSL1, ACSL6, ACTR8, ADAD1, ADRM1, AGBL1, AGTR2, AKR1A1, AKR1B1, AKTIP, ALG11, ALG13, ALK, ALPK1, ALS2, AMN1, ANAPC10, ANKRD1, ANKRD9, APELA, APOBEC1, AREG, ARHGEF7, ARL2BP, ARL6IP5, ARRDC4, ASRGL1, ATF4, ATG3, ATG4A, ATP2B2, ATP6AP2, AURKA, B3GNTL1, BAG2, BANK1, BARD1, BCCIP, BDNF, BFAR, BIRC5, BIRC7, BMP2K, BRAT1, BRCA2, BRD7, BRD8, BUB1, BUD31, BVES, C1QTNF2, C4A, …
	GO:0032559	GO_MolecularFunction	adenyl ribonucleotide binding	201	1541	1867	17885	10.7659	2.50679e-07	0.00068987	[AACS, ABCA13, ABCB5, ABCC8, ABCD3, ACADL, ACAT1, ACLY, ACSBG1, ACSBG2, ACSL1, ACSL6, ACTR3B, ACTR8, AFG1L, AFG3L2, AGK, ALK, ALPK1, APRT, ARHGEF7, ASRGL1, ATAD2, ATP10D, ATP2B2, ATP6V1A, ATP6V1B2, ATP8A2, AURKA, BMP2K, BMS1, BRIP1, BUB1, BVES, CAMK2D, CARS2, CCT2, CCT3, CCT4, CCT5, CDC34, CDC7, CDK11A, CDK7, CDKL2, CDKN1A, CHD4, CHKA, CHL1, CKB, CLK4, CLPX, COQ8A, CRYBG1, CSNK1G3, CSNK2A1, CYB5R…
	GO:0034613	GO_BiologicalProcess	cellular protein localization	233	1541	2229	17940	10.4531	2.62978e-07	0.000723453	[AGK, AGTR2, AKR1B1, AKR1B10, ANKRD9, AP1G1, AP1S3, AP2M1, AP3S1, APOD, ARCN1, AREG, ARF1, ARFGAP3, ARL1, ARL2BP, ARL4A, ATG3, ATP6V1D, AURKA, AZIN1, BAG3, BANP, BARD1, BBS9, BCCIP, BDNF, BICD1, BRCA2, BUB3, C1D, CALM1, CCDC66, CCDC88A, CCNE1, CCNE2, CCT2, CCT3, CCT4, CCT5, CDC42, CDK7, CDKN1A, CENPQ, CEP57, CLTA, CNTNAP2, COMMD1, CPSF3, CRACR2B, CREBRF, CRYBG1, DAB2, DCLK3, DDX1, DHRS3, DLG2, DN…
	GO:0019899	GO_MolecularFunction	enzyme binding	280	1541	2776	17885	10.0865	2.6668e-07	0.000733369	[ACAT1, ADRM1, AIMP1, AKR1B1, ALS2, ANAPC10, ANKRA2, ANKRD1, ANKRD27, AP1G1, AREG, ARHGDIB, ARHGEF3, ARHGEF4, ARHGEF7, ASRGL1, ATF4, ATG3, ATP2B2, ATP6AP2, ATXN10, AURKA, BAG2, BANK1, BARD1, BFAR, BICD1, BIRC5, BIRC7, BLNK, BNIP3, BRCA2, BRD8, BTG1, C1D, CAB39, CALM1, CALM2, CAMK2D, CCDC88A, CCNB2, CCNE1, CCNE2, CCNJ, CCT2, CCZ1, CDC25A, CDC42, CDK7, CDKN1A, CHD4, CHL1, CHMP3, CIR1, CITED2, CKB, …
	GO:0046483	GO_BiologicalProcess	heterocycle metabolic process	608	1541	6788	17940	8.95698	2.76701e-07	0.00076065	[AADAT, ABCC8, ACAT1, ACLY, ACSBG1, ACSBG2, ACSL1, ACSL6, ACTR8, ADA2, ADAD1, ADRM1, AFF1, AFG1L, AGPAT1, AGTR2, AHCY, AIMP1, AKR1A1, AKR1B1, AKR1B10, ALAS1, ALK, AMD1, ANAPC10, ANKRD1, ANKRD49, APLF, APOBEC1, APRT, AREG, ARHGEF7, ARL2BP, ASF1A, ASRGL1, ATAD2, ATF4, ATOH7, ATP2B2, ATP5F1C, ATP6V1A, ATP6V1B2, ATRIP, ATXN1, BAG3, BAMBI, BANP, BARD1, BCAS2, BCCIP, BEND6, BFAR, BICD1, BIRC5, BMS1, BP…
	GO:0000981	GO_MolecularFunction	DNA-binding transcription factor activity, RNA polymerase II-specific	92	1541	1919	17885	4.79416	2.82873e-07	0.000777336	[AKR1A1, AKR1B1, AREG, ATF4, ATOH7, BFAR, BRD8, BRIP1, BUD31, CITED2, CNBP, CRAMP1, CREBRF, DEPDC7, DMRT2, DMRTB1, DNAJC2, EIF4E, EMX2, ENO1, FBXO43, GARS, GFI1, GLIS1, GNA13, GRHL1, GRHL2, HERPUD1, HMGXB3, HSD17B4, HSF2, IFRD1, IRF1, JAKMIP2, JAZF1, KCNH8, KIAA1549, KIFAP3, LHX2, LHX8, LMX1B, MAEL, MID1, MUM1, NANOG, NFE2L3, NOBOX, NPAS3, NR1D2, NR1H3, OAZ1, PAG1, PCBP3, PCGF6, PDHX, PIAS2, PRDM…
	GO:0006796	GO_BiologicalProcess	phosphate-containing compound metabolic process	369	1541	3831	17940	9.63195	2.87021e-07	0.000788446	[AADAT, ABI1, ACAT1, ACLY, ACSBG1, ACSBG2, ACSL1, ACSL6, ACYP2, AFG1L, AGK, AGPAT1, AGTR2, AKR1A1, AKR1B1, AKTIP, ALK, ALPK1, ALS2, ANAPC10, APELA, APOBEC1, APRT, AREG, ARF1, ARHGEF7, ARL2BP, ARL6IP5, ATP2B2, ATP5F1C, ATP6AP2, ATP6V1A, ATP6V1B2, AURKA, BANK1, BARD1, BCCIP, BDNF, BFAR, BIRC5, BIRC7, BMP2K, BPNT1, BRAT1, BTBD10, BUB1, BUD31, BVES, C1QTNF2, CAB39, CAB39L, CALCA, CALM1, CALM2, CAMK2D…
	GO:0006725	GO_BiologicalProcess	cellular aromatic compound metabolic process	611	1541	6831	17940	8.94452	3.32715e-07	0.000913634	[AADAT, ABCC8, ACAT1, ACLY, ACSBG1, ACSBG2, ACSL1, ACSL6, ACTR8, ADA2, ADAD1, ADRM1, AFF1, AFG1L, AGPAT1, AGTR2, AHCY, AIMP1, AKR1A1, AKR1B1, AKR1B10, ALAS1, ALK, AMD1, ANAPC10, ANKRD1, ANKRD49, APLF, APOBEC1, APRT, AREG, ARHGEF7, ARL2BP, ASF1A, ASRGL1, ATAD2, ATF4, ATOH7, ATP2B2, ATP5F1C, ATP6V1A, ATP6V1B2, ATRIP, ATXN1, BAG3, BAMBI, BANP, BARD1, BCAS2, BCCIP, BEND6, BFAR, BICD1, BIRC5, BMS1, BP…
	GO:0022613	GO_BiologicalProcess	ribonucleoprotein complex biogenesis	77	1541	558	17940	13.7993	3.62067e-07	0.000993873	[ASRGL1, BCCIP, BICD1, BMS1, C1D, CNOT2, DDX1, DDX47, EBNA1BP2, EIF2D, EIF3E, EIF3L, EIF3M, EIF4A3, EIF4H, EIF5, ERAL1, EXOSC10, EXOSC3, EXOSC9, FRG1, HSP90AA1, IGF2BP3, ITSN2, LSM3, LSM6, LTV1, MCTS1, MPHOSPH10, MRPS7, MRPS9, MTG2, NOL8, NOP14, NOP58, NPM1, OGFOD1, PAK1IP1, PATL2, PRPF18, PWP1, RAMAC, RAN, RBMX, RIOK1, RIOK3, RIOX2, RPF1, RRN3, RRP7A, RSL1D1, RSL24D1, RUVBL1, SETX, SF3A1, SHQ1, …
	GO:0006793	GO_BiologicalProcess	phosphorus metabolic process	371	1541	3864	17940	9.60145	3.75231e-07	0.00102963	[AADAT, ABI1, ACAT1, ACLY, ACSBG1, ACSBG2, ACSL1, ACSL6, ACYP2, AFG1L, AGK, AGPAT1, AGTR2, AKR1A1, AKR1B1, AKTIP, ALK, ALPK1, ALS2, ANAPC10, APELA, APOBEC1, APRT, AREG, ARF1, ARHGEF7, ARL2BP, ARL6IP5, ATP2B2, ATP5F1C, ATP6AP2, ATP6V1A, ATP6V1B2, AURKA, BANK1, BARD1, BCCIP, BDNF, BFAR, BIRC5, BIRC7, BMP2K, BPNT1, BRAT1, BTBD10, BUB1, BUD31, BVES, C1QTNF2, CAB39, CAB39L, CALCA, CALM1, CALM2, CAMK2D…
	GO:0010564	GO_BiologicalProcess	regulation of cell cycle process	116	1541	958	17940	12.1086	4.82807e-07	0.00132434	[ATP2B2, AURKA, AZIN1, BRCA2, BRD7, BUB1, BUB3, CALM1, CALM2, CCDC88A, CCNB2, CCNE1, CCNE2, CCNJ, CDC25A, CDC42, CDC7, CDK7, CDKN1A, CENPF, CEP295, CEP57, CEP63, CFH, CHL1, CHMP3, CHMP4C, CHMP5, CIB2, CNOT10, CNOT11, CNOT2, CNOT4, COL26A1, CRYBG1, CSNK2A1, DAZL, DEPDC1B, DEPDC7, DLEC1, DLGAP5, DYNC1LI1, EIF4E, FBXO43, FBXO7, FGF10, FGF8, FSD1L, GTSE1, H2AFY, HAUS1, HAUS8, HECW2, HORMAD1, HSP90AA1…
	GO:0005876	GO_CellularComponent	spindle microtubule	20	1541	75	19025	26.6667	5.08221e-07	0.00139354	[AURKA, BIRC5, BRD8, CALM1, CALM2, CAPN6, CDK7, CDKN1A, CEP295, CRYBG1, KIF18A, KIF4A, KIFAP3, NUSAP1, PAFAH1B1, PICALM, RAB11A, SKA2, SKA3, SNAP91]
	GO:0044260	GO_BiologicalProcess	cellular macromolecule metabolic process	782	1541	9060	17940	8.63135	5.78534e-07	0.00158576	[A4GALT, A4GNT, ABCC8, ABI1, ABTB1, ACAT1, ACSL1, ACSL6, ACTR8, ADA2, ADRM1, AFF1, AFG1L, AFG3L2, AGBL1, AGTR2, AIMP1, AKR1A1, AKR1B1, AKTIP, ALG11, ALG13, ALK, ALPK1, ALS2, AMN1, ANAPC10, ANKRD1, ANKRD49, ANKRD9, AP2M1, APELA, APLF, APOBEC1, AREG, ARF1, ARHGEF7, ARL2BP, ARL6IP5, ARMC8, ARRDC4, ASF1A, ASRGL1, ATAD2, ATF4, ATG3, ATG4A, ATOH7, ATP2B2, ATP6AP2, ATRIP, ATXN1, AURKA, B3GNTL1, BAG2, BA…
	GO:0000794	GO_CellularComponent	condensed nuclear chromosome	27	1541	126	19025	21.4286	7.10959e-07	0.00194803	[AURKA, BRCA2, BRD8, BUB1, CDK7, CRYBG1, FKBP6, HORMAD1, HORMAD2, HUS1, INCENP, KIFAP3, LRPPRC, MEIKIN, NEK2, NIFK, NUF2, PTPRJ, RAD1, RAD54L, RSPH1, SMC1B, SYCP2, SYCP2L, TEX11, TTN, UBE2I]
	GO:0033554	GO_BiologicalProcess	cellular response to stress	244	1541	2386	17940	10.2263	7.25778e-07	0.0019879	[ACAA2, ACTR8, AKR1A1, AKR1B1, ANKRD1, APLF, APOD, ARFGAP3, ARG2, ARHGEF7, ARL6IP5, ARPP21, ASF1A, ATF4, ATP6V0D1, ATRIP, AURKA, BAG2, BAG3, BARD1, BCCIP, BFAR, BIRC7, BNIP3, BRAT1, BRCA2, BRIP1, CAB39, CCDC13, CCDC88A, CDC42, CDC7, CDK7, CDKN1A, CEP63, CHCHD6, CHL1, CITED2, CNOT10, CNOT11, CNOT2, CNOT4, COP1, COPS8, CREBRF, CRHBP, CUL2, CYBB, CYCS, DAPL1, DCLRE1A, DDB2, DDX1, DEPDC1B, DNAJA1, DN…
	GO:0005524	GO_MolecularFunction	ATP binding	191	1541	1783	17885	10.7123	7.99298e-07	0.00218848	[AACS, ABCA13, ABCB5, ABCC8, ABCD3, ACLY, ACSBG1, ACSBG2, ACSL1, ACSL6, ACTR3B, ACTR8, AFG1L, AFG3L2, AGK, ALK, ALPK1, ARHGEF7, ASRGL1, ATAD2, ATP10D, ATP2B2, ATP6V1A, ATP6V1B2, ATP8A2, AURKA, BMP2K, BMS1, BRIP1, BUB1, CAMK2D, CARS2, CCT2, CCT3, CCT4, CCT5, CDC34, CDC7, CDK11A, CDK7, CDKL2, CDKN1A, CHD4, CHKA, CHL1, CKB, CLK4, CLPX, COQ8A, CRYBG1, CSNK1G3, CSNK2A1, DARS2, DCLK3, DDX1, DDX4, DDX43…
	GO:0000280	GO_BiologicalProcess	nuclear division	74	1541	540	17940	13.7037	8.78276e-07	0.00240384	[ASRGL1, AURKA, BCCIP, BRCA2, BRDT, BRIP1, BUB1, BUB3, CCNB2, CCNE1, CCNE2, CCNJ, CDK7, CENPF, CHMP4C, CHMP5, CIB2, CKS2, COL26A1, CRYBG1, DAZL, DDX4, DLGAP5, DYNC1LI1, FBXO43, FGF8, FMN2, H2AFY, HECW2, HORMAD1, HORMAD2, IK, INCENP, KIF18A, KIF20B, KIF2C, KIF4A, LCMT1, MAD1L1, MAEL, MASTL, MEIKIN, MEIOC, MND1, MOCOS, MOS, NEK2, NSMCE2, NUF2, NUSAP1, PPP2R2D, PTPRJ, PTTG1, RAB11A, RAD1, RAD54L, RA…
	GO:0051983	GO_BiologicalProcess	regulation of chromosome segregation	28	1541	135	17940	20.7407	8.96753e-07	0.00245352	[BUB1, BUB3, CDC42, CDK7, CENPF, CHL1, CRYBG1, CSNK2A1, DLGAP5, DYNC1LI1, H2AFY, HECW2, HORMAD1, IK, KIF2C, LCMT1, MAD1L1, MOCOS, MOS, NEK2, NSMCE2, PTPRJ, PTTG1, RAD18, RAD54L, SPDL1, TACC3, TTK]
	GO:0000819	GO_BiologicalProcess	sister chromatid segregation	41	1541	240	17940	17.0833	9.02904e-07	0.00246944	[BUB1, BUB3, CDK7, CENPF, CHL1, CHMP4C, CHMP5, CRYBG1, DLGAP5, DYNC1LI1, H2AFY, HECW2, HORMAD1, HORMAD2, IK, INCENP, KIF18A, KIF2C, KIF4A, LCMT1, MAD1L1, MCMBP, MEIKIN, MOCOS, MOS, NEK2, NSMCE2, NUF2, NUSAP1, PTPRJ, PTTG1, RAB11A, RAD54L, RAN, RECQL5, SEH1L, SMC1B, SPDL1, TACC3, TTK, TTN]
	GO:0051726	GO_BiologicalProcess	regulation of cell cycle	164	1541	1489	17940	11.0141	9.56016e-07	0.00261375	[ATF4, ATP2B2, ATRIP, AURKA, AZIN1, BARD1, BCCIP, BIRC5, BRCA2, BRD7, BRD8, BRIP1, BTG1, BTG4, BUB1, BUB3, CAB39, CAB39L, CALM1, CALM2, CCDC88A, CCNB2, CCNC, CCNE1, CCNE2, CCNJ, CCPG1, CDC25A, CDC42, CDC7, CDK11A, CDK7, CDKL2, CDKN1A, CENPF, CEP295, CEP57, CEP63, CFH, CHL1, CHMP3, CHMP4C, CHMP5, CIB2, CITED2, CKS2, CNOT10, CNOT11, CNOT2, CNOT4, COL26A1, CRYBG1, CSNK2A1, CUL2, DAZL, DEPDC1B, DEPDC…
	GO:0034660	GO_BiologicalProcess	ncRNA metabolic process	84	1541	642	17940	13.0841	9.88306e-07	0.00270104	[AIMP1, ASRGL1, BMS1, BVES, C1D, CARS2, CDK7, CHL1, CPSF3, DARS2, DDX1, DDX4, DDX47, DUS1L, EBNA1BP2, EIF4A3, ELL, ERC2, EXOSC10, EXOSC3, EXOSC9, FARSB, FKBP6, FRG1, GARS, GATC, GTF2B, GTF2E1, GTF3C6, H2AFY, HADH, IGF2BP3, INTS10, INTS8, INTS9, KARS, KCNQ1, LSM6, MAEL, MPHOSPH10, MRPS9, NABP1, NIFK, NOL8, NOP14, NOP58, PNPT1, POLR2J, POP1, PTCD1, PWP1, RAN, RARS, RARS2, RIOK1, RIOK3, RPF1, RPP30,…
	GO:0044451	GO_CellularComponent	nucleoplasm part	155	1541	1393	19025	11.1271	9.94192e-07	0.00271613	[ACSBG1, AFF1, AKR1A1, AKR1B1, AREG, BANP, BARD1, BCAS2, BDNF, BMP2K, BRCA2, BRD8, BRIP1, CCDC88A, CCNC, CDC34, CDK7, CDKN1A, CDYL, CENPI, CHD4, CIR1, COP1, CPSF3, CREBRF, CSNK2A1, CWC15, DBF4, DCAF7, DDX1, DENND1B, DEPDC7, DRG1, EIF2D, EIF3E, EIF4A3, EIF4E, EIF4ENIF1, ELL, ELOA, ENY2, ESRP1, FANCB, FANCL, FRG1, GFI1, GPRC5A, GTF2A1L, GTF2B, GTF2E1, GTF3C6, HABP4, HDAC11, HDAC3, HDAC9, HERPUD1, H…
	GO:0007005	GO_BiologicalProcess	mitochondrion organization	84	1541	643	17940	13.0638	1.01385e-06	0.00276884	[ACAA2, AFG1L, AFG3L2, AGK, ALAS1, APOO, ATF4, ATG3, ATP5F1C, BAG3, BNIP3, CALM1, CHCHD6, CNP, COA1, COX10, COX16, COX20, CYCS, DNAJC19, EIF4E, EYA2, FBXO7, FNIP2, GRPEL1, GRPEL2, HADH, HIGD1A, HSP90AA1, HSPA4, HSPD1, INF2, MAPK8, MGARP, MGME1, MTFR2, NDUFA10, NDUFA12, NDUFA9, NDUFAF4, NDUFB1, NDUFB5, NDUFC1, NDUFS1, NDUFS3, NDUFV2, NUBPL, PANK2, PARK7, PDCD5, PICALM, PID1, PNPT1, PPARGC1A, PPIF,…
	GO:0036211	GO_BiologicalProcess	protein modification process	443	1541	4789	17940	9.25037	1.20941e-06	0.00330168	[A4GALT, A4GNT, ABCC8, ABI1, ACSL1, ACSL6, ACTR8, ADRM1, AGBL1, AGTR2, AKR1A1, AKR1B1, AKTIP, ALG11, ALG13, ALK, ALPK1, ALS2, AMN1, ANAPC10, ANKRD1, ANKRD9, APELA, APOBEC1, AREG, ARHGEF7, ARL2BP, ARL6IP5, ARRDC4, ATF4, ATG3, ATG4A, ATP2B2, ATP6AP2, AURKA, B3GNTL1, BAG2, BANK1, BARD1, BCCIP, BDNF, BFAR, BIRC5, BIRC7, BMP2K, BRAT1, BRCA2, BRD7, BRD8, BUB1, BUD31, BVES, C1QTNF2, C4A, CAB39, CAB39L, …
	GO:0006464	GO_BiologicalProcess	cellular protein modification process	443	1541	4789	17940	9.25037	1.20941e-06	0.00330168	[A4GALT, A4GNT, ABCC8, ABI1, ACSL1, ACSL6, ACTR8, ADRM1, AGBL1, AGTR2, AKR1A1, AKR1B1, AKTIP, ALG11, ALG13, ALK, ALPK1, ALS2, AMN1, ANAPC10, ANKRD1, ANKRD9, APELA, APOBEC1, AREG, ARHGEF7, ARL2BP, ARL6IP5, ARRDC4, ATF4, ATG3, ATG4A, ATP2B2, ATP6AP2, AURKA, B3GNTL1, BAG2, BANK1, BARD1, BCCIP, BDNF, BFAR, BIRC5, BIRC7, BMP2K, BRAT1, BRCA2, BRD7, BRD8, BUB1, BUD31, BVES, C1QTNF2, C4A, CAB39, CAB39L, …
	GO:0006396	GO_BiologicalProcess	RNA processing	129	1541	1117	17940	11.5488	1.28045e-06	0.00349436	[ADAD1, APOBEC1, ASRGL1, ATXN1, BARD1, BCAS2, BICD1, BMS1, BRDT, BUD31, BVES, C1D, CDK11A, CDK7, CIR1, CLK4, CMTR2, CPSF3, CREBRF, CWC15, CWC27, DDX1, DDX47, DNAJC8, DUS1L, EBNA1BP2, EIF4A3, ELAVL4, ESRP1, ESRP2, EXOSC10, EXOSC3, EXOSC9, FBXO11, FRG1, GARS, HABP4, HADH, HSPA8, HTATSF1, IGF2BP3, IK, INPP5K, INTS10, INTS8, INTS9, ITSN2, KARS, KHDRBS3, LSM3, LSM6, MNAT1, MPHOSPH10, MRPS9, NOL8, NOP1…
	GO:0071702	GO_BiologicalProcess	organic substance transport	324	1541	3345	17940	9.6861	1.31373e-06	0.00358384	[AACS, ABCA13, ABCC8, ABCD3, ACAT1, ACSL1, ACSL6, AFTPH, AGK, AGTR2, AIMP1, AKR1B10, AKTIP, ANKRD1, ANKRD27, AP1G1, AP1S3, AP2M1, AP3S1, APOBEC1, APOD, APOO, ARCN1, ARF1, ARFGAP2, ARFGAP3, ARG2, ARHGEF7, ARL1, ARL2BP, ARL4A, ARL6IP5, ARRDC4, ARV1, ATG3, ATG4A, ATP10D, ATP6V0D1, ATP6V1A, ATP6V1B2, ATP6V1D, ATP8A2, AZIN1, BAG3, BANK1, BARD1, BBS9, BCCIP, BFAR, BIRC5, BNIP1, BVES, C1D, C1QTNF2, CA7,…
	GO:0043170	GO_BiologicalProcess	macromolecule metabolic process	868	1541	10233	17940	8.48236	1.44088e-06	0.00392929	[A4GALT, A4GNT, ABCC8, ABI1, ABTB1, ACAT1, ACSL1, ACSL6, ACTR8, ADA2, ADAD1, ADAM28, ADAMTS18, ADRM1, AFF1, AFG1L, AFG3L2, AGBL1, AGTR2, AIMP1, AKR1A1, AKR1B1, AKTIP, ALG11, ALG13, ALK, ALPK1, ALS2, AMN1, ANAPC10, ANKRD1, ANKRD49, ANKRD9, AP2M1, APELA, APLF, APOBEC1, APOD, AREG, ARF1, ARHGEF7, ARL2BP, ARL6IP5, ARMC8, ARRDC4, ASF1A, ASRGL1, ATAD2, ATF4, ATG3, ATG4A, ATOH7, ATP2B2, ATP6AP2, ATRIP, …
	GO:0016604	GO_CellularComponent	nuclear body	115	1541	971	19025	11.8435	1.54135e-06	0.00420171	[ACSBG1, AKR1B1, AREG, BANP, BARD1, BCAS2, BDNF, BMP2K, BRCA2, BRIP1, CCDC88A, CDC34, CDKN1A, CDYL, CENPI, CIR1, COP1, CREBRF, CWC15, DBF4, DCAF7, DDX1, DENND1B, DEPDC7, DRG1, EIF2D, EIF3E, EIF4A3, EIF4E, EIF4ENIF1, ELL, ESRP1, FANCL, FRG1, GFI1, GTF2B, GTF3C6, HABP4, HSP90AA1, IK, INCENP, INPP5K, KALRN, KIF20B, KLHDC2, LRIF1, LRRN1, MED7, MORF4L1, NDRG1, NDUFB1, NDUFS3, NOP58, NPAS3, NSMCE2, NSM…
	GO:0071705	GO_BiologicalProcess	nitrogen compound transport	285	1541	2889	17940	9.86501	1.63254e-06	0.00444866	[AACS, ABCC8, AFTPH, AGK, AGTR2, AIMP1, AKR1B10, AKTIP, ANKRD1, ANKRD27, AP1G1, AP1S3, AP2M1, AP3S1, APOBEC1, APOD, ARCN1, ARF1, ARFGAP2, ARFGAP3, ARG2, ARHGEF7, ARL1, ARL2BP, ARL4A, ARL6IP5, ARRDC4, ATG3, ATG4A, ATP6V0D1, ATP6V1A, ATP6V1B2, ATP6V1D, AZIN1, BAG3, BANK1, BARD1, BBS9, BCCIP, BFAR, BIRC5, BNIP1, BVES, C1D, CALCRL, CDC42, CDKN1A, CENPF, CEP57, CHGA, CHMP3, CHMP4C, CHMP5, CHPT1, CIDEA…
	GO:0006281	GO_BiologicalProcess	DNA repair	86	1541	674	17940	12.7596	1.85151e-06	0.00504351	[ACTR8, APLF, ASF1A, ATRIP, BARD1, BCCIP, BRCA2, BRIP1, CCDC88A, CDC7, CDK7, CDKN1A, CHL1, COPS8, CREBRF, DCLRE1A, DDB2, DDX1, DEPDC1B, ERCC8, EYA2, FAN1, FANCB, FANCL, FBXO6, FGF10, FIGN, FMN2, HSPA9, HUS1, INIP, INO80C, KCNK1, LRIF1, MCM8, MCM9, MEIOC, MGME1, MID1, MNAT1, MORF4L1, MPG, MUM1, NABP1, NPM1, NSMCE1, NSMCE2, NSMCE4A, PANK2, PARK7, PARPBP, PMS1, POLR2J, PPP4R2, PTPRJ, PTTG1, RABGEF1,…
	GO:0044430	GO_CellularComponent	cytoskeletal part	208	1541	2010	19025	10.3483	2.41117e-06	0.00656563	[ACTR3B, ACTR8, AIMP1, ALS2, ARL2BP, ARPC5, ARPC5L, ATF4, ATP6V0D1, ATP6V1D, AURKA, AZIN1, BAG2, BBS9, BCAS2, BCCIP, BICD1, BIRC5, BIRC7, BRCA2, BRD8, CALM1, CALM2, CAPN6, CAPRIN2, CCDC13, CCDC66, CCDC77, CCDC88A, CCNB2, CCNE1, CCNE2, CCT2, CCT3, CCT4, CCT5, CDC42, CDC7, CDK7, CDKL2, CDKN1A, CENPF, CEP295, CEP350, CEP57, CEP63, CETN3, CFAP61, CFAP74, CHD4, CHL1, CIB2, CIR1, CLIC5, CLTA, CRHBP, CR…
	GO:0046907	GO_BiologicalProcess	intracellular transport	227	1541	2229	17940	10.1839	2.90216e-06	0.00789969	[ACTR3B, AFTPH, AGK, AGTR2, AKR1B10, AKTIP, ALS2, ANKRD27, AP1G1, AP1S3, AP2M1, AP3S1, APOD, ARCN1, AREG, ARF1, ARFGAP2, ARFGAP3, ARHGAP10, ARL1, ARL4A, ARV1, ATG3, ATP5F1C, ATXN1, AZIN1, BAG3, BARD1, BCCIP, BICD1, BLOC1S4, BRD8, BVES, CALM1, CCDC88A, CDC42, CDKN1A, CEP57, CES2, CHGA, CHMP3, CHMP4C, CHMP5, CHPT1, CHRNA5, CLN5, CLTA, CPSF3, DAB2, DENND1B, DENND2A, DGKI, DLEC1, DLG2, DNAJC19, DOP1A…
	GO:0043209	GO_CellularComponent	myelin sheath	38	1541	225	19025	16.8889	2.97621e-06	0.00809826	[ACO2, AKR1A1, AKR1B1, ATP5F1C, ATP6V1A, ATP6V1B2, CALM1, CALM2, CCT2, CCT3, CCT5, CKB, CNP, CNTNAP2, DRG1, FAN1, GDI2, GPI, HSPA8, HSPD1, IDH3A, NDRG1, NDUFA10, NDUFS1, NDUFS3, NDUFV2, NSF, PICALM, PRDX1, PRPS1, RDX, SDHA, SLC25A5, SNAP91, TCP1, UCHL1, UQCRC1, VTA1]
	GO:0051321	GO_BiologicalProcess	meiotic cell cycle	49	1541	321	17940	15.2648	3.22543e-06	0.00877316	[ASRGL1, AURKA, BOLL, BRCA2, BRDT, BRIP1, BUB1, BUB3, CCNE1, CCNE2, CDC25A, CKS2, DAZL, DDX4, FBXO43, FKBP6, FMN2, H1FOO, HORMAD1, HORMAD2, HUS1, KIF18A, MAEL, MASTL, MEIKIN, MEIOC, MND1, MOCOS, MOS, NEK2, NUF2, PPP2CA, PTPRJ, PTTG1, RAD1, RAD54L, RBBP8, RSPH1, SMC1B, SPDYA, STK35, SUN1, SYCP2, TDRD1, TDRD12, TDRD9, TEX11, TTK, WEE2]
	GO:0051649	GO_BiologicalProcess	establishment of localization in cell	266	1541	2699	17940	9.8555	4.6451e-06	0.01263	[ACTR3B, AFTPH, AGK, AGTR2, AKR1B10, AKTIP, ALS2, AMPH, ANKRD27, AP1G1, AP1S3, AP2M1, AP3S1, APOD, ARCN1, AREG, ARF1, ARFGAP2, ARFGAP3, ARHGAP10, ARL1, ARL4A, ARV1, ATG3, ATP2B2, ATP5F1C, ATXN1, AZIN1, BAG3, BARD1, BCCIP, BFAR, BICD1, BIRC5, BLOC1S4, BRCA2, BRD8, BVES, CALCA, CALM1, CALM2, CAMK2D, CCDC88A, CDC42, CDKN1A, CENPF, CENPQ, CEP57, CES2, CHAT, CHGA, CHMP3, CHMP4C, CHMP5, CHPT1, CHRNA5, …
	GO:1903827	GO_BiologicalProcess	regulation of cellular protein localization	82	1541	647	17940	12.6739	4.98821e-06	0.013558	[AGTR2, AKR1B1, AP2M1, APOD, AREG, AZIN1, BAG3, BARD1, BDNF, BICD1, C1D, CCDC66, CCDC88A, CCNE1, CCNE2, CCT2, CCT3, CCT4, CCT5, CDC42, CDKN1A, CENPQ, COMMD1, DAB2, DCLK3, DHRS3, DNAJA1, GPC6, GTSE1, H2AFY, HDAC3, HSP90AA1, INPP5K, IPO5, KIF20B, LIAS, MAPK8, MRAP2, OAZ1, OAZ2, PAK1, PARK7, PDCD10, PDCD5, PICALM, PID1, PKIG, PLS1, PPFIA1, PPM1F, PRKCD, PRR5L, PTGES2, RAB11A, RAMP3, RANGAP1, RAPGEF4…
	GO:0005856	GO_CellularComponent	cytoskeleton	259	1541	2621	19025	9.88172	5.1583e-06	0.0140151	[ABCC8, ABI1, ACSBG1, ACTR3B, ACTR8, AIMP1, ALS2, AMPH, ANKRA2, ARHGAP10, ARHGAP24, ARHGDIB, ARL2BP, ARL6IP5, ARPC5, ARPC5L, ASRGL1, ATF4, ATP6V0D1, ATP6V1D, AURKA, AZIN1, BAG2, BAIAP2L1, BBS9, BCAS2, BCCIP, BICD1, BIRC5, BIRC7, BRCA2, BRD8, CALM1, CALM2, CAPN6, CAPRIN2, CCDC13, CCDC66, CCDC77, CCDC88A, CCNB2, CCNE1, CCNE2, CCSER2, CCT2, CCT3, CCT4, CCT5, CDC42, CDC7, CDK7, CDKL2, CDKN1A, CENPF, …
	GO:1905818	GO_BiologicalProcess	regulation of chromosome separation	20	1541	86	17940	23.2558	5.16269e-06	0.0140219	[BUB1, BUB3, CDK7, CENPF, CRYBG1, CSNK2A1, DLGAP5, DYNC1LI1, HECW2, IK, LCMT1, MAD1L1, MOCOS, MOS, NSMCE2, PTPRJ, PTTG1, SPDL1, TACC3, TTK]
	GO:0051640	GO_BiologicalProcess	organelle localization	103	1541	871	17940	11.8255	5.86559e-06	0.0159251	[AP3S1, ARCN1, AREG, ARF1, ARFGAP2, ARFGAP3, ARHGAP10, AURKA, AZIN1, BCCIP, BICD1, BLOC1S4, BRAT1, BRCA2, BRD8, BVES, CALM1, CDC42, CDKN1A, CENPF, CENPQ, CEP57, CEP63, CHGA, CHMP4C, CHMP5, CHRNA5, DGKI, DLEC1, DLGAP5, ERC2, EXOC2, FAM98A, FGF10, FMN2, GOSR1, HAUS1, HAUS8, HSP90AA1, INPP5K, KIF18A, KIF2C, KIFAP3, LIAS, LRPPRC, LTV1, MAD1L1, MEIOC, MGARP, MKKS, MOCOS, MOS, NEK2, NPM1, NSF, NUF2, NU…
	GO:0072521	GO_BiologicalProcess	purine-containing compound metabolic process	85	1541	685	17940	12.4088	6.62653e-06	0.0179844	[AADAT, ACAT1, ACLY, ACSBG1, ACSBG2, ACSL1, ACSL6, ADA2, AFG1L, AHCY, AMD1, APRT, ATP5F1C, ATP6V1A, ATP6V1B2, BPNT1, CDKN1A, CLPX, COX10, CREBRF, CYCS, DGAT2, DGKB, DHTKD1, DLG2, ENO1, ENPP4, FHIT, GMPS, GPAM, GPI, GSTZ1, GUK1, HSD17B4, HSPA8, KIF20B, LDHA, MBIP, MOCOS, MPC1, MTHFD1L, MTHFD2L, NANOS1, NDST2, NDUFA10, NDUFA12, NDUFA9, NDUFB1, NDUFB5, NDUFC1, NDUFS1, NDUFS3, NDUFV2, NIPSNAP2, NME7,…
	GO:0060590	GO_MolecularFunction	ATPase regulator activity	15	1541	54	17885	27.7778	7.73409e-06	0.0209826	[AHSA1, AHSA2P, BAG2, BAG3, DNAJA1, DNAJC10, DNAJC19, DNAJC2, DNAJC7, FNIP2, GRPEL1, GRPEL2, HSPA8, HSPH1, TRAF3]
	GO:0019752	GO_BiologicalProcess	carboxylic acid metabolic process	139	1541	1264	17940	10.9968	8.17212e-06	0.0221628	[AACS, AADAT, ABCD3, ABHD2, ACAA2, ACAD11, ACADL, ACAT1, ACLY, ACO2, ACSBG1, ACSBG2, ACSL1, ACSL6, ADI1, AGXT2, AHCY, AIMP1, AKR1A1, AKR1B1, AKR1B10, ALDH1A3, ALDH3A2, ARG2, ARV1, ASRGL1, ATF4, ATP2B2, AZIN1, BFAR, C1QTNF2, CARS2, CBR1, CES2, CFH, CHPT1, CKB, CREBRF, CYB5R3, CYP26A1, CYP2U1, DAGLB, DARS2, DEGS1, DGAT2, DHTKD1, ECHDC1, ECHDC2, ENO1, ETFA, ETFDH, FABP1, FABP5, FARSB, FGF19, FH, FN3…
	GO:0006091	GO_BiologicalProcess	generation of precursor metabolites and energy	75	1541	588	17940	12.7551	8.48173e-06	0.022994	[AACS, ACAT1, ACO2, AFG1L, AKR1A1, AKR1B1, ALDH2, ATP5F1C, BNIP3, C1QTNF2, CDKN1A, CFH, CIAPIN1, COX10, COX20, CREBRF, CYBB, CYCS, DEGS1, DHRS3, DHTKD1, ENO1, ETFA, ETFDH, FH, GLRX3, GPI, IDH3A, IDI1, INPP5K, IRS2, LDHA, MRAP2, MTFR2, NDUFA10, NDUFA12, NDUFA9, NDUFB1, NDUFB5, NDUFC1, NDUFS1, NDUFS3, NDUFV2, NEDD9, NIPSNAP2, OGDHL, P4HA2, PANK2, PARK7, PDHX, PER2, PFKFB2, PFKFB3, PFKFB4, PGK1, PGM…
	GO:0032880	GO_BiologicalProcess	regulation of protein localization	138	1541	1257	17940	10.9785	9.99546e-06	0.0270877	[AACS, ABCC8, AGTR2, AKR1B1, ANKRD1, AP2M1, APOD, AREG, ARF1, ARG2, ARL2BP, AZIN1, BAG3, BANK1, BARD1, BDNF, BFAR, BICD1, BIRC5, BVES, C1D, CCDC66, CCDC88A, CCNE1, CCNE2, CCT2, CCT3, CCT4, CCT5, CDC42, CDKN1A, CENPQ, CEP295, CHGA, CHPT1, CIDEA, COMMD1, COP1, DAB2, DCLK3, DHRS3, DLEC1, DNAJA1, ENY2, EPB41L5, EXOC7, F2RL1, FAM3D, GHRH, GPAM, GPC6, GPI, GTSE1, H2AFY, HADH, HDAC3, HSP90AA1, HSPA8, HS…
	GO:0007010	GO_BiologicalProcess	cytoskeleton organization	171	1541	1625	17940	10.5231	1.03242e-05	0.0279682	[ABCC8, ABI1, ACTR3B, AIMP1, ANKRD1, ARF1, ARHGAP10, ARHGAP12, ARHGAP25, ARHGDIB, ARHGEF7, ARPC5, ARPC5L, ASRGL1, ATP8A2, AURKA, AZIN1, BAIAP2L1, BCCIP, BICD1, BIRC5, BRCA2, BUD31, C1D, CAPN6, CCDC13, CCDC66, CCDC88A, CCSER2, CD47, CDC42, CDK7, CDKN1A, CEP295, CEP350, CEP57, CEP63, CETN3, CFAP44, CFAP74, CHMP3, CHMP4C, CHMP5, CNP, CNTNAP2, CRYBG1, DISC1, DLEC1, DNAH5, DNAJA1, DTNA, DYNC1LI1, EFHC…
	GO:0007186	GO_BiologicalProcess	G protein-coupled receptor signaling pathway	77	1541	1567	17940	4.91385	1.18701e-05	0.0321442	[ADGRL3, ADGRV1, AGTR2, ALK, APELA, AREG, ARHGEF3, ARHGEF4, ARHGEF7, ATF4, ATP2B2, BICD1, BUD31, C1D, CALCA, CALCRL, CALM1, CALM2, CCL20, CHGA, DAGLB, DAPL1, DEPDC7, DGKB, DGKD, DGKI, F2RL1, FABP7, GAL, GHRH, GHRHR, GNA13, GNAZ, GPR156, GPR176, GPR63, GPRC5A, HPGD, IGF2R, INPP5K, IQGAP2, KALRN, MCF2, MRAP2, MTNR1A, NANOS1, NMB, NPY1R, OBSCN, OGFR, PDE11A, PENK, PICALM, PLCB2, PLPP1, PPEF1, PTGR2,…
	GO:0072686	GO_CellularComponent	mitotic spindle	26	1541	137	19025	18.9781	1.19321e-05	0.0323003	[AIMP1, AURKA, BCCIP, CDC42, CDC7, CDK7, CDKN1A, CEP295, CRYBG1, DLEC1, EFHC1, HDAC3, HECW2, IK, KATNA1, KATNBL1, KIF18A, KIF20B, MAD1L1, MAK, NUSAP1, PKHD1, RAE1, RANGAP1, TACC3, TPX2]
	GO:0031090	GO_CellularComponent	organelle membrane	328	1541	3479	19025	9.428	1.23379e-05	0.0333865	[A4GALT, A4GNT, ABCA13, ABCC8, ABCD3, ACAD11, ACADL, ACSL1, ACSL6, AFG1L, AFG3L2, AFTPH, AGK, AKR1B10, ALDH3A2, AMPH, ANKRD1, ANKRD27, AP1G1, AP1S3, AP2M1, AP3S1, APOO, ARCN1, AREG, ARF1, ARFGAP2, ARFGAP3, ARHGAP10, ARL1, ATF4, ATP5F1C, ATP6AP2, ATP6V0D1, ATP6V1A, ATP6V1B2, ATP6V1D, B3GNTL1, BBS9, BNIP1, BNIP3, BRIP1, C1D, CALM1, CAMK2D, CCZ1, CD47, CD9, CDC42, CDS2, CEP57, CHCHD6, CHGA, CHMP3, C…
	GO:0098687	GO_CellularComponent	chromosomal region	61	1541	450	19025	13.5556	1.24082e-05	0.0335642	[ASRGL1, AURKA, BIRC5, BRCA2, BUB1, BUB3, CCDC88A, CDK7, CDKN1A, CENPF, CENPI, CENPM, CENPP, CENPQ, CRYBG1, DCLRE1A, DLEC1, DYNC1LI1, GPATCH11, H2AFY, HAT1, INCENP, KIF18A, KIF2C, LRIF1, MAD1L1, MEIKIN, NABP1, NEK2, NSMCE1, NSMCE2, NSMCE4A, NUF2, ORC4, ORC5, PAFAH1B1, PAK1IP1, PKHD1, PPP1CC, PPP2CA, PTPRJ, RABGEF1, RAD54L, RANGAP1, RNF8, SEH1L, SEPT8, SETX, SKA2, SKA3, SMC1B, SMG6, SPDL1, STN1, S…
	GO:0098798	GO_CellularComponent	mitochondrial protein complex	45	1541	300	19025	15	1.2937e-05	0.0349817	[AFG3L2, AGK, APOO, ATP5F1C, BRIP1, CHCHD6, CLPX, DNAJC19, GRPEL1, GRPEL2, HADH, MRPL14, MRPL19, MRPL3, MRPL30, MRPL32, MRPL39, MRPL42, MRPL46, MRPL47, MRPS10, MRPS28, MRPS35, MRPS5, MRPS7, MRPS9, MTG2, MTX2, MTX3, NDUFA10, NDUFA12, NDUFA9, NDUFB1, NDUFB5, NDUFC1, NDUFS1, NDUFS3, NDUFV2, PARK7, PNPT1, PPIF, SDHA, SDHAF4, UQCRC1, VDAC1]
	GO:0000228	GO_CellularComponent	nuclear chromosome	93	1541	781	19025	11.9078	1.30279e-05	0.0352145	[ACTR8, AKR1B1, AREG, ASF1A, ASRGL1, AURKA, BCAS2, BFAR, BIRC5, BRCA2, BRD8, BUB1, BUD31, CBX7, CCDC88A, CDK7, CDKN1A, CHD4, CHL1, CITED2, CREBRF, CRYBG1, CSNK2A1, DCLRE1A, DNTT, EIF4E, EXOSC9, FKBP6, H2AFY, H2AFZ, HAT1, HERPUD1, HMGB3, HORMAD1, HORMAD2, HUS1, IK, INCENP, INO80C, IRF1, KALRN, KAT6B, KIFAP3, LRIF1, LRPPRC, MCMBP, MEIKIN, MOB2, MORF4L1, MUM1, NABP1, NASP, NEK2, NIFK, NR1H3, NUF2, O…
	GO:0043933	GO_BiologicalProcess	protein-containing complex subunit organization	261	1541	2677	17940	9.74972	1.30419e-05	0.0352391	[ACADL, ACAT1, ACTR3B, ADRM1, AIMP1, AKR1A1, AKR1B1, ALDH1A3, ANKRA2, ANKRD27, AP2M1, AREG, ARF1, ARHGEF7, ARPC5, ARPC5L, ASF1A, ATXN10, BAIAP2L1, BICD1, BNIP3, BRD8, BRDT, BRIP1, C1QTNF2, C1QTNF6, CAB39, CAMK2D, CCT2, CCT3, CDC42, CDK7, CDKN1A, CENPF, CENPI, CENPM, CENPP, CENPQ, CEP57, CETN3, CHMP3, CHMP5, CHPT1, CLDN1, CLTA, CNOT2, COA1, COPS8, COX10, COX16, COX20, DDB2, DDX1, DGKD, DLG2, DNAH5…
	GO:0044839	GO_BiologicalProcess	cell cycle G2/M phase transition	45	1541	301	17940	14.9502	1.34862e-05	0.0364262	[AURKA, AZIN1, BRIP1, CALM1, CALM2, CCNB2, CDC25A, CDC7, CDK7, CDKN1A, CENPF, CEP57, CEP63, CFH, CHMP4C, CRYBG1, DEPDC1B, DLEC1, GTSE1, H2AFY, HAUS1, HAUS8, HSP90AA1, HUS1, KCNK1, LCMT1, LIAS, MASTL, NEK2, NPM1, PAFAH1B1, PICALM, PPFIA1, PPP2R2A, PTPRJ, RAB11A, SFI1, SGCG, SKP1, SUMO1, TICRR, TPD52L1, TPX2, USH1C, ZNF830]
	GO:0044784	GO_BiologicalProcess	metaphase/anaphase transition of cell cycle	18	1541	77	17940	23.3766	1.39951e-05	0.0377869	[BUB1, BUB3, CDK7, CENPF, CRYBG1, DLGAP5, DYNC1LI1, HECW2, IK, LCMT1, MAD1L1, MOCOS, MOS, NSMCE2, PTPRJ, SPDL1, TACC3, TTK]
	GO:0019787	GO_MolecularFunction	ubiquitin-like protein transferase activity	67	1541	514	17885	13.035	1.41283e-05	0.0381322	[AMN1, ATG3, BARD1, BFAR, BIRC7, CDC34, CDC42, CNOT4, COP1, CUL2, DDB2, EIF2AK4, ERCC8, FANCL, FBXL21, FBXO11, FBXO25, FBXO32, FBXO6, FBXO7, GID4, HDAC9, HECW2, HSPA9, KLHL13, MED10, MED31, MED6, MED7, MKRN1, NABP1, NPAS3, NSMCE1, NSMCE2, PELI1, PIAS2, PJA2, RAD18, RLIM, RNF138, RNF146, RNF168, RNF182, RNF2, RNF216, RNF34, RNF6, RNF8, SKP1, SPSB4, SUMO1, TNFAIP3, TRAF3, TRAIP, TRIM25, TRIM9, UBA3…
	GO:1990234	GO_CellularComponent	transferase complex	110	1541	966	19025	11.3872	1.62432e-05	0.0438241	[AKR1A1, AMN1, ANAPC10, ARMC8, ATG3, BARD1, BCCIP, BRD8, BVES, CAB39, CBX7, CCNB2, CCNC, CCNE1, CCNE2, CCNJ, CDK7, CDKN1A, CKS2, COMMD1, COP1, CREBRF, CUL2, DAB2, DCAF4, DCAF5, DCAF7, DDB2, DEPDC1B, DHTKD1, DNAJA1, EIF4E, ENY2, ERCC8, ERH, FBXL21, FBXO11, FBXO25, FBXO32, FBXO6, FBXO7, GID4, GOLGA7, GTF2A1L, GTF2B, GTF2E1, HDAC9, HSPA8, HSPA9, IFIT5, ING5, INO80C, INPP5K, KALRN, KAT6B, KIFAP3, KLH…
	GO:0050790	GO_BiologicalProcess	regulation of catalytic activity	273	1541	2828	17940	9.65347	1.72338e-05	0.0464795	[ABCC8, ABI1, ACSL1, ACSL6, ADAP1, ADRM1, AGTR2, AHSA1, AHSA2P, AKR1B1, AKR1B10, ALK, ALS2, ANKRD27, APOBEC1, ARAP2, AREG, ARF1, ARFGAP2, ARFGAP3, ARHGAP10, ARHGAP12, ARHGAP24, ARHGAP25, ARHGDIB, ARHGEF7, ARL1, ARL2BP, ARL6IP5, ARRDC4, ATP2B2, AZIN1, BAG2, BAG3, BCCIP, BDNF, BICD1, BIRC5, BIRC7, BMP2K, BRCA2, BRD8, BUD31, BVES, C1D, C1QTNF2, C4A, CAB39, CALCA, CALM1, CALM2, CAMK2D, CCDC88A, CCL20…
	GO:0006163	GO_BiologicalProcess	purine nucleotide metabolic process	79	1541	639	17940	12.3631	1.84948e-05	0.049862	[AADAT, ACAT1, ACLY, ACSBG1, ACSBG2, ACSL1, ACSL6, AFG1L, APRT, ATP5F1C, ATP6V1A, ATP6V1B2, BPNT1, CDKN1A, CLPX, COX10, CREBRF, CYCS, DGAT2, DGKB, DHTKD1, DLG2, ENO1, FHIT, GMPS, GPAM, GPI, GSTZ1, GUK1, HSD17B4, HSPA8, KIF20B, LDHA, MBIP, MOCOS, MPC1, MTHFD2L, NANOS1, NDST2, NDUFA10, NDUFA12, NDUFA9, NDUFB1, NDUFB5, NDUFC1, NDUFS1, NDUFS3, NDUFV2, NIPSNAP2, NME7, NUDT4, NUDT7, OGDHL, PANK1, PANK2…
Cluster2
	GOID	Ontology Source	GOTerm	x	X	n	N	% Associated Genes	Term PValue	Term PValue Corrected with Bonferroni step down	Associated Genes Found
	GO:0009653	GO_BiologicalProcess	anatomical structure morphogenesis	635	2320	3056	17940	20.7788	1.00653e-58	3.52386e-55	[ABL1, ABL2, ACTA1, ACTA2, ACTG1, ACTN1, ACVR1, ACVRL1, ADAM12, ADAM15, ADAM8, ADAMTS1, ADAMTS12, ADAMTS5, ADAMTS9, ADGRA2, ADGRG1, ADM, AES, AGO1, AGO4, AKR1B1, AKT1, ALCAM, ALDH1A2, ALPL, AMHR2, AMIGO1, ANGPTL4, ANKRD11, ANTXR1, APBB1, APC, APLNR, APOA1, AQP1, AR, ARAP1, ARAP3, ARC, ARHGAP35, ARHGAP44, ARHGEF2, ARID1A, ARNT, ARTN, ARX, ASH1L, ASPH, ASPN, ASXL2, ATN1, ATP10A, ATP5F1B, AXL, B9D1,…
	GO:0048731	GO_BiologicalProcess	system development	943	2320	5510	17940	17.1143	7.47618e-49	2.61666e-45	[ABL1, ABL2, ACACB, ACP2, ACTA1, ACTA2, ACTN1, ACVR1, ACVR1B, ACVRL1, ADAM12, ADAM15, ADAM19, ADAM8, ADAMTS1, ADAMTS12, ADAMTS2, ADAMTS5, ADAMTS7, ADAMTS9, ADAMTSL2, ADCY6, ADGRA2, ADGRG1, ADGRG3, ADGRL2, ADIPOR1, ADM, ADORA1, AEBP1, AES, AGO1, AGO4, AGRN, AK3, AKR1B1, AKT1, ALCAM, ALDH1A2, ALPK3, ALPL, AMER1, AMHR2, AMIGO1, ANGPTL4, ANKRD11, ANKRD17, ANTXR1, AP1B1, APBA1, APBB1, APC, APEH, APEX1…
	GO:0007275	GO_BiologicalProcess	multicellular organism development	1014	2320	6077	17940	16.6859	1.95179e-48	6.82931e-45	[ABL1, ABL2, ACACB, ACP2, ACTA1, ACTA2, ACTN1, ACVR1, ACVR1B, ACVRL1, ADAM12, ADAM15, ADAM19, ADAM8, ADAMTS1, ADAMTS12, ADAMTS2, ADAMTS5, ADAMTS7, ADAMTS9, ADAMTSL2, ADCY6, ADGRA2, ADGRG1, ADGRG3, ADGRL2, ADIPOR1, ADM, ADORA1, AEBP1, AES, AGO1, AGO4, AGRN, AK3, AKR1B1, AKT1, ALCAM, ALDH1A2, ALPK3, ALPL, AMER1, AMHR2, AMIGO1, ANGPTL4, ANKRD11, ANKRD17, ANTXR1, AP1B1, APBA1, APBA3, APBB1, APC, APEH…
	GO:0051239	GO_BiologicalProcess	regulation of multicellular organismal process	677	2320	3627	17940	18.6656	8.33774e-45	2.91654e-41	[ABCA7, ABHD6, ABL1, ABL2, ACACB, ACVR1, ACVR1B, ACVRL1, ADAM12, ADAM8, ADAMTS12, ADAMTS5, ADAMTS7, ADAMTS9, ADCY6, ADGRA2, ADGRG1, ADIPOR1, ADM, ADORA1, ADRA2A, AGO1, AGO4, AGRN, AKR1B1, AKT1, ALDH1A1, ALDOC, ALMS1, AMIGO1, ANGPTL4, ANKRD17, ANXA5, APBB1, APC, APEH, APEX1, APLNR, APOA1, AQP1, AR, ARC, ARF6, ARHGAP35, ARHGAP44, ARHGEF2, ARHGEF9, ARNT, ARX, ASH1L, ASPH, ASPN, ATN1, ATP1B1, ATP2A3,…
	GO:0072359	GO_BiologicalProcess	circulatory system development	327	2320	1329	17940	24.605	1.67688e-43	5.86406e-40	[ABL1, ACACB, ACTA2, ACVR1, ACVRL1, ADAM12, ADAM15, ADAM8, ADAMTS1, ADAMTS9, ADGRA2, ADGRG1, ADM, AGO1, AKT1, ALDH1A2, ALPK3, ANGPTL4, ANKRD17, ANTXR1, AP1B1, APC, APLNR, AQP1, ARID1A, ARNT, ASH1L, ATN1, ATP5F1B, B9D1, BAK1, BASP1, BAX, BCOR, BMP1, BMP4, BMPER, BTG1, C3, CAV1, CCL2, CCM2, CCNA2, CD34, CD40, CDH11, CDH5, CLP1, CNMD, CNTN1, COL11A1, COL15A1, COL18A1, COL1A1, COL1A2, COL4A1, COL4A2,…
	GO:0001568	GO_BiologicalProcess	blood vessel development	238	2320	828	17940	28.744	3.88968e-43	1.35983e-39	[ABL1, ACTA2, ACVR1, ACVRL1, ADAM12, ADAM15, ADAM8, ADAMTS9, ADGRA2, ADGRG1, ADM, AGO1, AKT1, ALDH1A2, ANGPTL4, ANKRD17, ANTXR1, APC, APLNR, AQP1, ARID1A, ARNT, ATN1, ATP5F1B, BAK1, BAX, BMP1, BMP4, BMPER, BTG1, C3, CAV1, CCL2, CCM2, CCNA2, CD34, CD40, CDH11, CDH5, CNMD, CNTN1, COL15A1, COL18A1, COL1A1, COL1A2, COL4A1, COL4A2, COL4A3, COL4A4, COL5A1, COL8A1, COL8A2, CORO7, COX2, CREB3L1, CSPG4, C…
	GO:0072358	GO_BiologicalProcess	cardiovascular system development	245	2320	873	17940	28.0641	2.14962e-42	7.51293e-39	[ABL1, ACTA2, ACVR1, ACVRL1, ADAM12, ADAM15, ADAM8, ADAMTS9, ADGRA2, ADGRG1, ADM, AGO1, AKT1, ALDH1A2, ANGPTL4, ANKRD17, ANTXR1, APC, APLNR, AQP1, ARID1A, ARNT, ATN1, ATP5F1B, B9D1, BAK1, BAX, BMP1, BMP4, BMPER, BTG1, C3, CAV1, CCL2, CCM2, CCNA2, CD34, CD40, CDH11, CDH5, CNMD, CNTN1, COL15A1, COL18A1, COL1A1, COL1A2, COL4A1, COL4A2, COL4A3, COL4A4, COL5A1, COL8A1, COL8A2, CORO7, COX2, CRB2, CREB3…
	GO:0001944	GO_BiologicalProcess	vasculature development	242	2320	863	17940	28.0417	8.13601e-42	2.84272e-38	[ABL1, ACTA2, ACVR1, ACVRL1, ADAM12, ADAM15, ADAM8, ADAMTS9, ADGRA2, ADGRG1, ADM, AGO1, AKT1, ALDH1A2, ANGPTL4, ANKRD17, ANTXR1, APC, APLNR, AQP1, ARID1A, ARNT, ATN1, ATP5F1B, B9D1, BAK1, BAX, BMP1, BMP4, BMPER, BTG1, C3, CAV1, CCL2, CCM2, CCNA2, CD34, CD40, CDH11, CDH5, CNMD, CNTN1, COL15A1, COL18A1, COL1A1, COL1A2, COL4A1, COL4A2, COL4A3, COL4A4, COL5A1, COL8A1, COL8A2, CORO7, COX2, CREB3L1, CS…
	GO:0035295	GO_BiologicalProcess	tube development	311	2320	1259	17940	24.7021	1.12891e-41	3.94329e-38	[ABL1, ACVR1, ACVRL1, ADAM12, ADAM15, ADAM8, ADAMTS12, ADAMTS2, ADAMTS9, ADAMTSL2, ADGRA2, ADGRG1, ADM, AGO1, AKR1B1, AKT1, ALDH1A2, ANGPTL4, APC, APLNR, AQP1, AR, ARHGAP35, ARID1A, ARNT, ASH1L, ASS1, ATN1, ATP5F1B, ATXN1L, BAK1, BASP1, BAX, BMP1, BMP4, BMPER, BTG1, C3, CAV1, CCL2, CCM2, CCNA2, CD34, CD40, CDH11, CDH5, CEBPA, CECR2, CHD8, CHRD, CNMD, CNTN1, COL15A1, COL18A1, COL4A1, COL4A2, COL4A…
	GO:0035239	GO_BiologicalProcess	tube morphogenesis	271	2320	1026	17940	26.4133	1.39605e-41	4.87502e-38	[ABL1, ACVR1, ACVRL1, ADAM12, ADAM15, ADAM8, ADAMTS12, ADAMTS9, ADGRA2, ADGRG1, ADM, AGO1, AKR1B1, AKT1, ANGPTL4, APC, APLNR, AQP1, AR, ARHGAP35, ARID1A, ARNT, ATN1, ATP5F1B, BAK1, BAX, BMP1, BMP4, BMPER, BTG1, C3, CAV1, CCL2, CCM2, CCNA2, CD34, CD40, CDH11, CDH5, CECR2, CNMD, CNTN1, COL15A1, COL18A1, COL4A1, COL4A2, COL4A3, COL4A4, COL8A1, COL8A2, CORO7, COX2, CREB3L1, CSF1, CSF1R, CSPG4, CTGF, …
	GO:0048646	GO_BiologicalProcess	anatomical structure formation involved in morphogenesis	319	2320	1330	17940	23.985	8.40601e-40	2.93454e-36	[ABL1, ACTA1, ACTG1, ACTN1, ACVR1, ACVRL1, ADAM12, ADAM15, ADAM8, ADAMTS1, ADAMTS9, ADGRA2, ADGRG1, ADM, AGO1, AKR1B1, AKT1, ALDH1A2, ANGPTL4, APC, APLNR, AQP1, AR, ARHGAP35, ARID1A, ARNT, ATN1, ATP5F1B, BMP1, BMP4, BMPER, BTG1, BYSL, C3, CACNA1H, CASP9, CAV1, CCL2, CCNA2, CD34, CD36, CD40, CDH11, CDH5, CDK5, CDK5R2, CDON, CECR2, CHRD, CNMD, CNNM4, CNTN1, CNTNAP1, COL11A1, COL12A1, COL15A1, COL18…
	GO:0001525	GO_BiologicalProcess	angiogenesis	194	2320	632	17940	30.6962	1.19779e-39	4.18027e-36	[ABL1, ACVR1, ACVRL1, ADAM12, ADAM15, ADAM8, ADAMTS9, ADGRA2, ADGRG1, ADM, AGO1, AKT1, ANGPTL4, APC, APLNR, AQP1, ARNT, ATN1, ATP5F1B, BMP1, BMP4, BMPER, BTG1, C3, CAV1, CCL2, CCNA2, CD34, CD40, CDH11, CDH5, CNMD, CNTN1, COL15A1, COL18A1, COL4A1, COL4A2, COL4A3, COL4A4, COL8A1, COL8A2, CORO7, COX2, CREB3L1, CSPG4, CTGF, CTNNB1, CTSB, CTSH, CYR61, DCN, DYSF, E2F2, ECSCR, EDNRA, EFNA1, EGFL7, EGLN1…
	GO:0048514	GO_BiologicalProcess	blood vessel morphogenesis	214	2320	738	17940	28.9973	1.80325e-39	6.29153e-36	[ABL1, ACVR1, ACVRL1, ADAM12, ADAM15, ADAM8, ADAMTS9, ADGRA2, ADGRG1, ADM, AGO1, AKT1, ANGPTL4, APC, APLNR, AQP1, ARNT, ATN1, ATP5F1B, BAK1, BAX, BMP1, BMP4, BMPER, BTG1, C3, CAV1, CCL2, CCM2, CCNA2, CD34, CD40, CDH11, CDH5, CNMD, CNTN1, COL15A1, COL18A1, COL4A1, COL4A2, COL4A3, COL4A4, COL8A1, COL8A2, CORO7, COX2, CREB3L1, CSPG4, CTGF, CTNNB1, CTSB, CTSH, CYR61, DCN, DYSF, E2F2, ECSCR, EDNRA, EF…
	GO:0048518	GO_BiologicalProcess	positive regulation of biological process	1081	2320	6879	17940	15.7145	3.07872e-39	1.07386e-35	[A2M, ABCA7, ABHD17A, ABHD6, ABL1, ABL2, ABLIM3, ACACB, ACP2, ACTA1, ACTA2, ACTG1, ACTN1, ACVR1, ACVR1B, ACVRL1, ADAM11, ADAM12, ADAM19, ADAM8, ADAMTS1, ADAMTS20, ADAMTS3, ADAMTS9, ADGRA2, ADGRG1, ADIPOR1, ADM, ADORA1, ADRA2A, AES, AGO1, AGO4, AGRN, AKNA, AKR1B1, AKT1, ALDH1A2, ALMS1, ALPK3, ALYREF, AMER1, AMIGO1, ANAPC5, ANGPTL4, ANK1, ANKIB1, ANKRD17, ANTXR1, ANXA5, APBB1, APC, APEH, APEX1, APL…
	GO:0031012	GO_CellularComponent	extracellular matrix	188	2320	608	19025	30.9211	6.46311e-39	2.25369e-35	[A2M, ADAM11, ADAM19, ADAMTS1, ADAMTS10, ADAMTS12, ADAMTS13, ADAMTS2, ADAMTS20, ADAMTS3, ADAMTS5, ADAMTS9, ADAMTSL2, AEBP1, AGRN, ALPL, ANXA5, APOA1, ASPN, C1QA, C1QB, C1QC, CCDC80, CCNA2, CDON, CLEC3B, CLP1, CLU, CNTN1, COL11A1, COL12A1, COL14A1, COL15A1, COL16A1, COL18A1, COL1A1, COL1A2, COL27A1, COL4A1, COL4A2, COL4A3, COL4A4, COL4A5, COL4A6, COL5A1, COL5A2, COL6A1, COL6A2, COL6A3, COL7A1, COL…
	GO:0048522	GO_BiologicalProcess	positive regulation of cellular process	985	2320	6129	17940	16.0711	1.30297e-38	4.54215e-35	[ABCA7, ABL1, ABL2, ABLIM3, ACACB, ACP2, ACTA2, ACTG1, ACTN1, ACVR1, ACVR1B, ACVRL1, ADAM11, ADAM12, ADAM8, ADAMTS1, ADAMTS20, ADAMTS3, ADAMTS9, ADGRA2, ADGRG1, ADIPOR1, ADM, ADORA1, ADRA2A, AES, AGO1, AGRN, AKNA, AKR1B1, AKT1, ALDH1A2, ALPK3, ALYREF, AMER1, AMIGO1, ANAPC5, ANGPTL4, ANK1, ANKIB1, ANKRD17, ANTXR1, ANXA5, APBB1, APC, APEH, APEX1, APLNR, APOA1, AQP1, AR, ARAP1, ARC, ARF6, ARHGAP1, A…
	GO:0050793	GO_BiologicalProcess	regulation of developmental process	576	2320	3060	17940	18.8235	5.19528e-38	1.81055e-34	[ABCA5, ABL1, ABL2, ACACB, ACVR1, ACVR1B, ACVRL1, ADAM12, ADAM8, ADAMTS12, ADAMTS20, ADAMTS7, ADAMTS9, ADCY6, ADGRA2, ADGRG1, ADIPOR1, ADM, AGO1, AGO4, AGRN, AKR1B1, AKT1, AMIGO1, ANGPTL4, ANKRD17, APBB1, APC, APEH, APEX1, APLNR, APOA1, AQP1, AR, ARAP1, ARAP3, ARC, ARF6, ARHGAP35, ARHGAP44, ARHGEF2, ARHGEF9, ARNT, ARX, ASH1L, ASPN, ASXL2, ATN1, ATP10A, ATRAID, ATXN1L, AXL, BAIAP2, BASP1, BAX, BCO…
	GO:0062023	GO_CellularComponent	collagen-containing extracellular matrix	148	2320	420	19025	35.2381	5.60924e-38	1.95426e-34	[A2M, ADAM11, ADAM19, ADAMTS1, ADAMTS12, ADAMTS2, ADAMTS20, ADAMTS3, ADAMTS5, ADAMTS9, AEBP1, AGRN, ANXA5, APOA1, ASPN, C1QA, C1QB, C1QC, CCDC80, CDON, CLEC3B, CLU, CNTN1, COL11A1, COL12A1, COL14A1, COL15A1, COL16A1, COL18A1, COL1A1, COL1A2, COL27A1, COL4A1, COL4A2, COL4A3, COL4A4, COL4A5, COL4A6, COL5A1, COL5A2, COL6A1, COL6A2, COL6A3, COL7A1, COL8A1, COL8A2, CSPG4, CTSB, CTSC, CTSH, CTSS, DCN, …
	GO:0005737	GO_CellularComponent	cytoplasm	1692	2320	12281	19025	13.7774	2.68564e-37	9.3541e-34	[A2M, AAAS, AATK, ABCA2, ABCA3, ABCA5, ABCA7, ABCB8, ABCG2, ABHD14A, ABHD17A, ABHD6, ABL1, ABL2, ABLIM3, ACACB, ACP2, ACSF2, ACTA1, ACTA2, ACTG1, ACTN1, ACVR1, ACVR1B, ADAM15, ADAM19, ADAM8, ADAMTS1, ADAMTS13, ADAMTS5, ADAMTS7, ADAMTS9, ADGRG3, ADGRL4, ADM, ADORA1, ADRA2A, AEBP1, AES, AFAP1, AFAP1L1, AFMID, AGAP3, AGBL5, AGO1, AGO4, AGRN, AHCYL2, AHNAK, AIF1L, AK3, AKNA, AKR1B1, AKR1B10, AKT1, AL…
	GO:0044444	GO_CellularComponent	cytoplasmic part	1496	2320	10498	19025	14.2503	5.08224e-37	1.76964e-33	[A2M, AAAS, AATK, ABCA2, ABCA3, ABCA5, ABCA7, ABCB8, ABCG2, ABHD17A, ABHD6, ABL1, ABL2, ACACB, ACP2, ACSF2, ACTA1, ACTA2, ACTG1, ACTN1, ACVR1, ACVR1B, ADAM15, ADAM19, ADAM8, ADAMTS1, ADAMTS13, ADAMTS5, ADAMTS7, ADAMTS9, ADGRG3, ADGRL4, ADORA1, AES, AFAP1, AFMID, AGBL5, AGO1, AGO4, AGRN, AHCYL2, AHNAK, AK3, AKNA, AKR1B1, AKR1B10, AKT1, ALAD, ALDH1A1, ALDH1A2, ALDH4A1, ALDOC, ALMS1, ALPK3, ALPL, AL…
	GO:0030198	GO_BiologicalProcess	extracellular matrix organization	145	2320	415	17940	34.9398	9.69545e-37	3.37499e-33	[A2M, ABL1, ADAM12, ADAM15, ADAM19, ADAM8, ADAMTS14, ADAMTS2, ADAMTS20, ADAMTS3, ADAMTS5, ADAMTS9, ADAMTSL2, AEBP1, AGRN, ANTXR1, ATXN1L, BMP1, CCDC80, CCNA2, COL11A1, COL12A1, COL14A1, COL15A1, COL16A1, COL18A1, COL1A1, COL1A2, COL27A1, COL4A1, COL4A2, COL4A3, COL4A4, COL4A5, COL4A6, COL5A1, COL5A2, COL6A1, COL6A2, COL6A3, COL7A1, COL8A1, COL8A2, CREB3L1, CRISPLD2, CSPG4, CTGF, CTSK, CTSS, CYR61…
	GO:0048513	GO_BiologicalProcess	animal organ development	717	2320	4143	17940	17.3063	8.80815e-36	3.06524e-32	[ABL1, ABL2, ACACB, ACTA1, ACTA2, ACTN1, ACVR1, ACVR1B, ACVRL1, ADAM12, ADAM15, ADAM19, ADAM8, ADAMTS1, ADAMTS12, ADAMTS2, ADAMTS5, ADAMTS7, ADAMTS9, ADAMTSL2, ADGRG1, ADGRG3, ADGRL2, ADIPOR1, ADM, AEBP1, AES, AGO1, AGO4, AK3, AKR1B1, AKT1, ALDH1A2, ALPK3, ALPL, AMER1, AMHR2, ANKRD11, AP1B1, APC, APEH, APEX1, APH1A, APLNR, APOA1, AQP1, AR, ARF6, ARHGAP35, ARID1A, ARMC6, ARNT, ARTN, ARX, ASH1L, AS…
	GO:0048519	GO_BiologicalProcess	negative regulation of biological process	969	2320	6089	17940	15.9139	9.25239e-36	3.21891e-32	[A2M, ABCA2, ABCA5, ABCA7, ABHD17A, ABHD6, ABL1, ABL2, ACACB, ACTN1, ACVR1, ACVR1B, ACVRL1, ADAM15, ADAM8, ADAMTS1, ADAMTS12, ADAMTS20, ADAMTS5, ADAMTS7, ADAMTS9, ADAMTSL2, ADCY6, ADGRA2, ADGRG1, ADGRG3, ADIPOR1, ADM, ADORA1, ADRA2A, AEBP1, AES, AGO1, AGO4, AKR1B1, AKT1, ALAD, ALDH1A1, ALDH1A2, ALDOC, ALPK3, AMER1, ANGPTL4, ANKRD17, ANTXR1, ANXA5, APBB1, APC, APEH, APEX1, APLNR, APOA1, AQP1, AR, …
	GO:0022603	GO_BiologicalProcess	regulation of anatomical structure morphogenesis	293	2320	1237	17940	23.6863	2.15667e-35	7.50089e-32	[ABL1, ACVR1, ACVRL1, ADAM12, ADAMTS12, ADAMTS9, ADGRA2, ADM, AGO1, AGO4, AKR1B1, AMIGO1, ANGPTL4, APC, APLNR, APOA1, AQP1, AR, ARAP1, ARAP3, ARC, ARHGAP35, ARHGAP44, ASPN, ATN1, ATP10A, BAIAP2, BASP1, BAX, BCOR, BMP4, BMPER, BRWD3, BTBD7, BTG1, C3, CAPRIN1, CCL2, CD34, CD36, CD40, CDC42EP4, CDC42SE1, CDH11, CDH5, CDK5, CELSR2, CELSR3, CNMD, CNTN1, COL4A2, COL4A3, COL5A1, COL5A2, CORO1B, CORO1C, …
	GO:0016477	GO_BiologicalProcess	cell migration	389	2320	1851	17940	21.0157	6.50825e-35	2.26292e-31	[ABHD6, ABL1, ABL2, ACVR1, ACVR1B, ACVRL1, ADAM11, ADAM12, ADAM15, ADAM8, ADAMTS1, ADAMTS12, ADAMTS9, ADGRA2, ADGRG1, ADGRG3, ADIPOR1, ADORA1, ADRA2A, AKT1, AMOTL2, APC, APEH, APEX1, APOA1, ARAP3, ARC, ARF6, ARHGAP35, ARHGEF16, ARHGEF2, ARNT, ARTN, ARX, ASAP3, ASH1L, ATP1B1, ATP5F1B, ATP5MC2, AXL, BAG4, BAX, BCAR1, BMP1, BMP4, BMPER, BRD4, BTG1, CAMK1D, CAMSAP3, CAP1, CAV1, CCK, CCL19, CCL2, CCL2…
	GO:0048523	GO_BiologicalProcess	negative regulation of cellular process	885	2320	5509	17940	16.0646	4.31235e-33	1.49897e-29	[A2M, ABCA5, ABCA7, ABHD6, ABL1, ABL2, ACACB, ACTN1, ACVR1, ACVR1B, ACVRL1, ADAM15, ADAM8, ADAMTS1, ADAMTS12, ADAMTS20, ADAMTS7, ADAMTS9, ADAMTSL2, ADCY6, ADGRA2, ADGRG1, ADGRG3, ADIPOR1, ADM, ADORA1, ADRA2A, AEBP1, AES, AGO1, AGO4, AKR1B1, AKT1, ALAD, ALDH1A2, ALPK3, AMER1, ANGPTL4, ANKRD17, ANTXR1, ANXA5, APBB1, APC, APEH, APEX1, APLNR, APOA1, AQP1, AR, ARAP1, ARAP3, ARC, ARF6, ARHGAP1, ARHGAP3…
	GO:2000145	GO_BiologicalProcess	regulation of cell motility	268	2320	1122	17940	23.8859	5.19066e-33	1.80376e-29	[ABHD6, ABL1, ABL2, ACVR1, ACVR1B, ACVRL1, ADAM12, ADAM15, ADAM8, ADAMTS1, ADAMTS9, ADGRA2, ADGRG1, ADGRG3, ADIPOR1, ADORA1, ADRA2A, AKT1, AMOTL2, ANXA5, APC, APEH, APEX1, ARAP3, ARF6, ARHGEF2, ARNT, ATP5F1B, ATP5MC2, BAG4, BCAR1, BMP1, BMP4, BMPER, BTC, CAMK1D, CAMSAP3, CAV1, CAVIN1, CCL19, CCL2, CCL21, CCL5, CCNA2, CD200R1, CD40, CD81, CD99L2, CDK5, CDK6, CERS2, CHRD, CHTOP, CISH, CMKLR1, CNN2,…
	GO:2000026	GO_BiologicalProcess	regulation of multicellular organismal development	467	2320	2427	17940	19.2419	2.16853e-32	7.53349e-29	[ABL1, ABL2, ACACB, ACVR1, ACVR1B, ACVRL1, ADAM12, ADAM8, ADAMTS12, ADAMTS7, ADAMTS9, ADCY6, ADGRA2, ADGRG1, ADIPOR1, ADM, AGO1, AGO4, AGRN, AKR1B1, AKT1, AMIGO1, ANGPTL4, APBB1, APC, APEH, APEX1, APLNR, APOA1, AQP1, AR, ARC, ARF6, ARHGAP35, ARHGAP44, ARHGEF2, ARHGEF9, ARNT, ASH1L, ASPN, ATN1, ATRAID, ATXN1L, AXL, BAIAP2, BASP1, BAX, BCOR, BMP1, BMP4, BMPER, BRI3, BTBD7, BTG1, C1QC, C3, CA2, CAMK…
	GO:0048870	GO_BiologicalProcess	cell motility	409	2320	2034	17940	20.1082	2.83018e-32	9.82923e-29	[ABHD6, ABL1, ABL2, ACVR1, ACVR1B, ACVRL1, ADAM11, ADAM12, ADAM15, ADAM8, ADAMTS1, ADAMTS12, ADAMTS9, ADGRA2, ADGRG1, ADGRG3, ADIPOR1, ADORA1, ADRA2A, AKT1, AMOTL2, ANXA5, APC, APEH, APEX1, APOA1, ARAP3, ARC, ARF6, ARHGAP35, ARHGEF16, ARHGEF2, ARNT, ARTN, ARX, ASAP3, ASH1L, ATP1B1, ATP2B4, ATP5F1B, ATP5MC2, AXL, BAG4, BAX, BCAR1, BMP1, BMP4, BMPER, BRD4, BTC, BTG1, C3, CAMK1D, CAMSAP3, CAP1, CAV1…
	GO:0030334	GO_BiologicalProcess	regulation of cell migration	254	2320	1055	17940	24.0758	6.39841e-32	2.22153e-28	[ABHD6, ABL1, ACVR1, ACVR1B, ACVRL1, ADAM12, ADAM15, ADAM8, ADAMTS1, ADAMTS9, ADGRA2, ADGRG1, ADGRG3, ADIPOR1, ADORA1, ADRA2A, AKT1, AMOTL2, APC, APEH, APEX1, ARAP3, ARF6, ARHGEF2, ARNT, ATP5F1B, ATP5MC2, BAG4, BCAR1, BMP1, BMP4, BMPER, CAMK1D, CAMSAP3, CAV1, CCL19, CCL2, CCL21, CCL5, CCNA2, CD200R1, CD40, CD99L2, CDK5, CERS2, CHRD, CHTOP, CISH, CMKLR1, CNN2, CNTN1, COL18A1, COL1A1, CORO1B, CORO1…
	GO:0043062	GO_BiologicalProcess	extracellular structure organization	154	2320	499	17940	30.8617	7.37042e-32	2.55827e-28	[A2M, ABCA5, ABCA7, ABL1, ADAM12, ADAM15, ADAM19, ADAM8, ADAMTS14, ADAMTS2, ADAMTS20, ADAMTS3, ADAMTS5, ADAMTS9, ADAMTSL2, AEBP1, AGRN, ANTXR1, APOA1, ATXN1L, BMP1, CCDC80, CCNA2, CD34, CD36, COL11A1, COL12A1, COL14A1, COL15A1, COL16A1, COL18A1, COL1A1, COL1A2, COL27A1, COL4A1, COL4A2, COL4A3, COL4A4, COL4A5, COL4A6, COL5A1, COL5A2, COL6A1, COL6A2, COL6A3, COL7A1, COL8A1, COL8A2, CREB3L1, CRISPLD…
	GO:0051270	GO_BiologicalProcess	regulation of cellular component movement	278	2320	1210	17940	22.9752	3.6904e-31	1.28057e-27	[ABHD6, ABL1, ABL2, ACTN1, ACVR1, ACVR1B, ACVRL1, ADAM12, ADAM15, ADAM8, ADAMTS1, ADAMTS9, ADGRA2, ADGRG1, ADGRG3, ADIPOR1, ADORA1, ADRA2A, AKT1, AMOTL2, ANXA5, APC, APEH, APEX1, ARAP1, ARAP3, ARF6, ARHGEF2, ARNT, ATP5F1B, ATP5MC2, BAG4, BCAR1, BMP1, BMP4, BMPER, BTC, CAMK1D, CAMSAP3, CAV1, CAVIN1, CCL19, CCL2, CCL21, CCL5, CCNA2, CD200R1, CD40, CD81, CD99L2, CDK5, CDK6, CERS2, CHRD, CHTOP, CISH,…
	GO:0023051	GO_BiologicalProcess	regulation of signaling	710	2320	4223	17940	16.8127	4.35397e-31	1.51039e-27	[A2M, ABCA7, ABHD6, ABL1, ACVR1, ACVR1B, ACVRL1, ADAM11, ADAM12, ADAM8, ADAMTS12, ADAMTS20, ADAMTS3, ADAMTSL2, ADCY5, ADGRA2, ADGRG1, ADGRG3, ADIPOR1, ADM, ADORA1, ADRA2A, AES, AFAP1, AGO1, AKR1B1, AKT1, AMER1, AMER3, ANKRD17, ANTXR1, ANXA5, APBA1, APC, APEX1, APLNR, APOA1, AR, ARAP1, ARAP3, ARC, ARF6, ARHGAP1, ARHGAP20, ARHGAP23, ARHGAP26, ARHGAP35, ARHGAP44, ARHGAP45, ARHGAP6, ARHGDIG, ARHGEF1,…
	GO:0040012	GO_BiologicalProcess	regulation of locomotion	276	2320	1210	17940	22.8099	2.10238e-30	7.29107e-27	[ABHD6, ABL1, ABL2, ACVR1, ACVR1B, ACVRL1, ADAM12, ADAM15, ADAM8, ADAMTS1, ADAMTS9, ADGRA2, ADGRG1, ADGRG3, ADIPOR1, ADORA1, ADRA2A, AKT1, AMOTL2, ANXA5, APC, APEH, APEX1, ARAP3, ARF6, ARHGEF2, ARNT, ARTN, ATP5F1B, ATP5MC2, BAG4, BCAR1, BMP1, BMP4, BMPER, BTC, CAMK1D, CAMSAP3, CAV1, CAVIN1, CCL19, CCL2, CCL21, CCL5, CCNA2, CD200R1, CD40, CD81, CD99L2, CDK5, CDK6, CERS2, CHRD, CHTOP, CISH, CMKLR1,…
	GO:0044446	GO_CellularComponent	intracellular organelle part	1428	2320	10144	19025	14.0773	2.68592e-30	9.31209e-27	[A2M, AAAS, ABCA2, ABCA3, ABCA5, ABCA7, ABCB8, ABCG2, ABHD17A, ABL1, ABL2, ABLIM3, ACACB, ACP2, ACSF2, ACTA1, ACTG1, ACTN1, ACVR1, ADAM12, ADAM8, ADAMTS13, ADAMTS5, ADAMTS7, ADGRG3, AES, AFAP1L1, AFF4, AGBL5, AGO1, AGO4, AGRN, AHNAK, AIF1L, AK3, AKNA, AKR1B1, AKR1B10, AKT1, ALAD, ALDH1A1, ALDH4A1, ALDOC, ALMS1, ALPK3, ALPL, ALYREF, AMER1, AMT, ANAPC1, ANAPC5, ANGPTL4, ANKRD11, ANKRD13C, ANKRD17, …
	GO:0010033	GO_BiologicalProcess	response to organic substance	658	2320	3856	17940	17.0643	2.81142e-30	9.74439e-27	[ABCA2, ABCA3, ABL1, ABL2, ACACB, ACTA1, ACTG1, ACVR1, ACVR1B, ACVRL1, ADAM11, ADAM12, ADAM15, ADAMTS12, ADAMTS13, ADAMTS3, ADAMTS7, ADAMTSL2, ADCY5, ADCY6, ADGRA2, ADIPOR1, ADM, ADRA2A, AES, AGRN, AKR1B1, AKT1, ALAD, ALDH1A2, ALPL, AMHR2, ANKZF1, ANXA5, APC, APEX1, APOA1, AQP1, AR, ARC, ARHGEF2, ARID1A, ARNT, ARPC1B, ARTN, ASH1L, ASPN, ASS1, ATF6, ATN1, ATP2B1, ATP2B4, AUP1, AXIN1, AXL, BACE1, B…
	GO:0010646	GO_BiologicalProcess	regulation of cell communication	700	2320	4182	17940	16.7384	6.49592e-30	2.25083e-26	[A2M, ABCA7, ABHD6, ABL1, ACVR1, ACVR1B, ACVRL1, ADAM11, ADAM12, ADAM8, ADAMTS12, ADAMTS20, ADAMTS3, ADAMTSL2, ADCY5, ADGRA2, ADGRG1, ADGRG3, ADIPOR1, ADM, ADORA1, ADRA2A, AES, AFAP1, AGO1, AKR1B1, AKT1, AMER1, AMER3, ANKRD17, ANTXR1, ANXA5, APBA1, APC, APEX1, APLNR, APOA1, AR, ARAP1, ARAP3, ARC, ARF6, ARHGAP1, ARHGAP20, ARHGAP23, ARHGAP26, ARHGAP35, ARHGAP44, ARHGAP45, ARHGAP6, ARHGDIG, ARHGEF1,…
	GO:0032879	GO_BiologicalProcess	regulation of localization	573	2320	3239	17940	17.6906	7.4359e-30	2.5758e-26	[AAAS, ABCA2, ABCA7, ABHD17A, ABHD6, ABL1, ABL2, ABLIM3, ACACB, ACP2, ACTN1, ACVR1, ACVR1B, ACVRL1, ADAM12, ADAM15, ADAM8, ADAMTS1, ADAMTS9, ADCY5, ADGRA2, ADGRG1, ADGRG3, ADIPOR1, ADORA1, ADRA2A, AHNAK, AKR1B1, AKT1, AMIGO1, AMOTL2, ANXA5, APBA1, APBB1, APC, APEH, APEX1, APLNR, APOA1, AQP1, AR, ARAP1, ARAP3, ARC, ARF6, ARHGAP1, ARHGAP44, ARHGDIG, ARHGEF16, ARHGEF2, ARNT, ATN1, ATP13A2, ATP1B1, A…
	GO:0000902	GO_BiologicalProcess	cell morphogenesis	282	2320	1256	17940	22.4522	8.12313e-30	2.81304e-26	[ABL1, ABL2, ACTN1, ADAM8, AGO4, AKR1B1, ALCAM, AMIGO1, ANTXR1, APBB1, APOA1, AR, ARAP1, ARAP3, ARC, ARHGAP35, ARHGAP44, ARHGEF2, ARTN, ARX, ATP10A, AXL, BAIAP2, BOC, BRD4, BRWD3, CAP1, CAPRIN1, CASP9, CCK, CCL2, CD36, CDC42EP4, CDC42SE1, CDH11, CDK5, CELSR2, CELSR3, CLU, CNTN6, CNTNAP1, COL12A1, COL14A1, COL18A1, COL4A4, COL6A1, COL6A2, COL6A3, COL7A1, CORO1B, CORO1C, CPNE9, CREB1, CSF1R, CSNK1A…
	GO:0007166	GO_BiologicalProcess	cell surface receptor signaling pathway	619	2320	3581	17940	17.2857	9.05735e-30	3.13565e-26	[ABCA7, ABL1, ACP2, ACTG1, ACVR1, ACVR1B, ACVRL1, ADAM11, ADAM12, ADAM15, ADAMTS1, ADAMTS12, ADAMTS13, ADAMTS3, ADAMTSL2, ADCY5, ADGRA2, ADGRG1, ADGRG3, ADGRL2, ADGRL4, ADIPOR1, ADORA1, ADRA2A, AES, AGO1, AGO4, AKR1B1, AKT1, AMER1, AMER3, AMHR2, AMOTL2, APC, APEH, APEX1, APH1A, APOA1, AR, ARAP1, ARC, ARHGEF2, ARNT, ARPC1B, ASH1L, ASPN, ATN1, AXIN1, AXL, B9D1, BAG4, BAIAP2, BAK1, BAX, BCAR1, BCL7B…
	GO:0071310	GO_BiologicalProcess	cellular response to organic substance	564	2320	3178	17940	17.747	1.09044e-29	3.77402e-26	[ABL1, ABL2, ACTA1, ACTG1, ACVR1, ACVR1B, ACVRL1, ADAM11, ADAM12, ADAM15, ADAMTS12, ADAMTS13, ADAMTS3, ADAMTS7, ADAMTSL2, ADCY5, ADCY6, ADGRA2, ADIPOR1, ADRA2A, AGRN, AKR1B1, AKT1, ALAD, ALDH1A2, ALPL, AMHR2, ANKZF1, ANXA5, APC, APEX1, APOA1, AQP1, AR, ARC, ARHGEF2, ARID1A, ARNT, ARTN, ASPN, ASS1, ATF6, ATN1, ATP2B1, ATP2B4, AXIN1, AXL, BACE1, BAG4, BAIAP2, BAK1, BAX, BCAR1, BMP1, BMP4, BMPER, C3…
	GO:0051128	GO_BiologicalProcess	regulation of cellular component organization	541	2320	3035	17940	17.8254	6.73138e-29	2.32906e-25	[ABCA7, ABHD17A, ABL1, ABL2, ABLIM3, ACP2, ACVR1, ACVR1B, ACVRL1, ADAM12, ADAM15, ADCY6, ADIPOR1, AEBP1, AES, AFAP1, AGO4, AGRN, AKR1B1, AKT1, ALMS1, ALPK3, AMIGO1, ANAPC1, ANAPC5, ANGPTL4, ANK1, ANTXR1, APBB1, APC, APEX1, APOA1, AR, ARAP1, ARAP3, ARC, ARF6, ARHGAP35, ARHGAP44, ARHGAP6, ARHGEF10L, ARHGEF2, ARHGEF9, ARPC1B, ARTN, ASAP3, ASPH, ATP10A, ATP13A2, ATP8B1, AXL, BAG4, BAIAP2, BAK1, BAX, …
	GO:0001667	GO_BiologicalProcess	ameboidal-type cell migration	150	2320	507	17940	29.5858	7.75909e-29	2.68387e-25	[ABL1, ACVR1, ACVR1B, ACVRL1, ADAM12, ADAMTS9, ADGRA2, ADIPOR1, AKT1, AMOTL2, APC, APOA1, ARF6, ARNT, ATP5F1B, ATP5MC2, BAG4, BCAR1, BMP1, BMP4, BMPER, BRD4, CAP1, CD40, CORO1B, CORO1C, COX2, CRB2, CTNND1, CTSB, CTSH, DCN, DDR2, DOCK5, EFNA1, EFNB1, EMC10, ETS1, FERMT1, FGFR1, FLI1, FLT4, FRZB, GAMT, GIPC1, GLIPR2, HDAC5, HDAC6, HDAC7, HIF1A, HMGB1, HMOX1, HSPB1, HYAL2, IGF1, ILK, ITGA2, ITGA3, I…
	GO:0032989	GO_BiologicalProcess	cellular component morphogenesis	298	2320	1381	17940	21.5786	2.32487e-28	8.03941e-25	[ABL1, ABL2, ACTA1, ACTG1, ACTN1, ADAM8, AGO4, AKR1B1, ALCAM, AMIGO1, ANTXR1, APBB1, APOA1, AR, ARAP1, ARAP3, ARC, ARHGAP35, ARHGAP44, ARHGEF2, ARTN, ARX, ATP10A, AXL, BAIAP2, BAX, BOC, BRD4, BRWD3, CAP1, CAPRIN1, CASP9, CCK, CCL2, CD36, CDC42EP4, CDC42SE1, CDH11, CDK5, CELSR2, CELSR3, CLU, CNTN6, CNTNAP1, COL12A1, COL14A1, COL18A1, COL4A4, COL6A1, COL6A2, COL6A3, COL7A1, CORO1B, CORO1C, CPNE9, C…
	GO:0030154	GO_BiologicalProcess	cell differentiation	776	2320	4813	17940	16.123	2.59166e-28	8.95937e-25	[A2M, ABCA5, ABL1, ABL2, ACTA1, ACTA2, ACTG1, ACTN1, ACVR1, ACVR1B, ACVRL1, ADAM12, ADAM15, ADAM8, ADAMTS12, ADAMTS20, ADAMTS7, ADAMTS9, ADCY6, ADGRA2, ADGRG1, ADGRG3, ADIPOR1, ADM, AFF4, AGO1, AGO4, AGRN, AKR1B1, AKT1, ALCAM, ALDH1A1, ALDH1A2, ALDOC, ALPK3, ALPL, ALYREF, AMER1, AMIGO1, ANGPTL4, ANKRD17, ANTXR1, APBB1, APC, APEX1, APLNR, APOA1, AR, ARC, ARF6, ARHGAP35, ARHGAP44, ARHGEF2, ARID1A, …
	GO:0070887	GO_BiologicalProcess	cellular response to chemical stimulus	647	2320	3831	17940	16.8885	2.60513e-28	9.00332e-25	[ABL1, ABL2, ACTA1, ACTG1, ACVR1, ACVR1B, ACVRL1, ADAM11, ADAM12, ADAM15, ADAM8, ADAMTS12, ADAMTS13, ADAMTS3, ADAMTS7, ADAMTSL2, ADCY5, ADCY6, ADGRA2, ADIPOR1, ADRA2A, AGAP3, AGRN, AKR1B1, AKT1, ALAD, ALDH1A2, ALPL, AMHR2, ANAPC1, ANKZF1, ANXA5, APC, APEH, APEX1, APOA1, AQP1, AR, ARC, ARHGEF16, ARHGEF2, ARID1A, ARID5A, ARNT, ARTN, ASPN, ASS1, ATF6, ATN1, ATP13A2, ATP2B1, ATP2B4, AXIN1, AXL, BACE1…
	GO:0009966	GO_BiologicalProcess	regulation of signal transduction	642	2320	3796	17940	16.9125	3.16744e-28	1.09435e-24	[A2M, ABCA7, ABHD6, ABL1, ACVR1, ACVR1B, ACVRL1, ADAM11, ADAM12, ADAM8, ADAMTS12, ADAMTS20, ADAMTS3, ADAMTSL2, ADGRA2, ADGRG1, ADGRG3, ADIPOR1, ADM, ADORA1, ADRA2A, AES, AFAP1, AGO1, AKR1B1, AKT1, AMER1, AMER3, ANKRD17, ANTXR1, APC, APEX1, APLNR, APOA1, AR, ARAP1, ARAP3, ARC, ARF6, ARHGAP1, ARHGAP20, ARHGAP23, ARHGAP26, ARHGAP35, ARHGAP44, ARHGAP45, ARHGAP6, ARHGDIG, ARHGEF1, ARHGEF10L, ARHGEF16,…
	GO:0009888	GO_BiologicalProcess	tissue development	444	2320	2365	17940	18.7738	3.87398e-28	1.33807e-24	[ABL1, ACTA1, ACTA2, ACVR1, ACVR1B, ACVRL1, ADAM12, ADAM15, ADAMTS12, ADAMTS7, ADAMTS9, ADAMTSL2, ADIPOR1, ADM, AKR1B1, AKT1, ALDH1A1, ALDH1A2, ALDOC, ALPK3, ALPL, AMER1, APC, APEH, AR, ARC, ARHGAP35, ARID1A, ARTN, ARX, ASH1L, ASPN, ATRAID, B9D1, BASP1, BAX, BCL9, BCOR, BMP1, BMP4, BMPER, BNC2, BTBD7, BTG1, C3, CA2, CA9, CAMSAP3, CAV1, CBFB, CBX8, CCM2, CCNA2, CD34, CD36, CDH11, CDH5, CDK4, CDK5,…
	GO:0005622	GO_CellularComponent	intracellular	1971	2320	15347	19025	12.8429	5.47572e-28	1.89077e-24	[A2M, AAAS, AATK, ABCA2, ABCA3, ABCA5, ABCA7, ABCB8, ABCG2, ABHD14A, ABHD17A, ABHD6, ABL1, ABL2, ABLIM3, ACACB, ACP2, ACSF2, ACTA1, ACTA2, ACTG1, ACTN1, ACVR1, ACVR1B, ADAM12, ADAM15, ADAM19, ADAM8, ADAMTS1, ADAMTS13, ADAMTS5, ADAMTS7, ADAMTS9, ADCY5, ADCY6, ADGRG1, ADGRG3, ADGRL2, ADGRL4, ADM, ADORA1, ADRA2A, AEBP1, AES, AFAP1, AFAP1L1, AFF4, AFMID, AGAP3, AGBL5, AGO1, AGO4, AGRN, AHCYL2, AHNAK,…
	GO:0044424	GO_CellularComponent	intracellular part	1941	2320	15062	19025	12.8867	1.67661e-27	5.78766e-24	[A2M, AAAS, AATK, ABCA2, ABCA3, ABCA5, ABCA7, ABCB8, ABCG2, ABHD14A, ABHD17A, ABHD6, ABL1, ABL2, ABLIM3, ACACB, ACP2, ACSF2, ACTA1, ACTA2, ACTG1, ACTN1, ACVR1, ACVR1B, ADAM12, ADAM15, ADAM19, ADAM8, ADAMTS1, ADAMTS13, ADAMTS5, ADAMTS7, ADAMTS9, ADCY5, ADGRG3, ADGRL4, ADM, ADORA1, ADRA2A, AEBP1, AES, AFAP1, AFAP1L1, AFF4, AFMID, AGAP3, AGBL5, AGO1, AGO4, AGRN, AHCYL2, AHNAK, AIF1L, AK3, AKNA, AKR1…
	GO:0048468	GO_BiologicalProcess	cell development	471	2320	2576	17940	18.2842	2.69154e-27	9.28852e-24	[ABL1, ABL2, ACTA1, ACTA2, ACTG1, ACTN1, ACVR1, ADCY6, ADGRA2, ADGRG1, ADM, AFF4, AGRN, AKR1B1, AKT1, ALCAM, ALDH1A2, ALPK3, AMIGO1, ANTXR1, APBB1, APEX1, APOA1, AR, ARC, ARF6, ARHGAP35, ARHGAP44, ARHGEF2, ARTN, ARX, ASH1L, AXL, BACE2, BAIAP2, BAX, BLOC1S3, BMP4, BOC, BRI3, C3, CACNA2D2, CAMK1D, CAMSAP3, CAPRIN1, CASP2, CASP9, CBFB, CBX8, CCK, CCL19, CCL21, CCM2, CD36, CDH11, CDH5, CDK5, CDK6, CD…
	GO:0005912	GO_CellularComponent	adherens junction	180	2320	698	19025	25.788	2.25701e-26	7.78667e-23	[ACTG1, ACTN1, ADAM12, ADAM15, AFAP1, AHNAK, AIF1L, ALCAM, ANXA5, APC, ARF6, ARHGAP26, ARHGEF2, ARL14EP, ARPC1B, ASAP3, BAIAP2, BCAR1, BRD4, CAMSAP3, CAP1, CAV1, CBL, CD36, CD81, CD99, CD99L2, CDC42EP4, CDCA3, CDH11, CDH5, CNN2, CORO1B, CORO1C, CSPG4, CSRP1, CTNNA2, CTNNB1, CTNND1, CXADR, CYBA, CYTH1, DCHS1, DDR2, DES, DKK3, DLC1, DLG5, DOCK7, DSP, DST, EGFR, ENG, EPHA5, ESAM, FAM129B, FAT1, FBLN…
	GO:0009887	GO_BiologicalProcess	animal organ morphogenesis	259	2320	1199	17940	21.6013	9.19178e-25	3.17024e-21	[ABL1, ACTA1, ACTA2, ACVR1, ACVRL1, ADAM15, ADAMTS1, ADAMTS5, ADM, AES, AKR1B1, ALDH1A2, ALPL, ANKRD11, AQP1, AR, ARID1A, ASH1L, ASPN, ASXL2, BAK1, BASP1, BAX, BCOR, BMP1, BMP4, BTBD7, CA2, CAV1, CCL2, CCNA2, CD34, CD36, CDON, CEBPB, CELSR2, CELSR3, CHST11, CHSY1, CNNM4, COL11A1, COL12A1, COL14A1, COL18A1, COL1A1, COL1A2, COL27A1, COL5A1, COL5A2, COL6A1, COL6A2, COL6A3, COL7A1, COL8A1, COL8A2, CO…
	GO:0051240	GO_BiologicalProcess	positive regulation of multicellular organismal process	401	2320	2152	17940	18.6338	1.46817e-24	5.06224e-21	[ABCA7, ABL1, ABL2, ACACB, ACVR1, ACVR1B, ACVRL1, ADAM12, ADAM8, ADGRA2, ADIPOR1, ADM, ADRA2A, AGRN, AKR1B1, AKT1, ALMS1, AMIGO1, ANGPTL4, ANKRD17, APBB1, APC, APEH, APEX1, APLNR, AQP1, AR, ARF6, ARHGAP35, ARHGEF2, ARNT, ARX, ASH1L, ATP5F1B, ATP5MC2, ATRAID, ATXN1L, AXL, BAIAP2, BASP1, BAX, BCAR1, BMP1, BMP4, BMPER, BTG1, C1QTNF1, C3, CA2, CACNA2D2, CACNB3, CADM1, CAMK1D, CAPRIN1, CAV1, CBFB, CCK…
	GO:0043229	GO_CellularComponent	intracellular organelle	1763	2320	13450	19025	13.1078	2.23105e-24	7.69044e-21	[A2M, AAAS, ABCA2, ABCA3, ABCA5, ABCA7, ABCB8, ABCG2, ABHD17A, ABHD6, ABL1, ABL2, ABLIM3, ACACB, ACP2, ACSF2, ACTA1, ACTA2, ACTG1, ACTN1, ACVR1, ADAM12, ADAM15, ADAM19, ADAM8, ADAMTS1, ADAMTS13, ADAMTS5, ADAMTS7, ADAMTS9, ADCY5, ADGRG3, ADGRL4, ADORA1, ADRA2A, AEBP1, AES, AFAP1, AFAP1L1, AFF4, AFMID, AGAP3, AGBL5, AGO1, AGO4, AGRN, AHCYL2, AHNAK, AIF1L, AK3, AKNA, AKR1B1, AKR1B10, AKT1, ALAD, ALD…
	GO:0000904	GO_BiologicalProcess	cell morphogenesis involved in differentiation	210	2320	903	17940	23.2558	2.66665e-24	9.18927e-21	[ABL1, ABL2, ACTN1, AKR1B1, ALCAM, AMIGO1, ANTXR1, APBB1, APOA1, AR, ARC, ARHGAP35, ARHGAP44, ARTN, ARX, AXL, BAIAP2, BOC, CAPRIN1, CASP9, CCK, CD36, CDH11, CDK5, CELSR2, CELSR3, CNTN6, COL12A1, COL14A1, COL18A1, COL4A4, COL6A1, COL6A2, COL6A3, COL7A1, CORO1C, CREB1, CSF1R, CTNNA2, CTNNB1, CUX1, DACT2, DCX, DHX36, DOCK5, DOCK7, DOK1, DOK4, EFNA1, EFNB1, EGR2, ELK3, EPHA5, EPHB1, EPHB3, ERBB2, EXT…
	GO:0012505	GO_CellularComponent	endomembrane system	807	2320	5196	19025	15.5312	2.87094e-24	9.89038e-21	[A2M, AAAS, ABCA2, ABCA3, ABCA5, ABCA7, ABHD17A, ABL1, ACACB, ACTN1, ADAM15, ADAM19, ADAM8, ADAMTS13, ADAMTS5, ADAMTS7, ADAMTS9, ADGRG3, ADORA1, AGRN, AHCYL2, AKR1B10, ALAD, ALDH1A1, ALDOC, ALPL, AMOTL2, ANGPTL4, ANK1, ANKRD13B, ANKRD13C, ANKRD13D, ANKRD17, ANTXR1, ANTXR2, AP1B1, AP3S2, AP4B1, APBA1, APC, APEH, APEX1, APH1A, APMAP, APOA1, AQP1, ARAP1, ARC, ARF3, ARF6, ARFIP2, ARHGAP1, ARHGAP44, A…
	GO:0009790	GO_BiologicalProcess	embryo development	257	2320	1195	17940	21.5063	3.34441e-24	1.15182e-20	[ABL1, ACVR1, ACVR1B, ACVRL1, ADM, AKR1B1, AKT1, ALDH1A2, ANKRD11, APBA1, APBA3, APLNR, APOA1, AR, ARHGAP35, ARID1A, ARNT, ARTN, B9D1, BASP1, BAX, BMP4, BYSL, CAMSAP3, CCM2, CCNA2, CDON, CEBPA, CEBPB, CECR2, CHD8, CHEK1, CHRD, CHST11, CNOT6, COL11A1, COL12A1, COL1A1, COL4A2, COL5A1, COL5A2, COL6A1, COL7A1, COL8A1, CORO7, CRB2, CTNNB1, CYR61, DACT1, DCHS1, DHX36, DLC1, DNAJA1, DNMT3A, DVL3, ECE1, …
	GO:0051094	GO_BiologicalProcess	positive regulation of developmental process	332	2320	1692	17940	19.6217	6.11839e-24	2.10656e-20	[ABL1, ABL2, ACACB, ACVR1, ACVR1B, ACVRL1, ADAM12, ADAM8, ADAMTS20, ADAMTS9, ADM, AGRN, AKR1B1, AKT1, AMIGO1, ANGPTL4, APBB1, APC, APEH, APEX1, APLNR, APOA1, AQP1, AR, ARHGAP35, ARHGEF2, ARNT, ARX, ASH1L, ASXL2, ATRAID, ATXN1L, AXL, BAIAP2, BASP1, BAX, BMP1, BMP4, BMPER, BOC, BTC, BTG1, C3, CA2, CACNA2D2, CAMK1D, CAPRIN1, CBFB, CCDC3, CCL19, CCNA2, CD34, CD36, CD40, CDH11, CDH5, CDON, CEBPA, CEBP…
	GO:0048583	GO_BiologicalProcess	regulation of response to stimulus	779	2320	5007	17940	15.5582	1.88361e-23	6.48339e-20	[A2M, ABCA7, ABHD6, ABL1, ACTG1, ACVR1, ACVR1B, ACVRL1, ADAM11, ADAM12, ADAM8, ADAMTS12, ADAMTS20, ADAMTS3, ADAMTSL2, ADCY5, ADGRA2, ADGRG1, ADGRG3, ADIPOR1, ADM, ADORA1, ADRA2A, AES, AFAP1, AGO1, AKR1B1, AKT1, AMER1, AMER3, ANKRD17, ANTXR1, ANXA5, APBB1, APC, APEH, APEX1, APLNR, APOA1, AR, ARAP1, ARAP3, ARC, ARF6, ARHGAP1, ARHGAP20, ARHGAP23, ARHGAP26, ARHGAP35, ARHGAP44, ARHGAP45, ARHGAP6, ARHG…
	GO:0031589	GO_BiologicalProcess	cell-substrate adhesion	126	2320	435	17940	28.9655	2.17596e-23	7.48749e-20	[ABL1, ACTN1, ACVRL1, ADAM12, ADAM15, ADAMTS12, ADAMTS13, ADAMTS9, ANTXR1, APC, APOA1, ARHGAP6, AXL, CAMSAP3, CCDC80, CCL21, CCNA2, CD34, CD36, CDK5, CDK6, COL16A1, COL1A1, COL8A1, CORO1C, CSF1, CTGF, CTNNB1, CYR61, DAPK3, DLC1, DMD, DOCK5, DUSP7, ECM2, EFNA1, EGFLAM, ELK3, EMID1, EMILIN1, EMILIN2, ENC1, EPDR1, EPHA5, EPHB1, EPHB3, FBLN1, FBLN2, FERMT1, FN1, FRZB, FSTL1, FYN, FZD4, FZD7, GAMT, GP…
	GO:0019899	GO_MolecularFunction	enzyme binding	484	2320	2776	17885	17.4352	2.49754e-23	8.59155e-20	[A2M, ABL1, ACP2, ACTA2, ACTG1, ACVR1, ACVR1B, ACVRL1, ADAM12, ADCY5, ADCY6, ADIPOR1, ADRA2A, AGO1, AKR1B1, AKT1, ANAPC5, ANK1, ANKIB1, ANXA5, AP1B1, APBA3, APC, APEH, APEX1, APOA1, AR, ARC, ARF6, ARFIP2, ARHGAP1, ARHGAP44, ARHGDIG, ARHGEF1, ARHGEF10L, ARHGEF16, ARHGEF17, ARHGEF2, ARHGEF37, ARHGEF6, ARHGEF9, ARTN, ATF6, ATF7, ATN1, ATP1B1, ATP2B4, AXIN1, BACE1, BAG4, BCAR1, BCOR, BICD2, BMP1, BRD…
	GO:0005925	GO_CellularComponent	focal adhesion	142	2320	524	19025	27.0992	3.54362e-23	1.21865e-19	[ACTG1, ACTN1, ADAM12, AFAP1, AHNAK, AIF1L, ALCAM, ANXA5, APC, ARF6, ARHGAP26, ARHGEF2, ARL14EP, ARPC1B, ASAP3, BCAR1, BRD4, CAP1, CAV1, CBL, CD36, CD81, CD99, CD99L2, CNN2, CORO1B, CORO1C, CSPG4, CSRP1, CTNNB1, CTNND1, CYBA, DDR2, DKK3, DLC1, DOCK7, DST, EGFR, ENG, FAT1, FBLN7, FERMT1, FES, FGFR3, FHL2, FLII, FLNC, FLOT2, FLRT2, FLRT3, FZD1, FZD2, GJA1, GSN, HACD3, HMGA1, HSPB1, HSPG2, ILK, ITGA…
	GO:0050794	GO_BiologicalProcess	regulation of cellular process	1562	2320	11645	17940	13.4135	4.08691e-23	1.40508e-19	[A2M, ABCA2, ABCA5, ABCA7, ABHD17A, ABHD6, ABL1, ABL2, ABLIM3, ACACB, ACP2, ACTA2, ACTG1, ACTN1, ACVR1, ACVR1B, ACVRL1, ADAM11, ADAM12, ADAM15, ADAM8, ADAMTS1, ADAMTS12, ADAMTS13, ADAMTS20, ADAMTS3, ADAMTS7, ADAMTS9, ADAMTSL2, ADCY5, ADCY6, ADGRA2, ADGRG1, ADGRG3, ADGRL2, ADGRL4, ADIPOR1, ADM, ADORA1, ADRA2A, AEBP1, AES, AFAP1, AFF4, AGAP3, AGO1, AGO4, AGRN, AHNAK, AKNA, AKR1B1, AKT1, ALAD, ALCAM…
	GO:0010631	GO_BiologicalProcess	epithelial cell migration	113	2320	373	17940	30.2949	6.73559e-23	2.31502e-19	[ABL1, ACVRL1, ADAM12, ADAMTS9, ADGRA2, ADIPOR1, AKT1, APC, APOA1, ARF6, ARNT, ATP5F1B, ATP5MC2, BCAR1, BMP1, BMP4, BMPER, CD40, CORO1B, CORO1C, COX2, CTNND1, CTSB, CTSH, DCN, DOCK5, EFNA1, EMC10, ETS1, FERMT1, FGFR1, FLI1, FLT4, FRZB, GAMT, GIPC1, GLIPR2, HDAC5, HDAC6, HDAC7, HIF1A, HMGB1, HMOX1, HSPB1, ITGA2, ITGA3, ITGB1, ITGB2, ITGB3, JCAD, KDR, KLF4, MACF1, MAP3K3, MAP4K4, MEF2C, MMP9, MMRN2…
	GO:0007167	GO_BiologicalProcess	enzyme linked receptor protein signaling pathway	265	2320	1272	17940	20.8333	7.71332e-23	2.6503e-19	[ABL1, ACTG1, ACVR1, ACVR1B, ACVRL1, ADAM12, ADAMTS12, ADAMTS3, ADAMTSL2, ADGRA2, ADIPOR1, ADORA1, ADRA2A, AKR1B1, AKT1, AMHR2, APC, APEH, APEX1, AR, ARAP1, ARNT, ARPC1B, ASPN, ATN1, AXL, BAIAP2, BCAR1, BMP1, BMP4, BMPER, BTC, CAV1, CBL, CCNA2, CDH11, CDH5, CDK4, CHRD, CHRDL1, CHST11, CISH, CNKSR1, CNTN1, COL1A1, COL1A2, COL4A1, COL4A2, COL4A3, COL4A5, COL4A6, CRB2, CREB1, CREB3L1, CSF1, CSF1R, C…
	GO:0005924	GO_CellularComponent	cell-substrate adherens junction	142	2320	529	19025	26.8431	1.15891e-22	3.98084e-19	[ACTG1, ACTN1, ADAM12, AFAP1, AHNAK, AIF1L, ALCAM, ANXA5, APC, ARF6, ARHGAP26, ARHGEF2, ARL14EP, ARPC1B, ASAP3, BCAR1, BRD4, CAP1, CAV1, CBL, CD36, CD81, CD99, CD99L2, CNN2, CORO1B, CORO1C, CSPG4, CSRP1, CTNNB1, CTNND1, CYBA, DDR2, DKK3, DLC1, DOCK7, DST, EGFR, ENG, FAT1, FBLN7, FERMT1, FES, FGFR3, FHL2, FLII, FLNC, FLOT2, FLRT2, FLRT3, FZD1, FZD2, GJA1, GSN, HACD3, HMGA1, HSPB1, HSPG2, ILK, ITGA…
	GO:0090132	GO_BiologicalProcess	epithelium migration	113	2320	376	17940	30.0532	1.38997e-22	4.77317e-19	[ABL1, ACVRL1, ADAM12, ADAMTS9, ADGRA2, ADIPOR1, AKT1, APC, APOA1, ARF6, ARNT, ATP5F1B, ATP5MC2, BCAR1, BMP1, BMP4, BMPER, CD40, CORO1B, CORO1C, COX2, CTNND1, CTSB, CTSH, DCN, DOCK5, EFNA1, EMC10, ETS1, FERMT1, FGFR1, FLI1, FLT4, FRZB, GAMT, GIPC1, GLIPR2, HDAC5, HDAC6, HDAC7, HIF1A, HMGB1, HMOX1, HSPB1, ITGA2, ITGA3, ITGB1, ITGB2, ITGB3, JCAD, KDR, KLF4, MACF1, MAP3K3, MAP4K4, MEF2C, MMP9, MMRN2…
	GO:0007399	GO_BiologicalProcess	nervous system development	491	2320	2850	17940	17.2281	1.89263e-22	6.4974e-19	[ABL1, ABL2, ACVR1B, ADCY6, ADGRA2, ADGRG1, ADGRL2, ADM, ADORA1, AGRN, AK3, AKT1, ALCAM, ALDH1A2, AMIGO1, APBA1, APBB1, APEX1, APOA1, AQP1, ARC, ARF6, ARHGAP26, ARHGAP35, ARHGAP44, ARHGEF2, ARHGEF9, ARID1A, ARTN, ARX, ASH1L, ATN1, ATP2B1, ATP2B4, ATP5MC2, ATXN1L, AXL, B4GALT2, BACE2, BAIAP2, BAK1, BASP1, BAX, BLOC1S3, BMP4, BOC, BRI3, BSN, C3, CAMK1D, CAMK2G, CAMSAP3, CAPRIN1, CASP2, CBX8, CCK, C…
	GO:0045765	GO_BiologicalProcess	regulation of angiogenesis	111	2320	371	17940	29.9191	4.93903e-22	1.69508e-18	[ABL1, ACVRL1, ADAM12, ADAMTS9, ADGRA2, ADM, AGO1, ANGPTL4, APC, APLNR, AQP1, ATN1, BMPER, BTG1, C3, CD34, CD40, CDH11, CDH5, CNMD, CNTN1, COL4A2, COL4A3, COX2, CREB3L1, CTNNB1, CTSB, CTSH, DCN, E2F2, ECSCR, EFNA1, EGLN1, EMC10, EMILIN1, ENG, ERBB2, ETS1, F3, FAM129B, FLI1, FSTL1, GAMT, GATA4, HDAC5, HDAC7, HIF1A, HIPK1, HIPK2, HMGB1, HMOX1, HSPB1, HSPG2, ITGB1, ITGB2, JAK1, JCAD, JMJD8, KDR, KLF…
	GO:0007165	GO_BiologicalProcess	signal transduction	1006	2320	6897	17940	14.5861	6.1718e-22	2.11755e-18	[A2M, ABCA7, ABHD6, ABL1, ABL2, ACP2, ACTG1, ACVR1, ACVR1B, ACVRL1, ADAM11, ADAM12, ADAM15, ADAM8, ADAMTS1, ADAMTS12, ADAMTS13, ADAMTS20, ADAMTS3, ADAMTSL2, ADCY5, ADCY6, ADGRA2, ADGRG1, ADGRG3, ADGRL2, ADGRL4, ADIPOR1, ADM, ADORA1, ADRA2A, AES, AFAP1, AGAP3, AGO1, AGO4, AGRN, AKR1B1, AKT1, ALCAM, ALDH1A2, ALPK3, AMER1, AMER3, AMHR2, AMOTL2, ANK1, ANKRD17, ANTXR1, ANXA5, APBB1, APC, APEH, APEX1, …
	GO:0071495	GO_BiologicalProcess	cellular response to endogenous stimulus	331	2320	1731	17940	19.1219	6.82149e-22	2.33977e-18	[ABL1, ACTA1, ACVR1, ACVR1B, ACVRL1, ADAM12, ADAMTS12, ADAMTS7, ADAMTSL2, ADCY5, ADCY6, ADIPOR1, ADRA2A, AGRN, AKR1B1, AKT1, AMHR2, ANXA5, APC, APEX1, AQP1, AR, ARHGEF2, ARID1A, ARTN, ASPN, ASS1, ATN1, ATP2B1, ATP2B4, AXIN1, BACE1, BAG4, BAIAP2, BCAR1, BMP1, BMP4, BMPER, C3, CA2, CACNA1H, CACNA1S, CACNA2D1, CACNB1, CASP9, CASTOR1, CAV1, CBFB, CBL, CCL2, CCL5, CCNA2, CD36, CDC6, CDH11, CDH5, CDK4,…
	GO:0007010	GO_BiologicalProcess	cytoskeleton organization	315	2320	1625	17940	19.3846	7.16043e-22	2.45531e-18	[ABL1, ABL2, ABLIM3, ACP2, ACTA1, ACTG1, ACTN1, ACVR1, ADRA2A, AES, AFAP1, AGRN, AIF1L, ALMS1, AMOTL2, ANGPTL4, ANK1, ANTXR1, APC, APEX1, APOA1, AQP1, ARAP1, ARAP3, ARC, ARF6, ARFIP2, ARHGAP26, ARHGAP35, ARHGAP44, ARHGAP6, ARHGEF10L, ARHGEF17, ARHGEF2, ARPC1B, ASAP3, BAG4, BAIAP2, BCAR1, BICD2, BRD4, BRWD3, CAMSAP3, CAP1, CCDC69, CCL2, CCL21, CD36, CDC42BPB, CDC42EP4, CDK5, CECR2, CENPA, CHEK1, C…
	GO:0045595	GO_BiologicalProcess	regulation of cell differentiation	395	2320	2183	17940	18.0944	1.33032e-21	4.56034e-18	[ABCA5, ABL1, ABL2, ACVR1, ACVR1B, ACVRL1, ADAM8, ADAMTS12, ADAMTS20, ADAMTS7, ADAMTS9, ADCY6, ADGRA2, ADGRG1, ADIPOR1, ADM, AGO1, AGO4, AKR1B1, AKT1, AMIGO1, ANKRD17, APBB1, APC, APEX1, APOA1, AR, ARC, ARF6, ARHGAP35, ARHGAP44, ARHGEF2, ARNT, ASH1L, ASXL2, ATRAID, AXL, BAIAP2, BMP4, BOC, BRI3, BTC, BTG1, C1QC, C3, CA2, CAMK1D, CAMK2G, CAPRIN1, CAV1, CBFB, CCDC3, CCL19, CCNA2, CD34, CD36, CDH11, …
	GO:0030335	GO_BiologicalProcess	positive regulation of cell migration	156	2320	628	17940	24.8408	3.58022e-21	1.22694e-17	[ABL1, ACVR1, ACVR1B, ADAM12, ADAM8, ADAMTS1, ADGRA2, ADRA2A, AKT1, APC, ARF6, ARHGEF2, ARNT, ATP5F1B, ATP5MC2, BAG4, BCAR1, BMP4, CAMK1D, CAV1, CCL19, CCL21, CCL5, CCNA2, CD40, CD99L2, CHTOP, CISH, CMKLR1, CNTN1, COL18A1, COL1A1, COX2, CSF1, CSF1R, CTNND1, CTSB, CTSH, CYR61, DAPK3, DDR2, DOCK5, DOCK7, DYSF, EGFR, ELP3, EMC10, ETS1, F3, FBXO31, FGFR1, FGR, FLI1, FLT4, FN1, FYCO1, GJA1, GLIPR2, GN…
	GO:2000147	GO_BiologicalProcess	positive regulation of cell motility	158	2320	646	17940	24.4582	1.28117e-20	4.38929e-17	[ABL1, ACVR1, ACVR1B, ADAM12, ADAM8, ADAMTS1, ADGRA2, ADRA2A, AKT1, APC, ARF6, ARHGEF2, ARNT, ATP5F1B, ATP5MC2, BAG4, BCAR1, BMP4, CAMK1D, CAV1, CAVIN1, CCL19, CCL21, CCL5, CCNA2, CD40, CD99L2, CHTOP, CISH, CMKLR1, CNTN1, COL18A1, COL1A1, COX2, CSF1, CSF1R, CTNND1, CTSB, CTSH, CYR61, DAPK3, DDR2, DOCK5, DOCK7, DYSF, EGFR, ELP3, EMC10, ETS1, F3, FBXO31, FGFR1, FGR, FLI1, FLT4, FN1, FYCO1, GJA1, GL…
	GO:0051272	GO_BiologicalProcess	positive regulation of cellular component movement	160	2320	661	17940	24.2057	2.02991e-20	6.95243e-17	[ABL1, ACVR1, ACVR1B, ADAM12, ADAM8, ADAMTS1, ADGRA2, ADRA2A, AKT1, APC, ARF6, ARHGEF2, ARNT, ATP5F1B, ATP5MC2, BAG4, BCAR1, BMP4, CAMK1D, CAV1, CAVIN1, CCL19, CCL21, CCL5, CCNA2, CD40, CD99L2, CHTOP, CISH, CMKLR1, CNTN1, COL18A1, COL1A1, COX2, CSF1, CSF1R, CTNND1, CTSB, CTSH, CYR61, DAPK3, DDR2, DOCK5, DOCK7, DYSF, EGFR, ELP3, EMC10, ETS1, F3, FBXO31, FGFR1, FGR, FLI1, FLT4, FN1, FYCO1, GJA1, GL…
	GO:0030155	GO_BiologicalProcess	regulation of cell adhesion	194	2320	866	17940	22.4018	2.34309e-20	8.02275e-17	[ABL1, ABL2, ACVRL1, ADAM12, ADAM15, ADAM19, ADAM8, ADGRG1, AKT1, APC, APOA1, ARHGAP6, ARHGDIG, ARNT, ASS1, ATP5F1B, BAG4, BMP1, BMP4, C1QTNF1, CAMSAP3, CAV1, CBFB, CCDC80, CCL19, CCL2, CCL21, CCL5, CCNA2, CD164, CD276, CD36, CDH11, CDK6, CEBPB, CELSR2, CHRD, COL16A1, COL1A1, COL8A1, CORO1C, CSF1, CSK, CYR61, CYTH1, DACT2, DAPK3, DLC1, DLG5, DMD, DOCK5, DTX1, DUSP12, DUSP26, DUSP7, DYSF, ECM2, EF…
	GO:0070848	GO_BiologicalProcess	response to growth factor	198	2320	896	17940	22.0982	3.75675e-20	1.28593e-16	[ABL1, ACVR1, ACVR1B, ACVRL1, ADAM12, ADAMTS12, ADAMTS3, ADAMTS7, ADAMTSL2, ADGRA2, AKT1, AMHR2, APEX1, ARNT, ASH1L, ASPN, ATN1, BAG4, BAIAP2, BCAR1, BMP4, BMPER, CAV1, CBL, CCL2, CCL5, CCNA2, CDH5, CHRD, CHRDL1, CHST11, CLEC3B, COL1A1, COL1A2, COL4A2, CORO1B, CRB2, CREB1, CREB3L1, CSTF2, CTGF, CTNNB1, CTNND1, CYP21A2, CYR61, DCN, DDX5, DKK3, DMD, DSTYK, DUSP7, EEF2, EGFR, EHD4, EMILIN1, ENG, ERB…
	GO:1901342	GO_BiologicalProcess	regulation of vasculature development	114	2320	406	17940	28.0788	4.42202e-20	1.51322e-16	[ABL1, ACVRL1, ADAM12, ADAMTS9, ADGRA2, ADM, AGO1, ANGPTL4, APC, APLNR, AQP1, ATN1, BMP4, BMPER, BTG1, C3, CD34, CD40, CDH11, CDH5, CNMD, CNTN1, COL4A2, COL4A3, COX2, CREB3L1, CTNNB1, CTSB, CTSH, DCN, E2F2, ECSCR, EFNA1, EGLN1, EMC10, EMILIN1, ENG, ERBB2, ETS1, F3, FAM129B, FLI1, FSTL1, GAMT, GATA4, HDAC5, HDAC7, HIF1A, HIPK1, HIPK2, HMGB1, HMOX1, HSPB1, HSPG2, ITGB1, ITGB2, JAK1, JCAD, JMJD8, KD…
	GO:0031982	GO_CellularComponent	vesicle	707	2320	4577	19025	15.4468	7.2859e-20	2.49251e-16	[A2M, ABCA2, ABCA3, ABCA5, ABCA7, ABHD17A, ACP2, ACTA1, ACTA2, ACTG1, ACTN1, ADAM12, ADAM15, ADAM8, ADAMTS1, ADAMTS3, ADGRG1, ADGRG3, ADGRL4, AEBP1, AGRN, AHNAK, AIF1L, AKR1B1, AKT1, ALAD, ALCAM, ALDH1A1, ALDH4A1, ALDOC, ALPL, ALYREF, AMOTL2, ANGPTL4, ANKRD13B, ANKRD13D, ANTXR1, ANTXR2, ANXA5, AP1B1, AP3S2, AP4B1, APBA1, APC, APEH, APEX1, APOA1, AQP1, ARAP1, ARC, ARF3, ARF6, ARHGAP1, ARHGAP23, AR…
	GO:0009967	GO_BiologicalProcess	positive regulation of signal transduction	365	2320	2020	17940	18.0693	8.92712e-20	3.05307e-16	[ABCA7, ABL1, ACVR1, ACVR1B, ACVRL1, ADAM11, ADAM12, ADAM8, ADAMTS20, ADAMTS3, ADGRG1, ADIPOR1, ADORA1, ADRA2A, AGO1, AKR1B1, AKT1, AMER1, ANKRD17, ANTXR1, APC, APEX1, APOA1, AR, ARAP1, ARC, ARHGAP1, ARHGAP6, ARL4C, ARNT, ASH1L, ASXL2, ATF6, AVPI1, AXIN1, AXL, BAG4, BAIAP2, BAK1, BAX, BMP4, BMPER, BRD4, BRI3, BTC, C1QTNF1, C3, CACNB3, CASP2, CAV1, CBL, CC2D1A, CCL19, CCL2, CCL21, CCL5, CCM2, CCNA…
	GO:0022008	GO_BiologicalProcess	neurogenesis	355	2320	1951	17940	18.1958	9.47447e-20	3.23932e-16	[ABL1, ABL2, ADCY6, ADGRG1, ADM, AGRN, AKT1, ALCAM, ALDH1A2, AMIGO1, APBB1, APEX1, APOA1, ARC, ARF6, ARHGAP35, ARHGAP44, ARHGEF2, ARTN, ARX, ASH1L, ATP2B4, AXL, BACE2, BAIAP2, BAX, BLOC1S3, BMP4, BOC, BRI3, C3, CAMK1D, CAMSAP3, CAPRIN1, CBX8, CCK, CCL2, CDH11, CDK5, CDK5R2, CDK6, CDKN2C, CDON, CEBPB, CECR2, CELSR2, CELSR3, CERS2, CLU, CNOT6, CNTN1, CNTN6, CNTNAP1, CPNE9, CREB1, CRTAC1, CRTC1, CSF…
	GO:1901700	GO_BiologicalProcess	response to oxygen-containing compound	368	2320	2042	17940	18.0215	9.57362e-20	3.27226e-16	[ABCA2, ABL1, ABL2, ADAM12, ADAM15, ADAMTS13, ADCY5, ADCY6, ADIPOR1, ADM, ADRA2A, AGAP3, AGRN, AKR1B1, AKT1, ALAD, ALDH1A2, ALPL, ANKZF1, ANXA5, APC, APEX1, AQP1, AR, ARHGEF2, ARPC1B, ARTN, ASH1L, ASS1, ATN1, ATP2B1, ATP2B4, AXL, BACE1, BAIAP2, BAK1, BCAR1, BTG1, C1QTNF1, CA2, CA9, CACNA2D1, CACNB1, CACTIN, CAMKK2, CASP9, CASTOR1, CAV1, CBL, CBX8, CCL19, CCL2, CCL21, CCL5, CCNA2, CD14, CD36, CD40…
	GO:0071363	GO_BiologicalProcess	cellular response to growth factor stimulus	191	2320	861	17940	22.1835	1.03513e-19	3.53703e-16	[ABL1, ACVR1, ACVR1B, ACVRL1, ADAM12, ADAMTS12, ADAMTS3, ADAMTS7, ADAMTSL2, ADGRA2, AKT1, AMHR2, APEX1, ARNT, ASPN, ATN1, BAG4, BAIAP2, BCAR1, BMP4, BMPER, CAV1, CBL, CCL2, CCL5, CCNA2, CDH5, CHRD, CHRDL1, CHST11, CLEC3B, COL1A1, COL1A2, COL4A2, CORO1B, CRB2, CREB1, CREB3L1, CSTF2, CTGF, CTNNB1, CTNND1, CYP21A2, CYR61, DCN, DDX5, DKK3, DMD, DSTYK, DUSP7, EEF2, EGFR, EHD4, EMILIN1, ENG, ERBB2, FAM…
	GO:0048585	GO_BiologicalProcess	negative regulation of response to stimulus	358	2320	1985	17940	18.0353	2.62333e-19	8.96128e-16	[A2M, ABL1, ACVR1, ADAMTS12, ADAMTSL2, ADGRA2, ADGRG3, ADIPOR1, ADM, ADORA1, ADRA2A, AES, AKR1B1, AKT1, AMER1, ANXA5, APC, APLNR, APOA1, AR, ARAP3, ARC, ARHGAP35, ARHGAP44, ARHGEF2, ASH1L, ASPN, ATN1, ATP2B4, AXIN1, AXL, BACE1, BAX, BMP1, BMP4, BMPER, C1QTNF1, CACNB3, CACTIN, CASTOR1, CAV1, CBL, CCDC3, CCK, CCL2, CCL5, CD14, CD200R1, CD34, CDH11, CDH5, CDK6, CERS2, CHD8, CHRD, CHRDL1, CHST11, CIS…
	GO:0010632	GO_BiologicalProcess	regulation of epithelial cell migration	89	2320	285	17940	31.2281	2.99304e-19	1.02212e-15	[ABL1, ACVRL1, ADAM12, ADAMTS9, ADGRA2, ADIPOR1, AKT1, APC, ARF6, ATP5F1B, ATP5MC2, BCAR1, BMP1, BMP4, BMPER, CD40, CORO1C, COX2, CTNND1, CTSB, CTSH, DCN, DOCK5, EFNA1, EMC10, ETS1, FGFR1, FLI1, FLT4, GLIPR2, HDAC5, HDAC6, HDAC7, HIF1A, HMGB1, HMOX1, HSPB1, ITGA2, ITGA3, ITGB3, JCAD, KDR, KLF4, MACF1, MAP3K3, MAP4K4, MEF2C, MMP9, MMRN2, NCOA1, NELL2, NOTCH1, NR2F2, NRP1, NRP2, NUS1, PFN1, PKD1, P…
	GO:0040017	GO_BiologicalProcess	positive regulation of locomotion	161	2320	685	17940	23.5036	3.42333e-19	1.16873e-15	[ABL1, ACVR1, ACVR1B, ADAM12, ADAM8, ADAMTS1, ADGRA2, ADRA2A, AKT1, APC, ARF6, ARHGEF2, ARNT, ARTN, ATP5F1B, ATP5MC2, BAG4, BCAR1, BMP4, CAMK1D, CAV1, CAVIN1, CCL19, CCL21, CCL5, CCNA2, CD40, CD99L2, CHTOP, CISH, CMKLR1, CNOT6, CNTN1, COL18A1, COL1A1, COX2, CSF1, CSF1R, CTNND1, CTSB, CTSH, CYR61, DAPK3, DDR2, DOCK5, DOCK7, DYSF, EGFR, ELP3, EMC10, ETS1, F3, FBXO31, FGFR1, FGR, FLI1, FLT4, FN1, FY…
	GO:0035556	GO_BiologicalProcess	intracellular signal transduction	549	2320	3386	17940	16.2138	3.48113e-19	1.18811e-15	[A2M, ABCA7, ABL1, ADAM11, ADAM12, ADAM8, ADCY5, ADCY6, ADGRG1, ADGRG3, ADGRL2, ADGRL4, ADIPOR1, ADM, ADORA1, ADRA2A, AGO1, AKR1B1, AKT1, ALPK3, AMOTL2, ANKRD17, ANTXR1, APC, APEX1, APLNR, APOA1, AQP1, AR, ARAP1, ARAP3, ARC, ARF6, ARFIP2, ARHGAP1, ARHGAP20, ARHGAP23, ARHGAP26, ARHGAP35, ARHGAP44, ARHGAP45, ARHGAP6, ARHGDIG, ARHGEF1, ARHGEF10L, ARHGEF16, ARHGEF17, ARHGEF2, ARHGEF37, ARHGEF6, ARHGE…
	GO:0023056	GO_BiologicalProcess	positive regulation of signaling	392	2320	2232	17940	17.5627	3.71651e-19	1.26807e-15	[ABCA7, ABL1, ACVR1, ACVR1B, ACVRL1, ADAM11, ADAM12, ADAM8, ADAMTS20, ADAMTS3, ADGRG1, ADIPOR1, ADORA1, ADRA2A, AGO1, AKR1B1, AKT1, AMER1, ANKRD17, ANTXR1, APC, APEX1, APOA1, AR, ARAP1, ARC, ARHGAP1, ARHGAP6, ARL4C, ARNT, ASH1L, ASXL2, ATF6, AVPI1, AXIN1, AXL, BAG4, BAIAP2, BAK1, BAX, BMP4, BMPER, BRD4, BRI3, BTC, C1QTNF1, C3, CA2, CACNB3, CASP2, CAV1, CBL, CC2D1A, CCL19, CCL2, CCL21, CCL5, CCM2,…
	GO:0048729	GO_BiologicalProcess	tissue morphogenesis	173	2320	761	17940	22.7332	5.50646e-19	1.87826e-15	[ABL1, ACTA1, ACTA2, ACVR1, ACVRL1, ADAMTS12, ADM, AKR1B1, ALDH1A2, AR, ARHGAP35, ARID1A, ARTN, BMP4, BTBD7, CA2, CA9, CAMSAP3, CCM2, CCNA2, CECR2, CELSR2, CELSR3, CHRD, COL11A1, COL12A1, COL14A1, COL4A1, COL5A1, COL6A1, COL6A2, COL6A3, COL7A1, CORO7, CRB2, CSF1, CSF1R, CTNNB1, CTSB, CTSH, CYP7B1, CYR61, DAAM1, DACT1, DCHS1, DLC1, DLG5, DSP, DVL3, EDNRA, EGFR, EGLN1, ENG, ETV5, FGFR1, FLRT3, FRZB…
	GO:0048699	GO_BiologicalProcess	generation of neurons	334	2320	1832	17940	18.2314	9.0631e-19	3.09052e-15	[ABL1, ABL2, ADCY6, ADGRG1, ADM, AGRN, AKT1, ALCAM, ALDH1A2, AMIGO1, APBB1, APEX1, APOA1, ARC, ARF6, ARHGAP35, ARHGAP44, ARHGEF2, ARTN, ARX, ASH1L, ATP2B4, AXL, BAIAP2, BAX, BLOC1S3, BMP4, BOC, BRI3, C3, CAMK1D, CAMSAP3, CAPRIN1, CBX8, CCK, CDH11, CDK5, CDK5R2, CDK6, CDON, CEBPB, CECR2, CELSR2, CELSR3, CERS2, CNOT6, CNTN1, CNTN6, CNTNAP1, CPNE9, CREB1, CRTAC1, CRTC1, CSF1, CSF1R, CTNNA2, CTNNB1, …
	GO:0005615	GO_CellularComponent	extracellular space	626	2320	3991	19025	15.6853	9.58253e-19	3.26669e-15	[A2M, ABCA3, ACP2, ACTA1, ACTA2, ACTG1, ACTN1, ADAM11, ADAM12, ADAM15, ADAMTS13, ADAMTS20, ADAMTS3, ADAMTS5, ADAMTS9, ADGRG1, ADM, AEBP1, AES, AGRN, AHNAK, AIF1L, AKR1B1, ALAD, ALCAM, ALDH1A1, ALDH4A1, ALDOC, ALPL, ALYREF, ANGPTL4, ANTXR1, ANXA5, APC, APEH, APOA1, AQP1, ARF3, ARF6, ARHGAP1, ARHGAP23, ARL8A, ARPC1B, ARTN, ASS1, ATN1, ATP1B1, ATP2B1, ATP2B4, ATP5F1B, ATP5MC2, AUP1, AXL, BAIAP2, BAS…
	GO:0010647	GO_BiologicalProcess	positive regulation of cell communication	389	2320	2221	17940	17.5146	1.08597e-18	3.70099e-15	[ABCA7, ABL1, ACVR1, ACVR1B, ACVRL1, ADAM11, ADAM12, ADAM8, ADAMTS20, ADAMTS3, ADGRG1, ADIPOR1, ADORA1, ADRA2A, AGO1, AKR1B1, AKT1, AMER1, ANKRD17, ANTXR1, APC, APEX1, APOA1, AR, ARAP1, ARC, ARHGAP1, ARHGAP6, ARL4C, ARNT, ASH1L, ASXL2, ATF6, AVPI1, AXIN1, AXL, BAG4, BAIAP2, BAK1, BAX, BMP4, BMPER, BRD4, BRI3, BTC, C1QTNF1, C3, CA2, CACNB3, CASP2, CAV1, CBL, CC2D1A, CCL19, CCL2, CCL21, CCL5, CCM2,…
	GO:0006468	GO_BiologicalProcess	protein phosphorylation	409	2320	2367	17940	17.2793	1.12265e-18	3.82485e-15	[AATK, ABCA2, ABCA7, ABL1, ABL2, ACVR1, ACVR1B, ACVRL1, ADAM11, ADAM12, ADAM8, ADCK1, ADCK2, ADORA1, ADRA2A, AKR1B1, AKT1, ALPK3, AMHR2, ANTXR1, APC, APEH, APEX1, APLNR, APOA1, AR, ARHGEF2, ARHGEF6, ARL4C, ARTN, ASH1L, ATN1, ATP13A2, ATP2B4, AVPI1, AXIN1, AXL, BAG4, BAK1, BAX, BMP4, BMPER, BRD4, BTC, C1QTNF1, C3, CACTIN, CAMK1D, CAMK2G, CAMKK2, CAV1, CBL, CCK, CCL19, CCL2, CCL21, CCL5, CCM2, CCNA…
	GO:0030182	GO_BiologicalProcess	neuron differentiation	309	2320	1661	17940	18.6032	1.23388e-18	4.2026e-15	[ABL1, ABL2, ADCY6, ADM, AGRN, AKT1, ALCAM, ALDH1A2, AMIGO1, APBB1, APEX1, APOA1, ARC, ARF6, ARHGAP35, ARHGAP44, ARHGEF2, ARTN, ARX, ASH1L, ATP2B4, BAIAP2, BLOC1S3, BMP4, BOC, BRI3, CAMK1D, CAMSAP3, CAPRIN1, CBX8, CCK, CDH11, CDK5, CDON, CEBPB, CECR2, CELSR2, CELSR3, CERS2, CNTN1, CNTN6, CNTNAP1, CPNE9, CREB1, CRTAC1, CRTC1, CSF1R, CTNNA2, CTNNB1, CUX1, DAPK3, DBN1, DBNL, DCX, DHX36, DIO3, DLG5, …
	GO:0043542	GO_BiologicalProcess	endothelial cell migration	85	2320	271	17940	31.3653	1.40918e-18	4.79827e-15	[ABL1, ACVRL1, ADAMTS9, ADGRA2, AKT1, APC, APOA1, ARNT, ATP5F1B, ATP5MC2, BCAR1, BMP1, BMP4, BMPER, CD40, CORO1B, COX2, CTNND1, DCN, EFNA1, EMC10, ETS1, FGFR1, FLI1, FLT4, GAMT, GIPC1, HDAC5, HDAC7, HIF1A, HMGB1, HMOX1, HSPB1, ITGB1, ITGB2, ITGB3, JCAD, KDR, KLF4, MAP3K3, MEF2C, MMRN2, MYH9, NELL2, NOTCH1, NR2F2, NRP1, NRP2, NUS1, PECAM1, PKD1, PKD2, PLCG1, PLPP3, PLXNA1, PLXND1, PPARG, PRCP, PRK…
	GO:0005604	GO_CellularComponent	basement membrane	49	2320	109	19025	44.9541	1.77867e-18	6.05459e-15	[ADAMTS1, AGRN, CCDC80, COL15A1, COL18A1, COL4A1, COL4A2, COL4A3, COL4A4, COL4A5, COL4A6, COL5A1, COL7A1, COL8A1, COL8A2, CSPG4, DST, EGFLAM, ENTPD2, ERBIN, FBLN1, FBN1, FN1, HMCN2, HSPG2, ITGB2, LAD1, LAMA2, LAMA5, LAMC2, LAMC3, LMNB2, LOXL1, LOXL3, MMRN2, NID1, NID2, P3H2, RELL2, SERPINF1, SMAP2, SMOC2, SPARC, TGFBI, THBS2, TIMP3, TNC, VTN, VWA1]
	GO:0097435	GO_BiologicalProcess	supramolecular fiber organization	185	2320	845	17940	21.8935	1.8072e-18	6.14991e-15	[ABL1, ACP2, ACTA1, ACTG1, ACTN1, ADAMTS14, ADAMTS2, ADAMTS3, AEBP1, AIF1L, ALMS1, ANGPTL4, APC, APEX1, APOA1, ARAP1, ARF6, ARHGAP35, ARHGAP6, ARHGEF10L, ARHGEF2, ARPC1B, ASAP3, B4GALT7, BAG4, BAIAP2, BCAR1, BRD4, CAMSAP3, CAP1, CCL21, CD36, CDC42EP4, CLU, CNKSR1, COL11A1, COL12A1, COL14A1, COL1A1, COL1A2, COL5A1, COL5A2, CORO1B, CORO7, CSPG4, CTGF, CTNNA2, CTNND1, DBN1, DCTN1, DDR2, DES, DIAPH3,…
	GO:0005518	GO_MolecularFunction	collagen binding	42	2320	83	17885	50.6024	2.03161e-18	6.91153e-15	[ADAM12, ADGRG1, AEBP1, ANTXR1, ASPN, C1QTNF1, COL14A1, CTSB, CTSH, CTSK, CTSS, DCN, DDR2, ECM2, FN1, ITGA1, ITGA10, ITGA11, ITGA2, ITGA3, ITGB1, LHCGR, LUM, MMP13, MMP9, MRC2, NID1, NID2, P3H1, PDGFA, PPIB, RELL2, SERPINH1, SMAD4, SMAD6, SMAD7, SPARC, SPOCK2, TGFBI, THBS1, VTN, VWF]
	GO:0009893	GO_BiologicalProcess	positive regulation of metabolic process	655	2320	4231	17940	15.481	2.04283e-18	6.94766e-15	[ABCA7, ABHD6, ABL1, ABL2, ABLIM3, ACACB, ACTA1, ACTA2, ACTG1, ACTN1, ACVR1, ACVR1B, ACVRL1, ADAM11, ADAM12, ADAM19, ADAM8, ADIPOR1, ADORA1, ADRA2A, AGO1, AGO4, AGRN, AKNA, AKR1B1, AKT1, ALDH1A2, ALMS1, ALPK3, ALYREF, AMER1, ANKIB1, ANTXR1, APBB1, APC, APEX1, APLNR, APOA1, AR, ARAP1, ARHGEF10L, ARHGEF2, ARID1A, ARID3A, ARNT, ARTN, ARX, ASH1L, ASPH, ASS1, ASXL2, ATF6, ATN1, ATP1B4, ATP2B4, ATXN7L3…
	GO:0031175	GO_BiologicalProcess	neuron projection development	241	2320	1206	17940	19.9834	2.24144e-18	7.62089e-15	[ABL1, ABL2, ADCY6, ADM, AKT1, ALCAM, AMIGO1, APBB1, APEX1, APOA1, ARC, ARF6, ARHGAP35, ARHGAP44, ARTN, ARX, BAIAP2, BLOC1S3, BOC, BRI3, CAMK1D, CAMSAP3, CAPRIN1, CBX8, CCK, CDH11, CDK5, CECR2, CELSR2, CELSR3, CERS2, CNTN1, CNTN6, CNTNAP1, CPNE9, CREB1, CRTAC1, CRTC1, CSF1R, CTNNA2, CTNNB1, CUX1, DBN1, DBNL, DCX, DHX36, DLG5, DMD, DOCK7, DOK1, DOK4, DPYSL3, DUSP26, DVL3, EFNA1, EFNB1, EGFR, EGR2,…
	GO:0030036	GO_BiologicalProcess	actin cytoskeleton organization	183	2320	832	17940	21.9952	2.44217e-18	8.30094e-15	[ABL1, ABL2, ABLIM3, ACTA1, ACTG1, ACTN1, ADRA2A, AIF1L, ALMS1, AMOTL2, ANGPTL4, ANTXR1, APEX1, APOA1, AQP1, ARAP1, ARF6, ARFIP2, ARHGAP26, ARHGAP35, ARHGAP44, ARHGAP6, ARHGEF10L, ARHGEF17, ARHGEF2, ARPC1B, ASAP3, BAG4, BAIAP2, BCAR1, BRD4, CAP1, CCL21, CD36, CDC42BPB, CDC42EP4, CDK5, CLU, CNN2, CORO1B, CORO1C, CORO7, CSF1R, CTGF, CTNNA2, CTNND1, CXADR, DAAM1, DAPK3, DBN1, DIAPH3, DLC1, DNAJA1, D…
	GO:0010604	GO_BiologicalProcess	positive regulation of macromolecule metabolic process	617	2320	3946	17940	15.6361	3.93181e-18	1.33603e-14	[ABCA7, ABL1, ABL2, ABLIM3, ACTA1, ACTA2, ACTG1, ACTN1, ACVR1, ACVR1B, ACVRL1, ADAM11, ADAM12, ADAM19, ADAM8, ADORA1, ADRA2A, AGO1, AGO4, AGRN, AKNA, AKR1B1, AKT1, ALDH1A2, ALPK3, ALYREF, AMER1, ANKIB1, ANTXR1, APBB1, APC, APEX1, APLNR, AR, ARAP1, ARHGEF10L, ARHGEF2, ARID1A, ARID3A, ARNT, ARTN, ARX, ASH1L, ASPH, ASXL2, ATF6, ATN1, ATP1B4, ATP2B4, ATXN7L3, AVPI1, AXIN1, AXL, BABAM2, BAG4, BAK1, BA…
	GO:0043231	GO_CellularComponent	intracellular membrane-bounded organelle	1550	2320	11780	19025	13.1579	4.95606e-18	1.68357e-14	[AAAS, ABCA2, ABCA3, ABCA5, ABCA7, ABCB8, ABCG2, ABHD6, ABL1, ABL2, ACACB, ACP2, ACSF2, ACTG1, ACVR1, ADAM12, ADAM19, ADAM8, ADAMTS13, ADAMTS5, ADAMTS7, ADAMTS9, ADORA1, ADRA2A, AEBP1, AES, AFF4, AFMID, AGAP3, AGBL5, AGO1, AGO4, AGRN, AHCYL2, AHNAK, AK3, AKNA, AKR1B1, AKR1B10, AKT1, ALAD, ALDH4A1, ALPK3, ALPL, ALYREF, AMER1, AMT, ANAPC1, ANAPC5, ANGPTL4, ANK1, ANKRD11, ANKRD13B, ANKRD13C, ANKRD17…
	GO:0070013	GO_CellularComponent	intracellular organelle lumen	891	2320	6129	19025	14.5374	5.40859e-18	1.83676e-14	[A2M, AAAS, ABCB8, ABL1, ABL2, ACP2, ACSF2, ACTN1, ACVR1, ADAM12, ADAMTS13, ADAMTS5, ADAMTS7, AFF4, AGO1, AGO4, AGRN, AK3, AKNA, AKR1B1, AKT1, ALAD, ALDH1A1, ALDH4A1, ALDOC, ALPL, ALYREF, AMER1, AMT, ANAPC1, ANAPC5, ANGPTL4, ANKRD11, ANTXR1, AP4B1, APBB1, APC, APEH, APEX1, APOA1, AR, ARAP1, ARC, ARHGAP27, ARHGAP45, ARID1A, ARID3A, ARID5A, ARL14EP, ARNT, ARSI, ARTN, ASAP3, ASH1L, ASXL2, ATF6, ATF7…
	GO:0043233	GO_CellularComponent	organelle lumen	891	2320	6129	19025	14.5374	5.40859e-18	1.83676e-14	[A2M, AAAS, ABCB8, ABL1, ABL2, ACP2, ACSF2, ACTN1, ACVR1, ADAM12, ADAMTS13, ADAMTS5, ADAMTS7, AFF4, AGO1, AGO4, AGRN, AK3, AKNA, AKR1B1, AKT1, ALAD, ALDH1A1, ALDH4A1, ALDOC, ALPL, ALYREF, AMER1, AMT, ANAPC1, ANAPC5, ANGPTL4, ANKRD11, ANTXR1, AP4B1, APBB1, APC, APEH, APEX1, APOA1, AR, ARAP1, ARC, ARHGAP27, ARHGAP45, ARID1A, ARID3A, ARID5A, ARL14EP, ARNT, ARSI, ARTN, ASAP3, ASH1L, ASXL2, ATF6, ATF7…
	GO:0009611	GO_BiologicalProcess	response to wounding	185	2320	852	17940	21.7136	6.16795e-18	2.09402e-14	[A2M, ACTG1, ACVRL1, ADAM15, ADAMTS13, ADM, ADRA2A, AK3, ANXA5, APOA1, ARC, ARHGAP35, ARNT, AXL, BAX, BCL9, BLOC1S3, BMP1, C1QTNF1, CAV1, CBX5, CCNA2, CD34, CD36, CD40, CDK5, CERS2, CNN2, CNTN1, COL1A1, COL1A2, COL5A1, CORO1B, CSRP1, CTGF, CYR61, DCN, DMD, DOCK9, DPYSL3, DSP, DST, DYSF, EGFR, ELK3, ENTPD1, ENTPD2, EPHB1, ERBB2, ETS1, F3, F5, FBLN1, FKBP9, FLI1, FLRT3, FN1, FYN, FZD7, GATA4, GATA5…
	GO:1903561	GO_CellularComponent	extracellular vesicle	449	2320	2686	19025	16.7163	7.32206e-18	2.48511e-14	[A2M, ACP2, ACTA1, ACTA2, ACTG1, ACTN1, ADAM12, ADAM15, ADAMTS3, ADGRG1, AEBP1, AGRN, AHNAK, AIF1L, AKR1B1, ALAD, ALCAM, ALDH1A1, ALDH4A1, ALDOC, ALPL, ALYREF, ANGPTL4, ANXA5, APC, APEH, APOA1, AQP1, ARC, ARF3, ARF6, ARHGAP1, ARHGAP23, ARL8A, ARPC1B, ASS1, ATN1, ATP1B1, ATP2B1, ATP2B4, ATP5F1B, ATP5MC2, AUP1, AXL, BAIAP2, BASP1, BAX, BCAR1, BMP1, BPI, BRD4, BRI3, C1R, C3, C8G, CA2, CACNA2D1, CAMK…
	GO:0043230	GO_CellularComponent	extracellular organelle	449	2320	2688	19025	16.7039	9.81026e-18	3.32862e-14	[A2M, ACP2, ACTA1, ACTA2, ACTG1, ACTN1, ADAM12, ADAM15, ADAMTS3, ADGRG1, AEBP1, AGRN, AHNAK, AIF1L, AKR1B1, ALAD, ALCAM, ALDH1A1, ALDH4A1, ALDOC, ALPL, ALYREF, ANGPTL4, ANXA5, APC, APEH, APOA1, AQP1, ARC, ARF3, ARF6, ARHGAP1, ARHGAP23, ARL8A, ARPC1B, ASS1, ATN1, ATP1B1, ATP2B1, ATP2B4, ATP5F1B, ATP5MC2, AUP1, AXL, BAIAP2, BASP1, BAX, BCAR1, BMP1, BPI, BRD4, BRI3, C1R, C3, C8G, CA2, CACNA2D1, CAMK…
	GO:0031325	GO_BiologicalProcess	positive regulation of cellular metabolic process	612	2320	3928	17940	15.5804	1.20418e-17	4.08457e-14	[ABCA7, ABL1, ABL2, ABLIM3, ACACB, ACTA2, ACTG1, ACTN1, ACVR1, ACVR1B, ACVRL1, ADAM11, ADAM12, ADAM8, ADORA1, ADRA2A, AGO1, AGRN, AKNA, AKR1B1, AKT1, ALPK3, ALYREF, AMER1, ANKIB1, ANTXR1, APBB1, APC, APEX1, APLNR, APOA1, AR, ARAP1, ARHGEF10L, ARHGEF2, ARID1A, ARID3A, ARNT, ARTN, ASH1L, ASPH, ASS1, ASXL2, ATF6, ATN1, ATP1B4, ATP2B4, ATXN7L3, AVPI1, AXIN1, AXL, BABAM2, BAG4, BAK1, BAX, BCL9, BEND3,…
	GO:0044087	GO_BiologicalProcess	regulation of cellular component biogenesis	235	2320	1183	17940	19.8648	1.38099e-17	4.68292e-14	[ABL1, ACP2, ACVRL1, AGRN, ALMS1, ALPK3, AMIGO1, ANGPTL4, ANTXR1, APC, APEX1, APOA1, ARAP1, ARF6, ARHGAP35, ARHGAP6, ARHGEF10L, ARHGEF2, ARHGEF9, ARPC1B, ASAP3, ATN1, ATP13A2, ATP8B1, BAG4, BAIAP2, BAX, BBS10, C3, CAMSAP3, CAV1, CBFB, CCK, CCL19, CCL2, CCL21, CCNA2, CD36, CDC42EP4, CDT1, CHMP1A, CHMP1B, CLU, CNOT6, COL16A1, CORO1B, CORO1C, CREB1, CROCC, CSPG4, CTGF, CTNNB1, CYR61, DACT1, DAPK3, D…
	GO:0070062	GO_CellularComponent	extracellular exosome	444	2320	2662	19025	16.6792	1.74498e-17	5.91548e-14	[A2M, ACP2, ACTA1, ACTA2, ACTG1, ACTN1, ADAM12, ADAM15, ADAMTS3, ADGRG1, AEBP1, AGRN, AHNAK, AIF1L, AKR1B1, ALAD, ALCAM, ALDH1A1, ALDH4A1, ALDOC, ALPL, ALYREF, ANGPTL4, ANXA5, APC, APEH, APOA1, AQP1, ARF3, ARF6, ARHGAP1, ARHGAP23, ARL8A, ARPC1B, ASS1, ATN1, ATP1B1, ATP2B1, ATP2B4, ATP5F1B, ATP5MC2, AUP1, AXL, BAIAP2, BASP1, BAX, BCAR1, BMP1, BPI, BRD4, BRI3, C1R, C3, C8G, CA2, CACNA2D1, CAMK2G, C…
	GO:0023057	GO_BiologicalProcess	negative regulation of signaling	306	2320	1672	17940	18.3014	2.66591e-17	9.03475e-14	[ABHD6, ABL1, ACVR1, ADAMTS12, ADAMTSL2, ADGRA2, ADGRG3, ADIPOR1, ADM, ADORA1, ADRA2A, AES, AKR1B1, AKT1, AMER1, ANXA5, APC, APLNR, APOA1, AR, ARAP3, ARC, ARHGAP35, ARHGAP44, ARHGEF2, ASH1L, ASPN, ATN1, ATP2B4, AXIN1, AXL, BAX, BMP1, BMP4, BMPER, CACTIN, CASTOR1, CAV1, CBL, CCDC3, CCL5, CCM2, CD14, CDH11, CHD8, CHRD, CHRDL1, CHST11, CISH, CLIC2, CLU, CORO7, COX2, CREB3L1, CSF1R, CSK, CSNK1A1, CTN…
	GO:0048666	GO_BiologicalProcess	neuron development	260	2320	1360	17940	19.1176	3.48129e-17	1.17946e-13	[ABL1, ABL2, ADCY6, ADM, AGRN, AKT1, ALCAM, AMIGO1, APBB1, APEX1, APOA1, ARC, ARF6, ARHGAP35, ARHGAP44, ARTN, ARX, ASH1L, BAIAP2, BLOC1S3, BOC, BRI3, CAMK1D, CAMSAP3, CAPRIN1, CBX8, CCK, CDH11, CDK5, CECR2, CELSR2, CELSR3, CERS2, CNTN1, CNTN6, CNTNAP1, CPNE9, CREB1, CRTAC1, CRTC1, CSF1R, CTNNA2, CTNNB1, CUX1, DBN1, DBNL, DCX, DHX36, DIO3, DLG5, DMD, DOCK7, DOK1, DOK4, DPYSL3, DUSP26, DVL3, EFNA1,…
	GO:0010648	GO_BiologicalProcess	negative regulation of cell communication	304	2320	1665	17940	18.2583	4.65655e-17	1.57717e-13	[ABHD6, ABL1, ACVR1, ADAMTS12, ADAMTSL2, ADGRA2, ADGRG3, ADIPOR1, ADM, ADORA1, ADRA2A, AES, AKR1B1, AKT1, AMER1, ANXA5, APC, APLNR, APOA1, AR, ARAP3, ARC, ARHGAP35, ARHGAP44, ARHGEF2, ASH1L, ASPN, ATN1, ATP2B4, AXIN1, AXL, BAX, BMP1, BMP4, BMPER, CACTIN, CASTOR1, CAV1, CBL, CCDC3, CCL5, CCM2, CD14, CDH11, CHD8, CHRD, CHRDL1, CHST11, CISH, CLIC2, CLU, CORO7, COX2, CREB3L1, CSF1R, CSK, CSNK1A1, CTN…
	GO:0019838	GO_MolecularFunction	growth factor binding	62	2320	173	17885	35.8381	5.04701e-17	1.70892e-13	[A2M, ACVR1, ACVR1B, ACVRL1, AMHR2, APEX1, CCNA2, CD36, COL1A1, COL1A2, COL4A1, COL5A1, COL6A1, CSF3R, CTGF, CYR61, DUSP12, EGFR, ENG, ERBB2, FGFR1, FGFR3, FGFRL1, FLT4, FURIN, HTRA1, HTRA3, HYAL2, IGF2, IGFBP4, IGFBP5, IGFBP7, IL1R1, IL6R, ITGAV, ITGB3, KDR, LRRC32, LTBP1, LTBP2, NELL2, NRP1, NRP2, OSMR, PCSK6, PDGFA, PDGFRB, PLPPR3, PLXNA1, PXDN, RHBDF2, RPS2, RPS4X, SFPQ, TGFB3, TGFBR2, THBS1,…
	GO:0030030	GO_BiologicalProcess	cell projection organization	333	2320	1871	17940	17.798	5.3699e-17	1.81771e-13	[ABL1, ABL2, ABLIM3, ACP2, ACVR1, ADCY6, ADM, AGRN, AIF1L, AKT1, ALCAM, ALMS1, ALPK3, AMIGO1, APBB1, APC, APEX1, APOA1, ARAP1, ARC, ARF6, ARFIP2, ARHGAP35, ARHGAP44, ARHGEF6, ARTN, ARX, ATP8B1, B9D1, BAG4, BAIAP2, BBS10, BLOC1S3, BOC, BRI3, C3, CAMK1D, CAMSAP3, CAPRIN1, CAV1, CBX8, CCK, CCL19, CCL21, CDC42EP4, CDH11, CDK5, CECR2, CELSR2, CELSR3, CEP164, CERS2, CHTOP, CLU, CNTN1, CNTN6, CNTNAP1, C…
	GO:0051173	GO_BiologicalProcess	positive regulation of nitrogen compound metabolic process	589	2320	3777	17940	15.5944	5.80707e-17	1.96511e-13	[ABCA7, ABL1, ABL2, ABLIM3, ACTA2, ACTG1, ACTN1, ACVR1, ACVR1B, ACVRL1, ADAM11, ADAM12, ADAM8, ADORA1, ADRA2A, AGO1, AGRN, AKNA, AKR1B1, AKT1, ALPK3, ALYREF, AMER1, ANKIB1, ANTXR1, APBB1, APC, APEX1, APLNR, AR, ARHGEF10L, ARHGEF2, ARID1A, ARID3A, ARNT, ARTN, ASH1L, ASPH, ASS1, ASXL2, ATF6, ATN1, ATP1B4, ATP2B4, ATXN7L3, AVPI1, AXIN1, AXL, BABAM2, BAG4, BAK1, BAX, BCL9, BEND3, BMP4, BMPER, BRD4, B…
	GO:0044260	GO_BiologicalProcess	cellular macromolecule metabolic process	1233	2320	9060	17940	13.6093	1.06921e-16	3.61714e-13	[A2M, AATK, ABCA2, ABCA3, ABCA7, ABHD17A, ABL1, ABL2, ABLIM3, ACTA2, ACTG1, ACVR1, ACVR1B, ACVRL1, ADAM11, ADAM12, ADAM8, ADAMTS12, ADAMTS13, ADAMTS7, ADAMTS9, ADCK1, ADCK2, ADGRG3, ADM, ADORA1, ADRA2A, AEBP1, AES, AFF4, AGAP3, AGBL5, AGO1, AGO4, AGRN, AKNA, AKR1B1, AKT1, ALAD, ALPK3, ALPL, ALYREF, AMER1, AMHR2, ANAPC1, ANAPC5, ANGPTL4, ANKIB1, ANKRD13C, ANKRD17, ANKZF1, ANTXR1, APBB1, APBB3, APC…
	GO:0050839	GO_MolecularFunction	cell adhesion molecule binding	146	2320	635	17885	22.9921	1.12432e-16	3.80246e-13	[ACTN1, ADAM11, ADAM12, ADAM15, ADAM8, ADAMTS13, ADAMTS5, AHNAK, APC, ARFIP2, ARHGAP1, ARHGEF16, BAIAP2, CBL, CC2D1A, CCNA2, CD81, CDH11, CDH5, CNN2, COL16A1, COL4A3, COL5A1, CORO1B, CPE, CTGF, CTNNA2, CTNNAL1, CTNNB1, CTNND1, CXADR, CYR61, DBN1, DBNL, DCHS1, DIAPH3, DMD, DOCK9, DSG2, DSP, DST, ECM2, EEF2, EGFR, EHD4, EMILIN1, EPS8L2, ERBIN, FAM129B, FBN1, FMNL2, FN1, FSCN1, FYN, GIPC1, H1FX, HCF…
	GO:1902531	GO_BiologicalProcess	regulation of intracellular signal transduction	395	2320	2328	17940	16.9674	1.1374e-16	3.84553e-13	[A2M, ABCA7, ABL1, ADAM11, ADAM12, ADAM8, ADGRG1, ADGRG3, ADIPOR1, ADORA1, ADRA2A, AGO1, AKR1B1, AKT1, ANKRD17, ANTXR1, APEX1, APLNR, APOA1, AR, ARAP1, ARAP3, ARC, ARF6, ARHGAP1, ARHGAP20, ARHGAP23, ARHGAP26, ARHGAP35, ARHGAP44, ARHGAP45, ARHGAP6, ARHGDIG, ARHGEF1, ARHGEF10L, ARHGEF16, ARHGEF17, ARHGEF2, ARHGEF37, ARHGEF6, ARHGEF9, ARL4C, ASH1L, ATN1, ATP2B4, AVPI1, AXIN1, AXL, BAG4, BAX, BMP4, B…
	GO:0048584	GO_BiologicalProcess	positive regulation of response to stimulus	479	2320	2952	17940	16.2263	1.32722e-16	4.486e-13	[A2M, ABCA7, ABL1, ACTG1, ACVR1, ACVR1B, ACVRL1, ADAM11, ADAM12, ADAM8, ADAMTS20, ADAMTS3, ADGRG1, ADIPOR1, ADORA1, ADRA2A, AGO1, AKR1B1, AKT1, AMER1, ANKRD17, ANTXR1, APBB1, APC, APEX1, APOA1, AR, ARAP1, ARC, ARHGAP1, ARHGAP6, ARL4C, ARNT, ARPC1B, ARTN, ASH1L, ASXL2, ATF6, AVPI1, AXIN1, AXL, BABAM2, BAG4, BAIAP2, BAK1, BAX, BCAR1, BMP4, BMPER, BRD4, BRI3, BTC, C1QA, C1QB, C1QC, C1QTNF1, C1R, C1S…
	GO:1901564	GO_BiologicalProcess	organonitrogen compound metabolic process	1080	2320	7763	17940	13.9121	1.36306e-16	4.60579e-13	[A2M, AATK, ABCA2, ABCA3, ABCA7, ABCC5, ABCG2, ABHD17A, ABL1, ABL2, ACACB, ACSF2, ACVR1, ACVR1B, ACVRL1, ADAM11, ADAM12, ADAM15, ADAM19, ADAM8, ADAMTS1, ADAMTS10, ADAMTS12, ADAMTS13, ADAMTS14, ADAMTS2, ADAMTS20, ADAMTS3, ADAMTS5, ADAMTS7, ADAMTS9, ADAMTSL2, ADCK1, ADCK2, ADCY5, ADCY6, ADM, ADORA1, ADRA2A, AEBP1, AES, AFMID, AGAP3, AGBL5, AGO1, AGO4, AGRN, AK3, AKR1B1, AKR1B10, AKT1, ALAD, ALDH1A1…
	GO:0048667	GO_BiologicalProcess	cell morphogenesis involved in neuron differentiation	159	2320	716	17940	22.2067	1.69484e-16	5.72517e-13	[ABL1, ABL2, ALCAM, AMIGO1, APBB1, ARC, ARHGAP35, ARHGAP44, ARTN, ARX, BAIAP2, BOC, CAPRIN1, CCK, CDH11, CDK5, CELSR2, CELSR3, CNTN6, CREB1, CSF1R, CTNNA2, CUX1, DCX, DHX36, DOCK7, DOK1, DOK4, EFNA1, EFNB1, EGR2, ELK3, EPHA5, EPHB1, EPHB3, ERBB2, EXT1, FAM129B, FBXO31, FBXW8, FLRT2, FLRT3, FN1, FRZB, FYCO1, FYN, GAB2, GFRA4, GLI2, GOLGA4, GRIN1, HDAC6, ID2, ILK, ITGB1, KIDINS220, KRT1, LAMA2, LIM…
	GO:0051130	GO_BiologicalProcess	positive regulation of cellular component organization	286	2320	1557	17940	18.3687	1.75965e-16	5.94233e-13	[ABCA7, ABL1, ABL2, ABLIM3, ACP2, ACVR1, ADAM12, AES, AGRN, AKR1B1, AMIGO1, ANAPC5, ANGPTL4, ANK1, ANTXR1, APBB1, APC, APEX1, APOA1, AR, ARAP1, ARF6, ARHGAP35, ARHGEF10L, ARPC1B, ARTN, AXL, BAG4, BAIAP2, BAK1, BAX, BRD4, BTC, C3, CAMK1D, CAMKK2, CAPRIN1, CAV1, CBL, CCK, CCL19, CCL2, CCL21, CD14, CD36, CDC42EP4, CDK5, CDT1, CHTOP, CLU, CNOT6, CNTN1, COL16A1, CORO1B, CORO1C, CPNE9, CREB1, CRIP2, CR…
	GO:0061564	GO_BiologicalProcess	axon development	144	2320	627	17940	22.9665	2.10347e-16	7.10131e-13	[ABL1, ALCAM, AMIGO1, APBB1, APOA1, ARHGAP35, ARTN, ARX, BAIAP2, BOC, CCK, CDH11, CDK5, CELSR3, CERS2, CNTN6, CREB1, CRTAC1, CSF1R, CTNNA2, DCX, DOCK7, DOK1, DOK4, EFNA1, EFNB1, EGR2, ELK3, EPHA5, EPHB1, EPHB3, ERBB2, EXT1, FAM129B, FKBP9, FLRT2, FLRT3, FN1, FYCO1, FYN, GAB2, GFRA4, GLI2, GOLGA4, GRIN1, HDAC6, ILK, ITGB1, JAM3, KLF4, KRT1, LAMA2, LIMK1, LLGL1, LMNB2, LYPLA2, LZTS1, MACF1, MAP1A, …
	GO:0120036	GO_BiologicalProcess	plasma membrane bounded cell projection organization	325	2320	1834	17940	17.7208	2.78702e-16	9.40621e-13	[ABL1, ABL2, ABLIM3, ACP2, ACVR1, ADCY6, ADM, AGRN, AIF1L, AKT1, ALCAM, ALMS1, ALPK3, AMIGO1, APBB1, APC, APEX1, APOA1, ARAP1, ARC, ARF6, ARFIP2, ARHGAP35, ARHGAP44, ARHGEF6, ARTN, ARX, ATP8B1, B9D1, BAG4, BAIAP2, BBS10, BLOC1S3, BOC, BRI3, C3, CAMK1D, CAMSAP3, CAPRIN1, CAV1, CBX8, CCK, CCL19, CCL21, CDC42EP4, CDH11, CDK5, CECR2, CELSR2, CELSR3, CEP164, CERS2, CHTOP, CLU, CNTN1, CNTN6, CNTNAP1, C…
	GO:0016310	GO_BiologicalProcess	phosphorylation	456	2320	2798	17940	16.2974	4.0898e-16	1.3799e-12	[AATK, ABCA2, ABCA7, ABL1, ABL2, ACVR1, ACVR1B, ACVRL1, ADAM11, ADAM12, ADAM8, ADCK1, ADCK2, ADORA1, ADRA2A, AK3, AKR1B1, AKT1, ALDH1A1, ALDOC, ALPK3, AMHR2, ANTXR1, APC, APEH, APEX1, APLNR, APOA1, AR, ARHGEF2, ARHGEF6, ARL4C, ARNT, ARTN, ASH1L, ATN1, ATP13A2, ATP2B4, ATP5F1B, ATP5MC2, ATP6, ATP8, AVPI1, AXIN1, AXL, BAG4, BAK1, BAX, BMP4, BMPER, BRD4, BTC, C1QTNF1, C3, CACTIN, CAMK1D, CAMK2G, CAM…
	KEGG:04510	KEGG	Focal adhesion	66	2320	199	7454	33.1658	4.48543e-16	1.51293e-12	[ACTG1, ACTN1, AKT1, ARHGAP35, BCAR1, CAV1, COL1A1, COL1A2, COL4A1, COL4A2, COL4A3, COL4A4, COL4A5, COL4A6, COL6A1, COL6A2, COL6A3, CTNNB1, EGFR, ERBB2, FLNC, FLT4, FN1, FYN, IGF1, ILK, ITGA1, ITGA10, ITGA11, ITGA2, ITGA3, ITGA8, ITGAV, ITGB1, ITGB3, KDR, LAMA2, LAMA5, LAMC2, LAMC3, MYL9, MYLK, PAK3, PAK4, PDGFA, PDGFD, PDGFRB, PIK3R2, PPP1CA, PPP1R12A, PRKCB, PTEN, PXN, SHC2, SRC, THBS1, THBS2, …
	GO:0048598	GO_BiologicalProcess	embryonic morphogenesis	159	2320	725	17940	21.931	4.7653e-16	1.60686e-12	[ABL1, ACVR1, ADM, AKR1B1, ALDH1A2, APLNR, APOA1, AR, ARHGAP35, ARID1A, B9D1, BAX, BMP4, CCNA2, CDON, CECR2, CHRD, CHST11, COL11A1, COL12A1, COL4A2, COL5A1, COL5A2, COL6A1, COL7A1, COL8A1, CORO7, CRB2, CTNNB1, CYR61, DACT1, DLC1, DNAJA1, DVL3, ECE1, EFEMP1, EFNA1, ENG, EXT1, FBN1, FGFR1, FLRT3, FLVCR1, FN1, FRZB, FSTL1, FZD1, FZD2, FZD7, GAMT, GATA4, GJA5, GLI1, GLI2, GNAS, HIF1A, HIPK1, HIPK2, H…
	GO:0043170	GO_BiologicalProcess	macromolecule metabolic process	1364	2320	10233	17940	13.3294	5.07004e-16	1.70911e-12	[A2M, AAAS, AATK, ABCA2, ABCA3, ABCA7, ABCC5, ABHD17A, ABL1, ABL2, ABLIM3, ACACB, ACTA1, ACTA2, ACTG1, ACTN1, ACVR1, ACVR1B, ACVRL1, ADAM11, ADAM12, ADAM15, ADAM19, ADAM8, ADAMTS1, ADAMTS10, ADAMTS12, ADAMTS13, ADAMTS14, ADAMTS2, ADAMTS20, ADAMTS3, ADAMTS5, ADAMTS7, ADAMTS9, ADAMTSL2, ADCK1, ADCK2, ADGRG3, ADM, ADORA1, ADRA2A, AEBP1, AES, AFF4, AGAP3, AGBL5, AGO1, AGO4, AGRN, AHNAK, AKNA, AKR1B1,…
	GO:0005788	GO_CellularComponent	endoplasmic reticulum lumen	101	2320	382	19025	26.4398	5.22319e-16	1.76021e-12	[ADAMTS13, ADAMTS5, ADAMTS7, APOA1, ARNT, ARSI, BACE1, BMP4, C1QTNF1, C3, CALU, CCNA2, CHRDL1, CKAP4, CLN6, COL11A1, COL12A1, COL14A1, COL15A1, COL16A1, COL18A1, COL1A1, COL1A2, COL27A1, COL4A1, COL4A2, COL4A3, COL4A4, COL4A5, COL4A6, COL5A1, COL5A2, COL6A1, COL6A2, COL6A3, COL7A1, COL8A1, COL8A2, COX2, CRYL1, CSF1, CTSC, CUX1, CYR61, DNAJB11, ERP29, F3, F5, FAM20C, FBN1, FKBP10, FKBP14, FKBP7, F…
	GO:0044267	GO_BiologicalProcess	cellular protein metabolic process	851	2320	5899	17940	14.4262	5.36952e-16	1.80899e-12	[A2M, AATK, ABCA2, ABCA3, ABCA7, ABHD17A, ABL1, ABL2, ACVR1, ACVR1B, ACVRL1, ADAM11, ADAM12, ADAM8, ADAMTS12, ADAMTS7, ADCK1, ADCK2, ADORA1, ADRA2A, AGAP3, AGBL5, AGO1, AGO4, AKR1B1, AKT1, ALAD, ALPK3, ALPL, AMER1, AMHR2, ANAPC1, ANAPC5, ANKIB1, ANKZF1, ANTXR1, APBB1, APC, APEH, APEX1, APH1A, APLNR, APOA1, AQP1, AR, ARC, ARHGEF2, ARHGEF6, ARL4C, ARNT, ARTN, ASH1L, ASPH, ASXL2, ATN1, ATP13A2, ATP2…
	GO:0007507	GO_BiologicalProcess	heart development	160	2320	730	17940	21.9178	5.60529e-16	1.88786e-12	[ACACB, ACVR1, ACVRL1, ADAM15, ADAMTS1, ADAMTS9, ADM, ALDH1A2, ALPK3, AP1B1, APC, APLNR, ARID1A, ASH1L, BASP1, BCOR, BMP4, C3, CCM2, CCNA2, CLP1, COL11A1, COL5A1, COLEC12, CPE, CREB1, CRIP1, CRIP2, CSPG4, CSRP1, CTNNB1, CXADR, CYR61, DCHS1, DHX36, DLC1, DSG2, DSP, ECE1, EDNRA, EFNA1, EGFR, EGLN1, ELN, EMILIN1, ENG, ERBB2, FBN1, FGF12, FGFR1, FGFRL1, FHL2, FLRT2, FLRT3, FMNL3, FZD1, FZD2, FZD7, G6…
	GO:0036211	GO_BiologicalProcess	protein modification process	713	2320	4789	17940	14.8883	6.00684e-16	2.0225e-12	[AATK, ABCA2, ABCA7, ABHD17A, ABL1, ABL2, ACVR1, ACVR1B, ACVRL1, ADAM11, ADAM12, ADAM8, ADCK1, ADCK2, ADORA1, ADRA2A, AGBL5, AKR1B1, AKT1, ALPK3, AMER1, AMHR2, ANAPC1, ANAPC5, ANKIB1, ANTXR1, APBB1, APC, APEH, APEX1, APLNR, APOA1, AR, ARHGEF2, ARHGEF6, ARL4C, ARNT, ARTN, ASH1L, ASPH, ASXL2, ATN1, ATP13A2, ATP2B4, ATXN7L3, AVPI1, AXIN1, AXL, B3GAT1, B3GLCT, B4GALT2, B4GALT6, B4GALT7, BABAM2, BAG4,…
	GO:0006464	GO_BiologicalProcess	cellular protein modification process	713	2320	4789	17940	14.8883	6.00684e-16	2.0225e-12	[AATK, ABCA2, ABCA7, ABHD17A, ABL1, ABL2, ACVR1, ACVR1B, ACVRL1, ADAM11, ADAM12, ADAM8, ADCK1, ADCK2, ADORA1, ADRA2A, AGBL5, AKR1B1, AKT1, ALPK3, AMER1, AMHR2, ANAPC1, ANAPC5, ANKIB1, ANTXR1, APBB1, APC, APEH, APEX1, APLNR, APOA1, AR, ARHGEF2, ARHGEF6, ARL4C, ARNT, ARTN, ASH1L, ASPH, ASXL2, ATN1, ATP13A2, ATP2B4, ATXN7L3, AVPI1, AXIN1, AXL, B3GAT1, B3GLCT, B4GALT2, B4GALT6, B4GALT7, BABAM2, BAG4,…
	GO:0048858	GO_BiologicalProcess	cell projection morphogenesis	174	2320	821	17940	21.1937	6.12498e-16	2.06167e-12	[ABL1, ABL2, ALCAM, AMIGO1, APBB1, ARC, ARHGAP35, ARHGAP44, ARTN, ARX, BAIAP2, BOC, CAPRIN1, CCK, CDH11, CDK5, CELSR2, CELSR3, CNTN6, CNTNAP1, CORO1B, CORO1C, CPNE9, CREB1, CSF1R, CTNNA2, CTNNB1, CUX1, DBNL, DCX, DHX36, DMD, DOCK7, DOK1, DOK4, DVL3, EFNA1, EFNB1, EGFR, EGR2, ELK3, EPB41L3, EPHA5, EPHB1, EPHB3, ERBB2, EXT1, FAM129B, FBXO31, FBXW8, FLRT2, FLRT3, FN1, FYCO1, FYN, FZD4, GAB2, GFRA4, …
	GO:0006793	GO_BiologicalProcess	phosphorus metabolic process	595	2320	3864	17940	15.3986	6.92425e-16	2.33001e-12	[AATK, ABCA2, ABCA7, ABHD6, ABL1, ABL2, ACACB, ACP2, ACSF2, ACVR1, ACVR1B, ACVRL1, ADAM11, ADAM12, ADAM8, ADCK1, ADCK2, ADCY5, ADCY6, ADM, ADORA1, ADRA2A, AFMID, AK3, AKR1B1, AKT1, ALDH1A1, ALDOC, ALPK3, ALPL, AMHR2, AMPD2, ANTXR1, APC, APEH, APEX1, APLNR, APOA1, AR, ARF3, ARHGEF2, ARHGEF6, ARL4C, ARNT, ARTN, ASH1L, ATN1, ATP13A2, ATP1B1, ATP2B4, ATP5F1B, ATP5MC2, ATP6, ATP8, AVPI1, AXIN1, AXL, B…
	KEGG:05200	KEGG	Pathways in cancer	126	2320	526	7454	23.9544	7.05446e-16	2.37312e-12	[ABL1, ADCY5, ADCY6, AKT1, APC, AR, ARHGEF1, ARNT, AXIN1, BAK1, BAX, BMP4, CAMK2G, CASP9, CBL, CDK4, CDK6, CEBPA, COL4A1, COL4A2, COL4A3, COL4A4, COL4A5, COL4A6, CSF1R, CSF2RB, CSF3R, CTNNA2, CTNNB1, DAPK3, DVL3, E2F2, EDNRA, EGFR, EGLN1, EML4, ERBB2, ETS1, FGFR1, FGFR3, FLT4, FN1, FOXO1, FZD1, FZD10, FZD2, FZD4, FZD7, GADD45A, GLI1, GLI2, GNA11, GNAI1, GNAI2, GNAS, GNG10, GNG12, HHIP, HIF1A, HMO…
	GO:0019538	GO_BiologicalProcess	protein metabolic process	946	2320	6684	17940	14.1532	7.11265e-16	2.39198e-12	[A2M, AATK, ABCA2, ABCA3, ABCA7, ABHD17A, ABL1, ABL2, ACVR1, ACVR1B, ACVRL1, ADAM11, ADAM12, ADAM15, ADAM19, ADAM8, ADAMTS1, ADAMTS10, ADAMTS12, ADAMTS13, ADAMTS14, ADAMTS2, ADAMTS20, ADAMTS3, ADAMTS5, ADAMTS7, ADAMTS9, ADAMTSL2, ADCK1, ADCK2, ADORA1, ADRA2A, AEBP1, AES, AGAP3, AGBL5, AGO1, AGO4, AKR1B1, AKT1, ALAD, ALPK3, ALPL, AMER1, AMHR2, ANAPC1, ANAPC5, ANKIB1, ANKZF1, ANTXR1, APBB1, APC, AP…
	GO:0009968	GO_BiologicalProcess	negative regulation of signal transduction	282	2320	1545	17940	18.2524	7.70865e-16	2.59165e-12	[ABL1, ACVR1, ADAMTS12, ADAMTSL2, ADGRA2, ADGRG3, ADIPOR1, ADM, AES, AKR1B1, AKT1, AMER1, APC, APLNR, APOA1, AR, ARAP3, ARC, ARHGAP35, ARHGAP44, ARHGEF2, ASH1L, ASPN, ATN1, ATP2B4, AXIN1, AXL, BAX, BMP1, BMP4, BMPER, CACTIN, CASTOR1, CAV1, CBL, CCDC3, CCL5, CD14, CHD8, CHRD, CHRDL1, CHST11, CISH, CLIC2, CLU, CORO7, COX2, CREB3L1, CSF1R, CSK, CSNK1A1, CTNNB1, CTNND1, CYP7B1, DACT1, DACT2, DAPK3, D…
	GO:0007160	GO_BiologicalProcess	cell-matrix adhesion	84	2320	291	17940	28.866	8.17157e-16	2.74647e-12	[ABL1, ACTN1, ACVRL1, ADAM12, ADAM15, ADAMTS12, ADAMTS13, ADAMTS9, APC, ARHGAP6, CAMSAP3, CCL21, CD34, CD36, CDK5, CDK6, COL16A1, CORO1C, CSF1, CTGF, CTNNB1, DAPK3, DLC1, DMD, DUSP7, ECM2, EMILIN1, ENC1, EPDR1, EPHA5, FERMT1, FN1, FRZB, FSTL1, FYN, GAMT, GPM6B, ILK, ITGA1, ITGA10, ITGA11, ITGA2, ITGA3, ITGA8, ITGAV, ITGB1, ITGB2, ITGB3, JAM3, KDR, LAMA5, LDB1, LHCGR, MACF1, MAP4K4, NCOA1, NF2, NI…
	GO:0043412	GO_BiologicalProcess	macromolecule modification	738	2320	4996	17940	14.7718	8.29329e-16	2.78655e-12	[AATK, ABCA2, ABCA7, ABHD17A, ABL1, ABL2, ACVR1, ACVR1B, ACVRL1, ADAM11, ADAM12, ADAM8, ADCK1, ADCK2, ADORA1, ADRA2A, AGBL5, AKR1B1, AKT1, ALPK3, AMER1, AMHR2, ANAPC1, ANAPC5, ANKIB1, ANTXR1, APBB1, APC, APEH, APEX1, APLNR, APOA1, AR, ARHGEF2, ARHGEF6, ARL4C, ARNT, ARTN, ASH1L, ASPH, ASXL2, ATN1, ATP13A2, ATP2B4, ATXN7L3, AVPI1, AXIN1, AXL, B3GAT1, B3GLCT, B4GALT2, B4GALT6, B4GALT7, BABAM2, BAG4,…
	GO:0006796	GO_BiologicalProcess	phosphate-containing compound metabolic process	590	2320	3831	17940	15.4007	8.89307e-16	2.98718e-12	[AATK, ABCA2, ABCA7, ABHD6, ABL1, ABL2, ACACB, ACP2, ACSF2, ACVR1, ACVR1B, ACVRL1, ADAM11, ADAM12, ADAM8, ADCK1, ADCK2, ADCY5, ADCY6, ADM, ADORA1, ADRA2A, AFMID, AK3, AKR1B1, AKT1, ALDH1A1, ALDOC, ALPK3, ALPL, AMHR2, AMPD2, ANTXR1, APC, APEH, APEX1, APLNR, APOA1, AR, ARF3, ARHGEF2, ARHGEF6, ARL4C, ARNT, ARTN, ASH1L, ATN1, ATP13A2, ATP1B1, ATP2B4, ATP5F1B, ATP5MC2, ATP6, ATP8, AVPI1, AXIN1, AXL, B…
	GO:0045766	GO_BiologicalProcess	positive regulation of angiogenesis	69	2320	217	17940	31.7972	1.12087e-15	3.76389e-12	[ABL1, ACVRL1, ADAM12, ADM, ANGPTL4, APC, APLNR, AQP1, BMPER, BTG1, C3, CD34, CD40, CDH5, CNTN1, COX2, CTSB, CTSH, EMC10, ENG, ETS1, F3, FLI1, GAMT, GATA4, HDAC7, HIF1A, HIPK1, HIPK2, HMGB1, HMOX1, HSPB1, ITGB1, ITGB2, JAK1, JCAD, JMJD8, KDR, KLF4, MAP3K3, MYDGF, NRP1, PAK4, PBK, PIK3R6, PKD1, PKD2, PLCG1, PRKCB, PTGS2, RAMP2, RAPGEF3, RHOB, RHOJ, RUNX1, SASH1, SEMA4C, SMAD1, SMAP2, SMOC2, SP1, S…
	GO:0014070	GO_BiologicalProcess	response to organic cyclic compound	237	2320	1241	17940	19.0975	1.17647e-15	3.94941e-12	[ABCA2, ABCA3, ABL1, ACACB, ACTA1, ADAM12, ADCY5, ADCY6, ADM, AKR1B1, AKT1, ALAD, ALDH1A2, ALPL, APC, APEX1, AQP1, AR, ARID1A, ARPC1B, ASH1L, ASS1, ATP2B1, ATP2B4, AXIN1, BAK1, BMP1, BMP4, C1QTNF1, CA2, CA9, CACNA1S, CASP9, CAV1, CBFB, CBL, CBX8, CCL2, CCL5, CCNA2, CD36, CD40, CDH11, CDK4, CDK5, CEBPA, CEBPB, CLP1, CLU, COL1A1, COLEC12, CORO7, COX2, CTGF, CTNNB1, CXADR, CYBA, CYP21A2, CYP7A1, CYP…
	GO:0007169	GO_BiologicalProcess	transmembrane receptor protein tyrosine kinase signaling pathway	180	2320	866	17940	20.7852	1.39471e-15	4.68063e-12	[ABL1, ACTG1, ADAMTS12, ADAMTS3, ADGRA2, ADIPOR1, ADORA1, ADRA2A, AKR1B1, AKT1, APC, APEH, APEX1, AR, ARAP1, ARNT, ARPC1B, ATN1, AXL, BAIAP2, BCAR1, BTC, CBL, CDH11, CDK4, CISH, CNKSR1, CNTN1, COL1A1, COL4A1, COL4A2, COL4A3, COL4A5, COL4A6, CREB3L1, CSF1, CSF1R, CSPG4, CTGF, CTNNB1, CTNND1, CYBA, DAPK3, DCN, DDR2, DOK1, DOK4, DSTYK, EFEMP1, EFNA1, EFNB1, EGFR, EIF4EBP2, ELK3, EMILIN1, ENHO, EPHA5…
	GO:0022604	GO_BiologicalProcess	regulation of cell morphogenesis	136	2320	592	17940	22.973	1.45453e-15	4.87996e-12	[ABL1, AGO4, AMIGO1, APOA1, ARAP1, ARAP3, ARC, ARHGAP35, ARHGAP44, ATP10A, BAIAP2, BRWD3, CAPRIN1, CCL2, CDC42EP4, CDC42SE1, CDK5, CORO1B, CORO1C, CPNE9, CSF1R, CUX1, DAPK3, DHX36, DLC1, DOCK5, DVL3, EFNA1, EPB41L3, EPHB3, EPS8, FBLN1, FBXO31, FBXW8, FES, FGD5, FGR, FMNL1, FMNL2, FMNL3, FN1, FRZB, FYCO1, FYN, FZD4, GOLGA4, GRIN1, HEXB, ILK, ITGB2, KDR, LHCGR, LIMD1, LIMK1, LLGL1, LPAR1, MACF1, MA…
	GO:0120039	GO_BiologicalProcess	plasma membrane bounded cell projection morphogenesis	173	2320	820	17940	21.0976	1.46068e-15	4.89913e-12	[ABL1, ABL2, ALCAM, AMIGO1, APBB1, ARC, ARHGAP35, ARHGAP44, ARTN, ARX, BAIAP2, BOC, CAPRIN1, CCK, CDH11, CDK5, CELSR2, CELSR3, CNTN6, CNTNAP1, CORO1B, CORO1C, CPNE9, CREB1, CSF1R, CTNNA2, CTNNB1, CUX1, DBNL, DCX, DHX36, DMD, DOCK7, DOK1, DOK4, DVL3, EFNA1, EFNB1, EGFR, EGR2, ELK3, EPB41L3, EPHA5, EPHB1, EPHB3, ERBB2, EXT1, FAM129B, FBXO31, FBXW8, FLRT2, FLRT3, FN1, FYCO1, FYN, FZD4, GAB2, GFRA4, …
	GO:0010634	GO_BiologicalProcess	positive regulation of epithelial cell migration	62	2320	186	17940	33.3333	2.6566e-15	8.90757e-12	[ABL1, ADAM12, ADGRA2, AKT1, ARF6, ATP5F1B, ATP5MC2, BCAR1, BMP4, CD40, COX2, CTNND1, CTSB, CTSH, DOCK5, EMC10, ETS1, FGFR1, FLI1, FLT4, GLIPR2, HDAC6, HDAC7, HIF1A, HMGB1, HMOX1, HSPB1, ITGA2, ITGA3, ITGB3, JCAD, KDR, MAP3K3, MAP4K4, MMP9, NCOA1, NELL2, NRP1, NRP2, NUS1, PFN1, PKD1, PKD2, PLCG1, PLPP3, PTGS2, RHOB, RHOJ, SASH1, SEMA4C, SMAP2, SMOC2, SP1, SPARC, SRC, STAT5B, TGFB2, TGFBR2, THBS1,…
	GO:0005178	GO_MolecularFunction	integrin binding	59	2320	172	17885	34.3023	2.87545e-15	9.63851e-12	[ACTN1, ADAM11, ADAM12, ADAM15, ADAMTS13, ADAMTS5, CCNA2, CD81, COL16A1, COL4A3, COL5A1, CTGF, CXADR, CYR61, DMD, DST, ECM2, EGFR, EMILIN1, FBN1, FN1, HMGB1, IGF1, IGF2, ILK, ITGA2, ITGA3, ITGAV, ITGB1, ITGB2, ITGB3, JAM3, KDR, LAMA5, LCP1, LMNB2, MFGE8, MYH9, NCOA1, NRBP1, PLXNA1, PXDN, PXN, S1PR2, S1PR3, SEMA3A, SEMA7A, SRC, TGFBI, THBS1, THY1, TLN1, TNXB, TPP1, TSPAN4, VTN, VWF, WISP1, WISP2]
	KEGG:05205	KEGG	Proteoglycans in cancer	65	2320	201	7454	32.3383	3.01448e-15	1.01015e-11	[ACTG1, AKT1, ANK1, ARHGEF1, CAMK2G, CAV1, CBL, CTNNB1, DCN, DDX5, EGFR, EIF4B, ERBB2, FGFR1, FLNC, FN1, FZD1, FZD10, FZD2, FZD4, FZD7, HIF1A, HSPG2, IGF1, IGF2, IHH, ITGA2, ITGAV, ITGB1, ITGB3, ITPR2, ITPR3, KDR, LUM, MAP2K2, MMP2, MMP9, NUDT16L1, PIK3R2, PLCG1, PPP1CA, PPP1R12A, PRKACB, PRKCB, PTPN11, PXN, RPS6KB2, SDC2, SLC9A1, SMAD2, SMO, SRC, STAT3, TFAP4, TGFB2, THBS1, TIMP3, TLR4, VAV2, VE…
	GO:0044459	GO_CellularComponent	plasma membrane part	536	2320	3442	19025	15.5723	4.05072e-15	1.35699e-11	[ABCA2, ABCA7, ABCB8, ABCC5, ABCG2, ABHD17A, ABHD6, ACVR1, ACVR1B, ACVRL1, ADAM12, ADAM8, ADCY5, ADCY6, ADGRG1, ADGRG3, ADGRL2, ADGRL4, ADIPOR1, ADORA1, ADRA2A, AHNAK, AIF1L, AKR1B1, ALCAM, ALPL, AMHR2, AMIGO1, AMOTL2, ANK1, ANTXR1, ANTXR2, ANXA5, APBA1, APBB1, APC, APH1A, APLNR, AQP1, ARC, ARF6, ARHGAP44, ARHGAP45, ARHGEF2, ARHGEF9, ASIC3, ATP1B1, ATP1B4, ATP2B1, ATP2B4, ATP7B, ATP8B1, AXIN1, AX…
	GO:0001501	GO_BiologicalProcess	skeletal system development	141	2320	630	17940	22.381	4.05461e-15	1.35789e-11	[ACP2, ACVRL1, ADAMTS12, ADAMTS7, AEBP1, AES, ALPL, AMER1, ANKRD11, ASH1L, BMP1, BMP4, CCNA2, CDH11, CHRD, CHST11, CHSY1, CMKLR1, CNMD, COL11A1, COL12A1, COL14A1, COL1A1, COL1A2, COL27A1, COL5A2, COL6A1, COL6A2, COL6A3, COL7A1, CSPG4, CTC1, CTGF, CTNNB1, CTSK, CYR61, DCHS1, EFEMP1, ENG, EXT1, EXTL1, FAM20C, FBN1, FGFR1, FGFR3, FGFRL1, FLI1, FLVCR1, FRZB, FSTL1, GAMT, GJA5, GLI2, GNA11, GNAS, HEXB…
	GO:0032990	GO_BiologicalProcess	cell part morphogenesis	175	2320	844	17940	20.7346	4.08295e-15	1.36697e-11	[ABL1, ABL2, ALCAM, AMIGO1, APBB1, ARC, ARHGAP35, ARHGAP44, ARTN, ARX, BAIAP2, BAX, BOC, CAPRIN1, CCK, CDH11, CDK5, CELSR2, CELSR3, CNTN6, CNTNAP1, CORO1B, CORO1C, CPNE9, CREB1, CSF1R, CTNNA2, CTNNB1, CUX1, DBNL, DCX, DHX36, DMD, DOCK7, DOK1, DOK4, DVL3, EFNA1, EFNB1, EGFR, EGR2, ELK3, EPB41L3, EPHA5, EPHB1, EPHB3, ERBB2, EXT1, FAM129B, FBXO31, FBXW8, FLRT2, FLRT3, FN1, FYCO1, FYN, FZD4, GAB2, GF…
	GO:0048812	GO_BiologicalProcess	neuron projection morphogenesis	169	2320	805	17940	20.9938	5.27936e-15	1.767e-11	[ABL1, ABL2, ALCAM, AMIGO1, APBB1, ARC, ARHGAP35, ARHGAP44, ARTN, ARX, BAIAP2, BOC, CAPRIN1, CCK, CDH11, CDK5, CELSR2, CELSR3, CNTN6, CNTNAP1, CPNE9, CREB1, CSF1R, CTNNA2, CTNNB1, CUX1, DBNL, DCX, DHX36, DMD, DOCK7, DOK1, DOK4, DVL3, EFNA1, EFNB1, EGFR, EGR2, ELK3, EPB41L3, EPHA5, EPHB1, EPHB3, ERBB2, EXT1, FAM129B, FBXO31, FBXW8, FLRT2, FLRT3, FN1, FYCO1, FYN, FZD4, GAB2, GFRA4, GLI2, GOLGA4, GR…
	GO:0060429	GO_BiologicalProcess	epithelium development	271	2320	1494	17940	18.1392	6.32831e-15	2.11745e-11	[ABL1, ACTA2, ACVR1, ACVR1B, ACVRL1, ADAM12, ADAMTS12, ADAMTSL2, ADM, AKR1B1, AKT1, ALDH1A1, ALDH1A2, ALDOC, APC, APEH, AR, ARHGAP35, ARID1A, ARX, ASH1L, B9D1, BASP1, BAX, BMP4, BMPER, BTBD7, BTG1, CA2, CA9, CAMSAP3, CAV1, CBFB, CCM2, CCNA2, CD34, CD36, CDH5, CDK6, CEBPB, CECR2, CELSR2, CELSR3, CHRD, COL18A1, COL4A1, COL4A4, COL5A1, CORO7, CRB2, CREB1, CSF1, CSF1R, CTNNB1, CTSB, CTSH, CTSK, CYP21…
	GO:0007409	GO_BiologicalProcess	axonogenesis	131	2320	572	17940	22.9021	7.07702e-15	2.36726e-11	[ABL1, ALCAM, AMIGO1, APBB1, ARHGAP35, ARTN, ARX, BAIAP2, BOC, CCK, CDH11, CDK5, CELSR3, CNTN6, CREB1, CSF1R, CTNNA2, DCX, DOCK7, DOK1, DOK4, EFNA1, EFNB1, EGR2, ELK3, EPHA5, EPHB1, EPHB3, ERBB2, EXT1, FAM129B, FLRT2, FLRT3, FN1, FYCO1, FYN, GAB2, GFRA4, GLI2, GOLGA4, GRIN1, HDAC6, ILK, ITGB1, KRT1, LAMA2, LIMK1, LLGL1, LMNB2, LYPLA2, LZTS1, MACF1, MAP1A, MAPK7, MAPT, METRN, MMEL1, MYH10, NCAM1, …
	GO:0044432	GO_CellularComponent	endoplasmic reticulum part	290	2320	1628	19025	17.8133	7.26235e-15	2.42853e-11	[ADAMTS13, ADAMTS5, ADAMTS7, ANGPTL4, ANKRD13C, ANTXR2, APH1A, APOA1, ARNT, ARSI, ASPH, ATF6, ATP10A, ATP13A1, ATP2A3, ATP8B2, ATP8B3, AUP1, B3GAT1, B3GLCT, BACE1, BAX, BMP4, C1QTNF1, C3, CACNB1, CALU, CAMK2G, CAV1, CCNA2, CERS2, CHRDL1, CKAP4, CLN6, COL11A1, COL12A1, COL14A1, COL15A1, COL16A1, COL18A1, COL1A1, COL1A2, COL27A1, COL4A1, COL4A2, COL4A3, COL4A4, COL4A5, COL4A6, COL5A1, COL5A2, COL6A…
	GO:0042330	GO_BiologicalProcess	taxis	168	2320	803	17940	20.9215	7.81643e-15	2.61303e-11	[ADAM11, ADAM8, ADGRA2, ALCAM, APEH, APOA1, ARHGAP35, ARHGEF16, ARTN, ARX, BCAR1, BMP4, BOC, CAMK1D, CCL19, CCL2, CCL21, CCL5, CCNA2, CDK5, CELSR3, CISH, CLU, CMKLR1, CMTM7, CNOT6, CNTN1, CNTN6, CORO1B, CREB1, CSF1, CSF1R, CSF3R, CTNND1, CUL9, CXADR, CYP7B1, CYR61, DOCK2, DOK1, DOK4, DUSP12, DYSF, ECSCR, EFNA1, EFNB1, EGR2, ELK3, ENC1, EPHA5, EPHB1, EPHB3, ERBB2, EXT1, F3, FAM129B, FES, FGFR1, FL…
	GO:0042127	GO_BiologicalProcess	regulation of cell proliferation	348	2320	2047	17940	17.0005	9.68721e-15	3.23747e-11	[ABL1, ABL2, ACVR1, ACVRL1, ADAMTS1, ADGRG1, ADM, ADORA1, ADRA2A, AKR1B1, AKT1, ALDH1A2, APC, APEH, APEX1, APLNR, AQP1, AR, ARHGEF2, ARNT, ARX, ASH1L, ASPH, ATN1, ATP5MC2, ATRAID, ATXN1L, B4GALT7, BAK1, BAX, BMP1, BMP4, BTC, BTG1, CAV1, CBFA2T3, CBX8, CCK, CCL19, CCL2, CCL5, CCM2, CCNA2, CD164, CD276, CD40, CD81, CDC6, CDH11, CDK4, CDK6, CDKN2C, CDON, CEBPA, CEBPB, CERS2, CHEK1, CHRD, CHST11, CHT…
	GO:0002009	GO_BiologicalProcess	morphogenesis of an epithelium	135	2320	599	17940	22.5376	1.03899e-14	3.47128e-11	[ABL1, ACVR1, ACVRL1, ADAMTS12, ADM, AKR1B1, ALDH1A2, AR, ARHGAP35, ARID1A, BMP4, BTBD7, CA2, CA9, CAMSAP3, CCM2, CCNA2, CECR2, CELSR2, CELSR3, COL4A1, COL5A1, CORO7, CSF1, CSF1R, CTNNB1, CTSB, CTSH, CYP7B1, CYR61, DAAM1, DACT1, DCHS1, DLC1, DLG5, DVL3, EDNRA, EGFR, ENG, ETV5, FGFR1, FLRT3, FRZB, FSTL1, FZD1, FZD2, FZD4, FZD7, GAMT, GATA4, GLI2, GPC4, GPC6, HHIP, HIF1A, ID4, IGFBP5, IHH, ILK, INT…
	GO:0010594	GO_BiologicalProcess	regulation of endothelial cell migration	66	2320	211	17940	31.2796	1.14336e-14	3.81883e-11	[ABL1, ACVRL1, ADAMTS9, ADGRA2, AKT1, APC, ATP5F1B, ATP5MC2, BCAR1, BMP1, BMP4, BMPER, CD40, COX2, CTNND1, DCN, EFNA1, EMC10, ETS1, FGFR1, FLI1, FLT4, HDAC5, HDAC7, HIF1A, HMGB1, HMOX1, HSPB1, ITGB3, JCAD, KDR, KLF4, MAP3K3, MEF2C, MMRN2, NELL2, NOTCH1, NR2F2, NRP1, NRP2, NUS1, PKD1, PKD2, PLCG1, PLPP3, PPARG, PRCP, PTGS2, RHOB, RHOJ, SASH1, SEMA4A, SEMA4C, SERPINF1, SMAP2, SMOC2, SP1, SPARC, STA…
	GO:0006935	GO_BiologicalProcess	chemotaxis	167	2320	801	17940	20.8489	1.18563e-14	3.95882e-11	[ADAM11, ADAM8, ADGRA2, ALCAM, APEH, APOA1, ARHGAP35, ARHGEF16, ARTN, ARX, BCAR1, BMP4, BOC, CAMK1D, CCL19, CCL2, CCL21, CCL5, CCNA2, CDK5, CELSR3, CISH, CLU, CMKLR1, CMTM7, CNOT6, CNTN1, CNTN6, CORO1B, CREB1, CSF1, CSF1R, CSF3R, CTNND1, CUL9, CXADR, CYP7B1, CYR61, DOCK2, DOK1, DOK4, DUSP12, DYSF, ECSCR, EFNA1, EFNB1, EGR2, ELK3, ENC1, EPHA5, EPHB1, EPHB3, ERBB2, EXT1, F3, FAM129B, FES, FGFR1, FL…
	GO:1904018	GO_BiologicalProcess	positive regulation of vasculature development	71	2320	238	17940	29.8319	1.6953e-14	5.65892e-11	[ABL1, ACVRL1, ADAM12, ADM, ANGPTL4, APC, APLNR, AQP1, BMPER, BTG1, C3, CD34, CD40, CDH5, CNTN1, COX2, CTSB, CTSH, EMC10, ENG, ETS1, F3, FLI1, GAMT, GATA4, HDAC7, HIF1A, HIPK1, HIPK2, HMGB1, HMOX1, HSPB1, ITGB1, ITGB2, JAK1, JCAD, JMJD8, KDR, KLF4, MAP3K3, MYDGF, NOTCH1, NRP1, PAK4, PBK, PDGFD, PIK3R6, PKD1, PKD2, PLCG1, PRKCB, PTGS2, RAMP2, RAPGEF3, RHOB, RHOJ, RUNX1, SASH1, SEMA4C, SMAD1, SMAP2…
	GO:0032268	GO_BiologicalProcess	regulation of cellular protein metabolic process	492	2320	3130	17940	15.7188	1.70769e-14	5.69856e-11	[A2M, ABCA2, ABCA7, ABL1, ACVR1, ACVR1B, ACVRL1, ADAM11, ADAM12, ADAM8, ADORA1, ADRA2A, AGO1, AGO4, AKR1B1, AKT1, ALAD, AMER1, ANKIB1, ANTXR1, APC, APEH, APEX1, APLNR, APOA1, AQP1, AR, ARC, ARHGEF2, ARNT, ARTN, ASH1L, ASPH, ATN1, ATP13A2, ATP2B4, ATRAID, AVPI1, AXIN1, AXL, BAG4, BAK1, BAX, BCOR, BMP4, BMPER, BRD4, C1QTNF1, C3, CACTIN, CAMKK2, CAPRIN1, CASC3, CASP9, CAV1, CBFA2T3, CBL, CBX8, CCK, …
	GO:0061458	GO_BiologicalProcess	reproductive system development	128	2320	560	17940	22.8571	1.86321e-14	6.21567e-11	[ADAM15, ADAM19, ADAMTS1, ADGRG1, ADM, AGO4, AKR1B1, AKT1, AMHR2, AR, ARID1A, ARNT, ASH1L, AXL, BAK1, BASP1, BAX, BMP4, CASP2, CBL, CCNA2, CDH11, CEBPA, CEBPB, CORO7, COX2, CRIP1, CRIP2, CSRP1, CTNNB1, CTSB, CTSH, CYP7B1, CYR61, DAZAP1, DCN, DEDD, DNAJA1, EGFR, EGLN1, FANCA, FBXW8, FNDC3A, FOXO3, FSTL1, FZD4, GATA4, GLI1, GLI2, HIF1A, HS6ST1, HTRA1, ID4, IGF1, IGF2, INHA, INHBB, KDM5A, KMT2D, KRT…
	GO:0042060	GO_BiologicalProcess	wound healing	150	2320	697	17940	21.5208	1.94056e-14	6.47177e-11	[A2M, ACTG1, ACVRL1, ADAM15, ADAMTS13, ADRA2A, AK3, ANXA5, ARHGAP35, ARNT, AXL, BCL9, BLOC1S3, BMP1, C1QTNF1, CAV1, CBX5, CCNA2, CD34, CD36, CD40, CNN2, CNTN1, COL1A1, COL1A2, COL5A1, CORO1B, CSRP1, CYR61, DCN, DMD, DOCK9, DSP, DST, DYSF, EGFR, ELK3, ENTPD1, ENTPD2, EPHB1, ERBB2, ETS1, F3, F5, FBLN1, FLI1, FN1, FYN, FZD7, GATA4, GATA5, GGCX, GNA11, GNAS, GSN, HHIP, HIF1A, HMGB1, HMOX1, HPS4, HSPB…
	GO:0001932	GO_BiologicalProcess	regulation of protein phosphorylation	316	2320	1826	17940	17.3056	2.01176e-14	6.7072e-11	[ABCA2, ABCA7, ABL1, ACVR1, ACVR1B, ACVRL1, ADAM11, ADAM12, ADAM8, ADORA1, ADRA2A, AKR1B1, AKT1, APC, APEH, APEX1, APLNR, APOA1, AR, ARHGEF2, ARTN, ASH1L, ATN1, ATP2B4, AVPI1, AXIN1, AXL, BAG4, BAK1, BAX, BMP4, BMPER, BRD4, C1QTNF1, C3, CACTIN, CAMKK2, CAV1, CBL, CCK, CCL19, CCL2, CCL21, CCL5, CCM2, CCNA2, CCNL1, CCNT1, CCNY, CCNYL1, CD36, CD40, CD81, CDC6, CDH11, CDK12, CDK5, CDK5R2, CDKN2C, CDO…
	GO:0005783	GO_CellularComponent	endoplasmic reticulum	377	2320	2271	19025	16.6006	2.19902e-14	7.32934e-11	[ADAMTS13, ADAMTS5, ADAMTS7, ADAMTS9, ADORA1, AHCYL2, ANGPTL4, ANK1, ANKRD13C, ANTXR1, ANTXR2, APEX1, APH1A, APMAP, APOA1, ARC, ARNT, ARSI, ASPH, ASS1, ATF6, ATP10A, ATP13A1, ATP2A3, ATP8B1, ATP8B2, ATP8B3, AUP1, B3GAT1, B3GLCT, BACE1, BACE2, BAIAP2, BAK1, BAX, BMP4, C1QTNF1, C3, CACNA2D1, CACNB1, CALU, CAMK2G, CAV1, CAVIN1, CCDC3, CCNA2, CERS2, CHRDL1, CKAP4, CLN6, CLU, CNPY2, COL11A1, COL12A1, …
	GO:0042641	GO_CellularComponent	actomyosin	41	2320	98	19025	41.8367	2.26715e-14	7.55413e-11	[ABLIM3, ACTA1, ACTN1, CDC42BPB, CNN2, CORO1B, CYBA, DAAM1, DBN1, FHOD1, FN1, FSCN1, ILK, LCP1, LURAP1, MST1R, MYH10, MYH9, MYL9, MYLK, MYO18A, NOX4, PDLIM4, PDLIM7, PGM5, PRG4, PTMA, PXDN, PXN, SEPT11, SEPT7, SEPT9, SHROOM4, SIPA1L3, STX1A, SYNPO2, TPM1, TPM3, TPM4, UNC13D, WDR1]
	GO:0044093	GO_BiologicalProcess	positive regulation of molecular function	368	2320	2206	17940	16.6818	2.34623e-14	7.8153e-11	[A2M, ABL1, ABL2, ACVR1, ADAM11, ADAM12, ADAM8, ADORA1, ADRA2A, AGAP3, AGFG2, AGRN, AKR1B1, AKR1B10, AKT1, ALDH1A1, ALDOC, ANTXR1, APC, APEX1, APH1A, APOA1, AR, ARAP1, ARAP3, ARC, ARHGAP1, ARHGAP20, ARHGAP23, ARHGAP26, ARHGAP27, ARHGAP35, ARHGAP44, ARHGAP45, ARHGAP6, ARHGDIG, ARHGEF1, ARHGEF10L, ARHGEF16, ARHGEF2, ARHGEF6, ARTN, ASAP3, ASPH, ATP1B1, ATP2B4, AVPI1, AXIN1, BAK1, BAX, BMP4, CACNA2D1…
	GO:0048608	GO_BiologicalProcess	reproductive structure development	127	2320	555	17940	22.8829	2.43859e-14	8.12051e-11	[ADAM15, ADAM19, ADAMTS1, ADGRG1, ADM, AGO4, AKR1B1, AKT1, AMHR2, AR, ARID1A, ARNT, ASH1L, AXL, BAK1, BASP1, BAX, BMP4, CASP2, CBL, CCNA2, CDH11, CEBPA, CEBPB, CORO7, COX2, CRIP1, CRIP2, CSRP1, CTNNB1, CTSB, CTSH, CYP7B1, CYR61, DAZAP1, DCN, DEDD, DNAJA1, EGFR, EGLN1, FANCA, FBXW8, FNDC3A, FOXO3, FSTL1, FZD4, GATA4, GLI1, GLI2, HIF1A, HS6ST1, HTRA1, ID4, IGF1, IGF2, INHA, INHBB, KDM5A, KMT2D, KRT…
	GO:0015629	GO_CellularComponent	actin cytoskeleton	139	2320	630	19025	22.0635	2.89233e-14	9.62857e-11	[ABL1, ABL2, ABLIM3, ACTA1, ACTA2, ACTG1, ACTN1, ADAM8, AFAP1, AFAP1L1, AHNAK, AIF1L, ANGPTL4, APBB3, APC, APEX1, ARC, ARHGAP35, ARHGAP6, ARHGEF2, ARPC1B, BAIAP2, BCAR1, BRD4, CAP1, CCDC102A, CDC42BPB, CDC42EP4, CNN2, CORO1B, CORO1C, CROCC, CTNNA2, CTNND1, CTTNBP2NL, CYBA, DAAM1, DAPK3, DBN1, DBNL, DCTN1, DCTN2, DDR2, DHX9, DLC1, DPYSL3, DUSP7, FGR, FHOD1, FLOT2, FMNL3, FN1, FSCN1, FYB1, FYN, GNG…
	GO:0044420	GO_CellularComponent	extracellular matrix component	30	2320	57	19025	52.6316	3.76716e-14	1.25371e-10	[ADAMTS10, COL11A1, COL12A1, COL14A1, COL15A1, COL1A1, COL1A2, COL27A1, COL4A1, COL4A2, COL4A3, COL4A4, COL4A5, COL4A6, COL5A1, COL5A2, COL7A1, COL8A1, CSPG4, ELN, EMILIN1, FBLN1, FBN1, LAMA5, LAMC2, LMNB2, LTBP1, LUM, MFAP2, TNC]
	GO:1905114	GO_BiologicalProcess	cell surface receptor signaling pathway involved in cell-cell signaling	145	2320	673	17940	21.5453	4.87063e-14	1.62046e-10	[ABL1, ADORA1, AES, AGO1, AGO4, AKT1, AMER1, AMER3, AMOTL2, APC, AXIN1, AXL, BAIAP2, BCL7B, BCL9, BMP1, BMP4, C3, CACNB3, CAV1, CBFB, CCNY, CDK5, CELSR2, CELSR3, CHD8, COL1A1, CPE, CPZ, CSNK1A1, CTNNB1, CTNND1, DAAM1, DACT1, DACT2, DAPK3, DKK3, DVL3, EGFR, FAM53B, FERMT1, FOXO1, FOXO3, FRZB, FSTL1, FZD1, FZD10, FZD2, FZD4, FZD7, GAMT, GLI1, GLI2, GLRA4, GNAO1, GPC4, GPC6, GRIN1, GRK6, HIC1, IGFBP…
	GO:0007267	GO_BiologicalProcess	cell-cell signaling	329	2320	1933	17940	17.0202	5.14771e-14	1.71213e-10	[ABHD6, ABL1, ADAM11, ADCY5, ADGRG1, ADM, ADORA1, ADRA2A, AES, AGO1, AGO4, AKR1B1, AKT1, AMER1, AMER3, AMOTL2, ANXA5, APBA1, APBA3, APC, APEX1, AR, ARC, ASH1L, AXIN1, AXL, BACE1, BAIAP2, BCL7B, BCL9, BMP1, BMP4, BSN, C1QA, C1QTNF1, C3, CA2, CACNA2D1, CACNA2D2, CACNB1, CACNB3, CAMK2G, CAV1, CBFB, CCL21, CCL5, CCM2, CCNY, CD200R1, CD34, CD36, CDH11, CDK5, CELSR2, CELSR3, CHD8, CHRM2, CLU, COL1A1, C…
	GO:0042325	GO_BiologicalProcess	regulation of phosphorylation	332	2320	1955	17940	16.9821	5.1933e-14	1.72677e-10	[ABCA2, ABCA7, ABL1, ACVR1, ACVR1B, ACVRL1, ADAM11, ADAM12, ADAM8, ADORA1, ADRA2A, AKR1B1, AKT1, APC, APEH, APEX1, APLNR, APOA1, AR, ARHGEF2, ARNT, ARTN, ASH1L, ATN1, ATP2B4, AVPI1, AXIN1, AXL, BAG4, BAK1, BAX, BMP4, BMPER, BRD4, C1QTNF1, C3, CACTIN, CAMKK2, CAV1, CBFA2T3, CBL, CCK, CCL19, CCL2, CCL21, CCL5, CCM2, CCNA2, CCNL1, CCNT1, CCNY, CCNYL1, CD36, CD40, CD81, CDC6, CDH11, CDK12, CDK5, CDK5…
	GO:0045597	GO_BiologicalProcess	positive regulation of cell differentiation	228	2320	1224	17940	18.6274	6.93305e-14	2.30455e-10	[ABL1, ABL2, ACVR1, ACVR1B, ACVRL1, ADAM8, ADAMTS20, ADAMTS9, ADM, AKR1B1, AKT1, AMIGO1, APBB1, APEX1, APOA1, AR, ARHGAP35, ARHGEF2, ARNT, ASH1L, ASXL2, ATRAID, AXL, BAIAP2, BMP4, BOC, BTC, BTG1, C3, CA2, CAMK1D, CAPRIN1, CBFB, CCDC3, CCL19, CCNA2, CD34, CD36, CDH5, CDON, CEBPA, CEBPB, CMKLR1, CNOT6, CNTN1, COL1A1, COX2, CPNE9, CRB2, CREB1, CRTC1, CSF1, CTGF, CTNNA2, CTNNB1, CUX1, CYR61, DDR2, DH…
	GO:0009725	GO_BiologicalProcess	response to hormone	239	2320	1303	17940	18.3423	9.28845e-14	3.08655e-10	[ABCA2, ABCA3, ACTA1, ADAM12, ADCY5, ADCY6, ADIPOR1, ADM, ADRA2A, AGRN, AKR1B1, AKT1, ALAD, ALDH1A2, ALPL, ANXA5, APC, APEX1, AQP1, AR, ARID1A, ARPC1B, ARTN, ASS1, ATN1, ATP2B1, AXIN1, BAIAP2, BCAR1, BMP1, BMP4, BTG1, C1QTNF1, C3, CA2, CA9, CACNA1H, CASP9, CAV1, CBFB, CBL, CBX8, CCL19, CCL21, CCNA2, CDC6, CDH11, CDK4, CHRM2, CISH, COL1A1, CORO7, COX2, CREB1, CSK, CTGF, CTNNB1, CTNND1, CTSB, CTSH,…
	GO:0043009	GO_BiologicalProcess	chordate embryonic development	152	2320	723	17940	21.0235	9.54264e-14	3.17007e-10	[ABL1, ACVR1, ACVR1B, ACVRL1, ADM, AKR1B1, AKT1, ALDH1A2, ANKRD11, APBA1, APBA3, AR, ARHGAP35, ARID1A, ARNT, ARTN, B9D1, BMP4, BYSL, CCM2, CCNA2, CEBPA, CEBPB, CECR2, CHD8, CHEK1, CHRD, CHST11, COL11A1, COL1A1, CRB2, CTNNB1, CYR61, DACT1, DCHS1, DLC1, DNAJA1, DVL3, ECE1, EDNRA, EGFR, EGLN1, EXT1, FBXW8, FGFR1, FKBP8, FLVCR1, FSTL1, FZD1, FZD2, GLI2, GNAS, HIF1A, HOXB3, HS6ST1, IGF1, IGF2, IHH, IT…
	GO:0001649	GO_BiologicalProcess	osteoblast differentiation	74	2320	262	17940	28.2443	1.16939e-13	3.88355e-10	[ACVR1, AKT1, ALPL, ALYREF, ATP5F1B, ATRAID, BMP4, CBFB, CCNA2, CDK6, CEBPA, CEBPB, CHRD, CLEC5A, CNOT6, COL1A1, COL6A1, CREB3L1, CTNNB1, CYR61, DCHS1, DDR2, DDX5, DHX9, DKK3, FAM20C, FHL2, FSTL1, FZD1, GAMT, GLI1, GLI2, GNAS, HDAC7, HNRNPU, ID2, ID3, ID4, IGF1, IGF2, IGFBP5, IHH, IL6R, ILK, ITGA11, JUND, LEF1, LIMD1, MEF2C, MEF2D, MRC2, NOTCH1, NRP1, OPRD1, PAN2, PDLIM7, PKD1, POSTN, RASSF2, RPL…
	GO:0010605	GO_BiologicalProcess	negative regulation of macromolecule metabolic process	500	2320	3229	17940	15.4847	1.45367e-13	4.82619e-10	[A2M, ABCA2, ABCA7, ABL1, ABL2, ACACB, ACVR1, ACVR1B, ACVRL1, AEBP1, AES, AGO1, AGO4, AKR1B1, AKT1, ALAD, ANGPTL4, ANTXR1, APBB1, APC, APEX1, AQP1, AR, ARC, ARHGAP35, ARID1A, ARID5A, ARTN, ARX, ASH1L, ATN1, ATP13A2, ATP2B4, ATP8B1, ATRAID, ATXN1L, BACE2, BAK1, BASP1, BAX, BAZ2A, BCOR, BEND3, BMP4, BRI3, C3, CACTIN, CAPRIN1, CASC3, CAV1, CBFA2T3, CBFB, CBL, CBX3, CBX4, CBX5, CBX8, CC2D1A, CCL2, CC…
	KEGG:04512	KEGG	ECM-receptor interaction	36	2320	82	7454	43.9024	1.46039e-13	4.84705e-10	[AGRN, CD36, COL1A1, COL1A2, COL4A1, COL4A2, COL4A3, COL4A4, COL4A5, COL4A6, COL6A1, COL6A2, COL6A3, FN1, HSPG2, ITGA1, ITGA10, ITGA11, ITGA2, ITGA3, ITGA8, ITGAV, ITGB1, ITGB3, LAMA2, LAMA5, LAMC2, LAMC3, SV2A, THBS1, THBS2, THBS3, TNC, TNXB, VTN, VWF]
	GO:1901701	GO_BiologicalProcess	cellular response to oxygen-containing compound	255	2320	1419	17940	17.9704	1.61454e-13	5.35704e-10	[ABL1, ABL2, ADAM12, ADAM15, ADAMTS13, ADCY5, ADCY6, ADIPOR1, ADRA2A, AGAP3, AGRN, AKR1B1, AKT1, ALDH1A2, ANKZF1, ANXA5, APC, APEX1, AQP1, AR, ARHGEF2, ASS1, ATN1, ATP2B1, ATP2B4, AXL, BACE1, BAIAP2, BCAR1, CA2, CACNA2D1, CACNB1, CACTIN, CAMKK2, CASP9, CASTOR1, CAV1, CBX8, CCL2, CCL5, CCNA2, CD14, CD36, CD40, CDC6, CDH11, CDK19, CDK4, CDK5, CEBPB, CHMP1B, CHRM2, CISH, CLP1, CLU, COL16A1, COL1A1, …
	GO:0051174	GO_BiologicalProcess	regulation of phosphorus metabolic process	362	2320	2191	17940	16.5221	1.74687e-13	5.79437e-10	[ABCA2, ABCA7, ABL1, ACVR1, ACVR1B, ACVRL1, ADAM11, ADAM12, ADAM8, ADORA1, ADRA2A, AKR1B1, AKT1, APC, APEH, APEX1, APLNR, APOA1, AR, ARHGEF2, ARNT, ARTN, ASH1L, ATN1, ATP2B4, AVPI1, AXIN1, AXL, BAG4, BAK1, BAX, BEND3, BMP4, BMPER, BRD4, C1QTNF1, C3, CACTIN, CAMKK2, CAMSAP3, CAV1, CBFA2T3, CBL, CCK, CCL19, CCL2, CCL21, CCL5, CCM2, CCNA2, CCNL1, CCNT1, CCNY, CCNYL1, CD36, CD40, CD81, CDC6, CDH11, C…
	GO:0051246	GO_BiologicalProcess	regulation of protein metabolic process	525	2320	3427	17940	15.3195	1.81747e-13	6.02673e-10	[A2M, ABCA2, ABCA7, ABL1, ACVR1, ACVR1B, ACVRL1, ADAM11, ADAM12, ADAM8, ADORA1, ADRA2A, AGO1, AGO4, AKR1B1, AKT1, ALAD, AMER1, ANKIB1, ANTXR1, APBB1, APC, APEH, APEX1, APLNR, APOA1, AQP1, AR, ARC, ARHGEF2, ARNT, ARTN, ASH1L, ASPH, ATN1, ATP13A2, ATP2B4, ATRAID, AVPI1, AXIN1, AXL, BACE2, BAG4, BAK1, BAX, BCOR, BMP4, BMPER, BRD4, BRI3, C1QA, C1QB, C1QC, C1QTNF1, C1R, C1S, C3, C8G, CACTIN, CAMKK2, C…
	GO:0019220	GO_BiologicalProcess	regulation of phosphate metabolic process	361	2320	2189	17940	16.4915	2.26831e-13	7.51945e-10	[ABCA2, ABCA7, ABL1, ACVR1, ACVR1B, ACVRL1, ADAM11, ADAM12, ADAM8, ADORA1, ADRA2A, AKR1B1, AKT1, APC, APEH, APEX1, APLNR, APOA1, AR, ARHGEF2, ARNT, ARTN, ASH1L, ATN1, ATP2B4, AVPI1, AXIN1, AXL, BAG4, BAK1, BAX, BEND3, BMP4, BMPER, BRD4, C1QTNF1, C3, CACTIN, CAMKK2, CAMSAP3, CAV1, CBFA2T3, CBL, CCK, CCL19, CCL2, CCL21, CCL5, CCM2, CCNA2, CCNL1, CCNT1, CCNY, CCNYL1, CD36, CD40, CD81, CDC6, CDH11, C…
	GO:0198738	GO_BiologicalProcess	cell-cell signaling by wnt	124	2320	555	17940	22.3423	2.3475e-13	7.7796e-10	[ABL1, AES, AGO1, AGO4, AMER1, AMER3, AMOTL2, APC, AXIN1, AXL, BCL7B, BCL9, BMP1, CAV1, CBFB, CCNY, CELSR2, CELSR3, CHD8, COL1A1, CPE, CPZ, CSNK1A1, CTNNB1, CTNND1, DAAM1, DACT1, DACT2, DAPK3, DKK3, DVL3, EGFR, FAM53B, FERMT1, FOXO1, FOXO3, FRZB, FSTL1, FZD1, FZD10, FZD2, FZD4, FZD7, GAMT, GLI1, GNAO1, GPC4, GPC6, GRK6, HIC1, IGFBP4, ILK, ITGA3, KLF4, KREMEN1, LDB1, LEF1, LGR5, LIMD1, LRP1, LZTS2…
	GO:0031252	GO_CellularComponent	cell leading edge	118	2320	518	19025	22.7799	2.59482e-13	8.59664e-10	[ABCA7, ABL1, ABLIM3, ACTA1, ACTA2, ACTN1, ADORA1, AIF1L, ANK1, ANTXR1, APBB1, APC, APEX1, ARAP3, ARF6, ARFIP2, ARHGAP44, ARHGAP45, ARHGEF2, ARHGEF6, ASAP3, ATP2B1, BAIAP2, BCAR1, CD36, CDC42BPB, CDK5, CDK6, CORO1B, CORO1C, CSPG4, CTNNA2, CTNNB1, CTNND1, DBNL, DLC1, DMD, DPYSL3, DST, DUSP7, DYSF, EPB41L3, EPS8, EPS8L2, FAT1, FERMT1, FGD5, FGR, FLOT2, FSCN1, FYCO1, FYN, GABRA3, GABRG1, GNAS, GSN, …
	GO:0001701	GO_BiologicalProcess	in utero embryonic development	101	2320	417	17940	24.2206	2.85322e-13	9.44985e-10	[ACVR1, ACVR1B, ACVRL1, ADM, AKR1B1, AKT1, ANKRD11, APBA1, APBA3, AR, ARNT, ARTN, B9D1, BYSL, CCM2, CCNA2, CEBPA, CEBPB, CHD8, CHEK1, CTNNB1, CYR61, DNAJA1, EDNRA, EGFR, EGLN1, FBXW8, FGFR1, FLVCR1, GLI2, HIF1A, HS6ST1, IGF1, IGF2, IHH, ITGB1, KAT2A, KIDINS220, KLF2, KRT19, KRT8, LEF1, MAFF, MBNL1, MDFI, MED1, MGAT1, MSH2, MYH10, MYH9, NCOA1, ND4, NOTCH1, NR2F2, NRBP1, OCRL, PALB2, PCDH12, PKD1, …
	GO:0048732	GO_BiologicalProcess	gland development	132	2320	604	17940	21.8543	3.00667e-13	9.9551e-10	[ABL1, AK3, AKR1B1, AKT1, ALDH1A2, APEH, APOA1, AR, ARF6, ARHGAP35, ASH1L, ASS1, ATN1, ATP7B, BAX, BMP4, BTBD7, CAV1, CEBPA, CEBPB, CORO7, COX2, CREB1, CRIP1, CRIP2, CSF1, CSF1R, CSRP1, CTC1, CTNNB1, CYP21A2, CYP7B1, DKK3, DUOX2, EGFR, EPHB3, ETS1, ETV5, FA2H, FAAH, FGFR1, FLI1, FPGS, FRZB, FSTL1, GLI1, GLI2, HIF1A, HMOX1, HOXB3, ID2, ID4, IGF2, IGFBP5, IGSF3, IHH, INTS3, IQGAP3, ITGA2, LAMA5, LB…
	GO:0001655	GO_BiologicalProcess	urogenital system development	102	2320	425	17940	24	3.16832e-13	1.04871e-09	[ACTA2, ADAMTS1, AKR1B1, ALDH1A2, AMER1, APH1A, AR, ASS1, BASP1, BAX, BMP4, BMPER, CA2, CASP9, CD34, COL4A1, COL4A3, COL4A4, CORO7, CRIP1, CRIP2, CSRP1, CTNNB1, CTSB, CTSH, CYP7B1, DACT2, DCHS1, DCN, DLG5, EPHB3, FBN1, FGFR1, FRZB, FSTL1, GAMT, GLI1, GLI2, GLIS2, HYAL2, ID2, ID3, ID4, IGFBP7, ILK, ITGA3, ITGA8, KCNJ8, KLF15, LAMA5, LGR5, LMNB2, LZTS2, MEF2C, NID1, NOTCH1, NPHP3, NRP1, PBX1, PCSK9…
	GO:0009792	GO_BiologicalProcess	embryo development ending in birth or egg hatching	154	2320	744	17940	20.6989	3.20697e-13	1.06119e-09	[ABL1, ACVR1, ACVR1B, ACVRL1, ADM, AKR1B1, AKT1, ALDH1A2, ANKRD11, APBA1, APBA3, AR, ARHGAP35, ARID1A, ARNT, ARTN, B9D1, BMP4, BYSL, CAMSAP3, CCM2, CCNA2, CEBPA, CEBPB, CECR2, CHD8, CHEK1, CHRD, CHST11, COL11A1, COL1A1, CRB2, CTNNB1, CYR61, DACT1, DCHS1, DLC1, DNAJA1, DVL3, ECE1, EDNRA, EGFR, EGLN1, EXT1, FBXW8, FGFR1, FKBP8, FLVCR1, FSTL1, FZD1, FZD2, GLI2, GNAS, HIF1A, HOXB3, HS6ST1, IGF1, IGF2…
	GO:0032432	GO_CellularComponent	actin filament bundle	37	2320	88	19025	42.0455	3.45391e-13	1.14255e-09	[ABLIM3, ACTA1, ACTN1, CNN2, CORO1B, CYBA, DAAM1, FHOD1, FN1, FSCN1, ILK, LCP1, MARCKS, MST1R, MYH10, MYH9, MYL9, MYLK, NOX4, PDLIM4, PDLIM7, PGM5, PRG4, PTMA, PXDN, PXN, RFLNB, SEPT11, SEPT7, SEPT9, SHROOM4, SIPA1L3, SYNPO2, TPM1, TPM3, TPM4, UNC13D]
	GO:0016055	GO_BiologicalProcess	Wnt signaling pathway	123	2320	552	17940	22.2826	3.50993e-13	1.16073e-09	[ABL1, AES, AGO1, AGO4, AMER1, AMER3, AMOTL2, APC, AXIN1, AXL, BCL7B, BCL9, BMP1, CAV1, CBFB, CCNY, CELSR2, CELSR3, CHD8, COL1A1, CPE, CPZ, CSNK1A1, CTNNB1, CTNND1, DAAM1, DACT1, DACT2, DAPK3, DKK3, DVL3, EGFR, FAM53B, FERMT1, FOXO1, FOXO3, FRZB, FSTL1, FZD1, FZD10, FZD2, FZD4, FZD7, GAMT, GLI1, GNAO1, GPC4, GPC6, GRK6, HIC1, IGFBP4, ILK, ITGA3, KLF4, KREMEN1, LDB1, LEF1, LGR5, LIMD1, LRP1, LZTS2…
	GO:0097517	GO_CellularComponent	contractile actin filament bundle	35	2320	80	19025	43.75	3.60415e-13	1.19153e-09	[ABLIM3, ACTA1, ACTN1, CNN2, CORO1B, CYBA, DAAM1, FHOD1, FN1, FSCN1, ILK, LCP1, MST1R, MYH10, MYH9, MYL9, MYLK, NOX4, PDLIM4, PDLIM7, PGM5, PRG4, PTMA, PXDN, PXN, SEPT11, SEPT7, SEPT9, SHROOM4, SIPA1L3, SYNPO2, TPM1, TPM3, TPM4, UNC13D]
	GO:0001725	GO_CellularComponent	stress fiber	35	2320	80	19025	43.75	3.60415e-13	1.19153e-09	[ABLIM3, ACTA1, ACTN1, CNN2, CORO1B, CYBA, DAAM1, FHOD1, FN1, FSCN1, ILK, LCP1, MST1R, MYH10, MYH9, MYL9, MYLK, NOX4, PDLIM4, PDLIM7, PGM5, PRG4, PTMA, PXDN, PXN, SEPT11, SEPT7, SEPT9, SHROOM4, SIPA1L3, SYNPO2, TPM1, TPM3, TPM4, UNC13D]
	GO:0071944	GO_CellularComponent	cell periphery	909	2320	6521	19025	13.9396	3.73262e-13	1.23363e-09	[ABCA2, ABCA3, ABCA7, ABCB8, ABCC5, ABCG2, ABHD17A, ABHD6, ACP2, ACTG1, ACTN1, ACVR1, ACVR1B, ACVRL1, ADAM11, ADAM12, ADAM15, ADAM19, ADAM8, ADCY5, ADCY6, ADGRA2, ADGRG1, ADGRG3, ADGRL2, ADGRL4, ADIPOR1, ADORA1, ADRA2A, AES, AGAP3, AGRN, AHNAK, AIF1L, AKR1B1, AKT1, ALCAM, ALPL, AMER1, AMER3, AMHR2, AMIGO1, AMOTL2, ANGPTL4, ANK1, ANKRD11, ANKRD13B, ANKRD13D, ANTXR1, ANTXR2, ANXA5, APBA1, APBA3, AP…
	GO:0009892	GO_BiologicalProcess	negative regulation of metabolic process	535	2320	3515	17940	15.2205	3.83589e-13	1.26738e-09	[A2M, ABCA2, ABCA7, ABHD6, ABL1, ABL2, ACACB, ACVR1, ACVR1B, ACVRL1, ADAMTS5, ADORA1, ADRA2A, AEBP1, AES, AGO1, AGO4, AKR1B1, AKT1, ALAD, ALDH1A1, ALDOC, ANGPTL4, ANTXR1, APBB1, APC, APEH, APEX1, AQP1, AR, ARC, ARHGAP35, ARID1A, ARID5A, ARTN, ARX, ASH1L, ATN1, ATP13A2, ATP2B4, ATP8B1, ATRAID, ATXN1L, BACE2, BAG4, BAK1, BASP1, BAX, BAZ2A, BCOR, BEND3, BMP4, BRI3, C3, CACTIN, CAMSAP3, CAPRIN1, CASC…
	KEGG:05165	KEGG	Human papillomavirus infection	87	2320	339	7454	25.6637	4.24368e-13	1.40169e-09	[AKT1, APC, AXIN1, BAK1, BAX, CCNA2, CDK4, CDK6, COL1A1, COL1A2, COL4A1, COL4A2, COL4A3, COL4A4, COL4A5, COL4A6, COL6A1, COL6A2, COL6A3, CREB1, CREB3L1, CSNK1A1, CTNNB1, DVL3, EGFR, FN1, FOXO1, FZD1, FZD10, FZD2, FZD4, FZD7, GNAS, HDAC5, HDAC6, HDAC7, IKBKE, IKBKG, ITGA1, ITGA10, ITGA11, ITGA2, ITGA3, ITGA8, ITGAV, ITGB1, ITGB3, JAK1, LAMA2, LAMA5, LAMC2, LAMC3, LFNG, LLGL1, MAML1, MAP2K2, NOTCH1…
	GO:0051247	GO_BiologicalProcess	positive regulation of protein metabolic process	348	2320	2104	17940	16.5399	4.41826e-13	1.45891e-09	[ABCA7, ABL1, ACVR1, ACVR1B, ACVRL1, ADAM11, ADAM12, ADAM8, ADORA1, ADRA2A, AKR1B1, AKT1, AMER1, ANKIB1, ANTXR1, APC, APEX1, APLNR, AR, ARHGEF2, ARNT, ARTN, ASPH, ATP2B4, AVPI1, AXIN1, AXL, BAG4, BAK1, BAX, BMP4, BMPER, BRD4, C1QTNF1, C3, CAMKK2, CASP9, CAV1, CBFA2T3, CCK, CCL19, CCL2, CCL21, CCL5, CCM2, CCNA2, CCNL1, CCNT1, CCNY, CCNYL1, CD276, CD36, CD40, CD81, CDC6, CDH11, CDK4, CDK5, CDK5R2, …
	GO:0006915	GO_BiologicalProcess	apoptotic process	393	2320	2437	17940	16.1264	4.70313e-13	1.5525e-09	[ABL1, ACTN1, ACVR1, ACVR1B, ADAM8, ADAMTS20, ADM, ADORA1, AES, AGO4, AKR1B1, AKT1, ALDH1A2, ANGPTL4, ANKRD13C, ANXA5, APBB1, APC, APEX1, AQP1, AR, ARC, ARF6, ARHGEF1, ARHGEF16, ARHGEF17, ARHGEF2, ARHGEF6, ARHGEF9, ARTN, ASH1L, ATF6, ATN1, AXIN1, AXL, BABAM2, BACE1, BAG4, BAK1, BAX, BCAR1, BCL7B, BMP4, BRI3, BTC, BTG1, C3, CADM1, CAMK1D, CAP1, CASP2, CASP9, CAV1, CBL, CBX4, CBX8, CCK, CCL19, CCL2…
	GO:0033554	GO_BiologicalProcess	cellular response to stress	386	2320	2386	17940	16.1777	4.80579e-13	1.58591e-09	[ABL1, ADAM8, ADM, AGAP3, AKR1B1, AKT1, ALPL, ANAPC1, ANGPTL4, ANKZF1, ANTXR1, APBB1, APC, APEX1, APOA1, AQP1, ARC, ARHGEF10L, ARHGEF2, ARHGEF6, ARID3A, ARNT, ARTN, ASS1, ATF6, ATP13A2, AUP1, AXIN1, AXL, BABAM2, BAG4, BAK1, BAX, BRD4, C3, CA2, CA9, CAMKK2, CASP2, CASP9, CAV1, CBL, CBX3, CBX5, CBX8, CCL19, CCL2, CCL21, CCM2, CCNA2, CCNY, CD34, CD36, CDH11, CDK6, CDKN2AIP, CEBPB, CEP164, CERS2, CHE…
	GO:0051241	GO_BiologicalProcess	negative regulation of multicellular organismal process	266	2320	1513	17940	17.581	6.04016e-13	1.99265e-09	[ABHD6, ACVRL1, ADAMTS12, ADAMTS5, ADAMTS7, ADAMTS9, ADCY6, ADGRG1, ADIPOR1, ADM, ADORA1, AGO1, ALDH1A1, ALDOC, ANXA5, APC, APOA1, ARC, ARF6, ARHGEF2, ASH1L, ASPN, ATN1, ATP2B4, AXL, BCOR, BMP4, BPI, BRI3, C1QC, C1QTNF1, CACNB3, CACTIN, CBFB, CCK, CD200R1, CD34, CDH11, CDK5, CDK6, CERS2, CHRD, CHSY1, CMKLR1, CNMD, CNOT6, COL4A2, COL4A3, COL5A1, COL5A2, CORO1C, COX2, CREB3L1, CSK, CTNNB1, CTSK, CX…
	GO:1901576	GO_BiologicalProcess	organic substance biosynthetic process	959	2320	6956	17940	13.7867	7.3996e-13	2.44039e-09	[ABCA2, ABCA7, ABCC5, ABHD17A, ABHD6, ABL1, ABL2, ABLIM3, ACACB, ACTA2, ACTG1, ACTN1, ACVR1, ACVR1B, ACVRL1, ADAM8, ADCY5, ADCY6, ADGRG3, ADIPOR1, ADM, ADRA2A, AEBP1, AES, AFF4, AFMID, AGO1, AGO4, AGRN, AK3, AKNA, AKR1B1, AKT1, ALAD, ALDH1A1, ALDH1A2, ALDH4A1, ALDOC, ALPK3, ALYREF, AMHR2, AMPD2, ANGPTL4, ANKRD13C, ANKRD17, ANTXR1, APBB1, APBB3, APC, APEH, APEX1, APOA1, AR, ARF3, ARHGAP35, ARHGEF1…
	GO:0031324	GO_BiologicalProcess	negative regulation of cellular metabolic process	481	2320	3112	17940	15.4563	7.6991e-13	2.53839e-09	[A2M, ABCA7, ABL1, ABL2, ACACB, ACVR1, ACVRL1, AEBP1, AES, AGO1, AGO4, AKR1B1, AKT1, ALAD, ANGPTL4, ANTXR1, APBB1, APC, APEH, APEX1, AQP1, AR, ARC, ARHGAP35, ARID1A, ARID5A, ARTN, ARX, ASH1L, ATN1, ATP13A2, ATP2B4, ATP8B1, ATRAID, ATXN1L, BACE2, BAG4, BAK1, BASP1, BAX, BAZ2A, BCOR, BEND3, BMP4, BRI3, C3, CACTIN, CAMSAP3, CAPRIN1, CAV1, CBFA2T3, CBFB, CBL, CBX3, CBX4, CBX5, CBX8, CC2D1A, CCL2, CCN…
	GO:0033993	GO_BiologicalProcess	response to lipid	225	2320	1234	17940	18.2334	1.00801e-12	3.3224e-09	[ABCA2, ABCA3, ABL1, ABL2, ACTA1, ADAM12, ADAM15, ADAMTS13, ADCY5, ADCY6, ADM, AKR1B1, AKT1, ALAD, ALDH1A2, ALPL, AQP1, AR, ARID1A, ARPC1B, ASH1L, ASS1, ATP2B1, AXIN1, AXL, BMP1, BMP4, C1QTNF1, CA2, CA9, CACTIN, CASP9, CAV1, CBFB, CBL, CCL19, CCL2, CCL21, CCL5, CCNA2, CD14, CD36, CD40, CDH11, CDK19, CDK4, CEBPB, CLU, CNOT6, COL1A1, CORO7, COX2, CREB1, CSF2RB, CTGF, CTNNB1, CTSB, CTSH, CXADR, CYBA…
	GO:0031399	GO_BiologicalProcess	regulation of protein modification process	371	2320	2284	17940	16.2434	1.02926e-12	3.39142e-09	[ABCA2, ABCA7, ABL1, ACVR1, ACVR1B, ACVRL1, ADAM11, ADAM12, ADAM8, ADORA1, ADRA2A, AKR1B1, AKT1, AMER1, APC, APEH, APEX1, APLNR, APOA1, AR, ARHGEF2, ARNT, ARTN, ASH1L, ATN1, ATP2B4, AVPI1, AXIN1, AXL, BAG4, BAK1, BAX, BCOR, BMP4, BMPER, BRD4, C1QTNF1, C3, CACTIN, CAMKK2, CAV1, CBL, CCK, CCL19, CCL2, CCL21, CCL5, CCM2, CCNA2, CCNL1, CCNT1, CCNY, CCNYL1, CD36, CD40, CD81, CDC6, CDH11, CDK12, CDK5, …
	GO:0006810	GO_BiologicalProcess	transport	833	2320	5920	17940	14.0709	1.08297e-12	3.56731e-09	[A2M, AAAS, ABCA2, ABCA3, ABCA5, ABCA7, ABCB8, ABCC5, ABCG2, ABL1, ABL2, ABLIM3, ACACB, ACTG1, ACTN1, ACVR1, ADAM12, ADAM8, ADAMTS9, ADCY5, ADGRG3, ADM, ADORA1, ADRA2A, AGAP3, AHNAK, AKR1B10, AKT1, ALAD, ALDH1A1, ALDOC, ALMS1, ALPK3, ALYREF, AMIGO1, ANAPC1, ANK1, ANTXR1, ANTXR2, ANXA5, AP1B1, AP3S2, AP4B1, APBA1, APBA3, APBB1, APC, APEH, APEX1, APLNR, APOA1, AQP1, ARAP3, ARC, ARF3, ARF6, ARFIP2, …
	GO:0090287	GO_BiologicalProcess	regulation of cellular response to growth factor stimulus	88	2320	350	17940	25.1429	1.09306e-12	3.59946e-09	[ABL1, ACVRL1, ADAMTS12, ADAMTS3, ADAMTSL2, ADGRA2, ARNT, ASPN, ATN1, BMP4, BMPER, CAV1, CCNA2, CHRD, CHRDL1, CHST11, CRB2, CREB3L1, CTNNB1, CYR61, DCN, DKK3, DMD, DSTYK, EMILIN1, ENG, FAM129B, FAM20C, FBN1, FERMT1, FGFR1, FKBP8, FSTL1, FZD1, FZD4, GAMT, GATA4, GIPC1, HHIP, HIF1A, HIPK2, HTRA1, HTRA3, ILK, ITGA3, ITGA8, ITGB3, JCAD, LEMD3, LTBP1, MMRN2, MPP1, MTMR4, MYOF, NBL1, NEO1, NOTCH1, NUMA…
	GO:0060485	GO_BiologicalProcess	mesenchyme development	88	2320	350	17940	25.1429	1.09306e-12	3.59946e-09	[ACTA1, ACTA2, ACVR1, ACVRL1, ADAM15, ADIPOR1, ALDH1A2, AMER1, BASP1, BMP4, BNC2, COL1A1, CORO1C, CORO7, CRB2, CTNNB1, DCHS1, DDX5, DLG5, EDNRA, EFNA1, EFNB1, ENG, EPHA5, FGFR1, FRZB, FSTL1, GAMT, GATA4, GATA5, GLIPR2, HIF1A, IGF1, LAMA5, LEF1, LOXL1, LOXL3, MCRIP1, MEF2C, MPP1, NELL2, NOTCH1, NR2F2, NRP1, NRP2, PDGFRB, PHLDB1, PKD2, PTEN, PTK7, RAB11FIP3, RFLNB, S100A4, SEMA3A, SEMA3B, SEMA3C, S…
	GO:0048568	GO_BiologicalProcess	embryonic organ development	119	2320	535	17940	22.243	1.11266e-12	3.66288e-09	[ACVR1, ADM, AKT1, ALDH1A2, ARID1A, ARNT, BMP4, CCNA2, CEBPA, CEBPB, CHST11, COL11A1, COL5A2, CORO7, CRB2, CTNNB1, CYR61, DNAJA1, EFEMP1, EFNA1, EGFR, EGLN1, ENG, FBN1, FBXW8, FGFR1, FLVCR1, FRZB, FSTL1, FZD2, GATA4, GJA5, GLI1, GLI2, GNAS, HIF1A, HIPK1, HIPK2, HOXB3, HS6ST1, ID2, ID3, IGF1, IGF2, IHH, ITGA8, KDR, KMT2A, KRT19, KRT8, LEF1, LRIG1, MAFB, MDFI, MED1, MEF2C, MFAP2, MMP16, MPP1, NAGLU…
	GO:0040013	GO_BiologicalProcess	negative regulation of locomotion	100	2320	419	17940	23.8663	1.1176e-12	3.67801e-09	[ABHD6, ACVRL1, ADAM15, ADAMTS9, ADGRG1, ADIPOR1, ADORA1, AKT1, APC, APEX1, ARAP3, ARNT, BMP1, CCL2, CCL21, CD200R1, CERS2, CHRD, CNN2, CORO1B, CORO1C, DCN, DLC1, DLG5, DPEP1, DPYSL3, DUSP12, DUSP7, EMILIN1, ENC1, ENG, FBLN1, FOXO3, FSTL1, GAMT, HDAC5, HMGB1, HMOX1, HYAL2, IGFBP5, IL1R1, ILK, KLF4, LRP1, MEF2C, MITF, MMRN2, MPP1, NBL1, NF2, NOTCH1, NR2F2, NRP1, PLXNA1, PML, PPARG, PTEN, PTMA, PTP…
	GO:0010810	GO_BiologicalProcess	regulation of cell-substrate adhesion	74	2320	273	17940	27.1062	1.12005e-12	3.68496e-09	[ABL1, ACVRL1, ADAM15, APC, APOA1, ARHGAP6, CAMSAP3, CCDC80, CCL21, CCNA2, CD36, CDK6, COL16A1, COL1A1, COL8A1, CORO1C, CSF1, CYR61, DAPK3, DLC1, DMD, DOCK5, DUSP7, ECM2, EGFLAM, EMID1, EMILIN1, EMILIN2, ENC1, EPHA5, FBLN1, FBLN2, FERMT1, FN1, FRZB, FSTL1, FYN, FZD4, FZD7, GAMT, GPM6B, ILK, ITGA3, KDR, LDB1, LGALS1, MACF1, MAP4K4, MMRN1, MMRN2, NCOA1, NCOA3, NF2, NID1, NOTCH1, NRP1, POSTN, PTEN, …
	GO:0060255	GO_BiologicalProcess	regulation of macromolecule metabolic process	959	2320	6970	17940	13.759	1.47383e-12	4.84742e-09	[A2M, ABCA2, ABCA7, ABL1, ABL2, ABLIM3, ACACB, ACTA1, ACTA2, ACTG1, ACTN1, ACVR1, ACVR1B, ACVRL1, ADAM11, ADAM12, ADAM19, ADAM8, ADGRG3, ADORA1, ADRA2A, AEBP1, AES, AFF4, AGO1, AGO4, AGRN, AHNAK, AKNA, AKR1B1, AKT1, ALAD, ALDH1A2, ALPK3, ALYREF, AMER1, AMHR2, ANGPTL4, ANKIB1, ANKRD13C, ANKRD17, ANTXR1, APBA1, APBA3, APBB1, APBB3, APC, APEH, APEX1, APLNR, APOA1, AQP1, AR, ARAP1, ARC, ARHGAP35, ARH…
	GO:0060541	GO_BiologicalProcess	respiratory system development	66	2320	230	17940	28.6957	1.50727e-12	4.95591e-09	[ADAMTS2, ADAMTSL2, ALDH1A2, ASH1L, ASS1, ATXN1L, BASP1, BMP4, CEBPA, CORO7, CREB1, CRISPLD2, CTGF, CTNNB1, CTSB, CTSH, DLG5, EGFR, EIF4G1, FGFR1, FGFRL1, FLT4, FRZB, GLI1, GLI2, HHIP, HMGB1, HS6ST1, IGFBP5, ITGA3, KLF2, LAMA5, LEF1, LIPA, LOX, LOXL1, LOXL3, NFIB, NOTCH1, NPHP3, PDGFA, PDGFRB, PGR, PKD1, PKDCC, PPP1CA, PTK7, RARA, RARG, SELENON, SLC23A1, SMAD2, SPARC, SREBF1, SRF, SRSF6, STRA6, T…
	GO:0032270	GO_BiologicalProcess	positive regulation of cellular protein metabolic process	329	2320	1981	17940	16.6078	1.54727e-12	5.08587e-09	[ABCA7, ABL1, ACVR1, ACVR1B, ACVRL1, ADAM11, ADAM12, ADAM8, ADORA1, ADRA2A, AKR1B1, AKT1, AMER1, ANKIB1, ANTXR1, APEX1, APLNR, AR, ARHGEF2, ARNT, ARTN, ASPH, ATP2B4, AVPI1, AXIN1, AXL, BAG4, BAK1, BAX, BMP4, BMPER, BRD4, C1QTNF1, C3, CAMKK2, CASP9, CAV1, CBFA2T3, CCK, CCL19, CCL2, CCL21, CCL5, CCM2, CCNA2, CCNL1, CCNT1, CCNY, CCNYL1, CD36, CD40, CD81, CDC6, CDH11, CDK4, CDK5, CDK5R2, CDON, CEBPA,…
	GO:0010629	GO_BiologicalProcess	negative regulation of gene expression	362	2320	2228	17940	16.2478	1.66821e-12	5.48174e-09	[A2M, ABCA2, ACACB, ACVR1B, ACVRL1, AEBP1, AES, AGO1, AGO4, AKR1B1, AKT1, APBB1, APC, APEX1, AR, ARC, ARHGAP35, ARID1A, ARID5A, ARX, ASH1L, ATN1, ATP8B1, ATXN1L, BAK1, BASP1, BAZ2A, BCOR, BEND3, BMP4, CAPRIN1, CASC3, CAV1, CBFA2T3, CBFB, CBX3, CBX4, CBX5, CBX8, CC2D1A, CCL2, CCNT1, CD34, CD36, CDH11, CDK5, CEBPA, CEBPB, CERS2, CHD8, CHMP1A, CIRBP, CLP1, CNKSR1, CNOT6, CNPY2, COLEC12, CORO7, CR1, …
	GO:0051271	GO_BiologicalProcess	negative regulation of cellular component movement	97	2320	406	17940	23.8916	1.70976e-12	5.61655e-09	[ABHD6, ACTN1, ACVRL1, ADAM15, ADAMTS9, ADGRG1, ADIPOR1, ADORA1, AKT1, APC, APEX1, ARAP3, ARNT, BMP1, CCL2, CCL21, CD200R1, CERS2, CHRD, CNN2, CORO1B, CORO1C, DCN, DLC1, DLG5, DPEP1, DPYSL3, DUSP12, DUSP7, EMILIN1, ENC1, ENG, FBLN1, FOXO3, FSTL1, GAMT, HDAC5, HMGB1, HMOX1, HYAL2, IGFBP5, IL1R1, ILK, KLF4, LRP1, MEF2C, MITF, MMRN2, MPP1, NBL1, NF2, NOTCH1, NR2F2, NRP1, PLXNA1, PPARG, PTEN, PTMA, P…
	GO:0048762	GO_BiologicalProcess	mesenchymal cell differentiation	73	2320	270	17940	27.037	1.80863e-12	5.93955e-09	[ACVR1, ADAM15, ADIPOR1, ALDH1A2, AMER1, BMP4, COL1A1, CORO1C, CORO7, CRB2, CTNNB1, DDX5, DLG5, EDNRA, EFNA1, EFNB1, ENG, EPHA5, FGFR1, FRZB, FSTL1, GAMT, GATA5, GLIPR2, HIF1A, IGF1, LAMA5, LEF1, LOXL1, LOXL3, MCRIP1, MEF2C, NELL2, NOTCH1, NR2F2, NRP1, NRP2, PHLDB1, PTEN, RAB11FIP3, RFLNB, S100A4, SEMA3A, SEMA3B, SEMA3C, SEMA3D, SEMA3F, SEMA3G, SEMA4A, SEMA4B, SEMA4C, SEMA4G, SEMA5B, SEMA6C, SEMA…
	GO:0061448	GO_BiologicalProcess	connective tissue development	84	2320	331	17940	25.3776	1.81789e-12	5.96814e-09	[ACTA2, ACVRL1, ADAMTS12, ADAMTS7, AMER1, BMP1, BMP4, CCNA2, CD34, CDH11, CDK4, CHST11, CHSY1, CNMD, COL11A1, COL12A1, COL14A1, COL1A1, COL27A1, COL5A1, COL6A1, COL6A2, COL6A3, COL7A1, CRIP1, CRIP2, CSF1, CSPG4, CSRP1, CTGF, CTNNB1, CTSK, CYR61, EFEMP1, FGFR1, FGFR3, FRZB, FSTL1, GAMT, GLI2, GNAS, HIF1A, HOXB3, HYAL2, ID2, ID4, IHH, LHCGR, LUM, MAF, MEF2C, MEF2D, MGP, MMP13, NFIB, NOTCH1, PDGFD, …
	GO:0007411	GO_BiologicalProcess	axon guidance	83	2320	324	17940	25.6173	1.82201e-12	5.97982e-09	[ALCAM, ARHGAP35, ARTN, ARX, BOC, CDK5, CELSR3, CNTN6, CSF1R, DOK1, DOK4, EFNA1, EFNB1, EGR2, ELK3, EPHA5, EPHB1, EPHB3, ERBB2, EXT1, FAM129B, FLRT2, FLRT3, FYN, GAB2, GFRA4, GLI2, KRT1, LAMA2, LMNB2, LYPLA2, LZTS1, MAPK7, MMEL1, MYH10, NCAM1, NCOA1, NECTIN1, NELL2, NEO1, NFIB, NRP1, NRP2, PDLIM7, PLCG1, PLP2, PLXNA1, PLXNA2, PLXNB1, PLXNB2, PLXNC1, PLXND1, PTPN11, PTPRA, RANBP9, RHBDF2, RIT1, RO…
	GO:0006979	GO_BiologicalProcess	response to oxidative stress	129	2320	600	17940	21.5	1.82802e-12	5.99775e-09	[ABL1, ADAM12, AGAP3, AKT1, ALAD, ANAPC1, ANKZF1, APEX1, AQP1, ARC, ARNT, ATP13A2, ATP5MC2, AXL, BAK1, BTG1, CAMKK2, CBX8, CCL19, CCNA2, CD36, CLU, CNKSR1, COL1A1, COX1, COX2, CTNNB1, CYBA, CYR61, DLC1, DPEP1, DUOX2, DUSP12, EEF2, EGFR, EGLN1, ERCC6L, ETS1, ETV5, FAM160A2, FECH, FKBP9, FLI1, FOXO1, FOXO3, FYN, FZD1, G6PD, GNAO1, GPX3, GSS, GUCY1B1, HDAC6, HIF1A, HMOX1, HNRNPM, HSPB1, HYAL2, IGFBP…
	GO:0019900	GO_MolecularFunction	kinase binding	182	2320	948	17885	19.1983	1.97486e-12	6.47754e-09	[ABL1, ACP2, ACTA2, ACVR1, ACVRL1, ADAM12, ADCY6, ADIPOR1, ADRA2A, AKT1, ANXA5, AP1B1, APC, APEH, APEX1, ARHGEF16, ATF7, ATN1, ATP1B1, ATP2B4, AXIN1, BCAR1, BTG1, CACNB3, CAP1, CASP9, CAV1, CBL, CCNA2, CCNT1, CCNY, CCNYL1, CDC6, CDK12, CDK5, CDKN2C, CEBPA, CEBPB, CHIA, CHTOP, CRTAC1, CSK, CSPG4, CTNNB1, CTNND1, CYR61, DACT1, DACT2, DBF4B, DCTN1, DCTN2, DCX, DSP, DUSP12, DUSP7, EEF2, EGFR, ELP2, E…
	GO:0097485	GO_BiologicalProcess	neuron projection guidance	83	2320	325	17940	25.5385	1.99607e-12	6.54513e-09	[ALCAM, ARHGAP35, ARTN, ARX, BOC, CDK5, CELSR3, CNTN6, CSF1R, DOK1, DOK4, EFNA1, EFNB1, EGR2, ELK3, EPHA5, EPHB1, EPHB3, ERBB2, EXT1, FAM129B, FLRT2, FLRT3, FYN, GAB2, GFRA4, GLI2, KRT1, LAMA2, LMNB2, LYPLA2, LZTS1, MAPK7, MMEL1, MYH10, NCAM1, NCOA1, NECTIN1, NELL2, NEO1, NFIB, NRP1, NRP2, PDLIM7, PLCG1, PLP2, PLXNA1, PLXNA2, PLXNB1, PLXNB2, PLXNC1, PLXND1, PTPN11, PTPRA, RANBP9, RHBDF2, RIT1, RO…
	GO:0044089	GO_BiologicalProcess	positive regulation of cellular component biogenesis	142	2320	684	17940	20.7602	2.03755e-12	6.6791e-09	[ABL1, ACP2, AGRN, AMIGO1, ANGPTL4, ANTXR1, APC, APEX1, APOA1, ARAP1, ARF6, ARHGAP35, ARHGEF10L, ARPC1B, ATN1, ATP13A2, BAG4, BAIAP2, BAX, CAV1, CCK, CCL19, CCL21, CD36, CDC42EP4, CDT1, CLU, CNOT6, COL16A1, CORO1B, CREB1, CROCC, CTGF, CTNNB1, DCTN1, DEF8, DHX36, DLC1, DLG5, DPYSL3, EIF4G1, ELK3, EMILIN1, EPHB1, EPHB3, EPS8, EPS8L2, FES, FHOD1, FLRT2, FLRT3, FN1, FSCN1, FSTL1, GPSM2, GSN, HDAC6, I…
	GO:1902533	GO_BiologicalProcess	positive regulation of intracellular signal transduction	245	2320	1381	17940	17.7408	2.10316e-12	6.89206e-09	[ABCA7, ABL1, ADAM11, ADAM12, ADAM8, ADGRG1, ADIPOR1, ADORA1, ADRA2A, AGO1, AKR1B1, AKT1, ANKRD17, ANTXR1, APEX1, APOA1, AR, ARL4C, AVPI1, AXIN1, AXL, BAG4, BAX, BMP4, BMPER, BRD4, BTC, C1QTNF1, CAV1, CBL, CC2D1A, CCL19, CCL2, CCL21, CCL5, CCM2, CD14, CD36, CD40, CD81, CDH11, CDON, CLP1, CNTN1, COLEC12, CSF1, CSF1R, CSK, CSPG4, CTGF, CTNNB1, CUL9, DBNL, DCN, DDR2, DDX5, DHX36, DLG5, DOK4, DSTYK, …
	GO:0012501	GO_BiologicalProcess	programmed cell death	408	2320	2577	17940	15.8324	2.15839e-12	7.07089e-09	[ABL1, ACTN1, ACVR1, ACVR1B, ADAM8, ADAMTS20, ADM, ADORA1, AES, AGO4, AKR1B1, AKT1, ALDH1A2, ANGPTL4, ANKRD13C, ANXA5, APBB1, APC, APEX1, AQP1, AR, ARC, ARF6, ARHGEF1, ARHGEF16, ARHGEF17, ARHGEF2, ARHGEF6, ARHGEF9, ARTN, ASH1L, ATF6, ATN1, AXIN1, AXL, BABAM2, BACE1, BAG4, BAK1, BAX, BCAR1, BCL7B, BMP4, BRI3, BTC, BTG1, C3, CADM1, CAMK1D, CAP1, CASP2, CASP9, CAV1, CBL, CBX4, CBX8, CCK, CCL19, CCL2…
	GO:0043168	GO_MolecularFunction	anion binding	506	2320	3329	17885	15.1998	2.54783e-12	8.34414e-09	[AATK, ABCA2, ABCA3, ABCA5, ABCA7, ABCB8, ABCC5, ABCG2, ABL1, ABL2, ACACB, ACBD4, ACSF2, ACTA1, ACTA2, ACTG1, ACVR1, ACVR1B, ACVRL1, ADAMTS1, ADAMTS3, ADAMTS5, ADCK1, ADCK2, ADCY5, ADCY6, ADGRG1, AGAP3, AGRN, AK3, AKR1B10, AKT1, ALPK3, AMER1, AMER3, AMHR2, ANGPTL4, ANTXR1, ANXA5, APEX1, APOA1, ARAP1, ARAP3, ARF3, ARF6, ARFIP2, ARHGAP26, ARHGAP35, ARHGAP44, ARL4C, ARL5A, ARL8A, ASS1, ATN1, ATP10A,…
	GO:0010628	GO_BiologicalProcess	positive regulation of gene expression	385	2320	2405	17940	16.0083	2.55437e-12	8.36302e-09	[ABLIM3, ACTA1, ACTA2, ACTG1, ACVR1, ACVR1B, ACVRL1, ADAM19, ADAM8, AGO1, AGO4, AGRN, AKNA, AKR1B1, AKT1, ALDH1A2, ALYREF, APBB1, APC, AR, ARHGEF10L, ARHGEF2, ARID1A, ARID3A, ARNT, ARX, ASH1L, ASXL2, ATF6, ATN1, ATP1B4, ATXN7L3, AXIN1, BCL9, BMP4, BRD4, BRPF1, C1QTNF1, C3, CAMK2G, CAMKK2, CAMTA2, CAV1, CBFB, CCL2, CCL5, CCM2, CCNA2, CCNL1, CCNT1, CCNY, CD34, CD36, CD40, CD81, CDK12, CDK4, CDKN2AI…
	GO:0051172	GO_BiologicalProcess	negative regulation of nitrogen compound metabolic process	451	2320	2907	17940	15.5143	2.72923e-12	8.93276e-09	[A2M, ABCA7, ABL1, ABL2, ACVR1, ACVRL1, AEBP1, AES, AGO1, AGO4, AKR1B1, AKT1, ALAD, ANGPTL4, ANTXR1, APBB1, APC, APEX1, AQP1, AR, ARC, ARHGAP35, ARID1A, ARID5A, ARTN, ARX, ASH1L, ATN1, ATP13A2, ATP2B4, ATP8B1, ATRAID, ATXN1L, BACE2, BAK1, BASP1, BAX, BAZ2A, BCOR, BEND3, BMP4, BRI3, C3, CACTIN, CAPRIN1, CAV1, CBFA2T3, CBFB, CBL, CBX3, CBX4, CBX5, CBX8, CC2D1A, CCL2, CCNT1, CD34, CD36, CDC6, CDH11,…
	GO:0010595	GO_BiologicalProcess	positive regulation of endothelial cell migration	46	2320	134	17940	34.3284	3.12452e-12	1.02234e-08	[ABL1, ADGRA2, AKT1, ATP5F1B, ATP5MC2, BCAR1, BMP4, CD40, COX2, CTNND1, EMC10, ETS1, FGFR1, FLI1, FLT4, HDAC7, HIF1A, HMGB1, HMOX1, HSPB1, ITGB3, JCAD, KDR, MAP3K3, NELL2, NRP1, NRP2, NUS1, PKD1, PKD2, PLCG1, PLPP3, PTGS2, RHOB, RHOJ, SASH1, SEMA4C, SMAP2, SMOC2, SP1, SPARC, STAT5B, THBS1, TMSB4X, VEGFA, VPS51]
	GO:0022612	GO_BiologicalProcess	gland morphogenesis	52	2320	163	17940	31.9018	3.1668e-12	1.03586e-08	[AKR1B1, AR, BAX, BMP4, BTBD7, CAV1, CEBPB, CRIP1, CRIP2, CSF1, CSF1R, CSRP1, CYP7B1, DUOX2, EGFR, ETV5, FGFR1, FSTL1, GLI1, GLI2, ID4, IGFBP5, LAMA5, MED1, NCOA1, NFIB, NOTCH1, NRP1, PDGFA, PGR, PKD1, PLXNA1, PLXND1, PML, RARG, RXRA, SCRIB, SEMA3A, SEMA3C, SLC9A3R1, SRC, STAT6, SULF1, TBX2, TBX3, TGFB2, TGFB3, TGFBR2, TGM2, TINAGL1, TNC, WNT4]
	GO:0030323	GO_BiologicalProcess	respiratory tube development	61	2320	209	17940	29.1866	3.35648e-12	1.09757e-08	[ADAMTS2, ADAMTSL2, ALDH1A2, ASH1L, ATXN1L, BMP4, CEBPA, CORO7, CREB1, CRISPLD2, CTGF, CTNNB1, CTSB, CTSH, DLG5, EGFR, EIF4G1, FGFR1, FLT4, GLI1, GLI2, HECA, HHIP, HMGB1, HS6ST1, IGFBP5, ITGA3, KLF2, LAMA5, LIPA, LOX, LOXL1, LOXL3, NFIB, NOTCH1, NPHP3, PDGFA, PDGFRB, PGR, PKD1, PKDCC, PPP1CA, PTK7, RAB11FIP3, SELENON, SLC23A1, SMAD2, SPARC, SREBF1, SRF, SRSF6, STRA6, TCF21, TGFB3, TGFBR2, THRA, T…
	GO:0030020	GO_MolecularFunction	extracellular matrix structural constituent conferring tensile strength	22	2320	37	17885	59.4595	3.56056e-12	1.16395e-08	[COL11A1, COL12A1, COL14A1, COL15A1, COL16A1, COL18A1, COL1A1, COL1A2, COL27A1, COL4A1, COL4A2, COL4A3, COL4A5, COL4A6, COL5A1, COL5A2, COL6A1, COL6A2, COL6A3, COL7A1, COL8A1, COL8A2]
	GO:1901698	GO_BiologicalProcess	response to nitrogen compound	238	2320	1340	17940	17.7612	3.74312e-12	1.22325e-08	[ABL1, ACTA1, ADAMTS13, ADCY5, ADCY6, ADIPOR1, ADM, AGRN, AKR1B1, AKT1, ALAD, ALPL, ANKZF1, ANXA5, APC, APEX1, AQP1, ARHGEF2, ARNT, ARTN, ASH1L, ASS1, ATN1, ATP2B4, AUP1, BACE1, BAIAP2, BCAR1, BTG1, C1QTNF1, CA2, CACNA1S, CACNA2D1, CACNB1, CASTOR1, CAV1, CBX8, CCL19, CCNA2, CD36, CD40, CD81, CDC6, CDH11, CDK4, CDK5, CEBPB, CHRM2, CISH, CLP1, CLU, COL16A1, COL1A1, COL1A2, COL4A1, COL4A6, COL5A2, C…
	GO:0000165	GO_BiologicalProcess	MAPK cascade	216	2320	1187	17940	18.1971	4.11544e-12	1.34451e-08	[ABCA7, ABL1, ADAM11, ADAM12, ADAM8, ADORA1, ADRA2A, AKR1B1, AKT1, AR, ARHGEF6, ARTN, ASH1L, ATN1, AVPI1, AXIN1, AXL, BMP4, BMPER, BTC, C1QTNF1, CAMK2G, CAMKK2, CAV1, CCL19, CCL2, CCL21, CCL5, CCM2, CCNA2, CD36, CD40, CD81, CDH11, CDK12, CDON, CSF1R, CSF2RB, CSK, CSPG4, CTGF, CTNNB1, CTSB, CTSH, CUL9, CYR61, DACT1, DBNL, DDR2, DMD, DNAJA1, DOK4, DSTYK, DUSP12, DUSP16, DUSP26, DUSP7, DVL3, EDA2R, …
	GO:0023014	GO_BiologicalProcess	signal transduction by protein phosphorylation	219	2320	1207	17940	18.1442	4.32323e-12	1.41197e-08	[ABCA7, ABL1, ADAM11, ADAM12, ADAM8, ADORA1, ADRA2A, AKR1B1, AKT1, AR, ARHGEF6, ARTN, ASH1L, ATN1, AVPI1, AXIN1, AXL, BMP4, BMPER, BTC, C1QTNF1, CAMK2G, CAMKK2, CAV1, CCL19, CCL2, CCL21, CCL5, CCM2, CCNA2, CD36, CD40, CD81, CDH11, CDK12, CDON, CSF1R, CSF2RB, CSK, CSPG4, CTGF, CTNNB1, CTSB, CTSH, CUL9, CYR61, DACT1, DBNL, DDR2, DMD, DNAJA1, DOK4, DSTYK, DUSP12, DUSP16, DUSP26, DUSP7, DVL3, EDA2R, …
	GO:0031323	GO_BiologicalProcess	regulation of cellular metabolic process	951	2320	6939	17940	13.7051	5.34204e-12	1.74418e-08	[A2M, ABCA2, ABCA7, ABL1, ABL2, ABLIM3, ACACB, ACTA2, ACTG1, ACTN1, ACVR1, ACVR1B, ACVRL1, ADAM11, ADAM12, ADAM8, ADGRG3, ADIPOR1, ADORA1, ADRA2A, AEBP1, AES, AFF4, AGO1, AGO4, AGRN, AHNAK, AKNA, AKR1B1, AKT1, ALAD, ALPK3, ALYREF, AMER1, AMHR2, ANGPTL4, ANKIB1, ANKRD13C, ANKRD17, ANTXR1, APBB1, APBB3, APC, APEH, APEX1, APLNR, APOA1, AQP1, AR, ARAP1, ARC, ARHGAP35, ARHGEF10L, ARHGEF2, ARID1A, ARID…
	GO:0051216	GO_BiologicalProcess	cartilage development	70	2320	259	17940	27.027	5.36846e-12	1.75227e-08	[ACVRL1, ADAMTS12, ADAMTS7, BMP1, BMP4, CCNA2, CDH11, CHST11, CHSY1, CNMD, COL11A1, COL12A1, COL14A1, COL1A1, COL27A1, COL6A1, COL6A2, COL6A3, COL7A1, CSPG4, CTGF, CTNNB1, CTSK, CYR61, EFEMP1, FGFR1, FGFR3, FRZB, FSTL1, GAMT, GLI2, GNAS, HIF1A, HOXB3, HYAL2, IHH, LHCGR, LUM, MAF, MEF2C, MEF2D, MGP, MMP13, NFIB, PKD1, PKDCC, PLXNA1, POSTN, PRRX1, RAB11FIP3, RARA, RARG, RELA, RFLNB, SERPINH1, SMAD1…
	GO:0050790	GO_BiologicalProcess	regulation of catalytic activity	439	2320	2828	17940	15.5233	5.91903e-12	1.93138e-08	[A2M, ABCA2, ABL1, ABL2, ACACB, ACVR1, ADAM11, ADAM12, ADAM8, ADORA1, ADRA2A, AGAP3, AGFG2, AGRN, AKR1B1, AKR1B10, AKT1, ALDH1A1, ALDOC, ANGPTL4, ANTXR1, ANXA5, APBA3, APC, APEH, APEX1, APH1A, APOA1, AQP1, AR, ARAP1, ARAP3, ARC, ARHGAP1, ARHGAP20, ARHGAP23, ARHGAP26, ARHGAP27, ARHGAP35, ARHGAP44, ARHGAP45, ARHGAP6, ARHGDIG, ARHGEF1, ARHGEF10L, ARHGEF16, ARHGEF6, ARTN, ASAP3, ASPH, ATN1, ATP13A2, …
	GO:0045937	GO_BiologicalProcess	positive regulation of phosphate metabolic process	253	2320	1454	17940	17.4003	7.03127e-12	2.2936e-08	[ABCA7, ABL1, ACVR1, ACVR1B, ACVRL1, ADAM11, ADAM12, ADAM8, ADORA1, ADRA2A, AKR1B1, AKT1, APEX1, APLNR, AR, ARHGEF2, ARNT, ARTN, ATP2B4, AVPI1, AXIN1, AXL, BAG4, BEND3, BMP4, BMPER, C1QTNF1, C3, CAMKK2, CAV1, CCK, CCL19, CCL2, CCL21, CCL5, CCM2, CCNA2, CCNL1, CCNT1, CCNY, CCNYL1, CD36, CD40, CD81, CDC6, CDH11, CDK5, CDK5R2, CDON, CLU, CNTN1, COX2, CSF1, CSF1R, CSK, CSPG4, CTGF, CTNNB1, CUL9, CYR6…
	GO:0010562	GO_BiologicalProcess	positive regulation of phosphorus metabolic process	253	2320	1454	17940	17.4003	7.03127e-12	2.2936e-08	[ABCA7, ABL1, ACVR1, ACVR1B, ACVRL1, ADAM11, ADAM12, ADAM8, ADORA1, ADRA2A, AKR1B1, AKT1, APEX1, APLNR, AR, ARHGEF2, ARNT, ARTN, ATP2B4, AVPI1, AXIN1, AXL, BAG4, BEND3, BMP4, BMPER, C1QTNF1, C3, CAMKK2, CAV1, CCK, CCL19, CCL2, CCL21, CCL5, CCM2, CCNA2, CCNL1, CCNT1, CCNY, CCNYL1, CD36, CD40, CD81, CDC6, CDH11, CDK5, CDK5R2, CDON, CLU, CNTN1, COX2, CSF1, CSF1R, CSK, CSPG4, CTGF, CTNNB1, CUL9, CYR6…
	GO:0030324	GO_BiologicalProcess	lung development	59	2320	202	17940	29.2079	7.32308e-12	2.38806e-08	[ADAMTS2, ADAMTSL2, ALDH1A2, ASH1L, ATXN1L, BMP4, CEBPA, CORO7, CREB1, CRISPLD2, CTGF, CTNNB1, CTSB, CTSH, DLG5, EGFR, EIF4G1, FGFR1, FLT4, GLI1, GLI2, HHIP, HMGB1, HS6ST1, IGFBP5, ITGA3, KLF2, LAMA5, LIPA, LOX, LOXL1, LOXL3, NFIB, NOTCH1, NPHP3, PDGFA, PDGFRB, PGR, PKD1, PKDCC, PPP1CA, PTK7, SELENON, SLC23A1, SMAD2, SPARC, SREBF1, SRF, SRSF6, STRA6, TCF21, TGFB3, TGFBR2, THRA, TIMELESS, TINAGL1,…
	GO:0001101	GO_BiologicalProcess	response to acid chemical	98	2320	422	17940	23.2228	8.27933e-12	2.69906e-08	[ABL2, ADCY6, AKR1B1, AKT1, ALAD, ALDH1A2, AQP1, ASH1L, ASS1, ATP2B4, BAIAP2, C1QTNF1, CASTOR1, CCL19, CCL21, CD36, CDH11, CDK4, CEBPB, COL16A1, COL18A1, COL1A1, COL1A2, COL4A1, COL4A6, COL5A2, COL6A1, COX2, CREB1, CTGF, CTSB, CTSH, CYBA, CYP21A2, DMD, DNMT3A, DUSP12, EEF2, EGFR, EPHA5, FOXO1, FSTL1, FYN, FZD10, FZD4, FZD7, GLRA4, GNAI2, GNAS, GRIN1, GSN, GSS, HEATR6, ID3, IGFBP7, ITGA2, KCNMB1, …
	GO:0043534	GO_BiologicalProcess	blood vessel endothelial cell migration	49	2320	152	17940	32.2368	8.66492e-12	2.8239e-08	[ABL1, ACVRL1, AKT1, APC, APOA1, ARNT, ATP5F1B, ATP5MC2, BMP1, CD40, COX2, EFNA1, ETS1, FGFR1, FLI1, GAMT, HDAC5, HDAC7, HIF1A, HMGB1, HMOX1, HSPB1, ITGB1, JCAD, KDR, KLF4, MAP3K3, MEF2C, MMRN2, MYH9, NOTCH1, NRP1, NUS1, PKD1, PKD2, PLCG1, PPARG, PRCP, PTGS2, RHOJ, SOX18, SP1, SRF, STAT5B, THBS1, TMSB4X, VASH1, VEGFA, VPS51]
	GO:0031032	GO_BiologicalProcess	actomyosin structure organization	67	2320	244	17940	27.459	9.17784e-12	2.99014e-08	[ABL1, ACTA1, ACTG1, ALMS1, APOA1, ARAP1, ARHGAP6, ARHGEF10L, ASAP3, BAG4, CDC42BPB, CNN2, CTGF, DLC1, ELN, EPB41L1, EPB41L3, FHOD1, FMNL3, FRMD6, FSTL1, ITGB1, KIF23, KRT19, KRT8, LIMK1, LMOD1, LPAR1, LURAP1, MARCKSL1, MEF2C, MUC2, MYH10, MYH11, MYH9, MYL9, MYLK, MYO18A, NCOA1, NF2, NOX4, NRP1, OBSL1, PDGFRB, PFN1, PRKAR1B, PTMA, PXDN, PXN, RAPGEF3, RHOC, S1PR1, SERPINF2, SLC9A1, SMAD4, SORBS3, …
	GO:0044249	GO_BiologicalProcess	cellular biosynthetic process	940	2320	6862	17940	13.6986	1.05806e-11	3.4461e-08	[ABCA2, ABCA7, ABCC5, ABHD17A, ABL1, ABL2, ABLIM3, ACACB, ACTA2, ACTG1, ACTN1, ACVR1, ACVR1B, ACVRL1, ADAM8, ADCY5, ADCY6, ADGRG3, ADIPOR1, ADM, ADRA2A, AEBP1, AES, AFF4, AFMID, AGO1, AGO4, AGRN, AK3, AKNA, AKR1B1, AKT1, ALAD, ALDH1A1, ALDH1A2, ALDH4A1, ALDOC, ALPK3, ALYREF, AMHR2, AMPD2, ANGPTL4, ANKRD17, ANTXR1, APBB1, APBB3, APC, APEH, APEX1, APOA1, AR, ARF3, ARHGAP35, ARHGEF10L, ARHGEF2, ARID…
	GO:0005886	GO_CellularComponent	plasma membrane	885	2320	6408	19025	13.8109	1.0706e-11	3.48586e-08	[ABCA2, ABCA3, ABCA7, ABCB8, ABCC5, ABCG2, ABHD17A, ABHD6, ACP2, ACTG1, ACTN1, ACVR1, ACVR1B, ACVRL1, ADAM11, ADAM12, ADAM15, ADAM19, ADAM8, ADCY5, ADCY6, ADGRA2, ADGRG1, ADGRG3, ADGRL2, ADGRL4, ADIPOR1, ADORA1, ADRA2A, AES, AGRN, AHNAK, AIF1L, AKR1B1, AKT1, ALCAM, ALPL, AMER1, AMER3, AMHR2, AMIGO1, AMOTL2, ANGPTL4, ANK1, ANKRD11, ANKRD13B, ANKRD13D, ANTXR1, ANTXR2, ANXA5, APBA1, APBA3, APBB1, AP…
	GO:0005102	GO_MolecularFunction	signaling receptor binding	340	2320	2096	17885	16.2214	1.1989e-11	3.90242e-08	[A2M, ABL1, ACTN1, ADAM11, ADAM12, ADAM15, ADAMTS13, ADAMTS5, ADM, ADORA1, ADRA2A, AKR1B1, ALCAM, ANKRD13C, ANXA5, APC, APEH, APEX1, APOA1, AR, ARAP1, ARC, ARHGEF1, ARHGEF16, ARID1A, ARID5A, ARNT, ARTN, ASXL2, ATP5F1B, ATP5MC2, BABAM2, BAZ2A, BMP1, BMP4, BTC, C1QTNF1, C3, CADM1, CAP1, CAV1, CBL, CCK, CCL19, CCL2, CCL21, CCL5, CCM2, CCNA2, CD276, CD36, CD81, CDH11, CDH5, CDK5, CEBPB, CLU, CMTM7, C…
	GO:0019222	GO_BiologicalProcess	regulation of metabolic process	1017	2320	7511	17940	13.5401	1.20368e-11	3.91678e-08	[A2M, ABCA2, ABCA7, ABHD6, ABL1, ABL2, ABLIM3, ACACB, ACTA1, ACTA2, ACTG1, ACTN1, ACVR1, ACVR1B, ACVRL1, ADAM11, ADAM12, ADAM19, ADAM8, ADAMTS5, ADGRG3, ADIPOR1, ADORA1, ADRA2A, AEBP1, AES, AFF4, AGO1, AGO4, AGRN, AHNAK, AKNA, AKR1B1, AKT1, ALAD, ALDH1A1, ALDH1A2, ALDOC, ALMS1, ALPK3, ALYREF, AMER1, AMHR2, ANGPTL4, ANKIB1, ANKRD13C, ANKRD17, ANTXR1, APBA1, APBA3, APBB1, APBB3, APC, APEH, APEX1, A…
	GO:0019901	GO_MolecularFunction	protein kinase binding	165	2320	852	17885	19.3662	1.48841e-11	4.8418e-08	[ABL1, ACP2, ACTA2, ACVR1, ACVRL1, ADAM12, ADCY6, ADIPOR1, ADRA2A, AKT1, ANXA5, AP1B1, APC, APEH, APEX1, ARHGEF16, ATF7, ATN1, ATP1B1, ATP2B4, AXIN1, BCAR1, CACNB3, CAP1, CASP9, CAV1, CBL, CCNA2, CCNT1, CCNY, CCNYL1, CDK12, CDK5, CDKN2C, CHTOP, CRTAC1, CSK, CSPG4, CTNNB1, CTNND1, CYR61, DACT1, DACT2, DBF4B, DCTN1, DCTN2, DCX, DSP, DUSP12, DUSP7, EEF2, EGFR, ELP2, ERCC6L, FGR, FOXO3, GAB2, GATA4, …
	GO:0060284	GO_BiologicalProcess	regulation of cell development	209	2320	1156	17940	18.0796	1.70038e-11	5.52965e-08	[ABL1, ABL2, ADCY6, ADGRA2, ADGRG1, AKT1, AMIGO1, APBB1, APEX1, APOA1, ARC, ARF6, ARHGAP35, ARHGAP44, ARHGEF2, ASH1L, BAIAP2, BMP4, BRI3, C3, CAMK1D, CAPRIN1, CDH5, CDK5, CDON, CERS2, CNTN1, CORO1C, CPNE9, CREB1, CRTC1, CSF1, CTNNB1, CUX1, DBN1, DHX36, DIO3, DLG5, DMD, DNMT3B, DOCK5, DOCK7, DPYSL3, DTX1, DUSP26, DVL3, EFNA1, EIF4G1, ENC1, EPHA5, EPHB3, ETV5, FAM129B, FBLN1, FBN1, FBXO31, FBXW8, F…
	GO:0010941	GO_BiologicalProcess	regulation of cell death	345	2320	2139	17940	16.129	1.81038e-11	5.88556e-08	[ABL1, ACTN1, ACVR1, ADAM8, ADAMTS20, ADM, ADORA1, AES, AGO4, AKR1B1, AKT1, ALDH1A2, ANAPC1, ANGPTL4, ANKRD13C, ANXA5, APBB1, APC, APEX1, AQP1, AR, ARC, ARHGEF1, ARHGEF16, ARHGEF17, ARHGEF2, ARHGEF6, ARHGEF9, ASH1L, ATF6, ATP13A2, AXL, BABAM2, BACE1, BAG4, BAK1, BAX, BCAR1, BMP4, BRI3, BTC, BTG1, C3, CAMK1D, CAP1, CASP2, CASP9, CAV1, CBL, CBX4, CBX8, CCK, CCL19, CCL2, CCL21, CCL5, CCNA2, CD200R1,…
	GO:0098644	GO_CellularComponent	complex of collagen trimers	15	2320	19	19025	78.9474	2.03892e-11	6.62648e-08	[COL11A1, COL1A1, COL1A2, COL27A1, COL4A1, COL4A2, COL4A3, COL4A4, COL4A5, COL4A6, COL5A1, COL5A2, COL7A1, COL8A1, LUM]
	GO:0031226	GO_CellularComponent	intrinsic component of plasma membrane	333	2320	2051	19025	16.236	2.06214e-11	6.6999e-08	[ABCC5, ABHD17A, ABHD6, ACVR1, ACVR1B, ACVRL1, ADAM12, ADAM8, ADCY5, ADCY6, ADGRG1, ADGRG3, ADGRL2, ADGRL4, ADIPOR1, ADORA1, ADRA2A, ALCAM, AMHR2, AMIGO1, APH1A, APLNR, AQP1, ASIC3, ATP1B1, ATP1B4, ATP2B1, ATP2B4, ATP7B, ATP8B1, AXL, BACE1, BMP1, BOC, C1QTNF1, C8G, CACNA1H, CALHM2, CALHM6, CAP1, CAV1, CD14, CD164, CD200R1, CD34, CD36, CD37, CD40, CD81, CD99, CDON, CHRM2, CLCN5, CLEC5A, CLU, CMKLR…
	GO:0044057	GO_BiologicalProcess	regulation of system process	141	2320	700	17940	20.1429	2.19523e-11	7.13011e-08	[ADM, ADORA1, ADRA2A, AKT1, APC, APOA1, AQP1, ARC, ASPH, ATP1B1, ATP2A3, ATP2B1, ATP2B4, BAIAP2, C1QTNF1, CACNA1H, CACNA2D1, CACNB3, CAMK2G, CAV1, CCK, CDH11, CHRM2, CLIC2, COX2, CTGF, CXADR, CYBA, CYP2J2, DAPK3, DES, DMD, DOCK5, DSG2, DSP, ECE1, EGFR, ERG, FGF12, FGFR1, FKBP9, FOXO1, G6PD, GAA, GATA4, GATA5, GJA1, GJA5, GJC1, GNAI2, GNAO1, GNAS, GRIN1, GRK2, GUCY1A1, HOMER1, IGF1, IGFBP5, INHA, …
	GO:0004930	GO_MolecularFunction	G protein-coupled receptor activity	51	2320	950	17885	5.36842	2.84818e-11	9.24804e-08	[ADGRA2, ADGRG1, ADGRG3, ADGRL2, ADGRL4, ADORA1, ADRA2A, APLNR, CD200R1, CELSR2, CELSR3, CHRM2, CMKLR1, CNOT6, EBF1, EDNRA, FZD1, FZD10, FZD2, FZD4, FZD7, GABBR1, GALR3, GPR20, GPR27, GPR83, GRIK3, GYPC, LGALS1, LGR5, LHCGR, LPAR1, MTNR1B, NPR1, OPRD1, P2RY1, P2RY10, P2RY2, P2RY6, PBK, PDGFRB, PPARG, PTAFR, RAMP2, S1PR1, S1PR2, S1PR3, SIGMAR1, SMO, SPHK1, VIPR2]
	GO:0051960	GO_BiologicalProcess	regulation of nervous system development	205	2320	1136	17940	18.0458	3.16143e-11	1.0262e-07	[ABL1, ABL2, ADCY6, ADGRG1, AGRN, AKT1, AMIGO1, APBB1, APEX1, ARC, ARF6, ARHGAP35, ARHGAP44, ARHGEF2, ARHGEF9, ASH1L, BAIAP2, BMP4, BRI3, C3, CAMK1D, CAPRIN1, CDK5, CDON, CERS2, CHRD, CNTN1, CPNE9, CREB1, CRTC1, CSF1, CTNNB1, CUX1, DBN1, DHX36, DIO3, DLG5, DMD, DNMT3B, DOCK7, DPYSL3, DTX1, DUSP26, DVL3, EFNA1, EIF4G1, ELK3, ENC1, EPHA5, EPHB1, EPHB3, ETV5, FBXO31, FBXW8, FES, FGFR1, FKBP9, FLRT2,…
	GO:0060562	GO_BiologicalProcess	epithelial tube morphogenesis	92	2320	396	17940	23.2323	3.28042e-11	1.06449e-07	[ABL1, ACVR1, ACVRL1, ADAMTS12, ADM, AKR1B1, AR, ARHGAP35, ARID1A, BMP4, CCM2, CECR2, COL4A1, CORO7, CSF1, CSF1R, CTNNB1, CTSB, CTSH, DCHS1, DLC1, DLG5, DVL3, EDNRA, ENG, ETV5, FSTL1, FZD1, FZD2, GAMT, GATA4, GLI2, HHIP, HIF1A, IHH, ILK, INTS3, KAT2A, LAMA5, LEF1, LGR5, MED1, MEF2C, NCOA1, NOTCH1, NPHP3, NRP1, PBX1, PFN1, PGR, PKD1, PKD2, PLXNB2, PLXND1, PML, PODXL, PPP1CA, PRKACB, PRKX, PTK7, RA…
	GO:0045785	GO_BiologicalProcess	positive regulation of cell adhesion	114	2320	531	17940	21.4689	3.38945e-11	1.09954e-07	[ABL1, ADAM12, ADAM19, ADAM8, ADGRG1, AKT1, APC, APOA1, BAG4, BMP1, CAV1, CBFB, CCDC80, CCL19, CCL2, CCL21, CCL5, CCNA2, CD276, CD36, CDH11, CDK6, CHRD, COL16A1, COL8A1, CSF1, CSK, CYR61, DMD, DOCK5, DUSP26, DYSF, ECM2, EFNB1, EGFLAM, EMID1, EMILIN1, EMILIN2, ENC1, ERBB2, ETS1, FBLN2, FERMT1, FLI1, FLOT2, FN1, FSTL1, FYN, GLI2, HMGB1, IGF1, IGF2, IHH, IL6R, ILK, ITGA2, ITGA3, ITGAV, ITPKB, KDR, L…
	GO:0080090	GO_BiologicalProcess	regulation of primary metabolic process	940	2320	6896	17940	13.6311	3.45108e-11	1.11918e-07	[A2M, ABCA2, ABCA7, ABHD6, ABL1, ABL2, ABLIM3, ACACB, ACTA2, ACTG1, ACTN1, ACVR1, ACVR1B, ACVRL1, ADAM11, ADAM12, ADAM8, ADGRG3, ADIPOR1, ADORA1, ADRA2A, AEBP1, AES, AFF4, AGO1, AGO4, AGRN, AHNAK, AKNA, AKR1B1, AKT1, ALAD, ALPK3, ALYREF, AMER1, AMHR2, ANGPTL4, ANKIB1, ANKRD17, ANTXR1, APBB1, APBB3, APC, APEH, APEX1, APLNR, APOA1, AQP1, AR, ARC, ARHGAP35, ARHGEF10L, ARHGEF2, ARID1A, ARID3A, ARID5A…
	GO:0031344	GO_BiologicalProcess	regulation of cell projection organization	166	2320	871	17940	19.0586	3.75676e-11	1.21794e-07	[ABL1, ABL2, ACP2, ADCY6, AGRN, AKT1, ALPK3, AMIGO1, APBB1, APC, APEX1, ARAP1, ARC, ARF6, ARHGAP35, ARHGAP44, ATP8B1, BAIAP2, BRI3, C3, CAMK1D, CAPRIN1, CAV1, CCL19, CCL21, CDC42EP4, CDK5, CERS2, CLU, CNTN1, CORO1B, CORO1C, CPNE9, CROCC, CRTC1, CUX1, DBN1, DEF8, DHX36, DLC1, DLG5, DMD, DPYSL3, DUSP26, DVL3, EFNA1, ENC1, EPHA5, EPHB3, EPS8, EPS8L2, EVI5L, FBXO31, FBXW8, FES, FGFR1, FKBP9, FN1, FOX…
	GO:0007229	GO_BiologicalProcess	integrin-mediated signaling pathway	44	2320	133	17940	33.0827	3.76484e-11	1.22018e-07	[ABL1, ADAM11, ADAM12, ADAM15, ADAMTS1, ADAMTS13, APOA1, BCAR1, CCM2, COL16A1, CTGF, CTNND1, DST, ERBIN, FERMT1, FGR, ILK, ITGA1, ITGA10, ITGA11, ITGA2, ITGA3, ITGA8, ITGAV, ITGB1, ITGB2, ITGB3, LAMA5, LOXL1, LOXL3, MYH9, NCOA1, NRBP1, NRP1, PDXP, PKD1, PTPN11, RCC2, RHBDF2, SEMA3A, SEMA7A, SRC, THY1, TLN1]
	GO:0010942	GO_BiologicalProcess	positive regulation of cell death	171	2320	903	17940	18.9369	3.78863e-11	1.22752e-07	[ABL1, ADAM8, ADM, ADORA1, AES, AKT1, ALDH1A2, ANXA5, APBB1, APC, ARHGEF1, ARHGEF16, ARHGEF17, ARHGEF2, ARHGEF6, ARHGEF9, ASH1L, ATF6, BACE1, BAK1, BAX, BMP4, BRI3, BTG1, CAMK1D, CASP2, CASP9, CAV1, CCK, CCL2, CCL5, CCNA2, CD36, CD40, CDH11, CDK19, CDK4, CDK5, CLU, CNTN1, COL18A1, COL4A3, COX2, CREB1, CTGF, CTNNB1, CTSB, CTSC, CTSH, CYR61, DAPK3, DDOST, DLC1, DNAJA1, DNMT3A, DUSP12, DUSP26, ECSCR…
	GO:0032970	GO_BiologicalProcess	regulation of actin filament-based process	106	2320	481	17940	22.0374	3.84603e-11	1.24573e-07	[ABL1, ABL2, ADORA1, ALMS1, ANGPTL4, APC, APEX1, APOA1, ARAP1, ARF6, ARHGAP35, ARHGAP44, ARHGAP6, ARHGEF10L, ARPC1B, ASAP3, BAG4, BAIAP2, CAV1, CCL21, CDC42EP4, CDK5, CLU, CNN2, CORO1B, CSF1R, CTGF, DAPK3, DLC1, DSG2, DSP, ELN, EPHA5, EPS8, FCHSD1, FES, FHOD1, FMNL3, FRMD6, FSCN1, FSTL1, FZD10, GATA4, GJA5, GPM6B, GSN, ILK, JAM3, KANK3, KANK4, KCNJ2, KIRREL1, KRT1, LIMK1, LMOD1, LPAR1, LRP1, MEF2…
	GO:0019904	GO_MolecularFunction	protein domain specific binding	176	2320	938	17885	18.7633	4.20414e-11	1.3613e-07	[ABL1, ACP2, ADAM12, ADAM15, ADAM19, AKR1B1, AKR1B10, APC, AR, ARC, ARFIP2, ARHGAP1, ARHGAP27, ARHGAP6, ARHGEF16, ATN1, ATP2B1, ATP2B4, AXIN1, BAIAP2, BAK1, BASP1, BAX, BCAR1, CADM1, CASP2, CASP9, CBL, CBX3, CCNA2, CD40, CHD8, CHEK1, CHMP1A, CHMP1B, CLEC3B, CNTNAP1, CRTAC1, CTNNB1, CTNND1, CXADR, CYBA, CYR61, DAPK3, DBNL, DDOST, DDX5, DLC1, DMD, DNAJA1, DPYSL3, DTX1, EBF1, EGR2, EHMT1, EPN3, ERG,…
	GO:0048010	GO_BiologicalProcess	vascular endothelial growth factor receptor signaling pathway	42	2320	124	17940	33.871	4.44122e-11	1.43762e-07	[ARNT, ATN1, AXL, BAIAP2, BCAR1, CTNND1, CYBA, EMILIN1, FAM129B, FLT4, FYN, FZD4, HIF1A, HSPB1, ITGAV, ITGB3, KDR, MAPKAPK2, MMRN2, MYOF, NCF2, NCKAP1, NCOA1, NELL2, NRP1, NRP2, PIK3R2, PKD1, PKD2, PRKCB, PXDN, PXN, SCAP, SHC2, SRC, SRSF5, SULF1, VAV2, VEGFA, VTN, WASF2, WDR1]
	GO:0030199	GO_BiologicalProcess	collagen fibril organization	26	2320	55	17940	47.2727	4.50995e-11	1.45942e-07	[ADAMTS14, ADAMTS2, ADAMTS3, AEBP1, COL11A1, COL12A1, COL14A1, COL1A1, COL1A2, COL5A1, COL5A2, CSPG4, DDR2, DPT, EMILIN1, FMOD, GAMT, LOX, LOXL1, LOXL3, LUM, MMP11, SERPINF2, SERPINH1, TGFB2, TNXB]
	GO:0010243	GO_BiologicalProcess	response to organonitrogen compound	218	2320	1232	17940	17.6948	4.90372e-11	1.58635e-07	[ABL1, ACTA1, ADAMTS13, ADCY5, ADCY6, ADIPOR1, ADM, AKR1B1, AKT1, ALAD, ALPL, ANKZF1, ANXA5, APC, APEX1, AQP1, ARHGEF2, ARNT, ARTN, ASH1L, ASS1, ATN1, ATP2B4, AUP1, BACE1, BAIAP2, BCAR1, BTG1, C1QTNF1, CA2, CACNA1S, CACNA2D1, CACNB1, CASTOR1, CAV1, CBX8, CCNA2, CD36, CD40, CD81, CDC6, CDH11, CDK4, CDK5, CEBPB, CISH, CLU, COL16A1, COL1A1, COL1A2, COL4A1, COL4A6, COL5A2, COL6A1, COX2, CREB1, CSK, C…
	GO:0051171	GO_BiologicalProcess	regulation of nitrogen compound metabolic process	916	2320	6709	17940	13.6533	5.65626e-11	1.82923e-07	[A2M, ABCA2, ABCA7, ABL1, ABL2, ABLIM3, ACTA2, ACTG1, ACTN1, ACVR1, ACVR1B, ACVRL1, ADAM11, ADAM12, ADAM8, ADGRG3, ADORA1, ADRA2A, AEBP1, AES, AFF4, AGO1, AGO4, AGRN, AHNAK, AKNA, AKR1B1, AKT1, ALAD, ALPK3, ALYREF, AMER1, AMHR2, ANGPTL4, ANKIB1, ANKRD17, ANTXR1, APBB1, APBB3, APC, APEH, APEX1, APLNR, APOA1, AQP1, AR, ARC, ARHGAP35, ARHGEF10L, ARHGEF2, ARID1A, ARID3A, ARID5A, ARNT, ARTN, ARX, ASH1…
	GO:0043085	GO_BiologicalProcess	positive regulation of catalytic activity	295	2320	1787	17940	16.5081	5.93294e-11	1.91812e-07	[A2M, ABL1, ABL2, ACVR1, ADAM11, ADAM12, ADAM8, ADORA1, ADRA2A, AGAP3, AGFG2, AGRN, AKR1B10, AKT1, ALDH1A1, ALDOC, ANTXR1, APEX1, APH1A, APOA1, ARAP1, ARAP3, ARHGAP1, ARHGAP20, ARHGAP23, ARHGAP26, ARHGAP27, ARHGAP35, ARHGAP44, ARHGAP45, ARHGAP6, ARHGDIG, ARHGEF1, ARHGEF10L, ARHGEF16, ARHGEF6, ARTN, ASAP3, ASPH, ATP1B1, ATP2B4, AVPI1, AXIN1, BAK1, BAX, BMP4, CASP9, CAV1, CCK, CCL19, CCL2, CCL21, C…
	GO:0043535	GO_BiologicalProcess	regulation of blood vessel endothelial cell migration	42	2320	125	17940	33.6	5.94882e-11	1.92266e-07	[ABL1, ACVRL1, AKT1, APC, ATP5F1B, ATP5MC2, BMP1, CD40, COX2, EFNA1, ETS1, FGFR1, FLI1, HDAC5, HDAC7, HIF1A, HMGB1, HMOX1, HSPB1, JCAD, KDR, KLF4, MAP3K3, MEF2C, MMRN2, NOTCH1, NRP1, NUS1, PKD1, PKD2, PLCG1, PPARG, PRCP, PTGS2, RHOJ, SP1, STAT5B, THBS1, TMSB4X, VASH1, VEGFA, VPS51]
	GO:0120035	GO_BiologicalProcess	regulation of plasma membrane bounded cell projection organization	164	2320	862	17940	19.0255	6.16766e-11	1.99277e-07	[ABL1, ABL2, ACP2, ADCY6, AGRN, AKT1, ALPK3, AMIGO1, APBB1, APC, APEX1, ARAP1, ARC, ARF6, ARHGAP35, ARHGAP44, ATP8B1, BAIAP2, BRI3, C3, CAMK1D, CAPRIN1, CAV1, CCL19, CCL21, CDC42EP4, CDK5, CERS2, CLU, CNTN1, CORO1B, CORO1C, CPNE9, CROCC, CRTC1, CUX1, DBN1, DEF8, DHX36, DLC1, DLG5, DMD, DPYSL3, DUSP26, DVL3, EFNA1, ENC1, EPHA5, EPHB3, EPS8, EPS8L2, EVI5L, FBXO31, FBXW8, FES, FGFR1, FKBP9, FN1, FOX…
	KEGG:04360	KEGG	Axon guidance	52	2320	175	7454	29.7143	6.29509e-11	2.03331e-07	[ABL1, ABLIM3, BOC, CAMK2G, CDK5, EFNA1, EFNB1, EPHA5, EPHB1, EPHB3, FES, FYN, GNAI1, GNAI2, ILK, ITGB1, LIMK1, NGEF, NRP1, NTNG2, PAK3, PAK4, PIK3R2, PLCG1, PLXNA1, PLXNA2, PLXNB1, PLXNB2, PLXNC1, PPP3CC, PTPN11, RGS3, SEMA3A, SEMA3B, SEMA3C, SEMA3D, SEMA3F, SEMA3G, SEMA4A, SEMA4B, SEMA4C, SEMA4G, SEMA5B, SEMA6C, SEMA7A, SMO, SRC, SRGAP1, SRGAP3, SSH3, UNC5B, WNT4]
	GO:0018193	GO_BiologicalProcess	peptidyl-amino acid modification	265	2320	1573	17940	16.8468	6.91366e-11	2.23242e-07	[ABL1, ABL2, ACVR1, ACVR1B, ADORA1, ADRA2A, AGBL5, AKT1, ANTXR1, APBB1, APOA1, ARHGEF2, ARNT, ASH1L, ASPH, ATP13A2, ATP2B4, AXIN1, AXL, BAG4, BAK1, BAX, BAZ1A, BCOR, BEND3, BRD4, BRPF1, BTC, C3, CAMK2G, CAMKK2, CAV1, CBL, CBX4, CCK, CCL5, CCM2, CCNY, CD36, CD40, CD81, CDH11, CDK5, CHEK1, CHTOP, CLK3, CNTN1, COX2, CRTC2, CSF1R, CSF2RB, CSK, CSNK1A1, CSPG4, CTNNB1, CUX1, DAPK3, DCN, DDOST, DDR2, DM…
	GO:0098609	GO_BiologicalProcess	cell-cell adhesion	190	2320	1041	17940	18.2517	6.98878e-11	2.25598e-07	[ABL1, ACTG1, ACVR1, ADAM12, ADAM19, ADAM8, AKT1, ALCAM, AMIGO1, APC, APOA1, ARNT, ASS1, BAIAP2, BMP1, BMP4, C1QTNF1, CADM1, CAMSAP3, CAV1, CBFB, CCL19, CCL2, CCL21, CCL5, CCNA2, CD164, CD200R1, CD276, CD34, CD36, CD93, CDH11, CDH5, CEBPB, CELSR2, CELSR3, CLDN11, CLDN2, CNTN6, COL14A1, COL8A2, CSK, CSRP1, CTNNA2, CTNNB1, CTNND1, CXADR, CYR61, DCHS1, DLG5, DNAJA1, DSG2, DSP, DTX1, DUSP7, EFNB1, EG…
	GO:0008360	GO_BiologicalProcess	regulation of cell shape	54	2320	186	17940	29.0323	7.21914e-11	2.32961e-07	[ARAP1, ARAP3, ARHGAP35, ATP10A, BAIAP2, BRWD3, CCL2, CDC42EP4, CDC42SE1, CSF1R, DAPK3, DLC1, EPB41L3, EPS8, FES, FGD5, FGR, FMNL1, FMNL3, FN1, FRZB, FYN, HEXB, ITGB2, KDR, LIMD1, LPAR1, MMEL1, MYH10, MYH9, P2RY1, PALM, PLXNA1, PLXNA2, PLXNB1, PLXNB2, PLXNC1, PLXND1, PTMA, RHOB, RHOC, RHOG, RHOJ, RHOU, SEMA4A, SEPT7, SHROOM3, SLC9A3R1, STRIP2, SYNE3, TPM1, VEGFA, WDR1, WNK1]
	GO:0042327	GO_BiologicalProcess	positive regulation of phosphorylation	235	2320	1358	17940	17.3049	7.97385e-11	2.57236e-07	[ABCA7, ABL1, ACVR1, ACVR1B, ACVRL1, ADAM11, ADAM12, ADAM8, ADORA1, ADRA2A, AKR1B1, AKT1, APEX1, APLNR, AR, ARHGEF2, ARNT, ARTN, ATP2B4, AVPI1, AXIN1, AXL, BAG4, BMP4, BMPER, C1QTNF1, C3, CAMKK2, CAV1, CCK, CCL19, CCL2, CCL21, CCL5, CCM2, CCNA2, CCNL1, CCNT1, CCNY, CCNYL1, CD36, CD40, CD81, CDC6, CDH11, CDK5, CDK5R2, CDON, CLU, CNTN1, COX2, CSF1, CSF1R, CSK, CSPG4, CTGF, CTNNB1, CUL9, CYR61, DBF4…
	GO:0001934	GO_BiologicalProcess	positive regulation of protein phosphorylation	227	2320	1301	17940	17.4481	8.11557e-11	2.61727e-07	[ABCA7, ABL1, ACVR1, ACVR1B, ACVRL1, ADAM11, ADAM12, ADAM8, ADORA1, ADRA2A, AKR1B1, AKT1, APEX1, APLNR, AR, ARHGEF2, ARTN, ATP2B4, AVPI1, AXIN1, AXL, BAG4, BMP4, BMPER, C1QTNF1, C3, CAMKK2, CAV1, CCK, CCL19, CCL2, CCL21, CCL5, CCM2, CCNA2, CCNL1, CCNT1, CCNY, CCNYL1, CD36, CD40, CD81, CDC6, CDH11, CDK5, CDK5R2, CDON, CLU, CNTN1, COX2, CSF1, CSF1R, CSK, CSPG4, CTGF, CTNNB1, CUL9, CYR61, DBF4B, DBN…
	GO:0009891	GO_BiologicalProcess	positive regulation of biosynthetic process	387	2320	2482	17940	15.5923	8.22437e-11	2.65154e-07	[ABHD6, ABL2, ABLIM3, ACTA2, ACTG1, ACTN1, ACVR1, ACVR1B, ACVRL1, AGO1, AGRN, AKNA, AKR1B1, AKT1, ALPK3, ALYREF, ANTXR1, APBB1, APC, APEX1, APOA1, AR, ARHGEF10L, ARHGEF2, ARID1A, ARID3A, ARNT, ASH1L, ASS1, ASXL2, ATF6, ATP1B4, ATXN7L3, AXIN1, BCL9, BMP4, BRD4, BRPF1, C3, CAMK2G, CAMKK2, CAMTA2, CBFB, CBX8, CCDC3, CCL19, CCL2, CCL21, CCL5, CCM2, CCNA2, CCNL1, CCNT1, CCNY, CD276, CD36, CD40, CD81, …
	GO:0030097	GO_BiologicalProcess	hemopoiesis	194	2320	1071	17940	18.1139	8.97149e-11	2.89151e-07	[ABL1, ACTN1, ACVR1B, ADAM8, ADGRG3, AGO1, AGO4, ARMC6, ARNT, ATXN1L, AXL, BAK1, BAX, BMP4, C1QC, C3, CA2, CAMK2G, CASP9, CBFA2T3, CBFB, CCL19, CD164, CD34, CDH11, CDK6, CEBPA, CEBPB, CLEC5A, CLU, CMTM7, CNN2, CR1, CREB1, CRIP2, CSF1, CSF1R, CSF3R, CTC1, CTNNB1, DHX36, DOCK2, DTX1, EEF2, EML1, ERBB2, ETS1, EVI2B, FAM20C, FANCA, FBN1, FES, FLI1, FLVCR1, FOXO3, FST, FSTL1, FZD7, G6PD, GAB2, GLI2, G…
	GO:0098590	GO_CellularComponent	plasma membrane region	256	2320	1510	19025	16.9536	9.0497e-11	2.91581e-07	[ABCA7, ABCG2, ABHD17A, ABHD6, ADAM12, ADORA1, ADRA2A, AIF1L, AKR1B1, ALPL, AMOTL2, ANK1, ANTXR1, APBA1, APBB1, APC, APH1A, AQP1, ARC, ARF6, ARHGAP45, ARHGEF2, ARHGEF9, ATP1B1, ATP2B1, ATP2B4, ATP7B, ATP8B1, BAIAP2, CA2, CA9, CACNB3, CADM1, CAV1, CAVIN1, CBL, CD34, CD36, CD81, CDK5, CHRM2, CLTB, CNNM4, CNTFR, CNTN1, CNTN6, CNTNAP1, CORO1C, COX2, CPE, CRB2, CSPG4, CSPG5, CTNNA2, CTNNB1, CXADR, CYB…
	GO:0071526	GO_BiologicalProcess	semaphorin-plexin signaling pathway	24	2320	49	17940	48.9796	9.82072e-11	3.16325e-07	[MMEL1, NCAM1, NELL2, NRP1, NRP2, PLXNA1, PLXNA2, PLXNB1, PLXNB2, PLXNC1, PLXND1, SEMA3A, SEMA3B, SEMA3C, SEMA3D, SEMA3F, SEMA3G, SEMA4A, SEMA4B, SEMA4C, SEMA4G, SEMA5B, SEMA6C, SEMA7A]
	GO:0061061	GO_BiologicalProcess	muscle structure development	155	2320	807	17940	19.2069	1.0037e-10	3.2319e-07	[ABL1, ACTA1, ACTG1, ACVR1, ADAM12, ADM, AEBP1, AKT1, ALPK3, ANKRD17, ARID1A, ASS1, BASP1, BCL9, BMP4, BOC, BTG1, C3, CACNA1H, CACNA2D2, CAV1, CBX8, CD164, CDK5, CDON, CNTFR, COL11A1, COL6A3, CORO7, CREB1, CTNNA2, CTNNB1, CXADR, DCN, DDX5, DMD, DSP, DYSF, EEF2, EGLN1, EGR2, ELK3, ELN, ENG, EPHB1, FAM129B, FGFR1, FGFRL1, FHL2, FLNC, FLOT2, FMNL3, FZD1, FZD2, FZD7, G6PD, GAMT, GATA4, GJA1, GLI1, HD…
	GO:0007417	GO_BiologicalProcess	central nervous system development	218	2320	1239	17940	17.5948	1.01201e-10	3.25765e-07	[ABL1, ABL2, ACVR1B, ADGRA2, ADGRG1, ADGRL2, AK3, AKT1, ALDH1A2, APEX1, AQP1, ARHGAP35, ARID1A, ARX, ASH1L, ATN1, ATP2B1, ATP2B4, ATP5MC2, ATXN1L, AXL, B4GALT2, BACE2, BAIAP2, BAK1, BASP1, BAX, BMP4, C3, CASP2, CBX8, CDH11, CDK5, CDK5R2, CDK6, CDKN2C, CDON, CHD8, CHRD, CLP1, CLU, CNTN1, CNTN6, CNTNAP1, COL4A1, COLEC12, COX1, CREB1, CRTAC1, CSF1R, CSK, CSPG4, CTNNA2, CTNNB1, CTNND1, DCTN1, DCX, DH…
	GO:0038191	GO_MolecularFunction	neuropilin binding	16	2320	23	17885	69.5652	1.04957e-10	3.3775e-07	[ABL1, PXDN, PXN, SEMA3A, SEMA3B, SEMA3C, SEMA3D, SEMA3F, SEMA3G, SEMA4A, SEMA4B, SEMA4C, SEMA4G, SEMA6C, SEMA7A, WNK1]
	GO:0042995	GO_CellularComponent	cell projection	408	2320	2645	19025	15.4253	1.0881e-10	3.50043e-07	[ABCA7, ABHD17A, ABL1, ABLIM3, ACP2, ACTA1, ACTA2, ACTG1, ACTN1, ACVR1, ACVRL1, ADAM15, ADCY5, ADCY6, ADGRA2, ADGRG1, ADGRL2, ADORA1, AFAP1L1, AHCYL2, AIF1L, AKR1B1, AKT1, ALCAM, ALMS1, ALPK3, AMIGO1, ANGPTL4, ANK1, ANTXR1, AP3S2, APBA1, APBA3, APBB1, APC, APEX1, AQP1, ARAP3, ARC, ARF6, ARFIP2, ARHGAP35, ARHGAP44, ARHGAP45, ARHGEF2, ARHGEF6, ARL4C, ASAP3, ASS1, ATP13A2, ATP2B1, ATP2B4, ATP8B1, AT…
	GO:0005829	GO_CellularComponent	cytosol	816	2320	5902	19025	13.8258	1.18452e-10	3.80942e-07	[A2M, AAAS, ABCA2, ABL1, ABL2, ACACB, ACP2, ACTA1, ACTA2, ACTG1, ACTN1, ACVR1, ACVR1B, AES, AFAP1, AFMID, AGBL5, AGO1, AGO4, AGRN, AHCYL2, AHNAK, AK3, AKNA, AKR1B1, AKR1B10, AKT1, ALAD, ALDH1A1, ALDH1A2, ALDH4A1, ALDOC, ALMS1, ALPL, ALYREF, AMER1, AMOTL2, AMPD2, ANAPC1, ANAPC5, ANK1, ANKRD11, ANXA5, AP1B1, AP4B1, APBA1, APBB3, APC, APEH, APEX1, APOA1, AR, ARAP1, ARAP3, ARC, ARF6, ARFIP2, ARHGAP1,…
	GO:0003779	GO_MolecularFunction	actin binding	112	2320	528	17885	21.2121	1.20518e-10	3.87465e-07	[ABL1, ABL2, ABLIM3, ACTN1, AFAP1, AIF1L, ANGPTL4, ANTXR1, APEX1, ARPC1B, BCL7B, BRD4, CAMSAP3, CAP1, CDK5R2, CNN2, CORO1B, CORO1C, CORO7, CROCC, CTNNA2, CTNNAL1, DAAM1, DBN1, DBNL, DIAPH3, DMD, DST, EEF2, EGFR, ENC1, EPB41L1, EPB41L3, EPS8, EPS8L2, FERMT1, FHOD1, FLII, FLNC, FMNL1, FMNL2, FMNL3, FSCN1, GIPC1, GSN, HDAC6, HIP1, HNRNPU, INPPL1, ITGB1, ITPRID2, KCNMA1, KLHL17, LASP1, LCP1, LMOD1, M…
	GO:0006996	GO_BiologicalProcess	organelle organization	638	2320	4455	17940	14.321	1.33667e-10	4.29606e-07	[ABL1, ABL2, ABLIM3, ACP2, ACTA1, ACTG1, ACTN1, ACVR1, ADRA2A, AES, AFAP1, AGO4, AGRN, AIF1L, AKR1B10, AKT1, ALMS1, ALPK3, AMOTL2, ANAPC1, ANAPC5, ANGPTL4, ANK1, ANTXR1, APBB1, APC, APEX1, APOA1, AQP1, ARAP1, ARAP3, ARC, ARF6, ARFIP2, ARHGAP26, ARHGAP35, ARHGAP44, ARHGAP6, ARHGEF10L, ARHGEF17, ARHGEF2, ARHGEF9, ARID1A, ARNT, ARPC1B, ARTN, ASAP3, ASH1L, ATG9B, ATN1, ATP13A2, ATP5F1B, ATP5MC2, ATP6…
	GO:0043408	GO_BiologicalProcess	regulation of MAPK cascade	184	2320	1009	17940	18.2359	1.45253e-10	4.66698e-07	[ABCA7, ABL1, ADAM11, ADAM12, ADAM8, ADORA1, ADRA2A, AKR1B1, AKT1, AR, ASH1L, ATN1, AVPI1, AXIN1, AXL, BMP4, BMPER, C1QTNF1, CAV1, CCL19, CCL2, CCL21, CCL5, CCM2, CCNA2, CD36, CD40, CD81, CDH11, CDK12, CDON, CSF1R, CSK, CSPG4, CTGF, CTNNB1, CUL9, CYR61, DACT1, DBNL, DDR2, DMD, DNAJA1, DOK4, DSTYK, DUSP12, DUSP16, DUSP26, DUSP7, DVL3, EDA2R, EFNA1, EGFR, ELK3, EMC10, EMILIN1, EPHA5, EPHB1, EPHB3, …
	GO:0120025	GO_CellularComponent	plasma membrane bounded cell projection	396	2320	2561	19025	15.4627	1.46266e-10	4.69807e-07	[ABCA7, ABHD17A, ABL1, ABLIM3, ACP2, ACTA1, ACTA2, ACTG1, ACTN1, ACVRL1, ADAM15, ADCY5, ADCY6, ADGRA2, ADGRG1, ADGRL2, ADORA1, AFAP1L1, AHCYL2, AIF1L, AKR1B1, AKT1, ALCAM, ALMS1, ALPK3, AMIGO1, ANGPTL4, ANK1, ANTXR1, AP3S2, APBA1, APBA3, APBB1, APC, APEX1, AQP1, ARAP3, ARC, ARF6, ARFIP2, ARHGAP35, ARHGAP44, ARHGAP45, ARHGEF2, ARHGEF6, ARL4C, ASAP3, ASS1, ATP13A2, ATP2B1, ATP2B4, ATP8B1, ATXN1L, B…
	GO:1901699	GO_BiologicalProcess	cellular response to nitrogen compound	155	2320	809	17940	19.1595	1.5048e-10	4.83192e-07	[ABL1, ACTA1, ADCY5, ADCY6, ADIPOR1, AGRN, AKR1B1, AKT1, ANXA5, APC, APEX1, AQP1, ARHGEF2, ASS1, ATN1, ATP2B4, BACE1, BAIAP2, BCAR1, CA2, CACNA1S, CACNA2D1, CACNB1, CASTOR1, CAV1, CCNA2, CD36, CDC6, CDH11, CDK4, CDK5, CEBPB, CHRM2, CISH, CLP1, CLU, COL16A1, COL1A1, COL1A2, COL4A1, COL4A6, COL5A2, COL6A1, COLEC12, COX2, CREB1, CSK, CTNNB1, CTNND1, CYBA, CYP21A2, CYR61, DBNL, DHX9, DNMT3A, DPEP1, E…
	GO:0001822	GO_BiologicalProcess	kidney development	82	2320	347	17940	23.6311	1.60032e-10	5.13701e-07	[ACTA2, ADAMTS1, AKR1B1, ALDH1A2, AMER1, APH1A, ASS1, BASP1, BAX, BMP4, BMPER, CA2, CASP9, CD34, COL4A3, COL4A4, CORO7, CTNNB1, CTSB, CTSH, DACT2, DCHS1, DCN, DLG5, FBN1, FGFR1, FRZB, FSTL1, GAMT, GLI2, GLIS2, HYAL2, ID2, ID3, IGFBP7, ILK, ITGA3, ITGA8, KCNJ8, KLF15, LAMA5, LMNB2, LZTS2, MEF2C, NID1, NOTCH1, NPHP3, NRP1, PBX1, PCSK9, PDGFA, PDGFD, PDGFRB, PECAM1, PKD1, PKD2, PODXL, PRKX, RARA, RB…
	GO:0072001	GO_BiologicalProcess	renal system development	85	2320	365	17940	23.2877	1.60524e-10	5.15122e-07	[ACTA2, ADAMTS1, AKR1B1, ALDH1A2, AMER1, APH1A, ASS1, BASP1, BAX, BMP4, BMPER, CA2, CASP9, CD34, COL4A1, COL4A3, COL4A4, CORO7, CTNNB1, CTSB, CTSH, DACT2, DCHS1, DCN, DLG5, FBN1, FGFR1, FRZB, FSTL1, GAMT, GLI2, GLIS2, HYAL2, ID2, ID3, IGFBP7, ILK, ITGA3, ITGA8, KCNJ8, KLF15, LAMA5, LGR5, LMNB2, LZTS2, MEF2C, NID1, NOTCH1, NPHP3, NRP1, PBX1, PCSK9, PDGFA, PDGFD, PDGFRB, PECAM1, PKD1, PKD2, PODXL, …
	GO:0060322	GO_BiologicalProcess	head development	183	2320	1001	17940	18.2817	1.65921e-10	5.32273e-07	[ABL1, ABL2, ADGRG1, ADGRL2, AK3, ALDH1A2, ANKRD11, APEX1, AQP1, ARHGAP35, ARID1A, ARX, ASH1L, ASPH, ATP2B1, ATP2B4, ATP5MC2, ATXN1L, AXL, B4GALT2, BAIAP2, BAK1, BASP1, BAX, BMP4, CASP2, CBX8, CDK5, CDK5R2, CDK6, CDON, CHD8, CHRD, CLP1, CNTN1, COL1A1, COL4A1, COLEC12, COX1, CREB1, CRISPLD2, CRTAC1, CSF1R, CSK, CTNNA2, CTNNB1, CTNND1, DCX, DLC1, DLG5, DMD, DOCK7, DUOX2, EDNRA, EGFR, EGR2, EML1, EP…
	GO:0061138	GO_BiologicalProcess	morphogenesis of a branching epithelium	62	2320	233	17940	26.6094	1.71877e-10	5.51209e-07	[ABL1, ACVR1, ADM, AKR1B1, AR, BMP4, BTBD7, COL4A1, CORO7, CSF1, CTNNB1, CTSB, CTSH, DCHS1, DLG5, EDNRA, ENG, ETV5, FGFR1, FSTL1, GAMT, GLI2, HHIP, IHH, ILK, INTS3, LAMA5, LEF1, MED1, NCOA1, NOTCH1, NRP1, PBX1, PDGFA, PGR, PKD1, PKD2, PLXNA1, PLXND1, PML, PPP1CA, RASIP1, RXRA, SEMA3A, SEMA3C, SMAD4, SMO, SOCS3, SPINT1, SRC, SRF, SULF1, TBX3, TCF21, TGFBR2, TGM2, TIMELESS, TNC, VEGFA, WNT2B, WNT4,…
	GO:0048545	GO_BiologicalProcess	response to steroid hormone	117	2320	562	17940	20.8185	1.79274e-10	5.74753e-07	[ABCA2, ABCA3, ACTA1, ADAM12, ADM, AKR1B1, ALAD, ALPL, AQP1, AR, ARID1A, ASS1, ATP2B1, AXIN1, BMP1, BMP4, CA2, CASP9, CAV1, CBFB, COL1A1, CORO7, COX2, CTGF, CTNNB1, CXADR, CYBA, CYP21A2, CYP7B1, DDX5, DDX54, DNAJA1, DNMT3B, DSG2, DUSP12, EGFR, EIF4G1, ENG, ERVK-8, FECH, FGR, FHL2, FIBIN, FOXO1, FOXO3, FSTL1, GPR83, HDAC6, HMGB1, HNRNPU, IGFBP7, IL1R1, KLF9, KMT2D, LBH, LEF1, LOX, LPAR1, MAOB, MAR…
	GO:0071407	GO_BiologicalProcess	cellular response to organic cyclic compound	147	2320	758	17940	19.3931	1.7972e-10	5.76004e-07	[ABL1, ADCY5, ADCY6, AKR1B1, AKT1, ALPL, APC, APEX1, AQP1, AR, ARID1A, ASS1, ATP2B1, ATP2B4, AXIN1, BMP4, CACNA1S, CASP9, CAV1, CBFB, CCL2, CCL5, CCNA2, CDK4, CEBPA, CEBPB, CLP1, CLU, COL1A1, COLEC12, CORO7, COX2, CTNNB1, CXADR, CYBA, CYP21A2, CYP7A1, CYP7B1, CYR61, DBNL, DDX5, DDX54, DHX9, DNAJA1, DNMT3B, EGFR, EIF4G1, EPHA5, ERVK-8, FECH, FHL2, FOXO1, FOXO3, FSTL1, GLI2, GNAI1, GNAS, HCFC1, HCN…
	GO:0048534	GO_BiologicalProcess	hematopoietic or lymphoid organ development	201	2320	1127	17940	17.835	1.82882e-10	5.85955e-07	[ABL1, ACTN1, ACVR1B, ADAM8, ADGRG3, AGO1, AGO4, ARMC6, ARNT, ARTN, ATXN1L, AXL, BAK1, BAX, BMP4, C1QC, C3, CA2, CAMK2G, CASP9, CBFA2T3, CBFB, CCL19, CD164, CD34, CDH11, CDK6, CEBPA, CEBPB, CLEC5A, CLU, CMTM7, CNN2, CORO7, CR1, CREB1, CRIP2, CSF1, CSF1R, CSF3R, CTC1, CTNNB1, DHX36, DOCK2, DTX1, EEF2, EML1, EPHB3, ERBB2, ETS1, EVI2B, FAM20C, FANCA, FBN1, FES, FLI1, FLVCR1, FOXO3, FST, FSTL1, FZD7,…
	GO:0034330	GO_BiologicalProcess	cell junction organization	89	2320	389	17940	22.8792	1.87446e-10	6.0039e-07	[ABL1, ACTG1, ACTN1, ACVRL1, APC, ARF6, ARHGAP6, CADM1, CAMSAP3, CAV1, CBFB, CCM2, CDH11, CDH5, CNTNAP1, COL16A1, CORO1C, CSF1R, CSK, CTNNB1, CTNND1, CXADR, DAPK3, DCHS1, DLC1, DLG5, DSG2, DSP, DST, DUSP7, EPB41L3, EPHA5, FBF1, FLNC, FN1, FRZB, FSCN1, FSTL1, FYN, GAMT, GJA1, GJA5, GJC1, GPM6B, HDAC7, HIPK1, ILK, ITGA2, KDR, KRT14, LAMA5, LAMC2, LDB1, LMNB2, MACF1, MAP4K4, NCOA1, NECTIN1, NF2, NLG…
	KEGG:04934	KEGG	Cushing syndrome	47	2320	154	7454	30.5195	1.89596e-10	6.07087e-07	[ADCY5, ADCY6, APC, ARNT, AXIN1, CACNA1H, CACNA1S, CAMK2G, CDK4, CDK6, CDKN2C, CREB1, CREB3L1, CTNNB1, CYP17A1, CYP21A2, DVL3, E2F2, EGFR, FZD1, FZD10, FZD2, FZD4, FZD7, GNA11, GNAI1, GNAI2, GNAS, ITPR2, ITPR3, KMT2A, KMT2D, LEF1, MAP2K2, NCEH1, NR5A1, PBX1, PDE8A, PDE8B, PRKACB, RASD1, SP1, TCF7L1, WNT10A, WNT2B, WNT4, WNT6]
	GO:0051254	GO_BiologicalProcess	positive regulation of RNA metabolic process	339	2320	2134	17940	15.8857	1.94492e-10	6.22567e-07	[ABL2, ABLIM3, ACTA2, ACTG1, ACTN1, ACVR1, ACVR1B, ACVRL1, AGO1, AGRN, AKNA, AKR1B1, AKT1, ALPK3, ALYREF, APBB1, APC, APEX1, AR, ARHGEF10L, ARHGEF2, ARID1A, ARID3A, ARNT, ASH1L, ASXL2, ATF6, ATN1, ATP1B4, ATXN7L3, AXIN1, BCL9, BMP4, BRD4, BRPF1, CAMK2G, CAMKK2, CAMTA2, CBFB, CBX8, CCL2, CCM2, CCNA2, CCNL1, CCNT1, CCNY, CD40, CD81, CDK12, CDKN2AIP, CDON, CEBPA, CEBPB, CEBPD, CHD8, CHEK1, CIRBP, CN…
	GO:0009059	GO_BiologicalProcess	macromolecule biosynthetic process	798	2320	5764	17940	13.8446	1.95154e-10	6.24493e-07	[ABCA2, ABCA7, ABCC5, ABHD17A, ABL1, ABL2, ABLIM3, ACTA2, ACTG1, ACTN1, ACVR1, ACVR1B, ACVRL1, ADAM8, ADGRG3, ADRA2A, AEBP1, AES, AFF4, AGO1, AGO4, AGRN, AKNA, AKR1B1, AKT1, ALPK3, ALYREF, AMHR2, ANGPTL4, ANKRD13C, ANKRD17, ANTXR1, APBB1, APBB3, APC, APEH, APEX1, APOA1, AR, ARHGAP35, ARHGEF10L, ARHGEF2, ARID1A, ARID3A, ARID5A, ARNT, ARTN, ARX, ASH1L, ASXL2, ATF6, ATF7, ATN1, ATP1B4, ATP2B4, ATP8B…
	GO:0060070	GO_BiologicalProcess	canonical Wnt signaling pathway	80	2320	334	17940	23.9521	1.98617e-10	6.35376e-07	[AES, AMER1, AMER3, APC, AXIN1, BCL9, BMP1, CAV1, CCNY, CHD8, COL1A1, CSNK1A1, CTNNB1, CTNND1, DACT1, DAPK3, DKK3, DVL3, EGFR, FAM53B, FERMT1, FOXO1, FOXO3, FRZB, FSTL1, FZD1, FZD10, FZD2, FZD4, FZD7, GAMT, GLI1, IGFBP4, ILK, KLF4, KREMEN1, LEF1, LGR5, LIMD1, LZTS2, MITF, NCOA1, NOTCH1, NPHP3, NPHP4, PLPP3, PLXNB2, PORCN, PPP1CA, PTEN, PTK7, RARG, RIT1, RSPO4, RUVBL2, SEMA4C, SFRP4, SHISA6, SLC43…
	GO:0045935	GO_BiologicalProcess	positive regulation of nucleobase-containing compound metabolic process	367	2320	2349	17940	15.6237	2.26637e-10	7.24785e-07	[ABL2, ABLIM3, ACTA2, ACTG1, ACTN1, ACVR1, ACVR1B, ACVRL1, AGO1, AGRN, AKNA, AKR1B1, AKT1, ALPK3, ALYREF, ANTXR1, APBB1, APC, APEX1, AR, ARHGEF10L, ARHGEF2, ARID1A, ARID3A, ARNT, ARTN, ASH1L, ASXL2, ATF6, ATN1, ATP1B4, ATXN7L3, AXIN1, BABAM2, BAX, BCL9, BEND3, BMP4, BRD4, BRPF1, CAMK2G, CAMKK2, CAMTA2, CBFB, CBX8, CCL2, CCM2, CCNA2, CCNL1, CCNT1, CCNY, CD40, CD81, CDK12, CDKN2AIP, CDON, CDT1, CEB…
	GO:0034333	GO_BiologicalProcess	adherens junction assembly	41	2320	125	17940	32.8	2.33662e-10	7.46783e-07	[ABL1, ACTN1, ACVRL1, ARHGAP6, CAMSAP3, COL16A1, CORO1C, CTNNB1, DAPK3, DLC1, DLG5, DUSP7, EPHA5, FRZB, FSTL1, FYN, GAMT, GPM6B, HIPK1, ITGA2, KDR, LAMA5, LDB1, MACF1, MAP4K4, NCOA1, NRP1, PTEN, RAMP2, RCC2, SLC9A1, SMAD6, SMAD7, SRC, THBS1, THY1, VCL, VEGFA, WNK1, WNT4, ZNF703]
	GO:0051093	GO_BiologicalProcess	negative regulation of developmental process	213	2320	1215	17940	17.5309	2.3365e-10	7.46978e-07	[ABCA5, ABL1, ACVRL1, ADAMTS12, ADAMTS7, ADAMTS9, ADCY6, ADGRG1, ADIPOR1, AGO1, ANKRD17, ARF6, ARHGEF2, ASH1L, ASPN, ATN1, BCOR, BMP4, BRI3, C1QC, CAV1, CBFB, CDH11, CDK12, CDK5, CDK6, CERS2, CHRD, CNMD, CNOT6, COL4A2, COL4A3, COL5A1, COL5A2, CORO1C, CREB3L1, CSRP1, CTNNB1, CTSK, CXADR, DCN, DIO3, DMD, DPYSL3, DTX1, E2F2, ECSCR, EFEMP1, EFNA1, EGFR, EIF4G1, ELK3, EMILIN1, EPHB1, ERBB2, FAM129B, F…
	GO:0009612	GO_BiologicalProcess	response to mechanical stimulus	68	2320	268	17940	25.3731	2.39846e-10	7.66307e-07	[ACTA1, AKT1, APC, AQP1, ASIC3, BACE1, BAK1, CACNB3, CASP2, CBX8, CD40, CHEK1, CNN2, COL11A1, COL1A1, COX2, CYBA, DCN, DMD, EGFR, ENG, ETS1, FLI1, FYN, GADD45A, GATA4, IHH, ITGA2, JUND, KCNJ2, LRP11, MAP4K4, MARCKSL1, MPP1, MUC2, MXD3, NCOA1, NEO1, P2RY1, PDE2A, PDZD7, PHF24, PIEZO1, PKD1, PKD2, POSTN, PPARG, PPL, PTGS2, PTPN11, RELA, SHANK3, SLC1A3, SLC2A1, SLC38A2, SLC8A1, SLC9A1, SRC, STRA6, T…
	GO:0042981	GO_BiologicalProcess	regulation of apoptotic process	317	2320	1973	17940	16.0669	2.42625e-10	7.74946e-07	[ABL1, ACTN1, ACVR1, ADAM8, ADAMTS20, ADM, ADORA1, AES, AGO4, AKR1B1, AKT1, ALDH1A2, ANGPTL4, ANKRD13C, ANXA5, APBB1, APC, APEX1, AQP1, AR, ARC, ARHGEF1, ARHGEF16, ARHGEF17, ARHGEF2, ARHGEF6, ARHGEF9, ASH1L, ATF6, AXL, BABAM2, BACE1, BAG4, BAK1, BAX, BCAR1, BMP4, BRI3, BTC, BTG1, C3, CAMK1D, CAP1, CASP2, CASP9, CAV1, CBL, CBX4, CBX8, CCK, CCL19, CCL2, CCL21, CCL5, CCNA2, CD40, CDH11, CDK19, CDK4,…
	GO:0045664	GO_BiologicalProcess	regulation of neuron differentiation	157	2320	829	17940	18.9385	2.49742e-10	7.97426e-07	[ABL1, ABL2, ADCY6, AKT1, AMIGO1, APBB1, APEX1, ARC, ARF6, ARHGAP35, ARHGAP44, ARHGEF2, ASH1L, BAIAP2, BMP4, BRI3, CAMK1D, CAPRIN1, CDK5, CDON, CERS2, CNTN1, CPNE9, CRTC1, CUX1, DBN1, DHX36, DIO3, DLG5, DMD, DNMT3B, DPYSL3, DTX1, DUSP26, DVL3, EFNA1, EIF4G1, ENC1, EPHA5, EPHB3, ETV5, FBXO31, FBXW8, FES, FGFR1, FKBP9, FN1, FOXO3, FOXO6, FSTL1, FYCO1, FYN, FZD1, FZD4, GDPD5, GIPC1, GJA1, GLI2, GOLG…
	GO:0043068	GO_BiologicalProcess	positive regulation of programmed cell death	158	2320	837	17940	18.8769	3.02022e-10	9.64055e-07	[ABL1, ADAM8, ADM, AES, AKT1, ALDH1A2, ANXA5, APBB1, APC, ARHGEF1, ARHGEF16, ARHGEF17, ARHGEF2, ARHGEF6, ARHGEF9, ASH1L, ATF6, BACE1, BAK1, BAX, BMP4, BRI3, BTG1, CAMK1D, CASP2, CASP9, CAV1, CCK, CCL2, CCL5, CCNA2, CD40, CDH11, CDK19, CDK4, CDK5, CNTN1, COL18A1, COL4A3, COX2, CREB1, CTGF, CTNNB1, CTSB, CTSC, CTSH, CYR61, DAPK3, DDOST, DLC1, DNAJA1, DUSP12, DUSP26, ECSCR, F3, FBH1, FOXO1, FOXO3, F…
	GO:0034097	GO_BiologicalProcess	response to cytokine	240	2320	1415	17940	16.9611	3.28302e-10	1.04761e-06	[ACTG1, ADAM11, ADAM12, ADAMTS12, ADAMTS13, ADAMTS7, ADIPOR1, AES, AKT1, ALAD, ALDH1A2, APOA1, ARC, ARHGEF2, ASS1, AXL, BAG4, CACTIN, CAMK2G, CAP1, CAV1, CBFB, CBL, CCDC3, CCL19, CCL2, CCL21, CCL5, CCM2, CCNL1, CD14, CD36, CD40, CDC42EP4, CDH11, CDK4, CEBPA, CEBPB, CEBPD, CISH, CMKLR1, CNN2, CNOT6, CNPY2, CNTFR, CNTN1, COL1A1, COL1A2, COX2, CREB1, CSF1, CSF1R, CSF2RB, CSF3R, CUL9, CYBA, DAPK3, DD…
	GO:0060348	GO_BiologicalProcess	bone development	67	2320	264	17940	25.3788	3.2966e-10	1.05162e-06	[ALPL, AMER1, ANKRD11, BMP4, CDH11, CHSY1, COL12A1, COL14A1, COL1A1, COL27A1, COL6A1, COL6A2, COL6A3, COL7A1, CTC1, DCHS1, ENG, FAM20C, FBN1, FGFR3, FLI1, GAMT, GNAS, IGF1, IHH, INPPL1, LRRC17, MED1, MEF2C, MEF2D, MIGA2, MMEL1, MMP13, MMP16, NAB2, NCOA1, NEO1, NPR2, NPRL2, NR2F2, P3H1, PKD1, PLXNB1, POSTN, PPIB, PTPN11, RARA, RARG, RFLNB, SERPINH1, SFRP4, SLC38A10, SMAD1, SPARC, SRC, SRD5A2, SRF,…
	GO:0043067	GO_BiologicalProcess	regulation of programmed cell death	318	2320	1987	17940	16.004	3.52226e-10	1.12325e-06	[ABL1, ACTN1, ACVR1, ADAM8, ADAMTS20, ADM, ADORA1, AES, AGO4, AKR1B1, AKT1, ALDH1A2, ANGPTL4, ANKRD13C, ANXA5, APBB1, APC, APEX1, AQP1, AR, ARC, ARHGEF1, ARHGEF16, ARHGEF17, ARHGEF2, ARHGEF6, ARHGEF9, ASH1L, ATF6, AXL, BABAM2, BACE1, BAG4, BAK1, BAX, BCAR1, BMP4, BRI3, BTC, BTG1, C3, CAMK1D, CAP1, CASP2, CASP9, CAV1, CBL, CBX4, CBX8, CCK, CCL19, CCL2, CCL21, CCL5, CCNA2, CD40, CDH11, CDK19, CDK4,…
	GO:2000113	GO_BiologicalProcess	negative regulation of cellular macromolecule biosynthetic process	291	2320	1790	17940	16.257	3.82763e-10	1.22025e-06	[ABCA7, ACVRL1, AEBP1, AES, AGO1, AGO4, AKR1B1, ANGPTL4, ANTXR1, APBB1, APC, AR, ARHGAP35, ARID1A, ARID5A, ARX, ASH1L, ATN1, ATP8B1, ATXN1L, BACE2, BASP1, BAZ2A, BCOR, BEND3, BMP4, BRI3, CAPRIN1, CAV1, CBFA2T3, CBFB, CBX3, CBX4, CBX5, CBX8, CC2D1A, CCL2, CD36, CDC6, CDH11, CDK5, CEBPA, CEBPB, CERS2, CHD8, CHMP1A, CIRBP, CLP1, CNKSR1, COLEC12, CORO7, CREB1, CREB3L1, CRYM, CTC1, CTNNB1, CUX1, CXADR…
	GO:0009889	GO_BiologicalProcess	regulation of biosynthetic process	699	2320	4975	17940	14.0503	3.90037e-10	1.24305e-06	[ABCA2, ABCA7, ABHD6, ABL1, ABL2, ABLIM3, ACACB, ACTA2, ACTG1, ACTN1, ACVR1, ACVR1B, ACVRL1, ADAM8, ADGRG3, ADIPOR1, ADRA2A, AEBP1, AES, AFF4, AGO1, AGO4, AGRN, AKNA, AKR1B1, AKT1, ALPK3, ALYREF, AMHR2, ANGPTL4, ANKRD13C, ANKRD17, ANTXR1, APBB1, APBB3, APC, APEH, APEX1, APOA1, AR, ARHGAP35, ARHGEF10L, ARHGEF2, ARID1A, ARID3A, ARID5A, ARNT, ARTN, ARX, ASH1L, ASS1, ASXL2, ATF6, ATF7, ATN1, ATP1B4, …
	GO:0051493	GO_BiologicalProcess	regulation of cytoskeleton organization	131	2320	661	17940	19.8185	3.9895e-10	1.27105e-06	[ABL1, ABL2, ACP2, AFAP1, ALMS1, ANGPTL4, APC, APEX1, APOA1, ARAP1, ARF6, ARHGAP35, ARHGAP44, ARHGAP6, ARHGEF10L, ARHGEF2, ARPC1B, ASAP3, BAG4, BAIAP2, BICD2, CAMSAP3, CCL21, CDC42EP4, CDK5, CHEK1, CHMP1A, CHMP1B, CLU, CORO1B, CSF1R, CTGF, CTNNB1, DAPK3, DCTN1, DLC1, ELN, EPHA5, EPS8, FCHSD1, FES, FHOD1, FMNL3, FSCN1, FSTL1, FZD10, GNAI1, GPM6B, GPSM2, GSN, HDAC6, HNRNPU, ILK, JAM3, KANK3, KANK4,…
	GO:0005887	GO_CellularComponent	integral component of plasma membrane	313	2320	1955	19025	16.0102	4.32886e-10	1.37874e-06	[ABCC5, ABHD6, ACVR1, ACVR1B, ACVRL1, ADAM8, ADCY5, ADCY6, ADGRG1, ADGRG3, ADGRL2, ADGRL4, ADORA1, ADRA2A, ALCAM, AMHR2, AMIGO1, APH1A, APLNR, AQP1, ASIC3, ATP1B1, ATP1B4, ATP2B1, ATP2B4, ATP7B, ATP8B1, AXL, BACE1, BMP1, BOC, C1QTNF1, C8G, CACNA1H, CALHM2, CALHM6, CAP1, CAV1, CD164, CD200R1, CD34, CD36, CD37, CD40, CD81, CD99, CDON, CHRM2, CLCN5, CLEC5A, CLU, CMKLR1, CNOT6, CNTFR, CNTNAP1, CR1, C…
	GO:0010468	GO_BiologicalProcess	regulation of gene expression	728	2320	5214	17940	13.9624	4.43764e-10	1.41295e-06	[A2M, ABCA2, ABL1, ABL2, ABLIM3, ACACB, ACTA1, ACTA2, ACTG1, ACVR1, ACVR1B, ACVRL1, ADAM19, ADAM8, ADGRG3, ADRA2A, AEBP1, AES, AFF4, AGO1, AGO4, AGRN, AHNAK, AKNA, AKR1B1, AKT1, ALDH1A2, ALPK3, ALYREF, AMHR2, ANGPTL4, APBA1, APBA3, APBB1, APBB3, APC, APEX1, AR, ARC, ARHGAP35, ARHGEF10L, ARHGEF2, ARID1A, ARID3A, ARID5A, ARNT, ARX, ASH1L, ASXL2, ATF6, ATF7, ATN1, ATP1B1, ATP1B4, ATP2B4, ATP8B1, ATR…
	GO:0005539	GO_MolecularFunction	glycosaminoglycan binding	76	2320	318	17885	23.8994	4.46586e-10	1.42148e-06	[ADAMTS1, ADAMTS3, ADAMTS5, ADGRG1, AGRN, ANXA5, BMP4, CCDC80, CCNA2, CHRD, CLEC3B, COL11A1, COL5A1, CRISPLD2, CSPG4, CTGF, CYR61, DBNL, DCN, DPYSL3, ECM2, EGFLAM, ENG, FBLN7, FBN1, FGFR1, FGFRL1, FN1, FSTL1, GNS, GOLGA4, HAPLN3, HDGF, HHIP, HYAL2, LAMC2, LCP1, LHCGR, LIPG, LTBP2, NELL2, NRP1, NRP2, PCSK6, PLP2, PLPPR3, PLXNA1, PODXL2, POSTN, PPP4C, PRELP, PTPRF, PTPRS, PXDN, RSPO4, RTN4R, SELENO…
	GO:0031401	GO_BiologicalProcess	positive regulation of protein modification process	261	2320	1571	17940	16.6136	4.47131e-10	1.42277e-06	[ABCA7, ABL1, ACVR1, ACVR1B, ACVRL1, ADAM11, ADAM12, ADAM8, ADORA1, ADRA2A, AKR1B1, AKT1, AMER1, APEX1, APLNR, AR, ARHGEF2, ARNT, ARTN, ATP2B4, AVPI1, AXIN1, AXL, BAG4, BMP4, BMPER, BRD4, C1QTNF1, C3, CAMKK2, CAV1, CCK, CCL19, CCL2, CCL21, CCL5, CCM2, CCNA2, CCNL1, CCNT1, CCNY, CCNYL1, CD36, CD40, CD81, CDC6, CDH11, CDK5, CDK5R2, CDON, CHTOP, CLU, CNTN1, COX2, CSF1, CSF1R, CSK, CSPG4, CTGF, CTNNB…
	GO:0008092	GO_MolecularFunction	cytoskeletal protein binding	204	2320	1162	17885	17.5559	4.61103e-10	1.46677e-06	[ABL1, ABL2, ABLIM3, ACP2, ACTA1, ACTN1, AFAP1, AGBL5, AIF1L, ALDH1A1, ALDOC, ALMS1, ANGPTL4, ANK1, ANTXR1, APBB1, APC, APEX1, ARHGEF2, ARL4C, ARL8A, ARPC1B, AXL, BAIAP2, BCL7B, BICD2, BRD4, CAMSAP3, CAP1, CCDC69, CDH11, CDH5, CDK5, CDK5R2, CLU, CNN2, CORO1B, CORO1C, CORO7, CROCC, CTNNA2, CTNNAL1, DAAM1, DBN1, DBNL, DCHS1, DCTN1, DCTN2, DCX, DES, DIAPH3, DLG5, DMD, DPYSL3, DST, DYSF, EEF2, EGFR, …
	GO:0001763	GO_BiologicalProcess	morphogenesis of a branching structure	65	2320	254	17940	25.5906	5.13629e-10	1.63334e-06	[ABL1, ABL2, ACVR1, ADM, AKR1B1, AR, BMP4, BTBD7, COL4A1, CORO7, CSF1, CTNNB1, CTSB, CTSH, DCHS1, DLG5, EDNRA, ENG, ETV5, FGFR1, FSTL1, GAMT, GLI2, HHIP, HIF1A, IHH, ILK, INTS3, LAMA5, LEF1, MED1, NCOA1, NOTCH1, NRP1, PBX1, PDGFA, PGR, PKD1, PKD2, PLXNA1, PLXND1, PML, PPP1CA, RASIP1, RXRA, SEMA3A, SEMA3C, SETD2, SMAD4, SMO, SOCS3, SPINT1, SRC, SRF, SULF1, TBX3, TCF21, TGFBR2, TGM2, TIMELESS, TNC,…
	GO:0031327	GO_BiologicalProcess	negative regulation of cellular biosynthetic process	312	2320	1951	17940	15.9918	5.30491e-10	1.68643e-06	[ABCA7, ABL2, ACVRL1, AEBP1, AES, AGO1, AGO4, AKR1B1, ANGPTL4, ANTXR1, APBB1, APC, APEH, APEX1, AR, ARHGAP35, ARID1A, ARID5A, ARX, ASH1L, ATN1, ATP2B4, ATP8B1, ATXN1L, BACE2, BASP1, BAZ2A, BCOR, BEND3, BMP4, BRI3, CAPRIN1, CAV1, CBFA2T3, CBFB, CBX3, CBX4, CBX5, CBX8, CC2D1A, CCL2, CD34, CD36, CDC6, CDH11, CDK5, CEBPA, CEBPB, CERS2, CHD8, CHMP1A, CIRBP, CLP1, CNKSR1, COLEC12, CORO7, CREB1, CREB3L1…
	GO:0043065	GO_BiologicalProcess	positive regulation of apoptotic process	156	2320	831	17940	18.7726	5.46036e-10	1.7353e-06	[ABL1, ADAM8, ADM, AES, AKT1, ALDH1A2, ANXA5, APBB1, APC, ARHGEF1, ARHGEF16, ARHGEF17, ARHGEF2, ARHGEF6, ARHGEF9, ASH1L, ATF6, BACE1, BAK1, BAX, BMP4, BRI3, BTG1, CAMK1D, CASP2, CASP9, CAV1, CCK, CCL2, CCL5, CCNA2, CD40, CDH11, CDK19, CDK4, CDK5, CNTN1, COL18A1, COL4A3, COX2, CREB1, CTGF, CTNNB1, CTSB, CTSC, CTSH, CYR61, DAPK3, DDOST, DLC1, DNAJA1, DUSP12, DUSP26, ECSCR, F3, FBH1, FOXO1, FOXO3, F…
	GO:0045944	GO_BiologicalProcess	positive regulation of transcription by RNA polymerase II	254	2320	1522	17940	16.6886	5.49905e-10	1.74705e-06	[ABLIM3, ACTG1, ACVR1, ACVR1B, ACVRL1, AGO1, AGRN, AKNA, AKR1B1, AKT1, APBB1, APC, AR, ARHGEF10L, ARHGEF2, ARID3A, ARNT, ASH1L, ASXL2, ATF6, ATP1B4, BCL9, BMP4, BRD4, CAMTA2, CBFB, CCM2, CCNA2, CCNL1, CCNT1, CD40, CD81, CDK12, CDKN2AIP, CDON, CEBPA, CEBPB, CEBPD, CHD8, CORO7, CREB1, CREB3L1, CRTC1, CRTC2, CTNNB1, CXADR, CYR61, DCN, DDX41, DHX36, DHX9, DPT, E2F2, EBF1, EGFR, EGLN1, EGR2, ELK3, ENG…
	GO:0030336	GO_BiologicalProcess	negative regulation of cell migration	81	2320	349	17940	23.2092	5.54217e-10	1.76019e-06	[ABHD6, ACVRL1, ADAM15, ADAMTS9, ADGRG1, ADIPOR1, ADORA1, AKT1, APC, APEX1, ARAP3, ARNT, BMP1, CCL2, CCL21, CD200R1, CERS2, CHRD, CNN2, CORO1B, CORO1C, DCN, DLC1, DLG5, DPEP1, DPYSL3, DUSP12, DUSP7, EMILIN1, ENC1, ENG, FOXO3, FSTL1, GAMT, HDAC5, HMGB1, HMOX1, HYAL2, IGFBP5, IL1R1, ILK, KLF4, LRP1, MEF2C, MITF, MMRN2, MPP1, NBL1, NF2, NOTCH1, NR2F2, PLXNA1, PPARG, PTEN, PTMA, PTPN23, PTPRG, RAP2C,…
	GO:0010558	GO_BiologicalProcess	negative regulation of macromolecule biosynthetic process	303	2320	1882	17940	16.0999	5.62301e-10	1.78531e-06	[ABCA7, ABL2, ACVRL1, AEBP1, AES, AGO1, AGO4, AKR1B1, ANGPTL4, ANTXR1, APBB1, APC, APEX1, AR, ARHGAP35, ARID1A, ARID5A, ARX, ASH1L, ATN1, ATP8B1, ATXN1L, BACE2, BASP1, BAZ2A, BCOR, BEND3, BMP4, BRI3, CAPRIN1, CAV1, CBFA2T3, CBFB, CBX3, CBX4, CBX5, CBX8, CC2D1A, CCL2, CD36, CDC6, CDH11, CDK5, CEBPA, CEBPB, CERS2, CHD8, CHMP1A, CIRBP, CLP1, CNKSR1, COLEC12, CORO7, CREB1, CREB3L1, CRYM, CTC1, CTNNB1…
	GO:0003012	GO_BiologicalProcess	muscle system process	112	2320	542	17940	20.6642	5.63638e-10	1.78899e-06	[ACTA1, ACTA2, ADORA1, ADRA2A, APC, ARC, ASPH, ATP1B1, ATP2B4, CACNA1H, CACNA1S, CACNA2D1, CAMK2G, CAMTA2, CAV1, CDH11, CHRM2, CLIC2, COX2, CTGF, CYBA, DAPK3, DES, DMD, DOCK5, DPYSL3, DSG2, DSP, DYSF, EDNRA, EEF2, ERG, FGF12, FKBP9, FOXO1, FYN, G6PD, GAA, GAMT, GATA4, GATA5, GJA1, GJA5, GJC1, GNAO1, GRIP2, GRK2, GSN, GUCY1A1, HMOX1, HOMER1, IGF1, IGFBP5, ITGA1, ITGA2, KCNE4, KCNH2, KCNJ2, KCNJ8, …
	GO:0003006	GO_BiologicalProcess	developmental process involved in reproduction	161	2320	864	17940	18.6343	5.66213e-10	1.79659e-06	[ACVR1, ACVR1B, ADAM15, ADAM19, ADAMTS1, ADGRG1, ADM, AFF4, AGO4, AKR1B1, AKT1, ALPL, AMHR2, AR, ARID1A, ARNT, ASH1L, AXL, BAK1, BASP1, BAX, BMP4, C3, CASP2, CBL, CCNA2, CDH11, CEBPA, CEBPB, CNTFR, CORO7, COX2, CRIP1, CRIP2, CSF1, CSRP1, CTDSPL, CTNNB1, CTSB, CTSH, CYP17A1, CYP7B1, CYR61, DAZAP1, DCN, DDX25, DEDD, DLC1, DNAJA1, EGFR, EGLN1, EHMT1, ETV5, FANCA, FBXW8, FNDC3A, FOXO3, FSTL1, FZD4, G…
	GO:0030510	GO_BiologicalProcess	regulation of BMP signaling pathway	37	2320	109	17940	33.945	5.83444e-10	1.85068e-06	[ABL1, ACVRL1, BMP4, BMPER, CCNA2, CHRD, CHRDL1, CRB2, CYR61, ENG, FBN1, FKBP8, FSTL1, FZD1, GAMT, GATA4, HIPK2, HTRA1, HTRA3, ILK, ITGA3, LEMD3, NBL1, NEO1, NOTCH1, NUMA1, PCSK6, RBPMS2, SBNO2, SFRP4, SMAD2, SMAD4, SMAD6, SMAD7, SP1, SULF1, TPP1]
	GO:0043005	GO_CellularComponent	neuron projection	267	2320	1618	19025	16.5019	5.85661e-10	1.85713e-06	[ABHD17A, ABL1, ACTG1, ACVRL1, ADGRL2, ADORA1, AHCYL2, ALCAM, ALPK3, AMIGO1, ANK1, AP3S2, APBA1, APBA3, APBB1, APEX1, ARC, ARHGAP44, ARHGEF2, ASS1, ATP13A2, ATP2B1, ATP2B4, ATP8B1, ATXN1L, BACE1, BAIAP2, BASP1, BLOC1S3, BOC, BSN, CA2, CAMK2G, CAPRIN1, CASC3, CBARP, CBL, CCK, CD40, CDK5, CDK5R2, CHRM2, CLU, CNKSR1, CNNM4, CNTN6, CNTNAP1, COX1, COX2, CREB1, CRTAC1, CRTC1, CTNNA2, CTNND1, CXADR, CYB…
	GO:0010557	GO_BiologicalProcess	positive regulation of macromolecule biosynthetic process	361	2320	2323	17940	15.5403	7.013e-10	2.22312e-06	[ABL2, ABLIM3, ACTA2, ACTG1, ACTN1, ACVR1, ACVR1B, ACVRL1, AGO1, AGRN, AKNA, AKR1B1, AKT1, ALPK3, ALYREF, ANTXR1, APBB1, APC, APEX1, AR, ARHGEF10L, ARHGEF2, ARID1A, ARID3A, ARNT, ASH1L, ASXL2, ATF6, ATP1B4, ATXN7L3, AXIN1, BCL9, BMP4, BRD4, BRPF1, CAMK2G, CAMKK2, CAMTA2, CBFB, CCL19, CCL2, CCL21, CCL5, CCM2, CCNA2, CCNL1, CCNT1, CCNY, CD276, CD40, CD81, CDK12, CDK4, CDKN2AIP, CDON, CDT1, CEBPA, C…
	GO:0009890	GO_BiologicalProcess	negative regulation of biosynthetic process	316	2320	1986	17940	15.9114	7.24011e-10	2.29439e-06	[ABCA7, ABL2, ACVRL1, AEBP1, AES, AGO1, AGO4, AKR1B1, ANGPTL4, ANTXR1, APBB1, APC, APEH, APEX1, AR, ARHGAP35, ARID1A, ARID5A, ARX, ASH1L, ATN1, ATP2B4, ATP8B1, ATXN1L, BACE2, BASP1, BAZ2A, BCOR, BEND3, BMP4, BRI3, CAPRIN1, CAV1, CBFA2T3, CBFB, CBX3, CBX4, CBX5, CBX8, CC2D1A, CCL2, CD34, CD36, CDC6, CDH11, CDK5, CEBPA, CEBPB, CERS2, CHD8, CHMP1A, CIRBP, CLP1, CNKSR1, COLEC12, CORO7, CREB1, CREB3L1…
	GO:0071559	GO_BiologicalProcess	response to transforming growth factor beta	74	2320	311	17940	23.7942	9.37051e-10	2.96858e-06	[ACVR1, ACVR1B, ACVRL1, ADAM12, ADAMTSL2, AMHR2, ASPN, CAV1, CBL, CDH5, CHST11, CLEC3B, COL1A1, COL1A2, COL4A2, CREB1, DKK3, DUSP7, EMILIN1, ENG, FBN1, FERMT1, FMOD, FNDC4, FSTL1, FURIN, FYN, GIPC1, HIPK2, HTRA1, HTRA3, HYAL2, ITGA3, ITGA8, LEMD3, LRRC32, LTBP1, LTBP2, MAPK7, MEF2C, MPP1, MTMR4, MXRA5, NCOA1, NOX4, PDE2A, PDGFD, PKD1, PMEPA1, PML, POSTN, PXDN, PXN, SBNO2, SMAD1, SMAD2, SMAD4, SMA…
	GO:0032870	GO_BiologicalProcess	cellular response to hormone stimulus	170	2320	935	17940	18.1818	9.61728e-10	3.04579e-06	[ADCY5, ADCY6, ADIPOR1, ADRA2A, AGRN, AKR1B1, AKT1, ANXA5, APC, APEX1, AQP1, AR, ARID1A, ARTN, ASS1, ATN1, ATP2B1, AXIN1, BAIAP2, BCAR1, BMP1, BMP4, C3, CA2, CACNA1H, CASP9, CAV1, CBFB, CCNA2, CDC6, CDH11, CDK4, CHRM2, CISH, CORO7, CREB1, CSK, CTNNB1, CTNND1, CTSB, CTSH, CTSS, CXADR, CYBA, CYP21A2, CYP7B1, CYR61, DDX5, DDX54, DNAJA1, DNMT3B, DUSP12, EGFR, EIF4EBP2, EIF4G1, ENHO, EPHA5, ERVK-8, FB…
	GO:0007369	GO_BiologicalProcess	gastrulation	58	2320	220	17940	26.3636	9.65667e-10	3.0573e-06	[ACVR1, APLNR, APOA1, ARID1A, BMP4, CHRD, COL11A1, COL12A1, COL4A2, COL5A1, COL5A2, COL6A1, COL7A1, COL8A1, CRB2, CTNNB1, EXT1, FGFR1, FN1, FSTL1, FZD7, HIF1A, IL1R1, ITGA2, ITGA3, ITGA8, ITGAV, ITGB1, ITGB2, ITGB3, KLF4, LDB1, LEF1, MAPK7, MMP15, MMP2, MMP9, NF2, NPHP3, NR2F2, PHLDB1, PRKAR1B, RACK1, RHBDF2, RIC8A, SETD2, SMAD1, SMAD2, SMAD4, SOX17, SOX7, SRF, SYF2, TGFBR2, VTN, WNK1, ZBTB17, ZB…
	GO:0007423	GO_BiologicalProcess	sensory organ development	132	2320	677	17940	19.4978	9.77316e-10	3.09321e-06	[ACVRL1, ALDH1A2, ARHGAP35, ARID1A, ASH1L, ATF6, ATP2B1, ATP2B4, B9D1, BAK1, BAX, BLOC1S3, BMP4, BMPER, BNC2, C1QB, C3, CASP2, CCM2, CCNA2, CCNL1, CD36, CDK4, CDON, CEBPA, CECR2, CHRDL1, COL11A1, COL4A1, COL5A1, COL5A2, COL8A1, COL8A2, CTNNB1, CYR61, DCHS1, DCX, DIO3, DUOX2, ECE1, EFEMP1, EGFR, ELK3, EPHB1, FAT1, FBN1, FGFR1, FKBP8, FRZB, FSTL1, FZD2, FZD4, GLI2, HIF1A, HIPK1, HIPK2, HMGB1, IHH, …
	GO:0030111	GO_BiologicalProcess	regulation of Wnt signaling pathway	85	2320	378	17940	22.4868	1.03311e-09	3.26876e-06	[ABL1, AES, AMER1, AMER3, APC, AXIN1, BMP1, CAV1, CBFB, CCNY, CHD8, COL1A1, CSNK1A1, CTNNB1, CTNND1, DACT1, DACT2, DAPK3, DKK3, DVL3, EGFR, FAM53B, FERMT1, FOXO1, FOXO3, FRZB, FSTL1, FZD1, FZD7, GAMT, GLI1, HIC1, IGFBP4, ILK, ITGA3, KREMEN1, LEF1, LGR5, LIMD1, LRP1, LZTS2, MACF1, MDFI, NCOA1, NOTCH1, NPHP3, NPHP4, PLP2, PLPP3, PLXNB2, PPP1CA, PTK7, RACK1, RIT1, RSPO4, RUNX1, RUVBL2, SEMA4C, SFRP4…
	GO:0010975	GO_BiologicalProcess	regulation of neuron projection development	124	2320	625	17940	19.84	1.05161e-09	3.32625e-06	[ABL1, ABL2, ADCY6, AKT1, AMIGO1, APBB1, APEX1, ARC, ARF6, ARHGAP35, ARHGAP44, BAIAP2, BRI3, CAMK1D, CAPRIN1, CDK5, CERS2, CNTN1, CPNE9, CRTC1, CUX1, DBN1, DHX36, DLG5, DMD, DPYSL3, DUSP26, DVL3, EFNA1, ENC1, EPHA5, EPHB3, FBXO31, FBXW8, FES, FGFR1, FKBP9, FN1, FOXO6, FSTL1, FYCO1, FYN, FZD1, FZD4, GOLGA4, GRIN1, ILK, ITGA3, KIDINS220, KLF4, LGALS1, LIMK1, LLGL1, LPAR1, LRP1, MACF1, MAP4K4, MAPT,…
	GO:0034405	GO_BiologicalProcess	response to fluid shear stress	22	2320	46	17940	47.8261	1.06106e-09	3.35506e-06	[ADAM12, AKT1, ASS1, CA2, COX2, ETS1, FLI1, HEATR6, KLF2, KLF4, MAPK7, MEF2C, MPP1, NCOA1, PDGFRB, PKD1, PKD2, PTGS2, SMAD6, SMAD7, SRC, TGFB3]
	KEGG:04919	KEGG	Thyroid hormone signaling pathway	38	2320	116	7454	32.7586	1.09583e-09	3.46391e-06	[ACTG1, AKT1, ATP1B1, ATP1B4, BMP4, CASP9, CTNNB1, DIO3, FOXO1, GATA4, HIF1A, ITGAV, ITGB3, KAT2A, MAP2K2, MED1, MED14, MED16, MED24, MED30, NCOA1, NCOA3, NCOR1, NOTCH1, PIK3R2, PLCD1, PLCD3, PLCG1, PRKACB, PRKCB, RXRA, SIN3A, SLC16A10, SLC2A1, SLC9A1, SRC, THRA, WNT4]
	GO:0004672	GO_MolecularFunction	protein kinase activity	152	2320	813	17885	18.6962	1.10187e-09	3.4819e-06	[AATK, ABL1, ABL2, ACVR1, ACVR1B, ACVRL1, ADCK1, ADCK2, AKT1, ALPK3, AMHR2, ANTXR1, ARL4C, AXL, BRD4, BTC, CAMK1D, CAMK2G, CAMKK2, CCL2, CCL5, CCNA2, CCNT1, CDC42BPB, CDK12, CDK18, CDK19, CDK4, CDK5, CDK6, CHEK1, CHTOP, CLK3, CNKSR1, CSF1R, CSF2RB, CSK, CSNK1A1, CUX1, CYR61, DAPK3, DDR2, DSTYK, EFEMP1, EFNB1, EGFR, ELK3, EPHA5, EPHB1, EPHB3, ERBB2, ERG, ERN2, FAM20C, FASTK, FES, FGFR1, FGFR3, FGF…
	GO:0008284	GO_BiologicalProcess	positive regulation of cell proliferation	205	2320	1181	17940	17.3582	1.14142e-09	3.60573e-06	[ABL1, ACVR1, ACVRL1, ADAMTS1, ADGRG1, ADM, ADRA2A, AKR1B1, AKT1, ALDH1A2, APEH, APLNR, AQP1, AR, ARNT, ASH1L, ATXN1L, BMP4, BTC, CBX8, CCK, CCL19, CCL5, CCM2, CCNA2, CD276, CD40, CD81, CDC6, CDH11, CDK4, CDK6, CDON, CHRD, CHTOP, CNOT6, CNTFR, CNTN1, COL18A1, COX2, CRIP2, CSF1, CSF1R, CTC1, CTGF, CTNNB1, CTSB, CTSH, CYBA, CYP7B1, CYR61, DBF4B, DDR2, DHX9, DMD, DYSF, EFNB1, EGFL7, EGFR, EIF4G1, EM…
	GO:0034332	GO_BiologicalProcess	adherens junction organization	52	2320	188	17940	27.6596	1.17393e-09	3.70726e-06	[ABL1, ACTN1, ACVRL1, APC, ARF6, ARHGAP6, CADM1, CAMSAP3, CDH11, CDH5, COL16A1, CORO1C, CSK, CTNNB1, CTNND1, DAPK3, DCHS1, DLC1, DLG5, DSP, DUSP7, EPHA5, FRZB, FSTL1, FYN, GAMT, GPM6B, HIPK1, ITGA2, KDR, LAMA5, LDB1, MACF1, MAP4K4, NCOA1, NECTIN1, NRP1, PTEN, PTPN23, RAMP2, RCC2, SLC9A1, SMAD6, SMAD7, SRC, THBS1, THY1, VCL, VEGFA, WNK1, WNT4, ZNF703]
	GO:0005794	GO_CellularComponent	Golgi apparatus	302	2320	1889	19025	15.9873	1.239e-09	3.91152e-06	[ABCA5, ABCA7, ADAM19, AGRN, AKR1B10, ANTXR1, AP1B1, AP3S2, AP4B1, APBA1, APEX1, APH1A, ARAP1, ARF3, ARF6, ARFIP2, ARHGEF2, ARID1A, ARL5A, ARNT, ARTN, ASH1L, ATF6, ATP7B, ATP8B1, ATP8B2, ATP8B3, B3GAT1, B4GALT2, B4GALT6, B4GALT7, BACE1, BACE2, BAIAP2, BCL9, BICD2, BMP1, BRI3, CALU, CAV1, CBFA2T3, CBL, CD14, CD36, CHPF, CHST11, CHST14, CHST15, CHSY1, CLCN5, CLTB, CLU, CNKSR1, COG1, COL1A1, COL7A1,…
	GO:0008134	GO_MolecularFunction	transcription factor binding	158	2320	853	17885	18.5229	1.27336e-09	4.01871e-06	[ABL2, AES, AKR1B1, APBB1, APBB3, APC, APEX1, AR, ARHGEF2, ARID1A, ARID5A, ARNT, ARTN, ASH1L, ATF7, ATN1, BAIAP2, BAZ2A, BBS10, BCOR, CAMTA2, CBX5, CCNT1, CD34, CDK12, CEBPA, CEBPB, CORO7, CREB1, CRTC1, CRTC2, CSDC2, CTNNB1, CXADR, DACT1, DACT2, DAPK3, DCHS1, DDX5, DDX54, DHX9, DNAJA1, DNMT3A, DUSP26, E2F2, EGR2, EIF4G1, ETS1, FGR, FHL2, FLI1, FOXO1, FOXO3, FOXO6, GAS2L1, GATA4, GLI2, GPX3, HCFC1…
	GO:1903508	GO_BiologicalProcess	positive regulation of nucleic acid-templated transcription	321	2320	2033	17940	15.7895	1.34879e-09	4.25543e-06	[ABL2, ABLIM3, ACTA2, ACTG1, ACTN1, ACVR1, ACVR1B, ACVRL1, AGO1, AGRN, AKNA, AKR1B1, AKT1, ALPK3, ALYREF, APBB1, APC, APEX1, AR, ARHGEF10L, ARHGEF2, ARID1A, ARID3A, ARNT, ASH1L, ASXL2, ATF6, ATP1B4, ATXN7L3, AXIN1, BCL9, BMP4, BRD4, BRPF1, CAMK2G, CAMKK2, CAMTA2, CBFB, CCL2, CCM2, CCNA2, CCNL1, CCNT1, CCNY, CD40, CD81, CDK12, CDKN2AIP, CDON, CEBPA, CEBPB, CEBPD, CHD8, CHEK1, CNOT6, COL1A1, CORO7,…
	GO:1902680	GO_BiologicalProcess	positive regulation of RNA biosynthetic process	321	2320	2034	17940	15.7817	1.36768e-09	4.31366e-06	[ABL2, ABLIM3, ACTA2, ACTG1, ACTN1, ACVR1, ACVR1B, ACVRL1, AGO1, AGRN, AKNA, AKR1B1, AKT1, ALPK3, ALYREF, APBB1, APC, APEX1, AR, ARHGEF10L, ARHGEF2, ARID1A, ARID3A, ARNT, ASH1L, ASXL2, ATF6, ATP1B4, ATXN7L3, AXIN1, BCL9, BMP4, BRD4, BRPF1, CAMK2G, CAMKK2, CAMTA2, CBFB, CCL2, CCM2, CCNA2, CCNL1, CCNT1, CCNY, CD40, CD81, CDK12, CDKN2AIP, CDON, CEBPA, CEBPB, CEBPD, CHD8, CHEK1, CNOT6, COL1A1, CORO7,…
	GO:2000146	GO_BiologicalProcess	negative regulation of cell motility	83	2320	366	17940	22.6776	1.37772e-09	4.34394e-06	[ABHD6, ACVRL1, ADAM15, ADAMTS9, ADGRG1, ADIPOR1, ADORA1, AKT1, APC, APEX1, ARAP3, ARNT, BMP1, CCL2, CCL21, CD200R1, CERS2, CHRD, CNN2, CORO1B, CORO1C, DCN, DLC1, DLG5, DPEP1, DPYSL3, DUSP12, DUSP7, EMILIN1, ENC1, ENG, FBLN1, FOXO3, FSTL1, GAMT, HDAC5, HMGB1, HMOX1, HYAL2, IGFBP5, IL1R1, ILK, KLF4, LRP1, MEF2C, MITF, MMRN2, MPP1, NBL1, NF2, NOTCH1, NR2F2, PLXNA1, PPARG, PTEN, PTMA, PTPN23, PTPRG,…
	GO:0033043	GO_BiologicalProcess	regulation of organelle organization	263	2320	1602	17940	16.417	1.37929e-09	4.34751e-06	[ABL1, ABL2, ABLIM3, ACP2, ACVR1, AES, AFAP1, AKT1, ALMS1, ALPK3, ANAPC1, ANAPC5, ANGPTL4, ANK1, ANTXR1, APC, APEX1, APOA1, ARAP1, ARC, ARF6, ARHGAP35, ARHGAP44, ARHGAP6, ARHGEF10L, ARHGEF2, ARHGEF9, ARPC1B, ARTN, ASAP3, ATP13A2, BAG4, BAIAP2, BAK1, BAX, BCOR, BICD2, BMP4, BRD4, BTC, C3, CAMKK2, CAMSAP3, CCL21, CCNA2, CCNL1, CDC42EP4, CDC6, CDK5, CDT1, CHEK1, CHMP1A, CHMP1B, CHTOP, CLU, CNOT6, CO…
	GO:0007015	GO_BiologicalProcess	actin filament organization	107	2320	518	17940	20.6564	1.40469e-09	4.42617e-06	[ABL1, ACTA1, ACTN1, AIF1L, ALMS1, ANGPTL4, APOA1, ARAP1, ARF6, ARHGAP35, ARHGAP6, ARHGEF10L, ARHGEF2, ARPC1B, ASAP3, BAG4, BAIAP2, BCAR1, BRD4, CAP1, CCL21, CD36, CDC42EP4, CORO1B, CORO7, CTGF, CTNNA2, CTNND1, DBN1, DIAPH3, DLC1, DPYSL3, ELN, EPS8, FAT1, FCHSD1, FHOD1, FMNL3, FSCN1, FSTL1, FYCO1, GSN, HIP1, INPPL1, KANK3, KANK4, KIRREL1, LCP1, LIMK1, LMOD1, LPAR1, MARCKS, MICAL1, NCKAP1, NCOA1, …
	GO:0042493	GO_BiologicalProcess	response to drug	227	2320	1340	17940	16.9403	1.46128e-09	4.60302e-06	[ABCA2, ABCA3, ABCG2, ABL1, ACACB, ADAM12, ADAM15, ADCY5, ADCY6, AGRN, AK3, ALAD, ANAPC1, ANKZF1, ANTXR1, APC, APEX1, APOA1, AQP1, ARHGEF2, ASH1L, ASS1, ATP8B1, AXL, BAIAP2, BAK1, BLOC1S3, C1QTNF1, C3, CA2, CA9, CACNA1S, CASP9, CASTOR1, CAV1, CBL, CBX8, CCL19, CCNA2, CD14, CD40, CDH11, CDK4, CDK5, CHRM2, CLU, COL18A1, COL1A1, COX2, CREB1, CTNNB1, CYBA, CYP21A2, CYP2J2, CYP4B1, CYR61, DBNL, DLC1, …
	GO:0071417	GO_BiologicalProcess	cellular response to organonitrogen compound	140	2320	735	17940	19.0476	1.48568e-09	4.6784e-06	[ABL1, ACTA1, ADCY5, ADCY6, ADIPOR1, AKR1B1, AKT1, ANXA5, APC, APEX1, AQP1, ARHGEF2, ASS1, ATN1, ATP2B4, BACE1, BAIAP2, BCAR1, CA2, CACNA1S, CACNA2D1, CACNB1, CASTOR1, CAV1, CCNA2, CD36, CDC6, CDH11, CDK4, CDK5, CEBPB, CISH, CLU, COL16A1, COL1A1, COL1A2, COL4A1, COL4A6, COL5A2, COL6A1, COX2, CREB1, CSK, CTNNB1, CTNND1, CYBA, CYP21A2, CYR61, DBNL, DNMT3A, EGFR, EIF4EBP2, ENHO, FBN1, FOXO1, FOXO3, …
	GO:0045893	GO_BiologicalProcess	positive regulation of transcription, DNA-templated	305	2320	1916	17940	15.9186	1.58179e-09	4.97947e-06	[ABLIM3, ACTA2, ACTG1, ACVR1, ACVR1B, ACVRL1, AGO1, AGRN, AKNA, AKR1B1, AKT1, ALYREF, APBB1, APC, AR, ARHGEF10L, ARHGEF2, ARID1A, ARID3A, ARNT, ASH1L, ASXL2, ATF6, ATP1B4, ATXN7L3, AXIN1, BCL9, BMP4, BRD4, BRPF1, CAMK2G, CAMKK2, CAMTA2, CBFB, CCL2, CCM2, CCNA2, CCNL1, CCNT1, CCNY, CD40, CD81, CDK12, CDKN2AIP, CDON, CEBPA, CEBPB, CEBPD, CHD8, CHEK1, COL1A1, CORO7, CREB1, CREB3L1, CRTC1, CRTC2, CTN…
	GO:0050767	GO_BiologicalProcess	regulation of neurogenesis	181	2320	1016	17940	17.815	1.59854e-09	5.03061e-06	[ABL1, ABL2, ADCY6, ADGRG1, AKT1, AMIGO1, APBB1, APEX1, ARC, ARF6, ARHGAP35, ARHGAP44, ARHGEF2, ASH1L, BAIAP2, BMP4, BRI3, C3, CAMK1D, CAPRIN1, CDK5, CDON, CERS2, CNTN1, CPNE9, CREB1, CRTC1, CSF1, CTNNB1, CUX1, DBN1, DHX36, DIO3, DLG5, DMD, DNMT3B, DOCK7, DPYSL3, DTX1, DUSP26, DVL3, EFNA1, EIF4G1, ENC1, EPHA5, EPHB3, ETV5, FBXO31, FBXW8, FES, FGFR1, FKBP9, FLRT2, FN1, FOXO3, FOXO6, FSTL1, FYCO1, …
	GO:0032956	GO_BiologicalProcess	regulation of actin cytoskeleton organization	93	2320	431	17940	21.5777	1.71583e-09	5.398e-06	[ABL1, ABL2, ALMS1, ANGPTL4, APEX1, APOA1, ARAP1, ARF6, ARHGAP35, ARHGAP44, ARHGAP6, ARHGEF10L, ARPC1B, ASAP3, BAG4, BAIAP2, CCL21, CDC42EP4, CDK5, CLU, CORO1B, CSF1R, CTGF, DAPK3, DLC1, ELN, EPHA5, EPS8, FCHSD1, FES, FHOD1, FMNL3, FSCN1, FSTL1, FZD10, GPM6B, GSN, ILK, JAM3, KANK3, KANK4, KIRREL1, KRT1, LIMK1, LMOD1, LPAR1, LRP1, MEF2C, MYLK, NCKAP1, NCOA3, NF2, NOX4, NRP1, PAK3, PDGFA, PDGFRB, P…
	GO:0003205	GO_BiologicalProcess	cardiac chamber development	56	2320	212	17940	26.4151	1.77152e-09	5.57143e-06	[ACVR1, ADAMTS1, ARID1A, BMP4, CCNA2, COL11A1, CPE, CYR61, DSP, EGLN1, ENG, FGFRL1, FHL2, FZD1, FZD2, GATA4, GJA5, HIF1A, ID2, LTBP1, MAML1, MED1, MEF2C, MPP1, MYH10, MYL9, NACA, NDST1, NELL2, NOTCH1, NPHP3, NRP1, NRP2, PKD1, PLXND1, PTK7, PTMA, RARA, RXRA, SEMA3C, SMAD4, SMAD6, SMAD7, SMO, SNX17, SOX4, SP1, SRF, STRA6, TBX2, TBX3, TGFB2, TGFBR2, TPM1, TPP1, ZFPM1]
	GO:0034329	GO_BiologicalProcess	cell junction assembly	74	2320	313	17940	23.6422	1.79145e-09	5.63232e-06	[ABL1, ACTG1, ACTN1, ACVRL1, APC, ARHGAP6, CAMSAP3, CAV1, CBFB, CDH11, CDH5, CNTNAP1, COL16A1, CORO1C, CTNNB1, CTNND1, DAPK3, DCHS1, DLC1, DLG5, DST, DUSP7, EPB41L3, EPHA5, FBF1, FLNC, FN1, FRZB, FSCN1, FSTL1, FYN, GAMT, GJA1, GJA5, GJC1, GPM6B, HDAC7, HIPK1, ILK, ITGA2, KDR, KRT14, LAMA5, LAMC2, LDB1, LMNB2, MACF1, MAP4K4, NCOA1, NPHP4, NRP1, PKP1, PLEC, PTEN, RAB13, RAMP2, RCC2, RHOC, RUNX1, SL…
	GO:0002520	GO_BiologicalProcess	immune system development	206	2320	1193	17940	17.2674	1.82209e-09	5.72683e-06	[ABL1, ACTN1, ACVR1B, ADAM8, ADGRG3, AGO1, AGO4, ARMC6, ARNT, ARTN, ATXN1L, AXL, BAK1, BAX, BMP4, C1QC, C3, CA2, CAMK2G, CASP9, CBFA2T3, CBFB, CCL19, CD164, CD34, CD40, CDH11, CDK6, CEBPA, CEBPB, CLEC5A, CLU, CMTM7, CNN2, CNOT6, CORO7, CR1, CREB1, CRIP2, CSF1, CSF1R, CSF3R, CTC1, CTNNB1, DHX36, DOCK2, DTX1, EEF2, EML1, EPHB3, ERBB2, ETS1, EVI2B, FAM20C, FANCA, FBN1, FES, FLI1, FLVCR1, FOXO3, FST,…
	GO:0097458	GO_CellularComponent	neuron part	330	2320	2107	19025	15.6621	1.9505e-09	6.12846e-06	[ABHD17A, ABL1, ACTG1, ACVRL1, ADGRL2, ADORA1, AHCYL2, ALCAM, ALPK3, AMIGO1, ANK1, AP3S2, APBA1, APBA3, APBB1, APEX1, APH1A, ARC, ARF6, ARHGAP44, ARHGEF2, ARHGEF9, ARID1A, ARTN, ASH1L, ASS1, ATP13A2, ATP2B1, ATP2B4, ATP8B1, ATXN1L, BACE1, BAIAP2, BASP1, BLOC1S3, BMP1, BOC, BSN, C1QTNF1, CA2, CAMK2G, CAPRIN1, CASC3, CBARP, CBL, CCK, CD40, CDK5, CDK5R2, CHRM2, CLTB, CLU, CNKSR1, CNNM4, CNOT6, CNTN1…
	GO:0071560	GO_BiologicalProcess	cellular response to transforming growth factor beta stimulus	72	2320	304	17940	23.6842	1.96154e-09	6.16121e-06	[ACVR1, ACVR1B, ACVRL1, ADAM12, ADAMTSL2, AMHR2, ASPN, CAV1, CBL, CDH5, CHST11, CLEC3B, COL1A1, COL1A2, COL4A2, CREB1, DKK3, DUSP7, EMILIN1, ENG, FBN1, FERMT1, FMOD, FSTL1, FURIN, FYN, GIPC1, HIPK2, HTRA1, HTRA3, HYAL2, ITGA3, ITGA8, LEMD3, LRRC32, LTBP1, LTBP2, MAPK7, MEF2C, MPP1, MTMR4, NCOA1, NOX4, PDE2A, PDGFD, PKD1, PMEPA1, PML, POSTN, PXDN, PXN, SBNO2, SMAD1, SMAD2, SMAD4, SMAD6, SMAD7, SP1…
	GO:1901654	GO_BiologicalProcess	response to ketone	65	2320	262	17940	24.8092	1.97276e-09	6.19446e-06	[ADAM15, ADCY5, ADCY6, AKR1B1, AKT1, AQP1, AR, ASS1, ATP2B1, CA9, CASP9, CAV1, CBL, CCL19, CCL21, CDK4, CYBA, CYP21A2, DNMT3B, DSG2, DUSP12, EGFR, EIF4G1, EPHA5, FECH, FGR, FIBIN, FOXO1, FOXO3, FSTL1, GNAI1, GNAS, GRIN1, IGFBP7, KLF2, KLF4, KLF9, LARP1, MAOB, MED1, NCOA1, P2RY6, PKD1, PPARG, PPOX, PPP1R9B, PRKAA2, PTAFR, RAMP2, RELA, SERPINF1, SFPQ, SIN3A, SLC12A9, SRC, SRD5A2, SREBF1, TFAP4, TGF…
	GO:0031328	GO_BiologicalProcess	positive regulation of cellular biosynthetic process	374	2320	2443	17940	15.309	2.01188e-09	6.31528e-06	[ABL2, ABLIM3, ACTA2, ACTG1, ACTN1, ACVR1, ACVR1B, ACVRL1, AGO1, AGRN, AKNA, AKR1B1, AKT1, ALPK3, ALYREF, ANTXR1, APBB1, APC, APEX1, AR, ARHGEF10L, ARHGEF2, ARID1A, ARID3A, ARNT, ASH1L, ASS1, ASXL2, ATF6, ATP1B4, ATXN7L3, AXIN1, BCL9, BMP4, BRD4, BRPF1, C3, CAMK2G, CAMKK2, CAMTA2, CBFB, CCL19, CCL2, CCL21, CCL5, CCM2, CCNA2, CCNL1, CCNT1, CCNY, CD276, CD36, CD40, CD81, CDK12, CDK4, CDKN2AIP, CDON…
	GO:0060537	GO_BiologicalProcess	muscle tissue development	105	2320	507	17940	20.7101	2.0969e-09	6.58008e-06	[ACTA1, ACVR1, ADAMTS9, ALDH1A2, ALPK3, ARID1A, BCL9, BMP4, C3, CAV1, CBX8, CDK5, CDON, COL11A1, CORO7, CREB1, CTNNB1, CXADR, DCN, DDX5, DMD, DSG2, DSP, EEF2, EGLN1, EGR2, ELK3, ELN, ENG, EPHB1, FAM129B, FGFR1, FHL2, FMNL3, FZD7, G6PD, GAMT, GATA4, GJA5, GJC1, GLI1, HDAC7, HNRNPU, HOMER1, ID2, IGF1, IGFBP5, IHH, ITGA8, ITGB1, JPH2, KAT2A, LEF1, LMNA, LUC7L, MAFF, MAML1, MARCKSL1, MED1, MEF2C, MEF…
	KEGG:05412	KEGG	Arrhythmogenic right ventricular cardiomyopathy (ARVC)	28	2320	72	7454	38.8889	2.1667e-09	6.79693e-06	[ACTG1, CACNA1S, CACNA2D1, CACNA2D2, CACNB1, CACNB3, CTNNA2, CTNNB1, DES, DMD, DSG2, DSP, GJA1, ITGA1, ITGA10, ITGA11, ITGA2, ITGA3, ITGA8, ITGAV, ITGB1, ITGB3, LAMA2, LEF1, LMNA, SGCB, SLC8A1, TCF7L1]
	KEGG:05414	KEGG	Dilated cardiomyopathy (DCM)	32	2320	90	7454	35.5556	2.24057e-09	7.02642e-06	[ACTG1, ADCY5, ADCY6, CACNA1S, CACNA2D1, CACNA2D2, CACNB1, CACNB3, DES, DMD, GNAS, IGF1, ITGA1, ITGA10, ITGA11, ITGA2, ITGA3, ITGA8, ITGAV, ITGB1, ITGB3, LAMA2, LMNA, PRKACB, SGCB, SLC8A1, TGFB2, TGFB3, TPM1, TPM2, TPM3, TPM4]
	GO:0003013	GO_BiologicalProcess	circulatory system process	127	2320	652	17940	19.4785	2.29585e-09	7.19748e-06	[ACTA2, ACVRL1, ADCY6, ADM, ADORA1, ADRA2A, AKR1B1, AKT1, APC, AR, ARHGAP35, ASPH, ATP1B1, ATP2A3, ATP2B1, ATP2B4, BMP1, C3, CACNA1H, CACNA2D1, CAV1, CD34, CDH11, CHRM2, CLIC2, COL1A2, COL4A3, COX1, COX2, CSRP1, CTGF, CXADR, CYBA, CYP21A2, CYP2J2, DES, DMD, DOCK5, DSG2, DSP, ECE1, EDNRA, EGFR, ELN, ERG, F5, FGF12, FKBP9, FLI1, FYN, GAA, GATA4, GJA1, GJA5, GJC1, GNAI2, GNAO1, GRIP2, GRK2, GUCY1A1,…
	GO:0016773	GO_MolecularFunction	phosphotransferase activity, alcohol group as acceptor	173	2320	966	17885	17.9089	2.36306e-09	7.40583e-06	[AATK, ABL1, ABL2, ACVR1, ACVR1B, ACVRL1, ADCK1, ADCK2, AKT1, ALPK3, AMHR2, ANTXR1, ARL4C, AXL, BRD4, BTC, CAMK1D, CAMK2G, CAMKK2, CCL2, CCL5, CCNA2, CCNT1, CDC42BPB, CDK12, CDK18, CDK19, CDK4, CDK5, CDK6, CHEK1, CHTOP, CLK3, CLP1, CNKSR1, COLEC12, CSF1R, CSF2RB, CSK, CSNK1A1, CUX1, CYR61, DAPK3, DDR2, DSTYK, EFEMP1, EFNB1, EGFR, ELK3, EPHA5, EPHB1, EPHB3, ERBB2, ERG, ERN2, FAM20C, FASTK, FES, FG…
	GO:0007420	GO_BiologicalProcess	brain development	171	2320	953	17940	17.9433	2.56031e-09	8.02145e-06	[ABL1, ABL2, ADGRG1, ADGRL2, AK3, ALDH1A2, APEX1, AQP1, ARHGAP35, ARID1A, ARX, ASH1L, ATP2B1, ATP2B4, ATP5MC2, ATXN1L, AXL, B4GALT2, BAIAP2, BAK1, BASP1, BAX, BMP4, CASP2, CBX8, CDK5, CDK5R2, CDK6, CDON, CHD8, CHRD, CLP1, CNTN1, COL4A1, COLEC12, COX1, CREB1, CRTAC1, CSF1R, CSK, CTNNA2, CTNNB1, CTNND1, DCX, DLC1, DLG5, DMD, DOCK7, DUOX2, EGFR, EGR2, EML1, EPHA5, EPHB3, ETS1, EXT1, FAIM2, FGFR1, FL…
	GO:0051336	GO_BiologicalProcess	regulation of hydrolase activity	260	2320	1589	17940	16.3625	2.57171e-09	8.0546e-06	[A2M, ABL1, ABL2, ACVR1, ADAM11, AGAP3, AGFG2, AGRN, AKR1B10, AKT1, ALDH1A1, ALDOC, ANGPTL4, ANTXR1, APOA1, AQP1, ARAP1, ARAP3, ARC, ARHGAP1, ARHGAP20, ARHGAP23, ARHGAP26, ARHGAP27, ARHGAP35, ARHGAP44, ARHGAP45, ARHGAP6, ARHGDIG, ARHGEF1, ARHGEF10L, ARHGEF16, ARHGEF6, ASAP3, ASPH, ATP13A2, ATP1B1, BAG4, BAK1, BAX, C3, CAMSAP3, CASP9, CAV1, CCK, CCL19, CCL2, CCL21, CCL5, CCNA2, CCNL1, CD40, CDC42S…
	GO:0050919	GO_BiologicalProcess	negative chemotaxis	21	2320	44	17940	47.7273	2.6668e-09	8.34974e-06	[APOA1, FLRT2, FLRT3, ITGAV, ITGB3, NELL2, NRP2, PDGFA, SEMA3A, SEMA3B, SEMA3C, SEMA3D, SEMA3F, SEMA3G, SEMA4A, SEMA4B, SEMA4C, SEMA4G, SEMA5B, SEMA6C, SEMA7A]
	GO:1901652	GO_BiologicalProcess	response to peptide	128	2320	662	17940	19.3353	3.07574e-09	9.62708e-06	[ADCY5, ADCY6, ADIPOR1, ADM, AKR1B1, AKT1, ANXA5, APC, APEX1, ARHGEF2, ARTN, ASS1, ATN1, BACE1, BAIAP2, BCAR1, BTG1, C1QTNF1, CA2, CACNA2D1, CACNB1, CAV1, CBX8, CCNA2, CD36, CD40, CDC6, CDH11, CDK4, CDK5, CISH, COL1A1, COX2, CREB1, CSK, CTGF, CTNND1, CYBA, CYP21A2, CYR61, EGR2, EIF4EBP2, ENHO, ERBIN, FBN1, FOXO1, FOXO3, FOXO6, FYN, GLUL, GNAI1, GNAI2, GNAS, HDAC5, HDAC7, HHIP, HNRNPL, HSD17B10, I…
	GO:0042802	GO_MolecularFunction	identical protein binding	344	2320	2224	17885	15.4676	3.0841e-09	9.65014e-06	[ABCG2, ACACB, ACP2, ACTG1, ACTN1, ACVR1, ADIPOR1, ADRA2A, AKT1, ALAD, ALCAM, ALDH4A1, AMOTL2, ANGPTL4, APC, APEH, APEX1, APOA1, AQP1, ARC, ARFIP2, ARID3A, ARNT, ASH1L, ASS1, ATF6, ATN1, AXIN1, BAIAP2, BAK1, BAX, BCAT1, BMP1, BRI3, C1QB, C1QL3, C1S, C3, CACNB1, CADM1, CAMK2G, CASC3, CASP2, CASTOR1, CAV1, CAVIN1, CBX3, CBX5, CCL5, CDH11, CDH5, CEBPA, CEBPB, CERS2, CHMP1A, CHMP1B, CHTOP, CLCN5, CLD…
	GO:0007044	GO_BiologicalProcess	cell-substrate junction assembly	41	2320	135	17940	30.3704	3.15632e-09	9.87298e-06	[ABL1, ACTN1, ACVRL1, ARHGAP6, CAMSAP3, COL16A1, CORO1C, DAPK3, DLC1, DST, DUSP7, EPHA5, FN1, FRZB, FSTL1, FYN, GAMT, GPM6B, ITGA2, KDR, KRT14, LAMA5, LAMC2, LDB1, LMNB2, MACF1, MAP4K4, NCOA1, NRP1, PLEC, PTEN, RCC2, SLC9A1, SRC, THBS1, THY1, TLN1, TNS1, VEGFA, WNK1, WNT4]
	GO:0043536	GO_BiologicalProcess	positive regulation of blood vessel endothelial cell migration	30	2320	82	17940	36.5854	3.23902e-09	1.01284e-05	[ABL1, AKT1, ATP5F1B, ATP5MC2, CD40, COX2, ETS1, FGFR1, FLI1, HDAC7, HIF1A, HMGB1, HMOX1, HSPB1, JCAD, KDR, MAP3K3, NRP1, NUS1, PKD1, PKD2, PLCG1, PTGS2, RHOJ, SP1, STAT5B, THBS1, TMSB4X, VEGFA, VPS51]
	GO:0030027	GO_CellularComponent	lamellipodium	64	2320	260	19025	24.6154	3.32412e-09	1.03912e-05	[ABLIM3, ACTA1, ACTA2, ANTXR1, APBB1, APC, APEX1, ARAP3, ARHGEF6, BCAR1, CD36, CDC42BPB, CDK5, CORO1B, CORO1C, CSPG4, CTNNA2, CTNNB1, CTNND1, DBNL, DMD, DPYSL3, DUSP7, DYSF, FAT1, FGD5, FLOT2, FSCN1, FYCO1, GSN, IGF1, ILK, INPPL1, ITGAV, ITGB1, ITGB3, LHCGR, LIMK1, MYH10, MYLK, NCKAP1, NCOA3, NF2, NRBP1, PDLIM4, PDXP, PIEZO1, PKD2, PLCG1, PLP2, PLXND1, PODXL, PPP1R9B, PXDN, PXN, RAB13, RAPGEF3, S…
	GO:0030900	GO_BiologicalProcess	forebrain development	105	2320	511	17940	20.5479	3.77767e-09	1.18052e-05	[ADGRG1, ALDH1A2, APEX1, AQP1, ARHGAP35, ARID1A, ARX, ASH1L, ATP2B4, AXL, BAX, BMP4, CBX8, CDK5, CDK5R2, CDK6, CDON, CHRD, CREB1, CRTAC1, CSF1R, CTNNB1, DCX, DLC1, DMD, DOCK7, DUOX2, EGFR, EPHA5, EPHB3, ETS1, EXT1, FGFR1, FLI1, FYN, GDPD5, GLI1, GLI2, GNAO1, GNG12, GRIN1, HIF1A, ID2, ID4, IL1RL1, KAT2A, KRT1, LEF1, LHX6, LPAR1, LRP1, MED1, MYH10, MYO1D, NCOA1, NCOA3, NDE1, NDST1, NELL2, NF2, NFIB…
	GO:0010467	GO_BiologicalProcess	gene expression	844	2320	6231	17940	13.5452	3.92326e-09	1.22563e-05	[A2M, AAAS, ABCA2, ABL1, ABL2, ABLIM3, ACACB, ACTA1, ACTA2, ACTG1, ACVR1, ACVR1B, ACVRL1, ADAM19, ADAM8, ADAMTS13, ADAMTS2, ADAMTS3, ADGRG3, ADRA2A, AEBP1, AES, AFF4, AGO1, AGO4, AGRN, AHNAK, AKNA, AKR1B1, AKT1, ALDH1A2, ALPK3, ALYREF, AMHR2, ANGPTL4, APBA1, APBA3, APBB1, APBB3, APC, APEH, APEX1, APH1A, AR, ARC, ARHGAP35, ARHGEF10L, ARHGEF2, ARID1A, ARID3A, ARID5A, ARNT, ARX, ASH1L, ASPH, ASXL2, …
	GO:0120038	GO_CellularComponent	plasma membrane bounded cell projection part	288	2320	1806	19025	15.9468	3.94053e-09	1.23063e-05	[ABCA7, ABHD17A, ABL1, ACP2, ACTG1, ACVRL1, ADORA1, AIF1L, AKR1B1, AKT1, ALCAM, ALPK3, AMIGO1, ANK1, ANTXR1, AP3S2, APBA1, APBA3, APBB1, APC, APEX1, AQP1, ARC, ARF6, ARHGAP35, ARHGAP44, ARHGAP45, ARHGEF2, ATP2B1, ATP2B4, ATXN1L, B9D1, BACE1, BAIAP2, BASP1, BLOC1S3, BOC, BSN, C3, CA9, CAPRIN1, CASC3, CBARP, CBL, CCK, CD36, CD40, CDK5, CDK5R2, CEP164, CHRM2, CLTB, CLU, CNKSR1, CNNM4, CNTNAP1, COX1,…
	GO:0044463	GO_CellularComponent	cell projection part	288	2320	1806	19025	15.9468	3.94053e-09	1.23063e-05	[ABCA7, ABHD17A, ABL1, ACP2, ACTG1, ACVRL1, ADORA1, AIF1L, AKR1B1, AKT1, ALCAM, ALPK3, AMIGO1, ANK1, ANTXR1, AP3S2, APBA1, APBA3, APBB1, APC, APEX1, AQP1, ARC, ARF6, ARHGAP35, ARHGAP44, ARHGAP45, ARHGEF2, ATP2B1, ATP2B4, ATXN1L, B9D1, BACE1, BAIAP2, BASP1, BLOC1S3, BOC, BSN, C3, CA9, CAPRIN1, CASC3, CBARP, CBL, CCK, CD36, CD40, CDK5, CDK5R2, CEP164, CHRM2, CLTB, CLU, CNKSR1, CNNM4, CNTNAP1, COX1,…
	GO:0048863	GO_BiologicalProcess	stem cell differentiation	64	2320	262	17940	24.4275	4.18495e-09	1.30654e-05	[A2M, ABL1, ACVR1, ALDH1A2, ASH1L, BMP4, CBFB, CDK12, CORO1C, DHX36, EDNRA, EFNB1, FRZB, FSTL1, FZD1, GAMT, GATA4, HIF1A, HNRNPU, IGF1, KMT2A, LAMA5, LBH, LDB1, LMO2, LTBP2, MEF2C, NELL2, NOTCH1, NR2F2, NRP1, NRP2, PHF19, POSTN, PUM1, RAB11FIP3, RUNX1, SEMA3A, SEMA3B, SEMA3C, SEMA3D, SEMA3F, SEMA3G, SEMA4A, SEMA4B, SEMA4C, SEMA4G, SEMA5B, SEMA6C, SEMA7A, SETD2, SLC9A3R2, SMAD4, SMO, SOX17, SOX18,…
	GO:0032940	GO_BiologicalProcess	secretion by cell	300	2320	1896	17940	15.8228	4.25817e-09	1.32897e-05	[A2M, ABL1, ACTN1, ADAM12, ADAM8, ADCY5, ADGRG3, ADM, ADORA1, ADRA2A, ALAD, ALDH1A1, ALDOC, ANK1, ANXA5, APBA1, APBB1, APC, APEH, APEX1, APOA1, ARHGAP44, ARHGAP45, ARL8A, ARNT, ATN1, ATP13A2, AXL, BACE1, BLOC1S3, BMP1, BPI, BRD4, BRI3, C1QTNF1, C3, CACNA1H, CACNA2D2, CADM1, CAMK2G, CAP1, CBARP, CBL, CCK, CCL19, CCL5, CCM2, CD14, CD200R1, CD34, CD36, CD40, CD93, CDH11, CDK5, CDK5R2, CFD, CHIA, CHR…
	GO:0034599	GO_BiologicalProcess	cellular response to oxidative stress	85	2320	388	17940	21.9072	4.42618e-09	1.38097e-05	[ABL1, AGAP3, AKT1, ANAPC1, ANKZF1, APEX1, AQP1, ARC, ARNT, ATP13A2, AXL, CAMKK2, CBX8, CCNA2, CD36, CLU, CTNNB1, CYBA, CYR61, DPEP1, EGFR, ERCC6L, ETS1, ETV5, FLI1, FOXO1, FOXO3, FYN, FZD1, G6PD, GPX3, GUCY1B1, HDAC6, HIF1A, HMOX1, HSPB1, IGFBP7, KLF2, KLF4, KMT2A, MAPK7, MAPT, MEAK7, MELK, MMP3, MMP9, MSRB3, NCOA1, NFE2L1, NONO, NOX4, PDE8A, PDGFD, PDK2, PKD1, PKD2, PLA2R1, PML, PRKAA2, PRODH, …
	KEGG:05410	KEGG	Hypertrophic cardiomyopathy (HCM)	30	2320	83	7454	36.1446	4.51545e-09	1.40837e-05	[ACTG1, CACNA1S, CACNA2D1, CACNA2D2, CACNB1, CACNB3, DES, DMD, IGF1, ITGA1, ITGA10, ITGA11, ITGA2, ITGA3, ITGA8, ITGAV, ITGB1, ITGB3, LAMA2, LMNA, PRKAA2, PRKAG1, SGCB, SLC8A1, TGFB2, TGFB3, TPM1, TPM2, TPM3, TPM4]
	GO:0051248	GO_BiologicalProcess	negative regulation of protein metabolic process	231	2320	1387	17940	16.6547	4.56632e-09	1.42378e-05	[A2M, ABCA7, ABL1, ACVR1, AGO1, AGO4, AKT1, ALAD, ANTXR1, APBB1, APC, APEX1, AQP1, ARC, ASH1L, ATP13A2, ATP2B4, ATRAID, BACE2, BAK1, BAX, BCOR, BMP4, BRI3, C3, CACTIN, CAPRIN1, CAV1, CBL, CBX8, CDK5, CDKN2C, CEBPA, CERS2, CHTOP, CIRBP, CLP1, CLU, COL4A3, COL6A3, COL7A1, COLEC12, CORO1C, COX2, CR1, CRB2, CSK, CTDSPL, CTNNB1, CTSA, CUX1, DACT1, DAPK3, DEDD, DEPTOR, DHX36, DMD, DNAJA1, DNMT3B, DPEP1…
	GO:0010035	GO_BiologicalProcess	response to inorganic substance	139	2320	740	17940	18.7838	4.89638e-09	1.5262e-05	[ABL1, ACTA1, ADAM12, ADAMTS13, AKR1B1, AKT1, ALAD, ANAPC1, ANKZF1, ANXA5, APBB1, APEX1, AQP1, ASH1L, ASS1, ATP13A2, ATP2B4, ATP7B, AXL, BACE1, BAK1, C1QA, C1QTNF1, CA2, CACNA1H, CASP9, CAV1, CBX8, CCL19, CCNA2, CD14, CD36, CDK4, CDKN2AIP, CEBPA, CLU, COL18A1, COL1A1, COX1, COX2, CPNE9, CREB1, CRIP1, CRIP2, CSRP1, CYP21A2, CYR61, DBNL, DHX36, DLC1, DMD, DNMT3A, DPEP1, DUSP12, EEF2, EGFR, EGLN1, E…
	GO:0008201	GO_MolecularFunction	heparin binding	57	2320	223	17885	25.5605	4.91994e-09	1.53305e-05	[ADAMTS1, ADAMTS3, ADAMTS5, ADGRG1, ANXA5, BMP4, CCDC80, CCNA2, CHRD, CLEC3B, COL11A1, COL5A1, CRISPLD2, CTGF, CYR61, DBNL, ECM2, FBLN7, FBN1, FGFR1, FGFRL1, FN1, FSTL1, GOLGA4, HDGF, LAMC2, LCP1, LIPG, LTBP2, NELL2, NRP1, NRP2, PCSK6, PLP2, PLPPR3, PLXNA1, POSTN, PPP4C, PRELP, PTPRF, PTPRS, PXDN, RSPO4, RTN4R, SELENOP, SMAP2, SMOC2, TET2, THBS1, THBS2, THBS3, TNXB, TPP1, VEGFA, VTN, WISP1, WISP2]
	GO:0003279	GO_BiologicalProcess	cardiac septum development	40	2320	132	17940	30.303	5.25219e-09	1.63606e-05	[ACVR1, BMP4, CCNA2, CYR61, EGLN1, ENG, FGFRL1, FZD1, FZD2, GATA4, GJA5, ID2, LTBP1, MAML1, MPP1, MYH10, NDST1, NELL2, NOTCH1, NPHP3, NRP1, NRP2, PLXND1, PTK7, RARA, SEMA3C, SMAD4, SMAD6, SMAD7, SMO, SNX17, SOX4, SP1, STRA6, TBX2, TBX3, TGFB2, TGFBR2, TPP1, ZFPM1]
	GO:0031410	GO_CellularComponent	cytoplasmic vesicle	419	2320	2811	19025	14.9057	5.28148e-09	1.64465e-05	[A2M, ABCA2, ABCA3, ABCA5, ABCA7, ABHD17A, ACTG1, ACTN1, ADAM15, ADAM8, ADAMTS1, ADGRG3, ADGRL4, ALAD, ALDH1A1, ALDOC, ALPL, AMOTL2, ANKRD13B, ANKRD13D, ANTXR1, ANTXR2, AP1B1, AP3S2, AP4B1, APBA1, APC, APEH, APEX1, APOA1, ARAP1, ARC, ARF6, ARHGAP1, ARHGAP44, ARHGAP45, ARHGDIG, ARHGEF2, ARL8A, ATG9B, ATN1, ATP13A2, ATP7B, ATP8B3, AXIN1, BACE1, BACE2, BAIAP2, BICD2, BLOC1S3, BMP1, BPI, BRD4, BRI3, …
	KEGG:05225	KEGG	Hepatocellular carcinoma	47	2320	168	7454	27.9762	5.56713e-09	1.73305e-05	[ACTG1, AKT1, APC, ARID1A, AXIN1, BAK1, BAX, CDK4, CDK6, CSNK1A1, CTNNB1, DVL3, E2F2, EGFR, FZD1, FZD10, FZD2, FZD4, FZD7, GADD45A, HMOX1, IGF2, LEF1, MAP2K2, PBRM1, PIK3R2, PLCG1, PRKCB, PTEN, RPS6KB2, SHC2, SMAD2, SMAD4, SMARCA2, SMARCA4, SMARCC1, SMARCC2, SMARCD1, SMARCD2, TCF7L1, TGFB2, TGFB3, TGFBR2, WNT10A, WNT2B, WNT4, WNT6]
	GO:0034645	GO_BiologicalProcess	cellular macromolecule biosynthetic process	769	2320	5621	17940	13.6808	5.8951e-09	1.83455e-05	[ABCA2, ABCA7, ABHD17A, ABL1, ABL2, ABLIM3, ACTA2, ACTG1, ACVR1, ACVR1B, ACVRL1, ADAM8, ADGRG3, ADRA2A, AEBP1, AES, AFF4, AGO1, AGO4, AGRN, AKNA, AKR1B1, AKT1, ALYREF, AMHR2, ANGPTL4, ANKRD17, ANTXR1, APBB1, APBB3, APC, APEH, APEX1, APOA1, AR, ARHGAP35, ARHGEF10L, ARHGEF2, ARID1A, ARID3A, ARID5A, ARNT, ARTN, ARX, ASH1L, ASXL2, ATF6, ATF7, ATN1, ATP1B4, ATP2B4, ATP8B1, ATXN1L, ATXN7L3, AXIN1, B3GA…
	GO:0031984	GO_CellularComponent	organelle subcompartment	313	2320	2001	19025	15.6422	6.35948e-09	1.97843e-05	[ABCA5, ABCA7, AKR1B10, ANGPTL4, ANKRD13C, ANTXR2, AP1B1, AP4B1, APH1A, ARAP1, ARF3, ARFIP2, ARID1A, ARL5A, ARNT, ASPH, ATF6, ATP10A, ATP13A1, ATP2A3, ATP7B, ATP8B2, ATP8B3, AUP1, B3GAT1, B3GLCT, B4GALT2, B4GALT6, B4GALT7, BACE1, BACE2, BAX, CACNB1, CALU, CAMK2G, CAV1, CBFA2T3, CERS2, CHPF, CHST11, CHST14, CHST15, CHSY1, CKAP4, CLCN5, CLN6, CLTB, CNKSR1, COG1, COL7A1, COPA, COPE, CORO7, COX1, COX…
	GO:0031326	GO_BiologicalProcess	regulation of cellular biosynthetic process	679	2320	4886	17940	13.8968	6.44342e-09	2.00326e-05	[ABCA2, ABCA7, ABL1, ABL2, ABLIM3, ACTA2, ACTG1, ACTN1, ACVR1, ACVR1B, ACVRL1, ADAM8, ADGRG3, ADIPOR1, ADRA2A, AEBP1, AES, AFF4, AGO1, AGO4, AGRN, AKNA, AKR1B1, AKT1, ALPK3, ALYREF, AMHR2, ANGPTL4, ANKRD17, ANTXR1, APBB1, APBB3, APC, APEH, APEX1, AR, ARHGAP35, ARHGEF10L, ARHGEF2, ARID1A, ARID3A, ARID5A, ARNT, ARTN, ARX, ASH1L, ASS1, ASXL2, ATF6, ATF7, ATN1, ATP1B4, ATP2B4, ATP8B1, ATXN1L, ATXN7L3…
	GO:0097708	GO_CellularComponent	intracellular vesicle	419	2320	2814	19025	14.8898	6.44148e-09	2.0033e-05	[A2M, ABCA2, ABCA3, ABCA5, ABCA7, ABHD17A, ACTG1, ACTN1, ADAM15, ADAM8, ADAMTS1, ADGRG3, ADGRL4, ALAD, ALDH1A1, ALDOC, ALPL, AMOTL2, ANKRD13B, ANKRD13D, ANTXR1, ANTXR2, AP1B1, AP3S2, AP4B1, APBA1, APC, APEH, APEX1, APOA1, ARAP1, ARC, ARF6, ARHGAP1, ARHGAP44, ARHGAP45, ARHGDIG, ARHGEF2, ARL8A, ATG9B, ATN1, ATP13A2, ATP7B, ATP8B3, AXIN1, BACE1, BACE2, BAIAP2, BICD2, BLOC1S3, BMP1, BPI, BRD4, BRI3, …
	GO:0007178	GO_BiologicalProcess	transmembrane receptor protein serine/threonine kinase signaling pathway	93	2320	441	17940	21.0884	6.47554e-09	2.0126e-05	[ABL1, ACVR1, ACVR1B, ACVRL1, ADAM12, ADAMTSL2, AMHR2, ASPN, BMP4, BMPER, CAV1, CBL, CCNA2, CDH5, CHRD, CHRDL1, CHST11, COL1A2, CRB2, CREB1, CYR61, DACT2, DDX5, DKK3, DUSP7, EMILIN1, ENG, FBN1, FERMT1, FKBP8, FMOD, FST, FSTL1, FURIN, FZD1, GAMT, GATA4, GIPC1, HIPK2, HTRA1, HTRA3, ILK, INHA, INHBB, ITGA3, ITGA8, LEF1, LEMD3, LRRC32, LTBP1, LTBP2, MPEG1, MPP1, MTMR4, NBL1, NCEH1, NCOA1, NEO1, NOTCH…
	GO:0046903	GO_BiologicalProcess	secretion	322	2320	2070	17940	15.5556	6.91244e-09	2.14769e-05	[A2M, ABL1, ACTN1, ADAM12, ADAM8, ADCY5, ADGRG3, ADM, ADORA1, ADRA2A, ALAD, ALDH1A1, ALDOC, ANK1, ANXA5, APBA1, APBB1, APC, APEH, APEX1, APOA1, AQP1, ARHGAP44, ARHGAP45, ARL8A, ARNT, ATN1, ATP13A2, ATP7B, AXL, BACE1, BLOC1S3, BMP1, BPI, BRD4, BRI3, C1QTNF1, C3, CA2, CA9, CACNA1H, CACNA2D2, CADM1, CAMK2G, CAP1, CAV1, CBARP, CBL, CCK, CCL19, CCL5, CCM2, CD14, CD200R1, CD34, CD36, CD40, CD93, CDH11,…
	KEGG:04810	KEGG	Regulation of actin cytoskeleton	55	2320	213	7454	25.8216	7.17528e-09	2.22864e-05	[ACTG1, ACTN1, APC, ARHGAP35, ARHGEF1, ARHGEF6, ARPC1B, BAIAP2, BCAR1, CHRM2, DIAPH3, EGFR, FGFR1, FGFR3, FN1, GNG12, GSN, IQGAP3, ITGA1, ITGA10, ITGA11, ITGA2, ITGA3, ITGA8, ITGAV, ITGB1, ITGB2, ITGB3, LIMK1, LPAR1, MAP2K2, MYH10, MYH9, MYL9, MYLK, NCKAP1, PAK3, PAK4, PDGFA, PDGFD, PDGFRB, PFN1, PIK3R2, PIP4K2B, PIP4K2C, PPP1CA, PPP1R12A, PXN, SLC9A1, SRC, SSH3, TMSB4X, VAV2, VCL, WASF2]
	GO:0051253	GO_BiologicalProcess	negative regulation of RNA metabolic process	271	2320	1690	17940	16.0355	7.17804e-09	2.22878e-05	[ABL2, AEBP1, AES, AKR1B1, APBB1, APC, APEX1, AR, ARHGAP35, ARID1A, ARID5A, ARX, ASH1L, ATN1, ATP8B1, ATXN1L, BASP1, BAZ2A, BCOR, BEND3, BMP4, CAV1, CBFA2T3, CBFB, CBX3, CBX4, CBX5, CBX8, CC2D1A, CCL2, CCNT1, CD36, CDH11, CDK5, CEBPA, CEBPB, CERS2, CHD8, CHMP1A, CIRBP, CLP1, CNKSR1, CNOT6, COLEC12, CORO7, CREB1, CREB3L1, CRYM, CTNNB1, CUX1, CXADR, DACT1, DAPK3, DDX5, DDX54, DEDD, DHX36, DHX9, DKK…
	GO:0001935	GO_BiologicalProcess	endothelial cell proliferation	49	2320	181	17940	27.0718	7.27806e-09	2.25911e-05	[ACVRL1, AKT1, ALDH1A2, APLNR, APOA1, ARNT, ATP5MC2, BMP4, BMPER, CAV1, CCL2, CD34, CDH11, CNTN1, CYBA, DYSF, EGFL7, EMC10, F3, FGFR1, FLT4, HIF1A, HMGB1, HMOX1, ITGB3, JCAD, KDR, MEF2C, MYDGF, NELL2, NR2F2, NRP1, NRP2, PKD1, PKD2, PLCG1, PPARG, PRKX, SEMA4C, SP1, SPARC, STAT3, STAT5B, SULF1, THBS1, TINAGL1, VASH1, VASH2, VEGFA]
	GO:0061572	GO_BiologicalProcess	actin filament bundle organization	53	2320	203	17940	26.1084	7.28898e-09	2.26177e-05	[ABL1, ACTN1, AIF1L, ALMS1, APOA1, ARAP1, ARHGAP6, ARHGEF10L, ASAP3, BAG4, BAIAP2, CORO1B, CTGF, DLC1, DPYSL3, ELN, EPS8, FHOD1, FSCN1, FSTL1, LCP1, LIMK1, LPAR1, MARCKS, NCOA1, NF2, NOX4, NRP1, PDXP, PFN1, PTMA, PXDN, PXN, RAPGEF3, RFLNB, RHOB, RHOC, S1PR1, SERPINF2, SHANK3, SLC9A1, SORBS3, SRC, SRF, STK11IP, SWAP70, SYNPO2, TESK1, TGFB3, TIMELESS, TPM1, WASF2, WNT4]
	GO:0048738	GO_BiologicalProcess	cardiac muscle tissue development	68	2320	289	17940	23.5294	7.68047e-09	2.38248e-05	[ACVR1, ADAMTS9, ALDH1A2, ALPK3, ARID1A, BMP4, C3, COL11A1, CREB1, CXADR, DSG2, DSP, EGLN1, ENG, FGFR1, FHL2, FMNL3, FZD7, G6PD, GAMT, GATA4, GJA5, GJC1, GLI1, HNRNPU, ID2, IGF1, ITGB1, JPH2, KAT2A, LMNA, MAML1, MARCKSL1, MED1, MEF2C, MUC2, MYH10, MYH11, MYL9, MYLK, NOTCH1, NOX4, OBSL1, PDGFRB, PKD1, PRKAR1B, PTEN, PTMA, RARA, RPL9, RXRA, S1PR1, SGCB, SLC8A1, SLC9A1, SMAD1, SMAD4, SMAD6, SMAD7, S…
	GO:0030278	GO_BiologicalProcess	regulation of ossification	58	2320	230	17940	25.2174	7.93292e-09	2.46e-05	[ACVR1, ATRAID, BCOR, BMP4, CCNA2, CDK6, CEBPA, CEBPB, CHRD, CHSY1, CNOT6, CSF1, CTNNB1, CYR61, DDR2, DDX5, EGR2, FAM20C, FSTL1, GAMT, GFRA4, GLI1, GNAS, GPM6B, HDAC7, HIF1A, ID2, ID3, ID4, IGF1, IGFBP5, IL6R, ILK, JUND, KREMEN1, LIMD1, MEF2C, MGP, NOTCH1, NRP1, PBX1, PDLIM7, PKD1, PKDCC, POSTN, RASSF2, RFLNB, S1PR1, SLC8A1, SMAD1, SMAD6, SYTL1, TGFB2, TGFB3, TMEM64, TPP1, WNT4, ZBTB16]
	GO:0051049	GO_BiologicalProcess	regulation of transport	344	2320	2241	17940	15.3503	8.00959e-09	2.48297e-05	[AAAS, ABCA2, ABCA7, ABL1, ABL2, ABLIM3, ADAM12, ADAM8, ADCY5, ADORA1, ADRA2A, AHNAK, AKT1, AMIGO1, ANXA5, APBA1, APBB1, APC, APEX1, APLNR, APOA1, AQP1, ARC, ARF6, ARHGAP1, ARHGAP44, ATN1, ATP13A2, ATP1B1, ATP2B4, AXL, BACE1, BAG4, BAK1, BAX, BMP4, BSN, C1QTNF1, C3, CA2, CACNA1H, CACNA1S, CACNA2D1, CACNA2D2, CACNB1, CACNB3, CADM1, CAMK1D, CAMK2G, CAV1, CBARP, CBL, CCK, CCL19, CCL2, CCL21, CCL5, C…
	GO:0000302	GO_BiologicalProcess	response to reactive oxygen species	70	2320	300	17940	23.3333	8.10917e-09	2.51303e-05	[ABL1, ADAM12, AGAP3, AKT1, ANKZF1, APEX1, AQP1, AXL, BAK1, CAMKK2, CBX8, CCL19, CCNA2, CD36, CLU, CNKSR1, COL1A1, CYR61, DLC1, DPEP1, DUSP12, EEF2, EGFR, EGLN1, ERCC6L, ETS1, FKBP9, FLI1, FOXO1, FOXO3, FYN, GNAO1, GUCY1B1, HDAC6, HMOX1, HYAL2, KLF2, KLF4, KMT2A, MAPK7, MAPT, MMP3, MMP9, NCOA1, ND5, PDE8A, PDGFD, PDGFRB, PDK2, PKD2, PSAP, PTMA, PTPRN, PXDN, PXN, RACK1, RELA, RHBDF2, RHOB, RPS3, S…
	GO:0045667	GO_BiologicalProcess	regulation of osteoblast differentiation	41	2320	139	17940	29.4964	8.14843e-09	2.52438e-05	[ACVR1, ATRAID, BMP4, CCNA2, CDK6, CEBPA, CEBPB, CHRD, CNOT6, CTNNB1, CYR61, DDR2, DDX5, FAM20C, FSTL1, GAMT, GLI1, GNAS, HDAC7, ID2, ID3, ID4, IGF1, IGFBP5, IL6R, ILK, JUND, LIMD1, MEF2C, NOTCH1, NRP1, PDLIM7, PKD1, POSTN, RASSF2, SMAD1, SMAD6, SYTL1, TMEM64, TPP1, WNT4]
	GO:0002062	GO_BiologicalProcess	chondrocyte differentiation	41	2320	139	17940	29.4964	8.14843e-09	2.52438e-05	[ACVRL1, ADAMTS12, ADAMTS7, BMP4, CHST11, CHSY1, COL11A1, COL12A1, COL14A1, COL27A1, COL6A1, COL6A2, COL6A3, COL7A1, CSPG4, CTGF, CTNNB1, EFEMP1, FGFR1, FGFR3, GAMT, GLI2, IHH, MAF, MEF2C, MEF2D, NFIB, PKDCC, PLXNA1, POSTN, RARG, RELA, RFLNB, SERPINH1, SULF1, TGFBI, TGFBR2, TRPS1, VWA1, WNT2B, ZBTB16]
	GO:0048471	GO_CellularComponent	perinuclear region of cytoplasm	161	2320	896	19025	17.9688	8.32169e-09	2.57723e-05	[AATK, ABL1, ACVR1, AKR1B1, ALDH1A2, ANKRD13C, APBA1, APBA3, APBB1, APC, APEX1, ARF3, ARHGAP1, ASIC3, ATN1, ATP7B, ATRAID, AXIN1, BRI3, CASC3, CAV1, CBL, CD34, CD36, CDK4, CHTOP, CKAP4, CLU, CNOT6, CORO1B, CSF1, CTGF, CTIF, CTNNB1, CTSB, CTSH, CYBA, DMD, DNAJA1, DOK1, ECE1, EGFR, EHD4, EIF4G1, EML1, EPHA5, EPN3, ERBB2, ERG, F3, FAT1, FBXW8, FILIP1L, FLOT2, FN1, FYN, GDPD5, GJA1, GNAS, GRASP, GRIN…
	GO:0008015	GO_BiologicalProcess	blood circulation	124	2320	644	17940	19.2547	8.52476e-09	2.63927e-05	[ACTA2, ACVRL1, ADCY6, ADM, ADORA1, ADRA2A, AKR1B1, AKT1, APC, AR, ARHGAP35, ASPH, ATP1B1, ATP2A3, ATP2B1, ATP2B4, BMP1, C3, CACNA1H, CACNA2D1, CAV1, CD34, CDH11, CHRM2, CLIC2, COL1A2, COL4A3, COX1, COX2, CSRP1, CTGF, CXADR, CYBA, CYP21A2, CYP2J2, DES, DMD, DOCK5, DSG2, DSP, ECE1, EDNRA, EGFR, ELN, ERG, F5, FGF12, FKBP9, FLI1, GAA, GATA4, GJA1, GJA5, GJC1, GNAO1, GRIP2, GRK2, GUCY1A1, GUCY1B1, HM…
	GO:0030215	GO_MolecularFunction	semaphorin receptor binding	15	2320	25	17885	60	8.702e-09	2.69327e-05	[MMEL1, PLXNB1, SEMA3A, SEMA3B, SEMA3C, SEMA3D, SEMA3F, SEMA3G, SEMA4A, SEMA4B, SEMA4C, SEMA4G, SEMA5B, SEMA6C, SEMA7A]
	GO:0010811	GO_BiologicalProcess	positive regulation of cell-substrate adhesion	45	2320	158	17940	28.481	8.75078e-09	2.70749e-05	[ABL1, APC, APOA1, CCDC80, CCL21, CCNA2, CD36, CDK6, COL16A1, COL8A1, CSF1, CYR61, DMD, DOCK5, ECM2, EGFLAM, EMID1, EMILIN1, EMILIN2, ENC1, FBLN2, FERMT1, FN1, FSTL1, ILK, ITGA3, KDR, MAP4K4, MMRN1, MMRN2, NCOA3, NID1, NRP1, RELL2, SMAP2, SMOC2, SPOCK2, THBS1, THY1, TPP1, TRIOBP, UNC13D, VEGFA, VTN, WNT4]
	KEGG:05217	KEGG	Basal cell carcinoma	25	2320	63	7454	39.6825	9.59129e-09	2.96659e-05	[APC, AXIN1, BAK1, BAX, BMP4, CTNNB1, DVL3, FZD1, FZD10, FZD2, FZD4, FZD7, GADD45A, GLI1, GLI2, HHIP, KIF7, LEF1, PTCH2, SMO, TCF7L1, WNT10A, WNT2B, WNT4, WNT6]
	GO:0001890	GO_BiologicalProcess	placenta development	52	2320	199	17940	26.1307	9.8691e-09	3.05153e-05	[ADAM19, ADM, AKT1, ARID1A, ARNT, ASH1L, CCNA2, CDH11, CEBPA, CEBPB, COX2, CTSB, CTSH, CYR61, DAZAP1, DCN, DEDD, DNAJA1, EGFR, EGLN1, FBXW8, HIF1A, HS6ST1, HTRA1, IGF2, KRT19, KRT8, LEF1, MDFI, MED1, NCOA1, NR2F2, PCDH12, PKD1, PKD2, PLCD1, PLCD3, PPARG, PTGS2, RXRA, SETD2, SOCS3, SPINT1, SRC, STC1, STC2, TFEB, TPP1, TRIM28, VASH1, VASH2, ZFP36L1]
	GO:0001067	GO_MolecularFunction	regulatory region nucleic acid binding	194	2320	1132	17885	17.1378	1.01712e-08	3.14392e-05	[AEBP1, AGO1, AKNA, AKR1B1, APC, AR, ARHGAP35, ARID3A, ARID5A, ARNT, ARX, ASH1L, ATF6, BASP1, BAZ2A, BCOR, CBX4, CC2D1A, CCNT1, CCNY, CDK12, CDKN2AIP, CEBPA, CEBPB, CEBPD, CORO7, CREB1, CREB3L1, CUX1, CXADR, DAPK3, DHX36, DHX9, DNMT3A, DPT, E2F2, EGR2, ELK3, EPHB1, ERG, ETS1, ETV3, ETV5, FGR, FLI1, FOSL2, FOXO3, GADD45A, GATA4, GATA5, GATAD2B, GLI1, GLI2, GLIS2, GLMP, HDAC5, HDAC6, HIF1A, HMGA1, …
	GO:0005654	GO_CellularComponent	nucleoplasm	596	2320	4228	19025	14.0965	1.0177e-08	3.1447e-05	[AAAS, ABL1, ABL2, ACP2, ACVR1, ADAM12, AFF4, AGO1, AGO4, AK3, AKNA, AKR1B1, AKT1, ALPL, ALYREF, AMER1, AMT, ANAPC1, ANAPC5, ANGPTL4, ANKRD11, ANTXR1, APBB1, APC, APEX1, AR, ARAP1, ARHGAP27, ARID1A, ARID3A, ARID5A, ARNT, ARTN, ASAP3, ASH1L, ASXL2, ATF6, ATF7, ATN1, ATXN1L, ATXN7L3, B4GALT2, BABAM2, BAIAP2, BASP1, BAZ2A, BCAR1, BCL9, BCORL1, BEND3, BNC2, BOC, BOP1, BRD4, BRPF1, BYSL, C3, CACTIN, C…
	GO:0010556	GO_BiologicalProcess	regulation of macromolecule biosynthetic process	656	2320	4712	17940	13.9219	1.06205e-08	3.28067e-05	[ABCA2, ABCA7, ABL1, ABL2, ABLIM3, ACTA2, ACTG1, ACTN1, ACVR1, ACVR1B, ACVRL1, ADAM8, ADGRG3, ADRA2A, AEBP1, AES, AFF4, AGO1, AGO4, AGRN, AKNA, AKR1B1, AKT1, ALPK3, ALYREF, AMHR2, ANGPTL4, ANKRD13C, ANKRD17, ANTXR1, APBB1, APBB3, APC, APEX1, AR, ARHGAP35, ARHGEF10L, ARHGEF2, ARID1A, ARID3A, ARID5A, ARNT, ARTN, ARX, ASH1L, ASXL2, ATF6, ATF7, ATN1, ATP1B4, ATP2B4, ATP8B1, ATXN1L, ATXN7L3, AXIN1, BA…
	GO:0043410	GO_BiologicalProcess	positive regulation of MAPK cascade	138	2320	743	17940	18.5734	1.09373e-08	3.37745e-05	[ABCA7, ABL1, ADAM11, ADAM12, ADAM8, ADORA1, ADRA2A, AKR1B1, AR, AVPI1, AXIN1, AXL, BMP4, BMPER, C1QTNF1, CCL19, CCL2, CCL21, CCL5, CCM2, CD36, CD40, CD81, CDH11, CDON, CSF1R, CSK, CSPG4, CTGF, CTNNB1, CUL9, DBNL, DDR2, DOK4, DSTYK, DUSP7, DVL3, EDA2R, EFNA1, EGFR, ELK3, EMC10, EPHA5, EPHB1, EPHB3, ERBB2, ERN2, ERP29, FGFR1, FGFR3, FLT4, FZD10, FZD4, FZD7, GADD45A, GJA1, GLIPR2, GNAI2, HACD3, HIP…
	GO:0014706	GO_BiologicalProcess	striated muscle tissue development	100	2320	492	17940	20.3252	1.20626e-08	3.72372e-05	[ACTA1, ACVR1, ADAMTS9, ALDH1A2, ALPK3, ARID1A, BCL9, BMP4, C3, CAV1, CBX8, CDK5, CDON, COL11A1, CORO7, CREB1, CTNNB1, CXADR, DCN, DDX5, DMD, DSG2, DSP, EEF2, EGLN1, EGR2, ELK3, ELN, ENG, EPHB1, FAM129B, FGFR1, FHL2, FMNL3, FZD7, G6PD, GAMT, GATA4, GJA5, GJC1, GLI1, HDAC7, HNRNPU, HOMER1, ID2, IGF1, ITGB1, JPH2, KAT2A, LEF1, LMNA, LUC7L, MAFF, MAML1, MARCKSL1, MED1, MEF2C, MEF2D, MEGF10, MUC2, MY…
	GO:0001755	GO_BiologicalProcess	neural crest cell migration	28	2320	77	17940	36.3636	1.25635e-08	3.87711e-05	[ACVR1, BMP4, CORO1C, EFNB1, HIF1A, IGF1, LAMA5, NELL2, NR2F2, NRP1, NRP2, RAB11FIP3, SEMA3A, SEMA3B, SEMA3C, SEMA3D, SEMA3F, SEMA3G, SEMA4A, SEMA4B, SEMA4C, SEMA4G, SEMA5B, SEMA6C, SEMA7A, SLC9A3R2, SMO, ZEB2]
	GO:0040008	GO_BiologicalProcess	regulation of growth	161	2320	901	17940	17.869	1.25759e-08	3.87968e-05	[ABL1, ACACB, ACVR1, ACVR1B, ACVRL1, ADAM15, ADIPOR1, AES, AGRN, AKR1B1, AKT1, APBB1, AR, ARX, BASP1, BCAR1, BMP4, BTG1, CACNA2D2, CCM2, CCNA2, CD36, CDH11, CDK19, CDK4, CDK5, CDKN2AIP, CDKN2C, CHTOP, CISH, CPNE9, CREB1, CSF1, CSPG5, CTGF, CTNND1, CXADR, CYBA, CYR61, DDR2, DIO3, DNAJB2, EGFR, EIF4G1, EPB41L3, ERBB2, FGFR1, FGFR3, FLVCR1, FN1, FRZB, FSTL1, FYCO1, G6PD, GAMT, GJA1, GLI1, GNAS, GOLG…
	GO:0044212	GO_MolecularFunction	transcription regulatory region DNA binding	193	2320	1130	17885	17.0796	1.33453e-08	4.11568e-05	[AEBP1, AGO1, AKNA, AKR1B1, APC, AR, ARHGAP35, ARID3A, ARID5A, ARNT, ARX, ASH1L, ATF6, BASP1, BAZ2A, BCOR, CBX4, CC2D1A, CCNT1, CCNY, CDK12, CDKN2AIP, CEBPA, CEBPB, CEBPD, CORO7, CREB1, CREB3L1, CUX1, CXADR, DAPK3, DHX36, DHX9, DNMT3A, DPT, E2F2, EGR2, ELK3, EPHB1, ERG, ETS1, ETV3, ETV5, FGR, FLI1, FOSL2, FOXO3, GADD45A, GATA4, GATA5, GATAD2B, GLI1, GLI2, GLIS2, GLMP, HDAC5, HDAC6, HIF1A, HMGA1, …
	GO:0001704	GO_BiologicalProcess	formation of primary germ layer	40	2320	136	17940	29.4118	1.35025e-08	4.16283e-05	[ACVR1, ARID1A, BMP4, CHRD, COL11A1, COL12A1, COL4A2, COL5A1, COL5A2, COL6A1, COL7A1, COL8A1, CRB2, CTNNB1, FGFR1, FN1, FZD7, HIF1A, ITGA2, ITGA3, ITGA8, ITGAV, ITGB1, ITGB2, ITGB3, KLF4, LEF1, MMP15, MMP2, MMP9, NF2, PRKAR1B, RHBDF2, SETD2, SMAD1, SMAD2, SOX17, SOX7, SRF, VTN]
	GO:0032101	GO_BiologicalProcess	regulation of response to external stimulus	185	2320	1073	17940	17.2414	1.37755e-08	4.24561e-05	[A2M, ADAM8, ADAMTS12, ADGRA2, ADORA1, ANKRD17, ANXA5, APEH, APOA1, ARTN, ASH1L, BACE1, BRD4, C1QA, C1QB, C1QC, C1QTNF1, C1R, C1S, C3, C8G, CACNB3, CACTIN, CAMK1D, CAP1, CAV1, CCK, CCL19, CCL2, CCL21, CCL5, CCM2, CD200R1, CD34, CD36, CD81, CDH11, CDH5, CDK19, CEBPA, CERS2, CHD8, CISH, CLU, CMKLR1, CNOT6, CNTN1, CORO1B, COX2, CR1, CSF1, CTNNA2, CUL9, CYBA, DHX9, DUSP12, DYSF, EGFR, ETS1, F3, FAM19…
	GO:0005938	GO_CellularComponent	cell cortex	81	2320	370	19025	21.8919	1.38042e-08	4.25308e-05	[ARC, ARF6, ARFIP2, ASPH, BRD4, BSN, CAP1, CAV1, CLTB, CNKSR1, CRIP2, CTGF, CTNNA2, CTNNB1, CTNND1, DBN1, DBNL, DCTN1, DLC1, DST, EPS8, FLOT2, FMNL1, FN1, FRY, FRZB, GIPC1, GNAI1, GPSM2, GSN, GUCY1B1, GYPC, HIP1, HMCN2, ITPR2, KRT19, LAMC2, LASP1, LLGL1, MARCKS, MELK, MPP1, MYH10, MYH9, NF2, NRBP1, NUMA1, PFN1, PHLDB1, PKD2, PPP1R9B, PRG4, PXDN, PXN, RAPGEF3, RHOB, RHOC, RHOG, RHOJ, RHOU, SEPT11,…
	GO:0001936	GO_BiologicalProcess	regulation of endothelial cell proliferation	45	2320	162	17940	27.7778	1.43595e-08	4.42273e-05	[ACVRL1, AKT1, ALDH1A2, APLNR, ARNT, ATP5MC2, BMP4, CAV1, CCL2, CDH11, CNTN1, CYBA, DYSF, EGFL7, EMC10, F3, FGFR1, FLT4, HIF1A, HMGB1, HMOX1, ITGB3, JCAD, KDR, MEF2C, MYDGF, NELL2, NR2F2, NRP1, NRP2, PKD1, PKD2, PLCG1, PPARG, SEMA4C, SP1, SPARC, STAT3, STAT5B, SULF1, THBS1, TINAGL1, VASH1, VASH2, VEGFA]
	GO:0043202	GO_CellularComponent	lysosomal lumen	38	2320	126	19025	30.1587	1.45353e-08	4.47542e-05	[ACP2, AGRN, ATP13A2, CSPG4, CSPG5, CTSA, CTSB, CTSH, CTSK, CTSS, CYR61, DCN, EGFL7, FMOD, GAA, GJA1, GM2A, GNS, GPC4, GPC6, HEXA, HEXB, HSPG2, IFI30, LAMP2, LIPA, LUM, NAGLU, OGN, PDGFRB, PLBD2, PRELP, PSAP, SDC2, SDC3, SMPD1, TPP1, VCAN]
	GO:0045499	GO_MolecularFunction	chemorepellent activity	16	2320	29	17885	55.1724	1.46756e-08	4.51715e-05	[APOA1, FLRT2, FLRT3, SEMA3A, SEMA3B, SEMA3C, SEMA3D, SEMA3F, SEMA3G, SEMA4A, SEMA4B, SEMA4C, SEMA4G, SEMA5B, SEMA6C, SEMA7A]
	GO:0090092	GO_BiologicalProcess	regulation of transmembrane receptor protein serine/threonine kinase signaling pathway	69	2320	300	17940	23	1.56201e-08	4.8063e-05	[ABL1, ACVR1, ACVR1B, ACVRL1, ADAMTSL2, ASPN, BMP4, BMPER, CAV1, CCNA2, CHRD, CHRDL1, CHST11, CRB2, CYR61, DACT2, DKK3, EMILIN1, ENG, FBN1, FERMT1, FKBP8, FST, FSTL1, FZD1, GAMT, GATA4, GIPC1, HIPK2, HTRA1, HTRA3, ILK, INHA, INHBB, ITGA3, ITGA8, LEMD3, LTBP1, MPEG1, MPP1, MTMR4, NBL1, NEO1, NOTCH1, NUMA1, PCSK6, PLXNA1, PMEPA1, RBPMS, RBPMS2, SBNO2, SFRP4, SMAD2, SMAD4, SMAD6, SMAD7, SP1, STK11, …
	GO:0036477	GO_CellularComponent	somatodendritic compartment	183	2320	1062	19025	17.2316	1.60273e-08	4.92999e-05	[ABHD17A, ABL1, ACVRL1, ADORA1, ALCAM, AMIGO1, APBA1, APBA3, APBB1, APEX1, ARC, ARHGAP44, ARHGEF2, ARTN, ASH1L, ASS1, ATP13A2, ATP2B1, ATXN1L, BACE1, BAIAP2, BMP1, BSN, C1QTNF1, CAPRIN1, CASC3, CCK, CD40, CDK5, CHRM2, CLU, CNKSR1, CNNM4, CNOT6, CPE, CRTC1, CTNND1, CYBA, CYP17A1, DBN1, DBNL, DCTN1, DHX36, DMD, EIF4B, ELK3, ELOVL5, ENC1, EPHA5, EPHB1, EPHB3, FBXO31, FLOT2, FYCO1, FYN, FZD4, GABBR1,…
	KEGG:04022	KEGG	cGMP-PKG signaling pathway	45	2320	163	7454	27.6074	1.69033e-08	5.19778e-05	[ADCY5, ADCY6, ADORA1, ADRA2A, AKT1, ATP1B1, ATP1B4, ATP2A3, ATP2B1, ATP2B4, CACNA1S, CREB1, CREB3L1, EDNRA, GATA4, GNA11, GNAI1, GNAI2, GUCY1A1, GUCY1A2, GUCY1B1, IRS1, ITPR2, ITPR3, KCNJ8, KCNMA1, KCNMB1, MAP2K2, MEF2C, MEF2D, MRVI1, MYL9, MYLK, NPR1, NPR2, OPRD1, PDE2A, PDE5A, PIK3R6, PPP1CA, PPP1R12A, PPP3CC, SLC25A6, SLC8A1, SRF]
	KEGG:04151	KEGG	PI3K-Akt signaling pathway	78	2320	354	7454	22.0339	1.7666e-08	5.43052e-05	[AKT1, CASP9, CDK4, CDK6, CHRM2, COL1A1, COL1A2, COL4A1, COL4A2, COL4A3, COL4A4, COL4A5, COL4A6, COL6A1, COL6A2, COL6A3, CREB1, CREB3L1, CRTC2, CSF1, CSF1R, CSF3R, EFNA1, EGFR, EIF4B, ERBB2, FGFR1, FGFR3, FLT4, FN1, FOXO3, G6PC3, GNG10, GNG12, IGF1, IGF2, IKBKG, IL6R, IRS1, ITGA1, ITGA10, ITGA11, ITGA2, ITGA3, ITGA8, ITGAV, ITGB1, ITGB3, JAK1, KDR, LAMA2, LAMA5, LAMC2, LAMC3, LPAR1, MAP2K2, OSMR,…
	GO:0022607	GO_BiologicalProcess	cellular component assembly	515	2320	3594	17940	14.3294	1.80312e-08	5.54099e-05	[ABCA7, ABL1, ABLIM3, ACACB, ACP2, ACTA1, ACTG1, ACTN1, ACVR1, ACVRL1, AGO1, AGO4, AGRN, AHNAK, AIF1L, AKR1B1, ALAD, ALMS1, ALPK3, AMER1, AMIGO1, ANGPTL4, ANTXR1, ANXA5, APBA1, APC, APEX1, APOA1, AR, ARAP1, ARC, ARF6, ARFIP2, ARHGAP35, ARHGAP6, ARHGEF10L, ARHGEF2, ARHGEF6, ARHGEF9, ARNT, ARPC1B, ARTN, ASAP3, ATG9B, ATN1, ATP8B1, AXIN1, B9D1, BAG4, BAIAP2, BAX, BAZ2A, BBS10, BCL9, BEND3, BMP1, BOP…
	GO:0051345	GO_BiologicalProcess	positive regulation of hydrolase activity	168	2320	957	17940	17.5549	1.81804e-08	5.58502e-05	[A2M, ABL2, ACVR1, ADAM11, AGAP3, AGFG2, AGRN, AKR1B10, AKT1, ALDH1A1, ALDOC, ANTXR1, APOA1, ARAP1, ARAP3, ARHGAP1, ARHGAP20, ARHGAP23, ARHGAP26, ARHGAP27, ARHGAP35, ARHGAP44, ARHGAP45, ARHGAP6, ARHGDIG, ARHGEF1, ARHGEF10L, ARHGEF16, ARHGEF6, ASAP3, ASPH, ATP1B1, BAK1, BAX, CASP9, CAV1, CCK, CCL19, CCL2, CCL21, CCL5, CCNA2, CD40, CHN2, CHTOP, CNTN1, COL4A3, CORO1C, CR1, CTGF, CTSB, CTSH, CUL9, CY…
	GO:0051017	GO_BiologicalProcess	actin filament bundle assembly	52	2320	200	17940	26	1.83827e-08	5.64532e-05	[ABL1, ACTN1, AIF1L, ALMS1, APOA1, ARAP1, ARHGAP6, ARHGEF10L, ASAP3, BAG4, BAIAP2, CORO1B, CTGF, DLC1, DPYSL3, ELN, EPS8, FHOD1, FSCN1, FSTL1, LCP1, LIMK1, LPAR1, MARCKS, NCOA1, NF2, NOX4, NRP1, PDXP, PFN1, PTMA, PXDN, PXN, RAPGEF3, RHOB, RHOC, S1PR1, SERPINF2, SHANK3, SLC9A1, SORBS3, SRC, SRF, STK11IP, SWAP70, SYNPO2, TESK1, TGFB3, TIMELESS, TPM1, WASF2, WNT4]
	GO:0007600	GO_BiologicalProcess	sensory perception	74	2320	1115	17940	6.63677	1.94757e-08	5.97903e-05	[ADORA1, ASIC3, ATF6, ATP2B4, ATP8B1, BACE1, BBS10, C1QTNF1, CACNB3, CCDC50, CCK, CD36, CDK5, CLN6, CNNM4, COL11A1, COL18A1, COL1A1, COL4A3, COX2, CRYM, CXADR, EBF1, EFEMP1, ELK3, EPHB1, EPS8L2, FGFR1, FYN, FZD2, FZD4, GJC1, GNAI2, GNAS, GRIN1, HEXB, IL1R1, ITGA2, ITPR3, LAMC3, LEF1, LMNB2, LRIG1, LUM, MAPRE3, MGLL, MKNK2, NLGN2, NR2F6, OPRD1, P2RY1, PAK3, PDZD7, PHF24, PLXNA1, PTAFR, PTGS2, PTP4…
	GO:0016192	GO_BiologicalProcess	vesicle-mediated transport	380	2320	2536	17940	14.9842	2.14299e-08	6.57683e-05	[A2M, ABCA7, ABL1, ABL2, ACTG1, ACTN1, ADAM8, ADAMTS9, ADGRG3, ADM, ADORA1, ADRA2A, AKR1B10, ALAD, ALDH1A1, ALDOC, ALMS1, ANK1, ANXA5, AP1B1, AP3S2, AP4B1, APBA1, APC, APEH, APEX1, APOA1, ARAP3, ARC, ARF3, ARF6, ARHGAP1, ARHGAP27, ARHGAP44, ARHGAP45, ARL4C, ARL5A, ARL8A, ARNT, ARPC1B, ATN1, ATP13A2, AXL, BACE1, BAIAP2, BICD2, BLOC1S3, BMP1, BPI, BRD4, BRI3, C3, CACFD1, CACNA1H, CACNB1, CAMK1D, CA…
	GO:0080134	GO_BiologicalProcess	regulation of response to stress	290	2320	1850	17940	15.6757	2.22819e-08	6.8361e-05	[A2M, ABL1, ADAM8, ADAMTS12, ADORA1, ADRA2A, AKT1, ANKRD17, ANTXR1, ANXA5, APBB1, APOA1, ARC, ARHGEF2, ARL4C, ASH1L, ATF6, ATP2B4, AXIN1, BABAM2, BAG4, BAK1, BAX, BRD4, C1QA, C1QB, C1QC, C1QTNF1, C1R, C1S, C3, C8G, CACTIN, CADM1, CAP1, CASP9, CAV1, CBX8, CCK, CCL19, CCL21, CCL5, CCM2, CD14, CD200R1, CD34, CD36, CD81, CDH11, CDH5, CDK19, CDK6, CEBPA, CERS2, CHEK1, CISH, CLP1, CLU, CNTN1, COLEC12, …
	GO:0046677	GO_BiologicalProcess	response to antibiotic	93	2320	450	17940	20.6667	2.23055e-08	6.84111e-05	[ABL1, ADAM12, ADCY5, ADCY6, ALAD, ALPL, ANKZF1, APEX1, AQP1, AXL, BAK1, CASP9, CBL, CBX8, CD14, CDH11, CLU, CNOT6, COL1A1, CRIP1, CRIP2, CSRP1, DBNL, DLC1, DNMT3A, DUSP12, EEF2, EHMT1, EPHA5, EPS8, ETS1, FECH, FKBP9, FLI1, FOXO1, FOXO3, FYN, G6PD, GNAI1, GNAO1, GRIN1, GSN, HDAC6, HMOX1, HYAL2, ID3, ITPR2, JAGN1, JAK1, KAT7, KCNMB1, KLF2, KLF4, KMT2A, LARP1, MAOB, MAPK7, MED1, MEF2C, NCOA1, ND4, …
	KEGG:05222	KEGG	Small cell lung cancer	31	2320	93	7454	33.3333	2.30902e-08	7.07945e-05	[AKT1, BAK1, BAX, CASP9, CDK4, CDK6, COL4A1, COL4A2, COL4A3, COL4A4, COL4A5, COL4A6, E2F2, FN1, GADD45A, IKBKG, ITGA2, ITGA3, ITGAV, ITGB1, LAMA2, LAMA5, LAMC2, LAMC3, PIK3R2, PTEN, PTGS2, RELA, RXRA, TRAF2, ZBTB17]
	GO:0043149	GO_BiologicalProcess	stress fiber assembly	38	2320	128	17940	29.6875	2.33536e-08	7.15788e-05	[ABL1, ALMS1, APOA1, ARAP1, ARHGAP6, ARHGEF10L, ASAP3, BAG4, CTGF, DLC1, ELN, FHOD1, FSTL1, LIMK1, LPAR1, NCOA1, NF2, NOX4, NRP1, PFN1, PTMA, PXDN, PXN, RAPGEF3, RHOC, S1PR1, SERPINF2, SLC9A1, SORBS3, SRC, SRF, STK11IP, TESK1, TGFB3, TIMELESS, TPM1, WASF2, WNT4]
	GO:0030038	GO_BiologicalProcess	contractile actin filament bundle assembly	38	2320	128	17940	29.6875	2.33536e-08	7.15788e-05	[ABL1, ALMS1, APOA1, ARAP1, ARHGAP6, ARHGEF10L, ASAP3, BAG4, CTGF, DLC1, ELN, FHOD1, FSTL1, LIMK1, LPAR1, NCOA1, NF2, NOX4, NRP1, PFN1, PTMA, PXDN, PXN, RAPGEF3, RHOC, S1PR1, SERPINF2, SLC9A1, SORBS3, SRC, SRF, STK11IP, TESK1, TGFB3, TIMELESS, TPM1, WASF2, WNT4]
	GO:0051129	GO_BiologicalProcess	negative regulation of cellular component organization	165	2320	939	17940	17.5719	2.45076e-08	7.50913e-05	[ACVRL1, ADCY6, AES, AKR1B1, AKT1, ALPK3, ANTXR1, APC, APOA1, AR, ARAP1, ARC, ARF6, ARHGAP6, ARHGEF2, ARTN, BAG4, BCOR, BMP4, BRI3, C3, CAMSAP3, CAV1, CCL21, CCNL1, CDK5, CDT1, CERS2, CHEK1, CLU, CNN2, CORO1B, CORO1C, CRIP2, CSK, CTC1, DACT1, DLC1, DNAJA1, DNAJB2, DNMT3B, DPYSL3, DUSP12, DUSP26, DUSP7, DYSF, EFNA1, EMILIN1, EPHA5, EPS8, ESPL1, EVI5L, FBLN1, FMNL3, FYCO1, FYN, GSN, H1FX, HDAC6, HM…
	GO:0042692	GO_BiologicalProcess	muscle cell differentiation	91	2320	440	17940	20.6818	2.50303e-08	7.66677e-05	[ABL1, ACTA1, ACTG1, ACVR1, ADAM12, ADM, AKT1, ALPK3, ANKRD17, ARID1A, BCL9, BMP4, BOC, C3, CACNA1H, CACNA2D2, CDON, CTNNA2, CTNNB1, CXADR, DMD, DYSF, ENG, FAM129B, FHL2, FLNC, FMNL3, FZD7, G6PD, GAMT, GATA4, GJA1, HDAC5, HDAC7, HNRNPU, HOMER1, IGF1, IGF2, IGFBP5, ITGA8, ITGB1, KAT2A, KRT19, KRT8, LMNA, LMOD1, MAML1, MARCKSL1, MEF2C, MEGF10, MUC2, MYH10, MYH11, MYH9, MYL9, MYLK, MYOF, NACA, NOTCH…
	GO:0051252	GO_BiologicalProcess	regulation of RNA metabolic process	620	2320	4446	17940	13.9451	2.53381e-08	7.75853e-05	[ABCA2, ABL1, ABL2, ABLIM3, ACTA2, ACTG1, ACTN1, ACVR1, ACVR1B, ACVRL1, ADAM8, ADGRG3, ADRA2A, AEBP1, AES, AFF4, AGO1, AGRN, AHNAK, AKNA, AKR1B1, AKT1, ALPK3, ALYREF, AMHR2, ANGPTL4, APBB1, APBB3, APC, APEX1, AR, ARHGAP35, ARHGEF10L, ARHGEF2, ARID1A, ARID3A, ARID5A, ARNT, ARX, ASH1L, ASXL2, ATF6, ATF7, ATN1, ATP1B4, ATP2B4, ATP8B1, ATXN1L, ATXN7L3, AXIN1, BASP1, BAZ1A, BAZ2A, BCL9, BCOR, BEND3, B…
	GO:2000112	GO_BiologicalProcess	regulation of cellular macromolecule biosynthetic process	636	2320	4575	17940	13.9016	2.57631e-08	7.88607e-05	[ABCA2, ABCA7, ABL1, ABL2, ABLIM3, ACTA2, ACTG1, ACVR1, ACVR1B, ACVRL1, ADAM8, ADGRG3, ADRA2A, AEBP1, AES, AFF4, AGO1, AGO4, AGRN, AKNA, AKR1B1, AKT1, ALYREF, AMHR2, ANGPTL4, ANKRD17, ANTXR1, APBB1, APBB3, APC, APEX1, AR, ARHGAP35, ARHGEF10L, ARHGEF2, ARID1A, ARID3A, ARID5A, ARNT, ARTN, ARX, ASH1L, ASXL2, ATF6, ATF7, ATN1, ATP1B4, ATP2B4, ATP8B1, ATXN1L, ATXN7L3, AXIN1, BACE2, BASP1, BAZ1A, BAZ2A…
	GO:0044428	GO_CellularComponent	nuclear part	728	2320	5327	19025	13.6662	2.60291e-08	7.9649e-05	[AAAS, ABCB8, ABL1, ABL2, ACP2, ACVR1, ADAM12, AFF4, AGO1, AGO4, AK3, AKNA, AKR1B1, AKT1, ALPL, ALYREF, AMER1, AMT, ANAPC1, ANAPC5, ANGPTL4, ANKRD11, ANKRD17, ANTXR1, APBB1, APC, APEH, APEX1, AQP1, AR, ARAP1, ARC, ARHGAP27, ARID1A, ARID3A, ARID5A, ARL14EP, ARNT, ARTN, ASAP3, ASH1L, ASXL2, ATF6, ATF7, ATN1, ATP1B4, ATP2A3, ATP5MC2, ATRAID, ATXN1L, ATXN7L3, B4GALT2, BABAM2, BAIAP2, BASP1, BAX, BAZ1…
	GO:0035690	GO_BiologicalProcess	cellular response to drug	99	2320	492	17940	20.122	2.69412e-08	8.2413e-05	[ABL1, ADAM15, ADCY5, ADCY6, AGRN, ANKZF1, APC, APEX1, AQP1, ARHGEF2, ASS1, AXL, BAIAP2, CACNA1S, CASP9, CASTOR1, CBX8, CCNA2, CDK4, CHRM2, CLU, COX2, CTNNB1, CYBA, CYR61, DBNL, DNMT3A, DNMT3B, DPEP1, EGFR, EIF4G1, EPHA5, ERG, ETS1, FECH, FLI1, FOXO1, FOXO3, FSTL1, FYN, GNA11, GNAI1, GNAI2, GRIN1, GRK2, GUCY1B1, HDAC6, HMOX1, ITPR2, KCNH2, KCNMB1, KDR, KLF2, KLF4, KLF9, KMT2A, LARP1, MAPK7, MEF2C…
	GO:0010769	GO_BiologicalProcess	regulation of cell morphogenesis involved in differentiation	80	2320	372	17940	21.5054	2.77153e-08	8.47534e-05	[ABL1, AMIGO1, APOA1, ARC, ARHGAP35, ARHGAP44, BAIAP2, CAPRIN1, CDK5, CORO1C, CUX1, DHX36, DOCK5, EFNA1, EPHB3, FBLN1, FBXO31, FBXW8, FN1, FYCO1, GOLGA4, GRIN1, ILK, LIMK1, MACF1, MAPT, METRN, MMEL1, NCOA3, NGEF, NLGN3, NRBP1, NRP1, OBSL1, PAK3, PARP6, PLXNA1, PLXNA2, PLXNB1, PLXNB2, PLXNC1, PLXND1, POSTN, PTEN, PTPRS, RCC2, RPL9, RTN4R, SARM1, SBNO2, SDC2, SEMA3A, SEMA3B, SEMA3C, SEMA3D, SEMA3F,…
	KEGG:05166	KEGG	Human T-cell leukemia virus 1 infection	61	2320	255	7454	23.9216	2.77915e-08	8.49587e-05	[ADCY5, ADCY6, AKT1, ANAPC1, ANAPC5, APC, BAX, CD40, CDK4, CDKN2C, CHEK1, CREB1, CRTC1, CRTC2, CTNNB1, DVL3, E2F2, EGR2, ETS1, FZD1, FZD10, FZD2, FZD4, FZD7, HLA-DRA, IKBKG, IL1R1, ITGB2, JAK1, KAT2A, MAP3K3, NFKB2, NRP1, PDGFA, PDGFRB, PIK3R2, POLD2, POLE, PPP3CC, PRKACB, RELA, SLC25A6, SLC2A1, SMAD2, SMAD4, SPI1, SRF, STAT5B, TBPL1, TCF3, TGFB2, TGFB3, TGFBR2, TLN1, TNFRSF1A, TRRAP, TSPO, WNT10…
	GO:0005856	GO_CellularComponent	cytoskeleton	390	2320	2621	19025	14.8798	2.79956e-08	8.55544e-05	[AAAS, ABCA2, ABL1, ABL2, ABLIM3, ACP2, ACTA1, ACTA2, ACTG1, ACTN1, ACVR1, ADAM8, ADCY5, AES, AFAP1, AFAP1L1, AGBL5, AHNAK, AIF1L, AKNA, AKT1, ALDH1A1, ALDOC, ALMS1, ALPK3, ALPL, ANGPTL4, ANK1, APBB3, APC, APEX1, ARAP3, ARC, ARHGAP26, ARHGAP35, ARHGAP6, ARHGEF2, ARL8A, ARPC1B, B9D1, BAIAP2, BASP1, BCAR1, BICD2, BRD4, BSN, C3, CAMSAP3, CAP1, CBX3, CC2D1A, CCDC102A, CCDC15, CCDC61, CCDC69, CCNL1, C…
	GO:0098588	GO_CellularComponent	bounding membrane of organelle	369	2320	2459	19025	15.0061	3.03522e-08	9.27259e-05	[ABCA2, ABCA3, ABCA5, ABCA7, ABHD17A, ACACB, ACP2, ADAM8, ADGRG3, AHNAK, AKR1B10, ANKZF1, ANTXR1, ANTXR2, AP1B1, AP4B1, APH1A, ARAP1, ARC, ARF3, ARF6, ARFIP2, ARHGAP1, ARID1A, ARL8A, ARNT, ASPH, ASS1, ATF6, ATG9B, ATN1, ATP13A2, ATP2A3, ATP5MC2, ATP7B, ATP8B3, ATRAID, B3GAT1, B4GALT2, B4GALT6, B4GALT7, BACE1, BAK1, BAX, BMP1, BRI3, BRI3BP, C3, CACNB1, CAMK2G, CAV1, CBARP, CBFA2T3, CD14, CD164, CD…
	GO:0110020	GO_BiologicalProcess	regulation of actomyosin structure organization	37	2320	124	17940	29.8387	3.06589e-08	9.36322e-05	[ABL1, ALMS1, APOA1, ARAP1, ARHGAP6, ARHGEF10L, ASAP3, BAG4, CTGF, DLC1, FHOD1, FSTL1, LIMK1, LPAR1, MEF2C, MYLK, NF2, NOX4, NRP1, PFN1, PTMA, PXDN, PXN, RAPGEF3, RHOC, S1PR1, SERPINF2, SLC9A1, SMAD4, SORBS3, STK11IP, TESK1, TGFB3, TIMELESS, TPM1, WASF2, WNT4]
	GO:0098651	GO_CellularComponent	basement membrane collagen trimer	8	2320	8	19025	100	3.12357e-08	9.53626e-05	[COL15A1, COL4A1, COL4A2, COL4A3, COL4A4, COL4A5, COL4A6, COL8A1]
	KEGG:04933	KEGG	AGE-RAGE signaling pathway in diabetic complications	32	2320	99	7454	32.3232	3.18074e-08	9.70761e-05	[AKT1, BAX, CCL2, CDK4, COL1A1, COL1A2, COL4A1, COL4A2, COL4A3, COL4A4, COL4A5, COL4A6, F3, FN1, FOXO1, MMP2, NOX4, PIK3R2, PLCD1, PLCD3, PLCG1, PRKCB, RELA, SMAD2, SMAD4, STAT3, STAT5B, TGFB2, TGFB3, TGFBR2, THBD, VEGFA]
	GO:0005524	GO_MolecularFunction	ATP binding	280	2320	1783	17885	15.7039	3.2009e-08	9.76595e-05	[AATK, ABCA2, ABCA3, ABCA5, ABCA7, ABCB8, ABCC5, ABCG2, ABL1, ABL2, ACACB, ACSF2, ACTA1, ACTA2, ACTG1, ACVR1, ACVR1B, ACVRL1, ADCK1, ADCK2, ADCY5, ADCY6, AK3, AKT1, ALPK3, AMHR2, ANGPTL4, ANTXR1, ARL4C, ASS1, ATN1, ATP10A, ATP13A1, ATP13A2, ATP13A3, ATP1B1, ATP2A3, ATP2B1, ATP2B4, ATP5F1B, ATP5MC2, ATP7B, ATP8B1, ATP8B2, ATP8B3, AXL, BBS10, BRI3, CAMK1D, CAMK2G, CAMKK2, CCNL1, CDC42BPB, CDC6, CDK…
	GO:0031346	GO_BiologicalProcess	positive regulation of cell projection organization	102	2320	515	17940	19.8058	3.75072e-08	0.000114397	[ABL2, ACP2, AGRN, AMIGO1, APBB1, APC, APEX1, ARAP1, ARHGAP35, BAIAP2, CAMK1D, CAPRIN1, CCL19, CCL21, CDC42EP4, CNTN1, CORO1B, CORO1C, CPNE9, CROCC, CRTC1, CUX1, DEF8, DHX36, DLC1, DLG5, DMD, DPYSL3, DUSP26, DVL3, ENC1, EPHA5, EPS8, EPS8L2, FBXO31, FBXW8, FES, FGFR1, FKBP9, FN1, FOXO6, FSCN1, FYCO1, FYN, FZD1, FZD4, GOLGA4, ILK, ITGA2, ITGA3, KAT2A, KIDINS220, LIMK1, LLGL1, LPAR1, MACF1, MAPT, ME…
	GO:0018108	GO_BiologicalProcess	peptidyl-tyrosine phosphorylation	104	2320	529	17940	19.6597	3.91624e-08	0.000119406	[ABL1, ABL2, ACVR1, ADORA1, ADRA2A, ARHGEF2, AXL, BTC, CAMKK2, CAV1, CBL, CCK, CCL5, CCM2, CD36, CD40, CD81, CDH11, CHTOP, CLK3, CNTN1, CSF1R, CSF2RB, CSK, CSPG4, CUX1, DAPK3, DDR2, DSTYK, DUSP7, EFEMP1, EFNA1, EFNB1, EGFR, EHD4, ELK3, EPHA5, EPHB1, EPHB3, ERBB2, FES, FGFR1, FGFR3, FGR, FLT4, FSTL1, FYN, GAMT, HYAL2, IGF1, IGF2, IL6R, ITGB2, ITGB3, JAK1, KDR, KRT1, LHCGR, LLGL1, LRP1, MAP2K2, MAP…
	GO:0043549	GO_BiologicalProcess	regulation of kinase activity	191	2320	1130	17940	16.9027	4.02624e-08	0.00012272	[ABCA2, ABL1, ACVR1, ADAM12, ADAM8, ADORA1, ADRA2A, AKT1, APC, APEH, APEX1, ARTN, ATN1, ATP2B4, AVPI1, AXIN1, BMP4, CAMKK2, CAV1, CBL, CCL19, CCL21, CCL5, CCNA2, CCNL1, CCNT1, CCNY, CCNYL1, CD40, CD81, CDC6, CDH11, CDK12, CDK5, CDK5R2, CDKN2C, CEBPA, CERS2, CHTOP, CISH, CLP1, CLU, COLEC12, CORO1C, CSF1, CSF1R, CSK, CSPG4, CYR61, DAPK3, DBF4B, DBNL, DDR2, DEPTOR, DNAJA1, DSTYK, DUSP12, DUSP16, DUS…
	GO:0030855	GO_BiologicalProcess	epithelial cell differentiation	163	2320	932	17940	17.4893	4.04201e-08	0.00012316	[ABL1, ACTA2, ACVR1, ACVRL1, ADAM12, AKR1B1, AKT1, ALDH1A1, ALDOC, APC, AR, ARX, ASH1L, B9D1, BASP1, BMP4, BTG1, CAMSAP3, CAV1, CBFB, CCM2, CD34, CD36, CDH5, CDK6, CEBPB, COL18A1, COL4A1, COL4A4, CORO7, CREB1, CTNNB1, CTSB, CTSH, CTSK, CYP21A2, CYR61, DACT2, DLG5, DMD, DSG2, DSP, ENG, FA2H, FAAH, FAM20C, FAT1, FGFR1, FNDC3A, FOSL2, FRMD6, FRZB, FSTL1, FURIN, FZD1, FZD2, FZD7, GAMT, GATA4, GATA5, …
	GO:0043232	GO_CellularComponent	intracellular non-membrane-bounded organelle	683	2320	4973	19025	13.7342	4.10062e-08	0.000124905	[AAAS, ABCA2, ABCB8, ABL1, ABL2, ABLIM3, ACP2, ACTA1, ACTA2, ACTG1, ACTN1, ACVR1, ADAM8, ADCY5, AES, AFAP1, AFAP1L1, AFF4, AGBL5, AGO1, AGO4, AHNAK, AIF1L, AKNA, AKR1B1, AKT1, ALDH1A1, ALDOC, ALMS1, ALPK3, ALPL, ALYREF, ANGPTL4, ANK1, ANKRD17, ANTXR1, APBB3, APC, APEX1, AR, ARAP3, ARC, ARHGAP26, ARHGAP35, ARHGAP6, ARHGEF2, ARID1A, ARID5A, ARL14EP, ARL8A, ARPC1B, ARTN, ASH1L, ASXL2, ATN1, ATP2B4, …
	GO:0000122	GO_BiologicalProcess	negative regulation of transcription by RNA polymerase II	186	2320	1096	17940	16.9708	4.45605e-08	0.000135687	[AEBP1, AES, AKR1B1, APBB1, AR, ARHGAP35, ARID1A, ARID5A, ARX, ASH1L, ATN1, ATXN1L, BCOR, BEND3, BMP4, CAV1, CBFB, CBX4, CBX5, CBX8, CC2D1A, CCL2, CD36, CDH11, CEBPA, CEBPB, CERS2, CHD8, CLP1, CNKSR1, COLEC12, CORO7, CREB3L1, CRYM, CTNNB1, CUX1, DACT1, DAPK3, DDX5, DNAJB5, DNMT3A, DNMT3B, DPEP1, DUSP26, DUSP7, E2F2, EFNA1, EHMT1, ETV3, FGFR1, FGR, FHL2, FOXO1, FOXO3, FOXO6, FST, GATAD2A, GATAD2B,…
	GO:0071345	GO_BiologicalProcess	cellular response to cytokine stimulus	216	2320	1314	17940	16.4384	4.49864e-08	0.000136939	[ACTG1, ADAM11, ADAMTS12, ADAMTS13, ADAMTS7, ADIPOR1, AKT1, ALAD, APOA1, ARC, ARHGEF2, ASS1, AXL, BAG4, CACTIN, CAMK2G, CAP1, CAV1, CBFB, CBL, CCDC3, CCL19, CCL2, CCL21, CCL5, CCM2, CCNL1, CD36, CD40, CDC42EP4, CDH11, CDK4, CEBPA, CEBPB, CEBPD, CISH, CMKLR1, CNN2, CNOT6, CNPY2, CNTFR, CNTN1, COL1A1, COL1A2, COX2, CREB1, CSF1, CSF1R, CSF2RB, CSF3R, CUL9, CYBA, DAPK3, DDX41, DHX9, DOK1, DPYSL3, DTX…
	GO:0030425	GO_CellularComponent	dendrite	139	2320	765	19025	18.1699	4.72241e-08	0.000143703	[ABHD17A, ABL1, ACVRL1, ADORA1, ALCAM, AMIGO1, APBA1, APBA3, APBB1, APEX1, ARC, ARHGAP44, ARHGEF2, ATP2B1, ATXN1L, BACE1, BAIAP2, BSN, CAPRIN1, CASC3, CCK, CDK5, CHRM2, CLU, CNKSR1, CNNM4, CRTC1, CTNND1, CYBA, DBN1, DBNL, DHX36, EIF4B, ELK3, ELOVL5, EPHA5, EPHB1, EPHB3, FLOT2, FYCO1, FYN, FZD4, GABBR1, GABRA3, GABRG1, GIPC1, GLRA4, GLRX5, GNAI2, GNAO1, GNAS, GRIK3, GRIN1, GRIP2, HCFC1, HDAC6, HNR…
	GO:0018130	GO_BiologicalProcess	heterocycle biosynthetic process	687	2320	5009	17940	13.7153	5.07144e-08	0.000154273	[ABCA2, ABL1, ABL2, ABLIM3, ACACB, ACTA2, ACTG1, ACTN1, ACVR1, ACVR1B, ACVRL1, ADAM8, ADCY5, ADCY6, ADGRG3, ADM, ADRA2A, AEBP1, AES, AFF4, AFMID, AGO1, AGRN, AK3, AKNA, AKR1B1, AKT1, ALAD, ALDH1A1, ALDOC, ALPK3, ALYREF, AMHR2, AMPD2, ANGPTL4, ANTXR1, APBB1, APBB3, APC, APEX1, AR, ARHGAP35, ARHGEF10L, ARHGEF2, ARID1A, ARID3A, ARID5A, ARNT, ARX, ASH1L, ASXL2, ATF6, ATF7, ATN1, ATP1B4, ATP2B4, ATP5F…
	GO:0097447	GO_CellularComponent	dendritic tree	139	2320	768	19025	18.099	5.15138e-08	0.000156653	[ABHD17A, ABL1, ACVRL1, ADORA1, ALCAM, AMIGO1, APBA1, APBA3, APBB1, APEX1, ARC, ARHGAP44, ARHGEF2, ATP2B1, ATXN1L, BACE1, BAIAP2, BSN, CAPRIN1, CASC3, CCK, CDK5, CHRM2, CLU, CNKSR1, CNNM4, CRTC1, CTNND1, CYBA, DBN1, DBNL, DHX36, EIF4B, ELK3, ELOVL5, EPHA5, EPHB1, EPHB3, FLOT2, FYCO1, FYN, FZD4, GABBR1, GABRA3, GABRG1, GIPC1, GLRA4, GLRX5, GNAI2, GNAO1, GNAS, GRIK3, GRIN1, GRIP2, HCFC1, HDAC6, HNR…
	KEGG:05146	KEGG	Amoebiasis	31	2320	96	7454	32.2917	5.3288e-08	0.000161996	[ACTN1, C8G, CD14, COL1A1, COL1A2, COL4A1, COL4A2, COL4A3, COL4A4, COL4A5, COL4A6, FN1, GNA11, GNAS, HSPB1, IL1R1, ITGB2, LAMA2, LAMA5, LAMC2, LAMC3, MUC2, PIK3R2, PRKACB, PRKCB, RELA, SERPINB10, TGFB2, TGFB3, TLR4, VCL]
	GO:0042592	GO_BiologicalProcess	homeostatic process	349	2320	2318	17940	15.0561	5.34387e-08	0.0001624	[ABCA2, ABCG2, ABHD6, ABL1, ABL2, ACACB, ACTG1, ACVR1B, ADAM8, ADAMTS5, ADCY5, ADCY6, ADIPOR1, ADM, ADORA1, ADRA2A, AKR1B1, AKT1, ALDH1A1, ALDOC, ALMS1, ALPK3, AMPD2, ANGPTL4, ANKRD11, ANTXR1, ANXA5, APC, APEX1, APLNR, APOA1, AQP1, ARC, ARNT, ARTN, ATP13A1, ATP13A2, ATP13A3, ATP1B1, ATP2A3, ATP2B1, ATP2B4, ATP5F1B, ATP7B, AXL, BAK1, BAX, BBS10, BMP1, BMP4, C1QTNF1, C3, CA2, CACNA2D1, CACNB3, CAV1…
	GO:1901362	GO_BiologicalProcess	organic cyclic compound biosynthetic process	708	2320	5184	17940	13.6574	5.38968e-08	0.000163738	[ABCA2, ABL1, ABL2, ABLIM3, ACACB, ACTA2, ACTG1, ACTN1, ACVR1, ACVR1B, ACVRL1, ADAM8, ADCY5, ADCY6, ADGRG3, ADM, ADRA2A, AEBP1, AES, AFF4, AFMID, AGO1, AGRN, AK3, AKNA, AKR1B1, AKT1, ALAD, ALDH1A1, ALDOC, ALPK3, ALYREF, AMHR2, AMPD2, ANGPTL4, ANTXR1, APBB1, APBB3, APC, APEX1, APOA1, AR, ARHGAP35, ARHGEF10L, ARHGEF2, ARID1A, ARID3A, ARID5A, ARNT, ARX, ASH1L, ASXL2, ATF6, ATF7, ATN1, ATP1B4, ATP2B4…
	GO:0019219	GO_BiologicalProcess	regulation of nucleobase-containing compound metabolic process	657	2320	4766	17940	13.7851	5.41332e-08	0.000164403	[ABCA2, ABL1, ABL2, ABLIM3, ACTA2, ACTG1, ACTN1, ACVR1, ACVR1B, ACVRL1, ADAM8, ADGRG3, ADRA2A, AEBP1, AES, AFF4, AGO1, AGRN, AHNAK, AKNA, AKR1B1, AKT1, ALPK3, ALYREF, AMHR2, ANGPTL4, ANKRD17, ANTXR1, APBB1, APBB3, APC, APEX1, AR, ARHGAP35, ARHGEF10L, ARHGEF2, ARID1A, ARID3A, ARID5A, ARNT, ARTN, ARX, ASH1L, ASXL2, ATF6, ATF7, ATN1, ATP1B4, ATP2B4, ATP8B1, ATXN1L, ATXN7L3, AXIN1, BABAM2, BASP1, BAX…
	GO:0003179	GO_BiologicalProcess	heart valve morphogenesis	23	2320	59	17940	38.983	5.52749e-08	0.000167815	[ACVR1, ADAMTS9, BMP4, CCNA2, CYR61, DCHS1, EFNA1, ELN, EMILIN1, FGFRL1, GATA4, GATA5, GJA5, MEF2C, NOTCH1, SMAD4, SMAD6, SOX4, STRA6, TGFB2, TGFBR2, TPP1, ZFPM1]
	GO:0046777	GO_BiologicalProcess	protein autophosphorylation	72	2320	325	17940	22.1538	5.61495e-08	0.000170414	[ABL1, ABL2, ACVR1B, AKT1, ALPK3, ANTXR1, ARTN, ATP13A2, CAMK2G, CAMKK2, CAV1, CDK12, CDK5, CLK3, CSF1R, CSK, DAPK3, DDR2, EGFR, ELK3, ENG, EPHB1, EPHB3, ERBB2, FES, FGFR1, FGFR3, FGR, FLT4, FYN, GAMT, KDR, LRP1, MAP2K2, MAP3K11, MAP3K12, MAP3K3, MELK, MEX3B, MKNK2, MPEG1, MPRIP, MSTO1, NCOA1, NEK6, NLRP12, PDGFA, PDGFD, PDGFRB, PKD1, PKD2, PRKX, PTPRA, RAP2C, RASSF2, RHBDF2, RPS6KB2, SRC, STK10,…
	GO:0045892	GO_BiologicalProcess	negative regulation of transcription, DNA-templated	245	2320	1531	17940	16.0026	5.67069e-08	0.000172049	[AEBP1, AES, AKR1B1, APBB1, APC, AR, ARHGAP35, ARID1A, ARID5A, ARX, ASH1L, ATN1, ATP8B1, ATXN1L, BASP1, BAZ2A, BCOR, BEND3, BMP4, CAV1, CBFA2T3, CBFB, CBX3, CBX4, CBX5, CBX8, CC2D1A, CCL2, CD36, CDH11, CDK5, CEBPA, CEBPB, CERS2, CHD8, CHMP1A, CLP1, CNKSR1, COLEC12, CORO7, CREB1, CREB3L1, CRYM, CTNNB1, CUX1, CXADR, DACT1, DAPK3, DDX5, DEDD, DKK3, DNAJA1, DNAJB5, DNMT3A, DNMT3B, DPEP1, DUSP26, DUSP…
	GO:0018212	GO_BiologicalProcess	peptidyl-tyrosine modification	104	2320	532	17940	19.5489	6.06322e-08	0.000183897	[ABL1, ABL2, ACVR1, ADORA1, ADRA2A, ARHGEF2, AXL, BTC, CAMKK2, CAV1, CBL, CCK, CCL5, CCM2, CD36, CD40, CD81, CDH11, CHTOP, CLK3, CNTN1, CSF1R, CSF2RB, CSK, CSPG4, CUX1, DAPK3, DDR2, DSTYK, DUSP7, EFEMP1, EFNA1, EFNB1, EGFR, EHD4, ELK3, EPHA5, EPHB1, EPHB3, ERBB2, FES, FGFR1, FGFR3, FGR, FLT4, FSTL1, FYN, GAMT, HYAL2, IGF1, IGF2, IL6R, ITGB2, ITGB3, JAK1, KDR, KRT1, LHCGR, LLGL1, LRP1, MAP2K2, MAP…
	GO:0051015	GO_MolecularFunction	actin filament binding	56	2320	231	17885	24.2424	6.11324e-08	0.000185353	[ABL1, ABL2, ABLIM3, ACTN1, AIF1L, ANTXR1, ARPC1B, CAMSAP3, CORO1B, CORO1C, CTNNA2, CTNNAL1, DBNL, EEF2, EGFR, FERMT1, FLII, FLNC, FMNL1, FSCN1, GSN, HIP1, ITPRID2, KLHL17, LASP1, LCP1, MACF1, MARCKS, MYH10, MYH11, MYH9, MYL4, MYO18A, MYO1D, OBSL1, PKNOX2, PPP1R9B, PTMA, SHROOM3, SHROOM4, SPTB, SYNE3, TAGLN, TIGD5, TLN1, TPM1, TPM2, TPM3, TPM4, TRIOBP, TSPAN9, TWF2, VCL, WASF2, WDR1, WIPF2]
	GO:0048754	GO_BiologicalProcess	branching morphogenesis of an epithelial tube	49	2320	190	17940	25.7895	6.12568e-08	0.00018567	[ABL1, ACVR1, AKR1B1, AR, BMP4, COL4A1, CORO7, CSF1, CTNNB1, CTSB, CTSH, DCHS1, DLG5, EDNRA, ENG, ETV5, GAMT, GLI2, HHIP, IHH, ILK, INTS3, LAMA5, LEF1, MED1, NCOA1, NOTCH1, NRP1, PBX1, PGR, PKD1, PKD2, PLXND1, PML, PPP1CA, RASIP1, SMAD4, SMO, SRC, SRF, TBX3, TCF21, TGFBR2, TIMELESS, TNC, VEGFA, WNT2B, WNT4, WNT6]
	GO:1903507	GO_BiologicalProcess	negative regulation of nucleic acid-templated transcription	253	2320	1592	17940	15.892	6.16567e-08	0.00018682	[ABL2, AEBP1, AES, AKR1B1, APBB1, APC, APEX1, AR, ARHGAP35, ARID1A, ARID5A, ARX, ASH1L, ATN1, ATP8B1, ATXN1L, BASP1, BAZ2A, BCOR, BEND3, BMP4, CAV1, CBFA2T3, CBFB, CBX3, CBX4, CBX5, CBX8, CC2D1A, CCL2, CD36, CDH11, CDK5, CEBPA, CEBPB, CERS2, CHD8, CHMP1A, CLP1, CNKSR1, COLEC12, CORO7, CREB1, CREB3L1, CRYM, CTNNB1, CUX1, CXADR, DACT1, DAPK3, DDX5, DDX54, DEDD, DKK3, DNAJA1, DNAJB5, DNMT3A, DNMT3B,…
	GO:0016301	GO_MolecularFunction	kinase activity	180	2320	1059	17885	16.9972	6.28606e-08	0.000190405	[AATK, ABL1, ABL2, ACVR1, ACVR1B, ACVRL1, ADCK1, ADCK2, AK3, AKT1, ALPK3, AMHR2, ANTXR1, ARL4C, AXL, BRD4, BTC, CAMK1D, CAMK2G, CAMKK2, CCL2, CCL5, CCNA2, CCNT1, CDC42BPB, CDK12, CDK18, CDK19, CDK4, CDK5, CDK6, CHEK1, CHTOP, CLK3, CLP1, CNKSR1, COLEC12, CSF1R, CSF2RB, CSK, CSNK1A1, CUX1, CYR61, DAPK3, DDR2, DSTYK, EFEMP1, EFNB1, EGFR, ELK3, EPHA5, EPHB1, EPHB3, ERBB2, ERG, ERN2, FAM20C, FASTK, FE…
	GO:0019903	GO_MolecularFunction	protein phosphatase binding	47	2320	181	17885	25.9669	6.30124e-08	0.000190802	[AKT1, ANAPC5, ANK1, APC, ATP2B4, CAP1, CSF1R, CSK, CTNNB1, CTTNBP2NL, DUSP26, EGFR, ERBB2, FLT4, FOXO1, IKBKE, ITGA1, JAK1, KAT2A, LGALS3, LLGL1, LRP1, MAP2K7, MAPT, MTMR3, MTMR4, MTMR8, PBK, PDLIM4, PIK3R2, PPARG, PPME1, PPP1CA, PPP1R9B, PTPRA, PXDN, PXN, RACK1, SLC9A1, SPHK1, STAT3, STAT6, STRN3, TANK, TRAF2, VRK3, WDR1]
	GO:1902679	GO_BiologicalProcess	negative regulation of RNA biosynthetic process	253	2320	1594	17940	15.872	6.35325e-08	0.000192313	[ABL2, AEBP1, AES, AKR1B1, APBB1, APC, APEX1, AR, ARHGAP35, ARID1A, ARID5A, ARX, ASH1L, ATN1, ATP8B1, ATXN1L, BASP1, BAZ2A, BCOR, BEND3, BMP4, CAV1, CBFA2T3, CBFB, CBX3, CBX4, CBX5, CBX8, CC2D1A, CCL2, CD36, CDH11, CDK5, CEBPA, CEBPB, CERS2, CHD8, CHMP1A, CLP1, CNKSR1, COLEC12, CORO7, CREB1, CREB3L1, CRYM, CTNNB1, CUX1, CXADR, DACT1, DAPK3, DDX5, DDX54, DEDD, DKK3, DNAJA1, DNAJB5, DNMT3A, DNMT3B,…
	GO:0048659	GO_BiologicalProcess	smooth muscle cell proliferation	46	2320	175	17940	26.2857	6.40008e-08	0.000193666	[ADAMTS1, AKR1B1, AKT1, BMP4, CCL5, COX2, CTNNB1, CYBA, EGFR, GNAI2, HMOX1, ID2, IGF1, IGFBP5, IL6R, ILK, ITGA2, KLF4, MEF2C, MEF2D, MMP2, MMP9, NPR1, NR5A1, OGN, P2RY6, PDGFD, PDGFRB, PLXNA1, PPARG, PTAFR, PTEN, PTGS2, PTMA, RBPMS2, RHBDF2, S1PR1, SERPINF2, SLC12A9, TGFB3, TGFBR2, TGM2, THBS1, TPM1, VIPR2, ZBTB7C]
	GO:0010638	GO_BiologicalProcess	positive regulation of organelle organization	145	2320	813	17940	17.8352	6.44657e-08	0.000195009	[ABL1, ABLIM3, ACP2, ACVR1, AES, ANAPC5, ANGPTL4, ANK1, ANTXR1, APC, APEX1, APOA1, ARF6, ARHGAP35, ARHGEF10L, ARPC1B, ARTN, BAG4, BAIAP2, BAK1, BAX, BRD4, BTC, CAMKK2, CCL21, CDC42EP4, CDK5, CDT1, CHTOP, CNOT6, CORO1B, CRIP2, CROCC, CTGF, CTNNB1, DCN, DCTN1, DDHD2, DHX36, DLC1, DNMT3B, ESPL1, FES, FHOD1, FN1, FSCN1, FSTL1, FYCO1, GPSM2, GSN, HDAC6, HIF1A, HNRNPU, HPS4, IGF1, IGF2, IGFBP7, KAT2A, …
	GO:0007492	GO_BiologicalProcess	endoderm development	29	2320	87	17940	33.3333	6.49402e-08	0.000196379	[ARC, BMP4, COL11A1, COL12A1, COL4A2, COL5A1, COL5A2, COL6A1, COL7A1, COL8A1, CTNNB1, EXT1, FN1, GATA4, HIF1A, ITGAV, ITGB2, LMNB2, MMP15, MMP2, MMP9, NOTCH1, SETD2, SMAD2, SMAD4, SOX17, SOX7, VTN, ZFP36L1]
	GO:0060828	GO_BiologicalProcess	regulation of canonical Wnt signaling pathway	64	2320	278	17940	23.0216	6.61432e-08	0.000199951	[AES, AMER1, AMER3, APC, AXIN1, BMP1, CAV1, CCNY, CHD8, COL1A1, CSNK1A1, CTNNB1, CTNND1, DACT1, DAPK3, DKK3, DVL3, EGFR, FAM53B, FERMT1, FOXO1, FOXO3, FRZB, FSTL1, FZD1, FZD7, GAMT, GLI1, IGFBP4, ILK, KREMEN1, LGR5, LIMD1, LZTS2, NCOA1, NOTCH1, NPHP3, NPHP4, PLXNB2, PPP1CA, PTK7, RIT1, RSPO4, RUVBL2, SEMA4C, SFRP4, SHISA6, SLC43A3, SLC9A3R1, SOX17, SOX4, SOX7, SRC, STK11, TBL1X, TLE1, TLE3, TMEM1…
	GO:0030099	GO_BiologicalProcess	myeloid cell differentiation	104	2320	534	17940	19.4757	6.65296e-08	0.000201052	[ACTN1, ACVR1B, AGO1, AGO4, ARNT, BMP4, C1QC, CA2, CAMK2G, CASP9, CBFA2T3, CBFB, CCL19, CDK6, CEBPA, CEBPB, CLEC5A, CREB1, CSF1, CSF1R, CSF3R, CTNNB1, ETS1, EVI2B, FAM20C, FBN1, FES, FLI1, FLVCR1, FOXO3, FSTL1, G6PD, GAB2, GNAS, HIF1A, HIPK2, HMGB1, ID2, IGF1, INHA, IRF8, ITPKB, JAGN1, KLF13, KLF2, KMT2A, KMT2D, LDB1, LEF1, LGALS3, LRRC17, MAFB, MED1, MEF2C, MITF, MMP9, MPP1, MXD3, MYDGF, MYH9, M…
	GO:0060341	GO_BiologicalProcess	regulation of cellular localization	189	2320	1126	17940	16.7851	6.83386e-08	0.000206451	[AAAS, ABCA2, ABHD17A, ABL1, ABLIM3, ADCY5, ADRA2A, AKR1B1, AKT1, APBA1, APC, APEX1, APLNR, AR, ARC, ARF6, ARHGAP1, ARHGAP44, ARHGEF16, ATP13A2, BACE1, BAG4, BAK1, BAX, BMP4, BSN, C3, CACNB3, CAV1, CD36, CDH11, CDK5, CDT1, CHRM2, CLIC2, CNKSR1, COX2, CPSF6, CROCC, CSK, CSPG5, CTNNB1, CYBA, DHX36, DHX9, DLC1, DMD, DNAJA1, DVL3, EGFR, EPHA5, ERBB2, FERMT1, FES, FGR, FKBP9, FYCO1, FYN, GAB2, GAS1, G…
	GO:0051492	GO_BiologicalProcess	regulation of stress fiber assembly	34	2320	112	17940	30.3571	6.8783e-08	0.000207725	[ABL1, ALMS1, APOA1, ARAP1, ARHGAP6, ARHGEF10L, ASAP3, BAG4, CTGF, DLC1, FHOD1, FSTL1, LIMK1, LPAR1, NF2, NOX4, NRP1, PFN1, PTMA, PXDN, PXN, RAPGEF3, RHOC, S1PR1, SERPINF2, SLC9A1, SORBS3, STK11IP, TESK1, TGFB3, TIMELESS, TPM1, WASF2, WNT4]
	GO:1902903	GO_BiologicalProcess	regulation of supramolecular fiber organization	90	2320	443	17940	20.316	6.92673e-08	0.000209118	[ABL1, AEBP1, ALMS1, ANGPTL4, APC, APOA1, ARAP1, ARF6, ARHGAP35, ARHGAP6, ARHGEF10L, ARHGEF2, ARPC1B, ASAP3, BAG4, BAIAP2, CAMSAP3, CCL21, CDC42EP4, CLU, CORO1B, CTGF, DCTN1, DLC1, ELN, EMILIN1, EPS8, FCHSD1, FES, FHOD1, FMNL3, FSTL1, GSN, HDAC6, KANK3, KANK4, KIRREL1, LIMK1, LMOD1, LPAR1, MAPT, MEF2C, MYLK, NCKAP1, NCOA3, NF2, NOX4, NRP1, NUMA1, PAK3, PDXP, PFN1, PLP2, PRUNE1, PTMA, PXDN, PXN, R…
	GO:0048880	GO_BiologicalProcess	sensory system development	90	2320	443	17940	20.316	6.92673e-08	0.000209118	[ACVRL1, ALDH1A2, ARHGAP35, ARID1A, ATF6, ATP2B1, ATP2B4, B9D1, BAK1, BAX, BLOC1S3, BMP4, CASP2, CD36, CDK4, CDON, CHRDL1, COL4A1, COL5A1, COL5A2, COL8A1, COL8A2, CTNNB1, DCX, DIO3, EFEMP1, EGFR, ELK3, EPHB1, FAT1, FBN1, FKBP8, FRZB, FZD4, HIF1A, HIPK1, HIPK2, HMGB1, IHH, KLF4, LAMC3, LMNB2, MAF, MED1, MERTK, MFAP2, MITF, MPP1, MTERF4, MTNR1B, MYH10, NAGLU, NECTIN1, NES, NF2, NPHP4, NR2F2, NRP1, …
	GO:0008104	GO_BiologicalProcess	protein localization	471	2320	3279	17940	14.3641	7.09331e-08	0.000214076	[AAAS, ABCA7, ABHD17A, ABL1, ABL2, ABLIM3, ACP2, ACVR1, ADAM12, ADAM8, ADAMTS9, ADCY5, ADORA1, ADRA2A, AGAP3, AGRN, AKR1B1, AKR1B10, AKT1, ALYREF, ANGPTL4, ANK1, ANKRD13C, ANTXR1, ANXA5, AP1B1, AP3S2, AP4B1, APBA1, APBA3, APBB1, APC, APEX1, APOA1, AR, ARF3, ARF6, ARFIP2, ARHGAP1, ARHGAP44, ARHGDIG, ARHGEF16, ARHGEF2, ARL4C, ARL5A, ARNT, ATG9B, ATN1, ATP13A2, ATP1B1, AUP1, B9D1, BAG4, BAIAP2, BAX,…
	GO:0044271	GO_BiologicalProcess	cellular nitrogen compound biosynthetic process	766	2320	5673	17940	13.5026	7.30008e-08	0.000220243	[ABCA2, ABL1, ABL2, ABLIM3, ACACB, ACTA2, ACTG1, ACTN1, ACVR1, ACVR1B, ACVRL1, ADAM8, ADCY5, ADCY6, ADGRG3, ADM, ADRA2A, AEBP1, AES, AFF4, AFMID, AGO1, AGO4, AGRN, AK3, AKNA, AKR1B1, AKT1, ALAD, ALDH1A1, ALDH4A1, ALDOC, ALPK3, ALYREF, AMHR2, AMPD2, ANGPTL4, ANTXR1, APBB1, APBB3, APC, APEH, APEX1, AR, ARHGAP35, ARHGEF10L, ARHGEF2, ARID1A, ARID3A, ARID5A, ARNT, ARX, ASH1L, ASS1, ASXL2, ATF6, ATF7, …
	GO:1990837	GO_MolecularFunction	sequence-specific double-stranded DNA binding	179	2320	1053	17885	16.9991	7.55684e-08	0.000227914	[AEBP1, AGO1, AKNA, AKR1B1, APC, AR, ARHGAP35, ARID3A, ARNT, ARX, ASH1L, ATF6, BAZ2A, BCOR, BEND3, CC2D1A, CCNL1, CCNY, CDC6, CDKN2AIP, CEBPA, CEBPB, CEBPD, CORO7, CREB1, CREB3L1, CRIP1, CRIP2, CSRP1, CUX1, CXADR, DAPK3, DHX36, DHX9, DNMT3A, DPT, E2F2, EGR2, ELK3, EPHB1, ERG, ETS1, ETV3, ETV5, FGR, FLI1, FOSL2, FOXO3, GADD45A, GATA4, GATA5, GATAD2B, GLI1, GLI2, GLIS2, HCFC1, HDAC5, HDAC6, HIF1A, …
	GO:0001654	GO_BiologicalProcess	eye development	89	2320	435	17940	20.4598	7.61042e-08	0.000229454	[ACVRL1, ALDH1A2, ARHGAP35, ARID1A, ATF6, ATP2B1, ATP2B4, B9D1, BAK1, BAX, BLOC1S3, BMP4, CASP2, CD36, CDK4, CDON, CHRDL1, COL4A1, COL5A1, COL5A2, COL8A1, COL8A2, CTNNB1, DCX, DIO3, EFEMP1, EGFR, ELK3, EPHB1, FAT1, FBN1, FKBP8, FRZB, FZD4, HIF1A, HIPK1, HIPK2, HMGB1, IHH, KLF4, LAMC3, LMNB2, MAF, MED1, MERTK, MFAP2, MITF, MPP1, MTERF4, MTNR1B, MYH10, NAGLU, NECTIN1, NES, NF2, NPHP4, NR2F2, NRP1, …
	GO:0150063	GO_BiologicalProcess	visual system development	89	2320	436	17940	20.4128	7.88961e-08	0.000237793	[ACVRL1, ALDH1A2, ARHGAP35, ARID1A, ATF6, ATP2B1, ATP2B4, B9D1, BAK1, BAX, BLOC1S3, BMP4, CASP2, CD36, CDK4, CDON, CHRDL1, COL4A1, COL5A1, COL5A2, COL8A1, COL8A2, CTNNB1, DCX, DIO3, EFEMP1, EGFR, ELK3, EPHB1, FAT1, FBN1, FKBP8, FRZB, FZD4, HIF1A, HIPK1, HIPK2, HMGB1, IHH, KLF4, LAMC3, LMNB2, MAF, MED1, MERTK, MFAP2, MITF, MPP1, MTERF4, MTNR1B, MYH10, NAGLU, NECTIN1, NES, NF2, NPHP4, NR2F2, NRP1, …
	GO:0046872	GO_MolecularFunction	metal ion binding	660	2320	4804	17885	13.7386	7.90161e-08	0.000238075	[ABL1, ABL2, ABLIM3, ACACB, ACTG1, ACTN1, ACVR1, ACVR1B, ACVRL1, ADAM12, ADAM15, ADAM19, ADAM8, ADAMTS1, ADAMTS10, ADAMTS12, ADAMTS13, ADAMTS14, ADAMTS2, ADAMTS20, ADAMTS3, ADAMTS5, ADAMTS7, ADAMTS9, ADCY5, ADCY6, ADGRL4, ADIPOR1, ADRA2A, AEBP1, AGAP3, AGBL5, AGFG2, AGRN, AIF1L, AKR1B1, AKR1B10, ALAD, ALPK3, ALPL, AMHR2, AMPD2, ANAPC1, ANKIB1, ANKZF1, ANTXR1, ANTXR2, ANXA5, APEX1, AR, ARAP1, ARAP…
	GO:0060350	GO_BiologicalProcess	endochondral bone morphogenesis	28	2320	83	17940	33.7349	8.15667e-08	0.000245679	[ALPL, BMP4, COL12A1, COL14A1, COL1A1, COL27A1, COL6A1, COL6A2, COL6A3, COL7A1, FGFR3, GNAS, IHH, INPPL1, MEF2C, MEF2D, MMP13, MMP16, NAB2, POSTN, RARA, RARG, SERPINH1, STC1, TGFBR2, THBS1, THBS3, VWA1]
	GO:0014033	GO_BiologicalProcess	neural crest cell differentiation	35	2320	118	17940	29.661	8.45533e-08	0.00025459	[ACVR1, ALDH1A2, BMP4, CORO1C, EDNRA, EFNB1, FRZB, FSTL1, HIF1A, IGF1, LAMA5, MEF2C, NELL2, NR2F2, NRP1, NRP2, RAB11FIP3, SEMA3A, SEMA3B, SEMA3C, SEMA3D, SEMA3F, SEMA3G, SEMA4A, SEMA4B, SEMA4C, SEMA4G, SEMA5B, SEMA6C, SEMA7A, SLC9A3R2, SMAD4, SMO, WNT10A, ZEB2]
	GO:0019902	GO_MolecularFunction	phosphatase binding	55	2320	227	17885	24.2291	8.52283e-08	0.000256537	[AKT1, ANAPC5, ANK1, APC, ATP2B4, CAP1, CSF1R, CSK, CTNNB1, CTSC, CTTNBP2NL, DUSP26, EGFR, ERBB2, FLT4, FOXO1, IKBKE, ITGA1, JAK1, KAT2A, LGALS3, LLGL1, LRP1, MAP2K7, MAPT, MTMR3, MTMR4, MTMR8, PBK, PDLIM4, PIK3R2, PPARG, PPME1, PPP1CA, PPP1R9B, PTPRA, PXDN, PXN, RACK1, SH3GL1, SLC9A1, SLC9A3R1, SLC9A3R2, SMAD2, SPHK1, SPTBN4, STAT3, STAT6, STRN3, TANK, TPRN, TRAF2, VRK3, WDR1, WNK1]
	GO:0030554	GO_MolecularFunction	adenyl nucleotide binding	291	2320	1885	17885	15.4377	8.6298e-08	0.000259671	[AATK, ABCA2, ABCA3, ABCA5, ABCA7, ABCB8, ABCC5, ABCG2, ABL1, ABL2, ACACB, ACBD4, ACSF2, ACTA1, ACTA2, ACTG1, ACVR1, ACVR1B, ACVRL1, ADCK1, ADCK2, ADCY5, ADCY6, AK3, AKT1, ALPK3, AMHR2, ANGPTL4, ANTXR1, ARL4C, ASS1, ATN1, ATP10A, ATP13A1, ATP13A2, ATP13A3, ATP1B1, ATP2A3, ATP2B1, ATP2B4, ATP5F1B, ATP5MC2, ATP7B, ATP8B1, ATP8B2, ATP8B3, AXL, BAG4, BBS10, BRI3, CAMK1D, CAMK2G, CAMKK2, CCNL1, CDC42B…
	GO:0048660	GO_BiologicalProcess	regulation of smooth muscle cell proliferation	45	2320	171	17940	26.3158	8.84848e-08	0.000266162	[ADAMTS1, AKR1B1, AKT1, BMP4, CCL5, COX2, CTNNB1, CYBA, EGFR, GNAI2, HMOX1, ID2, IGF1, IGFBP5, IL6R, ILK, ITGA2, KLF4, MEF2C, MEF2D, MMP2, MMP9, NPR1, NR5A1, OGN, P2RY6, PDGFD, PDGFRB, PPARG, PTAFR, PTEN, PTGS2, PTMA, RBPMS2, RHBDF2, S1PR1, SERPINF2, SLC12A9, TGFB3, TGFBR2, TGM2, THBS1, TPM1, VIPR2, ZBTB7C]
	GO:0045934	GO_BiologicalProcess	negative regulation of nucleobase-containing compound metabolic process	288	2320	1862	17940	15.4672	8.98807e-08	0.000270271	[ABL2, ACVRL1, AEBP1, AES, AKR1B1, ANGPTL4, ANTXR1, APBB1, APC, APEX1, AR, ARHGAP35, ARID1A, ARID5A, ARTN, ARX, ASH1L, ATN1, ATP8B1, ATXN1L, BASP1, BAZ2A, BCOR, BEND3, BMP4, CAV1, CBFA2T3, CBFB, CBX3, CBX4, CBX5, CBX8, CC2D1A, CCL2, CCNT1, CD36, CDC6, CDH11, CDK5, CEBPA, CEBPB, CERS2, CHD8, CHMP1A, CIRBP, CLP1, CNKSR1, CNOT6, COLEC12, CORO7, CREB1, CREB3L1, CRYM, CTC1, CTNNB1, CUX1, CXADR, DACT1,…
	GO:0019438	GO_BiologicalProcess	aromatic compound biosynthetic process	687	2320	5029	17940	13.6608	9.36163e-08	0.000281411	[ABCA2, ABL1, ABL2, ABLIM3, ACACB, ACTA2, ACTG1, ACTN1, ACVR1, ACVR1B, ACVRL1, ADAM8, ADCY5, ADCY6, ADGRG3, ADM, ADRA2A, AEBP1, AES, AFF4, AFMID, AGO1, AGRN, AK3, AKNA, AKR1B1, AKT1, ALAD, ALDH1A1, ALDOC, ALPK3, ALYREF, AMHR2, AMPD2, ANGPTL4, ANTXR1, APBB1, APBB3, APC, APEX1, AR, ARHGAP35, ARHGEF10L, ARHGEF2, ARID1A, ARID3A, ARID5A, ARNT, ARX, ASH1L, ASXL2, ATF6, ATF7, ATN1, ATP1B4, ATP2B4, ATP5F…
	GO:0000166	GO_MolecularFunction	nucleotide binding	380	2320	2570	17885	14.786	9.56463e-08	0.000287417	[AATK, ABCA2, ABCA3, ABCA5, ABCA7, ABCB8, ABCC5, ABCG2, ABL1, ABL2, ACACB, ACBD4, ACSF2, ACTA1, ACTA2, ACTG1, ACVR1, ACVR1B, ACVRL1, ADCK1, ADCK2, ADCY5, ADCY6, AGAP3, AK3, AKR1B10, AKT1, ALDH1A1, ALDOC, ALPK3, AMHR2, ANGPTL4, ANTXR1, ARF3, ARF6, ARFIP2, ARHGAP35, ARL4C, ARL5A, ARL8A, ASS1, ATN1, ATP10A, ATP13A1, ATP13A2, ATP13A3, ATP1B1, ATP2A3, ATP2B1, ATP2B4, ATP5F1B, ATP5MC2, ATP7B, ATP8B1, A…
	GO:0032231	GO_BiologicalProcess	regulation of actin filament bundle assembly	37	2320	129	17940	28.6822	9.57473e-08	0.000287625	[ABL1, ALMS1, APOA1, ARAP1, ARHGAP6, ARHGEF10L, ASAP3, BAG4, CTGF, DLC1, FHOD1, FSTL1, LIMK1, LPAR1, NF2, NOX4, NRP1, PFN1, PTMA, PXDN, PXN, RAPGEF3, RHOC, S1PR1, SERPINF2, SHANK3, SLC9A1, SORBS3, STK11IP, SWAP70, SYNPO2, TESK1, TGFB3, TIMELESS, TPM1, WASF2, WNT4]
	GO:1901265	GO_MolecularFunction	nucleoside phosphate binding	380	2320	2571	17885	14.7802	9.6416e-08	0.000289537	[AATK, ABCA2, ABCA3, ABCA5, ABCA7, ABCB8, ABCC5, ABCG2, ABL1, ABL2, ACACB, ACBD4, ACSF2, ACTA1, ACTA2, ACTG1, ACVR1, ACVR1B, ACVRL1, ADCK1, ADCK2, ADCY5, ADCY6, AGAP3, AK3, AKR1B10, AKT1, ALDH1A1, ALDOC, ALPK3, AMHR2, ANGPTL4, ANTXR1, ARF3, ARF6, ARFIP2, ARHGAP35, ARL4C, ARL5A, ARL8A, ASS1, ATN1, ATP10A, ATP13A1, ATP13A2, ATP13A3, ATP1B1, ATP2A3, ATP2B1, ATP2B4, ATP5F1B, ATP5MC2, ATP7B, ATP8B1, A…
	GO:0001558	GO_BiologicalProcess	regulation of cell growth	106	2320	549	17940	19.3078	9.66542e-08	0.000290156	[ABL1, ACVR1, ACVR1B, ACVRL1, ADAM15, ADIPOR1, AKT1, APBB1, BCAR1, BTG1, CCNA2, CDK19, CDK5, CDKN2AIP, CDKN2C, CHTOP, CISH, CPNE9, CTGF, CTNND1, CYBA, CYR61, DNAJB2, EGFR, EIF4G1, EPB41L3, ERBB2, FN1, FRZB, FSTL1, FYCO1, G6PD, GAMT, GJA1, GOLGA4, HTRA1, HTRA3, HYAL2, IGF1, IGFBP4, IGFBP5, IGFBP7, ILK, ITPRID2, LEF1, LGALS1, LIMK1, MACF1, MAPT, MUL1, MYL9, NAIF1, NPR1, NRBP1, NRP1, PAK4, PBK, PKD1…
	GO:0003170	GO_BiologicalProcess	heart valve development	24	2320	65	17940	36.9231	9.71311e-08	0.00029149	[ACVR1, ADAMTS9, BMP4, CCNA2, CYR61, DCHS1, EFNA1, ELN, EMILIN1, FGFRL1, GATA4, GATA5, GJA5, MEF2C, NOTCH1, SMAD4, SMAD6, SOX4, STRA6, TGFB2, TGFBR2, TNFRSF1A, TPP1, ZFPM1]
	GO:0006024	GO_BiologicalProcess	glycosaminoglycan biosynthetic process	36	2320	124	17940	29.0323	1.0143e-07	0.00030429	[ABCC5, AGRN, ARID1A, B4GALT2, B4GALT6, B4GALT7, CHPF, CHST11, CHST14, CHST15, CHSY1, CSPG4, CSPG5, DCN, EXT1, FMOD, GALNT5, GLCE, GPC4, GPC6, HEXA, HS3ST3B1, HS6ST1, HSPG2, LUM, NDST1, OGN, PDGFRB, PRELP, SDC2, SDC3, SLC35D1, SLC35D2, ST3GAL2, SULT2B1, VCAN]
	GO:0007162	GO_BiologicalProcess	negative regulation of cell adhesion	75	2320	349	17940	21.49	1.03499e-07	0.000310395	[ABL1, ACVRL1, ADAM15, AKT1, APOA1, ARHGAP6, ARHGDIG, ARNT, ASS1, ATP5F1B, BMP4, C1QTNF1, CBFB, CCL21, CD164, CEBPB, COL1A1, CORO1C, DACT2, DLC1, DLG5, DTX1, DUSP12, DUSP7, ENC1, ERBB2, FBLN1, FZD4, FZD7, HMGB1, IHH, IL1R1, KLF4, LGALS1, LGALS3, LOXL1, LOXL3, LPXN, LRRC32, MAP4K4, MAPK7, MMEL1, MXD1, NCOA1, NF2, NOTCH1, NRBP1, PDE5A, PLXNA1, PLXNA2, PLXNB1, PLXNB2, PLXNC1, PLXND1, PODXL, POSTN, P…
	GO:1903522	GO_BiologicalProcess	regulation of blood circulation	73	2320	338	17940	21.5976	1.06147e-07	0.00031823	[ADM, ADORA1, ADRA2A, AKT1, APC, ASPH, ATP1B1, ATP2A3, ATP2B1, ATP2B4, CACNA1H, CACNA2D1, CAV1, CDH11, CHRM2, CLIC2, COX2, CTGF, CXADR, CYP2J2, DES, DMD, DOCK5, DSG2, DSP, ECE1, EGFR, ERG, FKBP9, GAA, GATA4, GJA1, GJA5, GJC1, GNAO1, GRK2, ITPR2, ITPR3, KCNE4, KCNH2, KCNJ2, KCNK15, MARCKSL1, MED1, MUC2, MYL4, MYL9, NOS1AP, NPR1, NPR2, NPRL2, P2RX1, PDE5A, PKD1, PPOX, PTAFR, PTGS2, PTMA, SEMA3A, SL…
	GO:0032880	GO_BiologicalProcess	regulation of protein localization	206	2320	1257	17940	16.3882	1.12386e-07	0.000336821	[ABHD17A, ABL1, ABLIM3, ACP2, ADAM12, ADAM8, ADCY5, ADRA2A, AKR1B1, AKT1, ANXA5, APBB1, APC, APEX1, APOA1, AR, ARF6, ARHGAP44, ARHGDIG, ARHGEF16, ATP13A2, B9D1, BAG4, BMP4, C1QTNF1, C3, CACNA2D2, CACNB3, CADM1, CCL19, CCL5, CCM2, CD14, CD200R1, CD34, CD36, CD40, CDC42EP4, CDH11, CDK5, CDT1, CELSR3, CHIA, CLEC5A, CLU, CNKSR1, COX2, CROCC, CSF1R, CSK, CSRP1, CTNNB1, DHX36, DHX9, DLC1, DNAJA1, DVL3,…
	GO:0032559	GO_MolecularFunction	adenyl ribonucleotide binding	288	2320	1867	17885	15.4258	1.15106e-07	0.000344859	[AATK, ABCA2, ABCA3, ABCA5, ABCA7, ABCB8, ABCC5, ABCG2, ABL1, ABL2, ACACB, ACBD4, ACSF2, ACTA1, ACTA2, ACTG1, ACVR1, ACVR1B, ACVRL1, ADCK1, ADCK2, ADCY5, ADCY6, AK3, AKT1, ALPK3, AMHR2, ANGPTL4, ANTXR1, ARL4C, ASS1, ATN1, ATP10A, ATP13A1, ATP13A2, ATP13A3, ATP1B1, ATP2A3, ATP2B1, ATP2B4, ATP5F1B, ATP5MC2, ATP7B, ATP8B1, ATP8B2, ATP8B3, AXL, BBS10, BRI3, CAMK1D, CAMK2G, CAMKK2, CCNL1, CDC42BPB, CD…
	GO:0034654	GO_BiologicalProcess	nucleobase-containing compound biosynthetic process	675	2320	4936	17940	13.675	1.18804e-07	0.000355819	[ABCA2, ABL1, ABL2, ABLIM3, ACACB, ACTA2, ACTG1, ACTN1, ACVR1, ACVR1B, ACVRL1, ADAM8, ADCY5, ADCY6, ADGRG3, ADM, ADRA2A, AEBP1, AES, AFF4, AFMID, AGO1, AGRN, AK3, AKNA, AKR1B1, AKT1, ALDH1A1, ALDOC, ALPK3, ALYREF, AMHR2, AMPD2, ANGPTL4, ANTXR1, APBB1, APBB3, APC, APEX1, AR, ARHGAP35, ARHGEF10L, ARHGEF2, ARID1A, ARID3A, ARID5A, ARNT, ARX, ASH1L, ASXL2, ATF6, ATF7, ATN1, ATP1B4, ATP2B4, ATP5F1B, AT…
	GO:0055001	GO_BiologicalProcess	muscle cell development	54	2320	223	17940	24.2152	1.19223e-07	0.000356953	[ACTA1, ACTG1, ADM, ALPK3, BMP4, C3, CACNA2D2, CXADR, DMD, DYSF, ENG, FAM129B, FHL2, FLNC, FMNL3, G6PD, GATA4, HDAC7, HNRNPU, HOMER1, IGF1, ITGB1, KRT19, KRT8, LMNA, LMOD1, MAML1, MARCKSL1, MEF2C, MEGF10, MUC2, MYH10, MYH11, MYL9, MYLK, MYOF, NACA, NOTCH1, OBSL1, PDGFRB, PRKAR1B, PTMA, RAMP2, RPL9, SELENON, SGCB, SLC8A1, SMAD4, SMO, SRF, TBX3, TPM1, VEGFA, WDR1]
	GO:0004713	GO_MolecularFunction	protein tyrosine kinase activity	58	2320	249	17885	23.2932	1.30564e-07	0.000390777	[ABL1, ABL2, ACVR1, AXL, BTC, CAMKK2, CHTOP, CLK3, CSF1R, CSF2RB, CSK, CUX1, DDR2, DSTYK, EFEMP1, EFNB1, EGFR, ELK3, EPHA5, EPHB1, EPHB3, ERBB2, FES, FGFR1, FGFR3, FGFRL1, FGR, FLT4, FYN, JAK1, KDR, KRT1, MAP2K2, MAP2K7, MAP3K11, MELK, MERTK, MPEG1, MST1R, NCOA1, NELL2, NRG2, NRP1, NRP2, PDGFRB, PKDCC, RHBDF2, RIPK2, RPS6KB2, SCYL1, SRC, STAT5B, TESK1, TPM3, TRAF2, TYRO3, WEE1, YES1]
	GO:0035639	GO_MolecularFunction	purine ribonucleoside triphosphate binding	328	2320	2174	17885	15.0874	1.33427e-07	0.000399212	[AATK, ABCA2, ABCA3, ABCA5, ABCA7, ABCB8, ABCC5, ABCG2, ABL1, ABL2, ACACB, ACSF2, ACTA1, ACTA2, ACTG1, ACVR1, ACVR1B, ACVRL1, ADCK1, ADCK2, ADCY5, ADCY6, AGAP3, AK3, AKR1B10, AKT1, ALPK3, AMHR2, ANGPTL4, ANTXR1, ARF3, ARF6, ARFIP2, ARHGAP35, ARL4C, ARL5A, ARL8A, ASS1, ATN1, ATP10A, ATP13A1, ATP13A2, ATP13A3, ATP1B1, ATP2A3, ATP2B1, ATP2B4, ATP5F1B, ATP5MC2, ATP7B, ATP8B1, ATP8B2, ATP8B3, AXL, BBS…
	GO:0008016	GO_BiologicalProcess	regulation of heart contraction	62	2320	271	17940	22.8782	1.34816e-07	0.000403235	[ADM, ADORA1, APC, ASPH, ATP1B1, ATP2A3, ATP2B1, ATP2B4, CACNA1H, CACNA2D1, CAV1, CHRM2, CLIC2, CTGF, CXADR, CYP2J2, DES, DMD, DSG2, DSP, ERG, FKBP9, GAA, GATA4, GJA1, GJA5, GJC1, GNAO1, GRK2, ITPR2, ITPR3, KCNE4, KCNH2, KCNJ2, KCNK15, MARCKSL1, MED1, MUC2, MYL4, MYL9, NOS1AP, NPR1, NPR2, NPRL2, PDE5A, PKD1, PTMA, SEMA3A, SLC8A1, SLC9A1, SMAD6, SMAD7, SMTN, SNTA1, SPTBN4, SREBF1, STC1, STIM1, TBX…
	GO:0000278	GO_BiologicalProcess	mitotic cell cycle	202	2320	1230	17940	16.4228	1.36514e-07	0.000408178	[ABL1, ACP2, ACVR1, ACVR1B, ADAMTS1, AES, ALMS1, ANAPC1, ANAPC5, ANKRD17, APC, APEX1, ARHGEF2, ARID3A, ARTN, ASH1L, BAX, BCAT1, BMP4, BRD4, BTC, BTG1, CAMK2G, CASP2, CBX8, CCL2, CCNA2, CCNL1, CCNY, CDC42EP4, CDC6, CDK19, CDK4, CDK6, CDKN2C, CDT1, CENPA, CEP164, CHEK1, CHMP1A, CHMP1B, CHTOP, CNKSR1, CNOT6, CRIP2, CTC1, CTDSPL, CTNNB1, CUL9, CYR61, DACT1, DAPK3, DBF4B, DCTN1, DCTN2, DLC1, DNMT3A, D…
	GO:0080135	GO_BiologicalProcess	regulation of cellular response to stress	156	2320	897	17940	17.3913	1.37418e-07	0.000410741	[ABL1, AKT1, ANTXR1, APBB1, ARC, ARHGEF2, ATF6, AXIN1, BABAM2, BAG4, BAK1, BAX, CASP9, CAV1, CBX8, CCL19, CCL21, CD34, CD36, CDH11, CDK6, CERS2, CHEK1, CLU, COX2, CREB3L1, CTGF, CTNNB1, DACT1, DBNL, DDX5, DHX9, DNAJA1, DUSP12, DUSP7, DVL3, EDA2R, EGFR, EIF4G1, ELK3, EMC10, EPHB1, ERN2, ERP29, FBH1, FKBP9, FLT4, FOXO1, FOXO3, FSTL1, FYN, FZD1, FZD10, FZD4, FZD7, GADD45A, GJA1, GRINA, HACD3, HDAC6,…
	GO:0030203	GO_BiologicalProcess	glycosaminoglycan metabolic process	48	2320	191	17940	25.1309	1.45e-07	0.00043326	[ABCC5, AGRN, AKT1, ARID1A, B3GAT1, B4GALT2, B4GALT6, B4GALT7, CHPF, CHST11, CHST14, CHST15, CHSY1, CLN6, CSPG4, CSPG5, DCN, EGFLAM, EXT1, FMOD, GALNT5, GJA1, GLCE, GNS, GPC4, GPC6, HEXA, HEXB, HS3ST3B1, HS6ST1, HSPG2, HYAL2, LHCGR, LUM, NAGLU, NDST1, OGN, PDGFRB, PRELP, SDC2, SDC3, SLC35D1, SLC35D2, SLC9A1, SPOCK2, ST3GAL2, SULT2B1, VCAN]
	KEGG:04974	KEGG	Protein digestion and absorption	29	2320	90	7454	32.2222	1.49678e-07	0.000447088	[ATP1B1, ATP1B4, COL11A1, COL12A1, COL14A1, COL15A1, COL18A1, COL1A1, COL1A2, COL27A1, COL4A1, COL4A2, COL4A3, COL4A4, COL4A5, COL4A6, COL5A1, COL5A2, COL6A1, COL6A2, COL6A3, COL7A1, ELN, PRCP, SLC16A10, SLC36A1, SLC38A2, SLC3A2, SLC8A1]
	GO:0032269	GO_BiologicalProcess	negative regulation of cellular protein metabolic process	213	2320	1311	17940	16.2471	1.51551e-07	0.00045253	[A2M, ABL1, ACVR1, AGO1, AGO4, AKT1, ALAD, ANTXR1, APC, AQP1, ARC, ASH1L, ATP13A2, ATP2B4, ATRAID, BAK1, BAX, BCOR, BMP4, C3, CACTIN, CAPRIN1, CAV1, CBL, CBX8, CDK5, CDKN2C, CEBPA, CERS2, CHTOP, CIRBP, CLP1, COL4A3, COL6A3, COL7A1, COLEC12, CORO1C, COX2, CR1, CRB2, CSK, CTDSPL, CTNNB1, CUX1, DACT1, DAPK3, DEPTOR, DHX36, DMD, DNAJA1, DNMT3B, DPEP1, DUSP12, DUSP16, DUSP26, DUSP7, DYSF, EFNA1, EIF4E…
	GO:1903391	GO_BiologicalProcess	regulation of adherens junction organization	31	2320	100	17940	31	1.51852e-07	0.000453278	[ABL1, ACVRL1, ARF6, ARHGAP6, CAMSAP3, COL16A1, CORO1C, DAPK3, DLC1, DUSP7, EPHA5, FRZB, FSTL1, FYN, GAMT, GPM6B, KDR, LDB1, MACF1, MAP4K4, NCOA1, NRP1, PTEN, PTPN23, RCC2, SLC9A1, SRC, THBS1, THY1, VEGFA, WNT4]
	GO:0045859	GO_BiologicalProcess	regulation of protein kinase activity	176	2320	1044	17940	16.8582	1.56522e-07	0.000467061	[ABCA2, ABL1, ACVR1, ADAM12, ADAM8, ADORA1, ADRA2A, AKT1, APC, APEH, APEX1, ATN1, ATP2B4, AVPI1, AXIN1, BMP4, CAMKK2, CAV1, CBL, CCL19, CCL21, CCL5, CCNA2, CCNL1, CCNT1, CCNY, CCNYL1, CD40, CD81, CDC6, CDH11, CDK12, CDK5, CDK5R2, CDKN2C, CEBPA, CERS2, CHTOP, CLP1, CLU, COLEC12, CORO1C, CSF1, CSF1R, CSK, CSPG4, CYR61, DAPK3, DBF4B, DBNL, DDR2, DEPTOR, DNAJA1, DUSP12, DUSP16, DUSP26, DUSP7, DVL3, E…
	GO:0001892	GO_BiologicalProcess	embryonic placenta development	36	2320	126	17940	28.5714	1.57968e-07	0.000471218	[ADM, AKT1, ARNT, CCNA2, CEBPA, CEBPB, CYR61, DNAJA1, EGFR, EGLN1, FBXW8, HIF1A, HS6ST1, IGF2, KRT19, KRT8, LEF1, MDFI, MED1, NCOA1, NR2F2, PCDH12, PKD1, PKD2, PLCD1, PLCD3, SETD2, SOCS3, SPINT1, SRC, TFEB, TPP1, TRIM28, VASH1, VASH2, ZFP36L1]
	GO:0003007	GO_BiologicalProcess	heart morphogenesis	69	2320	315	17940	21.9048	1.59528e-07	0.000475712	[ACVR1, ACVRL1, ADAM15, ADAMTS1, ALDH1A2, BMP4, CCNA2, COL11A1, COL5A1, CPE, CTNNB1, CYR61, DCHS1, DLC1, DSP, EFNA1, EGLN1, ELN, ENG, FGFRL1, FHL2, FLRT2, FZD1, FZD2, GAA, GATA4, GATA5, GJA5, HIF1A, ID2, IHH, ILK, MED1, MEF2C, MPP1, MYL9, NACA, NELL2, NOTCH1, NPHP3, NR2F2, NRP1, NRP2, OBSL1, PKD1, PKD2, PLXND1, PTMA, RARA, RXRA, S1PR1, SEMA3C, SETDB2, SMAD4, SMAD6, SMAD7, SMO, SOX17, SOX18, SOX4,…
	GO:0000987	GO_MolecularFunction	proximal promoter sequence-specific DNA binding	124	2320	677	17885	18.3161	1.61516e-07	0.00048148	[AGO1, AKNA, AKR1B1, AR, ASH1L, ATF6, CC2D1A, CCNY, CDKN2AIP, CEBPA, CEBPB, CEBPD, CORO7, CREB1, CREB3L1, DAPK3, DHX36, DHX9, DNMT3A, DPT, E2F2, EGR2, ELK3, EPHB1, ERG, ETS1, FGR, FLI1, FOSL2, FOXO3, GATA4, GATA5, GATAD2B, GLI1, GLI2, HDAC5, HDAC6, HIF1A, HNRNPU, HOXB3, IGFBP7, IRF8, JUND, KCNIP3, KLF13, KLF15, KLF4, KLF8, LEF1, LMO2, LRRFIP1, MAF, MAFB, MAFF, MAPRE3, MED1, MEF2C, MEF2D, MITF, MP…
	GO:0071396	GO_BiologicalProcess	cellular response to lipid	144	2320	815	17940	17.6687	1.63399e-07	0.00048693	[ABL1, ABL2, ADAM12, ADAM15, ADAMTS13, ADCY5, ADCY6, AKR1B1, AKT1, ALDH1A2, AQP1, AR, ARID1A, ASS1, ATP2B1, AXIN1, AXL, BMP4, CACTIN, CASP9, CBFB, CCL2, CCL5, CCNA2, CD14, CD36, CD40, CDH11, CDK19, CDK4, CEBPB, CLU, COL1A1, CORO7, CREB1, CTNNB1, CXADR, CYP21A2, CYP7A1, CYP7B1, CYR61, DDX5, DDX54, DNAJA1, DNMT3B, EGFR, EIF4G1, EPHA5, ERVK-8, FECH, FHL2, FOXO1, FOXO3, FSTL1, FZD10, FZD4, FZD7, GNAI…
	GO:0043277	GO_BiologicalProcess	apoptotic cell clearance	20	2320	49	17940	40.8163	1.65352e-07	0.000492584	[ABCA7, AXL, C3, CCL2, CD36, HMGB1, ITGAV, ITGB3, LRP1, MEGF10, MERTK, MFGE8, NCOA3, PEAR1, RARA, RHOBTB2, SPG11, TGM2, THBS1, TYRO3]
	GO:0030574	GO_BiologicalProcess	collagen catabolic process	20	2320	49	17940	40.8163	1.65352e-07	0.000492584	[ADAM15, ADAMTS14, ADAMTS2, ADAMTS3, COL15A1, CTSB, CTSH, CTSK, CTSS, FURIN, ITGB1, MMP1, MMP11, MMP13, MMP15, MMP16, MMP2, MMP3, MMP9, MRC2]
	GO:0051962	GO_BiologicalProcess	positive regulation of nervous system development	126	2320	693	17940	18.1818	1.67201e-07	0.000497924	[ABL2, AGRN, AMIGO1, APBB1, APEX1, ARHGAP35, ARHGEF2, ASH1L, BAIAP2, BMP4, C3, CAMK1D, CAPRIN1, CDON, CNTN1, CPNE9, CRTC1, CSF1, CTNNB1, CUX1, DHX36, DLG5, DMD, DNMT3B, DPYSL3, DUSP26, DVL3, EIF4G1, ELK3, ENC1, EPHA5, EPHB1, EPHB3, ETV5, FBXO31, FBXW8, FES, FGFR1, FKBP9, FLRT2, FLRT3, FN1, FOXO6, FYCO1, FYN, FZD1, FZD4, GDPD5, GIPC1, GJA1, GLI1, GLI2, GOLGA4, HIF1A, ID2, IL1RAP, ILK, ITGA3, ITPRI…
	GO:0097659	GO_BiologicalProcess	nucleic acid-templated transcription	600	2320	4337	17940	13.8344	1.81514e-07	0.000540366	[ABCA2, ABL1, ABL2, ABLIM3, ACTA2, ACTG1, ACTN1, ACVR1, ACVR1B, ACVRL1, ADAM8, ADGRG3, ADRA2A, AEBP1, AES, AFF4, AGO1, AGRN, AKNA, AKR1B1, AKT1, ALPK3, ALYREF, AMHR2, ANGPTL4, APBB1, APBB3, APC, APEX1, AR, ARHGAP35, ARHGEF10L, ARHGEF2, ARID1A, ARID3A, ARID5A, ARNT, ARX, ASH1L, ASXL2, ATF6, ATF7, ATN1, ATP1B4, ATP2B4, ATP8B1, ATXN1L, ATXN7L3, AXIN1, BASP1, BAX, BAZ1A, BAZ2A, BCL9, BCOR, BEND3, BMP…
	GO:0003206	GO_BiologicalProcess	cardiac chamber morphogenesis	44	2320	170	17940	25.8824	1.863e-07	0.00055443	[ACVR1, ADAMTS1, BMP4, CCNA2, COL11A1, CPE, CYR61, DSP, EGLN1, ENG, FGFRL1, FHL2, FZD1, FZD2, GATA4, GJA5, HIF1A, ID2, MED1, MEF2C, MPP1, MYL9, NELL2, NOTCH1, NRP1, NRP2, PKD1, PTMA, RARA, RXRA, SEMA3C, SMAD4, SMAD6, SMAD7, SMO, SOX4, SRF, TBX2, TBX3, TGFB2, TGFBR2, TPM1, TPP1, ZFPM1]
	GO:0002576	GO_BiologicalProcess	platelet degranulation	44	2320	170	17940	25.8824	1.863e-07	0.00055443	[A2M, ACTN1, ANXA5, APOA1, CD36, CFD, CLEC3B, CLU, ENDOD1, F3, F5, FN1, IGF1, IGF2, ISLR, ITGB3, LAMP2, MMRN1, P2RX1, PCYOX1L, PDGFA, PECAM1, PLP2, PPP4C, PROS1, PSAP, QSOX1, RARRES2, SELENOP, SERPINA1, SERPINF2, SERPING1, SPARC, STXBP1, TGFB2, TGFB3, THBS1, TIMP3, TLN1, TMSB4X, VCL, VEGFA, VWF, WDR1]
	GO:0032774	GO_BiologicalProcess	RNA biosynthetic process	602	2320	4356	17940	13.82	1.90006e-07	0.000565267	[ABCA2, ABL1, ABL2, ABLIM3, ACTA2, ACTG1, ACTN1, ACVR1, ACVR1B, ACVRL1, ADAM8, ADGRG3, ADRA2A, AEBP1, AES, AFF4, AGO1, AGRN, AKNA, AKR1B1, AKT1, ALPK3, ALYREF, AMHR2, ANGPTL4, APBB1, APBB3, APC, APEX1, AR, ARHGAP35, ARHGEF10L, ARHGEF2, ARID1A, ARID3A, ARID5A, ARNT, ARX, ASH1L, ASXL2, ATF6, ATF7, ATN1, ATP1B4, ATP2B4, ATP8B1, ATXN1L, ATXN7L3, AXIN1, BASP1, BAX, BAZ1A, BAZ2A, BCL9, BCOR, BEND3, BMP…
	GO:0016070	GO_BiologicalProcess	RNA metabolic process	724	2320	5356	17940	13.5175	1.93883e-07	0.000576608	[ABCA2, ABL1, ABL2, ABLIM3, ACTA2, ACTG1, ACTN1, ACVR1, ACVR1B, ACVRL1, ADAM8, ADGRG3, ADRA2A, AEBP1, AES, AFF4, AGO1, AGO4, AGRN, AHNAK, AKNA, AKR1B1, AKT1, ALPK3, ALYREF, AMHR2, ANGPTL4, APBB1, APBB3, APC, APEX1, AR, ARC, ARHGAP35, ARHGEF10L, ARHGEF2, ARID1A, ARID3A, ARID5A, ARNT, ARX, ASH1L, ASXL2, ATF6, ATF7, ATN1, ATP1B4, ATP2B4, ATP8B1, ATXN1L, ATXN7L3, AXIN1, BASP1, BAX, BAZ1A, BAZ2A, BCL9…
	GO:0000978	GO_MolecularFunction	RNA polymerase II proximal promoter sequence-specific DNA binding	120	2320	653	17885	18.3767	1.96099e-07	0.000583002	[AGO1, AKNA, AKR1B1, AR, ASH1L, ATF6, CC2D1A, CDKN2AIP, CEBPA, CEBPB, CEBPD, CORO7, CREB1, CREB3L1, DAPK3, DHX36, DHX9, DNMT3A, DPT, EGR2, ELK3, EPHB1, ERG, ETS1, FGR, FLI1, FOSL2, FOXO3, GATA4, GATA5, GATAD2B, GLI1, GLI2, HDAC5, HDAC6, HIF1A, HNRNPU, HOXB3, IGFBP7, IRF8, JUND, KCNIP3, KLF13, KLF15, KLF4, KLF8, LEF1, LMO2, LRRFIP1, MAF, MAFB, MAFF, MAPRE3, MED1, MEF2C, MEF2D, MITF, MPP1, MXD1, NA…
	GO:0006023	GO_BiologicalProcess	aminoglycan biosynthetic process	36	2320	127	17940	28.3465	1.96209e-07	0.000583132	[ABCC5, AGRN, ARID1A, B4GALT2, B4GALT6, B4GALT7, CHPF, CHST11, CHST14, CHST15, CHSY1, CSPG4, CSPG5, DCN, EXT1, FMOD, GALNT5, GLCE, GPC4, GPC6, HEXA, HS3ST3B1, HS6ST1, HSPG2, LUM, NDST1, OGN, PDGFRB, PRELP, SDC2, SDC3, SLC35D1, SLC35D2, ST3GAL2, SULT2B1, VCAN]
	GO:0060411	GO_BiologicalProcess	cardiac septum morphogenesis	30	2320	96	17940	31.25	1.96826e-07	0.000584769	[ACVR1, BMP4, CCNA2, CYR61, EGLN1, ENG, FGFRL1, FZD1, FZD2, GATA4, GJA5, ID2, MPP1, NELL2, NOTCH1, NRP1, NRP2, RARA, SEMA3C, SMAD4, SMAD6, SMAD7, SMO, SOX4, TBX2, TBX3, TGFB2, TGFBR2, TPP1, ZFPM1]
	GO:0003015	GO_BiologicalProcess	heart process	71	2320	332	17940	21.3855	2.24231e-07	0.000665965	[ADM, ADORA1, APC, ASPH, ATP1B1, ATP2A3, ATP2B1, ATP2B4, C3, CACNA1H, CACNA2D1, CAV1, CHRM2, CLIC2, CTGF, CXADR, CYP2J2, DES, DMD, DSG2, DSP, ERG, FGF12, FKBP9, FYN, GAA, GATA4, GJA1, GJA5, GJC1, GNAI2, GNAO1, GRK2, ITPR2, ITPR3, KCNE4, KCNH2, KCNJ2, KCNJ8, KCNK15, MARCKSL1, MED1, MUC2, MYL4, MYL9, NCOA1, NOS1AP, NOX4, NPR1, NPR2, NPRL2, PDE5A, PKD1, PTMA, SEMA3A, SLC8A1, SLC9A1, SMAD6, SMAD7, SM…
	GO:0070482	GO_BiologicalProcess	response to oxygen levels	90	2320	454	17940	19.8238	2.29226e-07	0.000680573	[ACVRL1, ADAM15, ADAM8, ADM, ADORA1, AKT1, ALAD, ANGPTL4, AQP1, ARC, ARNT, ATP1B1, ATP6, CA9, CACNB3, CAV1, CBFA2T3, CBL, CCNA2, CD34, CDH11, CDK4, CNKSR1, COL1A1, COX2, CREB1, CTGF, CYBA, CYR61, DNMT3A, DNMT3B, EDNRA, EGLN1, ETS1, FLI1, FOXO1, FOXO3, FSTL1, HIF1A, HIPK2, HMOX1, ITGA2, ITPR2, KCNMA1, KCNMB1, LIMD1, LMNA, LPAR1, MMP2, MPP1, NCOA1, ND4, ND5, NOP53, NOTCH1, NOX4, OPRD1, PDGFRB, PML,…
	GO:0008013	GO_MolecularFunction	beta-catenin binding	33	2320	112	17885	29.4643	2.32943e-07	0.000691375	[AKR1B1, AMER1, AMER3, APC, AR, AXIN1, BCL9, BMP1, CDH5, CHD8, CTNNA2, CXADR, DACT1, DACT2, DLG5, DVL3, FOXO1, FOXO3, HDAC6, KLF4, LEF1, PXDN, PXN, RUVBL2, SLC9A3R1, SLC9A3R2, SMAD6, SMAD7, SOX17, TBL1X, TCF3, TCF7L1, VCL]
	GO:2000027	GO_BiologicalProcess	regulation of animal organ morphogenesis	59	2320	259	17940	22.7799	2.35576e-07	0.000698955	[ABL1, ACVR1, AKR1B1, AR, ASPN, BASP1, BAX, BCOR, BMP4, BTBD7, CD34, CELSR2, CELSR3, CSF1, CTNNB1, DAAM1, DACT1, DIO3, DVL3, ENG, ETV5, FGFR1, FSTL1, FZD1, FZD2, FZD4, FZD7, GAMT, GATA5, GLI1, GPC4, GPC6, MED1, MPP1, NACA, NFIB, NOTCH1, NPHP3, PDGFA, PFN1, PKD1, POSTN, PTK7, RXRA, SEMA3C, SMAD4, SMO, SOX17, SRSF6, SULF1, TBX2, TGFB2, TGFBR2, VEGFA, WDR1, WNT10A, WNT2B, WNT4, WNT6]
	GO:0071773	GO_BiologicalProcess	cellular response to BMP stimulus	49	2320	198	17940	24.7475	2.35978e-07	0.000699911	[ABL1, ACVR1, ACVRL1, ADAMTS12, ADAMTS7, AMHR2, BMP4, BMPER, CCNA2, CHRD, CHRDL1, CRB2, CYR61, DDX5, ENG, FBN1, FKBP8, FSTL1, FZD1, GAMT, GATA4, GATA5, HIPK2, HTRA1, HTRA3, ILK, ITGA3, LEF1, LEMD3, NBL1, NEO1, NOTCH1, NUMA1, PCSK6, POSTN, RBPMS2, SBNO2, SFRP4, SLC33A1, SMAD1, SMAD2, SMAD4, SMAD6, SMAD7, SP1, SPINT1, SULF1, TPP1, ZFYVE16]
	GO:0071772	GO_BiologicalProcess	response to BMP	49	2320	198	17940	24.7475	2.35978e-07	0.000699911	[ABL1, ACVR1, ACVRL1, ADAMTS12, ADAMTS7, AMHR2, BMP4, BMPER, CCNA2, CHRD, CHRDL1, CRB2, CYR61, DDX5, ENG, FBN1, FKBP8, FSTL1, FZD1, GAMT, GATA4, GATA5, HIPK2, HTRA1, HTRA3, ILK, ITGA3, LEF1, LEMD3, NBL1, NEO1, NOTCH1, NUMA1, PCSK6, POSTN, RBPMS2, SBNO2, SFRP4, SLC33A1, SMAD1, SMAD2, SMAD4, SMAD6, SMAD7, SP1, SPINT1, SULF1, TPP1, ZFYVE16]
	GO:0006029	GO_BiologicalProcess	proteoglycan metabolic process	32	2320	107	17940	29.9065	2.42384e-07	0.000718669	[ADAMTS12, ARID1A, B3GAT1, B4GALT7, CHPF, CHST11, CHST14, CHST15, CHSY1, CNMD, COL11A1, CSPG4, CSPG5, CTNNB1, DCN, EGFLAM, EXT1, GAL3ST4, GJA1, GLCE, HEXA, HEXB, HS3ST3B1, HS6ST1, IGF1, IHH, NDST1, SLC35D1, SPOCK2, SULF1, SULT2B1, VCAN]
	GO:0050679	GO_BiologicalProcess	positive regulation of epithelial cell proliferation	58	2320	252	17940	23.0159	2.43266e-07	0.000721039	[ACVRL1, AKR1B1, AKT1, APEH, APLNR, AR, ARNT, BMP4, CCL5, CNTN1, CTNNB1, CYBA, CYP7B1, DYSF, EGFL7, EGFR, EMC10, ERBB2, F3, FGFR1, FLT4, FSTL1, FZD7, GLUL, HHIP, HIF1A, HMGB1, HMOX1, HTRA1, IGF1, IHH, IQGAP3, ITGB3, JCAD, KDR, LMNB2, MED1, MYDGF, NELL2, NOTCH1, NRP1, NRP2, PKD1, PKD2, PLCG1, PTPRN, RHBDF2, SEMA4C, SMO, SP1, SRSF6, STAT3, STAT5B, TINAGL1, TUSC2, VASH2, VEGFA, ZNF703]
	GO:0090109	GO_BiologicalProcess	regulation of cell-substrate junction assembly	29	2320	92	17940	31.5217	2.54416e-07	0.000753833	[ABL1, ACVRL1, ARHGAP6, CAMSAP3, COL16A1, CORO1C, DAPK3, DLC1, DUSP7, EPHA5, FRZB, FSTL1, FYN, GAMT, GPM6B, KDR, LDB1, MACF1, MAP4K4, NCOA1, NRP1, PTEN, RCC2, SLC9A1, SRC, THBS1, THY1, VEGFA, WNT4]
	GO:0051893	GO_BiologicalProcess	regulation of focal adhesion assembly	29	2320	92	17940	31.5217	2.54416e-07	0.000753833	[ABL1, ACVRL1, ARHGAP6, CAMSAP3, COL16A1, CORO1C, DAPK3, DLC1, DUSP7, EPHA5, FRZB, FSTL1, FYN, GAMT, GPM6B, KDR, LDB1, MACF1, MAP4K4, NCOA1, NRP1, PTEN, RCC2, SLC9A1, SRC, THBS1, THY1, VEGFA, WNT4]
	GO:0098645	GO_CellularComponent	collagen network	7	2320	7	19025	100	2.71272e-07	0.000803509	[COL4A1, COL4A2, COL4A3, COL4A4, COL4A5, COL4A6, COL8A1]
	GO:0098642	GO_CellularComponent	network-forming collagen trimer	7	2320	7	19025	100	2.71272e-07	0.000803509	[COL4A1, COL4A2, COL4A3, COL4A4, COL4A5, COL4A6, COL8A1]
	GO:1902285	GO_BiologicalProcess	semaphorin-plexin signaling pathway involved in neuron projection guidance	12	2320	20	17940	60	2.81569e-07	0.000833727	[MMEL1, NELL2, NRP1, NRP2, PLXNA1, PLXNA2, PLXNB1, PLXNB2, PLXNC1, PLXND1, SEMA3A, SEMA3F]
	GO:1902284	GO_BiologicalProcess	neuron projection extension involved in neuron projection guidance	18	2320	42	17940	42.8571	2.83586e-07	0.000839413	[ALCAM, NELL2, NRP1, NRP2, SEMA3A, SEMA3B, SEMA3C, SEMA3D, SEMA3F, SEMA3G, SEMA4A, SEMA4B, SEMA4C, SEMA4G, SEMA5B, SEMA6C, SEMA7A, VEGFA]
	GO:0048846	GO_BiologicalProcess	axon extension involved in axon guidance	18	2320	42	17940	42.8571	2.83586e-07	0.000839413	[ALCAM, NELL2, NRP1, NRP2, SEMA3A, SEMA3B, SEMA3C, SEMA3D, SEMA3F, SEMA3G, SEMA4A, SEMA4B, SEMA4C, SEMA4G, SEMA5B, SEMA6C, SEMA7A, VEGFA]
	GO:0045596	GO_BiologicalProcess	negative regulation of cell differentiation	156	2320	907	17940	17.1996	2.86385e-07	0.000847414	[ABCA5, ACVRL1, ADAMTS12, ADAMTS7, ADCY6, ADGRG1, ADIPOR1, ANKRD17, ARF6, ARHGEF2, ASH1L, BMP4, BRI3, C1QC, CAV1, CBFB, CDK12, CDK5, CDK6, CERS2, CHRD, CNOT6, COL5A1, COL5A2, CORO1C, CSRP1, CTNNB1, DIO3, DMD, DPYSL3, DTX1, EFEMP1, EFNA1, EGFR, EIF4G1, ELK3, EPHB1, ERBB2, FBLN1, FBN1, FOXO1, FOXO3, FRZB, FSTL1, FYCO1, FZD7, G6PD, GAMT, GLI2, HDAC5, HDAC7, HEATR6, HHIP, HMGB1, HNRNPU, ID2, ID3, ID4…
	GO:0071229	GO_BiologicalProcess	cellular response to acid chemical	58	2320	254	17940	22.8346	2.89539e-07	0.000856455	[ABL2, ADCY6, AKT1, ALDH1A2, AQP1, ASS1, BAIAP2, CASTOR1, CDH11, CDK4, CEBPB, COL16A1, COL1A1, COL1A2, COL4A1, COL4A6, COL5A2, COL6A1, CREB1, CYBA, CYP21A2, DNMT3A, EGFR, EPHA5, FSTL1, FYN, FZD10, FZD4, FZD7, GNAS, HEATR6, ID3, KCNMB1, KDR, KLF2, KLF4, MMP2, NCOA1, P2RY6, PDGFD, PKD2, PPARG, PRKAA2, PTAFR, PTK7, RARA, RARG, SERPINF1, SHMT1, SHMT2, SMARCD1, SRC, SREBF1, TNC, TWF2, VEGFA, WNT6, YES…
	GO:0002040	GO_BiologicalProcess	sprouting angiogenesis	38	2320	139	17940	27.3381	2.91082e-07	0.00086073	[ABL1, ACVRL1, ADAMTS9, ADGRA2, AKT1, APLNR, ARNT, BMP4, BMPER, COX2, CREB3L1, E2F2, FLT4, GAMT, HDAC5, HDAC7, HMGB1, HMOX1, ITGB1, JAK1, JCAD, JMJD8, KDR, KLF2, KLF4, LEF1, MAP3K3, MMRN2, NOTCH1, NRP1, PTGS2, RAMP2, RHOJ, SEMA4C, SMAD1, SRF, THBS1, VEGFA]
	GO:0017076	GO_MolecularFunction	purine nucleotide binding	340	2320	2284	17885	14.8862	2.96796e-07	0.00087733	[AATK, ABCA2, ABCA3, ABCA5, ABCA7, ABCB8, ABCC5, ABCG2, ABL1, ABL2, ACACB, ACBD4, ACSF2, ACTA1, ACTA2, ACTG1, ACVR1, ACVR1B, ACVRL1, ADCK1, ADCK2, ADCY5, ADCY6, AGAP3, AK3, AKR1B10, AKT1, ALPK3, AMHR2, ANGPTL4, ANTXR1, ARF3, ARF6, ARFIP2, ARHGAP35, ARL4C, ARL5A, ARL8A, ASS1, ATN1, ATP10A, ATP13A1, ATP13A2, ATP13A3, ATP1B1, ATP2A3, ATP2B1, ATP2B4, ATP5F1B, ATP5MC2, ATP7B, ATP8B1, ATP8B2, ATP8B3, A…
	GO:0006022	GO_BiologicalProcess	aminoglycan metabolic process	49	2320	201	17940	24.3781	3.11127e-07	0.000919381	[ABCC5, AGRN, AKT1, ARID1A, B3GAT1, B4GALT2, B4GALT6, B4GALT7, CHIA, CHPF, CHST11, CHST14, CHST15, CHSY1, CLN6, CSPG4, CSPG5, DCN, EGFLAM, EXT1, FMOD, GALNT5, GJA1, GLCE, GNS, GPC4, GPC6, HEXA, HEXB, HS3ST3B1, HS6ST1, HSPG2, HYAL2, LHCGR, LUM, NAGLU, NDST1, OGN, PDGFRB, PRELP, SDC2, SDC3, SLC35D1, SLC35D2, SLC9A1, SPOCK2, ST3GAL2, SULT2B1, VCAN]
	GO:0001706	GO_BiologicalProcess	endoderm formation	21	2320	55	17940	38.1818	3.15053e-07	0.000930667	[COL11A1, COL12A1, COL4A2, COL5A1, COL5A2, COL6A1, COL7A1, COL8A1, CTNNB1, FN1, HIF1A, ITGAV, ITGB2, MMP15, MMP2, MMP9, SETD2, SMAD2, SOX17, SOX7, VTN]
	GO:0006139	GO_BiologicalProcess	nucleobase-containing compound metabolic process	873	2320	6612	17940	13.2033	3.19257e-07	0.000942765	[ABCA2, ABL1, ABL2, ABLIM3, ACACB, ACSF2, ACTA2, ACTG1, ACTN1, ACVR1, ACVR1B, ACVRL1, ADAM8, ADCY5, ADCY6, ADGRG3, ADM, ADRA2A, AEBP1, AES, AFF4, AFMID, AGO1, AGO4, AGRN, AHNAK, AK3, AKNA, AKR1B1, AKT1, ALDH1A1, ALDOC, ALPK3, ALYREF, AMHR2, AMPD2, ANGPTL4, ANKRD17, ANTXR1, APBB1, APBB3, APC, APEX1, AR, ARC, ARHGAP35, ARHGEF10L, ARHGEF2, ARID1A, ARID3A, ARID5A, ARNT, ARTN, ARX, ASH1L, ASXL2, ATF6,…
	GO:0032233	GO_BiologicalProcess	positive regulation of actin filament bundle assembly	27	2320	83	17940	32.5301	3.20652e-07	0.000946566	[ABL1, APOA1, ARHGEF10L, BAG4, CTGF, FHOD1, FSTL1, LIMK1, LPAR1, NF2, NOX4, NRP1, PFN1, PTMA, PXDN, PXN, RAPGEF3, RHOC, SERPINF2, SORBS3, SWAP70, SYNPO2, TESK1, TGFB3, TIMELESS, TPM1, WNT4]
	GO:1901655	GO_BiologicalProcess	cellular response to ketone	35	2320	124	17940	28.2258	3.23023e-07	0.000953242	[ADAM15, ADCY5, ADCY6, AKR1B1, AKT1, AQP1, AR, ASS1, ATP2B1, CASP9, CDK4, DNMT3B, EGFR, EIF4G1, EPHA5, FECH, FOXO1, FOXO3, FSTL1, GNAI1, GNAS, GRIN1, KLF2, KLF4, KLF9, LARP1, NCOA1, P2RY6, PPARG, PRKAA2, SERPINF1, SRC, TFAP4, TINAGL1, TNC]
	GO:0032555	GO_MolecularFunction	purine ribonucleotide binding	337	2320	2265	17885	14.8786	3.25558e-07	0.000960396	[AATK, ABCA2, ABCA3, ABCA5, ABCA7, ABCB8, ABCC5, ABCG2, ABL1, ABL2, ACACB, ACBD4, ACSF2, ACTA1, ACTA2, ACTG1, ACVR1, ACVR1B, ACVRL1, ADCK1, ADCK2, ADCY5, ADCY6, AGAP3, AK3, AKR1B10, AKT1, ALPK3, AMHR2, ANGPTL4, ANTXR1, ARF3, ARF6, ARFIP2, ARHGAP35, ARL4C, ARL5A, ARL8A, ASS1, ATN1, ATP10A, ATP13A1, ATP13A2, ATP13A3, ATP1B1, ATP2A3, ATP2B1, ATP2B4, ATP5F1B, ATP5MC2, ATP7B, ATP8B1, ATP8B2, ATP8B3, A…
	GO:0031981	GO_CellularComponent	nuclear lumen	666	2320	4894	19025	13.6085	3.32646e-07	0.000980974	[AAAS, ABCB8, ABL1, ABL2, ACP2, ACVR1, ADAM12, AFF4, AGO1, AGO4, AK3, AKNA, AKR1B1, AKT1, ALPL, ALYREF, AMER1, AMT, ANAPC1, ANAPC5, ANGPTL4, ANKRD11, ANTXR1, APBB1, APC, APEX1, AR, ARAP1, ARC, ARHGAP27, ARID1A, ARID3A, ARID5A, ARL14EP, ARNT, ARTN, ASAP3, ASH1L, ASXL2, ATF6, ATF7, ATN1, ATXN1L, ATXN7L3, B4GALT2, BABAM2, BAIAP2, BASP1, BAZ1A, BAZ2A, BCAR1, BCL9, BCORL1, BEND3, BNC2, BOC, BOP1, BRD4…
	GO:0051496	GO_BiologicalProcess	positive regulation of stress fiber assembly	24	2320	69	17940	34.7826	3.55335e-07	0.00104753	[ABL1, APOA1, ARHGEF10L, BAG4, CTGF, FHOD1, FSTL1, LIMK1, LPAR1, NF2, NOX4, NRP1, PTMA, PXDN, PXN, RAPGEF3, RHOC, SERPINF2, SORBS3, TESK1, TGFB3, TIMELESS, TPM1, WNT4]
	GO:0030850	GO_BiologicalProcess	prostate gland development	24	2320	69	17940	34.7826	3.55335e-07	0.00104753	[AKR1B1, AR, BMP4, CRIP1, CRIP2, CSRP1, CTNNB1, CYP7B1, FSTL1, GLI1, GLI2, ID4, NOTCH1, PSAP, PTEN, RARA, RARG, RXRA, SERPINF1, SMARCC1, STK11, SULF1, TNC, WDR77]
	GO:0048675	GO_BiologicalProcess	axon extension	39	2320	146	17940	26.7123	3.58863e-07	0.00105757	[ABL1, ALCAM, CDK5, DCX, FN1, FYCO1, GOLGA4, ILK, ITGB1, LIMK1, LMNB2, MACF1, MAPT, NELL2, NLGN3, NRP1, NRP2, PTPRS, RTN4R, SEMA3A, SEMA3B, SEMA3C, SEMA3D, SEMA3F, SEMA3G, SEMA4A, SEMA4B, SEMA4C, SEMA4G, SEMA5B, SEMA6C, SEMA7A, SPG11, SRF, TET2, TRIM46, TWF2, VCL, VEGFA]
	GO:0045669	GO_BiologicalProcess	positive regulation of osteoblast differentiation	25	2320	74	17940	33.7838	3.86026e-07	0.00113723	[ACVR1, ATRAID, BMP4, CCNA2, CEBPA, CEBPB, CTNNB1, CYR61, DDR2, FAM20C, GNAS, ID4, IGF1, IL6R, ILK, JUND, MEF2C, NRP1, PDLIM7, PKD1, POSTN, SMAD1, SYTL1, TPP1, WNT4]
	GO:0045778	GO_BiologicalProcess	positive regulation of ossification	31	2320	104	17940	29.8077	4.03156e-07	0.0011873	[ACVR1, ATRAID, BMP4, CCNA2, CEBPA, CEBPB, CTNNB1, CYR61, DDR2, FAM20C, GNAS, GPM6B, ID4, IGF1, IL6R, ILK, JUND, MEF2C, NRP1, PDLIM7, PKD1, PKDCC, POSTN, SLC8A1, SMAD1, SYTL1, TGFB2, TGFB3, TPP1, WNT4, ZBTB16]
	GO:0035924	GO_BiologicalProcess	cellular response to vascular endothelial growth factor stimulus	26	2320	79	17940	32.9114	4.07819e-07	0.00120062	[ADAMTS12, ADAMTS3, ADGRA2, AKT1, DCN, FLT4, GAS1, HSPB1, JCAD, KDR, MAPKAPK2, NELL2, NOTCH1, NRP1, NRP2, NUS1, PDGFRB, PKD1, PKD2, PTP4A3, RAMP2, RELA, SMAP2, SMOC2, VEGFA, WDR1]
	KEGG:05202	KEGG	Transcriptional misregulation in cancer	46	2320	186	7454	24.7312	4.089e-07	0.00120339	[BAK1, BAX, CCNT1, CD14, CD40, CDKN2C, CEBPA, CEBPB, CSF1R, DDX5, ERG, ETV5, EWSR1, FLI1, FOXO1, GADD45A, ID2, IGF1, KMT2A, LDB1, LMO2, MAF, MEF2C, MITF, MLLT1, MMP3, MMP9, NCOR1, PBX1, PDGFA, PML, PPARG, PRCC, RARA, RELA, RUNX1, RXRA, SIN3A, SMAD1, SP1, SPI1, SPINT1, TCF3, TGFBR2, ZBTB16, ZBTB17]
	GO:0051338	GO_BiologicalProcess	regulation of transferase activity	205	2320	1269	17940	16.1545	4.26066e-07	0.00125349	[ABCA2, ABL1, ACVR1, ADAM12, ADAM8, ADORA1, ADRA2A, AKT1, APC, APEH, APEX1, ARTN, ATN1, ATP2B4, AVPI1, AXIN1, BMP4, CAMKK2, CAV1, CBL, CCL19, CCL21, CCL5, CCNA2, CCNL1, CCNT1, CCNY, CCNYL1, CD40, CD81, CDC6, CDH11, CDK12, CDK5, CDK5R2, CDKN2C, CEBPA, CERS2, CHTF18, CHTOP, CISH, CLP1, CLU, COLEC12, CORO1C, CSF1, CSF1R, CSK, CSPG4, CTNNB1, CYR61, DAPK3, DBF4B, DBNL, DDR2, DEPTOR, DNAJA1, DSTYK, DUS…
	GO:0032553	GO_MolecularFunction	ribonucleotide binding	339	2320	2285	17885	14.8359	4.31629e-07	0.00126942	[AATK, ABCA2, ABCA3, ABCA5, ABCA7, ABCB8, ABCC5, ABCG2, ABL1, ABL2, ACACB, ACBD4, ACSF2, ACTA1, ACTA2, ACTG1, ACVR1, ACVR1B, ACVRL1, ADCK1, ADCK2, ADCY5, ADCY6, AGAP3, AK3, AKR1B10, AKT1, ALPK3, AMHR2, ANGPTL4, ANTXR1, ARF3, ARF6, ARFIP2, ARHGAP35, ARL4C, ARL5A, ARL8A, ASS1, ATN1, ATP10A, ATP13A1, ATP13A2, ATP13A3, ATP1B1, ATP2A3, ATP2B1, ATP2B4, ATP5F1B, ATP5MC2, ATP7B, ATP8B1, ATP8B2, ATP8B3, A…
	GO:1903506	GO_BiologicalProcess	regulation of nucleic acid-templated transcription	576	2320	4170	17940	13.8129	4.4961e-07	0.00132185	[ABCA2, ABL1, ABL2, ABLIM3, ACTA2, ACTG1, ACTN1, ACVR1, ACVR1B, ACVRL1, ADAM8, ADGRG3, ADRA2A, AEBP1, AES, AFF4, AGO1, AGRN, AKNA, AKR1B1, AKT1, ALPK3, ALYREF, AMHR2, ANGPTL4, APBB1, APBB3, APC, APEX1, AR, ARHGAP35, ARHGEF10L, ARHGEF2, ARID1A, ARID3A, ARID5A, ARNT, ARX, ASH1L, ASXL2, ATF6, ATF7, ATN1, ATP1B4, ATP2B4, ATP8B1, ATXN1L, ATXN7L3, AXIN1, BASP1, BAZ1A, BAZ2A, BCL9, BCOR, BEND3, BMP4, BM…
	GO:0048041	GO_BiologicalProcess	focal adhesion assembly	33	2320	115	17940	28.6957	4.58196e-07	0.00134664	[ABL1, ACTN1, ACVRL1, ARHGAP6, CAMSAP3, COL16A1, CORO1C, DAPK3, DLC1, DUSP7, EPHA5, FRZB, FSTL1, FYN, GAMT, GPM6B, ITGA2, KDR, LAMA5, LDB1, MACF1, MAP4K4, NCOA1, NRP1, PTEN, RCC2, SLC9A1, SRC, THBS1, THY1, VEGFA, WNK1, WNT4]
	GO:0007045	GO_BiologicalProcess	cell-substrate adherens junction assembly	33	2320	115	17940	28.6957	4.58196e-07	0.00134664	[ABL1, ACTN1, ACVRL1, ARHGAP6, CAMSAP3, COL16A1, CORO1C, DAPK3, DLC1, DUSP7, EPHA5, FRZB, FSTL1, FYN, GAMT, GPM6B, ITGA2, KDR, LAMA5, LDB1, MACF1, MAP4K4, NCOA1, NRP1, PTEN, RCC2, SLC9A1, SRC, THBS1, THY1, VEGFA, WNK1, WNT4]
	GO:2001141	GO_BiologicalProcess	regulation of RNA biosynthetic process	577	2320	4180	17940	13.8038	4.61319e-07	0.00135536	[ABCA2, ABL1, ABL2, ABLIM3, ACTA2, ACTG1, ACTN1, ACVR1, ACVR1B, ACVRL1, ADAM8, ADGRG3, ADRA2A, AEBP1, AES, AFF4, AGO1, AGRN, AKNA, AKR1B1, AKT1, ALPK3, ALYREF, AMHR2, ANGPTL4, APBB1, APBB3, APC, APEX1, AR, ARHGAP35, ARHGEF10L, ARHGEF2, ARID1A, ARID3A, ARID5A, ARNT, ARX, ASH1L, ASXL2, ATF6, ATF7, ATN1, ATP1B4, ATP2B4, ATP8B1, ATXN1L, ATXN7L3, AXIN1, BASP1, BAZ1A, BAZ2A, BCL9, BCOR, BEND3, BMP4, BM…
	GO:0030308	GO_BiologicalProcess	negative regulation of cell growth	56	2320	244	17940	22.9508	4.64167e-07	0.00136326	[ACVR1B, ACVRL1, ADAM15, ADIPOR1, APBB1, BTG1, CDK5, CDKN2AIP, CDKN2C, DNAJB2, FRZB, FSTL1, G6PD, GAMT, GJA1, HYAL2, LGALS1, MUL1, MYL9, NAIF1, NPR1, NRP1, PKD1, PLXNA1, PML, PPARG, PPP1R9B, PTPRS, RACK1, RBBP7, RTN4R, S100A4, SEMA3A, SEMA3B, SEMA3C, SEMA3D, SEMA3F, SEMA3G, SEMA4A, SEMA4B, SEMA4C, SEMA4G, SEMA5B, SEMA6C, SEMA7A, SERTAD2, SLC12A9, SLC43A3, SMAD4, SMARCA2, SMARCA4, SOX17, STK11, TG…
	KEGG:04926	KEGG	Relaxin signaling pathway	36	2320	130	7454	27.6923	4.8129e-07	0.00141307	[ACTA2, ADCY5, ADCY6, AKT1, COL1A1, COL1A2, COL4A1, COL4A2, COL4A3, COL4A4, COL4A5, COL4A6, CREB1, CREB3L1, EGFR, GNAI1, GNAI2, GNAO1, GNAS, GNG10, GNG12, MAP2K2, MAP2K7, MMP1, MMP13, MMP2, MMP9, PIK3R2, PRKACB, RELA, RLN3, SHC2, SMAD2, SRC, TGFBR2, VEGFA]
	GO:0006936	GO_BiologicalProcess	muscle contraction	85	2320	427	17940	19.9063	4.88516e-07	0.00143379	[ACTA1, ACTA2, ADORA1, ADRA2A, APC, ASPH, ATP1B1, CACNA1H, CACNA1S, CACNA2D1, CAV1, CHRM2, CLIC2, COX2, CTGF, DAPK3, DES, DMD, DOCK5, DPYSL3, DSG2, DSP, DYSF, EDNRA, EEF2, ERG, FGF12, FKBP9, FYN, GAA, GAMT, GATA4, GJA1, GJA5, GJC1, GNAO1, GRIP2, GRK2, GUCY1A1, HOMER1, ITGA1, ITGA2, KCNE4, KCNH2, KCNJ2, KCNJ8, KCNMA1, LMOD1, MARCKSL1, MUC2, MYH11, MYL4, MYL9, MYLK, MYOF, NEO1, NOS1AP, OBSL1, P2RX1…
	GO:0090304	GO_BiologicalProcess	nucleic acid metabolic process	788	2320	5917	17940	13.3176	5.02134e-07	0.00147326	[ABCA2, ABL1, ABL2, ABLIM3, ACTA2, ACTG1, ACTN1, ACVR1, ACVR1B, ACVRL1, ADAM8, ADGRG3, ADRA2A, AEBP1, AES, AFF4, AGO1, AGO4, AGRN, AHNAK, AKNA, AKR1B1, AKT1, ALPK3, ALYREF, AMHR2, ANGPTL4, ANKRD17, ANTXR1, APBB1, APBB3, APC, APEX1, AR, ARC, ARHGAP35, ARHGEF10L, ARHGEF2, ARID1A, ARID3A, ARID5A, ARNT, ARTN, ARX, ASH1L, ASXL2, ATF6, ATF7, ATN1, ATP1B4, ATP2B4, ATP8B1, ATXN1L, ATXN7L3, AXIN1, BABAM2,…
	GO:1903047	GO_BiologicalProcess	mitotic cell cycle process	175	2320	1054	17940	16.6034	5.11419e-07	0.00149999	[ACP2, ACVR1, ACVR1B, ADAMTS1, AES, ALMS1, ANAPC1, ANAPC5, ANKRD17, APC, APEX1, ARHGEF2, ARID3A, ARTN, BAX, BCAT1, BMP4, BRD4, BTC, CAMK2G, CASP2, CBX8, CCL2, CCNA2, CCNL1, CCNY, CDC42EP4, CDC6, CDK4, CDK6, CDKN2C, CDT1, CENPA, CEP164, CHEK1, CHMP1A, CHMP1B, CHTOP, CNKSR1, CNOT6, CRIP2, CTC1, CTDSPL, CUL9, CYR61, DACT1, DAPK3, DBF4B, DCTN1, DCTN2, DLC1, DONSON, DUSP12, EIF4G1, EML1, EPS8, ESPL1, …
	GO:0006351	GO_BiologicalProcess	transcription, DNA-templated	590	2320	4289	17940	13.7561	5.13359e-07	0.00150517	[ABCA2, ABL1, ABL2, ABLIM3, ACTA2, ACTG1, ACVR1, ACVR1B, ACVRL1, ADAM8, ADGRG3, ADRA2A, AEBP1, AES, AFF4, AGO1, AGRN, AKNA, AKR1B1, AKT1, ALYREF, AMHR2, ANGPTL4, APBB1, APBB3, APC, AR, ARHGAP35, ARHGEF10L, ARHGEF2, ARID1A, ARID3A, ARID5A, ARNT, ARX, ASH1L, ASXL2, ATF6, ATF7, ATN1, ATP1B4, ATP2B4, ATP8B1, ATXN1L, ATXN7L3, AXIN1, BASP1, BAX, BAZ1A, BAZ2A, BCL9, BCOR, BEND3, BMP4, BMPER, BNC2, BOLA1…
	GO:0097190	GO_BiologicalProcess	apoptotic signaling pathway	136	2320	774	17940	17.5711	5.14652e-07	0.00150844	[ABL1, ACVR1, ACVR1B, ADORA1, AKR1B1, AKT1, APC, AR, ARC, ARHGEF2, ARTN, BAK1, BAX, BMP4, BRI3, CASP2, CASP9, CAV1, CCK, CD14, CEBPB, CLU, COX2, CREB3L1, CRIP1, CRIP2, CSRP1, CTNNB1, CTSB, CTSC, CTSH, DAPK3, DDX5, DEDD, DELE1, DEPTOR, DLGAP3, DNAJA1, DUSP26, E2F2, EDA2R, ERN2, ERP29, FAIM2, FASTK, FBH1, FGFR1, FGFR3, FOXO3, FSTL1, FYN, GNAI2, GRINA, GSN, HIC1, HIF1A, HIP1, HIPK1, HIPK2, HMOX1, HS…
	KEGG:04921	KEGG	Oxytocin signaling pathway	40	2320	152	7454	26.3158	5.3011e-07	0.00155322	[ACTG1, ADCY5, ADCY6, CACNA1S, CACNA2D1, CACNA2D2, CACNB1, CACNB3, CAMK1D, CAMK2G, CAMKK2, EEF2, EGFR, GNAI1, GNAI2, GNAO1, GNAS, GUCY1A1, GUCY1A2, GUCY1B1, ITPR2, ITPR3, KCNJ2, MAP2K2, MAPK7, MEF2C, MYL9, MYLK, NPR1, NPR2, PIK3R6, PPP1CA, PPP1R12A, PPP3CC, PRKAA2, PRKACB, PRKAG1, PRKCB, PTGS2, SRC]
	GO:0001952	GO_BiologicalProcess	regulation of cell-matrix adhesion	42	2320	165	17940	25.4545	5.49822e-07	0.00161043	[ABL1, ACVRL1, ADAM15, APC, ARHGAP6, CAMSAP3, CCL21, CD36, CDK6, COL16A1, CORO1C, CSF1, DAPK3, DLC1, DMD, DUSP7, ENC1, EPHA5, FERMT1, FRZB, FSTL1, FYN, GAMT, GPM6B, ILK, KDR, LDB1, MACF1, MAP4K4, NCOA1, NF2, NRP1, POSTN, PTEN, RCC2, S100A4, SLC9A1, SRC, THBS1, THY1, VEGFA, WNT4]
	GO:2000181	GO_BiologicalProcess	negative regulation of blood vessel morphogenesis	36	2320	131	17940	27.4809	5.52196e-07	0.00161683	[ADAMTS9, AGO1, ATN1, CNMD, COL4A2, COL4A3, CREB3L1, CTNNB1, DCN, E2F2, ECSCR, EMILIN1, FAM129B, HDAC5, HSPG2, KLF2, KLF4, MMRN2, NOTCH1, NPR1, PML, PPARG, SARS2, SEMA4A, SERPINF1, SPARC, SRSF5, STAB1, SULF1, TGFB2, THBS1, THBS2, VASH1, VPS51, WDR1, WNT4]
	GO:0003690	GO_MolecularFunction	double-stranded DNA binding	189	2320	1156	17885	16.3495	5.78582e-07	0.00169351	[AEBP1, AFF4, AGO1, AKNA, AKR1B1, APC, APEX1, AR, ARHGAP35, ARID3A, ARNT, ARX, ASH1L, ATF6, BAZ2A, BCOR, BEND3, CC2D1A, CCNL1, CCNY, CDC6, CDKN2AIP, CEBPA, CEBPB, CEBPD, CORO7, CREB1, CREB3L1, CRIP1, CRIP2, CSRP1, CUX1, CXADR, DAPK3, DHX36, DHX9, DNMT3A, DPEP1, DPT, E2F2, EGFR, EGR2, ELK3, EPHB1, ERG, ETS1, ETV3, ETV5, FBH1, FGR, FLI1, FOSL2, FOXO3, GADD45A, GATA4, GATA5, GATAD2B, GLI1, GLI2, GLI…
	GO:0043169	GO_MolecularFunction	cation binding	665	2320	4904	17885	13.5604	5.82062e-07	0.00170311	[ABL1, ABL2, ABLIM3, ACACB, ACTG1, ACTN1, ACVR1, ACVR1B, ACVRL1, ADAM12, ADAM15, ADAM19, ADAM8, ADAMTS1, ADAMTS10, ADAMTS12, ADAMTS13, ADAMTS14, ADAMTS2, ADAMTS20, ADAMTS3, ADAMTS5, ADAMTS7, ADAMTS9, ADCY5, ADCY6, ADGRL4, ADIPOR1, ADRA2A, AEBP1, AGAP3, AGBL5, AGFG2, AGRN, AIF1L, AKR1B1, AKR1B10, ALAD, ALPK3, ALPL, AMHR2, AMPD2, ANAPC1, ANKIB1, ANKZF1, ANTXR1, ANTXR2, ANXA5, APEX1, AR, ARAP1, ARAP…
	GO:0045666	GO_BiologicalProcess	positive regulation of neuron differentiation	94	2320	488	17940	19.2623	5.86688e-07	0.00171606	[ABL2, AMIGO1, APBB1, ARHGAP35, ARHGEF2, ASH1L, BAIAP2, BMP4, CAMK1D, CAPRIN1, CDON, CNTN1, CPNE9, CRTC1, CUX1, DHX36, DLG5, DMD, DNMT3B, DPYSL3, DUSP26, DVL3, EIF4G1, ENC1, EPHA5, ETV5, FBXO31, FBXW8, FES, FGFR1, FKBP9, FN1, FOXO6, FYCO1, FYN, FZD1, FZD4, GDPD5, GIPC1, GJA1, GLI2, GOLGA4, ILK, ITGA3, KDM4A, KIDINS220, LIMK1, LLGL1, LPAR1, MACF1, MAPT, MEF2C, METRN, MMD, MMEL1, MUL1, NBL1, NCOA1,…
	GO:0060443	GO_BiologicalProcess	mammary gland morphogenesis	23	2320	66	17940	34.8485	5.96647e-07	0.0017446	[AKR1B1, AR, BAX, BMP4, CAV1, CSF1, CSF1R, ETV5, GLI2, IGFBP5, MED1, NCOA1, PGR, PKD1, PML, SCRIB, SRC, STAT6, TBX2, TBX3, TGFBR2, TINAGL1, WNT4]
	GO:0033674	GO_BiologicalProcess	positive regulation of kinase activity	134	2320	764	17940	17.5393	6.02132e-07	0.00176003	[ABL1, ADAM12, ADAM8, ADORA1, ADRA2A, AKT1, APEX1, ARTN, ATP2B4, AVPI1, AXIN1, BMP4, CCL19, CCL21, CCL5, CCNA2, CCNL1, CCNT1, CCNY, CCNYL1, CD40, CD81, CDC6, CDH11, CDK5, CDK5R2, CLU, CSF1, CSF1R, CSK, CSPG4, CYR61, DBF4B, DBNL, DDR2, DSTYK, DUSP12, DUSP7, DVL3, EFNA1, EGFR, ERBB2, ERN2, ERP29, FGFR1, FGFR3, FGR, FYN, FZD10, FZD4, GADD45A, GAMT, GJA1, HACD3, HMGB1, IGF1, IGF2, IKBKG, IL1R1, IL6R,…
	GO:0051146	GO_BiologicalProcess	striated muscle cell differentiation	72	2320	346	17940	20.8092	6.15605e-07	0.0017988	[ACTA1, ACTG1, ACVR1, ADAM12, AKT1, ALPK3, ARID1A, BCL9, BMP4, C3, CACNA1H, CACNA2D2, CDON, CXADR, DMD, DYSF, FAM129B, FHL2, FLNC, FMNL3, FZD7, G6PD, GAMT, GATA4, GJA1, HDAC5, HDAC7, HNRNPU, HOMER1, IGF1, IGF2, IGFBP5, ITGB1, KAT2A, KRT19, KRT8, LMNA, LMOD1, MAML1, MARCKSL1, MEF2C, MUC2, MYH10, MYH11, MYH9, MYL9, MYLK, MYOF, NACA, NOTCH1, NOX4, OBSL1, PDGFRB, PLXNA1, PRKAR1B, PTMA, RARA, RPL9, RX…
	GO:0042063	GO_BiologicalProcess	gliogenesis	74	2320	359	17940	20.6128	6.39341e-07	0.00186752	[ABL1, ADGRG1, AKT1, ASH1L, BACE2, C3, CCL2, CDK5, CDK5R2, CDK6, CDKN2C, CERS2, CLU, CNTNAP1, CREB1, CSF1, CSK, CSPG4, CTNNB1, DCX, DMD, DTX1, EEF2, EGFR, EGR2, ERBB2, ETV5, FA2H, FAAH, GSN, HEXB, ID2, ID4, ILK, KDM4A, KLF15, LAMA2, LAMC3, LEF1, LMNB2, LPAR1, LRP1, MAPT, METRN, MYRF, NAB2, NF2, NFIB, NLGN3, NOTCH1, P2RY1, PDXP, PHGDH, PLP2, PPARG, PTEN, PTPN11, RELA, SCRIB, SH3TC2, SIRT2, SMO, SO…
	GO:0050920	GO_BiologicalProcess	regulation of chemotaxis	60	2320	270	17940	22.2222	6.43548e-07	0.00187916	[ADGRA2, APEH, ARTN, CAMK1D, CCL19, CCL2, CCL21, CCL5, CISH, CMKLR1, CNOT6, CNTN1, CORO1B, CSF1, DUSP12, DYSF, F3, FGFR1, GAMT, HMGB1, HSPB1, IL6R, ITGA2, JAM3, KDR, LPAR1, MPP1, NBL1, NOTCH1, NRBP1, NRP1, PDGFD, PDGFRB, PKD1, PKD2, PLXNA1, RARRES2, S1PR1, SEMA3A, SEMA3B, SEMA3C, SEMA3D, SEMA3F, SEMA3G, SEMA4A, SEMA4B, SEMA4C, SEMA4G, SEMA5B, SEMA6C, SEMA7A, SLC8B1, SMAP2, SMOC2, SWAP70, THBS1, T…
	GO:1901653	GO_BiologicalProcess	cellular response to peptide	94	2320	491	17940	19.1446	6.61012e-07	0.00192949	[ADCY5, ADCY6, ADIPOR1, AKR1B1, AKT1, ANXA5, APC, APEX1, ARHGEF2, ASS1, ATN1, BACE1, BAIAP2, BCAR1, CA2, CACNA2D1, CACNB1, CAV1, CCNA2, CD36, CDC6, CDH11, CDK4, CDK5, CISH, CREB1, CSK, CTNND1, CYBA, CYP21A2, CYR61, EIF4EBP2, ENHO, FBN1, FOXO1, FOXO3, FOXO6, FYN, GLUL, GNAI2, GNAS, HDAC5, HDAC7, IDE, IGF1, IGF2, INHBB, IRS1, KLF15, KLF2, KLF4, LEPROT, LHCGR, LRP1, MARS, NCOA1, PCSK9, PDK2, PIK3R2,…
	GO:0008285	GO_BiologicalProcess	negative regulation of cell proliferation	157	2320	928	17940	16.9181	6.77261e-07	0.00197625	[ACVRL1, ADAMTS1, ADGRG1, ADM, ADORA1, AKR1B1, ALDH1A2, APC, AR, ASPH, ATN1, ATP5MC2, ATRAID, B4GALT7, BAK1, BAX, BMP1, BMP4, BTG1, CAV1, CBFA2T3, CBX8, CCL2, CCM2, CD164, CDC6, CDK6, CDKN2C, CEBPA, CEBPB, CERS2, COL18A1, COL4A3, COX2, CSF1R, CSK, CTNNB1, CXADR, DLC1, DLG5, DNAJB2, DPT, DUSP12, ELK3, EPHB1, ERBB2, ETS1, ETV3, FAM129B, FBLN1, FERMT1, FGFRL1, FLI1, FRZB, FSTL1, GAMT, HMGA1, HMOX1, …
	GO:0030021	GO_MolecularFunction	extracellular matrix structural constituent conferring compression resistance	15	2320	32	17885	46.875	6.82216e-07	0.00199002	[ASPN, CSPG4, DCN, FMOD, FN1, HSPG2, LUM, OGN, PLPPR3, PRELP, PRG3, PRG4, PXDN, SEPT9, VCAN]
	GO:0044291	GO_CellularComponent	cell-cell contact zone	29	2320	96	19025	30.2083	6.93642e-07	0.00202266	[ACTN1, AHNAK, APC, ATP1B1, CTNNB1, CXADR, DES, DSG2, DSP, FGFRL1, FHOD1, FLOT2, GJA1, GJA5, GJC1, ITGB1, JAM3, KCNJ2, NECTIN1, OBSL1, PECAM1, PGM5, RAP2C, SCRIB, SLC2A1, SLC8A1, SLC9A1, SPTBN4, VCL]
	KEGG:05224	KEGG	Breast cancer	39	2320	147	7454	26.5306	6.94852e-07	0.00202549	[AKT1, APC, AXIN1, BAK1, BAX, CDK4, CDK6, CSNK1A1, CTNNB1, DVL3, E2F2, EGFR, ERBB2, FGFR1, FLT4, FZD1, FZD10, FZD2, FZD4, FZD7, GADD45A, IGF1, LEF1, MAP2K2, NCOA1, NCOA3, NFKB2, NOTCH1, PGR, PIK3R2, PTEN, RPS6KB2, SHC2, SP1, TCF7L1, WNT10A, WNT2B, WNT4, WNT6]
	GO:0046483	GO_BiologicalProcess	heterocycle metabolic process	891	2320	6788	17940	13.1261	6.97101e-07	0.00203135	[ABCA2, ABCG2, ABL1, ABL2, ABLIM3, ACACB, ACSF2, ACTA2, ACTG1, ACTN1, ACVR1, ACVR1B, ACVRL1, ADAM8, ADCY5, ADCY6, ADGRG3, ADM, ADRA2A, AEBP1, AES, AFF4, AFMID, AGO1, AGO4, AGRN, AHNAK, AK3, AKNA, AKR1B1, AKR1B10, AKT1, ALAD, ALDH1A1, ALDH4A1, ALDOC, ALPK3, ALYREF, AMHR2, AMPD2, ANGPTL4, ANKRD17, ANTXR1, APBB1, APBB3, APC, APEX1, AR, ARC, ARHGAP35, ARHGEF10L, ARHGEF2, ARID1A, ARID3A, ARID5A, ARNT,…
	GO:0014910	GO_BiologicalProcess	regulation of smooth muscle cell migration	28	2320	91	17940	30.7692	7.0867e-07	0.00206436	[ADAMTS1, APEX1, CCL5, CORO1B, DOCK5, DOCK7, IGF1, IGFBP5, ILK, ITGA2, LPAR1, LRP1, MEF2C, NCOA1, NOX4, NRP1, P2RY6, PDGFA, PDGFD, PDGFRB, PLXNA1, POSTN, PTMA, RHBDF2, SRC, TPM1, VTN, ZBTB7C]
	KEGG:04670	KEGG	Leukocyte transendothelial migration	32	2320	112	7454	28.5714	7.56697e-07	0.0022035	[ACTG1, ACTN1, ARHGAP35, BCAR1, CD99, CDH5, CLDN11, CLDN2, CTNNA2, CTNNB1, CTNND1, CYBA, ESAM, GNAI1, GNAI2, ITGB1, ITGB2, JAM3, MMP2, MMP9, MYL9, NCF2, PECAM1, PIK3R2, PLCG1, PRKCB, PTPN11, PXN, RAPGEF3, THY1, VAV2, VCL]
	GO:0034641	GO_BiologicalProcess	cellular nitrogen compound metabolic process	954	2320	7324	17940	13.0257	7.57395e-07	0.00220478	[ABCA2, ABCA7, ABCG2, ABL1, ABL2, ABLIM3, ACACB, ACSF2, ACTA2, ACTG1, ACTN1, ACVR1, ACVR1B, ACVRL1, ADAM8, ADAMTS13, ADCY5, ADCY6, ADGRG3, ADM, ADRA2A, AEBP1, AES, AFF4, AFMID, AGO1, AGO4, AGRN, AHNAK, AK3, AKNA, AKR1B1, AKR1B10, AKT1, ALAD, ALDH1A1, ALDH4A1, ALDOC, ALPK3, ALYREF, AMHR2, AMPD2, ANGPTL4, ANKRD17, ANTXR1, APBB1, APBB3, APC, APEH, APEX1, APH1A, AR, ARC, ARHGAP35, ARHGEF10L, ARHGEF2,…
	GO:0055002	GO_BiologicalProcess	striated muscle cell development	49	2320	206	17940	23.7864	7.92058e-07	0.00230489	[ACTA1, ACTG1, ALPK3, BMP4, C3, CACNA2D2, CXADR, DMD, DYSF, FAM129B, FHL2, FLNC, FMNL3, G6PD, GATA4, HDAC7, HNRNPU, HOMER1, IGF1, ITGB1, KRT19, KRT8, LMNA, LMOD1, MAML1, MARCKSL1, MEF2C, MUC2, MYH10, MYH11, MYL9, MYLK, MYOF, NACA, OBSL1, PDGFRB, PRKAR1B, PTMA, RPL9, SELENON, SGCB, SLC8A1, SMAD4, SMO, SRF, TBX3, TPM1, VEGFA, WDR1]
	GO:0045296	GO_MolecularFunction	cadherin binding	83	2320	418	17885	19.8565	8.39344e-07	0.00244165	[AHNAK, APC, ARFIP2, ARHGAP1, ARHGEF16, BAIAP2, CBL, CC2D1A, CDH11, CDH5, CNN2, CORO1B, CTNNA2, CTNNAL1, CTNNB1, CTNND1, DBN1, DBNL, DCHS1, DIAPH3, DOCK9, EEF2, EGFR, EHD4, EPS8L2, ERBIN, FAM129B, FMNL2, FN1, FSCN1, FYN, GIPC1, H1FX, HCFC1, ITGB1, ITGB2, KRT18, LAD1, LARP1, LASP1, LRRFIP1, LYPLA2, MACF1, MICALL1, MPRIP, MYH9, NCOA1, NOP56, PACSIN2, PAK4, PFN1, PKP1, PLEC, PPL, PPME1, PPP1CA, PRG4…
	GO:0050678	GO_BiologicalProcess	regulation of epithelial cell proliferation	85	2320	432	17940	19.6759	8.53434e-07	0.00248179	[ACVRL1, AKR1B1, AKT1, ALDH1A2, APEH, APLNR, AR, ARNT, ATP5MC2, BAX, BMP4, CAV1, CCL2, CCL5, CDH11, CDK6, CNTN1, CTNNB1, CYBA, CYP7B1, DYSF, EGFL7, EGFR, EMC10, ERBB2, F3, FGFR1, FLT4, FSTL1, FZD7, GLI1, GLUL, HHIP, HIF1A, HMGB1, HMOX1, HTRA1, IGF1, IHH, IQGAP3, ITGB3, JCAD, KDR, KLF9, LMNB2, MED1, MEF2C, MYDGF, NELL2, NFIB, NOTCH1, NR2F2, NRP1, NRP2, PGR, PKD1, PKD2, PLCG1, PPARG, PTEN, PTPRN, R…
	GO:0044798	GO_CellularComponent	nuclear transcription factor complex	57	2320	255	19025	22.3529	8.65138e-07	0.00251496	[APC, ARNT, ASH1L, BCL9, CBFB, CEBPA, CEBPB, CREB1, CTNNB1, CXADR, E2F2, GATA4, GTF3C2, HIF1A, HIPK2, HMGA1, HNRNPU, HYAL2, IGFBP7, JUND, KAT2A, KLF4, LDB1, LEF1, MED14, MXD3, NONO, NR5A1, PBX1, PPARG, PRC1, RARA, RARG, REEP5, RUNX1, RXRA, SFPQ, SMAD2, SMAD4, SOX17, SOX18, SOX4, SOX7, STAT3, TADA3, TAF1D, TAF9B, TBPL1, TCF3, TCF7L1, TFDP1, THRA, TLE1, TLE3, TRIM28, TRRAP, ZFP36L1]
	GO:0035987	GO_BiologicalProcess	endodermal cell differentiation	19	2320	49	17940	38.7755	8.65848e-07	0.00251615	[COL11A1, COL12A1, COL4A2, COL5A1, COL5A2, COL6A1, COL7A1, COL8A1, CTNNB1, FN1, HIF1A, ITGAV, ITGB2, MMP15, MMP2, MMP9, SETD2, SOX17, VTN]
	GO:0030424	GO_CellularComponent	axon	134	2320	769	19025	17.4252	8.81672e-07	0.00256126	[ACTG1, ADORA1, ALCAM, AMIGO1, ANK1, AP3S2, APBB1, APEX1, BACE1, BASP1, BLOC1S3, BOC, BSN, CA2, CBARP, CBL, CCK, CD40, CDK5, CDK5R2, CHRM2, CNTN6, CNTNAP1, CREB1, CRTAC1, CTNNA2, CTNND1, CXADR, CYP17A1, DBN1, DCTN1, DCTN2, DHX36, DLC1, DMD, DOCK7, DPYSL3, DST, ELK3, EPB41L3, EPHA5, EPHB1, EPS8, FLRT3, FSCN1, FYCO1, GDPD5, GLDN, GLUL, GRIK3, GRIN1, HCFC1, HDAC6, HIF1A, HNRNPR, HOMER1, HSPB1, ILK, …
	GO:0006355	GO_BiologicalProcess	regulation of transcription, DNA-templated	565	2320	4103	17940	13.7704	9.04145e-07	0.00262564	[ABCA2, ABL1, ABL2, ABLIM3, ACTA2, ACTG1, ACVR1, ACVR1B, ACVRL1, ADAM8, ADGRG3, ADRA2A, AEBP1, AES, AFF4, AGO1, AGRN, AKNA, AKR1B1, AKT1, ALYREF, AMHR2, ANGPTL4, APBB1, APBB3, APC, AR, ARHGAP35, ARHGEF10L, ARHGEF2, ARID1A, ARID3A, ARID5A, ARNT, ARX, ASH1L, ASXL2, ATF6, ATF7, ATN1, ATP1B4, ATP2B4, ATP8B1, ATXN1L, ATXN7L3, AXIN1, BASP1, BAZ1A, BAZ2A, BCL9, BCOR, BEND3, BMP4, BMPER, BNC2, BOLA1, BRD…
	GO:0010720	GO_BiologicalProcess	positive regulation of cell development	124	2320	699	17940	17.7396	9.15475e-07	0.00265762	[ABL1, ABL2, AMIGO1, APBB1, APEX1, APOA1, ARHGAP35, ARHGEF2, ASH1L, BAIAP2, BMP4, C3, CAMK1D, CAPRIN1, CDH5, CDON, CNTN1, CPNE9, CRTC1, CSF1, CTNNB1, CUX1, DHX36, DLG5, DMD, DNMT3B, DOCK5, DPYSL3, DUSP26, DVL3, EIF4G1, ENC1, EPHA5, ETV5, FAM129B, FBXO31, FBXW8, FES, FGFR1, FKBP9, FN1, FOXO6, FYCO1, FYN, FZD1, FZD4, GDPD5, GIPC1, GJA1, GLI2, GOLGA4, HIF1A, ID2, IGF1, ILK, ITGA3, KDM4A, KIDINS220, …
	GO:0006725	GO_BiologicalProcess	cellular aromatic compound metabolic process	895	2320	6831	17940	13.102	9.20793e-07	0.00267214	[ABCA2, ABCG2, ABL1, ABL2, ABLIM3, ACACB, ACSF2, ACTA2, ACTG1, ACTN1, ACVR1, ACVR1B, ACVRL1, ADAM8, ADCY5, ADCY6, ADGRG3, ADM, ADRA2A, AEBP1, AES, AFF4, AFMID, AGO1, AGO4, AGRN, AHNAK, AK3, AKNA, AKR1B1, AKR1B10, AKT1, ALAD, ALDH1A1, ALDOC, ALPK3, ALYREF, AMHR2, AMPD2, ANGPTL4, ANKRD17, ANTXR1, APBB1, APBB3, APC, APEX1, AR, ARC, ARHGAP35, ARHGEF10L, ARHGEF2, ARID1A, ARID3A, ARID5A, ARNT, ARTN, AR…
	GO:0061035	GO_BiologicalProcess	regulation of cartilage development	27	2320	87	17940	31.0345	9.21693e-07	0.00267383	[ACVRL1, ADAMTS12, ADAMTS7, BMP1, BMP4, CCNA2, CDH11, CTGF, CTNNB1, CTSK, CYR61, EFEMP1, FRZB, FSTL1, GAMT, GLI2, MAF, PKDCC, POSTN, RARA, RARG, RELA, RFLNB, SMAD1, TPP1, TRPS1, ZBTB16]
	GO:0007179	GO_BiologicalProcess	transforming growth factor beta receptor signaling pathway	54	2320	238	17940	22.6891	1.01748e-06	0.00295069	[ACVR1, ACVR1B, ACVRL1, ADAM12, ADAMTSL2, AMHR2, ASPN, CAV1, CBL, CDH5, CHST11, COL1A2, CREB1, DKK3, DUSP7, EMILIN1, ENG, FBN1, FERMT1, FMOD, FURIN, GIPC1, HIPK2, HTRA1, HTRA3, ITGA3, ITGA8, LEMD3, LRRC32, LTBP1, LTBP2, MPP1, MTMR4, NCOA1, PMEPA1, PML, PXDN, PXN, SBNO2, SMAD1, SMAD2, SMAD4, SMAD6, SMAD7, SP1, SRC, STK11, STUB1, TGFB2, TGFB3, TGFBR2, THBS1, VASN, ZNF703]
	GO:0016525	GO_BiologicalProcess	negative regulation of angiogenesis	35	2320	129	17940	27.1318	1.03196e-06	0.00299165	[ADAMTS9, AGO1, ATN1, CNMD, COL4A2, COL4A3, CREB3L1, CTNNB1, DCN, E2F2, ECSCR, EMILIN1, FAM129B, HDAC5, HSPG2, KLF2, KLF4, MMRN2, NOTCH1, NPR1, PML, PPARG, SARS2, SEMA4A, SERPINF1, SPARC, SRSF5, STAB1, SULF1, TGFB2, THBS1, THBS2, VASH1, VPS51, WDR1]
	GO:0034614	GO_BiologicalProcess	cellular response to reactive oxygen species	51	2320	220	17940	23.1818	1.08014e-06	0.00313025	[ABL1, AGAP3, AKT1, ANKZF1, APEX1, AQP1, AXL, CAMKK2, CBX8, CCNA2, CD36, CLU, CYR61, DPEP1, EGFR, ERCC6L, ETS1, FLI1, FOXO1, FOXO3, GUCY1B1, HDAC6, KLF2, KLF4, KMT2A, MAPK7, MAPT, MMP3, MMP9, NCOA1, PDE8A, PDGFD, PDK2, PKD2, PSAP, PTMA, PXDN, PXN, RACK1, RELA, RHBDF2, RHOB, RPS3, SIGMAR1, SRC, STAT6, TANK, THBS1, TINAGL1, TPM1, TRAF2]
	GO:0045860	GO_BiologicalProcess	positive regulation of protein kinase activity	125	2320	709	17940	17.6305	1.10295e-06	0.00319523	[ABL1, ADAM12, ADAM8, ADORA1, ADRA2A, AKT1, APEX1, ATP2B4, AVPI1, AXIN1, BMP4, CCL19, CCL21, CCL5, CCNA2, CCNL1, CCNT1, CCNY, CCNYL1, CD40, CD81, CDC6, CDH11, CDK5, CDK5R2, CLU, CSF1, CSF1R, CSK, CSPG4, CYR61, DBF4B, DBNL, DDR2, DUSP7, DVL3, EFNA1, EGFR, ERBB2, ERN2, ERP29, FGFR1, FYN, FZD10, FZD4, GADD45A, GAMT, GJA1, HACD3, HMGB1, IGF1, IGF2, IKBKG, IL1R1, IL6R, ILK, IQGAP3, ITGA1, ITGB3, JTB, …
	GO:1901360	GO_BiologicalProcess	organic cyclic compound metabolic process	920	2320	7051	17940	13.0478	1.11035e-06	0.00321556	[ABCA2, ABCG2, ABL1, ABL2, ABLIM3, ACACB, ACSF2, ACTA2, ACTG1, ACTN1, ACVR1, ACVR1B, ACVRL1, ADAM8, ADCY5, ADCY6, ADGRG3, ADM, ADRA2A, AEBP1, AES, AFF4, AFMID, AGO1, AGO4, AGRN, AHNAK, AK3, AKNA, AKR1B1, AKR1B10, AKT1, ALAD, ALDH1A1, ALDH4A1, ALDOC, ALPK3, ALYREF, AMHR2, AMPD2, ANGPTL4, ANKRD17, ANTXR1, APBB1, APBB3, APC, APEX1, APOA1, AR, ARC, ARHGAP35, ARHGEF10L, ARHGEF2, ARID1A, ARID3A, ARID5A…
	GO:0000785	GO_CellularComponent	chromatin	123	2320	693	19025	17.7489	1.11287e-06	0.00322174	[AFF4, AKR1B1, ANKRD17, AR, ARID1A, ASXL2, BAZ1A, BAZ2A, BEND3, CBX3, CBX5, CBX8, CCNL1, CDK12, CDK4, CEBPB, CECR2, CENPA, CHEK1, CPSF6, CREB1, CREB3L1, CTNNB1, DHX9, DNMT3A, DVL3, ENC1, ERBIN, ETV3, EXOSC5, FBH1, GATA5, GATAD2A, GATAD2B, GRHPR, H1FX, H2AFV, HIC1, HIST2H2AB, HMGA1, HMGB1, HMGN3, IGFBP7, INO80B, JUND, KAT2A, KAT7, KDM4A, KLF2, KLF4, LDB1, LPAR1, MAF, MCM2, MED1, MEF2C, MEF2D, MIS1…
	GO:0098857	GO_CellularComponent	membrane microdomain	84	2320	429	19025	19.5804	1.16845e-06	0.00338151	[ADGRG1, AHNAK, ARC, ARID3A, ATP1B1, ATP2B1, ATP2B4, BACE1, CAV1, CAVIN1, CBL, CD14, CD36, CNTN1, CORO1C, COX2, CRB2, CSK, CTNNB1, CXADR, DAPK3, DLC1, DMD, DYSF, EEF2, EFNB1, EGFR, ELK3, EPHB1, FAIM2, FLOT2, FURIN, FYN, GJA1, GNAI2, GPM6B, HDAC6, HEATR6, HMOX1, HYAL2, IRS1, ITGA1, ITGB1, ITGB2, KCNMA1, KDR, KIRREL1, LAMP2, MAPT, MYO1D, MYOF, NCOA1, NOS1AP, OPRD1, P2RX1, PACSIN2, PECAM1, PI4K2A, P…
	GO:0030010	GO_BiologicalProcess	establishment of cell polarity	40	2320	158	17940	25.3165	1.18553e-06	0.00342975	[AMOTL2, ARF6, ARHGEF2, CAMSAP3, CCL19, CCL21, CDH5, CENPA, CYTH1, DCTN1, DOCK2, DOCK7, ELK3, EPHB1, FBF1, FERMT1, FLOT2, FRZB, FSCN1, FYCO1, GPSM2, GSN, JAM3, LLGL1, MAP4, MYH9, MYO18A, NDE1, NUMA1, PKD1, PTK7, RACK1, RNF41, SCRIB, SIPA1L3, SLC9A3R1, STK11, TET2, USP39, WEE1]
	GO:1901566	GO_BiologicalProcess	organonitrogen compound biosynthetic process	324	2320	2195	17940	14.7608	1.19284e-06	0.00344968	[ABCA7, ABCC5, ABHD17A, ACACB, ADCY5, ADCY6, ADM, AFMID, AGO1, AGO4, AGRN, AK3, AKR1B1, AKT1, ALAD, ALDH1A1, ALDH4A1, ALDOC, AMPD2, APBB1, APEH, APOA1, ARID1A, ARNT, ASS1, ATN1, ATP2B4, ATP5F1B, ATP5MC2, ATP6, ATP8, B3GAT1, B3GLCT, B4GALT2, B4GALT6, B4GALT7, BACE2, BCAT1, BRI3, C3, CAPRIN1, CASC3, CBFA2T3, CBX8, CCL19, CCL21, CCL5, CCNA2, CDK4, CEBPA, CEBPB, CERS2, CHPF, CHST11, CHST14, CHST15, C…
	GO:0043434	GO_BiologicalProcess	response to peptide hormone	104	2320	563	17940	18.4725	1.20942e-06	0.00349644	[ADCY5, ADCY6, ADIPOR1, ADM, AKT1, ANXA5, APC, APEX1, ARTN, ASS1, ATN1, BAIAP2, BCAR1, BTG1, C1QTNF1, CA2, CAV1, CBX8, CCNA2, CDC6, CDH11, CDK4, CISH, COL1A1, COX2, CREB1, CSK, CTGF, CTNND1, CYBA, CYP21A2, CYR61, EGR2, EIF4EBP2, ENHO, FBN1, FOXO1, FOXO3, FOXO6, FYN, GLUL, GNAI1, GNAI2, GNAS, HDAC5, HDAC7, HHIP, HSD17B10, IDE, IGF2, IGFBP5, INHBB, INPPL1, IRS1, JUND, KLF15, LEPROT, LGALS1, LHCGR, …
	GO:0000976	GO_MolecularFunction	transcription regulatory region sequence-specific DNA binding	165	2320	996	17885	16.5663	1.23767e-06	0.00357687	[AEBP1, AGO1, AKNA, AKR1B1, APC, AR, ARHGAP35, ARID3A, ARX, ASH1L, ATF6, BAZ2A, BCOR, CC2D1A, CCNY, CDKN2AIP, CEBPA, CEBPB, CEBPD, CORO7, CREB1, CREB3L1, CUX1, CXADR, DAPK3, DHX36, DHX9, DNMT3A, DPT, E2F2, EGR2, ELK3, EPHB1, ERG, ETS1, ETV3, ETV5, FGR, FLI1, FOSL2, FOXO3, GADD45A, GATA4, GATA5, GATAD2B, GLI1, GLI2, GLIS2, HDAC5, HDAC6, HIF1A, HMGA1, HNRNPU, HOXB3, IGFBP7, IRF2BP2, IRF2BPL, IRF8, …
	GO:0060560	GO_BiologicalProcess	developmental growth involved in morphogenesis	65	2320	306	17940	21.2418	1.24484e-06	0.00359633	[ABL1, ALCAM, BMP4, CDK5, CPNE9, CSF1, CTNNB1, DCX, FLRT3, FN1, FSTL1, FYCO1, GOLGA4, HDAC6, ILK, ITGB1, LGALS1, LIMK1, LMNB2, MACF1, MAPT, MED1, MUL1, NELL2, NLGN3, NOTCH1, NRP1, NRP2, PKD1, PLP2, PLXNA1, POSTN, PTK7, PTPRS, RARG, RTN4R, S1PR1, SEMA3A, SEMA3B, SEMA3C, SEMA3D, SEMA3F, SEMA3G, SEMA4A, SEMA4B, SEMA4C, SEMA4G, SEMA5B, SEMA6C, SEMA7A, SLC9A3R2, SPG11, SRF, STK11, TBX2, TET2, TGFBR2, …
	GO:0030509	GO_BiologicalProcess	BMP signaling pathway	45	2320	186	17940	24.1935	1.26178e-06	0.00364403	[ABL1, ACVR1, ACVRL1, AMHR2, BMP4, BMPER, CCNA2, CHRD, CHRDL1, CRB2, CYR61, DDX5, ENG, FBN1, FKBP8, FSTL1, FZD1, GAMT, GATA4, HIPK2, HTRA1, HTRA3, ILK, ITGA3, LEF1, LEMD3, NBL1, NEO1, NOTCH1, NUMA1, PCSK6, POSTN, RBPMS2, SBNO2, SFRP4, SLC33A1, SMAD1, SMAD2, SMAD4, SMAD6, SMAD7, SP1, SULF1, TPP1, ZFYVE16]
	GO:0050770	GO_BiologicalProcess	regulation of axonogenesis	53	2320	233	17940	22.7468	1.31037e-06	0.00378304	[ABL1, AMIGO1, ARHGAP35, CDK5, EFNA1, EPHB3, FN1, FYCO1, GOLGA4, GRIN1, ILK, LIMK1, MACF1, MAPT, METRN, MMEL1, NRP1, PAK3, PLXNA1, PLXNA2, PLXNB1, PLXNB2, PLXNC1, PLXND1, PTEN, PTPRS, RTN4R, SBNO2, SEMA3A, SEMA3B, SEMA3C, SEMA3D, SEMA3F, SEMA3G, SEMA4A, SEMA4B, SEMA4C, SEMA4G, SEMA5B, SEMA6C, SEMA7A, SLC9A3R2, SRF, SSH3, STK11, TET2, THY1, TRIM46, TWF2, USP39, VEGFA, ZEB2, ZSWIM5]
	GO:0110053	GO_BiologicalProcess	regulation of actin filament organization	70	2320	341	17940	20.5279	1.33741e-06	0.00385976	[ABL1, ALMS1, ANGPTL4, APOA1, ARAP1, ARF6, ARHGAP35, ARHGAP6, ARHGEF10L, ARPC1B, ASAP3, BAG4, BAIAP2, CCL21, CDC42EP4, CORO1B, CTGF, DLC1, ELN, EPS8, FCHSD1, FHOD1, FMNL3, FSTL1, GSN, KANK3, KANK4, KIRREL1, LIMK1, LMOD1, LPAR1, NCKAP1, NCOA3, NF2, NOX4, NRP1, PAK3, PDXP, PFN1, PTMA, PXDN, PXN, RAPGEF3, RHOBTB2, RHOC, S1PR1, SEMA4C, SERPINF2, SHANK3, SLC9A1, SORBS3, SPTB, SPTBN2, SPTBN4, SSH3, STK…
	GO:0001012	GO_MolecularFunction	RNA polymerase II regulatory region DNA binding	157	2320	939	17885	16.7199	1.35154e-06	0.00389921	[AEBP1, AGO1, AKNA, AKR1B1, APC, AR, ARHGAP35, ARID3A, ARX, ASH1L, ATF6, BCOR, CC2D1A, CDKN2AIP, CEBPA, CEBPB, CEBPD, CORO7, CREB1, CREB3L1, CUX1, CXADR, DAPK3, DHX36, DHX9, DNMT3A, DPT, E2F2, EGR2, ELK3, EPHB1, ERG, ETS1, ETV3, ETV5, FGR, FLI1, FOSL2, FOXO3, GADD45A, GATA4, GATA5, GATAD2B, GLI1, GLI2, GLIS2, HDAC5, HDAC6, HIF1A, HNRNPU, HOXB3, IGFBP7, IRF2BP2, IRF2BPL, IRF8, JUND, KCNIP3, KLF13,…
	GO:0003151	GO_BiologicalProcess	outflow tract morphogenesis	29	2320	99	17940	29.2929	1.40425e-06	0.00404986	[BMP4, CTNNB1, ELN, ENG, FZD1, FZD2, GJA5, HIF1A, ILK, MEF2C, MPP1, NELL2, NOTCH1, NR2F2, NRP1, NRP2, PLXND1, RARA, SEMA3C, SMAD4, SMAD6, SOX17, SOX18, TBX2, TBX3, TGFB2, TGFBR2, VEGFA, ZFPM1]
	GO:0000790	GO_CellularComponent	nuclear chromatin	91	2320	478	19025	19.0377	1.41484e-06	0.00407898	[AKR1B1, AR, ARID1A, ASXL2, BAZ1A, BEND3, CBX3, CBX5, CBX8, CDK12, CEBPB, CECR2, CENPA, CPSF6, CREB1, CREB3L1, CTNNB1, DHX9, DNMT3A, DVL3, ENC1, ETV3, GATA5, GATAD2A, GATAD2B, H2AFV, HIST2H2AB, HMGB1, INO80B, JUND, KAT2A, KAT7, KLF2, KLF4, LDB1, LPAR1, MEF2C, MEF2D, MPP1, MTA2, MXD1, NACC2, NCAPD3, NCOA1, NCOA3, NCOR1, NCOR2, NRIP1, PBRM1, POLR3GL, POSTN, RARA, RARG, RBBP7, RELA, REXO1, RIF1, RUV…
	GO:0034616	GO_BiologicalProcess	response to laminar fluid shear stress	11	2320	19	17940	57.8947	1.47922e-06	0.00426312	[ADAM12, ASS1, ETS1, FLI1, HEATR6, KLF2, KLF4, MAPK7, SMAD6, SMAD7, TGFB3]
	GO:0001938	GO_BiologicalProcess	positive regulation of endothelial cell proliferation	33	2320	119	17940	27.7311	1.51247e-06	0.00435743	[ACVRL1, AKT1, APLNR, ARNT, BMP4, CNTN1, CYBA, DYSF, EGFL7, EMC10, F3, FGFR1, FLT4, HIF1A, HMGB1, HMOX1, ITGB3, JCAD, KDR, MYDGF, NELL2, NRP1, NRP2, PKD1, PKD2, PLCG1, SEMA4C, SP1, STAT3, STAT5B, TINAGL1, VASH2, VEGFA]
	KEGG:04350	KEGG	TGF-beta signaling pathway	26	2320	84	7454	30.9524	1.54263e-06	0.00444277	[ACVR1, ACVR1B, AMHR2, BMP4, CHRD, DCN, FST, ID2, ID3, ID4, INHBB, LTBP1, NBL1, RPS6KB2, SMAD1, SMAD2, SMAD4, SMAD6, SMAD7, SP1, TFDP1, TGFB2, TGFB3, TGFBR2, THBS1, ZFYVE16]
	GO:0034446	GO_BiologicalProcess	substrate adhesion-dependent cell spreading	31	2320	110	17940	28.1818	1.54867e-06	0.00445863	[ABL1, ANTXR1, APOA1, AXL, CORO1C, DOCK5, EFNA1, EPHB3, FBLN1, FN1, FZD4, FZD7, ILK, ITGA8, ITGAV, ITGB3, LAMA5, LMNB2, MERTK, NCOA1, NCOA3, NRP1, POSTN, RADIL, RCC2, SRC, SRGAP3, TRIOBP, TYRO3, UNC13D, VAMP3]
	GO:0045995	GO_BiologicalProcess	regulation of embryonic development	41	2320	164	17940	25	1.59062e-06	0.00457622	[AKR1B1, APOA1, AR, BMP4, CNOT6, COL5A1, COL5A2, CRB2, CTNNB1, DHX36, DVL3, EHMT1, FAM129B, FGFR1, FRZB, FSTL1, FZD1, FZD2, FZD7, IGF1, IL1R1, KLF4, LAMA2, LAMA5, LFNG, MAPK7, NOTCH1, NPHP3, PHLDB1, PRKACB, PTK7, RACK1, SEPT7, SOX17, SULF1, TBX2, TET2, WNK1, WNT2B, WNT4, ZBTB7C]
	GO:0032102	GO_BiologicalProcess	negative regulation of response to external stimulus	79	2320	399	17940	19.7995	1.59011e-06	0.00457633	[ADORA1, ANXA5, APOA1, ASH1L, BACE1, C1QTNF1, CACNB3, CACTIN, CCK, CCL2, CD200R1, CD34, CDH11, CDH5, CERS2, CHD8, CORO1B, CTNNA2, DUSP12, ETS1, FAM19A3, FLI1, FNDC4, GAMT, GRIN1, HTRA1, KLF4, KRT1, MAPK7, MUL1, NBL1, NLRP12, NOTCH1, NRP1, OCRL, PBK, PCBP2, PDGFA, PLXNA1, PNPLA6, PPARG, PPP4C, PROS1, PSMB4, PTEN, PTPRS, RBM14, RIPK2, RNF26, RTN4R, SEMA3A, SEMA3B, SEMA3C, SEMA3D, SEMA3F, SEMA3G, SE…
	GO:0048843	GO_BiologicalProcess	negative regulation of axon extension involved in axon guidance	14	2320	30	17940	46.6667	1.72484e-06	0.00496063	[NRP1, SEMA3A, SEMA3B, SEMA3C, SEMA3D, SEMA3F, SEMA3G, SEMA4A, SEMA4B, SEMA4C, SEMA4G, SEMA5B, SEMA6C, SEMA7A]
	GO:0031099	GO_BiologicalProcess	regeneration	55	2320	248	17940	22.1774	1.74061e-06	0.00500424	[ADAM15, ADM, APOA1, ATN1, AXL, BAK1, BCL9, BMP1, CCNA2, CDK4, CEBPB, CERS2, CYR61, DMD, DYSF, EGFR, FKBP9, FPGS, FZD7, GLI1, GSN, HMOX1, IGF1, IHH, JAM3, KLF4, LCP1, LMNB2, MAP4K4, MED1, NACA, NOTCH1, OCRL, PKD1, PLXNA1, POSTN, PPARG, PRRX1, PTEN, PTPRF, PTPRS, RHBDF2, RPS15, RTN4R, SCARF1, SELENON, SLC12A9, SRSF5, TARBP2, TGFBR2, THY1, TNC, TSPO, TYMS, VTN]
	GO:0048878	GO_BiologicalProcess	chemical homeostasis	219	2320	1401	17940	15.6317	1.75765e-06	0.00505148	[ABCA2, ABCG2, ABL1, ABL2, ADCY5, ADCY6, ADIPOR1, ADM, ADORA1, ADRA2A, AKR1B1, AKT1, ANGPTL4, ANXA5, APEX1, APLNR, APOA1, AQP1, ARC, ATP13A1, ATP13A2, ATP13A3, ATP1B1, ATP2A3, ATP2B1, ATP2B4, ATP5F1B, ATP7B, BAK1, BAX, BMP1, C1QTNF1, C3, CA2, CACNA2D1, CACNB3, CAV1, CCK, CCL19, CCL21, CCL5, CD200R1, CD36, CD40, CDH11, CDK5, CEBPA, CHMP1B, CLIC2, CLN6, CLU, CMKLR1, CNNM4, CNOT6, CRTC2, CTSB, CTSH,…
	GO:0045121	GO_CellularComponent	membrane raft	83	2320	428	19025	19.3925	1.75839e-06	0.00505186	[ADGRG1, AHNAK, ARC, ARID3A, ATP1B1, ATP2B1, ATP2B4, BACE1, CAV1, CAVIN1, CBL, CD14, CD36, CNTN1, CORO1C, COX2, CRB2, CSK, CTNNB1, CXADR, DAPK3, DLC1, DMD, EEF2, EFNB1, EGFR, ELK3, EPHB1, FAIM2, FLOT2, FURIN, FYN, GJA1, GNAI2, GPM6B, HDAC6, HEATR6, HMOX1, HYAL2, IRS1, ITGA1, ITGB1, ITGB2, KCNMA1, KDR, KIRREL1, LAMP2, MAPT, MYO1D, MYOF, NCOA1, NOS1AP, OPRD1, P2RX1, PACSIN2, PECAM1, PI4K2A, PLP2, P…
	GO:0014909	GO_BiologicalProcess	smooth muscle cell migration	29	2320	100	17940	29	1.76164e-06	0.00505944	[ADAMTS1, APEX1, CCL5, CORO1B, DOCK5, DOCK7, IGF1, IGFBP5, ILK, ITGA2, ITGB3, LPAR1, LRP1, MEF2C, NCOA1, NOX4, NRP1, P2RY6, PDGFA, PDGFD, PDGFRB, PLXNA1, POSTN, PTMA, RHBDF2, SRC, TPM1, VTN, ZBTB7C]
	GO:0090066	GO_BiologicalProcess	regulation of anatomical structure size	113	2320	631	17940	17.9081	1.78144e-06	0.00511451	[ABL1, ACTA2, ADCY6, ADM, ADORA1, ADRA2A, AKT1, ANGPTL4, AQP1, ARF6, ARHGAP35, ARPC1B, ATP13A2, BAG4, BAIAP2, C3, CAV1, CCL21, CDC42EP4, CDH11, CDK4, CDK5, CORO1B, COX2, CREB1, CSRP1, CYP21A2, DEPTOR, DOCK5, ECE1, EDNRA, EGFR, ELN, EPS8, FCHSD1, FMNL3, FN1, FYCO1, GJA5, GOLGA4, GRIP2, GSN, GUCY1A1, HMOX1, ILK, IQGAP3, ITGA1, KANK3, KANK4, KCNMA1, KCNMB1, KIRREL1, LIMK1, LMOD1, MACF1, MAPT, MTNR1B…
	GO:0098589	GO_CellularComponent	membrane region	85	2320	442	19025	19.2308	1.80665e-06	0.00518509	[ADGRG1, AHNAK, ARC, ARID3A, ATP1B1, ATP2B1, ATP2B4, BACE1, BICD2, CAV1, CAVIN1, CBL, CD14, CD36, CNTN1, CORO1C, COX2, CRB2, CSK, CTNNB1, CXADR, DAPK3, DLC1, DMD, DYSF, EEF2, EFNB1, EGFR, ELK3, EPHB1, FAIM2, FLOT2, FURIN, FYN, GJA1, GNAI2, GPM6B, HDAC6, HEATR6, HMOX1, HYAL2, IRS1, ITGA1, ITGB1, ITGB2, KCNMA1, KDR, KIRREL1, LAMP2, MAPT, MYO1D, MYOF, NCOA1, NOS1AP, OPRD1, P2RX1, PACSIN2, PECAM1, PI…
	GO:0051050	GO_BiologicalProcess	positive regulation of transport	196	2320	1229	17940	15.9479	1.9216e-06	0.00551306	[ABCA7, ABL1, ABLIM3, ADAM12, ADAM8, ADORA1, ADRA2A, AKT1, AMIGO1, APBB1, APC, APEX1, APLNR, AQP1, ARC, ATN1, ATP13A2, ATP1B1, AXL, BAK1, BAX, C1QTNF1, C3, CA2, CACNA1H, CACNA2D1, CACNB3, CADM1, CAMK1D, CAV1, CBL, CCK, CCL19, CCL2, CCL21, CCL5, CCM2, CD14, CD34, CD36, CDH11, CDK5, CDK5R2, CEBPB, CHIA, CLEC5A, CLU, CNKSR1, CNTN1, COX2, CPSF6, CREB1, CSF1R, CTSS, CYBA, DHX36, DHX9, DLC1, DMD, DOCK2…
	GO:0003713	GO_MolecularFunction	transcription coactivator activity	88	2320	461	17885	19.0889	1.92397e-06	0.00551794	[ABL2, ACTG1, ACTN1, ALPK3, APC, APEX1, ARID1A, ARNT, ATF6, ATXN7L3, BCL9, CBFB, CEBPA, CTNNB1, CXADR, DHX9, DTX1, FAM129B, FGR, FHL2, FHL5, GATA4, GLMP, HCFC1, HIPK2, HMGA1, HYAL2, JUND, KAT2A, KDM5A, KMT2D, LPAR1, MAML1, MED1, MED14, MED16, MED24, MED30, MPP1, MPRIP, MTA2, NACA, NCOA1, NCOA3, NFKB2, NR2F2, NR5A1, NRIP1, PHF2, PKD1, PML, PPARG, PPRC1, PRKCB, PRRX1, RAP2C, RARA, RARG, RBM14, RBPM…
	GO:0090288	GO_BiologicalProcess	negative regulation of cellular response to growth factor stimulus	44	2320	183	17940	24.0437	1.92672e-06	0.0055239	[ABL1, ADAMTS12, ADAMTSL2, ADGRA2, ASPN, ATN1, BMPER, CAV1, CHRD, CHRDL1, CHST11, CREB3L1, DCN, EMILIN1, FAM129B, FBN1, FSTL1, FZD1, GAMT, HIPK2, HTRA1, HTRA3, LEMD3, LTBP1, MMRN2, MTMR4, NBL1, NOTCH1, PMEPA1, RBPMS2, SBNO2, SMAD2, SMAD6, SMAD7, SP1, SRSF5, STUB1, SULF1, TGFB3, TGFBR2, THBS1, VASN, WDR1, WNT4]
	GO:0044433	GO_CellularComponent	cytoplasmic vesicle part	277	2320	1842	19025	15.038	1.98292e-06	0.00568306	[A2M, ABCA2, ABCA3, ABCA5, ABCA7, ABHD17A, ACTN1, ADAM8, ADGRG3, ALAD, ALDH1A1, ALDOC, ANTXR1, ANTXR2, AP1B1, AP3S2, AP4B1, APC, APEH, APOA1, ARC, ARF6, ARHGAP1, ARHGAP45, ARL8A, ATN1, ATP13A2, ATP8B3, BACE1, BMP1, BPI, BRD4, BRI3, C1QTNF1, C3, CACNB1, CAMK2G, CAP1, CAV1, CBARP, CD14, CD164, CD36, CD93, CFD, CHMP1A, CHMP1B, CHRM2, CKAP4, CLCN5, CLEC3B, CLEC5A, CLP1, CLTB, CLU, CNN2, COLEC12, COPA…
	KEGG:05212	KEGG	Pancreatic cancer	24	2320	75	7454	32	1.99089e-06	0.0057039	[AKT1, ARHGEF6, BAK1, BAX, CASP9, CDK4, CDK6, E2F2, EGFR, ERBB2, GADD45A, IKBKG, JAK1, PIK3R2, RALGDS, RELA, RPS6KB2, SMAD2, SMAD4, STAT3, TGFB2, TGFB3, TGFBR2, VEGFA]
	GO:0044437	GO_CellularComponent	vacuolar part	122	2320	694	19025	17.5792	2.09584e-06	0.00600247	[ABCA2, ABCA5, ACP2, AGRN, AHNAK, AP1B1, ARHGAP45, ARL8A, ATG9B, ATP13A2, ATRAID, BMP1, BPI, BRD4, BRI3, C3, CACNB1, CAP1, CD164, CKAP4, CLCN5, CLCN7, CLU, COL6A1, CROCC, CSPG4, CSPG5, CTSA, CTSB, CTSC, CTSH, CTSK, CTSS, CYB561A3, CYR61, DCN, DDOST, DIRC2, DRAM1, ECE1, EGFL7, FAM160A2, FMOD, FTL, GAA, GJA1, GLMP, GM2A, GNA11, GNAI1, GNAO1, GNS, GPC4, GPC6, GRN, HEBP2, HEXA, HEXB, HLA-DRA, HSPG2, …
	GO:0043010	GO_BiologicalProcess	camera-type eye development	76	2320	382	17940	19.8953	2.12661e-06	0.00608848	[ACVRL1, ALDH1A2, ARHGAP35, ARID1A, ATP2B1, ATP2B4, B9D1, BAK1, BAX, BMP4, CASP2, CD36, CDK4, CDON, COL4A1, COL8A1, COL8A2, CTNNB1, DCX, DIO3, EFEMP1, EGFR, ELK3, EPHB1, FAT1, FBN1, FKBP8, FRZB, FZD4, HIF1A, HIPK1, HIPK2, IHH, KLF4, LAMC3, LMNB2, MAF, MED1, MERTK, MITF, MTERF4, MTNR1B, MYH10, NECTIN1, NES, NF2, NPHP4, NR2F2, NRP1, PDGFRB, PKD1, PLXNB2, RARA, RARG, RCN1, RHOJ, RIT1, RRM1, RXRA, SB…
	GO:0071711	GO_BiologicalProcess	basement membrane organization	12	2320	23	17940	52.1739	2.16367e-06	0.00619242	[COL4A1, CTSS, FERMT1, FLRT2, ITGB1, LAMC2, MMP11, NID1, NID2, PHLDB1, RAMP2, RIC8A]
	GO:0042476	GO_BiologicalProcess	odontogenesis	38	2320	150	17940	25.3333	2.19693e-06	0.00628543	[ADAMTS5, ADM, ALPL, ANKRD11, AQP1, ASPN, BAX, BCOR, BMP4, CA2, CD34, CNNM4, COL1A1, COL1A2, CSF1, CSF3R, CTNNB1, FAM20C, FOXO1, GLI2, GNAO1, HTRA1, ID3, LAMA5, LEF1, NECTIN1, NF2, NFIC, NR2F2, POSTN, RIT1, SMO, STIM1, TGFB2, TGFB3, TNC, WNT10A, WNT6]
	GO:0007596	GO_BiologicalProcess	blood coagulation	82	2320	423	17940	19.3853	2.20091e-06	0.00629461	[A2M, ACTG1, ADAMTS13, ADRA2A, AK3, ANXA5, AXL, BLOC1S3, BMP1, C1QTNF1, CAV1, CBX5, CD34, CD36, CD40, CNTN1, COL1A1, COL1A2, CSRP1, DOCK9, ENTPD1, ENTPD2, F3, F5, FBLN1, FYN, GATA4, GATA5, GGCX, GNA11, GNAS, HPS4, HSPB1, ILK, ITGA2, ITGB3, ITPR2, ITPR3, KRT1, MAFF, MED14, MERTK, MICAL1, MMRN1, MYH9, MYL9, NCOA1, P2RX1, P2RY1, PDGFA, PEAR1, PIK3R6, PPP4C, PRCP, PRKACB, PRKAR1B, PRKCB, PROS1, PTPN1…
	GO:0032103	GO_BiologicalProcess	positive regulation of response to external stimulus	76	2320	383	17940	19.8433	2.20957e-06	0.00631716	[ADAM8, ANKRD17, ARTN, C3, CAMK1D, CCL19, CCL21, CCL5, CCM2, CDK19, CEBPA, CISH, CMKLR1, CNOT6, CNTN1, COX2, CSF1, CUL9, CYBA, DHX9, DYSF, EGFR, ETS1, F3, FAM19A3, FGFR1, FKBP9, FLI1, HMGB1, HSPB1, HYAL2, IL17RC, IL1RL1, IL6R, ITGA2, ITGB2, KDR, LCP1, LPAR1, LY86, MXD3, NLRP12, NRBP1, NRP1, OSMR, PDE2A, PDGFD, PDGFRB, PKD1, PKD2, PLP2, PTGS2, PUM1, RARRES2, RIPK2, S1PR1, SASH1, SCARF1, SEMA4C, SE…
	GO:0005587	GO_CellularComponent	collagen type IV trimer	6	2320	6	19025	100	2.35501e-06	0.00673062	[COL4A1, COL4A2, COL4A3, COL4A4, COL4A5, COL4A6]
	GO:0035051	GO_BiologicalProcess	cardiocyte differentiation	47	2320	203	17940	23.1527	2.42988e-06	0.00694216	[ACVR1, ALPK3, ARID1A, BMP4, C3, CXADR, DHX36, EGFR, FHL2, FMNL3, FZD7, G6PD, GAMT, GATA4, HNRNPU, IGF1, ITGB1, KAT2A, LMNA, MAML1, MARCKSL1, MEF2C, MUC2, MYH10, MYH11, MYL9, MYLK, NOTCH1, NOX4, NR2F2, OBSL1, PDGFRB, RARA, RPL9, RXRA, SEMA3C, SGCB, SLC8A1, SLC9A1, SMAD4, SOX17, SOX18, SRF, TBX2, TBX3, TGFB2, VEGFA]
	GO:0031090	GO_CellularComponent	organelle membrane	484	2320	3479	19025	13.912	2.5272e-06	0.00721769	[AAAS, ABCA2, ABCA3, ABCA5, ABCA7, ABCB8, ABCG2, ABHD17A, ABL1, ACACB, ACP2, ADAM8, ADGRG3, AHNAK, AKR1B10, ANAPC1, ANKRD17, ANKZF1, ANTXR1, ANTXR2, AP1B1, AP3S2, AP4B1, APEH, APH1A, AQP1, ARAP1, ARC, ARF3, ARF6, ARFIP2, ARHGAP1, ARID1A, ARL8A, ARNT, ASPH, ASS1, ATF6, ATG9B, ATN1, ATP13A2, ATP1B4, ATP2A3, ATP5F1B, ATP5MC2, ATP6, ATP7B, ATP8, ATP8B3, ATRAID, B3GAT1, B4GALT2, B4GALT6, B4GALT7, BACE…
	GO:0019199	GO_MolecularFunction	transmembrane receptor protein kinase activity	30	2320	107	17885	28.0374	2.54998e-06	0.00728019	[ACVR1, ACVR1B, ACVRL1, AMHR2, AXL, CSF1R, DDR2, EFEMP1, EGFR, ELK3, EPHA5, EPHB1, EPHB3, ERBB2, FGFR1, FGFR3, FGFRL1, FLT4, KDR, KRT1, LTBP1, MERTK, MST1R, NELL2, NRP1, NRP2, PDGFRB, TGFBR2, TPM3, TYRO3]
	GO:0014032	GO_BiologicalProcess	neural crest cell development	30	2320	107	17940	28.0374	2.54998e-06	0.00728019	[ACVR1, ALDH1A2, BMP4, CORO1C, EDNRA, EFNB1, HIF1A, IGF1, LAMA5, NELL2, NR2F2, NRP1, NRP2, RAB11FIP3, SEMA3A, SEMA3B, SEMA3C, SEMA3D, SEMA3F, SEMA3G, SEMA4A, SEMA4B, SEMA4C, SEMA4G, SEMA5B, SEMA6C, SEMA7A, SLC9A3R2, SMO, ZEB2]
	GO:0003158	GO_BiologicalProcess	endothelium development	36	2320	138	17940	26.087	2.55891e-06	0.00730314	[ACVR1, ACVRL1, ADAMTS12, BMP4, BTG1, CCM2, CD34, CDH5, COL18A1, COL4A4, CTNNB1, DMD, ENG, GJA5, INTS3, KDR, LAMA5, NOTCH1, NR2F2, NRP1, PDE2A, PECAM1, PKD2, PTPRS, RAP2C, RAPGEF3, RHOB, S1PR1, S1PR2, S1PR3, SMAD4, SOX17, SOX18, STC1, TNFRSF1A, VEZF1]
	KEGG:04611	KEGG	Platelet activation	33	2320	123	7454	26.8293	2.66959e-06	0.00761634	[ACTG1, ADCY5, ADCY6, AKT1, ARHGAP35, ARHGEF1, COL1A1, COL1A2, FYN, GNAI1, GNAI2, GNAS, GUCY1A1, GUCY1A2, GUCY1B1, ITGA2, ITGB1, ITGB3, ITPR2, ITPR3, MYLK, P2RX1, P2RY1, PIK3R2, PIK3R6, PPP1CA, PPP1R12A, PRKACB, PTGS1, SRC, STIM1, TLN1, VWF]
	GO:0051726	GO_BiologicalProcess	regulation of cell cycle	230	2320	1489	17940	15.4466	2.70907e-06	0.00772627	[ABL1, ACP2, ACVR1, ADAMTS1, AES, ALMS1, ANAPC1, ANAPC5, ANKRD17, ANTXR1, APBB1, APC, APEX1, ARID3A, ARTN, ASH1L, ATN1, ATP2B4, BABAM2, BAK1, BAX, BMP4, BOP1, BRD4, BTC, BTG1, CASP2, CBX3, CBX5, CBX8, CCL2, CCNA2, CCNL1, CCNT1, CCNY, CCNYL1, CDC42EP4, CDC6, CDH11, CDK12, CDK18, CDK19, CDK4, CDK5, CDK5R2, CDK6, CDKN2C, CDT1, CEBPA, CEP164, CERS2, CHEK1, CHMP1A, CHMP1B, CHTOP, CLP1, CNKSR1, CNOT6, …
	GO:0003231	GO_BiologicalProcess	cardiac ventricle development	40	2320	162	17940	24.6914	2.72199e-06	0.0077604	[ACVR1, BMP4, CCNA2, COL11A1, CPE, CYR61, DSP, EGLN1, ENG, FGFRL1, FZD1, FZD2, GATA4, GJA5, HIF1A, ID2, LTBP1, MED1, MEF2C, MPP1, MYL9, NACA, NOTCH1, PKD1, PTK7, PTMA, RXRA, SEMA3C, SMAD4, SMAD6, SMAD7, SOX4, SP1, STRA6, TBX3, TGFB2, TGFBR2, TPM1, TPP1, ZFPM1]
	GO:0097305	GO_BiologicalProcess	response to alcohol	65	2320	314	17940	20.7006	2.7444e-06	0.00782153	[ABCA2, ADAM15, ADCY5, ADCY6, AKT1, ALAD, APC, ATP2B1, BAK1, CBL, CCL19, CCL21, CD14, CDH11, CDK4, CTNNB1, CYBA, CYP7A1, DNMT3A, EEF2, EPHA5, EPS8, FECH, FOXO3, FSTL1, FYN, G6PD, GNAI1, GNAS, GRIN1, GSN, HEATR6, IGFBP7, ITPR2, KCNMB1, KLF2, KLF4, KLF9, LARP1, MAOB, MED1, ND4, OGG1, OSBPL7, P2RY6, PKD1, PPARG, PPOX, PPP1R9B, PRKAA2, PTEN, RARA, RBM14, SETDB1, SFPQ, SLC12A9, SMAD2, SMO, SPARC, SPI1…
	GO:0007599	GO_BiologicalProcess	hemostasis	83	2320	432	17940	19.213	2.80849e-06	0.00800139	[A2M, ACTG1, ADAMTS13, ADRA2A, AK3, ANXA5, AXL, BLOC1S3, BMP1, C1QTNF1, CAV1, CBX5, CD34, CD36, CD40, CNTN1, COL1A1, COL1A2, CSRP1, DOCK9, ENTPD1, ENTPD2, F3, F5, FBLN1, FLI1, FYN, GATA4, GATA5, GGCX, GNA11, GNAS, HPS4, HSPB1, ILK, ITGA2, ITGB3, ITPR2, ITPR3, KRT1, MAFF, MED14, MERTK, MICAL1, MMRN1, MYH9, MYL9, NCOA1, P2RX1, P2RY1, PDGFA, PEAR1, PIK3R6, PPP4C, PRCP, PRKACB, PRKAR1B, PRKCB, PROS1,…
	KEGG:04550	KEGG	Signaling pathways regulating pluripotency of stem cells	36	2320	139	7454	25.8993	2.82521e-06	0.00804619	[ACVR1, ACVR1B, AKT1, APC, AXIN1, BMP4, CTNNB1, DVL3, FGFR1, FGFR3, FZD1, FZD10, FZD2, FZD4, FZD7, ID2, ID3, ID4, IGF1, INHBB, JAK1, KLF4, MAP2K2, PIK3R2, RIF1, SETDB1, SMAD1, SMAD2, SMAD4, STAT3, TBX3, TCF3, WNT10A, WNT2B, WNT4, WNT6]
	GO:0016772	GO_MolecularFunction	transferase activity, transferring phosphorus-containing groups	197	2320	1246	17885	15.8106	2.87018e-06	0.00817141	[AATK, ABL1, ABL2, ACVR1, ACVR1B, ACVRL1, ADCK1, ADCK2, AK3, AKT1, ALPK3, AMHR2, ANTXR1, ARL4C, AXL, BRD4, BTC, CAMK1D, CAMK2G, CAMKK2, CCL2, CCL5, CCNA2, CCNT1, CDC42BPB, CDK12, CDK18, CDK19, CDK4, CDK5, CDK6, CHEK1, CHTOP, CLK3, CLP1, CNKSR1, COLEC12, CSF1R, CSF2RB, CSK, CSNK1A1, CUX1, CYR61, DAPK3, DDR2, DSTYK, EFEMP1, EFNB1, EGFR, ELK3, EPHA5, EPHB1, EPHB3, ERBB2, ERG, ERN2, ERVK-8, FAM20C, F…
	GO:0044448	GO_CellularComponent	cell cortex part	49	2320	216	19025	22.6852	2.8841e-06	0.00820814	[ASPH, BRD4, BSN, CAP1, CLTB, CTNNA2, CTNNB1, CTNND1, DBN1, DCTN1, DLC1, FLOT2, FN1, GNAI1, GPSM2, GSN, GUCY1B1, GYPC, HIP1, KRT19, LASP1, LLGL1, MPP1, MYH9, NF2, NUMA1, PHLDB1, PKD2, PPP1R9B, PRG4, RAPGEF3, SEPT11, SEPT5, SEPT7, SEPT9, SHROOM3, SHROOM4, SLC2A1, SLC4A1, SPTB, SPTBN2, SPTBN4, STIM1, TIGD5, TNFAIP2, TPM4, WASF2, WDR1, WIPF2]
	KEGG:05215	KEGG	Prostate cancer	28	2320	97	7454	28.866	2.91882e-06	0.00830406	[AKT1, AR, CASP9, CREB1, CREB3L1, CTNNB1, E2F2, EGFR, ERBB2, ERG, ETV5, FGFR1, FOXO1, IGF1, IKBKG, LEF1, MAP2K2, MMP3, MMP9, PDGFA, PDGFD, PDGFRB, PIK3R2, PTEN, RELA, SPINT1, SRD5A2, TCF7L1]
	GO:0043034	GO_CellularComponent	costamere	11	2320	20	19025	55	2.94303e-06	0.00836996	[AHNAK, DMD, FLNC, FYN, HOMER1, ILK, KRT19, KRT8, PGM5, PLEC, VCL]
	GO:0030517	GO_BiologicalProcess	negative regulation of axon extension	18	2320	48	17940	37.5	2.95966e-06	0.00841432	[CDK5, NRP1, PTPRS, RTN4R, SEMA3A, SEMA3B, SEMA3C, SEMA3D, SEMA3F, SEMA3G, SEMA4A, SEMA4B, SEMA4C, SEMA4G, SEMA5B, SEMA6C, SEMA7A, TRIM46]
	GO:0005764	GO_CellularComponent	lysosome	141	2320	834	19025	16.9065	2.98344e-06	0.00847894	[ABCA2, ABCA5, ACP2, ADAM8, AGRN, AHNAK, AKR1B1, AKR1B10, AP1B1, APEX1, ARHGAP45, ARL8A, ASS1, ATN1, ATP13A2, ATRAID, BMP1, BPI, BRD4, BRI3, C3, CACNB1, CAP1, CBL, CD164, CD34, CKAP4, CLCN5, CLCN7, CLU, COL6A1, CSPG4, CSPG5, CTSA, CTSB, CTSC, CTSH, CTSK, CTSS, CYB561A3, CYR61, DCN, DDOST, DIRC2, DRAM1, ECE1, EGFL7, FAM160A2, FMOD, FTL, FYCO1, GAA, GJA1, GLMP, GM2A, GNA11, GNAI1, GNAO1, GNS, GPC4,…
	GO:1901343	GO_BiologicalProcess	negative regulation of vasculature development	37	2320	146	17940	25.3425	3.00158e-06	0.00852749	[ADAMTS9, AGO1, ATN1, BMP4, CNMD, COL4A2, COL4A3, CREB3L1, CTNNB1, DCN, E2F2, ECSCR, EMILIN1, FAM129B, HDAC5, HSPG2, KLF2, KLF4, MMRN2, NOTCH1, NPR1, PML, PPARG, SARS2, SEMA4A, SERPINF1, SPARC, SRSF5, STAB1, SULF1, TGFB2, THBS1, THBS2, VASH1, VPS51, WDR1, WNT4]
	GO:0090101	GO_BiologicalProcess	negative regulation of transmembrane receptor protein serine/threonine kinase signaling pathway	37	2320	146	17940	25.3425	3.00158e-06	0.00852749	[ABL1, ACVR1, ADAMTSL2, ASPN, BMPER, CAV1, CHRD, CHRDL1, CHST11, DACT2, EMILIN1, FBN1, FST, FSTL1, FZD1, GAMT, HIPK2, HTRA1, HTRA3, LEMD3, LTBP1, MTMR4, NBL1, NOTCH1, PLXNA1, PMEPA1, RBPMS2, SBNO2, SMAD2, SMAD6, SMAD7, SP1, STUB1, TGFB3, TGFBR2, VASN, WDR1]
	GO:0000323	GO_CellularComponent	lytic vacuole	141	2320	835	19025	16.8862	3.03053e-06	0.00860671	[ABCA2, ABCA5, ACP2, ADAM8, AGRN, AHNAK, AKR1B1, AKR1B10, AP1B1, APEX1, ARHGAP45, ARL8A, ASS1, ATN1, ATP13A2, ATRAID, BMP1, BPI, BRD4, BRI3, C3, CACNB1, CAP1, CBL, CD164, CD34, CKAP4, CLCN5, CLCN7, CLU, COL6A1, CSPG4, CSPG5, CTSA, CTSB, CTSC, CTSH, CTSK, CTSS, CYB561A3, CYR61, DCN, DDOST, DIRC2, DRAM1, ECE1, EGFL7, FAM160A2, FMOD, FTL, FYCO1, GAA, GJA1, GLMP, GM2A, GNA11, GNAI1, GNAO1, GNS, GPC4,…
	GO:0097306	GO_BiologicalProcess	cellular response to alcohol	31	2320	111	17940	27.9279	3.08417e-06	0.00875595	[ADAM15, ADCY5, ADCY6, AKT1, APC, ATP2B1, CDK4, CTNNB1, CYP7A1, DNMT3A, EPHA5, FOXO3, FSTL1, GNAI1, GNAS, HEATR6, ITPR2, KCNMB1, KLF2, KLF4, KLF9, LARP1, OSBPL7, P2RY6, PPARG, PRKAA2, PTEN, RBM14, SMO, SPI1, TNC]
	GO:0048864	GO_BiologicalProcess	stem cell development	31	2320	111	17940	27.9279	3.08417e-06	0.00875595	[ACVR1, ALDH1A2, BMP4, CORO1C, EDNRA, EFNB1, HIF1A, IGF1, LAMA5, NELL2, NR2F2, NRP1, NRP2, RAB11FIP3, SEMA3A, SEMA3B, SEMA3C, SEMA3D, SEMA3F, SEMA3G, SEMA4A, SEMA4B, SEMA4C, SEMA4G, SEMA5B, SEMA6C, SEMA7A, SETD2, SLC9A3R2, SMO, ZEB2]
	GO:1903670	GO_BiologicalProcess	regulation of sprouting angiogenesis	26	2320	87	17940	29.8851	3.21436e-06	0.00912234	[ABL1, ADAMTS9, APLNR, BMPER, COX2, CREB3L1, E2F2, HDAC5, HDAC7, HMGB1, HMOX1, JAK1, JCAD, JMJD8, KDR, KLF2, KLF4, MAP3K3, MMRN2, NOTCH1, NRP1, PTGS2, RHOJ, SMAD1, THBS1, VEGFA]
	GO:0003281	GO_BiologicalProcess	ventricular septum development	26	2320	87	17940	29.8851	3.21436e-06	0.00912234	[ACVR1, BMP4, CCNA2, CYR61, EGLN1, FGFRL1, FZD1, FZD2, GATA4, GJA5, ID2, LTBP1, MPP1, NOTCH1, PTK7, SMAD4, SMAD6, SMAD7, SOX4, SP1, STRA6, TBX3, TGFB2, TGFBR2, TPP1, ZFPM1]
	GO:0019955	GO_MolecularFunction	cytokine binding	39	2320	157	17885	24.8408	3.41997e-06	0.00970244	[A2M, ACVR1, ACVRL1, CD36, CHRD, CNOT6, CNTFR, CSF1R, CSF3R, ENG, FZD4, GAMT, GYPC, HMGB1, HYAL2, IL13RA2, IL1R1, IL6R, ITGAV, ITGB1, ITGB3, LEPROT, LRRC32, LTBP1, LTBP2, NBL1, NELL2, NRP1, NRP2, OSMR, PLP2, PLPPR3, PXDN, TGFB3, TGFBR2, THBS1, TNFRSF11A, TNFRSF1A, VASN]
	GO:0000977	GO_MolecularFunction	RNA polymerase II regulatory region sequence-specific DNA binding	154	2320	931	17885	16.5414	3.4678e-06	0.00983468	[AEBP1, AGO1, AKNA, AKR1B1, APC, AR, ARHGAP35, ARID3A, ARX, ASH1L, ATF6, BCOR, CC2D1A, CDKN2AIP, CEBPA, CEBPB, CEBPD, CORO7, CREB1, CREB3L1, CUX1, CXADR, DAPK3, DHX36, DHX9, DNMT3A, DPT, E2F2, EGR2, ELK3, EPHB1, ERG, ETS1, ETV3, ETV5, FGR, FLI1, FOSL2, FOXO3, GADD45A, GATA4, GATA5, GATAD2B, GLI1, GLI2, GLIS2, HDAC5, HDAC6, HIF1A, HNRNPU, HOXB3, IGFBP7, IRF2BP2, IRF2BPL, IRF8, JUND, KCNIP3, KLF13,…
	GO:0090575	GO_CellularComponent	RNA polymerase II transcription factor complex	48	2320	211	19025	22.7488	3.58783e-06	0.0101715	[APC, ARNT, ASH1L, BCL9, CBFB, CEBPA, CEBPB, CREB1, CTNNB1, CXADR, E2F2, GATA4, HIF1A, HIPK2, HMGA1, HNRNPU, HYAL2, IGFBP7, JUND, KAT2A, LDB1, LEF1, MED14, MXD3, NONO, NR5A1, PBX1, PPARG, RARA, RARG, REEP5, RUNX1, RXRA, SFPQ, SMAD2, SMAD4, STAT3, TADA3, TAF9B, TBPL1, TCF3, TCF7L1, TFDP1, THRA, TLE1, TLE3, TRIM28, TRRAP]
	GO:0045926	GO_BiologicalProcess	negative regulation of growth	70	2320	348	17940	20.1149	3.77448e-06	0.0106969	[ACVR1B, ACVRL1, ADAM15, ADIPOR1, APBB1, BMP4, BTG1, CD36, CDK5, CDKN2AIP, CDKN2C, CXADR, DNAJB2, FGFR3, FRZB, FSTL1, G6PD, GAMT, GJA1, GNAS, HIF1A, HYAL2, IGFBP5, IRF8, LGALS1, MTNR1B, MUL1, MYL9, NAIF1, NOTCH1, NPR1, NRP1, PKD1, PLXNA1, PML, PPARG, PPP1R9B, PTEN, PTPRS, RACK1, RAI1, RBBP7, RTN4R, S100A4, SEMA3A, SEMA3B, SEMA3C, SEMA3D, SEMA3F, SEMA3G, SEMA4A, SEMA4B, SEMA4C, SEMA4G, SEMA5B, SEM…
	GO:0060047	GO_BiologicalProcess	heart contraction	66	2320	323	17940	20.4334	3.80364e-06	0.0107757	[ADM, ADORA1, APC, ASPH, ATP1B1, ATP2A3, ATP2B1, ATP2B4, C3, CACNA1H, CACNA2D1, CAV1, CHRM2, CLIC2, CTGF, CXADR, CYP2J2, DES, DMD, DSG2, DSP, ERG, FGF12, FKBP9, GAA, GATA4, GJA1, GJA5, GJC1, GNAO1, GRK2, ITPR2, ITPR3, KCNE4, KCNH2, KCNJ2, KCNJ8, KCNK15, MARCKSL1, MED1, MUC2, MYL4, MYL9, NOS1AP, NPR1, NPR2, NPRL2, PDE5A, PKD1, PTMA, SEMA3A, SLC8A1, SLC9A1, SMAD6, SMAD7, SMTN, SNTA1, SPTBN4, SREBF1…
	GO:0014031	GO_BiologicalProcess	mesenchymal cell development	31	2320	113	17940	27.4336	3.80632e-06	0.0107795	[ACVR1, ALDH1A2, BMP4, CORO1C, EDNRA, EFNB1, HIF1A, IGF1, LAMA5, NELL2, NOTCH1, NR2F2, NRP1, NRP2, RAB11FIP3, SEMA3A, SEMA3B, SEMA3C, SEMA3D, SEMA3F, SEMA3G, SEMA4A, SEMA4B, SEMA4C, SEMA4G, SEMA5B, SEMA6C, SEMA7A, SLC9A3R2, SMO, ZEB2]
[truncated: 112 more rows]
