# Supplementary material for: Exploration of tissue-specific gene expression patterns underlying timing of breeding in contrasting temperature environments in a song bird
Source: BMC Genomics. 2019 Sep 2;20:693. doi: 10.1186/s12864-019-6043-0 (PMC6720064; doi:10.1186/s12864-019-6043-0)
Supplement: Supplementary file 10 — Table S10. The genes from the super pathway ‘BMAL1-CLOCK, NPAS2 activates circadian gene expression’ found in our time point main effect models and from the time point - temperature interaction model. (XLSX 10 kb) [file 12864_2019_6043_MOESM10_ESM.xlsx]

## Sheet: TableS10
Supplementary table 10. The genes from the super pathway ‘BMAL1-CLOCK, NPAS2 activates circadian gene expression’ found in our time point main effect models and from the time point - temperature interaction model.
Pathway_genes	Hypo_time	Hypo_timetemp	Liver_time	Ovary_time
ATF2		ATF2 (T3)
BHLHE40	BHLHE40 (T1)
BHLHE41			BHLHE41 (T1)
CLOCK		CLOCK (T3)
CREB1				CREB1 (T3)
CRTC1				CRTC1 (T3)
CRTC2				CRTC2 (T3)
CSNK1D		CSNK1D (T3)
CTGF	CTGF (T2)		CTGF (T1)	CTGF (T3)
GATA4				GATA4 (T3)
HDAC3				HDAC3 (T1)
HIF1A		HIF1A (T3)		HIF1A (T3)
HIPK1			HIPK1 (T1)	HIPK1 (T3)
HIPK2			HIPK2 (T3)	HIPK2 (T3)
KLF15				KLF15 (T3)
MED1				MED1 (T3)
MEF2C				MEF2C (T3)
MEF2D				MEF2D (T3)
NCOA1				NCOA1 (T3)
NCOR1				NCOR1 (T3)
NFIL3	NFIL3 (T1 & T3)
NPAS2			NPAS2 (T3)
NR1D1	NR1D1 (T1)		NR1D1 (T1)
NRIP1				NRIP1 (T3)
PER2		PER2 (T3)	PER2 (T1)	PER2 (T1)
PPARGC1A				PPARGC1A (T1)
PPP1CA				PPP1CA (T3)
PPP1CB		PPP1CB (T3)
PPP1CC				PPP1CC (T1)
RAI1				RAI1 (T3)
RBM4				RBM4 (T1)
RORA		RORA (T3)
RPS27A		RPS27A (T1)
RXRA				RXRA (T3)
SKP1		SKP1 (T3)		SKP1 (T1)
SREBF1		SREBF1 (T1)		SREBF1 (T3)
TBL1X				TBL1X (T3)
UBA52		UBA52 (T1)
UBB		UBB (T1)
UBC		UBC (T1)
WWTR1				WWTR1 (T3)
Additional genes based on hypothalamus GO results
PER3	PER3 (T1)		PER3 (T1)	PER3 (T1)
USP2	USP2 (T1)
RORB	RORB (T1)
FOS	FOS (T1)
GRIN2A	GRIN2A (T1)
KCNJ3	KCNJ3 (T1)
