# Supplementary material for: Exploration of tissue-specific gene expression patterns underlying timing of breeding in contrasting temperature environments in a song bird
Source: BMC Genomics. 2019 Sep 2;20:693. doi: 10.1186/s12864-019-6043-0 (PMC6720064; doi:10.1186/s12864-019-6043-0)
Supplement: Supplementary file 11 — Table S11. Modules of genes significantly correlated with time, temperature or line in hypothalamus. Gene symbol = annotation, GS = gene significance, p.GS = P-value of gene significance, MMcolor = ModuleMembership correlation coefficient, p.MMcolor = ModuleMembership p-value. (XLSX 4497 kb) [file 12864_2019_6043_MOESM11_ESM.xlsx]

## Sheet: TableS11
Supplementary table 11. Modules of genes significantly correlated with time, temperature or line in hypothalamus. Gene symbol = annotation, GS = gene significance, p.GS= P-value of gene significance, MMcolor=ModuleMembership correlation coefficient, p.MMcolor=ModuleMembership p-value .
Transcript	Gene Symbol	Chr	moduleColor	GS.timepoint	p.GS.timepoint	GS.line	p.GS.line	MM.brown	p.MM.brown	MM.turquoise	p.MM.turquoise	MM.blue	p.MM.blue	MM.green	p.MM.green	MM.yellow	p.MM.yellow
ATP6	ATP6	MT	blue	0.119376	0.711734	-0.520432	0.0827997	-0.211123	0.510105	-0.370412	0.235917	0.463969	0.128667	0.200642	0.531793	0.635722	0.0262953
ATP8	ATP8	MT	blue	-0.180811	0.573869	-0.352572	0.260991	-0.105189	0.744917	-0.33612	0.285429	0.355932	0.256155	0.290404	0.359837	0.542382	0.0684708
COX1	COX1	MT	yellow	-0.0741749	0.818793	-0.548713	0.0646785	-0.372563	0.232995	-0.171386	0.594317	0.268785	0.398252	0.36435	0.244271	0.661234	0.0192072
COX2	COX2	MT	yellow	-0.0845883	0.793807	-0.609565	0.0353536	-0.368212	0.238928	-0.0139808	0.965603	0.0973916	0.763331	0.427225	0.165983	0.563839	0.0562122
COX3	COX3	MT	yellow	-0.0400961	0.901537	-0.682574	0.0144471	-0.367693	0.239642	-0.291681	0.357631	0.389329	0.210958	0.442283	0.149953	0.785675	0.00245378
CYTB	CYTB	MT	yellow	-0.461515	0.13097	-0.468409	0.124566	-0.54363	0.0677114	-0.0831625	0.797218	0.12575	0.696969	0.614588	0.033463	0.813041	0.00130206
ND1	ND1	MT	green	-0.271535	0.393253	-0.460021	0.132386	-0.319108	0.312012	0.182194	0.570894	-0.148765	0.644488	0.464989	0.127717	0.365374	0.242848
ND2	ND2	MT	blue	-0.00649898	0.984007	-0.519435	0.0834951	-0.132636	0.681126	-0.3627	0.246574	0.428769	0.164292	0.269909	0.396206	0.620417	0.0313609
ND3	ND3	MT	yellow	-0.293423	0.354635	-0.692227	0.0126076	-0.470467	0.122696	0.0221084	0.945628	0.0500194	0.877315	0.627959	0.0287844	0.67354	0.0163414
ND4	ND4	MT	yellow	-0.140955	0.662144	-0.545362	0.0666672	-0.329767	0.295199	-0.218381	0.495317	0.287341	0.365157	0.514337	0.0871139	0.732475	0.00674455
ND4L	ND4L	MT	yellow	-0.0967469	0.764858	-0.585338	0.0455557	-0.362138	0.247361	-0.439252	0.153096	0.514082	0.0872974	0.525075	0.0796125	0.931388	1.06641e-05
ND5	ND5	MT	yellow	-0.0541559	0.867245	-0.439613	0.15272	-0.241961	0.448648	-0.42295	0.170724	0.486708	0.108574	0.338495	0.281823	0.780249	0.00275325
ND6	ND6	MT	turquoise	-0.0950732	0.768828	-0.576524	0.0497352	-0.328701	0.296859	0.357423	0.254026	-0.310317	0.326266	0.290711	0.359306	0.104302	0.747007
tRNA-Ala	tRNA-Ala	MT	green	-0.190326	0.553517	-0.483855	0.110973	-0.3137	0.320738	0.0131953	0.967535	0.0284303	0.93011	0.616788	0.0326582	0.479743	0.114491
tRNA-Arg	tRNA-Arg	MT	blue	0.464104	0.128541	-0.198287	0.536721	0.235034	0.462135	-0.689816	0.0130498	0.715509	0.0088875	-0.115342	0.721126	0.483587	0.1112
tRNA-Asn	tRNA-Asn	MT	green	-0.115194	0.72147	-0.326883	0.299698	-0.352072	0.261715	0.308247	0.329673	-0.256606	0.420767	0.556015	0.0604886	0.216922	0.498275
tRNA-Asp	tRNA-Asp	MT	blue	0.388623	0.21186	-0.679926	0.0149846	-0.159404	0.620707	-0.246921	0.439108	0.363181	0.245901	0.075842	0.814782	0.406709	0.189502
tRNA-Cys	tRNA-Cys	MT	green	-0.276373	0.38454	-0.312551	0.32261	-0.439275	0.153073	0.260085	0.414273	-0.230354	0.471354	0.61346	0.0338811	0.339239	0.280699
tRNA-Gln	tRNA-Gln	MT	turquoise	-0.303593	0.337404	-0.0732422	0.821039	-0.119366	0.711757	0.3526	0.26095	-0.379622	0.223556	0.126494	0.695253	-0.128822	0.689887
tRNA-Glu	tRNA-Glu	MT	grey	0.08961	0.78182	-0.445116	0.147052	-0.0324145	0.920342	-0.182253	0.570765	0.200414	0.53227	0.215888	0.500375	0.346113	0.270435
tRNA-Gly	tRNA-Gly	MT	grey	-0.246316	0.440267	-0.0136113	0.966512	-0.0947643	0.769561	-0.321689	0.307893	0.291972	0.357129	0.22398	0.484043	0.522693	0.081237
tRNA-His	tRNA-His	MT	blue	0.443422	0.148782	-0.410998	0.184424	-0.0068107	0.98324	-0.649194	0.0223511	0.726704	0.00742415	-0.0855734	0.791452	0.610966	0.0348186
tRNA-Ile	tRNA-Ile	MT	grey	-0.290809	0.359136	0.234412	0.463356	0.00580483	0.985715	-0.00323334	0.992043	-0.047698	0.882973	0.169956	0.597445	0.0766948	0.812731
tRNA-Leu	tRNA-Leu	MT	turquoise	-0.282835	0.373056	-0.486517	0.108734	-0.575839	0.0500706	0.525137	0.0795706	-0.418081	0.176225	0.502762	0.0957197	0.181578	0.572219
tRNA-Lys	tRNA-Lys	MT	grey	-0.118271	0.714304	-0.639183	0.0252376	-0.491783	0.104394	0.252438	0.428613	-0.116454	0.718534	0.382187	0.220185	0.332709	0.290652
tRNA-Met	tRNA-Met	MT	green	-0.0896625	0.781694	-0.529967	0.0763464	-0.463815	0.128811	0.289545	0.361324	-0.198977	0.535276	0.454312	0.137886	0.280044	0.377993
tRNA-Phe	tRNA-Phe	MT	turquoise	-0.365996	0.241985	-0.157413	0.625134	-0.221677	0.488667	0.335466	0.286426	-0.329102	0.296233	0.105524	0.744129	-0.0150299	0.963023
tRNA-Pro	tRNA-Pro	MT	blue	0.317034	0.315342	-0.600644	0.0388977	0.00933901	0.97702	-0.43993	0.152389	0.516678	0.0854395	-0.106036	0.742924	0.383187	0.218878
tRNA-Ser	tRNA-Ser	MT	grey	-0.0676878	0.834438	-0.044948	0.889683	-0.0829566	0.797711	-0.00666235	0.983605	0.0169743	0.958243	-0.018906	0.953496	0.159392	0.620733
tRNA-Thr	tRNA-Thr	MT	blue	0.722681	0.00792743	-0.137598	0.669783	0.405622	0.190803	-0.899292	6.87453e-05	0.94691	3.03737e-06	-0.407796	0.188207	0.365704	0.24239
tRNA-Trp	tRNA-Trp	MT	grey	0.159154	0.621263	0.293146	0.35511	0.125035	0.698622	-0.241352	0.449827	0.253458	0.426686	-0.326116	0.300899	-0.0498073	0.877832
tRNA-Tyr	tRNA-Tyr	MT	blue	0.28474	0.369706	-0.605766	0.0368333	-0.149287	0.643314	-0.443431	0.148773	0.52603	0.0789678	0.252649	0.428215	0.617174	0.0325183
tRNA-Val	tRNA-Val	MT	brown	-0.022613	0.944389	-0.0584699	0.856763	0.314841	0.318886	-0.190903	0.552292	0.13085	0.685226	-0.0682776	0.833013	-0.0264795	0.934897
XLOC_000002	CUFF.1.1,CUFF.1.2	Scaffold1002	blue	0.306419	0.332698	0.0236135	0.941932	0.103706	0.74841	-0.580126	0.0479956	0.578025	0.0490048	0.0831121	0.797339	0.465241	0.127483
XLOC_000003	LOC107199548	Scaffold1003	brown	0.237284	0.457733	0.675467	0.0159227	0.559313	0.0586595	-0.167547	0.602726	0.0610313	0.850549	-0.417897	0.176435	-0.455373	0.136853
XLOC_000004	LOC107199549	Scaffold1004	tan	-0.315808	0.31732	0.494149	0.102482	-0.14508	0.6528	0.0978	0.762364	-0.132122	0.682306	-0.0491267	0.87949	0.0205038	0.94957
XLOC_000005	CUFF.2.1,CUFF.2.2,CUFF.2.3	Scaffold1006	grey	-0.180918	0.57364	-0.0910255	0.778448	-0.139576	0.665279	0.146925	0.648635	-0.13397	0.678071	0.199121	0.534975	-0.0524224	0.871463
XLOC_000006	CUFF.3.1	Scaffold1007	purple	-0.219503	0.493048	-0.342292	0.276113	-0.389299	0.210996	0.0309715	0.923879	0.0109723	0.973002	0.283815	0.37133	0.412766	0.182356
XLOC_000007	CUFF.4.1	Scaffold1007	turquoise	-0.292317	0.356536	0.171117	0.594905	-0.266978	0.401554	0.646532	0.023094	-0.599237	0.0394786	0.0225453	0.944555	-0.428045	0.165083
XLOC_000008	CUFF.5.1	Scaffold1008	grey	0.402045	0.195122	-0.145193	0.652543	0.0944364	0.770339	-0.1945	0.544683	0.184141	0.566713	-0.0347605	0.914594	0.125137	0.698386
XLOC_000011	LOC107198536	Scaffold101	blue	0.43991	0.15241	-0.204349	0.524078	0.448054	0.144082	-0.521012	0.0823966	0.517219	0.0850552	-0.438196	0.154201	-0.0325468	0.920017
XLOC_000013	LOC107198533	Scaffold101	turquoise	-0.0779113	0.809808	-0.384562	0.21709	-0.354246	0.258575	0.600487	0.0389622	-0.486943	0.108378	0.184497	0.565949	-0.237628	0.457063
XLOC_000014	PCDH10	Scaffold101	blue	0.742972	0.00562937	0.0381061	0.906405	0.771184	0.00331486	-0.858691	0.000348312	0.833324	0.000760317	-0.619462	0.0316986	-0.0513128	0.874165
XLOC_000017	LOC107198528	Scaffold101	blue	0.408419	0.187467	-0.163548	0.611533	0.186119	0.56248	-0.521507	0.0820542	0.614465	0.0335084	-0.178695	0.578436	0.292188	0.356758
XLOC_000022	CUFF.11.1	Scaffold101	turquoise	-0.268063	0.399569	-0.138017	0.66883	-0.543823	0.0675944	0.627535	0.028925	-0.569248	0.0533826	0.470286	0.122859	-0.000298163	0.999266
XLOC_000023	CUFF.13.1	Scaffold101	grey	0.181739	0.571871	-0.455998	0.136246	-0.149735	0.642307	-0.227393	0.477228	0.265468	0.404323	-0.000567127	0.998604	0.374571	0.230287
XLOC_000024	CUFF.14.1	Scaffold1012	cyan	0.0833473	0.796775	0.224191	0.483621	0.171978	0.593026	0.112871	0.726897	-0.150843	0.639818	-0.303779	0.337094	-0.275611	0.385905
XLOC_000025	CUFF.15.1	Scaffold1013	blue	0.54178	0.0688394	-0.0655167	0.839687	0.405442	0.191018	-0.495582	0.101335	0.506337	0.0930037	-0.426413	0.166877	-0.0213226	0.947558
XLOC_000026	CUFF.16.1	Scaffold1013	grey	0.00568718	0.986005	-0.0105966	0.973926	0.241618	0.449312	-0.0730561	0.821487	-0.0300619	0.926109	-0.105117	0.745087	-0.08246	0.7989
XLOC_000027	CUFF.17.1	Scaffold1013	grey	0.488453	0.107125	-0.348585	0.266798	-0.0646357	0.841818	-0.210767	0.510836	0.283256	0.372314	-0.279599	0.378784	0.124614	0.699593
XLOC_000028	CUFF.18.1	Scaffold1016	blue	0.463173	0.129411	-0.503036	0.0955098	0.0871873	0.787597	-0.622046	0.030791	0.682689	0.014424	-0.010777	0.973483	0.532183	0.074897
XLOC_000029	CUFF.19.1	Scaffold1019	purple	-0.0825443	0.798698	-0.167578	0.602658	-0.152177	0.636827	0.231871	0.468356	-0.198611	0.536041	0.142713	0.658156	-0.0170327	0.9581
XLOC_000030	CUFF.20.1	Scaffold1021	black	-0.29315	0.355102	0.507827	0.0918863	-0.0133764	0.967089	0.483679	0.111122	-0.568287	0.0538775	-0.0227088	0.944153	-0.531976	0.0750315
XLOC_000031	CUFF.21.1,CUFF.21.2	Scaffold1022	turquoise	-0.396726	0.201654	-0.0202337	0.950233	-0.307674	0.330619	0.888507	0.000112212	-0.898249	7.22484e-05	0.157449	0.625052	-0.463245	0.129343
XLOC_000032	CUFF.22.1	Scaffold1024	greenyellow	-0.0536142	0.868563	-0.568168	0.0539392	-0.445727	0.146431	-0.00900622	0.977839	0.0616916	0.848949	0.48145	0.113022	0.546636	0.0659067
XLOC_000033	CUFF.23.1	Scaffold1024	blue	0.534436	0.0734438	-0.436794	0.155676	0.141417	0.661097	-0.594495	0.041483	0.612118	0.0343833	-0.0144304	0.964498	0.482336	0.112264
XLOC_000034	CUFF.24.1	Scaffold1024	blue	0.396268	0.202223	-0.420036	0.174002	0.391664	0.207993	-0.482716	0.11194	0.492395	0.103897	-0.308035	0.330024	0.0655107	0.839701
XLOC_000035	LOC107199551	Scaffold1026	turquoise	-0.38755	0.213233	-0.0689394	0.831415	-0.168854	0.599858	0.739397	0.0059923	-0.744156	0.00551293	0.393867	0.20522	-0.372626	0.232909
XLOC_000036	CUFF.25.1	Scaffold1027	turquoise	-0.42256	0.17116	-0.0464813	0.885941	-0.188889	0.556571	0.520028	0.083081	-0.556932	0.0599762	0.186063	0.5626	-0.177521	0.580976
XLOC_000037	CUFF.26.1	Scaffold1027	turquoise	-0.24913	0.434892	-0.115361	0.721082	-0.256906	0.420204	0.526501	0.0786508	-0.504153	0.0946564	0.0618357	0.848599	-0.175916	0.584455
XLOC_000038	CUFF.27.1	Scaffold1027	turquoise	-0.33231	0.291266	-0.301648	0.340664	-0.443135	0.149077	0.535011	0.0730753	-0.479993	0.114275	0.246281	0.440334	0.0380409	0.906564
XLOC_000039	LOC107199552	Scaffold1028	turquoise	-0.410296	0.185249	0.118171	0.714535	-0.27255	0.391418	0.781412	0.00268683	-0.789156	0.00227517	0.300781	0.342122	-0.355337	0.257007
XLOC_000040	CUFF.28.1	Scaffold1028	grey	0.667288	0.0177548	-0.132592	0.681229	0.0750569	0.81667	-0.164986	0.60836	0.260625	0.413268	-0.32317	0.305544	0.0132013	0.96752
XLOC_000041	CUFF.30.1	Scaffold1031	turquoise	-0.293928	0.353767	0.0455765	0.888149	-0.233972	0.46422	0.817206	0.00117206	-0.830938	0.000812872	-0.0160123	0.960608	-0.569719	0.0531407
XLOC_000042	NQO2	Scaffold1034	black	-0.00261901	0.993555	0.0234737	0.942275	-0.079919	0.80499	0.0210407	0.948251	0.00360896	0.991119	0.128481	0.690672	-0.0183911	0.954761
XLOC_000044	LOC107199554	Scaffold1035	turquoise	-0.0649188	0.841133	-0.395904	0.202675	-0.307938	0.330183	0.446073	0.14608	-0.373425	0.23183	0.221585	0.488851	-0.170206	0.596897
XLOC_000045	LOC107199555	Scaffold1043	turquoise	-0.671394	0.0168169	-0.0697015	0.829575	-0.564537	0.0558416	0.871787	0.000219171	-0.86055	0.000327071	0.548056	0.0650652	-0.12926	0.688879
XLOC_000046	CUFF.34.1,CUFF.34.2	Scaffold1044	turquoise	-0.570193	0.0528986	-0.00749615	0.981554	-0.640461	0.0248546	0.935136	8.1046e-06	-0.887779	0.000115775	0.50215	0.0961904	-0.204934	0.522865
XLOC_000047	CUFF.35.1,CUFF.35.2	Scaffold1044	turquoise	-0.24756	0.437886	-0.116461	0.718517	-0.555881	0.0605637	0.436063	0.156448	-0.354988	0.257509	0.264983	0.405213	0.125608	0.697298
XLOC_000048	CUFF.36.1	Scaffold1044	turquoise	-0.367332	0.24014	-0.442488	0.149742	-0.513115	0.0879968	0.663238	0.0187172	-0.580785	0.0476821	0.374742	0.230057	-0.0431167	0.894155
XLOC_000049	LOC107199556	Scaffold1046	turquoise	-0.482174	0.112403	-0.215985	0.500177	-0.591191	0.0429216	0.960857	6.77563e-07	-0.909279	4.14918e-05	0.496232	0.100818	-0.235796	0.460642
XLOC_000050	CUFF.38.1	Scaffold1047	turquoise	-0.219222	0.493616	-0.29773	0.34728	-0.36314	0.245958	0.533734	0.0738943	-0.451179	0.140966	0.237613	0.457092	-0.117269	0.716635
XLOC_000051	LOC107199558	Scaffold1048	grey	-0.0176017	0.956701	-0.0195942	0.951805	0.165493	0.607242	-0.240424	0.451624	0.160661	0.617918	-0.224464	0.483074	0.00115392	0.99716
XLOC_000052	LOC109022444	Scaffold1051	turquoise	-0.393767	0.205345	-0.0472671	0.884024	-0.571816	0.0520744	0.929105	1.25119e-05	-0.874003	0.000201649	0.401893	0.195307	-0.288358	0.363386
XLOC_000053	LOC107199559	Scaffold1053	turquoise	-0.082117	0.799721	-0.347849	0.267877	-0.297397	0.347846	0.405394	0.191076	-0.304846	0.335313	0.320418	0.309916	-0.00469488	0.988447
XLOC_000054	LOC109022445	Scaffold1055	blue	0.281584	0.375265	0.0239402	0.94113	0.489581	0.106194	-0.688132	0.0133655	0.668078	0.0175715	-0.281487	0.375437	0.159883	0.619643
XLOC_000055	CUFF.40.1	Scaffold1055	blue	0.168469	0.600701	0.0327748	0.919459	0.363993	0.244768	-0.295421	0.351213	0.311377	0.324528	-0.244517	0.44372	-0.0986511	0.760349
XLOC_000056	CUFF.42.1,CUFF.42.10,CUFF.42.11,CUFF.42.12,CUFF.42.2,CUFF.42.3,CUFF.42.4,CUFF.42.5,CUFF.42.6,CUFF.42.7,CUFF.42.8,CUFF.42.9	Scaffold1060	grey	0.285366	0.368609	-0.298916	0.34527	0.239246	0.453912	-0.211989	0.50833	0.258949	0.416387	-0.267036	0.401446	-0.0825259	0.798742
XLOC_000057	CUFF.43.1	Scaffold1060	brown	0.30634	0.332829	0.282391	0.37384	0.321491	0.308208	-0.122032	0.70557	0.147545	0.647237	-0.507532	0.092107	-0.410846	0.184603
XLOC_000058	LOC107199560	Scaffold1061	turquoise	-0.434379	0.158238	-0.0625447	0.846881	-0.378168	0.22548	0.90409	5.43073e-05	-0.855335	0.000389376	0.3071	0.331569	-0.449	0.143134
XLOC_000059	CUFF.45.1	Scaffold1062	grey	-0.17189	0.593217	-0.16033	0.618652	0.179196	0.577354	-0.0790828	0.806996	-0.0104323	0.974331	0.0383767	0.905742	0.0706426	0.827305
XLOC_000060	CUFF.46.1	Scaffold1062	turquoise	-0.777205	0.00293304	0.004838	0.988094	-0.285806	0.367837	0.46863	0.124364	-0.538076	0.071136	0.30693	0.33185	-0.0459809	0.887162
XLOC_000065	CUFF.48.1	Scaffold1069	black	-0.275141	0.38675	0.292353	0.356473	-0.315922	0.317136	0.285218	0.368867	-0.306328	0.332849	0.0776702	0.810388	-0.089919	0.781083
XLOC_000066	CUFF.50.1	Scaffold1072	turquoise	-0.23748	0.457351	-0.208981	0.514505	-0.358841	0.25201	0.794455	0.00202259	-0.709238	0.00979571	0.209075	0.514313	-0.385613	0.215728
XLOC_000067	CUFF.49.1,CUFF.49.2	Scaffold1072	turquoise	-0.242288	0.448016	-0.336452	0.284922	-0.463741	0.12888	0.642776	0.0241722	-0.520161	0.0829883	0.307068	0.331622	-0.113259	0.72599
XLOC_000068	CUFF.51.1	Scaffold1073	turquoise	-0.656292	0.0204558	0.058128	0.857593	-0.465442	0.127297	0.878905	0.000166783	-0.872063	0.000216927	0.347275	0.268722	-0.300009	0.343423
XLOC_000069	BYSL	Scaffold1078	turquoise	-0.433726	0.158935	-0.186493	0.56168	-0.586679	0.0449424	0.819772	0.00109709	-0.743448	0.00558238	0.607584	0.0361196	-0.07555	0.815484
XLOC_000070	CUFF.54.1,CUFF.55.1	Scaffold1079	red	-0.0517556	0.873087	0.753201	0.00468224	0.527741	0.0778213	0.0145076	0.964308	-0.147567	0.647186	-0.435605	0.156934	-0.599147	0.0395164
XLOC_000071	CUFF.53.1,CUFF.53.10,CUFF.53.11,CUFF.53.2,CUFF.53.3,CUFF.53.4,CUFF.53.5,CUFF.53.6,CUFF.53.7,CUFF.53.8,CUFF.53.9	Scaffold1079	brown	0.190906	0.552285	0.488523	0.107067	0.510599	0.0898331	-0.383791	0.218092	0.298556	0.34588	-0.337588	0.283197	-0.155735	0.628872
XLOC_000072	CUFF.56.1	Scaffold1081	purple	0.135262	0.675117	-0.405475	0.190978	-0.189841	0.554547	-0.245385	0.442052	0.303632	0.337339	-0.150293	0.641053	0.359386	0.251239
XLOC_000073	CUFF.57.1	Scaffold1083	blue	0.399618	0.198086	0.237056	0.458178	0.192131	0.549689	-0.408698	0.187137	0.376516	0.22768	-0.14667	0.649208	0.200875	0.531308
XLOC_000074	LOC107199565	Scaffold1085	turquoise	-0.54149	0.0690171	-0.252975	0.427599	-0.727762	0.00729595	0.700845	0.0111173	-0.645254	0.0234569	0.678648	0.0152493	0.185026	0.564817
XLOC_000075	CUFF.59.1	Scaffold1089	blue	0.465481	0.127261	-0.19697	0.539484	0.127121	0.693807	-0.500917	0.0971422	0.593759	0.0418007	0.0317172	0.922051	0.356007	0.256048
XLOC_000076	LOC107199566	Scaffold1096	turquoise	0.0383832	0.905727	0.398237	0.199784	0.0980627	0.761741	0.443484	0.148719	-0.498186	0.0992743	-0.190343	0.553481	-0.535748	0.072606
XLOC_000078	LOC107199567	Scaffold1101	blue	-0.0248004	0.939018	-0.263901	0.407206	-0.0380822	0.906463	-0.533778	0.0738661	0.524555	0.0799652	0.256078	0.421757	0.703075	0.010754
XLOC_000079	CUFF.62.1	Scaffold1102	blue	0.0481727	0.881816	0.0337827	0.916989	0.00334029	0.99178	-0.351966	0.261868	0.31842	0.313114	0.229993	0.472068	0.403387	0.193494
XLOC_000080	CUFF.63.1	Scaffold1102	blue	0.120592	0.708911	-0.141293	0.661376	0.216315	0.499508	-0.38769	0.213054	0.376246	0.228042	0.151271	0.638859	0.289714	0.361032
XLOC_000081	CUFF.64.1	Scaffold1102	green	-0.496028	0.10098	-0.347101	0.268978	-0.460331	0.132091	0.353594	0.259514	-0.315365	0.318038	0.797436	0.00189028	0.360448	0.249739
XLOC_000082	CUFF.65.1	Scaffold1102	grey	-0.296961	0.348588	-0.552907	0.0622484	-0.252756	0.428013	0.22919	0.47366	-0.21814	0.495805	0.320147	0.310349	0.192768	0.548341
XLOC_000083	CUFF.66.1	Scaffold1102	green	-0.610214	0.035105	-0.332658	0.290731	-0.360296	0.249952	0.162814	0.613153	-0.150768	0.639988	0.75807	0.00427624	0.404458	0.192202
XLOC_000084	CUFF.67.1	Scaffold1102	green	-0.0581626	0.857509	-0.0193371	0.952436	0.0593271	0.854683	0.0114568	0.971811	-0.060336	0.852235	0.258918	0.416445	0.114522	0.72304
XLOC_000085	CUFF.68.1	Scaffold1102	green	-0.292514	0.356197	-0.45851	0.133827	-0.470947	0.122261	0.0766419	0.812859	0.0440245	0.891938	0.694847	0.0121398	0.542813	0.0682079
XLOC_000086	CUFF.69.1	Scaffold1107	blue	0.333037	0.290147	-0.607756	0.0360527	-0.327124	0.29932	-0.280691	0.376846	0.401199	0.196152	0.103423	0.749077	0.568958	0.0535315
XLOC_000087	CUFF.70.1,CUFF.70.2,CUFF.70.3,CUFF.70.4,CUFF.70.5,CUFF.70.6	Scaffold1110	turquoise	-0.248282	0.436508	-0.323745	0.304634	-0.606897	0.0363881	0.778218	0.00287224	-0.689161	0.0131719	0.455414	0.136812	-0.112134	0.728619
XLOC_000088	CUFF.73.1,CUFF.73.2	Scaffold1111	blue	0.317513	0.314572	0.453083	0.139089	0.360984	0.248982	-0.570705	0.0526374	0.494569	0.102145	-0.406466	0.189793	0.0699163	0.829057
XLOC_000089	CUFF.71.1,CUFF.72.1,CUFF.72.2	Scaffold1111	turquoise	-0.397329	0.200907	-0.235843	0.46055	-0.550859	0.0634269	0.863111	0.000299461	-0.799555	0.00180029	0.465465	0.127276	-0.191175	0.551716
XLOC_000090	LOC107199568	Scaffold1112	turquoise	-0.423528	0.170078	-0.0921767	0.775709	-0.497426	0.0998724	0.90128	6.24373e-05	-0.853797	0.000409413	0.371393	0.234582	-0.3315	0.292515
XLOC_000091	CUFF.76.1	Scaffold1112	green	-0.128688	0.690197	-0.086153	0.790067	-0.380589	0.222282	0.0290178	0.928669	-0.0323301	0.920548	0.409463	0.186232	0.424503	0.168991
XLOC_000093	CUFF.77.1,CUFF.77.2,CUFF.77.3,CUFF.77.4	Scaffold1112	blue	0.390687	0.209231	-0.570108	0.0529415	0.0657354	0.839158	-0.34748	0.26842	0.449271	0.142863	-0.17156	0.593937	0.258192	0.4178
XLOC_000094	LOC107199569	Scaffold1116	turquoise	0.00359086	0.991163	0.284875	0.36947	-0.118271	0.714303	0.482464	0.112155	-0.430273	0.162654	-0.0281757	0.930735	-0.437348	0.155093
XLOC_000095	LOC107199570	Scaffold1122	blue	0.50022	0.0976837	0.122032	0.705571	0.467954	0.124982	-0.59332	0.0419905	0.563217	0.0565442	-0.221659	0.488702	0.145787	0.651202
XLOC_000096	LOC107199571	Scaffold1123	red	-0.168347	0.60097	0.746835	0.00525614	0.336021	0.285579	0.0850252	0.792762	-0.211255	0.509835	-0.313247	0.321476	-0.437592	0.154835
XLOC_000097	CUFF.78.1	Scaffold1124	grey	-0.0444037	0.891012	-0.111557	0.72997	0.0639446	0.843491	0.258294	0.417609	-0.243099	0.446451	-0.158282	0.623199	-0.24262	0.447375
XLOC_000098	CUFF.79.1	Scaffold1124	turquoise	-0.276569	0.384187	-0.180406	0.574743	-0.428864	0.164188	0.627408	0.0289673	-0.573292	0.051333	0.191115	0.551843	-0.106029	0.742941
XLOC_000099	CUFF.80.1	Scaffold1124	turquoise	-0.431578	0.161242	-0.287569	0.364759	-0.403429	0.193443	0.543564	0.0677518	-0.505957	0.0932896	0.217827	0.496438	-0.0036144	0.991105
XLOC_000100	CUFF.81.1	Scaffold1124	turquoise	-0.0995549	0.75821	-0.2979	0.346992	-0.329647	0.295387	0.502671	0.0957894	-0.421684	0.172143	0.229589	0.472868	-0.0422964	0.896159
XLOC_000101	LOC107199572	Scaffold1126	turquoise	-0.441665	0.15059	-0.203903	0.525004	-0.487468	0.107941	0.855708	0.000384637	-0.805535	0.00156404	0.37808	0.225598	-0.290266	0.360076
XLOC_000103	CUFF.83.1	Scaffold1129	turquoise	-0.287237	0.365337	-0.382918	0.219229	-0.317716	0.314245	0.324787	0.30299	-0.293762	0.354052	0.383185	0.218881	0.0647487	0.841545
XLOC_000104	CUFF.84.1	Scaffold1130	turquoise	-0.562036	0.0571785	-0.216304	0.49953	-0.592093	0.0425252	0.795328	0.00198313	-0.737264	0.00621695	0.517317	0.0849859	-0.0551755	0.864766
XLOC_000105	LOC107199574	Scaffold1132	blue	0.633019	0.0271437	-0.23996	0.452525	0.291352	0.358199	-0.84625	0.000519602	0.915979	2.86011e-05	-0.201007	0.531032	0.434158	0.158473
XLOC_000106	CUFF.85.1	Scaffold1136	brown	0.499209	0.0984719	0.509414	0.0907073	0.777023	0.00294409	-0.33509	0.287	0.215491	0.501181	-0.788117	0.00232742	-0.532474	0.0747082
XLOC_000107	CUFF.86.1	Scaffold1136	brown	0.356269	0.255672	0.683452	0.014272	0.736339	0.00631632	-0.0862465	0.789844	-0.0401901	0.901307	-0.658369	0.019924	-0.755848	0.00445812
XLOC_000108	LOC107199575	Scaffold1138	brown	0.495486	0.101412	-0.125714	0.697053	0.428227	0.164884	-0.300585	0.342453	0.305806	0.333716	-0.234833	0.46253	-0.128896	0.689717
XLOC_000109	CUFF.87.1	Scaffold1139	turquoise	-0.698434	0.0115202	-0.423299	0.170333	-0.843607	0.000563178	0.817755	0.00115571	-0.720606	0.00819677	0.753074	0.00469324	0.186837	0.560946
XLOC_000110	NUP62CL	Scaffold1142	turquoise	-0.551272	0.063188	0.592341	0.0424168	0.0735937	0.820192	0.483979	0.110868	-0.615388	0.0331687	0.142253	0.659199	-0.47265	0.120731
XLOC_000111	CUFF.89.1	Scaffold1147	green	0.0951574	0.768628	-0.781961	0.00265592	-0.392113	0.207426	0.0600801	0.852856	0.0867191	0.788715	0.443145	0.149066	0.417723	0.176634
XLOC_000112	CUFF.90.1	Scaffold1148	blue	0.675472	0.0159216	-0.30427	0.336274	0.345096	0.27194	-0.518863	0.0838958	0.561604	0.0574119	-0.476844	0.117015	0.0448802	0.889849
XLOC_000113	LOC107199577	Scaffold1150	purple	-0.0494211	0.878773	-0.0707682	0.827001	-0.27191	0.392574	0.0425517	0.895535	0.0362291	0.910998	-0.12345	0.702287	0.100002	0.757153
XLOC_000114	CUFF.91.1,CUFF.91.2	Scaffold1153	turquoise	-0.271862	0.392661	-0.56506	0.0555648	-0.45732	0.134969	0.390728	0.209179	-0.29938	0.344486	0.193172	0.547488	0.100343	0.756347
XLOC_000116	CUFF.93.3,LOC107199579	Scaffold1158	turquoise	-0.508983	0.0910265	-0.029971	0.926331	-0.519116	0.0837188	0.744381	0.00549099	-0.690438	0.0129347	0.460875	0.131575	-0.111192	0.730824
XLOC_000117	CUFF.92.1	Scaffold1158	turquoise	-0.383865	0.217995	-0.422794	0.170898	-0.464457	0.128212	0.631467	0.0276394	-0.591416	0.0428224	0.240952	0.450602	-0.101914	0.752637
XLOC_000118	CUFF.94.1,CUFF.94.2,CUFF.94.3,CUFF.94.4,CUFF.94.5	Scaffold1159	turquoise	-0.194162	0.545397	0.181444	0.572506	-0.171811	0.593389	0.351693	0.262265	-0.325076	0.302534	0.258373	0.417462	-0.125823	0.6968
XLOC_000119	CUFF.95.1,CUFF.95.2,CUFF.95.3,CUFF.95.4,CUFF.95.5	Scaffold1159	turquoise	-0.547149	0.065602	-0.108417	0.737331	-0.304127	0.336512	0.629018	0.0284353	-0.690843	0.0128601	0.16581	0.606544	-0.210596	0.511185
XLOC_000120	CUFF.96.1	Scaffold1162	turquoise	-0.0434752	0.893279	0.0226799	0.944225	-0.104663	0.746156	0.38039	0.222543	-0.316285	0.316551	0.0719767	0.824088	-0.253858	0.425932
XLOC_000121	CUFF.97.1	Scaffold1164	blue	0.166852	0.604251	0.128019	0.691738	0.398829	0.199055	-0.393082	0.206205	0.315154	0.31838	-0.299802	0.343773	-0.00746909	0.98162
XLOC_000122	CUFF.98.1	Scaffold1164	turquoise	-0.669536	0.0172366	0.254736	0.424277	-0.507728	0.0919602	0.405306	0.191182	-0.398698	0.199217	0.375805	0.228631	0.147632	0.647039
XLOC_000123	CUFF.99.1	Scaffold1165	turquoise	0.0123821	0.969535	-0.410832	0.184619	-0.33308	0.290081	0.489802	0.106013	-0.395868	0.20272	0.137023	0.671094	-0.151284	0.63883
XLOC_000124	MGAT1	Scaffold1165	turquoise	-0.455886	0.136355	-0.048494	0.881033	-0.332471	0.291018	0.886213	0.000123746	-0.901475	6.18457e-05	0.233002	0.466128	-0.485001	0.110005
XLOC_000125	CUFF.100.1	Scaffold1165	blue	0.38477	0.21682	-0.399137	0.198677	-0.0934484	0.772686	-0.585516	0.045474	0.692366	0.0125825	0.0345036	0.915223	0.578532	0.04876
XLOC_000126	CUFF.102.1	Scaffold1165	grey	-0.0205903	0.949357	0.124614	0.699594	-0.345202	0.271783	0.273911	0.388961	-0.23697	0.458346	-0.038949	0.904342	-0.0433473	0.893592
XLOC_000127	CUFF.103.1	Scaffold1165	salmon	0.261727	0.411224	0.484725	0.110238	0.487843	0.10763	-0.0655891	0.839511	-0.0791919	0.806734	-0.506646	0.0927712	-0.443654	0.148545
XLOC_000128	CUFF.104.1	Scaffold1165	grey	0.288823	0.362578	0.205049	0.522627	0.202776	0.527346	-0.146311	0.65002	0.127478	0.692983	-0.235617	0.460993	-0.0779977	0.809601
XLOC_000129	CUFF.105.1	Scaffold1166	salmon	0.494362	0.102311	0.431778	0.161027	0.53383	0.0738326	-0.390549	0.209406	0.307439	0.331008	-0.778966	0.00282799	-0.355739	0.256431
XLOC_000130	CUFF.106.1	Scaffold1166	turquoise	-0.537965	0.0712052	0.116282	0.718934	-0.152305	0.63654	0.551987	0.062776	-0.581354	0.047413	0.150429	0.640748	-0.291618	0.35774
XLOC_000131	CUFF.107.1	Scaffold1166	blue	0.394353	0.204611	-0.0137947	0.966061	0.590827	0.0430822	-0.793332	0.00207422	0.746418	0.0052955	-0.481988	0.112562	0.158079	0.62365
XLOC_000132	CUFF.108.1	Scaffold1166	blue	0.56714	0.0544731	-0.219626	0.492801	0.373621	0.231566	-0.70094	0.0111017	0.74585	0.00534947	-0.517337	0.0849719	0.177689	0.580613
XLOC_000133	CUFF.109.1	Scaffold1167	turquoise	-0.4441	0.148088	-0.233965	0.464234	-0.401979	0.195202	0.820094	0.00108797	-0.815315	0.00122978	0.279464	0.379024	-0.258765	0.41673
XLOC_000135	CUFF.110.1	Scaffold1171	turquoise	-0.292721	0.355839	-0.283751	0.371443	-0.410939	0.184493	0.591107	0.0429584	-0.53217	0.0749059	0.230415	0.471232	-0.0501586	0.876976
XLOC_000136	CUFF.111.1	Scaffold1171	brown	0.255226	0.423357	0.196966	0.539492	0.382766	0.219428	-0.224704	0.482594	0.225881	0.480242	-0.365869	0.242161	-0.218008	0.496073
XLOC_000137	LOC107199584	Scaffold1173	turquoise	-0.0273914	0.932659	-0.188481	0.557441	-0.205548	0.521592	0.468438	0.124541	-0.401178	0.196177	0.176228	0.583778	-0.225788	0.480429
XLOC_000138	LOC107199585	Scaffold1175	grey	-0.227823	0.476374	0.22303	0.485947	-0.176503	0.583181	0.0923222	0.775363	-0.0752843	0.816123	0.164986	0.60836	-0.0225527	0.944537
XLOC_000139	LOC107199586	Scaffold1180	turquoise	-0.447827	0.14431	-0.0351509	0.913638	-0.413073	0.181999	0.873072	0.000208868	-0.837051	0.00068355	0.389743	0.21043	-0.33903	0.281015
XLOC_000140	CUFF.113.1	Scaffold1185	yellow	-0.332121	0.291558	0.229441	0.473162	-0.293035	0.3553	-0.087526	0.786789	0.0705441	0.827542	0.518059	0.0844618	0.482227	0.112357
XLOC_000141	CUFF.114.1	Scaffold1187	blue	0.325646	0.301637	0.204857	0.523024	0.284708	0.369762	-0.433524	0.159151	0.355924	0.256166	-0.149992	0.641729	0.176974	0.582161
XLOC_000142	CUFF.115.1	Scaffold1188	turquoise	-0.533072	0.0743212	-0.123607	0.701924	-0.684719	0.0140224	0.879151	0.000165168	-0.830964	0.000812284	0.48195	0.112593	-0.116005	0.71958
XLOC_000143	CUFF.116.1	Scaffold1189	grey	-0.363665	0.245225	0.489092	0.106597	-0.00660312	0.983751	0.0850725	0.792649	-0.175125	0.586173	-0.129314	0.688756	-0.0547515	0.865797
XLOC_000144	CUFF.117.1	Scaffold1190	brown	0.215892	0.500366	0.364196	0.244484	0.551194	0.0632332	-0.518546	0.0841186	0.442583	0.149643	-0.499104	0.0985543	-0.169486	0.598473
XLOC_000146	LOC109022446	Scaffold1191	grey	-0.323606	0.304854	0.289374	0.36162	0.0269797	0.933669	-0.324402	0.303597	0.261219	0.412167	-0.069615	0.829784	0.26622	0.402942
XLOC_000147	LOC107199587	Scaffold1194	turquoise	-0.227597	0.476823	-0.170883	0.595417	-0.155129	0.630225	0.622624	0.0305904	-0.608102	0.0359181	0.131331	0.68412	-0.372278	0.233381
XLOC_000148	CUFF.120.1	Scaffold1195	turquoise	-0.538044	0.0711556	0.0762219	0.813868	-0.554797	0.0611742	0.530986	0.0756777	-0.516152	0.0858137	0.302762	0.338794	0.113507	0.725409
XLOC_000149	LOC109022447	Scaffold1198	blue	0.0538845	0.867906	-0.305511	0.334206	-0.126377	0.695523	-0.330104	0.294678	0.331549	0.292441	0.245935	0.440997	0.494632	0.102094
XLOC_000150	CUFF.122.1	Scaffold1199	turquoise	-0.672749	0.0165153	-0.00498314	0.987737	-0.409132	0.186623	0.668344	0.0175101	-0.701322	0.0110388	0.538804	0.0706802	-0.0440714	0.891823
XLOC_000151	CUFF.123.1,CUFF.123.10,CUFF.123.11,CUFF.123.12,CUFF.123.13,CUFF.123.2,CUFF.123.3,CUFF.123.4,CUFF.123.5,CUFF.123.6,CUFF.123.7,CUFF.123.8,CUFF.123.9	Scaffold1200	blue	0.2284	0.475227	-0.160705	0.61782	-0.0231423	0.943089	-0.484113	0.110755	0.517701	0.0847145	0.218986	0.494094	0.527064	0.0782731
XLOC_000152	CUFF.124.1	Scaffold1201	magenta	-0.346676	0.269605	0.244644	0.443476	-0.210242	0.511914	0.0721746	0.823611	-0.0667637	0.836671	0.200763	0.531542	0.0914951	0.777331
XLOC_000153	CUFF.125.1	Scaffold1201	turquoise	-0.0615318	0.849336	0.285842	0.367775	0.0129457	0.968149	0.471381	0.12187	-0.489666	0.106124	-0.310203	0.326452	-0.510092	0.0902067
XLOC_000154	LOC107199588	Scaffold1206	turquoise	-0.15165	0.638009	-0.256983	0.420061	-0.356426	0.255448	0.750125	0.00495331	-0.656707	0.0203486	0.199718	0.533725	-0.383794	0.218087
XLOC_000158	CUFF.128.1,CUFF.128.10,CUFF.128.11,CUFF.128.12,CUFF.128.13,CUFF.128.2,CUFF.128.3,CUFF.128.4,CUFF.128.5,CUFF.128.6,CUFF.128.7,CUFF.128.8,CUFF.128.9	Scaffold1208	purple	-0.0521855	0.87204	-0.0429426	0.89458	0.0282626	0.930521	-0.102986	0.750107	0.10739	0.739741	-0.0930719	0.773581	0.0353414	0.913172
XLOC_000159	LOC107199590	Scaffold1210	blue	0.328171	0.297684	-0.159222	0.621111	0.328962	0.296452	-0.470297	0.122849	0.453312	0.138864	-0.296275	0.349756	0.026741	0.934255
XLOC_000161	CUFF.132.1,CUFF.132.2,CUFF.132.3,CUFF.132.4	Scaffold1211	black	-0.222575	0.486861	-0.164419	0.609609	-0.231599	0.468892	0.151712	0.63787	-0.184877	0.565136	-0.00513353	0.987367	0.0648541	0.84129
XLOC_000162	CUFF.130.1,CUFF.130.2,CUFF.130.3,CUFF.130.4,CUFF.130.5	Scaffold1211	turquoise	-0.606378	0.0365922	0.256	0.421904	-0.432029	0.160757	0.746795	0.00525994	-0.754574	0.0045649	0.405832	0.190552	-0.222817	0.486375
XLOC_000163	LOC107199591	Scaffold1212	turquoise	0.0468767	0.884977	-0.285047	0.369167	-0.0598499	0.853414	0.376597	0.227572	-0.348659	0.266689	-0.0762438	0.813815	-0.245338	0.442143
XLOC_000164	CUFF.133.1,CUFF.133.2	Scaffold1213	turquoise	-0.582096	0.047063	0.0181091	0.955454	-0.517583	0.0847976	0.840311	0.000621443	-0.79053	0.00220751	0.436515	0.155971	-0.272393	0.391701
XLOC_000165	CUFF.134.1,CUFF.135.1	Scaffold1218	red	-0.23662	0.459031	0.0497129	0.878062	0.238422	0.455516	0.221359	0.489306	-0.331712	0.292189	0.0240187	0.940937	-0.364453	0.244128
XLOC_000166	LOC107199592	Scaffold1220	turquoise	-0.384984	0.216543	0.066046	0.838407	-0.462593	0.129955	0.708193	0.00995358	-0.652485	0.021457	0.191863	0.550257	-0.289709	0.36104
XLOC_000167	NOP9	Scaffold1225	turquoise	-0.573676	0.0511411	0.269449	0.397041	-0.358754	0.252133	0.865375	0.000276604	-0.896583	7.81343e-05	0.205006	0.522716	-0.458896	0.133458
XLOC_000168	LOC107199594	Scaffold1227	blue	0.300426	0.34272	-0.400762	0.196685	0.228448	0.475133	-0.358059	0.253121	0.418515	0.17573	-0.0832846	0.796926	0.138631	0.66743
XLOC_000169	CUFF.137.1,CUFF.137.2	Scaffold1229	turquoise	-0.486573	0.108688	-0.0268934	0.933881	-0.473209	0.120231	0.913208	3.34793e-05	-0.901304	6.23654e-05	0.343328	0.274567	-0.369905	0.236609
XLOC_000170	RCE1	Scaffold1229	turquoise	-0.00850679	0.979067	0.0213386	0.947519	-0.132173	0.682188	0.691531	0.0127342	-0.663459	0.0186638	-0.0689085	0.83149	-0.52277	0.0811841
XLOC_000171	CUFF.138.1,CUFF.138.2	Scaffold1230	turquoise	-0.00893162	0.978022	-0.213652	0.50493	-0.0917715	0.776673	0.47362	0.119865	-0.379003	0.224375	0.147953	0.646317	-0.3528	0.260661
XLOC_000172	CUFF.139.1	Scaffold1231	grey	0.0124936	0.96926	-0.470401	0.122755	-0.31004	0.326721	0.210821	0.510723	-0.11795	0.715051	0.248705	0.435701	0.105136	0.745043
XLOC_000173	CUFF.140.1	Scaffold1232	brown	0.332882	0.290385	0.457582	0.134718	0.475778	0.117952	-0.168597	0.600421	0.0739713	0.819283	-0.495802	0.10116	-0.414217	0.180669
XLOC_000174	CUFF.141.1	Scaffold1232	turquoise	-0.267166	0.401209	0.423947	0.16961	-0.160398	0.618502	0.540981	0.0693299	-0.596144	0.0407782	0.0827675	0.798163	-0.408243	0.187676
XLOC_000175	CUFF.142.1	Scaffold1233	turquoise	-0.763908	0.00382529	-0.1573	0.625384	-0.715536	0.00888372	0.652382	0.0214846	-0.637825	0.0256488	0.564791	0.0557068	0.23259	0.466938
XLOC_000176	CUFF.143.1,CUFF.143.10,CUFF.143.11,CUFF.143.12,CUFF.143.13,CUFF.143.2,CUFF.143.3,CUFF.143.4,CUFF.143.5,CUFF.143.6,CUFF.143.7,CUFF.143.8,CUFF.143.9	Scaffold1234	brown	0.188096	0.55826	0.683362	0.01429	0.479318	0.114859	-0.171269	0.594574	0.089252	0.782673	-0.478137	0.115885	-0.499084	0.0985695
XLOC_000178	LOC107199596	Scaffold1235	salmon	0.216841	0.498438	-0.207873	0.516789	0.0299689	0.926337	0.0616819	0.848972	-0.0875382	0.78676	0.094757	0.769578	0.0205307	0.949504
XLOC_000179	CUFF.145.1	Scaffold1236	brown	0.428196	0.164918	0.357626	0.253737	0.442378	0.149854	-0.303361	0.337792	0.266434	0.402549	-0.66675	0.0178806	-0.34737	0.268581
XLOC_000180	CUFF.146.1	Scaffold1239	blue	0.580372	0.0478785	-0.108924	0.73614	0.513603	0.0876432	-0.781015	0.00270941	0.783228	0.00258558	-0.250437	0.432405	0.226504	0.479
XLOC_000181	CUFF.147.1,CUFF.147.2,CUFF.147.3	Scaffold1244	greenyellow	-0.435287	0.157272	0.0443394	0.891169	-0.450316	0.141822	-0.0405273	0.900483	0.0402341	0.9012	0.31699	0.315413	0.53332	0.0741609
XLOC_000182	CUFF.148.1	Scaffold1246	turquoise	-0.596609	0.0405808	0.137537	0.669924	-0.202988	0.526905	0.547238	0.0655492	-0.567803	0.0541284	0.328837	0.296646	-0.239056	0.454282
XLOC_000183	CUFF.149.1	Scaffold1251	turquoise	-0.0807299	0.803045	0.108344	0.737502	-0.145485	0.651884	0.548557	0.0647705	-0.53548	0.0727764	0.234935	0.46233	-0.399556	0.198162
XLOC_000184	CUFF.150.1	Scaffold1253	turquoise	-0.331535	0.292462	0.0426084	0.895397	-0.172295	0.592332	0.833008	0.000767127	-0.844436	0.000549208	0.209423	0.513596	-0.585232	0.0456047
XLOC_000185	CUFF.151.1	Scaffold1254	blue	0.224975	0.482053	0.279222	0.379454	0.327244	0.299132	-0.420172	0.173849	0.402418	0.194668	-0.433047	0.159662	-0.0714596	0.825334
XLOC_000186	CUFF.152.1	Scaffold1254	red	-0.128311	0.691064	0.379597	0.223589	0.492602	0.103729	0.112549	0.727649	-0.244841	0.443097	-0.244159	0.444409	-0.527404	0.078046
XLOC_000187	LOC107199597	Scaffold1260	brown	0.150958	0.63956	0.479356	0.114826	0.761234	0.00402711	-0.109542	0.73469	-0.0276637	0.931991	-0.447425	0.144715	-0.671428	0.0168092
XLOC_000188	CUFF.153.1,CUFF.153.2,CUFF.153.3	Scaffold1261	grey	0.113631	0.725119	-0.730416	0.00698138	-0.276766	0.383835	0.239619	0.453188	-0.138332	0.668112	0.134243	0.677447	0.0744579	0.818111
XLOC_000189	LOC107199598	Scaffold1267	yellow	0.0549311	0.86536	-0.684155	0.014133	-0.587905	0.0443865	-0.0669963	0.836109	0.207929	0.516672	0.659098	0.0197399	0.756536	0.00440122
XLOC_000190	LOC107199599	Scaffold1272	turquoise	-0.415805	0.178834	-0.190533	0.553078	-0.335369	0.286573	0.854618	0.000398619	-0.806785	0.00151784	0.300843	0.342017	-0.433945	0.158701
XLOC_000191	CUFF.155.1	Scaffold1272	grey	0.101302	0.754081	-0.189626	0.555005	0.0943274	0.770598	0.0628538	0.846133	-0.104443	0.746675	-0.245921	0.441024	-0.109926	0.733789
XLOC_000194	CUFF.156.1	Scaffold1274	magenta	-0.506669	0.0927536	0.480703	0.113663	-0.0962194	0.766109	0.0203984	0.949829	-0.103825	0.748129	0.2195	0.493055	0.137754	0.669429
XLOC_000195	CUFF.159.1	Scaffold1275	turquoise	-0.30259	0.339083	-0.0403194	0.900991	-0.224979	0.482045	0.534731	0.0732546	-0.53495	0.0731148	0.502383	0.0960106	-0.0919426	0.776266
XLOC_000196	CUFF.160.1,CUFF.160.2,CUFF.160.3,CUFF.160.4,CUFF.160.5,CUFF.160.6,CUFF.160.7	Scaffold1277	yellow	-0.0468811	0.884966	-0.585629	0.0454223	-0.293485	0.354527	-0.208818	0.514841	0.29804	0.346754	0.395405	0.203297	0.559598	0.0585031
XLOC_000197	CUFF.161.1	Scaffold1278	grey	-0.404941	0.191621	-0.297691	0.347347	-0.288691	0.362807	0.193273	0.547275	-0.148861	0.644274	0.297355	0.347918	0.137584	0.669814
XLOC_000198	CUFF.162.1,CUFF.162.2,CUFF.162.3,CUFF.162.4,CUFF.162.5,CUFF.162.6	Scaffold1279	grey	-0.146408	0.649801	0.0673044	0.835364	0.0293282	0.927908	0.221041	0.489946	-0.30033	0.342882	0.0155731	0.961688	-0.228571	0.474888
XLOC_000199	CUFF.164.1,CUFF.164.2	Scaffold1281	green	-0.53272	0.0745487	-0.161834	0.61532	-0.621966	0.0308187	0.52818	0.0775285	-0.478748	0.115353	0.783642	0.00256293	0.260018	0.414396
XLOC_000200	CUFF.163.1	Scaffold1281	grey	0.122995	0.70334	0.407989	0.187978	0.0224651	0.944752	0.217547	0.497006	-0.19158	0.550856	-0.301933	0.340184	-0.338028	0.28253
XLOC_000201	CUFF.165.1	Scaffold1281	black	0.0869835	0.788084	0.488036	0.10747	0.185566	0.563661	0.312758	0.322273	-0.403143	0.19379	-0.370728	0.235486	-0.562901	0.0567133
XLOC_000202	CUFF.166.1	Scaffold1282	brown	0.259228	0.415868	0.544579	0.0671381	0.403866	0.192915	-0.243811	0.445079	0.18453	0.56588	-0.351862	0.26202	-0.206487	0.51965
XLOC_000205	CUFF.169.1	Scaffold1285	turquoise	-0.0254927	0.937318	0.0907812	0.77903	-0.130672	0.685633	0.440703	0.151587	-0.378066	0.225616	0.174289	0.587989	-0.329862	0.295052
XLOC_000206	LOC107199600	Scaffold1286	grey	0.204233	0.524318	-0.153098	0.634765	0.0476507	0.883089	0.169337	0.5988	-0.141105	0.661805	-0.0335914	0.917458	-0.271458	0.393393
XLOC_000207	CUFF.170.1	Scaffold1288	turquoise	0.0454583	0.888438	0.157645	0.624618	-0.298711	0.345618	0.32691	0.299655	-0.234144	0.463882	0.00406271	0.990002	-0.186679	0.561284
XLOC_000208	CUFF.171.1	Scaffold1290	salmon	-0.045553	0.888206	0.312465	0.322751	-0.110043	0.733516	0.0233066	0.942685	-0.0934758	0.772621	-0.0295169	0.927445	0.0386082	0.905176
XLOC_000209	CUFF.172.1	Scaffold1291	grey	-0.499436	0.0982945	0.0629829	0.84582	-0.22948	0.473084	0.283368	0.372118	-0.389278	0.211022	0.219158	0.493745	0.0609459	0.850756
XLOC_000210	CUFF.173.1	Scaffold1291	grey	0.0874172	0.787049	-0.239152	0.454094	-0.125883	0.696662	-0.210361	0.511669	0.244518	0.443719	0.0806217	0.803305	0.35472	0.257894
XLOC_000211	LOC107199601	Scaffold1292	turquoise	-0.695413	0.0120404	-0.493929	0.102659	-0.534405	0.0734635	0.518963	0.083826	-0.511683	0.0890389	0.670255	0.0170733	0.265046	0.405097
XLOC_000214	CUFF.178.1	Scaffold1293	red	0.376793	0.227311	0.0827439	0.79822	0.251655	0.430095	0.0919929	0.776146	-0.0587177	0.856162	-0.456408	0.13585	-0.49028	0.105621
XLOC_000215	CUFF.179.1,CUFF.179.2	Scaffold1299	turquoise	-0.0920679	0.775968	-0.448569	0.143566	-0.362369	0.247037	0.653251	0.0212529	-0.54223	0.0685636	0.236438	0.459387	-0.249605	0.433987
XLOC_000216	CUFF.180.1	Scaffold1301	grey	0.170459	0.596344	0.162951	0.612851	-0.00854682	0.978969	0.181098	0.57325	-0.146926	0.648632	0.0259719	0.936142	-0.198626	0.53601
XLOC_000217	LOC107199602	Scaffold1302	turquoise	-0.225524	0.480955	-0.249212	0.434735	-0.274191	0.388457	0.309306	0.327927	-0.233077	0.465979	0.49422	0.102425	0.0361513	0.911189
XLOC_000218	CUFF.183.1,CUFF.183.10,CUFF.183.11,CUFF.183.12,CUFF.183.13,CUFF.183.14,CUFF.183.15,CUFF.183.16,CUFF.183.17,CUFF.183.2,CUFF.183.3,CUFF.183.4,CUFF.183.5,CUFF.183.6,CUFF.183.7,CUFF.183.8,CUFF.183.9	Scaffold1306	greenyellow	-0.17479	0.586901	0.221077	0.489874	-0.409133	0.186621	0.135914	0.673627	-0.124992	0.69872	0.224986	0.482029	0.232581	0.466955
XLOC_000219	CUFF.182.1,CUFF.182.2,CUFF.182.3	Scaffold1306	turquoise	-0.316118	0.31682	0.486211	0.10899	-0.194314	0.545076	0.571956	0.0520038	-0.560282	0.0581291	0.00497111	0.987767	-0.446546	0.145601
XLOC_000220	CUFF.184.1	Scaffold1311	turquoise	-0.16892	0.599714	0.189886	0.55445	-0.250495	0.432296	0.637067	0.0258805	-0.625509	0.0296041	0.0350546	0.913874	-0.384098	0.217692
XLOC_000221	CUFF.185.1	Scaffold1315	turquoise	-0.216996	0.498123	-0.349762	0.265076	-0.541246	0.0691668	0.439972	0.152346	-0.34865	0.266702	0.418936	0.175251	0.2034	0.52605
XLOC_000222	CUFF.186.1,CUFF.186.2	Scaffold1316	turquoise	-0.279303	0.379311	-0.102469	0.751327	-0.407684	0.188341	0.661246	0.0192043	-0.66835	0.0175088	0.175125	0.586172	-0.212736	0.506802
XLOC_000223	CUFF.187.1,CUFF.187.2	Scaffold1320	turquoise	-0.248873	0.43538	-0.330616	0.293883	-0.394455	0.204484	0.73917	0.00601589	-0.683864	0.0141904	0.2339	0.464361	-0.261713	0.411249
XLOC_000224	CUFF.188.1	Scaffold1320	turquoise	-0.443023	0.149191	-0.0728107	0.822078	-0.4521	0.140056	0.927912	1.35728e-05	-0.874019	0.000201527	0.356843	0.254852	-0.390817	0.209065
XLOC_000225	CUFF.189.1	Scaffold1320	turquoise	-0.364415	0.24418	-0.076535	0.813115	-0.110561	0.732302	0.444462	0.147718	-0.455357	0.136868	0.0637808	0.843888	-0.240881	0.45074
XLOC_000228	CUFF.192.1	Scaffold1323	green	-0.288536	0.363076	-0.653403	0.0212124	-0.808746	0.00144747	0.420502	0.173475	-0.280908	0.376462	0.660538	0.0193796	0.455997	0.136247
XLOC_000229	CUFF.193.1	Scaffold1324	blue	0.169386	0.598693	-0.0607374	0.851262	0.33389	0.288837	-0.5497	0.0641012	0.544846	0.0669774	-0.167308	0.603251	0.166547	0.604923
XLOC_000230	CUFF.194.1	Scaffold1326	turquoise	-0.516879	0.0852965	0.139379	0.665728	-0.474099	0.119438	0.732575	0.00673315	-0.741854	0.00574107	0.367097	0.240464	-0.213113	0.506031
XLOC_000231	LOC107199604	Scaffold1327	blue	0.764343	0.00379322	-0.0668169	0.836543	0.46807	0.124877	-0.793481	0.00206733	0.837093	0.000682714	-0.314446	0.319527	0.210797	0.510774
XLOC_000232	LOC107199605	Scaffold1328	turquoise	-0.175957	0.584365	-0.00586154	0.985576	-0.205104	0.522513	0.682191	0.0145241	-0.644348	0.0237165	0.150107	0.64147	-0.457258	0.13503
XLOC_000233	CUFF.195.1	Scaffold1329	pink	0.0840352	0.79513	0.132828	0.680687	0.270481	0.395166	-0.0481924	0.881768	-0.0449795	0.889606	0.0265948	0.934614	-0.092005	0.776117
XLOC_000234	CUFF.196.1	Scaffold1330	green	-0.0632726	0.845118	0.161907	0.61516	-0.176632	0.582901	-0.00736658	0.981873	0.0269993	0.933621	0.435269	0.157291	0.276189	0.384869
XLOC_000235	CUFF.197.1	Scaffold1331	brown	-0.0139033	0.965794	0.631086	0.0277621	0.410838	0.184612	-0.117776	0.715456	0.0280007	0.931164	-0.369994	0.236488	-0.34834	0.267157
XLOC_000236	CUFF.198.1	Scaffold1332	grey	0.154496	0.631638	-0.333156	0.289965	-0.147314	0.647756	0.0520291	0.872421	0.0362425	0.910965	-0.171737	0.593552	0.0134791	0.966837
XLOC_000237	CUFF.199.1,CUFF.199.2,CUFF.199.3	Scaffold1333	turquoise	-0.460594	0.131841	-0.071248	0.825844	-0.425961	0.167376	0.720894	0.00815902	-0.708096	0.0099683	0.390226	0.209816	-0.19162	0.550773
XLOC_000238	LOC107199606	Scaffold1336	turquoise	-0.450185	0.141952	0.135416	0.674763	-0.307877	0.330283	0.888998	0.000109854	-0.897339	7.54181e-05	0.057981	0.85795	-0.566139	0.0549965
XLOC_000239	CUFF.201.1	Scaffold1337	turquoise	-0.00881423	0.978311	-0.106333	0.742226	-0.0683886	0.832745	0.430367	0.162552	-0.462531	0.130013	0.255702	0.422463	-0.267779	0.400088
XLOC_000240	LOC107199608	Scaffold1339	turquoise	-0.549259	0.0643587	-0.219734	0.492582	-0.660532	0.0193811	0.937277	6.8774e-06	-0.863855	0.0002918	0.545386	0.0666531	-0.163256	0.612175
XLOC_000241	LOC107199609	Scaffold1344	red	0.0480685	0.88207	0.149051	0.643845	0.265855	0.403612	0.117464	0.71618	-0.187688	0.55913	0.0313974	0.922834	-0.251911	0.429611
XLOC_000242	CUFF.204.1	Scaffold1348	turquoise	-0.530527	0.0759783	0.504053	0.0947324	-0.025951	0.936193	0.530659	0.0758915	-0.588159	0.0442723	-0.0664595	0.837407	-0.543314	0.0679032
XLOC_000245	CUFF.206.1,CUFF.207.1	Scaffold1351	blue	0.611071	0.0347791	-0.218473	0.495131	0.571774	0.0520956	-0.539631	0.070165	0.564787	0.055709	-0.542943	0.0681289	-0.127001	0.694084
XLOC_000246	CUFF.208.1	Scaffold1359	turquoise	-0.0468177	0.885121	-0.398499	0.199462	-0.54652	0.0659755	0.303483	0.337587	-0.130415	0.686225	0.440674	0.151616	0.259023	0.41625
XLOC_000247	CUFF.209.1	Scaffold1359	turquoise	-0.434496	0.158113	-0.348202	0.26736	-0.476263	0.117525	0.763684	0.00384194	-0.713877	0.00911752	0.463287	0.129305	-0.185016	0.564838
XLOC_000248	CUFF.210.1	Scaffold1360	yellow	-0.15959	0.620293	-0.402616	0.194428	-0.182854	0.569475	-0.0623115	0.847446	0.0631951	0.845306	0.395881	0.202703	0.416382	0.178171
XLOC_000249	CUFF.211.1	Scaffold1360	grey	0.290014	0.360511	-0.210774	0.51082	-0.368816	0.2381	0.165183	0.607925	-0.0252642	0.937879	0.128941	0.689613	0.133894	0.678245
XLOC_000250	CUFF.212.1	Scaffold1365	turquoise	-0.24069	0.451108	-0.363235	0.245826	-0.400527	0.196973	0.769429	0.00343292	-0.729726	0.00706215	0.29029	0.360034	-0.221999	0.488019
XLOC_000251	LOC107199611	Scaffold1367	turquoise	-0.66241	0.0189186	-0.194646	0.544376	-0.641486	0.0245508	0.740613	0.0058669	-0.730785	0.00693853	0.646186	0.0231918	0.0726232	0.82253
XLOC_000252	LOC107199612	Scaffold1368	turquoise	-0.3523	0.261385	-0.0394565	0.903101	-0.288758	0.362691	0.848806	0.00047998	-0.825416	0.000945215	0.0930103	0.773727	-0.536666	0.072024
XLOC_000253	UXT	Scaffold1370	turquoise	-0.0553306	0.864389	0.166161	0.605771	-0.0677396	0.834313	0.446907	0.145237	-0.491311	0.104778	0.137565	0.66986	-0.302263	0.339631
XLOC_000255	CUFF.215.1	Scaffold1371	cyan	-0.169417	0.598624	0.325942	0.301173	0.228168	0.475688	0.298972	0.345176	-0.369834	0.236707	-0.197721	0.537909	-0.544455	0.0672129
XLOC_000256	CUFF.216.1	Scaffold1373	blue	0.0919174	0.776326	-0.0147056	0.963821	0.208801	0.514876	-0.616581	0.0327334	0.60117	0.0386821	-0.250152	0.432947	0.344293	0.273131
XLOC_000257	LOC107199614	Scaffold1374	turquoise	-0.7411	0.00581722	0.327845	0.298192	-0.489083	0.106605	0.73004	0.00702535	-0.770797	0.00334063	0.407669	0.188358	-0.159377	0.620766
XLOC_000258	CUFF.218.1	Scaffold1375	turquoise	-0.226298	0.47941	-0.106121	0.742725	-0.236281	0.459693	0.740931	0.00583442	-0.694185	0.0122567	0.19961	0.53395	-0.439198	0.153153
XLOC_000259	CUFF.219.1	Scaffold1377	turquoise	-0.302449	0.339319	-0.240611	0.451263	-0.358024	0.25317	0.669959	0.0171404	-0.61048	0.0350035	0.0741497	0.818853	-0.268168	0.399377
XLOC_000260	CUFF.220.1	Scaffold1379	turquoise	-0.518003	0.084501	-0.408236	0.187685	-0.514301	0.0871397	0.709731	0.00972183	-0.664517	0.0184094	0.608289	0.0358458	0.0323126	0.920591
XLOC_000261	CUFF.221.1	Scaffold1381	turquoise	-0.378122	0.225543	-0.0527962	0.870554	-0.388613	0.211872	0.789502	0.002258	-0.789884	0.00223911	0.384502	0.217168	-0.261719	0.411239
XLOC_000262	CUFF.222.1	Scaffold1383	brown	0.761143	0.00403417	0.360507	0.249654	0.757806	0.00429759	-0.7917	0.00215107	0.719954	0.00828282	-0.674255	0.0161852	-0.14077	0.662564
XLOC_000263	CUFF.223.1,CUFF.224.1,CUFF.225.1	Scaffold1384	turquoise	-0.280944	0.376398	-0.501525	0.0966721	-0.582078	0.0470713	0.593589	0.041874	-0.478375	0.115678	0.35013	0.264538	0.0326516	0.91976
XLOC_000264	CUFF.226.1	Scaffold1385	green	-0.334476	0.287939	-0.375306	0.2293	-0.484185	0.110694	0.248835	0.435453	-0.197047	0.539324	0.635177	0.0264648	0.455332	0.136893
XLOC_000265	CUFF.227.1	Scaffold1389	grey	-0.129287	0.688818	-0.0668297	0.836512	0.168819	0.599936	0.00720734	0.982264	-0.0966937	0.764985	0.182563	0.5701	0.00981976	0.975837
XLOC_000266	LOC107199615	Scaffold1390	grey	-0.299382	0.344483	0.317337	0.314854	0.19989	0.533366	-0.260931	0.4127	0.171756	0.59351	0.0102704	0.974729	0.0382831	0.905972
XLOC_000268	CUFF.230.1,CUFF.230.2,CUFF.230.3	Scaffold1392	grey	-0.105456	0.744289	0.297583	0.34753	0.113998	0.724264	0.0887512	0.783866	-0.134764	0.676255	-0.287257	0.365303	-0.176327	0.583562
XLOC_000269	CUFF.231.1,CUFF.231.10,CUFF.231.2,CUFF.231.3,CUFF.231.4,CUFF.231.5,CUFF.231.6,CUFF.231.7,CUFF.231.8,CUFF.231.9	Scaffold1393	yellow	0.13595	0.673545	-0.261283	0.412047	-0.188817	0.556725	-0.0194061	0.952267	0.109297	0.735265	0.341211	0.277733	0.335398	0.28653
XLOC_000270	CUFF.232.1	Scaffold1395	turquoise	-0.291622	0.357732	0.0665837	0.837106	-0.222588	0.486835	0.774487	0.00310099	-0.802089	0.00169709	0.00794614	0.980447	-0.506707	0.0927255
XLOC_000271	CUFF.234.1,CUFF.235.1	Scaffold1398	turquoise	-0.662685	0.0188516	0.17219	0.592562	-0.222575	0.486862	0.472166	0.121165	-0.530771	0.0758183	0.449924	0.142212	-0.0907287	0.779155
XLOC_000272	CUFF.233.1	Scaffold1398	blue	0.412216	0.182997	0.36295	0.246224	0.747852	0.00516108	-0.788131	0.00232671	0.701506	0.0110086	-0.647046	0.0229492	-0.121479	0.706853
XLOC_000273	LOC107199617	Scaffold1402	black	-0.382188	0.220183	0.379007	0.224369	-0.0918663	0.776448	0.593628	0.041857	-0.656611	0.0203734	-0.0455798	0.888141	-0.549583	0.0641693
XLOC_000274	LOC107199618	Scaffold1406	green	-0.633895	0.0268667	-0.0595953	0.854032	-0.463199	0.129386	0.286834	0.36604	-0.261438	0.41176	0.630679	0.0278936	0.277956	0.38171
XLOC_000276	SYCN	Scaffold1413	red	0.193722	0.546327	0.277965	0.381694	0.323937	0.30433	0.18822	0.557996	-0.206269	0.520101	-0.258237	0.417715	-0.481442	0.113029
XLOC_000277	CUFF.236.1	Scaffold1416	turquoise	-0.104984	0.745401	-0.0178291	0.956142	-0.448563	0.143571	0.638529	0.025435	-0.533397	0.0741115	0.121394	0.70705	-0.19783	0.537679
XLOC_000278	CUFF.237.1	Scaffold1417	turquoise	-0.35969	0.250809	0.366793	0.240883	-0.288769	0.362672	0.336841	0.284331	-0.330882	0.293472	0.108221	0.737789	-0.111638	0.729782
XLOC_000279	CUFF.238.1	Scaffold1419	blue	0.16296	0.612831	-0.1537	0.633418	0.0459415	0.887258	-0.323064	0.305711	0.301177	0.341455	-0.119948	0.710406	0.237727	0.456869
XLOC_000280	CUFF.239.1,CUFF.239.2	Scaffold1420	turquoise	-0.474252	0.119303	-0.123883	0.701286	-0.35915	0.251573	0.385632	0.215705	-0.419313	0.174823	0.385456	0.215932	0.186557	0.561542
XLOC_000281	CUFF.240.1	Scaffold1421	yellow	-0.247167	0.438637	-0.669228	0.0173071	-0.289122	0.362058	-0.0575098	0.859094	0.110183	0.733188	0.555876	0.0605664	0.557947	0.0594126
XLOC_000282	CUFF.241.1	Scaffold1423	turquoise	-0.40136	0.195956	-0.357093	0.254496	-0.434709	0.157887	0.806884	0.00151423	-0.725166	0.00761368	0.42752	0.165659	-0.236147	0.459955
XLOC_000283	CUFF.242.1	Scaffold1424	grey	0.324001	0.30423	0.0835346	0.796327	0.0266923	0.934374	-0.209404	0.513636	0.241809	0.448943	-0.374266	0.230697	-0.0329183	0.919107
XLOC_000284	CUFF.243.1	Scaffold1425	brown	0.610082	0.0351556	0.00327501	0.991941	0.523351	0.080786	-0.327247	0.299128	0.303276	0.337934	-0.540114	0.0698659	-0.253982	0.425698
XLOC_000285	CUFF.244.1	Scaffold1426	yellow	-0.446349	0.145801	-0.493423	0.103066	-0.387445	0.213368	-0.0755537	0.815475	0.0780625	0.809445	0.483456	0.111312	0.640696	0.024785
XLOC_000286	CUFF.245.1	Scaffold1429	grey	0.325848	0.301321	-0.419635	0.174458	0.0154161	0.962074	0.0817943	0.800494	-0.0034505	0.991509	-0.00135694	0.996661	-0.0960315	0.766554
XLOC_000287	CUFF.246.1,CUFF.246.2,CUFF.246.3,CUFF.246.4,CUFF.246.5	Scaffold1434	turquoise	-0.619618	0.0316434	0.183541	0.567999	-0.353051	0.260299	0.744512	0.00547827	-0.781267	0.00269507	0.266067	0.403222	-0.262313	0.410139
XLOC_000288	CUFF.247.1	Scaffold1438	yellow	-0.421462	0.172393	-0.590789	0.0430989	-0.566901	0.0545978	0.286938	0.365859	-0.198948	0.535335	0.589523	0.0436607	0.462679	0.129874
XLOC_000289	CUFF.248.1	Scaffold1444	blue	0.406019	0.190327	0.0945005	0.770187	0.125641	0.697221	-0.477018	0.116862	0.521369	0.0821498	-0.0188663	0.953593	0.274086	0.388645
XLOC_000290	CUFF.249.1	Scaffold1447	turquoise	-0.559602	0.0585009	0.00147867	0.996361	-0.662369	0.0189287	0.778023	0.00288387	-0.733263	0.0066555	0.449317	0.142817	-0.0950632	0.768852
XLOC_000291	LOC107199621	Scaffold1448	turquoise	-0.624932	0.0297995	-0.0987855	0.76003	-0.501544	0.0966573	0.977389	4.48175e-08	-0.966911	2.95496e-07	0.441336	0.150931	-0.332066	0.291642
XLOC_000292	LOC107199622	Scaffold1449	brown	0.440164	0.152145	0.241135	0.450247	0.42032	0.173681	-0.0947745	0.769537	0.0488483	0.880169	-0.397254	0.200999	-0.395456	0.203233
XLOC_000293	GLTSCR2	Scaffold1454	turquoise	-0.437831	0.154584	-0.126226	0.695872	-0.451828	0.140324	0.945052	3.5961e-06	-0.908651	4.29014e-05	0.39475	0.204114	-0.389034	0.211334
XLOC_000294	CUFF.251.1,CUFF.251.2,CUFF.251.3,CUFF.251.4,CUFF.251.5,CUFF.251.6	Scaffold1457	greenyellow	-0.28142	0.375555	-0.0876429	0.78651	-0.513622	0.0876296	0.102414	0.751458	-0.07085	0.826804	0.347833	0.267901	0.422017	0.171769
XLOC_000295	CUFF.252.1,CUFF.252.2,CUFF.252.3,CUFF.252.4,CUFF.252.5,CUFF.252.6	Scaffold1457	red	-0.117408	0.716312	0.429685	0.163293	0.402346	0.194756	0.36783	0.239455	-0.481541	0.112944	-0.387758	0.212967	-0.820644	0.00107248
XLOC_000296	CUFF.253.1	Scaffold1461	turquoise	-0.418837	0.175363	0.346374	0.270049	0.0454308	0.888505	0.65498	0.0207968	-0.734893	0.00647412	0.108387	0.737401	-0.624166	0.0300604
XLOC_000298	CUFF.254.1	Scaffold1463	turquoise	-0.265618	0.404047	-0.178096	0.579731	-0.362438	0.246941	0.868992	0.000242928	-0.817505	0.00116312	0.190865	0.552373	-0.450191	0.141946
XLOC_000299	CUFF.255.1	Scaffold1464	turquoise	-0.407739	0.188275	0.382995	0.219128	-0.111192	0.730824	0.342873	0.275246	-0.413725	0.181239	0.108391	0.73739	-0.216888	0.498343
XLOC_000300	CUFF.256.1	Scaffold1464	turquoise	-0.166484	0.605061	0.218272	0.495538	-0.0828028	0.798079	0.712298	0.00934432	-0.71808	0.00853388	-0.156839	0.62641	-0.663134	0.0187425
XLOC_000301	CUFF.257.1	Scaffold1465	red	0.102454	0.751362	0.758613	0.00423273	0.460923	0.131529	0.0521547	0.872115	-0.187556	0.55941	-0.542141	0.0686184	-0.630304	0.0280155
XLOC_000302	CUFF.258.1	Scaffold1465	turquoise	-0.646327	0.0231518	0.18475	0.565409	-0.500025	0.0978351	0.84259	0.00058068	-0.853728	0.000410326	0.509273	0.0908112	-0.222555	0.486901
XLOC_000303	CUFF.259.1	Scaffold1466	turquoise	-0.393439	0.205757	-0.191451	0.55113	-0.29873	0.345585	0.354271	0.258539	-0.393128	0.206148	0.467917	0.125017	0.148409	0.64529
XLOC_000304	CUFF.260.1	Scaffold1470	grey	0.370942	0.235195	-0.340135	0.279349	0.0163176	0.959858	-0.0382853	0.905966	0.134569	0.676701	-0.275438	0.386216	-0.0454192	0.888533
XLOC_000305	CUFF.261.1	Scaffold1471	turquoise	-0.297177	0.348221	-0.663416	0.0186742	-0.638325	0.0254968	0.674282	0.0161792	-0.562702	0.0568205	0.53621	0.0723123	0.107715	0.738978
XLOC_000306	CUFF.262.1	Scaffold1473	turquoise	-0.402679	0.194352	-0.136254	0.67285	-0.503452	0.0951911	0.855063	0.000392866	-0.781028	0.00270865	0.351983	0.261843	-0.285755	0.367927
XLOC_000307	CUFF.263.1	Scaffold1475	blue	0.557985	0.0593915	-0.295116	0.351733	0.049381	0.878871	-0.481873	0.11266	0.560246	0.0581492	-0.189669	0.554913	0.347366	0.268587
XLOC_000308	CUFF.264.1	Scaffold1477	tan	-0.0695499	0.829941	0.293636	0.354268	-0.209957	0.512499	0.0631372	0.845446	-0.00149685	0.996316	-0.048135	0.881908	0.0500519	0.877236
XLOC_000309	CUFF.265.1	Scaffold1483	turquoise	-0.375549	0.228974	-0.174392	0.587765	-0.646892	0.0229925	0.697618	0.0116591	-0.642862	0.024147	0.280915	0.37645	0.00260432	0.993591
XLOC_000310	LOC107199627	Scaffold1484	green	-0.254602	0.42453	-0.273998	0.388805	-0.536295	0.0722587	0.185383	0.564054	-0.108313	0.737573	0.726269	0.00747743	0.491203	0.104866
XLOC_000311	CUFF.267.1,CUFF.267.2,CUFF.267.3	Scaffold1486	turquoise	-0.409337	0.18638	0.217874	0.496343	-0.119014	0.712575	0.41257	0.182584	-0.483369	0.111385	0.335694	0.286078	-0.176154	0.583937
XLOC_000312	CUFF.268.1	Scaffold1488	salmon	0.200458	0.532179	0.35749	0.253931	0.0665891	0.837093	0.0726871	0.822376	-0.106895	0.740904	-0.190114	0.553968	-0.240266	0.451931
XLOC_000313	LOC107199628	Scaffold1488	turquoise	-0.081229	0.801849	-0.165251	0.607775	-0.379814	0.223302	0.809465	0.0014223	-0.725919	0.00752043	0.158621	0.622445	-0.395824	0.202775
XLOC_000314	CUFF.269.1	Scaffold1491	turquoise	-0.357194	0.254352	-0.199612	0.533946	-0.537172	0.0717044	0.503184	0.0953963	-0.419273	0.174868	0.202991	0.5269	0.0257723	0.936632
XLOC_000315	LOC107199629	Scaffold1496	turquoise	-0.0579341	0.858064	-0.397159	0.201117	-0.436248	0.156254	0.52957	0.0766078	-0.413888	0.18105	0.309682	0.327309	-0.0522467	0.871891
XLOC_000316	CUFF.270.1	Scaffold1498	yellow	-0.513226	0.0879164	-0.225818	0.480369	-0.0933287	0.77297	-0.238095	0.456151	0.190605	0.552924	0.425178	0.168242	0.464141	0.128506
XLOC_000317	CUFF.271.1	Scaffold1498	green	-0.57864	0.0487078	-0.241388	0.449757	-0.255247	0.423317	0.162341	0.614198	-0.206147	0.520353	0.648321	0.0225928	0.327966	0.298004
XLOC_000318	CUFF.272.1	Scaffold1500	turquoise	0.0904208	0.779888	0.207593	0.517365	0.0106661	0.973755	0.544631	0.0671065	-0.538698	0.0707462	-0.320333	0.310053	-0.599673	0.0392978
XLOC_000319	CUFF.273.1	Scaffold1500	turquoise	-0.492056	0.104172	0.00115825	0.99715	-0.470986	0.122227	0.758192	0.00426643	-0.710898	0.00954884	0.467957	0.12498	-0.174792	0.586895
XLOC_000320	CUFF.274.1	Scaffold1503	turquoise	0.0255172	0.937258	-0.317233	0.315022	-0.345915	0.270728	0.505338	0.0937569	-0.411386	0.183968	0.10569	0.74374	-0.176563	0.583051
XLOC_000321	CUFF.275.1	Scaffold1504	turquoise	-0.403698	0.193119	0.642281	0.0243171	-0.10807	0.738144	0.63063	0.0279096	-0.681781	0.0146065	-0.0891842	0.782834	-0.552655	0.0623928
XLOC_000322	CUFF.276.1	Scaffold1508	grey	0.0696185	0.829776	0.107095	0.740435	0.140596	0.662961	0.296696	0.349038	-0.372709	0.232797	-0.277576	0.382388	-0.447952	0.144185
XLOC_000323	CUFF.277.1,CUFF.277.10,CUFF.277.2,CUFF.277.3,CUFF.277.4,CUFF.277.5,CUFF.277.6,CUFF.277.7,CUFF.277.8,CUFF.277.9	Scaffold1508	turquoise	-0.688647	0.0132684	-0.245762	0.441329	-0.72475	0.0076656	0.93157	1.05266e-05	-0.877787	0.000174286	0.70147	0.0110146	-0.03075	0.924421
XLOC_000324	CUFF.278.1	Scaffold1513	turquoise	-0.296138	0.349989	-0.16945	0.598552	-0.411465	0.183877	0.465815	0.126952	-0.438613	0.153764	0.11661	0.71817	0.0152235	0.962547
XLOC_000325	CUFF.280.1,CUFF.280.10,CUFF.280.2,CUFF.280.3,CUFF.280.4,CUFF.280.5,CUFF.280.6,CUFF.280.7,CUFF.280.8,CUFF.280.9	Scaffold1514	blue	0.407559	0.18849	-0.022549	0.944546	0.42547	0.167919	-0.664528	0.0184066	0.636411	0.0260824	-0.209437	0.513566	0.17489	0.586682
XLOC_000326	CUFF.279.1,CUFF.279.2	Scaffold1514	yellow	-0.207275	0.518022	-0.337435	0.283429	-0.408261	0.187655	-0.0218529	0.946255	0.0562254	0.862214	0.522639	0.0812745	0.551761	0.0629059
XLOC_000327	CUFF.281.1	Scaffold1515	turquoise	-0.703221	0.0107304	-0.102125	0.752139	-0.560907	0.0577893	0.88473	0.000131681	-0.863303	0.000297467	0.4272	0.166011	-0.202724	0.527455
XLOC_000328	CUFF.282.1	Scaffold1516	turquoise	-0.730944	0.00692014	-0.308118	0.329886	-0.70752	0.0100562	0.590429	0.043258	-0.585845	0.0453233	0.764458	0.00378475	0.340661	0.278557
XLOC_000329	CUFF.283.1	Scaffold1518	grey	-0.406605	0.189627	0.53346	0.0740707	-0.0622796	0.847524	0.250678	0.431947	-0.310927	0.325265	0.0100204	0.975344	-0.147674	0.646946
XLOC_000330	CUFF.284.1	Scaffold1519	grey	-0.661072	0.0192472	0.307763	0.330472	0.0891154	0.782998	0.293081	0.355221	-0.43906	0.153296	0.110101	0.733379	-0.227878	0.476264
XLOC_000331	CUFF.285.1	Scaffold1520	turquoise	-0.240718	0.451055	-0.110153	0.733259	-0.250319	0.43263	0.459479	0.132902	-0.419763	0.174312	0.119366	0.711757	-0.187526	0.559474
XLOC_000332	CUFF.286.1	Scaffold1521	turquoise	-0.279356	0.379216	0.354203	0.258637	0.0541704	0.86721	0.54086	0.0694046	-0.594466	0.0414957	0.154636	0.631326	-0.503794	0.0949305
XLOC_000333	IL12A	Scaffold1522	grey	-0.055191	0.864728	-0.0758876	0.814672	-0.396085	0.20245	0.13495	0.675831	-0.0218687	0.946217	0.325848	0.30132	0.223997	0.48401
XLOC_000334	LOC107199631	Scaffold1525	brown	0.560791	0.0578523	0.303697	0.337229	0.560909	0.057788	-0.398641	0.199286	0.357176	0.254377	-0.759099	0.004194	-0.3425	0.275802
XLOC_000336	CUFF.290.1	Scaffold1528	turquoise	-0.18554	0.563716	-0.330923	0.293408	-0.211814	0.508688	0.679457	0.0150814	-0.641427	0.0245682	0.0423446	0.896041	-0.419186	0.174966
XLOC_000337	CUFF.291.1	Scaffold1530	green	-0.459482	0.132899	-0.459824	0.132573	-0.405767	0.190628	0.034751	0.914618	0.00145778	0.996413	0.601005	0.0387494	0.545419	0.0666332
XLOC_000338	CUFF.292.1,CUFF.292.2,CUFF.292.3,CUFF.292.4	Scaffold1531	green	-0.324578	0.30332	-0.108255	0.73771	-0.560524	0.0579977	0.119109	0.712355	-0.0526523	0.870904	0.617094	0.0325472	0.500679	0.0973269
XLOC_000339	CUFF.293.1	Scaffold1532	turquoise	-0.226178	0.47965	-0.0224589	0.944767	-0.341397	0.277453	0.855856	0.00038277	-0.79592	0.00195669	0.152797	0.635439	-0.500938	0.0971259
XLOC_000340	CUFF.294.1	Scaffold1536	red	-0.0833769	0.796705	0.430022	0.162927	0.462747	0.12981	0.0948619	0.769329	-0.231749	0.468596	-0.551555	0.0630248	-0.650768	0.0219204
XLOC_000341	LOC107199632	Scaffold1537	turquoise	-0.170877	0.595429	-0.263502	0.407941	-0.237356	0.457594	0.328435	0.297273	-0.268735	0.398343	0.145789	0.651198	-0.0937848	0.771887
XLOC_000342	LOC107199632	Scaffold1537	green	-0.234786	0.462621	-0.372638	0.232893	-0.219086	0.493891	0.0817281	0.800653	-0.106031	0.742935	0.502003	0.096303	0.321676	0.307914
XLOC_000343	CUFF.297.1	Scaffold1538	turquoise	-0.700368	0.0111962	0.124632	0.699552	-0.258218	0.417751	0.681701	0.0146228	-0.758666	0.00422851	0.520231	0.0829398	-0.258668	0.416911
XLOC_000344	CUFF.298.1	Scaffold1539	turquoise	-0.437357	0.155083	0.0601379	0.852716	-0.11317	0.726198	0.423487	0.170123	-0.426574	0.166699	0.203768	0.525284	-0.289353	0.361658
XLOC_000345	CUFF.299.1	Scaffold1540	grey	0.493455	0.10304	-0.412001	0.183249	-0.0189984	0.953269	-0.0609097	0.850844	0.154959	0.630603	-0.176445	0.583307	0.0394508	0.903115
XLOC_000346	CUFF.301.1,CUFF.301.10,CUFF.301.11,CUFF.301.2,CUFF.301.3,CUFF.301.4,CUFF.301.5,CUFF.301.6,CUFF.301.7,CUFF.301.8,CUFF.301.9	Scaffold1541	blue	0.472977	0.120439	-0.21016	0.51208	0.407706	0.188314	-0.384876	0.216682	0.391172	0.208615	-0.131643	0.683406	-0.0726809	0.822391
XLOC_000347	CUFF.300.1	Scaffold1541	brown	-0.0328114	0.919369	0.0830933	0.797383	0.471663	0.121617	-0.265105	0.404989	0.172595	0.591678	-0.154441	0.631761	-0.162314	0.614259
XLOC_000348	CUFF.302.1	Scaffold1543	turquoise	-0.594855	0.0413282	0.132698	0.680984	-0.250068	0.433106	0.454637	0.137569	-0.449832	0.142303	0.342464	0.275856	-0.0813847	0.801476
XLOC_000349	CUFF.303.1	Scaffold1545	turquoise	0.233467	0.465213	0.0715075	0.825219	0.115756	0.72016	0.371497	0.234441	-0.315195	0.318313	-0.404186	0.19253	-0.578264	0.0488896
XLOC_000350	CUFF.304.1	Scaffold1548	red	0.0797139	0.805482	0.322883	0.305998	0.231177	0.469725	0.192363	0.549199	-0.197339	0.538709	-0.447807	0.14433	-0.580737	0.047705
XLOC_000351	CUFF.305.1	Scaffold1556	turquoise	-0.498982	0.0986494	-0.100715	0.755467	-0.532987	0.0743764	0.924839	1.66353e-05	-0.855962	0.000381436	0.376886	0.227186	-0.327862	0.298167
XLOC_000352	CUFF.306.1,CUFF.306.2,CUFF.306.3,CUFF.306.4,CUFF.306.5,CUFF.306.6,CUFF.306.7,CUFF.306.8	Scaffold1558	purple	-0.114243	0.72369	-0.0115849	0.971495	-0.146268	0.650115	-0.0409519	0.899445	0.0429013	0.894681	-0.101086	0.754593	0.112408	0.727979
XLOC_000354	CUFF.307.1,CUFF.307.10,CUFF.307.11,CUFF.307.12,CUFF.307.13,CUFF.307.14,CUFF.307.15,CUFF.307.16,CUFF.307.17,CUFF.307.18,CUFF.307.19,CUFF.307.2,CUFF.307.20,CUFF.307.21,CUFF.307.22,CUFF.307.23,CUFF.307.24,CUFF.307.25,CUFF.307.3,CUFF.307.4,CUFF.307.5,CUFF.307.6,CUFF.307.7,CUFF.307.8,CUFF.307.9	Scaffold1564	yellow	0.0598329	0.853456	-0.309405	0.327764	-0.440647	0.151644	-0.0984338	0.760863	0.180299	0.574973	0.263871	0.407262	0.5444	0.0672458
XLOC_000355	CUFF.309.1,CUFF.309.2	Scaffold1565	brown	0.50056	0.0974193	0.430368	0.162552	0.465118	0.127597	-0.184435	0.566083	0.132538	0.681351	-0.530758	0.0758271	-0.40697	0.189191
XLOC_000356	CUFF.310.1	Scaffold1566	blue	0.342555	0.275721	-0.335014	0.287116	-0.114612	0.722829	-0.215204	0.501766	0.365928	0.242079	0.0867589	0.78862	0.299031	0.345076
XLOC_000358	CUFF.312.1,CUFF.312.2,CUFF.312.3,CUFF.312.4,CUFF.312.5	Scaffold1567	grey	-0.090816	0.778947	-0.128309	0.691069	0.207566	0.517422	-0.196189	0.541126	0.147673	0.646946	-0.0271141	0.933339	0.0212694	0.947689
XLOC_000359	CUFF.313.1	Scaffold1568	salmon	0.249669	0.433866	0.293542	0.354429	0.248894	0.435341	0.0375173	0.907845	-0.0878482	0.78602	-0.111581	0.729913	-0.238159	0.456028
XLOC_000360	CUFF.314.1	Scaffold1569	grey	-0.300781	0.342121	-0.303918	0.33686	0.0442267	0.891444	0.0319605	0.921454	-0.0863899	0.789501	0.194735	0.544188	0.0747228	0.817474
XLOC_000361	CUFF.315.1,CUFF.315.2,CUFF.315.3,CUFF.315.4,CUFF.315.5,CUFF.315.6,CUFF.315.7,CUFF.315.8	Scaffold1571	turquoise	-0.282622	0.373432	0.295891	0.35041	0.0225103	0.944641	0.577847	0.0490911	-0.592609	0.0422996	0.0238918	0.941248	-0.580043	0.0480356
XLOC_000363	LOC107199633	Scaffold1572	blue	0.0448736	0.889865	-0.347515	0.268368	-0.128414	0.690826	-0.29977	0.343826	0.40054	0.196956	-0.0119445	0.970611	0.339514	0.280284
XLOC_000364	LOC107199634	Scaffold1573	turquoise	-0.200696	0.531682	0.170202	0.596906	0.12535	0.697893	0.568179	0.0539338	-0.604557	0.0373132	-0.0284792	0.92999	-0.601298	0.0386296
XLOC_000365	CUFF.319.1	Scaffold1575	turquoise	-0.490564	0.105388	0.0411225	0.899028	-0.529996	0.076327	0.729767	0.00705743	-0.656075	0.020512	0.387151	0.213746	-0.169543	0.598349
XLOC_000366	CUFF.320.1	Scaffold1579	turquoise	-0.369576	0.237059	-0.436816	0.155653	-0.566594	0.0547583	0.572004	0.0519796	-0.454712	0.137496	0.419087	0.175079	0.0849267	0.792998
XLOC_000367	CUFF.321.1	Scaffold1580	blue	0.23204	0.468023	-0.19137	0.551302	-0.00217125	0.994657	-0.303393	0.337738	0.3485	0.266923	-0.110386	0.732712	0.186295	0.562102
XLOC_000368	CUFF.322.1	Scaffold1581	turquoise	-0.216952	0.498213	-0.138526	0.66767	-0.358938	0.251873	0.648045	0.0226695	-0.600031	0.0391501	0.360231	0.250045	-0.226283	0.47944
XLOC_000369	CUFF.323.1,CUFF.323.2	Scaffold1584	turquoise	-0.569535	0.0532349	-0.0129593	0.968115	-0.460068	0.132341	0.947687	2.82515e-06	-0.936701	7.19198e-06	0.307999	0.330082	-0.40795	0.188024
XLOC_000370	CUFF.324.1,CUFF.324.2,CUFF.324.3,CUFF.324.4,CUFF.324.5,CUFF.324.6	Scaffold1585	brown	0.361248	0.248611	0.350263	0.264345	0.446173	0.145979	-0.114767	0.722467	0.0596669	0.853858	-0.453257	0.138918	-0.45265	0.139515
XLOC_000371	GTF2H4	Scaffold1587	turquoise	-0.706372	0.010233	-0.160667	0.617904	-0.478092	0.115924	0.745728	0.0053611	-0.776506	0.00297556	0.577624	0.0491993	-0.0495977	0.878343
XLOC_000372	CUFF.325.1	Scaffold1587	turquoise	-0.575635	0.0501711	-0.150752	0.640023	-0.586187	0.0451665	0.776465	0.00297806	-0.738276	0.00610958	0.550278	0.0637643	-0.0713516	0.825595
XLOC_000373	CUFF.327.1	Scaffold1590	pink	0.297228	0.348134	0.445859	0.146297	0.745449	0.0053879	-0.316518	0.316174	0.166352	0.605353	-0.420637	0.173323	-0.464808	0.127886
XLOC_000374	LOC107199636	Scaffold1592	turquoise	0.0494353	0.878738	-0.0902681	0.780252	-0.087507	0.786834	0.723723	0.00779479	-0.687242	0.0135346	-0.0344541	0.915345	-0.617343	0.0324574
XLOC_000375	CUFF.328.1	Scaffold1597	turquoise	-0.244503	0.443748	-0.197387	0.538608	-0.346065	0.270505	0.584586	0.0459024	-0.521371	0.0821485	0.333342	0.289678	-0.171188	0.59475
XLOC_000376	LOC107199637	Scaffold1601	turquoise	-0.227475	0.477067	-0.126896	0.694326	-0.396445	0.202003	0.792504	0.00211296	-0.729787	0.00705506	0.23198	0.468142	-0.341126	0.27786
XLOC_000377	CUFF.330.1	Scaffold1604	turquoise	-0.630928	0.0278131	0.015042	0.962994	-0.494535	0.102172	0.919242	2.35946e-05	-0.903118	5.7018e-05	0.318679	0.312698	-0.324218	0.303887
XLOC_000378	LOC107199638	Scaffold1605	turquoise	-0.489681	0.106112	-0.0339875	0.916488	-0.542391	0.0684654	0.798283	0.00185389	-0.766693	0.00362337	0.585266	0.0455887	-0.151818	0.637631
XLOC_000379	LOC107199639	Scaffold1611	green	-0.541317	0.0691233	-0.20545	0.521796	-0.608057	0.0359356	0.421465	0.172389	-0.350871	0.263459	0.834563	0.000734085	0.335385	0.28655
XLOC_000380	CUFF.331.1	Scaffold1613	turquoise	-0.105086	0.745161	0.0737879	0.819724	0.114957	0.722024	0.68383	0.0141973	-0.724714	0.00767011	-0.105962	0.7431	-0.731689	0.00683421
XLOC_000381	CUFF.333.1,CUFF.333.2	Scaffold1614	turquoise	-0.209631	0.513169	0.246656	0.439615	-0.0289437	0.928851	0.482159	0.112415	-0.529702	0.0765209	-0.258021	0.41812	-0.527956	0.0776776
XLOC_000382	CUFF.332.1	Scaffold1614	turquoise	-0.0737481	0.81982	-0.176687	0.582782	-0.229458	0.473127	0.444035	0.148155	-0.400525	0.196975	-0.0436377	0.892882	-0.241089	0.450335
XLOC_000383	CUFF.334.1	Scaffold1615	greenyellow	-0.0933185	0.772995	0.0912217	0.777981	-0.356674	0.255094	-0.0344798	0.915282	0.0437685	0.892563	0.0884067	0.784688	0.380218	0.222769
XLOC_000384	LOC107199640	Scaffold1617	grey	0.201664	0.529662	0.357793	0.253499	0.160506	0.618262	-0.0594222	0.854452	0.0725059	0.822812	-0.0831291	0.797298	-0.173131	0.590511
XLOC_000386	PTRHD1	Scaffold1619	turquoise	-0.272681	0.39118	0.0119974	0.970481	-0.0333906	0.91795	0.393054	0.206241	-0.400089	0.197509	0.369136	0.237662	-0.252704	0.428111
XLOC_000387	LOC107199642	Scaffold1620	grey	0.0414485	0.898231	-0.499358	0.0983557	-0.164686	0.609021	0.226574	0.47886	-0.138114	0.668609	0.0954872	0.767845	0.0387793	0.904758
XLOC_000388	CUFF.336.1,CUFF.336.10,CUFF.336.11,CUFF.336.12,CUFF.336.13,CUFF.336.14,CUFF.336.15,CUFF.336.16,CUFF.336.17,CUFF.336.18,CUFF.336.2,CUFF.336.3,CUFF.336.4,CUFF.336.5,CUFF.336.6,CUFF.336.7,CUFF.336.8,CUFF.336.9	Scaffold1622	grey	0.0576278	0.858808	0.241619	0.44931	0.1048	0.745834	-0.101642	0.753279	0.103947	0.747844	-0.248842	0.43544	-0.145694	0.651411
XLOC_000390	CUFF.338.1	Scaffold1623	turquoise	-0.267783	0.400081	0.216807	0.498507	-0.207103	0.518378	0.827014	0.000905322	-0.832334	0.000781782	0.233742	0.464671	-0.551449	0.0630858
XLOC_000391	CUFF.339.1	Scaffold1627	brown	0.727763	0.00729582	0.180123	0.575352	0.875882	0.000187673	-0.716246	0.00878501	0.653153	0.0212789	-0.740693	0.0058587	-0.270567	0.395009
XLOC_000392	SOX17	Scaffold1628	turquoise	-0.50173	0.0965136	0.15293	0.635141	-0.549227	0.0643774	0.68471	0.0140241	-0.676936	0.0156091	0.443647	0.148551	-0.115258	0.721321
XLOC_000393	CUFF.340.1	Scaffold1629	turquoise	-0.562162	0.0571107	0.0253889	0.937573	-0.539243	0.0704063	0.796016	0.00195246	-0.786042	0.00243445	0.270751	0.394676	-0.204286	0.524208
XLOC_000394	CUFF.341.1,CUFF.341.2	Scaffold1633	turquoise	-0.540274	0.0697666	-0.195662	0.542236	-0.466475	0.126342	0.836877	0.000686995	-0.808472	0.00145714	0.363746	0.245112	-0.294081	0.353505
XLOC_000395	CUFF.342.1	Scaffold1633	turquoise	-0.617103	0.0325441	-0.233656	0.464841	-0.566757	0.054673	0.905033	5.17735e-05	-0.848796	0.00048014	0.48233	0.112269	-0.231929	0.468242
XLOC_000396	LOC107199644	Scaffold1634	yellow	-0.100727	0.755439	-0.746321	0.00530469	-0.441586	0.150672	-0.120174	0.709881	0.240808	0.450879	0.417545	0.176838	0.57131	0.0523301
XLOC_000398	LOC107199645	Scaffold1637	tan	-0.150848	0.639807	0.487806	0.107661	-0.12267	0.704091	0.141859	0.660092	-0.14682	0.64887	-0.104023	0.747665	-0.142275	0.65915
XLOC_000399	CUFF.343.1	Scaffold1638	turquoise	-0.598257	0.0398873	-0.222267	0.48748	-0.499483	0.0982579	0.713013	0.009241	-0.694132	0.0122661	0.400148	0.197437	-0.100895	0.755043
XLOC_000400	CUFF.344.1	Scaffold1641	blue	0.414843	0.179944	0.0954466	0.767942	0.453667	0.138516	-0.683137	0.0143348	0.651345	0.0217638	-0.384549	0.217107	0.184892	0.565103
XLOC_000402	CUFF.345.1,CUFF.345.10,CUFF.345.11,CUFF.345.12,CUFF.345.13,CUFF.345.14,CUFF.345.15,CUFF.345.16,CUFF.345.17,CUFF.345.2,CUFF.345.3,CUFF.345.4,CUFF.345.5,CUFF.345.6,CUFF.345.7,CUFF.345.8,CUFF.345.9	Scaffold1642	purple	0.249474	0.434237	-0.617711	0.0323245	-0.446689	0.145457	0.0717552	0.824622	0.0508913	0.875191	0.0883139	0.784909	0.330405	0.29421
XLOC_000403	CUFF.347.1	Scaffold1643	turquoise	-0.481202	0.113235	-0.0760469	0.814289	-0.710019	0.00967899	0.871276	0.000223367	-0.791526	0.00215942	0.493224	0.103226	-0.0781505	0.809234
XLOC_000404	CUFF.348.1	Scaffold1644	red	0.13422	0.6775	0.567021	0.0545354	0.540939	0.0693562	0.139562	0.665311	-0.274585	0.387748	-0.439416	0.152925	-0.750155	0.00495059
XLOC_000405	CUFF.349.1	Scaffold1646	turquoise	-0.421794	0.172019	-0.0424103	0.895881	-0.38017	0.222833	0.636069	0.0261879	-0.590665	0.0431539	0.522381	0.0814516	-0.101917	0.752629
XLOC_000406	CUFF.350.1	Scaffold1646	red	0.220522	0.490992	0.80136	0.00172631	0.613162	0.033992	-0.00885582	0.978209	-0.117243	0.716695	-0.623071	0.0304363	-0.747329	0.00520979
XLOC_000407	LOC107199646	Scaffold1647	turquoise	-0.0827245	0.798266	-0.127938	0.691922	-0.00344707	0.991517	0.66684	0.0178595	-0.656928	0.0202917	0.0630626	0.845627	-0.565598	0.0552807
XLOC_000409	CUFF.351.1,CUFF.351.2	Scaffold1648	black	-0.323407	0.305168	0.448858	0.143276	-0.135936	0.673577	0.152143	0.636903	-0.200194	0.532729	-0.0821936	0.799538	-0.0412356	0.898752
XLOC_000410	CUFF.353.1	Scaffold1651	turquoise	-0.684769	0.0140125	0.35646	0.2554	-0.398356	0.199638	0.789267	0.00226967	-0.844234	0.000552598	0.371074	0.235015	-0.307771	0.330459
XLOC_000411	CUFF.354.1	Scaffold1654	turquoise	-0.532627	0.0746094	-0.301997	0.340077	-0.372738	0.232758	0.519452	0.0834833	-0.508368	0.0914836	0.553501	0.0619093	0.0158323	0.961051
XLOC_000412	CUFF.355.1	Scaffold1657	turquoise	-0.564771	0.0557175	0.282901	0.37294	-0.136958	0.671243	0.714686	0.00900283	-0.773766	0.00314673	-0.0107441	0.973564	-0.525631	0.0792371
XLOC_000413	CUFF.356.1,CUFF.356.2	Scaffold1658	turquoise	-0.415015	0.179745	-0.235868	0.460502	-0.522797	0.0811656	0.876497	0.000183267	-0.840082	0.000625648	0.325904	0.301232	-0.262481	0.409828
XLOC_000414	LRRC4B	Scaffold1661	turquoise	-0.348274	0.267254	-0.0635554	0.844433	-0.522804	0.0811611	0.818253	0.00114101	-0.732186	0.00677743	0.406703	0.189509	-0.262417	0.409947
XLOC_000416	CUFF.358.1	Scaffold1665	grey	0.0908173	0.778944	-0.441682	0.150573	-0.0998694	0.757467	0.15191	0.637426	-0.0689603	0.831364	0.0353502	0.91315	-0.0192288	0.952703
XLOC_000417	CUFF.359.1	Scaffold1670	turquoise	-0.127557	0.692802	-0.217819	0.496454	-0.452169	0.139988	0.535582	0.0727113	-0.454041	0.138151	0.189184	0.555945	0.00744417	0.981682
XLOC_000418	CUFF.360.1	Scaffold1673	turquoise	-0.220464	0.491109	-0.12953	0.688259	-0.420115	0.173913	0.615902	0.0329806	-0.573018	0.0514699	0.519683	0.0833216	-0.0671849	0.835653
XLOC_000419	CUFF.361.1	Scaffold1686	turquoise	-0.388625	0.211857	0.0512433	0.874334	-0.371098	0.234983	0.927069	1.43644e-05	-0.918296	2.49689e-05	0.327457	0.298799	-0.441602	0.150655
XLOC_000420	CUFF.362.1	Scaffold1687	turquoise	-0.158044	0.623729	0.270941	0.39433	-0.0143854	0.964608	0.709486	0.00975859	-0.732811	0.00670653	0.024812	0.938989	-0.665318	0.0182184
XLOC_000421	CUFF.363.1	Scaffold1687	turquoise	0.238854	0.454674	0.209305	0.51384	0.152583	0.635918	0.41551	0.179175	-0.391738	0.2079	-0.128591	0.69042	-0.587362	0.044632
XLOC_000422	CUFF.364.1	Scaffold1688	blue	0.548434	0.064843	-0.359478	0.251109	0.391515	0.208181	-0.642152	0.0243549	0.66251	0.0188942	-0.236655	0.458962	0.229985	0.472083
XLOC_000423	LOC107199650	Scaffold1689	tan	-0.509602	0.0905683	0.291358	0.358188	-0.471093	0.12213	0.485991	0.109174	-0.473903	0.119613	0.232365	0.467382	-0.0733482	0.820783
XLOC_000424	CUFF.365.1	Scaffold1689	grey	-0.196904	0.539624	-0.0374645	0.907975	-0.287796	0.364363	-0.0891863	0.782829	0.140209	0.663839	-0.00381888	0.990602	0.233304	0.465533
XLOC_000425	CUFF.366.1,CUFF.366.2,CUFF.366.3,CUFF.366.4,CUFF.367.1	Scaffold1692	turquoise	-0.57383	0.0510642	0.487374	0.10802	-0.323958	0.304298	0.548488	0.0648112	-0.620119	0.0314662	0.19475	0.544157	-0.223751	0.484501
XLOC_000426	CUFF.368.1	Scaffold1694	turquoise	-0.429067	0.163966	-0.265605	0.40407	-0.636221	0.026141	0.781682	0.00267159	-0.675325	0.0159534	0.509263	0.0908193	-0.0652019	0.840448
XLOC_000427	LOC107199651	Scaffold1703	turquoise	-0.349759	0.26508	-0.0456726	0.887915	-0.539467	0.0702674	0.540363	0.0697116	-0.489355	0.106381	0.291238	0.358396	0.0614287	0.849586
XLOC_000428	CUFF.369.1	Scaffold1704	brown	0.416029	0.178577	0.618643	0.0319904	0.649164	0.0223594	-0.512332	0.0885653	0.417398	0.177006	-0.543891	0.0675537	-0.252702	0.428114
XLOC_000429	CUFF.370.1	Scaffold1709	turquoise	0.0932789	0.773089	-0.137417	0.670196	0.0681307	0.833368	0.382682	0.219537	-0.377317	0.226613	-0.00625	0.98462	-0.371591	0.234312
XLOC_000430	CUFF.371.1	Scaffold1710	turquoise	-0.163033	0.612668	0.0706443	0.8273	-0.299329	0.344573	0.498825	0.0987726	-0.468466	0.124515	0.405291	0.1912	-0.181384	0.572635
XLOC_000431	CUFF.372.1	Scaffold1715	turquoise	0.109229	0.735426	-0.121827	0.706046	-0.161269	0.616572	0.323799	0.304549	-0.215548	0.501066	0.132359	0.681763	-0.255173	0.423456
XLOC_000432	CUFF.373.1,CUFF.373.10,CUFF.373.11,CUFF.373.2,CUFF.373.3,CUFF.373.4,CUFF.373.5,CUFF.373.6,CUFF.373.7,CUFF.373.8,CUFF.373.9	Scaffold1719	green	-0.0668218	0.836531	-0.512956	0.0881117	-0.254201	0.425287	0.00882423	0.978286	0.0071602	0.98238	0.308482	0.329284	0.333284	0.289768
XLOC_000433	CUFF.374.1,CUFF.374.2	Scaffold1720	grey	-0.221642	0.488737	0.151201	0.639015	0.19064	0.552849	0.263954	0.407108	-0.307993	0.330092	-0.05659	0.861329	-0.420666	0.17329
XLOC_000434	CUFF.375.1	Scaffold1725	turquoise	-0.0962742	0.765979	0.186291	0.562111	-0.191244	0.55157	0.776572	0.0029715	-0.759676	0.00414842	-0.035213	0.913486	-0.580152	0.0479833
XLOC_000435	CUFF.376.1	Scaffold1725	black	-0.292685	0.355903	0.359259	0.251419	-0.0515881	0.873494	0.536842	0.0719124	-0.633595	0.0269613	-0.0910903	0.778294	-0.482594	0.112044
XLOC_000436	CUFF.377.1	Scaffold1725	turquoise	-0.164727	0.608931	-0.266039	0.403274	-0.347667	0.268145	0.682784	0.0144052	-0.595529	0.0410399	0.340358	0.279013	-0.303575	0.337434
XLOC_000437	LOC107199652	Scaffold1727	grey	-0.182385	0.570483	-0.37393	0.231149	-0.131721	0.683225	0.288702	0.362787	-0.278465	0.380802	0.352823	0.260628	-0.0496886	0.878121
XLOC_000438	CUFF.378.1,CUFF.378.2,CUFF.378.3	Scaffold1731	turquoise	-0.398617	0.199317	0.159322	0.62089	-0.409357	0.186357	0.820026	0.00108988	-0.813076	0.00130092	0.151248	0.63891	-0.362358	0.247053
XLOC_000439	CUFF.379.1	Scaffold1733	pink	-0.0969056	0.764482	0.159553	0.620376	0.226017	0.479971	-0.0781372	0.809266	0.0211517	0.947978	-0.174873	0.586721	-0.185113	0.56463
XLOC_000440	CUFF.380.1	Scaffold1734	red	-0.273947	0.388897	0.755359	0.00449884	0.471797	0.121496	0.0873677	0.787167	-0.283162	0.37248	-0.344458	0.272886	-0.558676	0.0590095
XLOC_000441	CUFF.381.1	Scaffold1735	tan	-0.141329	0.661297	0.105218	0.744849	-0.4023	0.194812	0.146933	0.648616	-0.132021	0.682537	0.0771561	0.811623	0.200287	0.532535
XLOC_000442	CUFF.382.1	Scaffold1736	turquoise	-0.789319	0.00226709	-0.183226	0.568677	-0.550432	0.0636746	0.805527	0.00156435	-0.821553	0.00104728	0.553669	0.0618139	-0.08206	0.799858
XLOC_000443	CUFF.383.1,CUFF.383.2,CUFF.383.3,CUFF.383.4,CUFF.383.5	Scaffold1742	turquoise	-0.398147	0.199895	-0.111716	0.729597	-0.443976	0.148215	0.813945	0.00127295	-0.760359	0.00409494	0.22869	0.474652	-0.367072	0.240498
XLOC_000444	CUFF.384.1	Scaffold1746	turquoise	-0.351881	0.261992	-0.40484	0.191742	-0.501973	0.0963268	0.830127	0.000831345	-0.785679	0.00245359	0.412469	0.182702	-0.171653	0.593735
XLOC_000445	CUFF.385.1	Scaffold1753	turquoise	-0.74832	0.00511775	-0.445807	0.14635	-0.748413	0.00510924	0.773241	0.00318038	-0.7215	0.00807996	0.849139	0.000475004	0.206963	0.518667
XLOC_000446	CUFF.386.1	Scaffold1753	pink	-0.149543	0.642739	0.150587	0.640394	0.0219409	0.946039	-0.00645406	0.984118	-0.0280988	0.930923	-0.0474632	0.883546	-0.0655251	0.839666
XLOC_000447	CUFF.387.1	Scaffold1758	turquoise	-0.259312	0.415711	-0.0372356	0.908535	-0.294925	0.35206	0.828131	0.000878219	-0.8014	0.00172467	0.134246	0.677439	-0.507887	0.0918417
XLOC_000448	CUFF.388.1	Scaffold1759	salmon	-0.0233723	0.942524	0.291198	0.358465	-0.124375	0.700146	0.0135939	0.966554	-0.0579308	0.858072	0.140059	0.66418	0.124707	0.699378
XLOC_000449	LOC107199653	Scaffold1763	blue	0.33733	0.283588	-0.507233	0.092331	0.177812	0.580346	-0.539317	0.0703604	0.607366	0.0362049	-0.041667	0.897697	0.348901	0.266335
XLOC_000451	CUFF.391.1	Scaffold1765	grey	-0.131647	0.683395	0.423379	0.170243	0.143582	0.656188	0.26496	0.405256	-0.294471	0.352837	-0.180012	0.575592	-0.42492	0.168529
XLOC_000452	CUFF.392.1	Scaffold1767	turquoise	-0.301759	0.340476	-0.328969	0.296441	-0.436087	0.156424	0.871064	0.000225127	-0.807202	0.00150267	0.381351	0.22128	-0.294742	0.352373
XLOC_000453	CUFF.393.1	Scaffold1770	grey	0.256654	0.420677	-0.445629	0.146531	-0.205802	0.521067	-0.196621	0.540217	0.22722	0.477573	0.216755	0.498612	0.462604	0.129944
XLOC_000454	CUFF.394.1	Scaffold1772	turquoise	-0.253569	0.426478	-0.135084	0.675523	0.0284568	0.930045	0.333451	0.289511	-0.349304	0.265745	0.121546	0.706697	-0.277698	0.382169
XLOC_000455	CUFF.395.1	Scaffold1774	magenta	-0.433646	0.159021	0.463046	0.12953	0.123588	0.701966	0.0678772	0.83398	-0.165042	0.608236	0.0082945	0.97959	-0.115522	0.720705
XLOC_000456	CUFF.396.1,CUFF.396.2,CUFF.396.3	Scaffold1775	purple	-0.303766	0.337115	-0.233288	0.465564	-0.383131	0.218951	0.320631	0.309577	-0.308392	0.329433	0.188914	0.556519	0.0627498	0.846384
XLOC_000457	CUFF.397.1	Scaffold1779	turquoise	-0.400199	0.197374	-0.153105	0.634749	-0.566767	0.0546679	0.89971	6.73781e-05	-0.859456	0.000339449	0.330188	0.294547	-0.24889	0.435349
XLOC_000458	CUFF.398.1	Scaffold1780	blue	0.701721	0.0109735	0.0722775	0.823363	0.377811	0.225955	-0.815448	0.00122566	0.836837	0.000687778	-0.366115	0.241821	0.297336	0.34795
XLOC_000459	CUFF.399.1	Scaffold1782	red	-0.0497585	0.877951	0.592592	0.0423072	0.315931	0.317123	0.177687	0.580616	-0.301089	0.341603	-0.151423	0.638517	-0.473652	0.119836
XLOC_000460	CUFF.400.1	Scaffold1785	red	0.310078	0.326658	0.0540905	0.867405	0.160445	0.618397	0.156109	0.628038	-0.142572	0.658477	-0.44835	0.143785	-0.431407	0.161427
XLOC_000461	CUFF.401.1,CUFF.401.2	Scaffold1785	grey	0.41711	0.177336	0.336344	0.285087	0.315447	0.317905	-0.152566	0.635955	0.0987699	0.760067	-0.376798	0.227304	-0.224305	0.483392
XLOC_000463	CUFF.402.1	Scaffold1787	tan	-0.458501	0.133836	0.121836	0.706025	-0.612892	0.034093	0.501094	0.0970055	-0.419529	0.174577	0.402504	0.194564	0.0679736	0.833747
XLOC_000464	CUFF.403.1	Scaffold1789	grey	-0.137876	0.669151	-0.22646	0.479088	-0.0470544	0.884543	0.205888	0.520888	-0.231327	0.46943	0.0413211	0.898542	-0.134815	0.676138
XLOC_000465	CUFF.404.1	Scaffold1793	greenyellow	0.00685563	0.98313	0.218523	0.495031	-0.349099	0.266045	0.0521406	0.872149	-0.000191408	0.999529	0.0983821	0.760985	0.264408	0.406271
XLOC_000466	CUFF.405.1	Scaffold1793	red	-0.168139	0.601426	0.433219	0.159477	0.258526	0.417176	0.1527	0.635656	-0.224204	0.483594	-0.268955	0.397942	-0.441951	0.150295
XLOC_000467	CUFF.406.1	Scaffold1800	turquoise	-0.0337437	0.917085	-0.263005	0.40886	0.0683503	0.832838	0.451062	0.141082	-0.424053	0.169492	0.101866	0.75275	-0.46454	0.128135
XLOC_000468	LOC107199657	Scaffold1801	turquoise	-0.310566	0.325858	0.0323343	0.920538	-0.302984	0.338423	0.863382	0.000296656	-0.825147	0.000952082	0.245687	0.441473	-0.525685	0.0792004
XLOC_000469	CUFF.408.1,CUFF.408.10,CUFF.408.11,CUFF.408.12,CUFF.408.13,CUFF.408.14,CUFF.408.15,CUFF.408.16,CUFF.408.17,CUFF.408.2,CUFF.408.3,CUFF.408.4,CUFF.408.5,CUFF.408.6,CUFF.408.7,CUFF.408.8,CUFF.408.9	Scaffold1802	brown	-0.292188	0.356757	0.594908	0.0413056	0.409441	0.186258	-0.0278057	0.931642	-0.131777	0.683098	-0.0335922	0.917456	-0.334928	0.287248
XLOC_000470	CUFF.409.1,CUFF.409.2,CUFF.409.3,CUFF.409.4,CUFF.409.5,CUFF.409.6,CUFF.409.7,CUFF.409.8	Scaffold1804	turquoise	-0.330165	0.294582	0.0827077	0.798306	-0.407013	0.189139	0.490252	0.105644	-0.461592	0.130898	0.0104659	0.974248	-0.141647	0.660575
XLOC_000471	CUFF.410.1	Scaffold1808	turquoise	-0.730624	0.00695718	-0.113973	0.724322	-0.400905	0.196511	0.48279	0.111877	-0.525242	0.0794994	0.346965	0.269178	0.0247223	0.93921
XLOC_000472	CUFF.411.1,CUFF.411.10,CUFF.411.11,CUFF.411.12,CUFF.411.13,CUFF.411.14,CUFF.411.15,CUFF.411.16,CUFF.411.17,CUFF.411.18,CUFF.411.19,CUFF.411.2,CUFF.411.20,CUFF.411.3,CUFF.411.4,CUFF.411.5,CUFF.411.6,CUFF.411.7,CUFF.411.8,CUFF.411.9	Scaffold1809	grey	-0.0225409	0.944566	0.5506	0.0635776	0.139504	0.665444	0.278696	0.380391	-0.282958	0.372839	-0.337193	0.283796	-0.59093	0.0430367
XLOC_000473	LOC107199658	Scaffold1811	brown	-0.119083	0.712414	0.27659	0.38415	0.375826	0.228602	-0.258029	0.418105	0.155491	0.629417	-0.195593	0.542381	-0.0513546	0.874063
XLOC_000474	CUFF.413.1	Scaffold1812	grey	-0.337952	0.282645	-0.0823176	0.799241	-0.194233	0.545247	0.27438	0.388117	-0.289849	0.360798	0.168216	0.601257	-0.0503592	0.876487
XLOC_000475	CUFF.414.1	Scaffold1815	turquoise	-0.216794	0.498534	-0.0985085	0.760686	-0.419746	0.174331	0.662536	0.0188879	-0.606097	0.0367025	0.491124	0.10493	-0.117453	0.716206
XLOC_000476	CUFF.415.1	Scaffold1816	turquoise	0.137203	0.670685	-0.135709	0.674094	0.203607	0.525619	0.309064	0.328326	-0.292319	0.356531	-0.341381	0.277477	-0.553069	0.0621555
XLOC_000477	CUFF.416.1	Scaffold1821	turquoise	-0.716845	0.0087023	0.0243321	0.940168	-0.336438	0.284944	0.551126	0.0632727	-0.587473	0.0445819	0.439128	0.153226	-0.0658597	0.838857
XLOC_000478	CUFF.417.1	Scaffold1829	yellow	-0.205439	0.521819	0.127707	0.692456	-0.223366	0.485274	-0.0792037	0.806706	0.0482273	0.881683	0.163444	0.611761	0.334487	0.287922
XLOC_000480	LOC107199659	Scaffold1830	brown	0.201743	0.529498	0.5333	0.0741738	0.524857	0.0797607	-0.357043	0.254567	0.301983	0.340102	-0.555	0.0610593	-0.30967	0.327328
XLOC_000481	CUFF.419.1,CUFF.419.2	Scaffold1832	turquoise	-0.321491	0.308208	-0.116098	0.719364	-0.474447	0.11913	0.405845	0.190535	-0.289082	0.362128	0.218293	0.495496	0.0455049	0.888324
XLOC_000482	CUFF.420.1	Scaffold1834	black	0.0381097	0.906396	0.302959	0.338464	-0.0622443	0.847609	0.0576661	0.858715	-0.00084659	0.997917	-0.128343	0.690991	-0.172621	0.591623
XLOC_000483	MRPS18B	Scaffold1836	turquoise	-0.528931	0.0770302	-0.13111	0.684627	-0.611586	0.0345839	0.886178	0.000123924	-0.833568	0.00075509	0.389615	0.210593	-0.227018	0.477975
XLOC_000484	CUFF.421.1	Scaffold1838	turquoise	0.0461476	0.886755	-0.223647	0.48471	-0.206758	0.519089	0.551389	0.0631205	-0.461033	0.131426	-0.163779	0.611021	-0.406341	0.189942
XLOC_000485	LOC107199661	Scaffold1845	purple	0.0564767	0.861604	0.00497525	0.987757	-0.0643546	0.842499	0.284522	0.370088	-0.271237	0.393794	-0.0767271	0.812654	-0.230199	0.47166
XLOC_000486	CUFF.422.1	Scaffold1846	turquoise	-0.192446	0.549023	0.0405143	0.900515	-0.140202	0.663855	0.791613	0.00215526	-0.778411	0.00286077	0.034079	0.916263	-0.655898	0.0205577
XLOC_000487	CUFF.423.1	Scaffold1851	blue	0.589817	0.04353	-0.369721	0.236861	0.0174723	0.957019	-0.476951	0.116921	0.561078	0.0576966	-0.165599	0.607009	0.385278	0.216161
XLOC_000488	CUFF.424.1	Scaffold1852	grey	0.024121	0.940686	-0.058205	0.857406	0.0356648	0.91238	0.0340593	0.916312	0.00487435	0.988005	-0.12472	0.699349	-0.104604	0.746296
XLOC_000489	CUFF.425.1	Scaffold1854	purple	-0.0320288	0.921287	-0.493768	0.102788	-0.525847	0.0790909	0.351977	0.261852	-0.232522	0.467072	0.253177	0.427218	0.179487	0.576726
XLOC_000490	TRAPPC1	Scaffold1855	green	-0.131136	0.684568	-0.533247	0.074208	-0.518977	0.0838159	0.251317	0.430737	-0.143202	0.657047	0.47886	0.115256	0.388833	0.21159
XLOC_000491	CUFF.427.1	Scaffold1858	turquoise	-0.292912	0.355512	0.344519	0.272796	0.127338	0.693307	0.501262	0.096875	-0.613449	0.0338853	-0.125157	0.69834	-0.603595	0.0376985
XLOC_000492	CUFF.428.1	Scaffold1862	turquoise	-0.447262	0.144879	-0.228243	0.475539	-0.188327	0.557769	0.343887	0.273735	-0.356264	0.25568	0.286726	0.36623	-0.0322194	0.92082
XLOC_000493	CUFF.429.1	Scaffold1866	turquoise	-0.726773	0.0074158	0.250507	0.432274	-0.585772	0.0453567	0.785308	0.00247321	-0.789087	0.00227864	0.428703	0.164363	-0.142807	0.657943
XLOC_000494	CUFF.430.1	Scaffold1868	turquoise	-0.305665	0.33395	-0.0657262	0.83918	-0.424829	0.16863	0.559572	0.0585177	-0.49349	0.103012	0.213346	0.505555	-0.0683876	0.832747
XLOC_000495	LOC107199663	Scaffold1869	turquoise	-0.244018	0.444679	-0.31231	0.323003	-0.478785	0.115321	0.590789	0.0430989	-0.51015	0.0901637	0.360499	0.249666	-0.0712179	0.825917
XLOC_000496	CUFF.432.1	Scaffold1870	green	-0.359506	0.251068	-0.353245	0.260017	-0.463553	0.129055	0.312813	0.322183	-0.220325	0.491389	0.711268	0.00949438	0.253991	0.425682
XLOC_000497	CUFF.433.1	Scaffold1872	turquoise	-0.511409	0.0892395	0.110271	0.732981	-0.367965	0.239269	0.94924	2.43643e-06	-0.935422	7.93114e-06	0.276458	0.384388	-0.49859	0.0989563
XLOC_000498	CUFF.434.1	Scaffold1874	turquoise	-0.418465	0.175787	-0.372003	0.233754	-0.628163	0.028717	0.682081	0.0145462	-0.5793	0.048391	0.529475	0.0766703	-0.0202101	0.950291
XLOC_000499	LOC107199664	Scaffold1877	turquoise	-0.537019	0.0718009	0.471572	0.121699	-0.176974	0.582161	0.716458	0.00875566	-0.777138	0.00293712	-0.00127471	0.996863	-0.569247	0.0533827
XLOC_000500	CUFF.435.1	Scaffold1881	brown	0.358991	0.251797	0.673232	0.0164089	0.620867	0.0312027	-0.146036	0.65064	0.0426429	0.895312	-0.709481	0.00975926	-0.673163	0.0164241
XLOC_000501	CUFF.436.1	Scaffold1882	turquoise	-0.449488	0.142647	-0.0261739	0.935646	-0.337373	0.283522	0.463055	0.129521	-0.444384	0.147798	0.323646	0.304791	-0.0123544	0.969603
XLOC_000503	LOC107199665	Scaffold1883	turquoise	-0.478986	0.115146	-0.285334	0.368663	-0.827647	0.000889897	0.575586	0.0501951	-0.458801	0.133549	0.477727	0.116242	0.281474	0.37546
XLOC_000504	CUFF.438.1	Scaffold1885	turquoise	-0.228599	0.474832	-0.353024	0.260337	-0.301073	0.34163	0.667997	0.0175902	-0.618126	0.0321754	0.259814	0.414775	-0.270939	0.394334
XLOC_000508	GABRP,KCNIP1	Scaffold189	blue	0.197353	0.538679	-0.187665	0.55918	-0.225297	0.481408	-0.457201	0.135084	0.53247	0.0747108	0.070117	0.828573	0.638074	0.025573
XLOC_000509	CUFF.449.1,CUFF.449.2	Scaffold189	green	-0.0513575	0.874056	-0.574004	0.0509777	-0.441155	0.151118	0.18223	0.570816	-0.0688395	0.831656	0.583378	0.046463	0.403016	0.193943
XLOC_000510	LOC107198540	Scaffold189	blue	0.267378	0.400821	-0.545254	0.0667321	-0.281557	0.375313	-0.357319	0.254174	0.463284	0.129307	0.384271	0.217468	0.673296	0.0163947
XLOC_000511	LOC107198550	Scaffold189	blue	0.302025	0.34003	-0.226474	0.47906	0.252209	0.429046	-0.754587	0.00456383	0.780996	0.0027105	-0.17158	0.593893	0.461641	0.130852
XLOC_000513	NPM1	Scaffold189	turquoise	-0.326626	0.3001	-0.181375	0.572656	0.0157922	0.961149	0.385559	0.215798	-0.422855	0.17083	0.0061105	0.984963	-0.320796	0.309315
XLOC_000514	FGF18	Scaffold189	turquoise	-0.478224	0.115809	-0.243047	0.446551	-0.622991	0.0304639	0.595504	0.0410506	-0.530381	0.0760743	0.434341	0.158278	0.107853	0.738653
XLOC_000515	LOC107198541	Scaffold189	grey	-0.367462	0.239961	0.131108	0.684633	0.0352697	0.913347	0.231304	0.469476	-0.321718	0.307846	0.121096	0.707741	-0.217358	0.497391
XLOC_000516	KCNMB1	Scaffold189	blue	0.561172	0.0576455	-0.217866	0.496361	0.135935	0.673579	-0.603251	0.0378371	0.667067	0.0178064	-0.168648	0.600309	0.402318	0.19479
XLOC_000517	FBXW11	Scaffold189	blue	-0.00328165	0.991924	-0.247394	0.438204	-0.0772543	0.811387	-0.518369	0.0842429	0.582662	0.0467974	0.0266507	0.934476	0.551744	0.0629159
XLOC_000518	ETF1	Scaffold189	turquoise	-0.37913	0.224207	-0.459423	0.132955	-0.797818	0.00187381	0.556139	0.060419	-0.458328	0.134002	0.554735	0.0612089	0.372656	0.232869
XLOC_000519	HSPA9	Scaffold189	turquoise	-0.72792	0.00727694	-0.0726706	0.822415	-0.689195	0.0131656	0.944696	3.71157e-06	-0.919985	2.25574e-05	0.506453	0.0929158	-0.137189	0.670717
XLOC_000520	CUFF.451.1	Scaffold189	green	-0.253175	0.427221	-0.761941	0.003973	-0.5146	0.0869247	0.225219	0.481565	-0.118648	0.713425	0.763014	0.00389188	0.50204	0.0962747
XLOC_000521	CUFF.463.1	Scaffold189	turquoise	-0.447133	0.145009	-0.347423	0.268503	-0.477773	0.116202	0.748491	0.00510206	-0.679824	0.0150056	0.59006	0.0434219	-0.0914123	0.777528
XLOC_000522	CUFF.464.1,CUFF.464.2	Scaffold1893	grey	0.131431	0.683891	0.12233	0.70488	0.157372	0.625223	0.244374	0.443996	-0.210262	0.511871	-0.00415579	0.989773	-0.457064	0.135216
XLOC_000523	CUFF.465.1	Scaffold1893	brown	0.284253	0.37056	0.575954	0.0500144	0.652826	0.021366	-0.113345	0.725789	0.036649	0.90997	-0.756598	0.00439607	-0.727897	0.00727962
XLOC_000524	CUFF.466.1	Scaffold1894	red	-0.00860336	0.97883	0.23829	0.455772	0.284402	0.370298	0.0834231	0.796594	-0.177124	0.581836	-0.228023	0.475976	-0.444686	0.14749
XLOC_000525	CUFF.467.1,CUFF.467.2,CUFF.467.3,CUFF.467.4,CUFF.467.5,CUFF.467.6,CUFF.467.7	Scaffold1899	turquoise	-0.368052	0.239149	0.243882	0.444942	-0.134803	0.676167	0.419193	0.174959	-0.502022	0.0962888	0.0232764	0.94276	-0.225874	0.480256
XLOC_000526	CUFF.468.1	Scaffold1902	green	-0.42016	0.173862	-0.402909	0.194073	-0.815381	0.00122774	0.501835	0.0964324	-0.426479	0.166804	0.684715	0.0140231	0.474712	0.118895
XLOC_000527	CUFF.469.1,CUFF.469.2	Scaffold1903	turquoise	-0.454371	0.137828	-0.150054	0.641591	-0.370119	0.236317	0.374339	0.230598	-0.356137	0.255861	0.251281	0.430804	0.0353489	0.913153
XLOC_000528	CUFF.470.1	Scaffold1904	turquoise	-0.121275	0.707325	0.0281046	0.930909	-0.184141	0.566713	0.825566	0.00094143	-0.793519	0.00206558	0.0698684	0.829172	-0.588267	0.0442236
XLOC_000529	CUFF.471.1	Scaffold1909	grey	0.146114	0.650464	0.204015	0.524772	0.19729	0.538813	-0.241382	0.449768	0.197203	0.538996	-0.337508	0.283318	-0.148269	0.645604
XLOC_000530	CUFF.472.1	Scaffold1910	turquoise	0.117381	0.716374	0.057033	0.860252	0.121593	0.706588	0.485393	0.109675	-0.482074	0.112488	-0.119443	0.711579	-0.574481	0.0507408
XLOC_000531	CUFF.473.1,CUFF.473.2,CUFF.473.3,CUFF.473.4,CUFF.473.5,CUFF.473.6,CUFF.473.7	Scaffold1912	grey	0.13902	0.666544	0.0730561	0.821487	0.138148	0.66853	-0.150767	0.63999	0.20272	0.527463	-0.408906	0.18689	-0.147407	0.647547
XLOC_000532	CUFF.474.1	Scaffold1922	grey	-0.281628	0.375188	0.0991107	0.759261	0.0479331	0.8824	0.281712	0.37504	-0.350046	0.264661	0.306391	0.332744	-0.15849	0.622737
XLOC_000533	CUFF.475.1	Scaffold1924	blue	0.0609727	0.850691	-0.0589413	0.855619	0.299093	0.344971	-0.314064	0.320147	0.307727	0.330533	-0.0268595	0.933964	0.0794002	0.806234
XLOC_000534	CUFF.476.1	Scaffold1926	grey	-0.171105	0.594931	-0.126764	0.694629	-0.119438	0.711589	0.23803	0.456278	-0.217666	0.496765	0.125595	0.697328	-0.103479	0.748946
XLOC_000535	CUFF.477.1	Scaffold1926	grey	-0.16576	0.606654	-0.106138	0.742684	0.0513685	0.874029	-0.197742	0.537864	0.174589	0.587337	0.138927	0.666757	0.173569	0.589557
XLOC_000536	CUFF.478.1	Scaffold1929	turquoise	-0.0707596	0.827022	-0.299855	0.343684	-0.340031	0.279505	0.48988	0.105949	-0.452069	0.140087	0.280488	0.377206	-0.0336242	0.917377
XLOC_000537	LOC107199668	Scaffold1931	turquoise	-0.363069	0.246058	-0.162598	0.61363	-0.457719	0.134586	0.897766	7.39192e-05	-0.83012	0.000831504	0.36211	0.2474	-0.377017	0.227012
XLOC_000538	CUFF.479.1	Scaffold1941	turquoise	-0.383967	0.217863	-0.10321	0.749579	-0.366816	0.240852	0.740497	0.00587876	-0.721977	0.0080181	0.366071	0.241881	-0.32703	0.299467
XLOC_000539	CUFF.480.1	Scaffold1945	grey	-0.35405	0.258857	-0.0389213	0.90441	-0.493537	0.102974	0.24954	0.434111	-0.215313	0.501544	0.237108	0.458078	0.307393	0.331084
XLOC_000540	CUFF.481.1	Scaffold1947	black	-0.39205	0.207505	0.277644	0.382266	-0.248406	0.436272	0.255872	0.422143	-0.289328	0.3617	0.0474396	0.883604	-0.119063	0.71246
XLOC_000541	LOC107199670	Scaffold1952	turquoise	-0.318885	0.312369	-0.27417	0.388496	-0.513957	0.0873878	0.655496	0.0206622	-0.545419	0.0666335	0.204929	0.522875	-0.144617	0.653845
XLOC_000542	CUFF.482.1,CUFF.482.2,CUFF.483.1	Scaffold1953	turquoise	-0.083653	0.796044	0.00524378	0.987096	-0.404695	0.191917	0.640826	0.0247463	-0.589774	0.0435489	0.0552113	0.864679	-0.242287	0.448019
XLOC_000543	CUFF.484.1	Scaffold1955	turquoise	-0.312758	0.322273	0.0354433	0.912922	-0.252706	0.428107	0.824762	0.000961946	-0.802129	0.0016955	0.169029	0.599475	-0.544019	0.0674759
XLOC_000544	CUFF.485.1	Scaffold1956	grey	-0.0408252	0.899755	-0.497597	0.099738	0.00593139	0.985404	-0.178679	0.578471	0.20355	0.525738	0.251118	0.431113	0.279068	0.379728
XLOC_000545	CUFF.486.1,CUFF.486.2,CUFF.486.3,CUFF.486.4	Scaffold1959	salmon	0.37867	0.224815	0.0428837	0.894724	0.0510484	0.874809	-0.0874902	0.786874	0.101914	0.752637	-0.119366	0.711757	0.0868344	0.78844
XLOC_000547	CUFF.488.1	Scaffold1961	yellow	0.27662	0.384096	-0.43699	0.15547	-0.431613	0.161204	0.0597285	0.853709	0.0870551	0.787913	0.0760031	0.814394	0.344559	0.272736
XLOC_000548	CUFF.489.1	Scaffold1965	green	-0.296604	0.349195	-0.308023	0.330043	-0.441076	0.151199	0.0812925	0.801697	-0.046282	0.886428	0.580681	0.0477319	0.447381	0.144758
XLOC_000549	CUFF.490.1,CUFF.490.2	Scaffold1965	yellow	-0.293668	0.354214	-0.412825	0.182287	-0.126026	0.696332	-0.173747	0.589169	0.183434	0.568229	0.308877	0.328633	0.435859	0.156664
XLOC_000550	CUFF.491.1	Scaffold1967	turquoise	-0.645228	0.0234642	-0.19204	0.549883	-0.343955	0.273633	0.65565	0.0206222	-0.70139	0.0110277	0.503238	0.0953548	-0.137215	0.670658
XLOC_000553	CUFF.494.1	Scaffold1973	black	0.100293	0.756466	0.417673	0.176691	0.386235	0.214925	0.0278114	0.931628	-0.119321	0.711861	-0.425111	0.168316	-0.541294	0.0691375
XLOC_000554	CUFF.495.1	Scaffold1975	magenta	-0.732989	0.00668643	0.0464962	0.885905	-0.664613	0.0183864	0.46287	0.129695	-0.427002	0.166228	0.46148	0.131003	0.278269	0.381151
XLOC_000556	LOC107199673	Scaffold1977	turquoise	-0.330161	0.294589	-0.0956365	0.767491	-0.388853	0.211566	0.859613	0.00033765	-0.829217	0.000852478	0.275581	0.385959	-0.34236	0.276012
XLOC_000557	CUFF.496.1	Scaffold1978	green	-0.559228	0.0587059	-0.11162	0.729821	-0.490185	0.105698	0.202496	0.52793	-0.15917	0.621226	0.606922	0.0363786	0.353412	0.259777
XLOC_000559	CUFF.498.1	Scaffold1981	grey	0.0614831	0.849454	-0.561912	0.0572456	-0.0298535	0.92662	0.108578	0.736953	-0.0543716	0.866721	0.0150712	0.962922	0.027928	0.931342
XLOC_000560	CUFF.499.1	Scaffold1983	green	-0.023978	0.941037	-0.566333	0.0548948	-0.20529	0.522128	0.15593	0.628437	-0.0497362	0.878005	0.472178	0.121154	0.161939	0.615089
XLOC_000561	CUFF.500.1	Scaffold1987	turquoise	-0.573671	0.0511436	0.154173	0.632359	-0.712133	0.00936822	0.52891	0.0770439	-0.490898	0.105115	0.596155	0.0407734	0.255752	0.422369
XLOC_000562	CUFF.501.1	Scaffold1988	pink	-0.174967	0.586516	0.466114	0.126675	0.188762	0.556842	-0.169098	0.599322	0.0731053	0.821368	-0.0838576	0.795554	-0.0428332	0.894848
XLOC_000563	CUFF.502.1	Scaffold1993	yellow	-0.44165	0.150606	0.0761074	0.814144	-0.329086	0.296259	-0.14206	0.659637	0.120138	0.709965	0.380128	0.222889	0.490088	0.105778
XLOC_000564	CUFF.503.1	Scaffold1998	green	-0.744664	0.00546349	-0.158043	0.623731	-0.800474	0.00176232	0.683336	0.0142951	-0.648941	0.022421	0.753104	0.00469065	0.312711	0.322349
XLOC_000565	CUFF.504.1	Scaffold2003	turquoise	-0.407236	0.188874	-0.0857481	0.791034	-0.473396	0.120064	0.940056	5.50901e-06	-0.898321	7.2003e-05	0.335954	0.285681	-0.379264	0.224029
XLOC_000566	CUFF.505.1	Scaffold2007	green	-0.448363	0.143772	-0.276086	0.385053	-0.653046	0.0213073	0.3799	0.223189	-0.335899	0.285766	0.647805	0.0227366	0.35118	0.26301
XLOC_000567	CUFF.506.1	Scaffold2010	magenta	-0.22709	0.477832	0.00504747	0.987579	-0.229368	0.473307	0.275298	0.386468	-0.228609	0.474813	0.207109	0.518366	0.030797	0.924306
XLOC_000568	CUFF.507.1	Scaffold2011	grey	-0.226575	0.478858	0.223198	0.485612	0.19467	0.544325	-0.146842	0.64882	0.0580312	0.857828	-0.068115	0.833406	0.0316503	0.922215
XLOC_000569	CUFF.508.1	Scaffold2014	turquoise	-0.496837	0.100338	0.331988	0.291763	-0.194493	0.544698	0.695721	0.0119866	-0.744221	0.00550662	0.147511	0.647313	-0.472147	0.121182
XLOC_000570	CUFF.509.1	Scaffold2027	red	-0.152258	0.636646	0.506761	0.0926844	0.258128	0.41792	0.316686	0.315903	-0.42127	0.172609	-0.283908	0.371168	-0.553007	0.062191
XLOC_000571	CUFF.510.1	Scaffold2031	turquoise	-0.480907	0.113488	-0.342538	0.275745	-0.545827	0.0663891	0.869216	0.000240953	-0.801485	0.00172128	0.508893	0.0910932	-0.187088	0.560409
XLOC_000572	CUFF.511.1	Scaffold2032	turquoise	-0.616995	0.032583	-0.228387	0.475253	-0.594531	0.0414676	0.84671	0.000512293	-0.818717	0.00112747	0.493662	0.102873	-0.14544	0.651986
XLOC_000573	CUFF.512.1	Scaffold2036	turquoise	-0.372593	0.232954	0.0468906	0.884943	-0.377674	0.226137	0.856893	0.000369879	-0.815626	0.00122015	0.283038	0.372698	-0.431976	0.160813
XLOC_000574	LOC107199674	Scaffold2037	turquoise	-0.547133	0.0656113	0.360606	0.249516	-0.376994	0.227042	0.617406	0.0324348	-0.618056	0.0322007	0.198215	0.536871	-0.252625	0.428259
XLOC_000575	CUFF.513.1	Scaffold2038	turquoise	-0.571856	0.0520542	0.318787	0.312526	-0.294199	0.353302	0.682519	0.0144581	-0.711729	0.00942703	0.271412	0.393477	-0.367891	0.239371
XLOC_000576	CUFF.514.1	Scaffold2038	grey	0.13081	0.685318	-0.598642	0.0397265	0.0302473	0.925654	-0.211913	0.508487	0.250252	0.432757	0.0659964	0.838526	0.267141	0.401254
XLOC_000577	CUFF.515.1	Scaffold2041	grey	-0.336157	0.285371	-0.340453	0.27887	-0.102122	0.752145	0.140686	0.662756	-0.194426	0.544841	0.171802	0.59341	0.152279	0.636599
XLOC_000578	LOC107199675	Scaffold2042	turquoise	-0.345417	0.271464	-0.0220944	0.945662	-0.212995	0.506272	0.797633	0.00188174	-0.83801	0.000664799	0.16726	0.603355	-0.498997	0.098638
XLOC_000579	CUFF.516.1	Scaffold2043	turquoise	-0.472114	0.121211	0.221983	0.48805	-0.407919	0.18806	0.740775	0.0058504	-0.745496	0.00538333	0.292149	0.356824	-0.325814	0.301374
XLOC_000580	CUFF.517.1	Scaffold2044	turquoise	-0.677741	0.015439	-0.0652725	0.840277	-0.50178	0.0964749	0.550801	0.0634606	-0.558506	0.0591037	0.571713	0.0521264	0.0453821	0.888624
XLOC_000581	CUFF.518.1	Scaffold2045	grey	-0.0235416	0.942108	0.110473	0.732508	-0.0393108	0.903458	0.0495249	0.87852	-0.067676	0.834466	0.17036	0.596561	0.116722	0.717909
XLOC_000582	CUFF.519.1	Scaffold2047	grey	-0.0785857	0.808189	-0.385234	0.216219	0.103791	0.748211	-0.00742905	0.981719	-0.0354386	0.912934	0.198206	0.53689	0.122402	0.704714
XLOC_000583	CUFF.520.1	Scaffold2053	tan	-0.295859	0.350464	0.565515	0.0553246	-0.115649	0.720411	0.179658	0.576357	-0.224161	0.483682	-0.204157	0.524477	-0.206243	0.520155
XLOC_000585	CUFF.521.1,CUFF.521.2,CUFF.521.3,CUFF.521.4,CUFF.521.5	Scaffold2054	grey	0.13201	0.682563	0.0164716	0.959479	-0.0571717	0.859915	0.192485	0.54894	-0.187086	0.560414	0.145339	0.652214	-0.0444852	0.890813
XLOC_000586	CUFF.523.1	Scaffold2057	turquoise	-0.298404	0.346138	-0.295525	0.351034	-0.64578	0.0233069	0.505863	0.0933604	-0.430572	0.16233	0.379521	0.223689	0.156229	0.627771
XLOC_000587	LOC107199676	Scaffold2061	red	0.0271708	0.9332	0.471226	0.12201	0.346034	0.270552	0.481238	0.113204	-0.564862	0.0556691	-0.308899	0.328597	-0.87546	0.000190746
XLOC_000588	LOC109022382	Scaffold220	turquoise	-0.0746426	0.817667	0.528942	0.077023	0.0694182	0.830259	0.344386	0.272994	-0.401875	0.195329	0.00635078	0.984372	-0.373295	0.232005
XLOC_000590	LOC107198558	Scaffold220	turquoise	-0.734798	0.00648456	-0.308443	0.329349	-0.788844	0.00229079	0.708748	0.00986952	-0.650449	0.0220072	0.62519	0.029712	0.210297	0.511799
XLOC_000591	LOC107198559	Scaffold220	grey	-0.238232	0.455885	-0.152552	0.635987	0.0539327	0.867788	-0.0298272	0.926684	-0.0424068	0.895889	0.0219722	0.945962	0.0750793	0.816616
XLOC_000592	GPR182	Scaffold220	greenyellow	-0.240869	0.450761	-0.187539	0.559446	-0.526489	0.078659	0.146269	0.650113	-0.060703	0.851345	0.422014	0.171772	0.348932	0.266289
XLOC_000595	NAB2	Scaffold220	turquoise	-0.448991	0.143143	-0.281241	0.375872	-0.625963	0.029451	0.868919	0.000243572	-0.803619	0.00163699	0.458385	0.133947	-0.117016	0.717223
XLOC_000596	LRP1	Scaffold220	greenyellow	-0.0432399	0.893854	-0.23592	0.460399	-0.687272	0.0135288	0.120464	0.709208	0.0223954	0.944923	0.49318	0.103262	0.550816	0.0634523
XLOC_000597	NXPH4	Scaffold220	red	0.169566	0.598297	-0.0538202	0.868062	0.32734	0.298982	0.283058	0.372663	-0.29525	0.351504	-0.183484	0.568122	-0.54409	0.0674328
XLOC_000598	SHMT2	Scaffold220	turquoise	-0.501695	0.096541	0.0729566	0.821727	-0.415998	0.178612	0.95487	1.36662e-06	-0.939511	5.75902e-06	0.279913	0.378227	-0.485699	0.109419
XLOC_000599	LOC107198572	Scaffold220	grey	0.132537	0.681354	-0.291241	0.35839	0.0829889	0.797633	0.199988	0.533161	-0.21186	0.508595	-0.214867	0.502452	-0.22335	0.485305
XLOC_000601	GLI1	Scaffold220	turquoise	-0.387977	0.212687	0.507044	0.0924721	0.256275	0.421387	0.327343	0.298978	-0.480536	0.113807	-0.144272	0.654626	-0.516439	0.0856089
XLOC_000603	LOC107198581	Scaffold220	turquoise	-0.418573	0.175664	-0.191364	0.551314	-0.355393	0.256927	0.777302	0.00292718	-0.74267	0.00565939	0.292872	0.35558	-0.300354	0.342842
XLOC_000604	LMBR1L	Scaffold220	grey	-0.0303598	0.925378	0.243474	0.445727	0.00481098	0.988161	0.223687	0.484631	-0.205018	0.522691	-0.258108	0.417957	-0.403915	0.192857
XLOC_000605	DHH	Scaffold220	grey	0.0943705	0.770496	0.060694	0.851367	-0.130031	0.687107	0.033981	0.916503	0.0288133	0.929171	0.136456	0.672388	0.0733032	0.820892
XLOC_000606	KMT2D	Scaffold220	turquoise	-0.603993	0.0375389	-0.0749249	0.816988	-0.613133	0.0340029	0.925202	1.62473e-05	-0.872077	0.000216813	0.536489	0.0721359	-0.193321	0.547174
XLOC_000607	PRKAG1	Scaffold220	turquoise	-0.621299	0.0310516	-0.220558	0.49092	-0.598656	0.0397207	0.771675	0.00328236	-0.748333	0.00511659	0.726154	0.00749151	0.0744362	0.818164
XLOC_000608	DDN	Scaffold220	turquoise	-0.403277	0.193627	0.209157	0.514143	-0.395141	0.203626	0.697524	0.0116752	-0.662584	0.0188761	0.0477791	0.882776	-0.349806	0.265011
XLOC_000609	ARF3	Scaffold220	turquoise	-0.427951	0.165187	0.316427	0.316321	-0.0737341	0.819854	0.859995	0.000333302	-0.914169	3.17175e-05	0.0337206	0.917141	-0.727575	0.00731847
XLOC_000610	FKBP11	Scaffold220	turquoise	-0.278825	0.380161	0.126038	0.696305	-0.114956	0.722027	0.810048	0.00140213	-0.796445	0.00193348	0.115712	0.720263	-0.640335	0.0248922
XLOC_000611	DDX23,RND1	Scaffold220	turquoise	-0.4875	0.107915	-0.179431	0.576847	-0.614031	0.033669	0.914488	3.11509e-05	-0.859244	0.000341883	0.450894	0.141248	-0.203098	0.526677
XLOC_000612	ADCY6	Scaffold220	turquoise	-0.233192	0.465753	0.00191411	0.99529	-0.376016	0.228348	0.641192	0.0246377	-0.594743	0.0413763	0.109164	0.735576	-0.247778	0.437469
XLOC_000613	CCNT1	Scaffold220	turquoise	-0.295898	0.350398	0.232161	0.467784	-0.434679	0.157918	0.65857	0.0198731	-0.648048	0.0226689	0.165038	0.608245	-0.231311	0.469461
XLOC_000614	KANSL2	Scaffold220	turquoise	-0.611484	0.0346226	-0.0514321	0.873874	-0.494456	0.102236	0.888964	0.000110019	-0.9158	2.88976e-05	0.427945	0.165193	-0.269745	0.396504
XLOC_000615	NCKAP5L	Scaffold220	turquoise	-0.279917	0.378219	-0.0270854	0.93341	-0.389643	0.210558	0.802259	0.00169033	-0.745741	0.00535991	0.055185	0.864743	-0.417629	0.176741
XLOC_000616	FMNL3	Scaffold220	green	-0.714643	0.00900899	-0.113118	0.726318	-0.394298	0.204679	0.191175	0.551715	-0.205905	0.520855	0.612098	0.0343909	0.365861	0.242173
XLOC_000618	CUFF.575.3,CUFF.575.4,LETMD1	Scaffold220	turquoise	-0.319412	0.311525	-0.14382	0.655649	-0.395164	0.203597	0.674279	0.0161799	-0.663223	0.0187208	0.418187	0.176104	-0.143612	0.656119
XLOC_000619	BAZ2A	Scaffold220	turquoise	-0.534685	0.0732837	-0.210948	0.510464	-0.689648	0.0130811	0.873437	0.000206018	-0.813738	0.00127958	0.554731	0.0612113	-0.0533129	0.869296
XLOC_000620	ATP5B	Scaffold220	turquoise	-0.654273	0.0209826	-0.0747027	0.817522	-0.739588	0.00597244	0.929718	1.19921e-05	-0.89081	0.000101497	0.575155	0.0504077	-0.0691238	0.83097
XLOC_000621	PTGES3	Scaffold220	turquoise	-0.529443	0.0766917	-0.33594	0.285703	-0.53549	0.0727699	0.838096	0.000663138	-0.798738	0.00183459	0.442324	0.14991	-0.125759	0.696949
XLOC_000622	NACA	Scaffold220	turquoise	-0.502075	0.0962481	-0.0510868	0.874715	-0.380244	0.222736	0.864413	0.000286144	-0.859139	0.000343102	0.312471	0.322741	-0.400778	0.196665
XLOC_000623	NACA	Scaffold220	grey	-0.0966693	0.765042	-0.37989	0.223202	0.103184	0.749642	0.0293624	0.927824	-0.0434098	0.893439	0.172147	0.592655	-0.0315742	0.922401
XLOC_000624	PRIM1	Scaffold220	turquoise	-0.347961	0.267713	0.536009	0.0724402	-0.246573	0.439774	0.564293	0.055971	-0.596986	0.0404214	0.166292	0.605484	-0.344552	0.272746
XLOC_000625	ZBTB39	Scaffold220	red	-0.0795023	0.805989	0.186109	0.5625	0.184444	0.566063	0.551517	0.0630466	-0.598319	0.0398613	-0.334179	0.288394	-0.764171	0.0038059
XLOC_000626	TAC3	Scaffold220	red	0.0589964	0.855485	0.453251	0.138924	0.586256	0.0451354	0.146351	0.649928	-0.293764	0.354049	-0.446618	0.145528	-0.739069	0.00602642
XLOC_000627	MYO1A	Scaffold220	grey	-0.154688	0.631209	-0.0500612	0.877213	0.144686	0.653691	-0.317362	0.314814	0.225281	0.481441	-0.0154353	0.962027	0.211941	0.508428
XLOC_000628	NEMP1	Scaffold220	green	-0.748719	0.0050811	-0.108212	0.737812	-0.530409	0.0760556	0.421568	0.172274	-0.461676	0.130818	0.660589	0.0193671	0.349854	0.264942
XLOC_000629	STAT6	Scaffold220	turquoise	0.0748219	0.817235	-0.000286236	0.999296	-0.219411	0.493235	0.537462	0.0715217	-0.508166	0.091634	-0.017605	0.956693	-0.338614	0.281643
XLOC_000630	NDUFA4L2	Scaffold220	turquoise	-0.520871	0.0824944	-0.25891	0.41646	-0.725627	0.00755654	0.748087	0.00513932	-0.676595	0.0156816	0.73009	0.00701951	0.114275	0.723617
XLOC_000631	STAC3	Scaffold220	turquoise	-0.624802	0.0298438	0.292049	0.356996	-0.0594493	0.854386	0.327838	0.298204	-0.449785	0.14235	0.189355	0.555579	-0.0770277	0.811931
XLOC_000632	R3HDM2	Scaffold220	turquoise	-0.401524	0.195755	0.161974	0.615009	-0.440454	0.151844	0.753422	0.00466321	-0.754847	0.00454186	0.178252	0.579395	-0.283928	0.371132
XLOC_000633	PRPH	Scaffold220	grey	-0.365306	0.242942	0.0879491	0.78578	0.145186	0.652559	0.283822	0.371319	-0.353737	0.259308	0.194827	0.543994	-0.303421	0.337692
XLOC_000634	LOC107198580	Scaffold220	turquoise	-0.53285	0.0744648	0.116432	0.718584	-0.297486	0.347694	0.93369	9.02678e-06	-0.940734	5.21067e-06	0.265705	0.403887	-0.552587	0.0624314
XLOC_000636	WNT1	Scaffold220	red	0.221013	0.490003	0.511698	0.0890279	0.392957	0.206362	0.140137	0.664004	-0.218674	0.494725	-0.299305	0.344612	-0.620968	0.0311673
XLOC_000637	CCDC65	Scaffold220	red	0.0510761	0.874741	0.371824	0.233997	0.397946	0.200144	0.256757	0.420485	-0.364357	0.24426	-0.427097	0.166123	-0.63358	0.0269659
XLOC_000638	CACNB3	Scaffold220	turquoise	-0.47955	0.114658	-0.201518	0.529967	-0.469733	0.123361	0.933644	9.05714e-06	-0.896705	7.76901e-05	0.474466	0.119112	-0.336646	0.284628
XLOC_000639	TMBIM6	Scaffold220	turquoise	-0.501514	0.0966801	0.263869	0.407266	-0.316552	0.31612	0.930035	1.17304e-05	-0.966627	3.08259e-07	0.21506	0.50206	-0.54106	0.0692815
XLOC_000640	ATG101	Scaffold220	turquoise	-0.601902	0.0383831	0.14009	0.664111	-0.473321	0.120132	0.933023	9.47916e-06	-0.933234	9.33415e-06	0.398305	0.199701	-0.34205	0.276474
XLOC_000641	NR4A1	Scaffold220	turquoise	-0.742218	0.00570453	-0.274489	0.387921	-0.735492	0.00640837	0.47962	0.114598	-0.454094	0.138099	0.625165	0.0297205	0.336686	0.284566
XLOC_000642	GRASP	Scaffold220	green	-0.661988	0.0190218	-0.315121	0.318433	-0.738845	0.00604983	0.627344	0.0289886	-0.599112	0.0395306	0.805737	0.00155652	0.289689	0.361075
XLOC_000643	ACVR1B	Scaffold220	red	-0.38433	0.21739	0.461885	0.130621	0.116167	0.719202	0.684382	0.0140884	-0.797306	0.0018959	0.0270173	0.933577	-0.683539	0.0142548
XLOC_000644	ACVRL1	Scaffold220	turquoise	-0.525872	0.079074	0.111278	0.730623	-0.350896	0.263423	0.494798	0.101961	-0.495936	0.101054	0.490613	0.105348	-0.0262385	0.935488
XLOC_000646	LETMD1	Scaffold220	turquoise	-0.223906	0.484193	0.0860686	0.790269	-0.317919	0.313918	0.735633	0.00639298	-0.704556	0.0105175	0.197366	0.538652	-0.342573	0.275694
XLOC_000647	CUFF.528.1	Scaffold220	yellow	-0.124086	0.700814	-0.219556	0.492941	-0.384822	0.216753	-0.159918	0.619565	0.201109	0.530819	0.29966	0.344012	0.641184	0.0246402
XLOC_000648	CUFF.529.1	Scaffold220	turquoise	-0.336461	0.284909	-0.0523996	0.871519	-0.00683697	0.983176	0.316031	0.316961	-0.360403	0.249802	-0.0766887	0.812746	-0.284205	0.370645
XLOC_000649	CUFF.537.1	Scaffold220	grey	-0.387666	0.213085	0.102252	0.75184	-0.01721	0.957664	0.0301409	0.925915	-0.0477367	0.882879	0.214382	0.503441	0.0296319	0.927163
XLOC_000650	CUFF.566.1	Scaffold220	black	-0.0608442	0.851003	0.183029	0.569098	0.0324521	0.920249	0.00093135	0.997708	-0.0018592	0.995425	-0.139457	0.665549	-0.211238	0.509868
XLOC_000651	CUFF.576.1	Scaffold220	grey	0.256752	0.420493	0.121105	0.707719	0.057504	0.859108	0.151224	0.638964	-0.189465	0.555346	-0.185486	0.563832	-0.227218	0.477577
XLOC_000652	CUFF.577.1	Scaffold220	grey	0.18107	0.573313	-0.257703	0.418714	0.0241338	0.940654	0.249103	0.434942	-0.266554	0.40233	-0.0661602	0.83813	-0.240656	0.451174
XLOC_000653	NOS1AP	Scaffold246	turquoise	-0.301013	0.341732	0.152256	0.636651	-0.387199	0.213684	0.660317	0.0194346	-0.639299	0.0252026	0.248618	0.435866	-0.227296	0.477423
XLOC_000654	UHMK1	Scaffold246	red	0.152996	0.634994	0.416075	0.178523	0.236516	0.459234	0.210675	0.511023	-0.22363	0.484744	-0.589524	0.0436606	-0.586662	0.0449503
XLOC_000655	UAP1	Scaffold246	turquoise	-0.59391	0.0417351	-0.175183	0.586046	-0.49046	0.105473	0.831728	0.000795166	-0.815066	0.00123755	0.553461	0.0619319	-0.149221	0.643462
XLOC_000656	DDR2	Scaffold246	green	-0.377888	0.225852	-0.299216	0.344763	-0.511768	0.0889769	0.0414606	0.898202	0.0255745	0.937118	0.566119	0.055007	0.591576	0.0427521
XLOC_000657	HSD17B7	Scaffold246	brown	0.344916	0.272207	0.638972	0.025301	0.415518	0.179165	-0.0512785	0.874248	-0.0405789	0.900357	-0.359117	0.251619	-0.445248	0.146918
XLOC_000658	OLFML2B	Scaffold246	turquoise	-0.559305	0.0586641	-0.181088	0.573273	-0.735261	0.00643367	0.923484	1.81476e-05	-0.866442	0.000266315	0.518019	0.0844895	-0.0802046	0.804304
XLOC_000659	HTATIP2,RGS5	Scaffold246	turquoise	-0.618003	0.0322196	-0.0314941	0.922597	-0.632054	0.0274512	0.46756	0.125344	-0.456645	0.135621	0.508377	0.0914771	0.249687	0.433831
XLOC_000661	RGS18	Scaffold246	grey	-0.0182901	0.955009	0.167105	0.603697	0.24536	0.4421	-0.0865278	0.789172	0.0345882	0.915016	-0.120215	0.709786	-0.251245	0.430872
XLOC_000663	RGS1	Scaffold246	grey	0.109499	0.73479	-0.391792	0.207831	-0.0678623	0.834016	-0.174455	0.587629	0.24753	0.437944	0.445886	0.146269	0.37757	0.226276
XLOC_000665	RGS2	Scaffold246	red	0.0133498	0.967155	0.35191	0.26195	0.364553	0.243988	0.288435	0.363252	-0.351313	0.262816	-0.575384	0.0502947	-0.739309	0.00600143
XLOC_000666	LOC107198623	Scaffold246	grey	-0.0214494	0.947247	0.400966	0.196436	0.0778456	0.809966	-0.196654	0.540149	0.190107	0.553981	-0.423915	0.169646	-0.0611878	0.85017
XLOC_000667	LOC107198616	Scaffold246	green	-0.249849	0.433524	-0.703198	0.0107342	-0.416995	0.177467	-0.00902472	0.977793	0.0883437	0.784838	0.688662	0.0132655	0.596316	0.0407048
XLOC_000668	ATF6	Scaffold246	turquoise	-0.751737	0.00480984	-0.248291	0.436491	-0.762486	0.00393162	0.814523	0.0012546	-0.749407	0.00501828	0.629919	0.0281408	0.0622389	0.847622
XLOC_000669	LOC107198619	Scaffold246	turquoise	0.0106568	0.973778	-0.297482	0.347701	-0.321465	0.30825	0.421669	0.17216	-0.304849	0.335308	0.402689	0.194339	0.00604187	0.985132
XLOC_000670	LOC107198622	Scaffold246	turquoise	0.130976	0.684937	-0.0556508	0.863611	0.0726112	0.822559	0.463605	0.129006	-0.436988	0.155471	-0.348741	0.266569	-0.549768	0.0640614
XLOC_000671	RGS4	Scaffold246	green	-0.491552	0.104581	-0.339359	0.280518	-0.698586	0.0114945	0.507138	0.092402	-0.42051	0.173466	0.706007	0.0102897	0.349052	0.266113
XLOC_000672	CUFF.578.1	Scaffold246	turquoise	-0.509642	0.0905389	0.183572	0.567934	-0.110463	0.732531	0.666725	0.0178865	-0.705547	0.0103617	0.30772	0.330543	-0.398465	0.199504
XLOC_000673	CUFF.594.1	Scaffold246	green	-0.159933	0.619532	-0.27821	0.381256	-0.529463	0.0766788	0.212606	0.507067	-0.13809	0.668661	0.405467	0.190989	0.301778	0.340446
XLOC_000674	CUFF.596.1	Scaffold246	blue	0.474818	0.118801	0.271572	0.393187	0.553476	0.0619233	-0.706844	0.01016	0.706005	0.0102901	-0.572019	0.051972	-0.0253291	0.93772
XLOC_000675	ATRN	Scaffold257	blue	0.370881	0.235279	-0.283681	0.371566	0.0936113	0.772299	-0.758278	0.00425954	0.807007	0.00150975	-0.118112	0.714673	0.645557	0.0233705
XLOC_000677	LOC107198636	Scaffold257	red	0.187328	0.559897	0.513383	0.0878027	0.407747	0.188265	0.207236	0.518102	-0.303843	0.336987	-0.578592	0.0487311	-0.711448	0.00946802
XLOC_000678	LMAN1	Scaffold258	blue	0.580393	0.0478687	-0.296324	0.349672	0.193681	0.546412	-0.815868	0.00121267	0.856798	0.000371045	-0.139909	0.664522	0.551415	0.0631056
XLOC_000679	CPLX4	Scaffold258	brown	-0.275161	0.386712	0.00789338	0.980576	0.337841	0.282814	-0.122784	0.703827	0.00549997	0.986465	-0.142108	0.659529	-0.156195	0.627846
XLOC_000680	RAX	Scaffold258	grey	-0.0795072	0.805978	-0.204713	0.523324	-0.184586	0.565759	0.129379	0.688606	-0.113865	0.724573	0.167167	0.603561	0.0693319	0.830467
XLOC_000681	ALPK2	Scaffold258	green	-0.569768	0.0531156	0.142833	0.657884	-0.0178975	0.955974	-0.0706209	0.827357	0.00852928	0.979012	0.414726	0.18008	0.253306	0.426974
XLOC_000682	ATP8B1	Scaffold258	grey	-0.304685	0.335581	0.434103	0.158533	0.170129	0.597066	0.175884	0.584523	-0.320088	0.310444	0.215735	0.500685	-0.167591	0.60263
XLOC_000683	NARS	Scaffold258	turquoise	-0.643067	0.0240873	-0.0126415	0.968897	-0.519922	0.0831551	0.827998	0.000881422	-0.824069	0.000979898	0.335929	0.28572	-0.231247	0.469588
XLOC_000684	FECH	Scaffold258	turquoise	-0.438539	0.153842	-0.511125	0.0894469	-0.780365	0.0027466	0.559102	0.0587755	-0.442523	0.149705	0.564455	0.055885	0.349214	0.265877
XLOC_000685	ONECUT2	Scaffold258	turquoise	-0.03367	0.917265	0.287477	0.36492	0.125812	0.696826	0.368118	0.239059	-0.409364	0.186349	-0.0688076	0.831733	-0.546127	0.0662099
XLOC_000686	LOC107198637	Scaffold258	grey	-0.309041	0.328363	-0.225768	0.480469	0.0182149	0.955194	0.156826	0.626441	-0.213063	0.506134	0.085929	0.790602	-0.117781	0.715442
XLOC_000687	LOC107198658	Scaffold258	grey	0.11866	0.713397	0.424735	0.168733	-0.0522905	0.871784	-0.168799	0.599978	0.134816	0.676137	-0.00344325	0.991527	0.155801	0.628724
XLOC_000688	GRP	Scaffold258	blue	0.36926	0.237492	-0.0657712	0.839071	0.49166	0.104493	-0.592061	0.0425392	0.557558	0.0596278	-0.289153	0.362005	0.112425	0.72794
XLOC_000689	SEC11C	Scaffold258	blue	0.224788	0.482426	-0.391609	0.208062	0.174019	0.588576	-0.42936	0.163647	0.42727	0.165933	0.0862627	0.789805	0.385164	0.21631
XLOC_000690	ZNF532	Scaffold258	blue	0.175853	0.58459	0.0930464	0.773641	0.348962	0.266246	-0.52162	0.0819762	0.425706	0.167658	-0.374497	0.230386	0.116904	0.717486
XLOC_000691	MALT1	Scaffold258	green	-0.612218	0.0343457	0.0111584	0.972545	-0.355036	0.257439	0.0583082	0.857156	-0.105333	0.744579	0.514606	0.0869198	0.449811	0.142325
XLOC_000692	LOC107198651	Scaffold258	magenta	-0.477948	0.11605	-0.194076	0.545579	-0.443851	0.148342	0.300629	0.342378	-0.215631	0.500898	0.491005	0.105028	0.261278	0.412056
XLOC_000693	LOC107198640	Scaffold258	black	-0.282719	0.373261	0.167105	0.603697	-0.324697	0.303132	0.18589	0.56297	-0.180777	0.573942	0.164311	0.609847	0.0744744	0.818072
XLOC_000694	NEDD4L	Scaffold258	grey	-0.367689	0.239649	0.596079	0.0408056	-0.043081	0.894242	0.296212	0.349864	-0.363594	0.245324	-0.208066	0.516391	-0.325555	0.301782
XLOC_000695	LOC107198654	Scaffold258	salmon	0.252311	0.428853	0.332618	0.290791	0.213812	0.504603	0.0395237	0.902937	-0.08484	0.793205	-0.130796	0.685349	-0.269048	0.397772
XLOC_000696	LOC107198653	Scaffold258	grey	-0.386328	0.214805	0.27004	0.395966	0.125935	0.696543	0.0266264	0.934536	-0.189589	0.555083	0.128866	0.689786	0.0244528	0.939871
XLOC_000697	CUFF.612.1	Scaffold258	turquoise	-0.660653	0.0193511	0.170154	0.597011	-0.428559	0.164521	0.436551	0.155933	-0.479359	0.114823	0.513401	0.0877895	0.0539349	0.867783
XLOC_000698	ONECUT2,ST8SIA3	Scaffold258	brown	0.545585	0.066534	0.643645	0.0239197	0.811762	0.00134413	-0.165257	0.607763	0.0655438	0.839621	-0.837447	0.000675749	-0.785956	0.00243896
XLOC_000699	LOC107198638	Scaffold258	turquoise	-0.657548	0.0201329	-0.140898	0.662275	-0.520671	0.0826337	0.82435	0.00097259	-0.795402	0.00197979	0.356373	0.255524	-0.193202	0.547425
XLOC_000700	CUFF.610.1	Scaffold258	grey	0.0737737	0.819759	-0.160428	0.618434	-0.102746	0.750673	0.162839	0.613098	-0.128936	0.689627	0.241246	0.450031	0.0359637	0.911648
XLOC_000701	CUFF.611.1	Scaffold258	black	-0.124913	0.698903	0.0232069	0.94293	-0.127398	0.693168	0.0886412	0.784129	-0.116663	0.718046	0.0412669	0.898675	0.0173665	0.957279
XLOC_000702	CUFF.613.1	Scaffold258	blue	0.0119378	0.970627	-0.0137929	0.966065	0.302329	0.33952	-0.576912	0.0495454	0.512782	0.0882381	-0.17462	0.58727	0.248596	0.43591
XLOC_000703	CUFF.614.1	Scaffold258	turquoise	-0.0455706	0.888163	-0.244868	0.443045	-0.49637	0.100709	0.432778	0.15995	-0.334401	0.288055	0.524516	0.079992	0.155285	0.629877
XLOC_000706	ABI3	Scaffold273	green	-0.758437	0.00424676	-0.419837	0.174228	-0.621234	0.0310743	0.384194	0.217567	-0.357681	0.253659	0.862527	0.000305596	0.473687	0.119805
XLOC_000707	LOC109022384	Scaffold273	turquoise	-0.488862	0.106786	-0.251036	0.431268	-0.566029	0.055054	0.753432	0.00466234	-0.687973	0.0133956	0.627334	0.0289921	-0.00856367	0.978927
XLOC_000708	NGFR	Scaffold273	turquoise	-0.221722	0.488577	0.177126	0.581831	0.128786	0.68997	0.489918	0.105917	-0.526328	0.0787674	-0.00502116	0.987644	-0.618931	0.0318875
XLOC_000709	CUFF.641.1,CUFF.641.2	Scaffold273	turquoise	-0.206142	0.520364	-0.0152184	0.96256	-0.0926958	0.774475	0.640117	0.0249574	-0.624678	0.0298857	-0.0197666	0.951381	-0.474099	0.119439
XLOC_000710	KAT7	Scaffold273	turquoise	-0.484956	0.110043	0.24654	0.439837	-0.368268	0.238852	0.833811	0.000749917	-0.811549	0.00135123	0.331424	0.292633	-0.394422	0.204524
XLOC_000712	ITGA3	Scaffold273	turquoise	-0.530305	0.0761242	-0.180015	0.575586	-0.571018	0.0524782	0.917936	2.55069e-05	-0.86268	0.000303977	0.422364	0.17138	-0.27306	0.390495
XLOC_000713	PDK2	Scaffold273	turquoise	-0.406282	0.190013	-0.367472	0.239948	-0.668145	0.017556	0.839596	0.000634667	-0.766428	0.0036422	0.570237	0.0528761	-0.0135596	0.966639
XLOC_000715	UBE2Z	Scaffold273	turquoise	-0.704352	0.0105499	0.0207883	0.948871	-0.555986	0.0605049	0.664963	0.0183027	-0.641492	0.0245491	0.676344	0.0157349	0.0340914	0.916233
XLOC_000716	GIP	Scaffold273	turquoise	-0.438971	0.153389	0.112447	0.727888	-0.358619	0.252325	0.904469	5.32756e-05	-0.888938	0.000110138	0.267907	0.399854	-0.4865	0.108748
XLOC_000718	PHOSPHO1	Scaffold273	turquoise	-0.48449	0.110436	-0.279887	0.378273	-0.566231	0.0549484	0.70563	0.0103486	-0.637656	0.0257004	0.407862	0.188129	-0.108354	0.737479
XLOC_000719	ZNF652	Scaffold273	turquoise	-0.393721	0.205402	-0.0984469	0.760832	-0.488013	0.107489	0.894329	8.66906e-05	-0.852792	0.000422928	0.380411	0.222516	-0.3049	0.335223
XLOC_000720	PHB	Scaffold273	turquoise	-0.487861	0.107615	0.0422358	0.896307	-0.564427	0.0559	0.924724	1.67597e-05	-0.907148	4.6429e-05	0.353972	0.25897	-0.276422	0.384452
XLOC_000721	CUFF.643.1,CUFF.644.1	Scaffold273	grey	-0.0468745	0.884982	-0.0667646	0.836669	0.0272045	0.933117	0.247849	0.437334	-0.245717	0.441415	-0.273346	0.38998	-0.334838	0.287384
XLOC_000722	SPOP	Scaffold273	turquoise	-0.460479	0.131951	0.140731	0.662653	-0.326145	0.300854	0.794878	0.00200339	-0.77047	0.00336247	0.186529	0.561602	-0.47395	0.119571
XLOC_000723	LOC107198677	Scaffold273	turquoise	-0.26548	0.404301	-0.159792	0.619846	-0.416838	0.177647	0.805794	0.00155439	-0.734419	0.00652644	0.21598	0.500189	-0.332965	0.290258
XLOC_000724	SLC35B1	Scaffold273	red	-0.0673559	0.83524	0.251849	0.429727	0.437356	0.155084	0.212054	0.508196	-0.296867	0.348748	-0.362428	0.246955	-0.642801	0.0241648
XLOC_000725	DLX3	Scaffold273	turquoise	-0.483188	0.111538	0.185744	0.56328	-0.31441	0.319586	0.450319	0.141819	-0.449534	0.1426	0.365741	0.242338	-0.0998848	0.75743
XLOC_000726	CUFF.621.1	Scaffold273	turquoise	-0.521288	0.0822061	-0.225195	0.481613	-0.497015	0.100197	0.825562	0.000941523	-0.801808	0.00170832	0.45692	0.135355	-0.194423	0.544847
XLOC_000727	CUFF.622.1	Scaffold273	turquoise	-0.627964	0.0287829	0.0917823	0.776647	-0.464549	0.128126	0.956288	1.16781e-06	-0.967296	2.78908e-07	0.301922	0.340203	-0.418891	0.175302
XLOC_000728	CUFF.624.1	Scaffold273	blue	0.542947	0.0681263	-0.368309	0.238796	0.312354	0.322932	-0.461771	0.130728	0.520126	0.0830124	-0.324882	0.302839	0.130014	0.687147
XLOC_000729	CUFF.628.1	Scaffold273	turquoise	-0.601621	0.0384978	0.117298	0.716568	-0.455201	0.13702	0.768599	0.00348987	-0.768065	0.00352686	0.392928	0.206399	-0.239144	0.454111
XLOC_000730	CUFF.633.1	Scaffold273	black	-0.121552	0.706684	0.487495	0.107919	0.094369	0.770499	0.337991	0.282585	-0.427559	0.165616	-0.229581	0.472884	-0.544573	0.0671419
XLOC_000731	CUFF.634.1	Scaffold273	tan	-0.441168	0.151104	0.235898	0.460443	-0.210669	0.511037	0.245023	0.442748	-0.27953	0.378906	0.134441	0.676994	-0.0768559	0.812344
XLOC_000732	CUFF.635.1	Scaffold273	grey	-0.131576	0.683558	-0.520419	0.082809	0.0442594	0.891364	-0.100985	0.75483	0.127694	0.692485	0.0990935	0.759302	0.198888	0.535461
XLOC_000733	CUFF.636.1	Scaffold273	magenta	-0.211742	0.508835	-0.0161263	0.960328	-0.457309	0.13498	0.211777	0.508764	-0.113788	0.724753	0.195623	0.542317	0.253881	0.425889
XLOC_000734	CUFF.637.1	Scaffold273	greenyellow	-0.299746	0.343868	0.0976844	0.762637	-0.331925	0.29186	-0.100208	0.756667	0.054877	0.865492	0.199013	0.535201	0.492442	0.103859
XLOC_000735	CUFF.638.1	Scaffold273	turquoise	-0.442654	0.14957	0.0827614	0.798178	-0.0490575	0.879659	0.592651	0.0422814	-0.64857	0.0225236	0.198751	0.535748	-0.353339	0.259883
XLOC_000736	CUFF.642.1	Scaffold273	turquoise	-0.0857863	0.790943	-0.0125716	0.969069	-0.0570478	0.860216	0.503796	0.0949289	-0.47802	0.115987	-0.125382	0.69782	-0.453169	0.139005
XLOC_000737	TMEM214	Scaffold276	turquoise	-0.51341	0.0877828	-0.0905275	0.779634	-0.520217	0.0829495	0.915935	2.86735e-05	-0.865762	0.000272839	0.458575	0.133765	-0.300865	0.341981
XLOC_000738	AGBL5	Scaffold276	red	-0.0909713	0.778577	0.259309	0.415716	0.240756	0.450982	0.560003	0.0582815	-0.648235	0.0226168	-0.170208	0.596893	-0.705456	0.0103759
XLOC_000739	EMILIN1	Scaffold276	turquoise	-0.0368897	0.909381	-0.259926	0.414568	-0.225901	0.480204	0.619893	0.0315459	-0.541879	0.0687783	-0.00939404	0.976885	-0.390082	0.21
XLOC_000740	KHK	Scaffold276	turquoise	-0.575753	0.0501128	-0.414243	0.180639	-0.70874	0.00987071	0.593823	0.041773	-0.522148	0.0816116	0.698196	0.0115606	0.21059	0.511197
XLOC_000741	ATRAID	Scaffold276	turquoise	-0.689039	0.0131948	0.224855	0.482291	-0.374151	0.230851	0.837636	0.000672054	-0.865487	0.000275515	0.282402	0.373821	-0.394934	0.203884
XLOC_000742	LOC107198679	Scaffold276	red	0.387467	0.21334	0.129963	0.687264	0.461483	0.131	0.0768136	0.812446	-0.129252	0.688899	-0.582972	0.0466524	-0.597519	0.0401966
XLOC_000743	LOC107198683	Scaffold276	turquoise	-0.51089	0.0896192	0.415793	0.178848	-0.158499	0.622717	0.396487	0.201951	-0.433823	0.158832	0.183967	0.567086	-0.234378	0.463421
XLOC_000744	OST4	Scaffold276	turquoise	-0.389585	0.210632	-0.0363683	0.910657	-0.355587	0.256649	0.939014	5.99451e-06	-0.914206	3.16528e-05	0.255866	0.422155	-0.512573	0.0883898
XLOC_000745	LOC109022388	Scaffold276	turquoise	0.0934779	0.772616	-0.261926	0.410856	0.00350381	0.991377	0.296815	0.348836	-0.297741	0.347262	-0.26762	0.400378	-0.326341	0.300547
XLOC_000746	LOC107198682	Scaffold276	black	0.173592	0.589507	-0.11845	0.713887	0.0562398	0.862179	0.114623	0.722802	-0.15387	0.633038	-0.329734	0.295251	-0.226642	0.478724
XLOC_000747	KHK	Scaffold276	blue	0.779469	0.0027985	0.0322421	0.920764	0.255633	0.422592	-0.50703	0.0924829	0.555548	0.0607505	-0.453824	0.138362	0.0339326	0.916622
XLOC_000748	CGREF1,PREB	Scaffold276	turquoise	-0.390437	0.209548	-0.111047	0.731163	-0.568242	0.0539012	0.946734	3.08703e-06	-0.88913	0.00010923	0.38118	0.221504	-0.304682	0.335586
XLOC_000749	SLC5A6	Scaffold276	turquoise	-0.539137	0.0704724	-0.0353239	0.913215	-0.469511	0.123563	0.719498	0.00834334	-0.704477	0.0105302	0.555357	0.0608584	-0.11079	0.731765
XLOC_000750	MAPRE3	Scaffold276	turquoise	-0.542621	0.0683252	0.0517719	0.873047	-0.515651	0.0861714	0.988911	1.29618e-09	-0.965795	3.48156e-07	0.367398	0.240049	-0.38926	0.211046
XLOC_000751	DPYSL5	Scaffold276	turquoise	-0.42523	0.168184	0.254747	0.424258	0.0323385	0.920528	0.731857	0.00681503	-0.797902	0.00187018	-0.0197814	0.951345	-0.694552	0.0121918
XLOC_000752	DNMT3A,LOC107198684	Scaffold276	turquoise	-0.746185	0.00531762	0.0924698	0.775012	-0.419859	0.174203	0.920841	2.1408e-05	-0.96161	6.1568e-07	0.463869	0.128761	-0.341593	0.27716
XLOC_000753	CUFF.674.1,CUFF.674.2,CUFF.674.3,CUFF.674.4,CUFF.674.5	Scaffold276	turquoise	-0.870025	0.000233923	0.141574	0.660739	-0.460163	0.132251	0.605817	0.0368132	-0.667795	0.017637	0.684243	0.0141157	0.0786109	0.808129
XLOC_000754	CUFF.676.1,CUFF.676.2	Scaffold276	turquoise	-0.405431	0.191032	0.209774	0.512874	-0.229041	0.473956	0.681496	0.0146641	-0.748283	0.00512118	0.203663	0.525503	-0.342896	0.275212
XLOC_000755	LOC107198680	Scaffold276	turquoise	-0.290413	0.359821	0.216664	0.498797	-0.252682	0.428152	0.661808	0.0190659	-0.642226	0.024333	0.0207745	0.948905	-0.501169	0.0969469
XLOC_000756	LOC109022386	Scaffold276	grey	0.046918	0.884876	0.142865	0.657812	0.285643	0.368122	-0.226869	0.478272	0.209691	0.513044	-0.208362	0.515781	-0.0125773	0.969055
XLOC_000757	ASXL2	Scaffold276	turquoise	-0.704909	0.0104619	0.0802998	0.804076	-0.617035	0.0325687	0.85127	0.000444059	-0.836616	0.000692176	0.547103	0.0656289	-0.173226	0.590303
XLOC_000758	LOC107198690	Scaffold276	green	-0.39385	0.205241	-0.210691	0.510992	-0.42971	0.163266	0.295689	0.350754	-0.300486	0.342619	0.552138	0.0626892	0.315925	0.317132
XLOC_000759	CUFF.653.1	Scaffold276	tan	-0.567724	0.0541693	0.456617	0.135647	-0.154145	0.632422	0.0400128	0.901741	-0.0871851	0.787603	0.11042	0.732632	0.096175	0.766214
XLOC_000760	CUFF.669.1	Scaffold276	turquoise	-0.297362	0.347906	0.133006	0.68028	-0.160484	0.618311	0.697192	0.011732	-0.742932	0.00563333	0.222875	0.486259	-0.43779	0.154627
XLOC_000761	CUFF.670.1	Scaffold276	turquoise	-0.564544	0.0558378	0.011377	0.972007	-0.278107	0.38144	0.76357	0.00385039	-0.810544	0.00138515	0.442492	0.149737	-0.311013	0.325124
XLOC_000762	CUFF.671.1	Scaffold276	green	-0.273173	0.390291	-0.0430359	0.894353	-0.268882	0.398075	0.140759	0.662589	-0.152774	0.63549	0.631145	0.0277433	0.300967	0.341808
XLOC_000763	CUFF.672.1	Scaffold276	tan	-0.28993	0.360657	0.364357	0.24426	-0.119049	0.712494	0.11761	0.715841	-0.177071	0.581951	-0.0188421	0.953653	-0.078561	0.808249
XLOC_000764	CUFF.673.1	Scaffold276	green	-0.364325	0.244305	-0.0082562	0.979684	-0.217326	0.497455	0.305271	0.334605	-0.304103	0.336551	0.524851	0.0797643	0.0693436	0.830439
XLOC_000765	CUFF.675.1	Scaffold276	red	0.184868	0.565156	0.0029783	0.992671	0.255403	0.423025	0.205596	0.521494	-0.197524	0.538321	-0.127596	0.692712	-0.429039	0.163997
XLOC_000766	CUFF.678.1	Scaffold276	turquoise	-0.685787	0.0138143	0.218516	0.495043	-0.13987	0.664611	0.321479	0.308227	-0.417634	0.176736	0.183697	0.567664	-0.127608	0.692685
XLOC_000767	LOC107198698	Scaffold283	turquoise	-0.667082	0.017803	0.333698	0.289132	-0.414629	0.180192	0.839728	0.0006322	-0.880851	0.000154333	0.227052	0.477908	-0.362323	0.247102
XLOC_000768	CUFF.682.1	Scaffold283	brown	0.306797	0.332072	0.444109	0.148079	0.635201	0.0264575	-0.421479	0.172374	0.326826	0.299786	-0.548032	0.0650795	-0.340414	0.278929
XLOC_000769	CTNNA1	Scaffold288	turquoise	-0.411128	0.184271	-0.0410309	0.899252	-0.734911	0.0064721	0.655865	0.0205663	-0.603227	0.0378464	0.455123	0.137096	0.119637	0.711129
XLOC_000771	LRRTM2	Scaffold288	blue	0.596531	0.0406137	-0.0835648	0.796255	0.522255	0.0815385	-0.613512	0.0338616	0.610239	0.0350956	-0.590509	0.0432229	-0.00196736	0.995158
XLOC_000772	LOC107198703	Scaffold288	green	-0.158438	0.622854	-0.473327	0.120126	-0.747508	0.00519312	0.378647	0.224846	-0.208006	0.516515	0.56164	0.0573923	0.354226	0.258604
XLOC_000773	CUFF.683.1	Scaffold288	grey	0.270704	0.394761	0.408251	0.187667	0.254471	0.424777	-0.256793	0.420417	0.202145	0.528659	-0.258261	0.417671	-0.0662908	0.837815
XLOC_000774	CUFF.684.1	Scaffold288	grey	0.136112	0.673174	0.0322806	0.92067	-0.0764231	0.813384	0.0108367	0.973336	0.0264107	0.935065	0.0497957	0.87786	0.0396826	0.902548
XLOC_000775	ZNF512	Scaffold290	turquoise	-0.532302	0.07482	0.187809	0.558871	-0.237	0.458288	0.563646	0.0563153	-0.589338	0.0437433	0.46934	0.123718	-0.155088	0.630315
XLOC_000776	FNDC4	Scaffold290	turquoise	-0.468263	0.1247	-0.36576	0.242312	-0.891786	9.72066e-05	0.665424	0.0181931	-0.562258	0.0570588	0.681267	0.0147107	0.317332	0.314863
XLOC_000777	IFT172	Scaffold290	red	0.00619606	0.984753	0.298285	0.346339	0.360715	0.249361	0.433174	0.159526	-0.519973	0.0831196	-0.474422	0.119152	-0.845613	0.000529852
XLOC_000778	PPM1G	Scaffold290	red	-0.142617	0.658373	0.437796	0.154621	0.135036	0.675634	0.625459	0.0296209	-0.715815	0.00884473	-0.149045	0.643859	-0.711878	0.00940535
XLOC_000779	ZNF513	Scaffold290	turquoise	-0.279907	0.378236	-0.40644	0.189823	-0.661263	0.0192001	0.644764	0.0235969	-0.542842	0.0681905	0.529308	0.0767808	0.0437504	0.892607
XLOC_000780	EIF2B4	Scaffold290	turquoise	-0.545622	0.0665116	-0.262296	0.410171	-0.648095	0.0226558	0.885021	0.000130091	-0.843609	0.000563146	0.528935	0.0770272	-0.113456	0.725528
XLOC_000781	GTF3C2	Scaffold290	turquoise	-0.533901	0.073787	0.0927723	0.774293	-0.43524	0.157321	0.818844	0.00112376	-0.801339	0.00172714	0.316829	0.315674	-0.307603	0.330736
XLOC_000782	DNAJC5G,LOC107198709	Scaffold290	turquoise	-0.513443	0.087759	0.0379298	0.906836	-0.421824	0.171986	0.905561	5.03947e-05	-0.902787	5.79677e-05	0.271134	0.393981	-0.357872	0.253387
XLOC_000783	TRIM54	Scaffold290	turquoise	-0.0825009	0.798802	0.433609	0.15906	0.222261	0.487493	0.394395	0.204558	-0.454969	0.137245	-0.378368	0.225216	-0.678339	0.0153138
XLOC_000784	GPN1	Scaffold290	turquoise	-0.408561	0.187299	0.0132071	0.967506	-0.0992638	0.758899	0.712522	0.00931189	-0.748597	0.00509228	0.233674	0.464806	-0.434212	0.158416
XLOC_000785	LOC107198721	Scaffold290	red	0.349415	0.265583	0.59769	0.0401247	0.689247	0.0131558	-0.00543712	0.98662	-0.134541	0.676764	-0.635692	0.0263046	-0.76816	0.00352027
XLOC_000786	KRTCAP3	Scaffold290	turquoise	-0.240663	0.451162	0.193502	0.54679	-0.0330403	0.918808	0.566027	0.0550553	-0.620586	0.0313017	-0.133074	0.680124	-0.537489	0.0715046
XLOC_000787	NRBP1	Scaffold290	turquoise	-0.864659	0.000283681	-0.181443	0.572509	-0.692769	0.0125098	0.694699	0.0121659	-0.679769	0.015017	0.750391	0.00492938	0.183381	0.568343
XLOC_000788	LOC107198706,LOC107198715	Scaffold290	turquoise	-0.245454	0.44192	-0.0736799	0.819984	-0.286488	0.366645	0.874267	0.000199639	-0.845276	0.000535341	0.231528	0.469032	-0.491755	0.104417
XLOC_000789	SNX17	Scaffold290	turquoise	-0.686114	0.0137511	-0.245834	0.44119	-0.75499	0.00452983	0.860478	0.000327876	-0.815873	0.00121254	0.578081	0.0489779	-0.000894216	0.997799
XLOC_000790	SLC30A3	Scaffold290	turquoise	-0.461481	0.131002	0.251148	0.431057	0.124957	0.698801	0.349632	0.265265	-0.461974	0.130537	0.0228565	0.943791	-0.365547	0.242607
XLOC_000792	CAD,MPV17	Scaffold290	turquoise	-0.638441	0.0254617	-0.306074	0.333271	-0.615936	0.0329682	0.673093	0.0164396	-0.623452	0.0303052	0.749888	0.00497467	0.111244	0.730703
XLOC_000793	CUFF.703.1	Scaffold290	red	-0.0123896	0.969516	0.383528	0.218433	0.221213	0.489601	0.0504112	0.876361	-0.105643	0.743848	-0.208936	0.514598	-0.219742	0.492567
XLOC_000794	CUFF.704.1	Scaffold290	turquoise	-0.652265	0.021516	-0.199502	0.534177	-0.765939	0.00367717	0.647745	0.0227533	-0.610271	0.0350832	0.737053	0.00623959	0.295463	0.351141
XLOC_000795	RNF212B	Scaffold299	turquoise	-0.51296	0.088109	-0.079159	0.806813	-0.312192	0.323197	0.536667	0.0720229	-0.562509	0.0569241	0.435499	0.157047	0.0190749	0.95308
XLOC_000796	ASB8	Scaffold299	turquoise	-0.521605	0.0819867	-0.224506	0.48299	-0.700189	0.011226	0.898035	7.2987e-05	-0.850066	0.000461341	0.623894	0.0301535	-0.0466802	0.885456
XLOC_000797	SENP1	Scaffold299	grey	-0.353873	0.259112	0.195017	0.543594	0.139901	0.664541	-0.0601949	0.852577	-0.0394153	0.903202	-0.0361061	0.911299	0.0472216	0.884135
XLOC_000798	COL2A1	Scaffold299	turquoise	-0.768012	0.00353053	-0.348857	0.2664	-0.822622	0.00101823	0.800208	0.00177326	-0.728193	0.00724419	0.861409	0.000317602	0.202558	0.5278
XLOC_000799	CUNH12orf10,VDR	Scaffold299	turquoise	-0.747399	0.00520324	-0.174948	0.586557	-0.714871	0.00897679	0.901737	6.10555e-05	-0.869657	0.000237099	0.689539	0.0131013	-0.0210259	0.948287
XLOC_000800	SP1	Scaffold299	turquoise	-0.417174	0.177262	0.166787	0.604395	-0.318933	0.312291	0.9072	4.63025e-05	-0.914783	3.06328e-05	0.111478	0.730154	-0.559973	0.0582981
XLOC_000801	AMHR2	Scaffold299	turquoise	-0.3924	0.207064	-0.252254	0.428961	-0.532235	0.0748637	0.550903	0.0634016	-0.475646	0.118068	0.465675	0.127081	0.0057908	0.98575
XLOC_000802	PCBP2	Scaffold299	turquoise	-0.527851	0.0777479	-0.11796	0.715027	-0.556876	0.0600075	0.795393	0.0019802	-0.78535	0.002471	0.455231	0.136991	-0.0868083	0.788502
XLOC_000803	CUFF.727.1,CUFF.727.2	Scaffold299	turquoise	-0.275473	0.386152	-0.092971	0.773821	-0.28326	0.372308	0.51337	0.0878118	-0.478885	0.115234	0.321522	0.308159	-0.105023	0.745309
XLOC_000805	LOC107198746	Scaffold299	turquoise	-0.253792	0.426057	0.207106	0.518371	-0.331045	0.293219	0.846841	0.00051022	-0.809031	0.00143743	0.0801843	0.804353	-0.533467	0.0740664
XLOC_000806	PFKM	Scaffold299	turquoise	-0.513321	0.0878473	-0.0196465	0.951676	-0.623569	0.0302648	0.682287	0.0145047	-0.643414	0.0239865	0.536535	0.0721064	-0.00855831	0.978941
XLOC_000807	TMEM106C	Scaffold299	turquoise	-0.464067	0.128576	0.164973	0.608387	0.048511	0.880991	0.600594	0.0389182	-0.660967	0.0192732	0.125181	0.698284	-0.581707	0.0472463
XLOC_000808	AAAS	Scaffold299	turquoise	-0.560045	0.0582587	-0.386453	0.214645	-0.682155	0.0145313	0.818013	0.00114807	-0.741091	0.00581821	0.647773	0.0227455	-0.0276193	0.9321
XLOC_000809	SP7	Scaffold299	grey	0.0937236	0.772032	-0.390549	0.209405	-0.254427	0.424861	0.0837113	0.795905	0.0170718	0.958004	0.311448	0.324412	0.265731	0.403839
XLOC_000810	MAP3K12	Scaffold299	turquoise	-0.599781	0.0392534	-0.174216	0.588149	-0.649898	0.0221576	0.951993	1.85219e-06	-0.885356	0.00012828	0.503401	0.0952307	-0.20828	0.51595
XLOC_000811	ATF7	Scaffold299	turquoise	-0.382878	0.21928	-0.0272023	0.933123	-0.604124	0.0374865	0.808946	0.00144042	-0.745653	0.00536833	0.249887	0.43345	-0.223226	0.485554
XLOC_000812	ATP5G2	Scaffold299	turquoise	-0.556844	0.0600253	-0.146676	0.649194	-0.585707	0.0453861	0.975367	6.85374e-08	-0.927612	1.38498e-05	0.454818	0.137393	-0.284222	0.370616
XLOC_000813	LOC107198751	Scaffold303	blue	0.302663	0.338961	0.0839728	0.795279	0.395637	0.203007	-0.505367	0.0937355	0.503717	0.0949893	-0.382485	0.219794	0.0530575	0.869918
XLOC_000814	CUFF.731.1	Scaffold303	grey	-0.0372362	0.908533	0.13573	0.674047	0.234546	0.463092	-0.327611	0.298559	0.262583	0.409639	-0.137008	0.67113	0.0410689	0.899159
XLOC_000815	LOC107198754	Scaffold305	turquoise	-0.132575	0.681266	0.12983	0.687569	0.16114	0.616858	0.500067	0.0978021	-0.589887	0.0434987	-0.0497462	0.877981	-0.598949	0.0395987
XLOC_000816	GOLGB1	Scaffold305	yellow	-0.483524	0.111254	-0.332852	0.290431	-0.700427	0.0111864	0.100822	0.755217	-0.0489305	0.879969	0.533809	0.0738458	0.728733	0.00717967
XLOC_000817	HCLS1	Scaffold305	green	-0.130023	0.687125	-0.471395	0.121858	-0.404207	0.192504	0.0849206	0.793012	0.0105701	0.973992	0.583618	0.0463513	0.388865	0.21155
XLOC_000818	LOC107198767	Scaffold305	turquoise	-0.375125	0.229541	0.391788	0.207836	0.121209	0.707478	0.564559	0.0558296	-0.645474	0.023394	-0.163493	0.611654	-0.643385	0.023995
XLOC_000820	IRF5	Scaffold305	grey	-0.118657	0.713406	0.55641	0.0602673	0.262906	0.409043	-0.139817	0.664732	0.0344069	0.91546	-0.0247294	0.939192	-0.0768238	0.812421
XLOC_000821	LOC107198755	Scaffold305	grey	0.254769	0.424217	0.576927	0.0495384	0.284042	0.370931	-0.081391	0.801461	0.0552532	0.864577	-0.279245	0.379414	-0.401473	0.195818
XLOC_000824	LOC107198764	Scaffold305	brown	0.0736319	0.8201	0.3502	0.264436	0.399697	0.197988	-0.218591	0.494892	0.149171	0.643576	-0.215582	0.500997	-0.216026	0.500095
XLOC_000825	NME6	Scaffold305	turquoise	-0.474677	0.118925	0.0681356	0.833356	-0.339063	0.280964	0.709833	0.00970662	-0.740487	0.00587977	0.167782	0.602211	-0.309092	0.32828
XLOC_000826	CUFF.738.2,FLNC	Scaffold305	salmon	0.088684	0.784027	0.0675326	0.834813	0.0743545	0.81836	0.30727	0.331287	-0.347777	0.267984	0.0849961	0.792832	-0.242485	0.447637
XLOC_000827	LOC107198756	Scaffold305	turquoise	-0.0181537	0.955344	0.241024	0.450461	0.0937701	0.771922	0.459472	0.132908	-0.487081	0.108264	0.0425129	0.89563	-0.447836	0.144301
XLOC_000828	ATP6V1F	Scaffold305	turquoise	-0.497003	0.100207	0.0390571	0.904078	-0.448492	0.143643	0.96351	4.79212e-07	-0.939033	5.98494e-06	0.262441	0.409902	-0.453452	0.138726
XLOC_000829	FLNC	Scaffold305	grey	0.335186	0.286853	-0.236489	0.459286	0.0945546	0.770059	-0.264727	0.405685	0.26699	0.401531	-0.239172	0.454056	0.0394052	0.903227
XLOC_000830	CALU	Scaffold305	turquoise	-0.376713	0.227417	0.0511609	0.874535	-0.182613	0.569993	0.778534	0.00285348	-0.821044	0.00106133	0.10278	0.750593	-0.548109	0.0650344
XLOC_000831	LOC107198770	Scaffold305	red	-0.176254	0.583722	0.591956	0.0425853	0.331639	0.292302	0.432485	0.160265	-0.575385	0.0502941	-0.308767	0.328815	-0.784423	0.00252057
XLOC_000832	LOC107198773	Scaffold305	turquoise	-0.681326	0.0146986	-0.418432	0.175825	-0.6662	0.0180097	0.597886	0.0400425	-0.583706	0.0463103	0.682338	0.0144945	0.291451	0.358028
XLOC_000833	AMMECR1,LOC107198779	Scaffold306	blue	0.319643	0.311156	-0.12007	0.710123	0.368311	0.238793	-0.81181	0.00134253	0.822605	0.00101868	-0.191057	0.551966	0.400796	0.196644
XLOC_000834	LOC107198774	Scaffold306	grey	-0.180411	0.574733	-0.124845	0.69906	0.107243	0.740087	0.258062	0.418042	-0.27118	0.393897	0.26378	0.407429	-0.228617	0.474797
XLOC_000835	LOC107198778	Scaffold306	turquoise	-0.507223	0.0923379	-0.25762	0.418869	-0.509295	0.0907956	0.858237	0.000353664	-0.803823	0.00162909	0.514204	0.0872096	-0.197602	0.538158
XLOC_000836	TMEM164	Scaffold306	brown	0.580891	0.0476321	0.262239	0.410276	0.855911	0.000382082	-0.701235	0.0110531	0.628628	0.0285636	-0.7363	0.00632057	-0.274092	0.388635
XLOC_000840	CUFF.761.1	Scaffold316	brown	-0.0144493	0.964451	0.451939	0.140215	0.59089	0.0430543	-0.0989471	0.759648	-0.0572749	0.859665	-0.248932	0.435269	-0.433507	0.159169
XLOC_000841	CUFF.762.1	Scaffold316	green	-0.234783	0.462627	-0.24393	0.444849	-0.362187	0.247292	0.061009	0.850603	-0.0353535	0.913142	0.408294	0.187616	0.410408	0.185118
XLOC_000842	CUFF.763.1	Scaffold316	brown	0.399594	0.198115	0.125637	0.697232	0.705923	0.0103029	-0.598228	0.0398992	0.542907	0.0681504	-0.376418	0.227811	-0.185963	0.562813
XLOC_000843	CUFF.764.1	Scaffold316	purple	-0.121023	0.707911	-0.168983	0.599576	-0.212435	0.507416	0.11018	0.733195	-0.0974283	0.763244	0.182185	0.570912	0.0388228	0.904651
XLOC_000844	CUFF.765.1	Scaffold316	green	-0.305379	0.334426	-0.483927	0.110912	-0.539656	0.0701498	0.28247	0.373699	-0.212362	0.507567	0.79216	0.00212918	0.476985	0.116891
XLOC_000845	CUFF.766.1	Scaffold316	turquoise	-0.782392	0.00263183	0.182695	0.569817	-0.357164	0.254395	0.46528	0.127447	-0.497868	0.0995245	0.327715	0.298396	-0.0638795	0.843649
XLOC_000847	CUFF.772.1,RAB10	Scaffold319	turquoise	-0.650523	0.021987	-0.135061	0.675575	-0.629898	0.0281473	0.952637	1.73321e-06	-0.899369	6.84911e-05	0.526648	0.0785524	-0.206719	0.51917
XLOC_000848	GAREM2	Scaffold319	turquoise	-0.304458	0.33596	-0.0998427	0.75753	-0.40137	0.195943	0.917838	2.56558e-05	-0.858951	0.000345281	0.275539	0.386034	-0.433559	0.159114
XLOC_000849	HADHB	Scaffold319	turquoise	-0.350113	0.264564	-0.413764	0.181195	-0.81262	0.0013158	0.682972	0.0143676	-0.560965	0.0577578	0.56134	0.0575547	0.20066	0.531756
XLOC_000850	LOC107198783	Scaffold319	brown	0.486854	0.108453	0.0373105	0.908351	0.450866	0.141276	-0.0623744	0.847294	0.0448705	0.889872	-0.275961	0.385278	-0.393771	0.20534
XLOC_000851	CUFF.767.1,CUFF.768.1	Scaffold319	turquoise	-0.285124	0.369033	-0.178588	0.578668	-0.388618	0.211866	0.761606	0.00399858	-0.70513	0.0104271	0.051036	0.874839	-0.376473	0.227738
XLOC_000852	KIF3C	Scaffold319	turquoise	-0.351556	0.262463	-0.0117615	0.971061	-0.509095	0.0909434	0.914329	3.1432e-05	-0.864836	0.000281923	0.289389	0.361595	-0.335668	0.286118
XLOC_000853	HADHA	Scaffold319	blue	-0.0997402	0.757772	-0.433606	0.159064	-0.100769	0.75534	-0.34879	0.266497	0.386683	0.214348	0.247913	0.437211	0.467015	0.125845
XLOC_000854	HADHA	Scaffold319	turquoise	-0.659057	0.0197502	-0.106005	0.742998	-0.54317	0.0679908	0.938252	6.37011e-06	-0.9215	2.0555e-05	0.478215	0.115817	-0.266495	0.402438
XLOC_000855	SUGP1	Scaffold325	turquoise	-0.770691	0.00334766	-0.198776	0.535696	-0.533859	0.0738137	0.869202	0.000241077	-0.883156	0.000140532	0.566431	0.0548433	-0.115625	0.720467
XLOC_000856	TM6SF2	Scaffold325	tan	-0.253814	0.426016	0.277851	0.381897	-0.294698	0.352449	0.251727	0.42996	-0.246504	0.439907	0.139298	0.665911	0.0315657	0.922422
XLOC_000857	HAPLN4	Scaffold325	turquoise	-0.518033	0.08448	-0.241251	0.450022	-0.75971	0.00414572	0.900784	6.39673e-05	-0.805238	0.00157521	0.597247	0.0403113	-0.0319933	0.921374
XLOC_000859	NR2C2AP	Scaffold325	turquoise	-0.242467	0.44767	0.116438	0.718571	-0.0706196	0.82736	0.786597	0.00240548	-0.831553	0.000799058	-0.0460527	0.886987	-0.663876	0.0185632
XLOC_000860	RFXANK	Scaffold325	magenta	-0.282462	0.373715	-0.249563	0.434067	-0.249145	0.434864	-0.116607	0.718176	0.163943	0.610659	0.129967	0.687255	0.41311	0.181955
XLOC_000861	BORCS8	Scaffold325	grey	-0.00481651	0.988147	-0.0438671	0.892322	-0.268075	0.399547	0.0930532	0.773625	-0.0295648	0.927328	0.178181	0.579546	0.188068	0.55832
XLOC_000862	MEF2B	Scaffold325	grey	-0.0429749	0.894502	0.0384845	0.905479	-0.0136817	0.966339	-0.153141	0.634668	0.191321	0.551406	0.0593079	0.854729	0.0976478	0.762724
XLOC_000863	LOC107198804	Scaffold325	turquoise	-0.48545	0.109627	-0.0625237	0.846932	-0.446487	0.145662	0.84709	0.000506307	-0.820694	0.00107109	0.48148	0.112996	-0.214747	0.502696
XLOC_000864	TMEM161A	Scaffold325	grey	-0.268416	0.398925	0.479592	0.114622	0.0433405	0.893608	0.275262	0.386531	-0.381514	0.221065	0.0360961	0.911324	-0.305579	0.334094
XLOC_000865	MAU2	Scaffold325	turquoise	-0.367597	0.239775	-0.315271	0.31819	-0.666464	0.0179477	0.621236	0.0310734	-0.533135	0.0742808	0.512933	0.0881288	0.106209	0.742518
XLOC_000866	NCAN	Scaffold325	turquoise	-0.224494	0.483014	0.16374	0.611107	-0.135108	0.675469	0.834729	0.000730639	-0.83561	0.000712486	0.0493624	0.878916	-0.645704	0.0233285
XLOC_000867	RFXANK	Scaffold325	turquoise	-0.400628	0.196848	-0.224825	0.482351	-0.482413	0.112199	0.832301	0.000782519	-0.786241	0.00242403	0.493127	0.103305	-0.172387	0.592131
XLOC_000869	LOC107198794	Scaffold325	turquoise	-0.203891	0.525028	-0.229632	0.472783	-0.0646875	0.841693	0.31288	0.322073	-0.265965	0.40341	0.188759	0.556848	-0.179253	0.577231
XLOC_000870	CUFF.778.1	Scaffold325	turquoise	-0.52564	0.0792304	-0.397465	0.200739	-0.78886	0.00228998	0.728654	0.0071891	-0.615614	0.033086	0.70284	0.0107918	0.194462	0.544765
XLOC_000871	CUFF.782.1	Scaffold325	grey	-0.337929	0.28268	0.443115	0.149097	0.0896927	0.781622	0.144447	0.65423	-0.210441	0.511504	-0.0355209	0.912732	-0.223799	0.484406
XLOC_000877	CUFF.798.1	Scaffold329	blue	0.0606291	0.851525	-0.238055	0.456231	-0.226752	0.478507	-0.376577	0.227599	0.434677	0.157921	-0.0213472	0.947498	0.527737	0.0778234
XLOC_000878	LOC107198813	Scaffold330	turquoise	-0.0993663	0.758656	0.545289	0.0667113	0.16138	0.616326	0.315529	0.317773	-0.404582	0.192053	-0.21455	0.503098	-0.546547	0.0659592
XLOC_000879	CLU,CUFF.804.1,CUFF.805.1	Scaffold330	turquoise	-0.162776	0.613238	-0.0192303	0.952699	-0.121908	0.705859	0.510796	0.0896886	-0.514922	0.0866929	0.0954376	0.767963	-0.234497	0.463189
XLOC_000881	OTOF	Scaffold330	grey	-0.164917	0.608513	0.0978292	0.762294	0.192299	0.549335	0.247127	0.438714	-0.284424	0.370261	0.107186	0.740221	-0.309923	0.326913
XLOC_000882	CLU	Scaffold330	turquoise	-0.439369	0.152974	0.129799	0.687641	-0.297388	0.347861	0.896948	7.68148e-05	-0.924487	1.70176e-05	0.302732	0.338845	-0.483366	0.111388
XLOC_000883	CUFF.801.1	Scaffold330	blue	0.0955771	0.767632	-0.326374	0.300495	-0.242472	0.447661	-0.352132	0.261628	0.443743	0.148453	0.100578	0.755792	0.518093	0.0844379
XLOC_000884	LOC109022390	Scaffold334	red	0.181306	0.572804	0.110845	0.731637	0.198217	0.536868	0.114961	0.722014	-0.197179	0.539046	-0.296058	0.350125	-0.351007	0.263261
XLOC_000885	SVIP	Scaffold334	blue	0.806003	0.00154663	0.202573	0.527769	0.750257	0.00494146	-0.806662	0.00152236	0.793721	0.00205621	-0.759526	0.00416021	-0.137259	0.670556
XLOC_000886	CUFF.806.1,CUFF.806.2	Scaffold334	turquoise	0.346772	0.269462	0.0120384	0.97038	0.176914	0.582291	0.361958	0.247613	-0.331278	0.29286	-0.155401	0.629617	-0.550242	0.0637852
XLOC_000887	CUFF.808.1	Scaffold334	turquoise	-0.192626	0.548641	-0.124442	0.699992	-0.168217	0.601255	0.607964	0.035972	-0.620744	0.0312459	-0.0742	0.818732	-0.398171	0.199866
XLOC_000888	CUFF.809.1	Scaffold334	grey	0.115229	0.721389	0.23751	0.457293	0.0690069	0.831252	0.217067	0.49798	-0.248759	0.435599	-0.43911	0.153245	-0.394805	0.204046
XLOC_000889	CUFF.811.1	Scaffold334	blue	0.567176	0.0544541	-0.101364	0.753934	0.31837	0.313195	-0.541644	0.0689225	0.575432	0.0502707	-0.568322	0.0538596	0.0229209	0.943632
XLOC_000890	CUFF.812.1	Scaffold334	blue	-0.049681	0.87814	0.156211	0.62781	0.160558	0.618147	-0.323265	0.305393	0.309551	0.327525	-0.396669	0.201725	0.0185731	0.954314
XLOC_000892	PSMB3	Scaffold335	turquoise	-0.689771	0.0130582	-0.226333	0.47934	-0.578129	0.0489544	0.859893	0.000334465	-0.831597	0.000798078	0.679454	0.015082	-0.0735051	0.820405
XLOC_000893	LASP1	Scaffold335	turquoise	-0.465143	0.127575	0.239335	0.453739	0.0480337	0.882155	0.675147	0.0159918	-0.792118	0.00213118	0.0134319	0.966953	-0.630421	0.0279772
XLOC_000894	LOC107198817	Scaffold335	red	-0.12281	0.703767	0.229881	0.472289	0.25773	0.418663	0.431845	0.160954	-0.513807	0.0874957	-0.270646	0.394865	-0.633924	0.0268575
XLOC_000895	FBXO47	Scaffold335	turquoise	-0.257084	0.419872	-0.302097	0.33991	-0.398887	0.198984	0.548884	0.0645784	-0.495424	0.101461	0.0904311	0.779863	-0.0938963	0.771622
XLOC_000896	LOC107198822	Scaffold335	red	-0.132962	0.68038	0.495587	0.101332	0.427747	0.16541	0.408068	0.187884	-0.547705	0.0652727	-0.431118	0.161739	-0.805242	0.00157504
XLOC_000898	CUFF.813.1	Scaffold335	red	-0.131593	0.683519	0.388599	0.21189	0.357001	0.254627	0.382322	0.220008	-0.491824	0.104361	-0.334439	0.287995	-0.742564	0.00566993
XLOC_000899	PIP4K2B	Scaffold335	brown	0.452781	0.139385	0.601062	0.038726	0.81535	0.00122869	-0.19493	0.543776	0.114562	0.722945	-0.746446	0.00529286	-0.782965	0.00260009
XLOC_000900	CWC25	Scaffold335	turquoise	-0.526393	0.0787231	0.28333	0.372184	-0.123198	0.70287	0.727911	0.00727798	-0.799268	0.00181231	0.168753	0.600079	-0.44903	0.143104
XLOC_000904	CUFF.819.1	Scaffold335	turquoise	-0.332387	0.291148	-0.182764	0.569669	-0.431619	0.161198	0.754404	0.00457932	-0.701082	0.0110782	0.268567	0.398648	-0.267779	0.400088
XLOC_000907	LOC107198823	Scaffold335	turquoise	-0.417037	0.177419	-0.104847	0.745723	-0.435923	0.156598	0.940653	5.24578e-06	-0.920056	2.24604e-05	0.334369	0.288102	-0.404985	0.191568
XLOC_000909	LOC107198817	Scaffold335	turquoise	-0.193091	0.547659	-0.462046	0.130469	-0.139503	0.665446	0.31723	0.315028	-0.347049	0.269054	0.27764	0.382274	0.0196887	0.951572
XLOC_000910	LOC107198817	Scaffold335	black	-0.347658	0.268159	0.550692	0.0635237	-0.129325	0.68873	0.530202	0.0761918	-0.604863	0.0371916	-0.0931571	0.773378	-0.453417	0.138761
XLOC_000911	FBXO47	Scaffold335	turquoise	-0.096802	0.764728	-0.329351	0.295847	-0.29502	0.351898	0.347473	0.268431	-0.341096	0.277905	-0.0116614	0.971307	-0.0183058	0.954971
XLOC_000912	PLXDC1	Scaffold335	turquoise	-0.407761	0.188249	0.0462862	0.886417	-0.380794	0.222011	0.762457	0.00393383	-0.724525	0.00769367	0.108332	0.737528	-0.400828	0.196604
XLOC_000914	CUFF.821.1	Scaffold335	turquoise	-0.285179	0.368935	-0.542469	0.0684177	-0.479941	0.11432	0.484384	0.110526	-0.444125	0.148062	0.658526	0.0198843	0.190963	0.552164
XLOC_000915	LOC107198825	Scaffold341	turquoise	-0.368323	0.238777	-0.401406	0.1959	-0.432526	0.160222	0.558674	0.0590106	-0.526884	0.0783937	0.417246	0.177179	0.0803023	0.80407
XLOC_000916	LOC107198842	Scaffold341	green	-0.270732	0.394709	-0.392546	0.20688	-0.114737	0.722538	0.10526	0.74475	-0.167729	0.602327	0.284673	0.369823	0.191529	0.550965
XLOC_000917	EVI5L	Scaffold341	turquoise	-0.400886	0.196534	-0.0408809	0.899619	-0.3291	0.296237	0.936106	7.52914e-06	-0.917438	2.6269e-05	0.219987	0.492072	-0.524081	0.0802879
XLOC_000918	LOC107198831	Scaffold341	turquoise	-0.492602	0.10373	-0.13115	0.684537	-0.426869	0.166375	0.856613	0.000373321	-0.841376	0.000602122	0.264616	0.405888	-0.299235	0.344732
XLOC_000919	PCP2	Scaffold341	turquoise	-0.018812	0.953727	-0.174603	0.587307	-0.395843	0.202751	0.72509	0.00762313	-0.636222	0.0261406	0.256148	0.421625	-0.326291	0.300625
XLOC_000920	XAB2	Scaffold341	turquoise	-0.349777	0.265054	-0.186432	0.561811	-0.566898	0.0545994	0.876704	0.000181801	-0.782446	0.00262881	0.447528	0.144611	-0.255517	0.422809
XLOC_000921	CUFF.846.1,CUFF.846.2	Scaffold341	brown	0.483279	0.111461	0.0783215	0.808823	0.64375	0.0238892	-0.12339	0.702424	0.0699335	0.829015	-0.497716	0.0996441	-0.527243	0.0781538
XLOC_000922	LOC107198826	Scaffold341	turquoise	-0.428119	0.165003	0.143827	0.655633	-0.393466	0.205722	0.931062	1.09136e-05	-0.917924	2.55264e-05	0.17278	0.591276	-0.514769	0.0868029
XLOC_000923	MAP2K7	Scaffold341	turquoise	-0.422284	0.171469	-0.217174	0.497762	-0.560555	0.0579804	0.943131	4.25605e-06	-0.896884	7.70444e-05	0.413347	0.18168	-0.268672	0.398456
XLOC_000924	LOC107198834	Scaffold341	turquoise	-0.515468	0.086302	0.418355	0.175912	-0.169979	0.597395	0.689198	0.013165	-0.772514	0.00322744	0.0363096	0.910801	-0.510588	0.089841
XLOC_000925	LOC107198828	Scaffold341	turquoise	-0.417339	0.177073	-0.118812	0.713044	-0.37998	0.223084	0.906586	4.78047e-05	-0.881119	0.000152674	0.359392	0.25123	-0.420845	0.173089
XLOC_000926	LOC107198830	Scaffold341	turquoise	-0.47625	0.117537	-0.269686	0.396611	-0.685606	0.0138494	0.878695	0.000168175	-0.808203	0.00146668	0.47027	0.122874	-0.0935244	0.772506
XLOC_000927	LOC107198831,NDUFB7	Scaffold341	turquoise	-0.533318	0.0741621	-0.141527	0.660846	-0.602444	0.0381632	0.951904	1.86929e-06	-0.900026	6.63604e-05	0.46379	0.128834	-0.264325	0.406424
XLOC_000928	TRAPPC5	Scaffold341	turquoise	-0.448869	0.143265	-0.108687	0.736696	-0.477971	0.11603	0.923185	1.84953e-05	-0.867456	0.000256812	0.407023	0.189127	-0.34458	0.272705
XLOC_000929	XAB2	Scaffold341	turquoise	-0.186818	0.560986	-0.0040786	0.989963	-0.252542	0.428417	0.760094	0.00411557	-0.736526	0.0062962	0.176857	0.582414	-0.43086	0.162019
XLOC_000930	LOC107198840	Scaffold341	turquoise	-0.203908	0.524993	-0.113276	0.725949	-0.313885	0.320439	0.832435	0.000779588	-0.776627	0.00296819	0.0529588	0.870158	-0.512786	0.0882351
XLOC_000931	EMC10	Scaffold341	turquoise	-0.326751	0.299905	0.0699762	0.828912	-0.296645	0.349125	0.895374	8.26364e-05	-0.880041	0.000159425	0.24869	0.43573	-0.533721	0.0739029
XLOC_000932	LOC107198835	Scaffold341	turquoise	-0.558705	0.0589938	0.0115866	0.971491	-0.431686	0.161126	0.826021	0.000929961	-0.853688	0.000410866	0.267411	0.400761	-0.303371	0.337775
XLOC_000933	UBL5	Scaffold341	turquoise	-0.381611	0.220939	0.0351669	0.913599	-0.448989	0.143145	0.936401	7.3603e-06	-0.91078	3.82697e-05	0.274774	0.387408	-0.445803	0.146354
XLOC_000934	LOC107198833	Scaffold341	turquoise	-0.423172	0.170475	0.0167393	0.958821	-0.221942	0.488133	0.794785	0.0020076	-0.804665	0.00159685	0.279045	0.37977	-0.418979	0.175202
XLOC_000935	CUFF.852.1	Scaffold341	purple	-0.0200939	0.950577	-0.453968	0.138222	-0.102856	0.750414	0.0473324	0.883865	-0.0416887	0.897644	0.0586712	0.856274	0.101481	0.753659
XLOC_000936	CUFF.831.1	Scaffold341	grey	-0.0107236	0.973614	-0.597521	0.040196	-0.246138	0.440609	0.24979	0.433635	-0.212036	0.508233	0.080014	0.804762	0.0954994	0.767816
XLOC_000937	CUFF.835.1	Scaffold341	turquoise	-0.247329	0.438327	0.152596	0.635888	-0.111895	0.729178	0.602051	0.0383225	-0.647742	0.0227542	0.0822927	0.7993	-0.429184	0.163839
XLOC_000938	CUFF.847.1	Scaffold341	grey	-0.00823788	0.979729	0.104095	0.747495	-0.038476	0.9055	0.125394	0.697791	-0.15397	0.632813	-0.224261	0.48348	-0.0776017	0.810552
XLOC_000939	CUFF.850.1	Scaffold341	turquoise	-0.485159	0.109872	0.219366	0.493325	-0.460207	0.132209	0.780603	0.00273296	-0.751415	0.00483821	0.226351	0.479305	-0.313671	0.320787
XLOC_000940	CUFF.853.1	Scaffold341	magenta	-0.500011	0.097846	0.00968919	0.976159	-0.266874	0.401744	-0.129291	0.688809	0.13625	0.67286	0.289286	0.361773	0.462926	0.129642
XLOC_000941	CUFF.859.1,LOC107198852	Scaffold342	yellow	-0.0103744	0.974473	-0.163077	0.612571	-0.315034	0.318573	-0.321365	0.308409	0.369946	0.236554	0.248363	0.436353	0.671518	0.0167891
XLOC_000942	CADM3	Scaffold342	turquoise	-0.219488	0.493078	0.221663	0.488694	-0.0806857	0.803151	0.841693	0.000596471	-0.854712	0.000397398	-0.0876188	0.786567	-0.747937	0.00515322
XLOC_000943	ACKR1	Scaffold342	grey	-0.652168	0.0215422	0.39678	0.201587	-0.0699196	0.829049	0.244533	0.443689	-0.363606	0.245307	0.252996	0.427558	0.00085276	0.997901
XLOC_000944	LOC107198849	Scaffold342	turquoise	-0.306609	0.332382	-0.0301876	0.9258	-0.140504	0.663169	0.634184	0.0267757	-0.649974	0.0221369	0.0484978	0.881023	-0.420294	0.173711
XLOC_000945	LOC107198850	Scaffold342	red	-0.256131	0.421658	0.165645	0.606908	0.29407	0.353524	0.381234	0.221434	-0.51601	0.0859149	-0.0787841	0.807713	-0.517952	0.0845373
XLOC_000946	DUSP23	Scaffold342	turquoise	-0.48789	0.107591	-0.0435278	0.893151	-0.457311	0.134978	0.960247	7.31295e-07	-0.927722	1.37476e-05	0.347702	0.268094	-0.415188	0.179546
XLOC_000947	IGSF9,TAGLN2	Scaffold342	turquoise	-0.49324	0.103214	0.0508816	0.875215	-0.462213	0.130313	0.853723	0.000410396	-0.861372	0.000318002	0.238192	0.455964	-0.328285	0.297507
XLOC_000948	CFAP45	Scaffold342	red	-0.19277	0.548337	0.419041	0.175132	0.287239	0.365334	0.246969	0.439017	-0.365869	0.242162	-0.210853	0.510658	-0.552686	0.0623749
XLOC_000949	GLMP	Scaffold342	turquoise	-0.247659	0.437697	0.0858094	0.790888	-0.179359	0.577002	0.824739	0.000962542	-0.841526	0.000599446	0.0325798	0.919937	-0.60616	0.0366778
XLOC_000951	CADM3	Scaffold342	turquoise	-0.254239	0.425214	0.277394	0.382712	-0.100138	0.756833	0.811716	0.00134566	-0.852565	0.000426027	-0.114262	0.723647	-0.698809	0.0114569
XLOC_000952	CUFF.861.1	Scaffold342	grey	-0.372787	0.232692	-0.323555	0.304934	-0.223972	0.484059	0.293566	0.354388	-0.277836	0.381924	0.192044	0.549875	0.0483458	0.881394
XLOC_000953	CUFF.862.1	Scaffold342	green	-0.457672	0.134631	-0.213237	0.505777	-0.631939	0.0274881	0.316748	0.315803	-0.246679	0.439572	0.703944	0.0106147	0.417767	0.176584
XLOC_000954	CUFF.863.1	Scaffold342	green	-0.585704	0.0453876	-0.383711	0.218195	-0.500743	0.0972771	0.235092	0.462021	-0.226713	0.478584	0.444303	0.14788	0.406818	0.189372
XLOC_000955	CUFF.864.1	Scaffold342	green	-0.435502	0.157043	-0.0368581	0.909459	-0.204683	0.523386	0.12665	0.694893	-0.16	0.619384	0.359036	0.251734	0.238729	0.454917
XLOC_000956	LOC107198854	Scaffold347	blue	0.320546	0.309713	0.224601	0.482799	0.141139	0.661727	-0.451985	0.14017	0.460927	0.131526	-0.447715	0.144423	0.0790312	0.80712
XLOC_000957	LOC107198855	Scaffold347	black	0.104744	0.745966	0.306696	0.332239	0.0616315	0.849094	0.170513	0.596226	-0.183263	0.568595	-0.37166	0.234219	-0.379815	0.223301
XLOC_000958	CUFF.870.1	Scaffold347	blue	0.355756	0.256407	-0.0745969	0.817777	0.455778	0.13646	-0.63558	0.0263394	0.641482	0.0245521	-0.38556	0.215797	0.0256296	0.936982
XLOC_000959	CUFF.871.1	Scaffold347	blue	0.70964	0.00973543	-0.143776	0.655749	0.534293	0.0735351	-0.781423	0.00268622	0.821094	0.00105994	-0.530313	0.0761188	0.102355	0.751597
XLOC_000960	CUFF.872.1	Scaffold347	green	-0.538991	0.0705637	-0.340375	0.278988	-0.436717	0.155758	0.289445	0.361498	-0.267518	0.400564	0.660545	0.0193779	0.251579	0.43024
XLOC_000961	CUFF.873.1	Scaffold347	pink	-0.113021	0.726546	0.585264	0.0455897	0.367268	0.240228	-0.131874	0.682875	0.0223077	0.945138	-0.294465	0.352847	-0.322417	0.306737
XLOC_000962	CHRDL1	Scaffold349	blue	0.271794	0.392785	-0.278578	0.380601	0.280936	0.376413	-0.605071	0.0371086	0.593008	0.0421261	-0.138345	0.66808	0.352108	0.261663
XLOC_000963	CUFF.876.1	Scaffold349	tan	-0.354695	0.25793	0.478807	0.115302	-0.173529	0.589644	0.134544	0.676758	-0.18778	0.558934	-0.164212	0.610066	-0.05842	0.856884
XLOC_000964	CUFF.877.1	Scaffold349	red	0.208578	0.515336	0.661975	0.0190249	0.274785	0.387388	0.341142	0.277836	-0.393988	0.205068	-0.504042	0.0947414	-0.749633	0.0049977
XLOC_000965	CUFF.878.1	Scaffold349	brown	-0.175236	0.585931	0.133366	0.679455	0.412599	0.18255	-0.29715	0.348266	0.196643	0.540172	-0.16661	0.604785	-0.0626159	0.846709
XLOC_000966	LOC107198861	Scaffold351	turquoise	-0.568259	0.053892	-0.225583	0.480838	-0.454749	0.13746	0.764348	0.00379286	-0.752173	0.00477154	0.307441	0.331006	-0.218557	0.494961
XLOC_000967	LOC107198871	Scaffold351	turquoise	-0.207575	0.517404	0.131713	0.683245	-0.182272	0.570726	0.422225	0.171535	-0.395579	0.203079	0.135969	0.6735	-0.20881	0.514858
XLOC_000968	LOC107198866	Scaffold351	grey	0.032031	0.921281	-0.0680139	0.83365	0.0104295	0.974337	0.269511	0.396929	-0.326576	0.300178	0.00983368	0.975803	-0.199185	0.534841
XLOC_000974	LOC107198863	Scaffold351	green	-0.436603	0.155878	-0.325337	0.302124	-0.701375	0.0110302	0.413748	0.181213	-0.298287	0.346336	0.802777	0.00166985	0.435481	0.157065
XLOC_000975	LOC107198868	Scaffold351	turquoise	-0.484419	0.110496	-0.11622	0.719078	-0.419997	0.174047	0.89075	0.000101766	-0.852038	0.000433295	0.444925	0.147246	-0.331529	0.292472
XLOC_000976	LOC107198869	Scaffold351	green	-0.566645	0.0547315	0.0523915	0.871538	0.028971	0.928784	0.0437232	0.892674	-0.141317	0.661323	0.34391	0.273701	0.124927	0.69887
XLOC_000978	LOC107198864	Scaffold351	turquoise	-0.422975	0.170696	0.0308035	0.92429	-0.428687	0.164381	0.896782	7.74125e-05	-0.855546	0.000386692	0.301217	0.341388	-0.412893	0.182207
XLOC_000979	LOC107198866	Scaffold351	turquoise	-0.377945	0.225777	-0.301357	0.341152	-0.462819	0.129743	0.563433	0.056429	-0.496928	0.100266	0.667221	0.0177705	0.0251019	0.938278
XLOC_000983	TRIM7	Scaffold351	turquoise	-0.579309	0.0483863	-0.103511	0.74887	-0.333131	0.290003	0.542698	0.068278	-0.578335	0.0488551	0.292358	0.356464	-0.136153	0.67308
XLOC_000990	LOC107198865,TRNAE-CUC	Scaffold351	turquoise	-0.429857	0.163107	-0.491186	0.10488	-0.521617	0.0819779	0.5253	0.0794602	-0.461855	0.130649	0.470032	0.12309	0.198081	0.537153
XLOC_000991	LOC107198857,LOC107198858	Scaffold351	turquoise	-0.524158	0.0802353	-0.30921	0.328086	-0.512236	0.0886349	0.411491	0.183846	-0.345591	0.271207	0.620309	0.0313991	0.192192	0.549559
XLOC_000993	RACK1	Scaffold351	turquoise	-0.347065	0.269031	0.0112692	0.972272	-0.43684	0.155628	0.904601	5.29212e-05	-0.858537	0.000350124	0.341875	0.276737	-0.419002	0.175176
XLOC_000995	CUFF.890.1	Scaffold352	grey	-0.0513544	0.874063	-0.243354	0.445959	-0.10974	0.734226	-0.00104058	0.997439	0.0349723	0.914076	-0.0386918	0.904972	0.147555	0.647212
XLOC_000996	PQBP1	Scaffold353	turquoise	-0.139094	0.666376	0.439701	0.152627	0.273059	0.390498	0.410411	0.185114	-0.483318	0.111428	-0.295198	0.351593	-0.748105	0.00513767
XLOC_000997	GPKOW	Scaffold353	turquoise	-0.59989	0.0392085	-0.0437629	0.892577	-0.49461	0.102112	0.963992	4.48722e-07	-0.938417	6.28714e-06	0.367594	0.239779	-0.37135	0.234641
XLOC_000998	WDR45	Scaffold353	turquoise	-0.520638	0.0826567	0.0574368	0.859271	-0.352142	0.261613	0.965089	3.85137e-07	-0.9643	4.30128e-07	0.280745	0.37675	-0.521222	0.0822516
XLOC_000999	PORCN	Scaffold353	turquoise	-0.433849	0.158803	0.0555219	0.863924	-0.240965	0.450575	0.893244	9.10605e-05	-0.911866	3.60651e-05	0.238555	0.455257	-0.574205	0.0508777
XLOC_001000	LOC107198884	Scaffold353	turquoise	-0.566388	0.0548658	-0.145454	0.651954	-0.644524	0.023666	0.985694	4.60814e-09	-0.931733	1.04053e-05	0.479627	0.114591	-0.239039	0.454315
XLOC_001001	G6PD	Scaffold353	turquoise	-0.472572	0.1208	0.0431328	0.894116	-0.538159	0.0710835	0.906584	4.78089e-05	-0.867126	0.000259875	0.33508	0.287015	-0.293296	0.354852
XLOC_001002	LOC107198872	Scaffold353	green	-0.620404	0.0313657	-0.443658	0.14854	-0.620107	0.0314703	0.444075	0.148114	-0.389933	0.210189	0.719001	0.00840975	0.360745	0.24932
XLOC_001003	FTSJ1	Scaffold353	turquoise	-0.442025	0.150219	0.367012	0.240581	-0.151427	0.638508	0.824964	0.000956759	-0.861031	0.000321737	0.140712	0.662698	-0.60659	0.0365087
XLOC_001004	PLP2	Scaffold353	turquoise	-0.131178	0.684473	0.320726	0.309426	-0.000625507	0.998461	0.378248	0.225375	-0.44536	0.146804	-0.0478682	0.882558	-0.419874	0.174187
XLOC_001005	LOC107198876	Scaffold353	turquoise	-0.357614	0.253754	0.0704188	0.827844	-0.342449	0.275879	0.898007	7.30822e-05	-0.86326	0.000297913	0.137931	0.669024	-0.54615	0.0661957
XLOC_001006	HDAC6	Scaffold353	turquoise	-0.311623	0.324126	-0.0543329	0.866815	-0.300045	0.343362	0.874728	0.000196161	-0.840392	0.000619947	0.129912	0.687381	-0.542512	0.0683917
XLOC_001007	CDK20,GATA1	Scaffold353	turquoise	-0.377043	0.226977	0.210265	0.511865	-0.182127	0.571037	0.804347	0.001609	-0.829168	0.000853622	0.055988	0.862791	-0.548486	0.0648123
XLOC_001008	SLC35A2	Scaffold353	turquoise	-0.481986	0.112563	-0.218669	0.494734	-0.581227	0.047473	0.908072	4.42345e-05	-0.847427	0.000501051	0.497449	0.0998542	-0.221659	0.488702
XLOC_001009	IKBKG	Scaffold353	turquoise	-0.546013	0.0662779	-0.378082	0.225596	-0.637022	0.0258944	0.845197	0.000536636	-0.779085	0.00282101	0.546508	0.0659826	-0.0988007	0.759995
XLOC_001010	SPATA16	Scaffold353	blue	0.230843	0.470386	-0.125823	0.696802	0.394303	0.204673	-0.472085	0.121238	0.411167	0.184226	-0.423654	0.169936	0.0525816	0.871076
XLOC_001011	LOC107198883	Scaffold353	brown	0.228834	0.474365	0.282308	0.373986	0.451624	0.140526	-0.271504	0.39331	0.176419	0.583363	-0.413937	0.180994	-0.270386	0.395338
XLOC_001012	CUFF.908.1	Scaffold353	yellow	-0.452208	0.13995	-0.405837	0.190545	-0.420747	0.173199	-0.168918	0.599717	0.176352	0.583508	0.499048	0.0985977	0.71527	0.0089209
XLOC_001013	ARHGAP23	Scaffold355	turquoise	-0.542702	0.0682753	-0.245821	0.441215	-0.568337	0.053852	0.786256	0.00242326	-0.745159	0.00541573	0.586381	0.0450782	-0.0315701	0.922411
XLOC_001014	ARHGAP23	Scaffold355	green	-0.654801	0.0208438	-0.195406	0.542774	-0.5881	0.0442987	0.384721	0.216883	-0.375154	0.229503	0.734807	0.00648367	0.347971	0.267698
XLOC_001015	LOC107198890,LOC107198891	Scaffold355	turquoise	-0.0465918	0.885672	0.195931	0.54167	0.180851	0.573783	0.604014	0.0375306	-0.641466	0.0245567	-0.30045	0.34268	-0.801505	0.00172044
XLOC_001016	LOC107198894	Scaffold360	turquoise	-0.609839	0.0352487	-0.221643	0.488734	-0.672859	0.016491	0.863389	0.00029658	-0.813029	0.00130246	0.468767	0.12424	-0.0722921	0.823327
XLOC_001017	LOC107198895	Scaffold360	turquoise	-0.667266	0.0177601	-0.0440353	0.891912	-0.562256	0.0570597	0.576615	0.0496907	-0.583968	0.0461885	0.328191	0.297653	0.070912	0.826655
XLOC_001019	LOC107198899	Scaffold360	yellow	-0.395668	0.202969	-0.112711	0.727271	-0.360843	0.249182	-0.111847	0.729291	0.113423	0.725606	0.252618	0.428274	0.450678	0.141463
XLOC_001020	LOC107198900	Scaffold360	turquoise	-0.405222	0.191283	-0.193883	0.545986	-0.338722	0.281479	0.49828	0.0992004	-0.458388	0.133944	0.634591	0.026648	-0.0109235	0.973122
XLOC_001023	CUFF.919.1	Scaffold360	green	-0.102972	0.750141	-0.303397	0.337731	-0.162846	0.613082	0.119777	0.710802	-0.0634091	0.844788	0.502674	0.0957876	0.12704	0.693994
XLOC_001024	CUFF.920.1	Scaffold360	turquoise	-0.469488	0.123584	-0.144284	0.654598	-0.527096	0.078252	0.906013	4.92389e-05	-0.882328	0.000145371	0.373001	0.232403	-0.291407	0.358103
XLOC_001025	CUFF.921.1	Scaffold360	turquoise	-0.691984	0.0126517	0.0321072	0.921095	-0.589298	0.0437613	0.85206	0.000432991	-0.850608	0.000453496	0.502063	0.0962574	-0.149187	0.64354
XLOC_001026	CUFF.922.1	Scaffold360	green	-0.510383	0.0899918	-0.239745	0.452942	-0.104214	0.747213	0.180025	0.575564	-0.186803	0.561018	0.504642	0.094285	0.101165	0.754405
XLOC_001027	SMYD5	Scaffold361	turquoise	-0.574174	0.0508932	0.310858	0.325379	-0.252848	0.427838	0.780619	0.00273204	-0.835452	0.000715705	0.1665	0.605025	-0.465072	0.12764
XLOC_001028	CCT7	Scaffold361	turquoise	-0.46742	0.125473	0.0997365	0.757781	-0.423654	0.169937	0.905882	4.95718e-05	-0.89163	9.788e-05	0.252585	0.428336	-0.421889	0.171913
XLOC_001029	RAB11FIP5	Scaffold361	turquoise	-0.575873	0.050054	-0.505603	0.0935566	-0.794235	0.00203262	0.768596	0.0034901	-0.669358	0.0172773	0.710998	0.0095341	0.214062	0.504094
XLOC_001030	PRADC1	Scaffold361	turquoise	-0.57191	0.052027	-0.181193	0.573047	-0.558517	0.0590974	0.926213	1.52043e-05	-0.879965	0.000159904	0.422858	0.170826	-0.243847	0.44501
XLOC_001031	CUFF.925.1	Scaffold361	turquoise	-0.63586	0.0262527	-0.226494	0.47902	-0.716193	0.00879229	0.583977	0.0461842	-0.53645	0.0721604	0.58949	0.0436758	0.262719	0.409387
XLOC_001032	LOC107198906	Scaffold365	cyan	-0.00674343	0.983406	0.148693	0.644651	0.0717532	0.824626	0.411322	0.184045	-0.410383	0.185147	-0.140806	0.662483	-0.45375	0.138435
XLOC_001033	LOC107198905	Scaffold365	purple	-0.0252649	0.937877	-0.214198	0.503816	-0.186577	0.5615	-0.0214762	0.947181	0.0951852	0.768562	-0.0576594	0.858731	0.0710988	0.826204
XLOC_001034	LOC107198908	Scaffold365	grey	-0.214417	0.50337	0.56702	0.0545358	0.0397063	0.90249	0.185827	0.563103	-0.242747	0.447131	0.0553113	0.864436	-0.242588	0.447436
XLOC_001035	LOC107198907	Scaffold365	brown	0.126111	0.696137	0.0709525	0.826557	0.378444	0.225115	-0.235128	0.461952	0.149163	0.643594	0.0335236	0.917624	-0.021789	0.946413
XLOC_001036	CUFF.935.1	Scaffold365	grey	-0.41464	0.180179	0.168654	0.600295	0.15105	0.639354	-0.257802	0.418529	0.173078	0.590626	0.0490141	0.879765	0.174365	0.587824
XLOC_001037	CUFF.936.1	Scaffold365	black	-0.0164514	0.959529	0.530207	0.0761882	0.317614	0.31441	0.347694	0.268105	-0.463038	0.129538	-0.452131	0.140026	-0.771892	0.0032681
XLOC_001038	CUFF.937.1	Scaffold365	red	0.0204895	0.949605	0.213543	0.505152	0.254678	0.424389	0.125614	0.697283	-0.224938	0.482127	-0.188758	0.55685	-0.279093	0.379684
XLOC_001039	CUFF.938.1	Scaffold365	magenta	-0.208525	0.515444	0.317086	0.315259	-0.246721	0.43949	-0.0630132	0.845746	0.0618621	0.848535	0.0902254	0.780353	0.26179	0.411107
XLOC_001040	CENPA	Scaffold370	turquoise	0.164035	0.610457	0.287622	0.364666	0.058643	0.856343	0.383123	0.218961	-0.353693	0.259372	-0.200286	0.532537	-0.514576	0.0869417
XLOC_001041	LOC109022417	Scaffold370	turquoise	-0.181949	0.57142	0.28053	0.377132	-0.23833	0.455694	0.627058	0.0290838	-0.610103	0.0351474	0.126314	0.695668	-0.314444	0.31953
XLOC_001042	LOC107198910	Scaffold370	turquoise	0.075699	0.815125	-0.0914501	0.777438	-0.152808	0.635414	0.396596	0.201815	-0.336622	0.284664	0.315002	0.318625	-0.122758	0.703889
XLOC_001043	LOC107198911	Scaffold370	brown	0.167466	0.602904	0.0268821	0.933908	0.320125	0.310385	-0.202356	0.528221	0.195283	0.543033	-0.102744	0.750678	-0.103316	0.749331
XLOC_001044	CUFF.945.1	Scaffold370	grey	-0.012095	0.970241	0.0933328	0.772961	-0.0228051	0.943917	0.241077	0.450359	-0.223475	0.485056	0.340582	0.278677	-0.135554	0.674448
XLOC_001045	LOC107198912	Scaffold370	purple	-0.0847845	0.793338	-0.366525	0.241253	-0.516227	0.0857599	0.298603	0.345801	-0.215887	0.500376	0.290343	0.359943	0.228736	0.474559
XLOC_001046	LOC109022418	Scaffold370	blue	0.164899	0.608552	0.105009	0.745342	0.299334	0.344564	-0.426678	0.166585	0.433543	0.159131	-0.284126	0.370784	0.120053	0.710162
XLOC_001047	LOC107198911,LOC109022417	Scaffold370	yellow	-0.522739	0.0812052	-0.436303	0.156195	-0.429534	0.163457	0.115587	0.720555	-0.121349	0.707154	0.504707	0.0942351	0.526898	0.0783848
XLOC_001048	CUFF.939.1	Scaffold370	black	-0.481571	0.112918	0.529439	0.0766943	-0.018692	0.954022	0.533628	0.0739628	-0.641831	0.0244491	-0.00357682	0.991198	-0.546797	0.0658105
XLOC_001049	LOC109022419	Scaffold371	turquoise	-0.458132	0.13419	0.346931	0.269228	-0.332388	0.291146	0.825379	0.000946165	-0.84701	0.000507559	0.190181	0.553825	-0.479328	0.11485
XLOC_001052	LOC107198917	Scaffold372	blue	0.471182	0.12205	0.272007	0.392399	0.593845	0.0417631	-0.665081	0.0182746	0.644653	0.0236289	-0.595393	0.0410981	-0.0992683	0.758888
XLOC_001053	LOC107198922	Scaffold372	turquoise	-0.696364	0.0118748	-0.0269996	0.93362	-0.511396	0.0892489	0.913538	3.28652e-05	-0.910272	3.93387e-05	0.462608	0.129941	-0.274999	0.387004
XLOC_001054	WDR54	Scaffold372	turquoise	-0.312179	0.323218	-0.117559	0.715961	-0.317644	0.31436	0.83506	0.000723775	-0.815666	0.00121892	0.31575	0.317415	-0.407747	0.188265
XLOC_001055	LOC107198921	Scaffold372	grey	-0.258182	0.417819	-0.747428	0.00520056	-0.512154	0.0886949	0.196442	0.540595	-0.0875856	0.786647	0.363213	0.245857	0.388831	0.211593
XLOC_001056	LOC107198916	Scaffold372	black	0.257949	0.418255	0.281442	0.375516	0.137618	0.669738	0.197971	0.537384	-0.167227	0.603428	-0.513132	0.0879839	-0.510618	0.0898192
XLOC_001057	NOP56	Scaffold372	turquoise	-0.635189	0.0264612	-0.129001	0.689476	-0.562983	0.0566697	0.938822	6.08729e-06	-0.918107	2.52499e-05	0.472599	0.120777	-0.241417	0.449701
XLOC_001058	DCTN1	Scaffold372	turquoise	-0.389161	0.211172	-0.0297131	0.926964	-0.353081	0.260255	0.925132	1.63209e-05	-0.900549	6.47031e-05	0.313863	0.320474	-0.464948	0.127755
XLOC_001059	LOC107198924	Scaffold372	cyan	-0.0400231	0.901716	0.136367	0.672592	0.22433	0.483343	0.232079	0.467946	-0.308787	0.328782	-0.185127	0.564601	-0.439382	0.15296
XLOC_001060	LOC107198925	Scaffold372	turquoise	-0.366388	0.241442	0.57524	0.0503656	0.133967	0.678079	0.435245	0.157316	-0.538866	0.0706413	-0.125185	0.698274	-0.530799	0.0757998
XLOC_001061	LOC107198923	Scaffold372	turquoise	-0.435454	0.157095	-0.288533	0.363082	-0.498565	0.0989761	0.541802	0.0688259	-0.485764	0.109364	0.508348	0.0914982	0.00932858	0.977046
XLOC_001062	LOC107198926	Scaffold372	red	-0.0560792	0.86257	0.409805	0.185828	0.444391	0.147791	0.345309	0.271624	-0.491509	0.104617	-0.175556	0.585236	-0.715828	0.00884302
XLOC_001063	LOC107198927	Scaffold372	turquoise	-0.13647	0.672356	-0.265701	0.403895	-0.125353	0.697888	0.397756	0.200379	-0.378786	0.224662	0.363155	0.245937	-0.0780646	0.80944
XLOC_001064	ELF2	Scaffold376	yellow	-0.386682	0.214349	-0.24748	0.438038	-0.315318	0.318114	0.0199309	0.950977	0.011439	0.971854	0.290744	0.359248	0.338884	0.281235
XLOC_001065	LOC107198932	Scaffold376	grey	-0.521487	0.0820681	-0.00122528	0.996985	0.109369	0.735097	-0.136405	0.672505	0.0470104	0.884651	0.234667	0.462856	0.211303	0.509735
XLOC_001066	LOC107198929	Scaffold376	brown	0.443336	0.14887	0.685451	0.0138794	0.526817	0.0784387	-0.123868	0.701319	0.0324982	0.920137	-0.660742	0.019329	-0.618434	0.0320651
XLOC_001067	NOCT	Scaffold376	blue	0.581264	0.0474552	0.280654	0.376911	0.519313	0.0835807	-0.660595	0.0193655	0.639092	0.0252649	-0.712981	0.00924567	-0.109589	0.734581
XLOC_001068	CUFF.970.1	Scaffold376	blue	0.397841	0.200274	-0.521862	0.0818089	-0.119366	0.711757	-0.348044	0.267591	0.453762	0.138423	0.00828642	0.97961	0.408004	0.18796
XLOC_001071	LOC107198934	Scaffold377	green	-0.366507	0.241278	-0.0808367	0.802789	-0.164897	0.608557	-0.0317796	0.921898	-0.00066994	0.998351	0.567537	0.0542667	0.40027	0.197287
XLOC_001072	LOC107198936	Scaffold377	brown	0.115565	0.720606	0.0725223	0.822773	0.611961	0.0344424	-0.557433	0.0596975	0.454216	0.137979	-0.276082	0.385061	-0.0596884	0.853806
XLOC_001073	LSM5	Scaffold377	turquoise	-0.211565	0.509198	-0.13579	0.673909	-0.0655358	0.83964	0.407561	0.188486	-0.386871	0.214106	-0.105232	0.744816	-0.403649	0.193177
XLOC_001074	TMED7	Scaffold377	blue	0.694559	0.0121906	-0.0171973	0.957695	0.571877	0.0520436	-0.953907	1.51626e-06	0.960903	6.73722e-07	-0.441286	0.150982	0.258973	0.416342
XLOC_001075	NACAD	Scaffold378	turquoise	-0.418913	0.175277	-0.147452	0.647445	-0.584435	0.0459723	0.930507	1.13499e-05	-0.853716	0.000410484	0.447413	0.144727	-0.262821	0.4092
XLOC_001076	CUFF.983.1,CUFF.983.2,CUFF.983.3	Scaffold378	turquoise	-0.643922	0.0238395	-0.111563	0.729955	-0.539987	0.0699444	0.955375	1.29287e-06	-0.951154	2.01704e-06	0.49007	0.105793	-0.267994	0.399695
XLOC_001077	PTPN23	Scaffold378	turquoise	-0.601894	0.0383865	-0.0968383	0.764642	-0.542139	0.0686197	0.906384	4.83055e-05	-0.894741	8.50748e-05	0.48125	0.113193	-0.22272	0.48657
XLOC_001078	CCM2	Scaffold378	turquoise	-0.437848	0.154567	-0.0899029	0.781122	-0.422657	0.171052	0.914965	3.03161e-05	-0.882024	0.000147182	0.360235	0.250039	-0.425207	0.168211
XLOC_001079	SCAP	Scaffold378	turquoise	-0.321213	0.30865	-0.0344059	0.915463	-0.377502	0.226367	0.88654	0.000122043	-0.845876	0.000525599	0.377616	0.226215	-0.424455	0.169044
XLOC_001080	CUFF.979.1	Scaffold378	turquoise	-0.292573	0.356094	-0.0453063	0.888809	-0.348406	0.26706	0.685083	0.0139511	-0.615167	0.0332497	0.255813	0.422253	-0.323404	0.305173
XLOC_001081	CUFF.989.1,CUFF.989.2,CUFF.989.3	Scaffold379	purple	-0.0259264	0.936254	-0.271388	0.393519	-0.15876	0.622137	-0.0655033	0.839719	0.121132	0.707657	-0.106002	0.743004	0.105325	0.744599
XLOC_001082	STMN4	Scaffold379	turquoise	-0.430279	0.162648	-0.359915	0.250491	-0.177624	0.580752	0.531727	0.075194	-0.540911	0.0693731	0.403025	0.193933	-0.191879	0.550224
XLOC_001085	LOC107198949	Scaffold379	turquoise	-0.305318	0.334526	-0.0121949	0.969995	-0.382821	0.219355	0.761791	0.00398442	-0.741372	0.0057897	0.4968	0.100368	-0.252578	0.428349
XLOC_001086	CCDC25	Scaffold379	turquoise	-0.144041	0.655148	-0.0329975	0.918913	-0.30762	0.330709	0.712541	0.00930904	-0.654459	0.0209335	0.0140278	0.965488	-0.380788	0.22202
XLOC_001087	LOC107198944	Scaffold379	green	-0.391731	0.207909	-0.261364	0.411897	-0.157839	0.624185	0.0438066	0.89247	-0.110289	0.73294	0.292234	0.356678	0.26069	0.413147
XLOC_001088	LOC109022420	Scaffold379	black	-0.0149169	0.963301	0.693607	0.0123595	0.293616	0.354302	0.0625059	0.846975	-0.157907	0.624034	-0.518075	0.0844502	-0.533808	0.0738469
XLOC_001090	CUFF.988.1	Scaffold379	purple	0.126567	0.695085	-0.410667	0.184813	-0.194907	0.543825	-0.19706	0.539297	0.276578	0.384173	-0.00967906	0.976183	0.276149	0.384941
XLOC_001091	LOC107198950	Scaffold381	blue	0.272607	0.391315	0.266855	0.401777	0.407961	0.188011	-0.416505	0.178029	0.334208	0.288349	-0.401268	0.196068	-0.0424746	0.895724
XLOC_001093	CUFF.995.1	Scaffold381	blue	0.106244	0.742435	0.352962	0.260427	0.415868	0.178762	-0.488591	0.107011	0.364842	0.243586	-0.297295	0.34802	0.0800471	0.804682
XLOC_001094	CUFF.996.1	Scaffold381	blue	0.0753786	0.815896	0.430903	0.161972	0.118331	0.714164	-0.455903	0.136338	0.423769	0.169809	-0.172846	0.591133	0.222154	0.487707
XLOC_001095	CUFF.997.1	Scaffold381	grey	0.191124	0.551824	0.243683	0.445325	0.291459	0.358014	-0.333571	0.289327	0.281803	0.374878	-0.342851	0.275279	-0.00530969	0.986934
XLOC_001096	CUFF.998.1	Scaffold381	brown	0.37937	0.223889	0.549252	0.0643627	0.772544	0.00322546	-0.526212	0.0788452	0.409569	0.186107	-0.640431	0.0248637	-0.330874	0.293484
XLOC_001097	CUFF.999.1	Scaffold381	grey	0.0949784	0.769053	0.38113	0.22157	0.209948	0.512517	-0.314005	0.320242	0.289395	0.361585	-0.231075	0.469927	0.0479612	0.882332
XLOC_001098	TBKBP1	Scaffold382	turquoise	-0.47909	0.115056	-0.278511	0.380721	-0.589455	0.0436914	0.898706	7.06987e-05	-0.814238	0.00126364	0.44185	0.150399	-0.219591	0.492871
XLOC_001100	LRRC46	Scaffold382	turquoise	-0.107407	0.739701	-0.0672995	0.835376	-0.0546085	0.866145	0.483098	0.111615	-0.501082	0.0970145	0.0333727	0.917994	-0.373624	0.231562
XLOC_001101	SP2	Scaffold382	blue	0.537097	0.0717512	0.011676	0.971271	0.279529	0.378908	-0.3391	0.280909	0.402524	0.19454	-0.248444	0.436199	-0.0869718	0.788112
XLOC_001102	OSBPL7	Scaffold382	turquoise	-0.275895	0.385396	-0.00113678	0.997202	-0.283395	0.372069	0.880053	0.000159348	-0.88187	0.000148104	0.143768	0.655766	-0.538978	0.0705718
XLOC_001103	MRPL10	Scaffold382	turquoise	-0.494425	0.102261	-0.30105	0.34167	-0.72384	0.00777999	0.824439	0.000970283	-0.728603	0.00719513	0.614979	0.0333188	-0.0153516	0.962233
XLOC_001104	SCRN2	Scaffold382	turquoise	-0.464524	0.128149	-0.13358	0.678965	-0.540523	0.0696129	0.8489	0.00047857	-0.77915	0.00281717	0.386105	0.215094	-0.216401	0.499331
XLOC_001106	CUFF.1008.1	Scaffold382	grey	-0.0987157	0.760196	-0.365645	0.242472	-0.48757	0.107857	0.188816	0.556727	-0.149121	0.643687	0.268593	0.398601	0.408189	0.18774
XLOC_001107	CUFF.1009.1	Scaffold382	blue	0.258447	0.417325	-0.12442	0.700042	-0.0353979	0.913033	-0.558738	0.0589757	0.609373	0.0354272	0.102573	0.751083	0.584852	0.0457794
XLOC_001108	LOC107198959	Scaffold383	green	-0.252784	0.427958	-0.6015	0.0385469	-0.796947	0.0019115	0.305274	0.3346	-0.186571	0.561513	0.645957	0.0232568	0.568502	0.0537667
XLOC_001109	CUFF.1011.1	Scaffold383	blue	0.38709	0.213824	-0.270637	0.394882	0.0430726	0.894263	-0.561469	0.0574849	0.660672	0.0193463	-0.100123	0.756867	0.41772	0.176637
XLOC_001110	CUFF.1012.1	Scaffold383	blue	0.499501	0.0982438	-0.314977	0.318665	-0.122562	0.704344	-0.228151	0.475721	0.336199	0.285308	-0.13302	0.680248	0.284227	0.370606
XLOC_001111	CUFF.1013.1	Scaffold383	green	-0.492548	0.103773	-0.0799543	0.804905	-0.181217	0.572995	0.175564	0.585219	-0.157109	0.62581	0.511196	0.0893951	0.137397	0.670241
XLOC_001112	CUFF.1014.1	Scaffold383	blue	0.401181	0.196173	0.508975	0.0910321	0.436444	0.156046	-0.528839	0.0770908	0.487473	0.107937	-0.55152	0.063045	-0.112253	0.728341
XLOC_001113	CUFF.1015.1	Scaffold383	grey	-0.317597	0.314436	0.600035	0.0391483	-0.129096	0.689258	0.225691	0.480622	-0.267095	0.401339	-0.00458826	0.988709	-0.0972357	0.7637
XLOC_001114	CUFF.1016.1	Scaffold383	blue	0.788711	0.00229747	0.0667986	0.836587	0.648758	0.0224715	-0.691827	0.0126803	0.679376	0.015098	-0.58749	0.0445743	-0.0934536	0.772674
XLOC_001115	CUFF.1017.1	Scaffold383	brown	0.24858	0.435939	0.595775	0.0409351	0.661223	0.0192099	-0.492789	0.103578	0.38973	0.210447	-0.422148	0.171622	-0.209711	0.513004
XLOC_001116	LOC107198963	Scaffold386	green	-0.644972	0.0235375	-0.30904	0.328365	-0.405077	0.191457	0.242384	0.447832	-0.253872	0.425906	0.702066	0.0109173	0.382292	0.220047
XLOC_001117	LOC107198966	Scaffold386	yellow	0.0805025	0.80359	-0.421128	0.172769	-0.355028	0.25745	-0.0874461	0.78698	0.188169	0.558105	0.180061	0.575487	0.37679	0.227315
XLOC_001118	LOC107198964,LOC107198965	Scaffold386	turquoise	-0.610513	0.0349911	-0.234784	0.462625	-0.689851	0.0130434	0.888698	0.000111291	-0.836584	0.000692819	0.468674	0.124325	-0.0689341	0.831428
XLOC_001119	LOC107198965	Scaffold386	grey	-0.373916	0.231168	-0.184534	0.56587	-0.285995	0.367507	0.261472	0.411696	-0.195369	0.542852	0.149738	0.6423	0.0103333	0.974574
XLOC_001120	CUFF.1020.1	Scaffold386	turquoise	-0.445902	0.146253	-0.301033	0.341697	-0.641037	0.0246837	0.529295	0.0767894	-0.399075	0.198753	0.459633	0.132755	0.163986	0.610565
XLOC_001121	CUFF.1021.1	Scaffold386	grey	-0.296161	0.349949	0.116639	0.718102	-0.0770657	0.81184	0.148966	0.644037	-0.117401	0.716327	-0.0510624	0.874774	-0.108697	0.736672
XLOC_001122	CUFF.1022.1	Scaffold386	grey	-0.0643987	0.842392	-0.219469	0.493117	-0.313172	0.321598	-0.108591	0.736922	0.216818	0.498486	0.199607	0.533957	0.34737	0.268582
XLOC_001123	PSMB6	Scaffold388	turquoise	-0.540045	0.0699084	-0.129845	0.687535	-0.627085	0.0290748	0.977469	4.40303e-08	-0.925818	1.56053e-05	0.449941	0.142195	-0.248799	0.435522
XLOC_001124	CUFF.1029.1	Scaffold388	turquoise	-0.152931	0.635137	-0.3264	0.300455	-0.22839	0.475246	0.617813	0.0322879	-0.538216	0.0710478	0.292196	0.356744	-0.301273	0.341294
XLOC_001125	KIF1C,PCOLCE	Scaffold388	turquoise	-0.479956	0.114307	0.15499	0.630536	-0.270943	0.394328	0.892763	9.30541e-05	-0.906231	4.86908e-05	0.220338	0.491364	-0.529905	0.0763869
XLOC_001126	LRCH4	Scaffold388	turquoise	-0.622589	0.0306026	0.293169	0.35507	-0.294598	0.35262	0.860722	0.000325154	-0.911206	3.73926e-05	0.226259	0.479487	-0.465035	0.127675
XLOC_001127	LOC107198967,PPP1R35	Scaffold388	turquoise	-0.471417	0.121838	-0.0707238	0.827109	-0.515062	0.086593	0.969989	1.82305e-07	-0.932161	1.00901e-05	0.326488	0.300316	-0.375715	0.228751
XLOC_001128	SLC25A11	Scaffold388	turquoise	-0.497861	0.09953	-0.185955	0.562828	-0.648627	0.0225078	0.955167	1.32289e-06	-0.903289	5.65342e-05	0.496467	0.100632	-0.212803	0.506664
XLOC_001129	PFN1	Scaffold388	turquoise	-0.401215	0.196132	-0.0543967	0.86666	-0.491607	0.104537	0.951071	2.03388e-06	-0.907543	4.54793e-05	0.318836	0.312447	-0.401331	0.195991
XLOC_001130	SPAG7	Scaffold388	turquoise	-0.527915	0.0777049	-0.268723	0.398365	-0.635706	0.0263004	0.950132	2.23313e-06	-0.895166	8.34316e-05	0.494153	0.102479	-0.19779	0.537764
XLOC_001131	CAMTA2	Scaffold388	turquoise	-0.452298	0.13986	0.037339	0.908282	-0.48501	0.109998	0.949324	2.41674e-06	-0.914165	3.1725e-05	0.266654	0.402146	-0.405067	0.191469
XLOC_001132	KIF1C	Scaffold388	black	-0.422464	0.171267	0.548269	0.0649401	-0.200511	0.532068	0.200123	0.532879	-0.267152	0.401235	0.0259436	0.936212	-0.0167989	0.958675
XLOC_001133	LOC107198972	Scaffold388	turquoise	-0.286102	0.36732	-0.0696863	0.829612	-0.376022	0.22834	0.865038	0.000279921	-0.807074	0.00150731	0.22864	0.474751	-0.45464	0.137565
XLOC_001134	MEPCE	Scaffold388	turquoise	-0.48716	0.108198	-0.095829	0.767035	-0.570642	0.0526696	0.90041	6.51389e-05	-0.84712	0.000505834	0.443577	0.148623	-0.251999	0.429443
XLOC_001135	ACTL6B	Scaffold388	turquoise	-0.733486	0.00663048	-0.024362	0.940094	-0.618299	0.0321135	0.867582	0.000255649	-0.8677	0.000254569	0.464898	0.127802	-0.120412	0.709329
XLOC_001136	LOC107198984	Scaffold391	red	-0.150483	0.640628	0.750512	0.00491857	0.328732	0.296809	0.241649	0.449252	-0.389136	0.211204	-0.231497	0.469095	-0.565319	0.0554277
XLOC_001137	ALMS1	Scaffold391	turquoise	-0.157961	0.623913	0.460188	0.132227	-0.0195045	0.952025	0.557569	0.0596216	-0.617536	0.0323876	-0.158166	0.623458	-0.578394	0.0488267
XLOC_001138	CUFF.1043.1	Scaffold392	grey	-0.425716	0.167646	-0.13032	0.686444	-0.120181	0.709864	-0.060711	0.851326	0.0512292	0.874368	0.126256	0.695802	0.296517	0.349344
XLOC_001139	CUFF.1044.1	Scaffold392	turquoise	-0.323582	0.304891	-0.0248828	0.938816	-0.314509	0.319425	0.442311	0.149924	-0.410178	0.185388	0.204825	0.523092	-0.0348648	0.914339
XLOC_001140	CUFF.1045.1	Scaffold392	turquoise	-0.340186	0.279272	-0.287367	0.365112	-0.217648	0.496801	0.488736	0.106891	-0.492351	0.103932	0.231284	0.469515	-0.0686572	0.832096
XLOC_001141	CUFF.1046.1	Scaffold392	turquoise	-0.316044	0.31694	-0.469087	0.123948	-0.594852	0.0413296	0.382354	0.219966	-0.271282	0.393713	0.444117	0.148071	0.33811	0.282406
XLOC_001142	CUFF.1047.1	Scaffold392	tan	-0.509162	0.0908937	0.309341	0.32787	-0.483343	0.111407	0.380765	0.222049	-0.364502	0.244059	0.234275	0.463624	0.0485791	0.880825
XLOC_001143	CUFF.1048.1	Scaffold392	tan	-0.221813	0.488393	0.41637	0.178184	-0.251516	0.430359	0.26898	0.397895	-0.273305	0.390055	-0.0852114	0.792317	-0.156388	0.627417
XLOC_001144	EGR4	Scaffold396	turquoise	-0.712747	0.00927936	-0.00280586	0.993095	-0.472286	0.121057	0.423358	0.170268	-0.441047	0.15123	0.334327	0.288168	0.0906833	0.779263
XLOC_001145	FBXO41	Scaffold396	turquoise	-0.239545	0.453332	-0.0780744	0.809417	-0.307633	0.330687	0.888987	0.000109907	-0.848159	0.000489779	0.146087	0.650524	-0.531068	0.0756241
XLOC_001146	CUFF.1052.1	Scaffold396	turquoise	-0.392509	0.206927	-0.569311	0.0533499	-0.338093	0.282431	0.358355	0.2527	-0.311228	0.324772	0.353181	0.26011	0.126183	0.69597
XLOC_001147	CUFF.1051.1	Scaffold396	red	-0.0105798	0.973968	-0.0383766	0.905743	-0.066693	0.836842	0.613732	0.0337801	-0.599443	0.0393935	-0.239003	0.454385	-0.569501	0.0532527
XLOC_001148	CUFF.1054.1,CUFF.1054.2,CUFF.1054.3,CUFF.1054.4,CUFF.1055.1	Scaffold397	red	-0.243164	0.446326	0.494833	0.101934	0.276224	0.384807	0.301151	0.341499	-0.424474	0.169024	-0.451037	0.141107	-0.614579	0.0334662
XLOC_001149	LOC107198987	Scaffold397	turquoise	-0.322407	0.306752	0.133903	0.678225	0.0760324	0.814324	0.646739	0.0230354	-0.720976	0.00814834	-0.105898	0.743249	-0.669838	0.017168
XLOC_001150	LOC107198987	Scaffold397	red	0.0496762	0.878151	0.220901	0.490229	0.291049	0.358722	0.36446	0.244117	-0.463171	0.129413	-0.255821	0.422239	-0.630162	0.0280614
XLOC_001151	LOC107198988	Scaffold397	turquoise	-0.517606	0.0847817	0.410053	0.185535	-0.134296	0.677326	0.838447	0.000656392	-0.917919	2.55329e-05	0.0755479	0.815489	-0.653194	0.0212679
XLOC_001152	CUFF.1060.1	Scaffold397	turquoise	0.0893933	0.782336	-0.489621	0.106162	-0.257235	0.419589	0.461051	0.131409	-0.370473	0.235834	0.249924	0.433381	-0.0740068	0.819197
XLOC_001153	CUFF.1053.1	Scaffold397	brown	0.29672	0.348998	0.495375	0.1015	0.786419	0.00241472	-0.276441	0.384418	0.151935	0.63737	-0.568273	0.0538847	-0.560549	0.057984
XLOC_001154	CUFF.1059.1	Scaffold397	turquoise	-0.382288	0.220052	-0.0328547	0.919263	-0.427579	0.165594	0.544248	0.0673379	-0.529748	0.0764907	0.376961	0.227087	-0.0326764	0.9197
XLOC_001155	LOC107198992	Scaffold401	turquoise	-0.479483	0.114716	-0.220067	0.49191	-0.655835	0.020574	0.925327	1.61151e-05	-0.852477	0.000427236	0.461234	0.131236	-0.176701	0.582752
XLOC_001156	LOC109022422	Scaffold401	red	-0.0403964	0.900803	0.535369	0.0728469	0.37167	0.234205	0.326304	0.300605	-0.452771	0.139395	-0.523789	0.080487	-0.728079	0.00725784
XLOC_001157	LOC107198993	Scaffold401	turquoise	-0.476149	0.117625	-0.149248	0.643403	-0.598447	0.0398077	0.908248	4.38264e-05	-0.839697	0.000632783	0.362475	0.246889	-0.254487	0.424748
XLOC_001158	CUFF.1063.1	Scaffold401	grey	-0.562582	0.0568844	0.320111	0.310406	-0.0117157	0.971174	0.162082	0.614772	-0.232627	0.466865	0.173436	0.589846	-0.0780665	0.809436
XLOC_001159	CUFF.1064.1	Scaffold401	turquoise	-0.188164	0.558116	0.333583	0.289308	-0.111879	0.729217	0.545792	0.06641	-0.601021	0.0387429	-0.187203	0.560164	-0.476	0.117757
XLOC_001160	LOC107198994	Scaffold401	turquoise	-0.522195	0.0815799	0.271512	0.393296	-0.510235	0.0901014	0.800757	0.00175076	-0.77566	0.00302764	0.38976	0.210409	-0.261804	0.411081
XLOC_001161	B9D2,TGFB1	Scaffold401	turquoise	-0.481567	0.112921	-0.0240251	0.940921	-0.421118	0.17278	0.956936	1.08488e-06	-0.930465	1.13829e-05	0.281177	0.375986	-0.463102	0.129478
XLOC_001162	LOC107198996	Scaffold401	turquoise	-0.425117	0.168309	-0.0332649	0.918258	-0.421432	0.172426	0.965713	3.52309e-07	-0.942603	4.45352e-06	0.279665	0.378666	-0.451426	0.140722
XLOC_001163	LOC107198997	Scaffold401	turquoise	-0.616255	0.0328517	-0.341781	0.276879	-0.642382	0.0242873	0.838327	0.000658688	-0.803634	0.0016364	0.624366	0.029992	-0.0596882	0.853807
XLOC_001164	MCL1	Scaffold402	grey	0.56004	0.0582615	0.120812	0.708399	0.323393	0.30519	-0.313877	0.320451	0.298446	0.346067	-0.2359	0.460439	-0.07234	0.823212
XLOC_001165	KIAA0907	Scaffold402	turquoise	-0.979099	3.03344e-08	-0.0548947	0.865449	-0.559435	0.0585925	0.606997	0.0363491	-0.652146	0.0215479	0.706451	0.0102208	0.179682	0.576303
XLOC_001166	RIT1	Scaffold402	grey	-0.104395	0.746788	-0.153303	0.634305	-0.138655	0.667376	0.281496	0.37542	-0.316098	0.316853	0.127668	0.692545	-0.0331635	0.918506
XLOC_001167	ENSA,MCL1	Scaffold402	turquoise	-0.53886	0.0706453	0.0523396	0.871665	-0.389264	0.21104	0.946101	3.27136e-06	-0.969594	1.94495e-07	0.319228	0.311819	-0.424506	0.168988
XLOC_001168	GOLPH3L	Scaffold402	turquoise	-0.319348	0.311627	0.184717	0.565479	-0.226641	0.478727	0.887001	0.000119684	-0.883057	0.000141105	0.0938771	0.771668	-0.656186	0.020483
XLOC_001169	HORMAD1	Scaffold402	turquoise	-0.587426	0.0446034	-0.132666	0.681059	-0.364904	0.243499	0.508253	0.0915689	-0.5438	0.0676085	0.419153	0.175004	-0.028805	0.929191
XLOC_001170	LOC107199005	Scaffold403	green	-0.0887558	0.783856	-0.662666	0.0188561	-0.458007	0.134309	0.304415	0.336031	-0.183022	0.569114	0.546152	0.0661948	0.252714	0.428091
XLOC_001171	CUFF.1087.1	Scaffold403	green	0.0319419	0.9215	-0.598524	0.0397755	-0.323504	0.305015	0.185949	0.562843	-0.0780665	0.809436	0.415763	0.178882	0.239758	0.452916
XLOC_001172	LOC107199006	Scaffold403	purple	-0.0791843	0.806752	-0.165789	0.606592	-0.100014	0.757125	-0.161456	0.616158	0.180589	0.574348	0.0662603	0.837888	0.177071	0.58195
XLOC_001173	CUFF.1083.1	Scaffold403	grey	0.156165	0.627913	-0.248644	0.435817	-0.28261	0.373453	-0.21953	0.492994	0.289353	0.361657	0.0898035	0.781358	0.399173	0.198632
XLOC_001174	CUFF.1084.1	Scaffold403	turquoise	-0.130546	0.685924	-0.177755	0.580469	-0.143339	0.656737	0.546689	0.0658751	-0.542605	0.0683348	-0.0134324	0.966952	-0.306383	0.332757
XLOC_001175	CUFF.1085.1	Scaffold403	blue	0.60571	0.0368555	-0.381599	0.220954	0.116482	0.718469	-0.563653	0.0563116	0.633091	0.0271209	-0.0942461	0.770791	0.421005	0.172908
XLOC_001176	CUFF.1086.1	Scaffold403	green	-0.257826	0.418483	-0.136605	0.67205	-0.403134	0.1938	0.213732	0.504768	-0.176955	0.582202	0.431213	0.161637	0.208261	0.515988
XLOC_001177	CUFF.1088.1	Scaffold403	turquoise	-0.273714	0.389316	-0.491086	0.104962	-0.482946	0.111744	0.499615	0.0981546	-0.418419	0.17584	0.597064	0.0403887	0.18059	0.574345
XLOC_001178	CUFF.1089.1	Scaffold403	turquoise	-0.29738	0.347875	-0.438202	0.154195	-0.475122	0.118531	0.496124	0.100904	-0.421447	0.17241	0.620402	0.0313664	0.0902193	0.780368
XLOC_001179	CUFF.1090.1	Scaffold403	grey	0.0683962	0.832727	-0.392325	0.207159	-0.365464	0.242722	0.27619	0.384867	-0.158646	0.622392	0.206423	0.519783	0.0408392	0.899721
XLOC_001180	CUFF.1091.1	Scaffold403	green	0.00326237	0.991972	-0.255053	0.423683	-0.375837	0.228588	0.134938	0.675858	-0.091474	0.777381	0.403108	0.193832	0.296148	0.349973
XLOC_001181	CUFF.1092.1	Scaffold403	yellow	0.199126	0.534963	-0.566205	0.0549619	-0.334867	0.287341	-0.0924327	0.7751	0.229069	0.473898	0.473079	0.120347	0.477293	0.116622
XLOC_001182	CUFF.1093.1	Scaffold403	green	0.105627	0.743887	-0.592534	0.0423325	-0.454586	0.137618	0.212894	0.506479	-0.0639047	0.843588	0.492044	0.104182	0.310208	0.326444
XLOC_001183	CUFF.1094.1	Scaffold403	green	0.0170649	0.958021	-0.646276	0.0231663	-0.557908	0.0594342	0.249176	0.434803	-0.077471	0.810866	0.584345	0.0460137	0.360179	0.250118
XLOC_001184	CUFF.1095.1	Scaffold403	turquoise	-0.320855	0.30922	-0.217682	0.496733	-0.401642	0.195612	0.368961	0.237901	-0.370849	0.235322	0.537621	0.0714214	0.151477	0.638396
XLOC_001185	LOC107199011	Scaffold404	grey	-0.324754	0.303041	-0.336307	0.285144	-0.216487	0.499157	0.247456	0.438085	-0.204992	0.522745	0.393208	0.206047	0.0810907	0.80218
XLOC_001186	LOC107199007,LOC107199008	Scaffold404	turquoise	-0.610439	0.0350192	-0.219887	0.492273	-0.61725	0.032491	0.918498	2.46695e-05	-0.856374	0.000376283	0.590937	0.0430333	-0.183054	0.569044
XLOC_001187	COL1A1	Scaffold404	turquoise	-0.662789	0.0188261	-0.329258	0.295991	-0.835434	0.000716087	0.842214	0.000587259	-0.751379	0.00484136	0.746041	0.00533135	0.124021	0.700966
XLOC_001188	COL1A1	Scaffold404	grey	-0.0635736	0.844389	0.380723	0.222105	-0.024897	0.938781	0.289727	0.361009	-0.290306	0.360006	-0.0777418	0.810216	-0.316475	0.316244
XLOC_001189	PPP1R9B	Scaffold404	turquoise	-0.552953	0.062222	-0.140724	0.66267	-0.633578	0.0269667	0.970679	1.62493e-07	-0.914576	3.09944e-05	0.479944	0.114317	-0.247503	0.437995
XLOC_001190	CUFF.1107.1,CUFF.1107.2	Scaffold404	black	0.0121529	0.970098	0.283774	0.371404	-0.0268331	0.934029	0.27816	0.381347	-0.297374	0.347886	-0.276057	0.385106	-0.374076	0.230952
XLOC_001191	CUFF.1108.1,CUFF.1108.2	Scaffold404	turquoise	-0.326328	0.300567	-0.00484516	0.988077	-0.310377	0.326167	0.633185	0.0270911	-0.617292	0.0324759	0.281179	0.375982	-0.233766	0.464624
XLOC_001192	CUFF.1102.1	Scaffold404	grey	-0.0693654	0.830386	-0.186067	0.562591	0.0665809	0.837113	0.291207	0.358449	-0.278928	0.379978	0.116572	0.718258	-0.235718	0.460795
XLOC_001193	CUFF.1109.1	Scaffold404	turquoise	-0.61576	0.0330325	0.0278883	0.93144	-0.44867	0.143465	0.64858	0.022521	-0.658795	0.0198162	0.206164	0.520318	-0.16012	0.619117
XLOC_001194	LOC107199015,MROH7	Scaffold405	grey	-0.0534631	0.868931	-0.438443	0.153943	0.00706021	0.982626	-0.152075	0.637056	0.180822	0.573846	0.324036	0.304175	0.24855	0.435997
XLOC_001196	CUFF.1113.1	Scaffold405	blue	0.0847896	0.793325	0.090173	0.780478	0.234985	0.462232	-0.607788	0.0360403	0.566598	0.0547563	-0.0740106	0.819188	0.370341	0.236014
XLOC_001197	LOC107199017	Scaffold406	red	0.0699227	0.829042	0.141796	0.660235	0.465914	0.12686	0.13551	0.674548	-0.222754	0.486501	-0.382282	0.220059	-0.581657	0.0472698
XLOC_001198	LOC107199018	Scaffold406	pink	0.138914	0.666785	0.240379	0.451712	0.434021	0.15862	-0.167342	0.603177	0.0568682	0.860653	-0.161801	0.615393	-0.235841	0.460554
XLOC_001199	LOC107199017	Scaffold406	grey	0.306126	0.333185	-0.117781	0.715442	-0.267733	0.400172	0.264278	0.406512	-0.145865	0.651027	-0.000709846	0.998253	-0.0719237	0.824215
XLOC_001200	LOC107199016	Scaffold406	grey	-0.359029	0.251744	0.403528	0.193324	0.00796434	0.980402	0.0791066	0.806939	-0.151701	0.637895	-0.0897111	0.781579	-0.0586522	0.856321
XLOC_001201	CUFF.1121.1,LOC107199018	Scaffold406	red	-0.302653	0.338978	0.105656	0.743818	0.279683	0.378634	0.116482	0.718468	-0.263759	0.407467	0.106427	0.742005	-0.278685	0.38041
XLOC_001202	CUFF.1115.1	Scaffold406	blue	0.317709	0.314257	-0.174143	0.588307	0.41536	0.179347	-0.576403	0.049794	0.56138	0.0575328	0.0215523	0.946994	0.193722	0.546325
XLOC_001203	CUFF.1116.1	Scaffold406	turquoise	-0.30534	0.33449	0.0353404	0.913174	-0.373541	0.231674	0.448749	0.143386	-0.387245	0.213626	0.486008	0.10916	0.00042027	0.998966
XLOC_001205	CUFF.1122.1	Scaffold406	blue	0.261164	0.412268	-0.190602	0.552931	-0.0920181	0.776086	-0.448909	0.143225	0.540877	0.069394	0.0225257	0.944603	0.467421	0.125471
XLOC_001206	CUFF.1123.1	Scaffold406	grey	0.0495851	0.878373	0.255371	0.423084	-0.114662	0.722712	0.00176395	0.995659	0.0326552	0.919752	0.292819	0.355672	0.152921	0.635162
XLOC_001207	CUFF.1124.1	Scaffold406	grey	-0.250612	0.432074	-0.135189	0.675284	0.00923069	0.977286	-0.173938	0.588754	0.0819902	0.800025	0.32457	0.303332	0.31922	0.311831
XLOC_001208	CUFF.1125.1	Scaffold406	turquoise	-0.21864	0.494792	-0.460376	0.132048	-0.454699	0.137509	0.341922	0.276667	-0.242765	0.447096	0.150786	0.639946	0.169063	0.599401
XLOC_001209	CUFF.1126.1	Scaffold406	green	-0.484053	0.110805	-0.212863	0.506541	-0.394931	0.203888	0.379574	0.223619	-0.35589	0.256215	0.722339	0.00797144	0.19288	0.548105
XLOC_001211	CISD3	Scaffold408	turquoise	-0.526169	0.0788741	-0.232323	0.467465	-0.534495	0.0734055	0.936226	7.46026e-06	-0.889651	0.000106784	0.383654	0.218269	-0.304459	0.335959
XLOC_001212	MLLT6	Scaffold408	turquoise	-0.444273	0.147911	-0.0211745	0.947922	-0.470147	0.122985	0.934431	8.54443e-06	-0.88368	0.000137536	0.40713	0.189	-0.390697	0.209218
XLOC_001213	EPOP	Scaffold408	green	-0.433201	0.159497	0.0350776	0.913818	-0.211943	0.508424	0.0064402	0.984152	-0.0777381	0.810224	0.409769	0.18587	0.369761	0.236806
XLOC_001214	CUFF.1135.1	Scaffold408	blue	0.707973	0.00998703	-0.32973	0.295258	0.326357	0.300522	-0.388258	0.212327	0.443014	0.1492	-0.319621	0.311191	-0.0261944	0.935596
XLOC_001215	CUFF.1138.1	Scaffold408	turquoise	0.0639712	0.843427	0.174848	0.586774	-0.0286936	0.929464	0.30817	0.3298	-0.300252	0.343014	-0.297156	0.348256	-0.42355	0.170052
XLOC_001216	LOC107199022	Scaffold410	red	-0.0918011	0.776603	0.157135	0.625753	0.353884	0.259096	0.245845	0.441169	-0.325996	0.301088	-0.217116	0.497881	-0.594345	0.0415476
XLOC_001217	LOC107199023	Scaffold410	turquoise	-0.517628	0.0847656	0.201988	0.528988	-0.230773	0.470524	0.401391	0.195917	-0.456624	0.13564	0.202662	0.527583	-0.105199	0.744895
XLOC_001218	CUFF.1142.1	Scaffold410	turquoise	-0.463038	0.129537	0.261339	0.411944	0.0726498	0.822466	0.359517	0.251053	-0.406807	0.189385	0.251553	0.430289	-0.341232	0.277701
XLOC_001219	LOC107199026	Scaffold411	green	-0.230161	0.471736	-0.380065	0.222972	-0.244645	0.443473	0.0588684	0.855796	-0.0372187	0.908576	0.496819	0.100353	0.345617	0.271168
XLOC_001221	CUFF.1147.7,CUFF.1147.8,LOC107199024	Scaffold411	turquoise	-0.646044	0.0232321	0.201789	0.529401	-0.410788	0.184671	0.711647	0.00943901	-0.743029	0.00562376	0.437319	0.155123	-0.202935	0.527016
XLOC_001222	LOC107199025,LOC107199027,LOC107199028	Scaffold411	brown	0.344229	0.273226	0.316112	0.31683	0.632032	0.0274581	-0.396389	0.202072	0.333582	0.289309	-0.395886	0.202697	-0.312702	0.322364
XLOC_001224	CUFF.1151.1	Scaffold411	turquoise	-0.464213	0.128439	0.16315	0.612411	-0.0780631	0.809444	0.421734	0.172087	-0.487622	0.107814	0.394602	0.204299	-0.244811	0.443154
XLOC_001225	CUFF.1152.1	Scaffold412	blue	0.273071	0.390476	-0.0107618	0.97352	0.238276	0.4558	-0.615433	0.0331521	0.575626	0.0501755	-0.321712	0.307856	0.247408	0.438176
XLOC_001226	CUFF.1153.1	Scaffold412	grey	-0.121025	0.707906	-0.0402679	0.901117	0.225641	0.480721	-0.2222	0.487614	0.164758	0.608861	-0.0198595	0.951153	0.0218261	0.946322
XLOC_001227	CUFF.1154.1	Scaffold412	turquoise	-0.621903	0.0308408	-0.420714	0.173236	-0.655667	0.0206177	0.532614	0.0746176	-0.483092	0.111621	0.700019	0.0112542	0.291373	0.358163
XLOC_001228	CUFF.1155.1,CUFF.1156.1	Scaffold413	blue	-0.0347605	0.914594	-0.100892	0.755051	-0.137371	0.670302	-0.355804	0.256339	0.409444	0.186254	0.415386	0.179317	0.553872	0.061698
XLOC_001229	CUFF.1162.1,CUFF.1162.2,CUFF.1162.3,CUFF.1163.1,CUFF.1164.1	Scaffold413	blue	0.3464	0.270011	-0.418596	0.175638	0.26012	0.414207	-0.626906	0.0291346	0.612006	0.0344255	0.00331888	0.991833	0.451351	0.140796
XLOC_001230	CUFF.1167.1	Scaffold413	blue	0.605164	0.0370719	0.109857	0.733951	0.617692	0.0323314	-0.893114	9.15963e-05	0.881288	0.000151633	-0.512522	0.0884274	0.162195	0.614523
XLOC_001231	CUFF.1157.1	Scaffold413	blue	0.258919	0.416444	-0.0880225	0.785604	0.225756	0.480493	-0.381274	0.22138	0.404788	0.191805	-0.233185	0.465767	0.0901269	0.780588
XLOC_001232	CUFF.1158.1	Scaffold413	grey	0.138125	0.668582	0.174081	0.588443	0.170641	0.595945	-0.22974	0.472568	0.263423	0.408087	-0.141554	0.660786	-0.0228845	0.943722
XLOC_001233	CUFF.1159.1	Scaffold413	yellow	0.1044	0.746776	-0.235818	0.460598	-0.25591	0.422072	-0.285468	0.368429	0.350026	0.264691	0.295825	0.350524	0.595512	0.0410472
XLOC_001234	CUFF.1160.1	Scaffold413	yellow	0.0432573	0.893812	-0.22951	0.473026	-0.163944	0.610657	-0.567873	0.0540919	0.614147	0.0336258	0.291529	0.357893	0.784565	0.00251293
XLOC_001235	CUFF.1161.1	Scaffold413	green	-0.0860666	0.790273	-0.551199	0.0632306	-0.496377	0.100703	0.203972	0.524861	-0.0593714	0.854575	0.582439	0.0469017	0.351942	0.261904
XLOC_001236	CUFF.1165.1	Scaffold413	grey	0.0788947	0.807447	-0.0390472	0.904102	-0.185176	0.564496	-0.199499	0.534183	0.22287	0.486268	0.226575	0.478858	0.366232	0.241659
XLOC_001237	CUFF.1166.1	Scaffold413	purple	-0.0396366	0.902661	-0.299869	0.34366	-0.233215	0.465708	-0.0763615	0.813533	0.121149	0.707618	0.0901433	0.780549	0.246219	0.440452
XLOC_001238	CUFF.1168.1	Scaffold413	grey	0.332166	0.291489	0.103131	0.749767	-0.0752264	0.816262	-0.0285546	0.929805	0.15118	0.639063	-0.0890937	0.78305	-0.0165671	0.959244
XLOC_001239	CUFF.1169.1	Scaffold413	green	-0.264108	0.406825	-0.292715	0.355851	-0.411398	0.183954	0.138993	0.666606	-0.0693485	0.830427	0.765083	0.0037391	0.429236	0.163782
XLOC_001240	CSRNP2	Scaffold414	turquoise	-0.382171	0.220205	-0.114799	0.722392	-0.391849	0.20776	0.762937	0.00389768	-0.69171	0.0127016	0.174307	0.587951	-0.364431	0.244158
XLOC_001241	MARS	Scaffold414	turquoise	-0.814607	0.00125194	0.0188955	0.953521	-0.519313	0.0835804	0.869685	0.000236855	-0.885185	0.000129203	0.547125	0.0656161	-0.193541	0.546709
XLOC_001242	KIF5A	Scaffold414	turquoise	-0.566852	0.0546233	-0.331338	0.292766	-0.605754	0.036838	0.751507	0.00483008	-0.677092	0.0155761	0.678496	0.0152808	0.0283111	0.930403
XLOC_001243	CUFF.1179.1,CUFF.1179.2	Scaffold414	turquoise	-0.700246	0.0112165	0.0013058	0.996787	-0.590527	0.0432145	0.696461	0.0118581	-0.693697	0.0123435	0.706146	0.0102682	0.0839718	0.795281
XLOC_001244	CSRNP2	Scaffold414	turquoise	-0.402603	0.194444	-0.0651385	0.840602	-0.161295	0.616515	0.325957	0.301149	-0.366274	0.2416	0.0725669	0.822665	-0.113208	0.726109
XLOC_001245	DDIT3	Scaffold414	turquoise	-0.427296	0.165904	-0.124122	0.700731	-0.576006	0.0499887	0.934159	8.71934e-06	-0.883618	0.000137887	0.395825	0.202774	-0.277996	0.381638
XLOC_001246	DCTN2	Scaffold414	turquoise	-0.629746	0.0281971	0.0271721	0.933197	-0.603931	0.0375638	0.947497	2.87592e-06	-0.930099	1.16789e-05	0.502954	0.0955722	-0.205599	0.521487
XLOC_001247	CUFF.1170.1	Scaffold414	grey	0.279848	0.378342	-0.218106	0.495874	-0.233964	0.464236	-0.124805	0.699153	0.202246	0.528449	0.0364588	0.910436	0.310617	0.325773
XLOC_001248	CUFF.1171.1	Scaffold414	turquoise	-0.450678	0.141462	-0.0513253	0.874134	-0.354254	0.258564	0.939137	5.9353e-06	-0.914823	3.05634e-05	0.306477	0.332602	-0.47677	0.11708
XLOC_001249	CUFF.1174.1	Scaffold414	grey	0.674789	0.0160691	-0.189052	0.556224	0.244088	0.444545	-0.213372	0.505502	0.267104	0.401323	-0.49766	0.0996882	-0.111091	0.731061
XLOC_001250	CUFF.1177.1	Scaffold414	turquoise	-0.585204	0.0456175	-0.337383	0.283507	-0.706881	0.0101543	0.943418	4.15172e-06	-0.863764	0.000292729	0.591097	0.042963	-0.104322	0.74696
XLOC_001251	CUFF.1180.1	Scaffold414	turquoise	-0.726459	0.00745413	-0.0388074	0.904689	-0.284083	0.370859	0.561721	0.0573485	-0.661402	0.0191657	0.527104	0.0782468	-0.0234483	0.942338
XLOC_001252	CUFF.1181.1	Scaffold414	turquoise	-0.48197	0.112576	-0.156995	0.626063	-0.532915	0.0744228	0.969495	1.97666e-07	-0.918869	2.41292e-05	0.404111	0.19262	-0.335376	0.286563
XLOC_001253	LOC107199035,VANGL2	Scaffold415	turquoise	-0.251761	0.429895	0.344562	0.272732	-0.125121	0.698422	0.499063	0.0985858	-0.502281	0.0960891	-0.19816	0.536987	-0.498944	0.0986793
XLOC_001255	LOC107199039	Scaffold415	turquoise	-0.251901	0.42963	0.476309	0.117485	0.0465035	0.885887	0.447256	0.144885	-0.521252	0.0822308	-0.0543891	0.866678	-0.480246	0.114057
XLOC_001256	CUFF.1183.1	Scaffold415	turquoise	-0.202402	0.528125	0.323622	0.304829	-0.209668	0.513091	0.625121	0.0297354	-0.620005	0.0315065	0.0761394	0.814066	-0.395296	0.203433
XLOC_001257	UPF1	Scaffold416	green	-0.858138	0.000354837	-0.128876	0.689763	-0.785235	0.00247712	0.698329	0.0115381	-0.649418	0.0222895	0.78495	0.00249228	0.262672	0.409475
XLOC_001258	LOC107199041	Scaffold416	turquoise	-0.137508	0.669989	0.383113	0.218974	-0.219871	0.492306	0.683767	0.0142098	-0.693423	0.0123925	0.069695	0.829591	-0.450394	0.141745
XLOC_001259	LOC107199044	Scaffold416	grey	-0.12895	0.689592	0.474179	0.119367	0.232224	0.467659	-0.34039	0.278966	0.271443	0.39342	-0.138772	0.667108	0.077487	0.810828
XLOC_001261	CD37	Scaffold419	red	-0.0765918	0.812979	0.302641	0.338997	0.322705	0.30628	0.338568	0.281713	-0.40301	0.193951	-0.316076	0.316888	-0.687527	0.0134801
XLOC_001262	CCDC155	Scaffold419	grey	-0.304882	0.335253	0.436785	0.155686	-0.00160628	0.996047	0.233383	0.465378	-0.277859	0.381882	-0.0440292	0.891927	-0.305834	0.333669
XLOC_001263	PIH1D1	Scaffold419	turquoise	-0.515319	0.0864088	-0.0743724	0.818317	-0.55348	0.0619211	0.97664	5.26804e-08	-0.94205	4.66785e-06	0.366768	0.240917	-0.336203	0.285302
XLOC_001264	SLC17A7	Scaffold419	red	-0.0626736	0.846569	0.299248	0.344708	0.284962	0.369317	0.39139	0.20834	-0.454404	0.137796	-0.374766	0.230024	-0.711158	0.00951058
XLOC_001265	RPL13A	Scaffold419	turquoise	-0.488063	0.107447	-0.138657	0.66737	-0.573072	0.051443	0.956067	1.19706e-06	-0.905311	5.10453e-05	0.46866	0.124337	-0.269433	0.39707
XLOC_001266	LOC107199047	Scaffold419	turquoise	-0.593642	0.0418512	-0.10219	0.751985	-0.621023	0.031148	0.962516	5.47208e-07	-0.938721	6.13643e-06	0.469926	0.123185	-0.228337	0.475351
XLOC_001267	RASIP1	Scaffold419	turquoise	-0.662854	0.0188104	-0.232443	0.467229	-0.702384	0.0108656	0.836414	0.000696231	-0.775053	0.00306544	0.670119	0.0171041	-0.014542	0.964223
XLOC_001268	LOC107199045	Scaffold419	tan	-0.253626	0.426369	0.618646	0.0319892	-0.021895	0.946152	0.073284	0.820938	-0.125032	0.698629	-0.183589	0.567897	-0.171052	0.595047
XLOC_001269	BAX	Scaffold419	turquoise	-0.183794	0.567457	0.540446	0.0696606	0.0744005	0.81825	0.613541	0.0338509	-0.652565	0.0214358	-0.15563	0.629105	-0.724273	0.0077253
XLOC_001270	ALDH16A1,FLT3LG	Scaffold419	turquoise	-0.694412	0.0122166	-0.0304704	0.925107	-0.609979	0.0351947	0.920495	2.18675e-05	-0.898946	6.98916e-05	0.418795	0.175411	-0.242915	0.446806
XLOC_001271	DHDH	Scaffold419	turquoise	-0.478225	0.115808	0.0226141	0.944386	-0.633169	0.027096	0.710564	0.00959806	-0.655291	0.0207158	0.38822	0.212375	-0.107339	0.739862
XLOC_001272	LOC107199058	Scaffold420	turquoise	0.253581	0.426455	-0.0466975	0.885414	-0.0718542	0.824383	0.363803	0.245032	-0.263561	0.407833	-0.213926	0.504371	-0.455645	0.136588
XLOC_001273	LOC107199059	Scaffold420	grey	0.413541	0.181454	-0.361719	0.24795	0.185583	0.563625	-0.241628	0.449293	0.231593	0.468905	-0.103905	0.747942	0.110278	0.732965
XLOC_001274	CUFF.1200.1	Scaffold420	turquoise	-0.684274	0.0141097	-0.132258	0.681995	-0.558243	0.0592488	0.843666	0.000562179	-0.808733	0.00144792	0.589113	0.0438439	-0.106285	0.742339
XLOC_001275	LOC107199060	Scaffold420	green	-0.554801	0.061172	-0.458415	0.133919	-0.7642	0.00380372	0.50553	0.0936118	-0.388919	0.211482	0.718115	0.00852908	0.420873	0.173057
XLOC_001276	LOC107199057	Scaffold420	turquoise	-0.583908	0.0462165	-0.379881	0.223214	-0.82695	0.000906909	0.620527	0.0313222	-0.51632	0.0856936	0.665632	0.0181439	0.314746	0.319041
XLOC_001277	LOC107199059	Scaffold420	turquoise	-0.482262	0.112327	-0.0906239	0.779404	-0.560702	0.0579006	0.932114	1.01244e-05	-0.900406	6.51519e-05	0.432855	0.159868	-0.24038	0.451709
XLOC_001278	CUFF.1201.1,CUFF.1201.2,CUFF.1201.3,CUFF.1201.4,CUFF.1201.5	Scaffold420	turquoise	-0.225379	0.481244	0.366751	0.240942	-0.0258775	0.936374	0.66012	0.0194836	-0.694983	0.0121159	0.0744925	0.818028	-0.624145	0.0300677
XLOC_001279	CUFF.1202.1	Scaffold420	turquoise	-0.626385	0.0293089	-0.115481	0.720802	-0.667563	0.017691	0.938029	6.48353e-06	-0.881328	0.000151389	0.488807	0.106832	-0.175556	0.585236
XLOC_001280	G6PC3	Scaffold421	turquoise	-0.448376	0.143759	-0.115036	0.72184	-0.465014	0.127694	0.803492	0.00164192	-0.766072	0.00366764	0.553822	0.0617267	-0.176454	0.583288
XLOC_001281	ASB16,CUNH17orf53	Scaffold421	turquoise	-0.746112	0.00532458	-0.1951	0.543419	-0.669642	0.0172125	0.855735	0.000384306	-0.837859	0.00066773	0.595205	0.0411783	-0.0465093	0.885873
XLOC_001283	LOC107199068	Scaffold421	red	-0.136607	0.672045	-0.104247	0.747135	0.219726	0.492598	0.129392	0.688576	-0.180708	0.574092	-0.249414	0.434351	-0.270886	0.394431
XLOC_001284	LSM12	Scaffold421	green	-0.11721	0.716773	-0.664756	0.0183521	-0.339234	0.280706	0.163924	0.610702	-0.082697	0.798332	0.348147	0.26744	0.247372	0.438245
XLOC_001285	HDAC5	Scaffold421	turquoise	-0.400331	0.197212	-0.0898762	0.781185	-0.446735	0.14541	0.946512	3.1509e-06	-0.893275	9.09338e-05	0.303114	0.338206	-0.414712	0.180095
XLOC_001286	LOC107199066	Scaffold421	turquoise	-0.509763	0.0904495	-0.0884382	0.784613	-0.31048	0.325999	0.787222	0.00237315	-0.780425	0.00274315	0.190072	0.554056	-0.404315	0.192374
XLOC_001287	LOC107199069	Scaffold421	turquoise	-0.490986	0.105043	-0.222612	0.486786	-0.501812	0.0964507	0.915836	2.88375e-05	-0.857674	0.000360389	0.486704	0.108578	-0.276087	0.385051
XLOC_001288	LOC107199071	Scaffold422	turquoise	-0.311682	0.324029	0.262301	0.410161	-0.0682387	0.833107	0.411228	0.184154	-0.438069	0.154334	0.0390767	0.90403	-0.263545	0.407862
XLOC_001289	SHARPIN	Scaffold422	grey	0.0255878	0.937085	-0.428566	0.164513	0.0170166	0.958139	0.0957732	0.767167	-0.0195384	0.951942	-0.0296912	0.927018	-0.137807	0.669308
XLOC_001290	CUFF.1214.1	Scaffold422	green	-0.0917391	0.77675	-0.148051	0.646096	-0.230923	0.470228	0.033356	0.918035	0.0340094	0.916434	0.431072	0.161789	0.247247	0.438485
XLOC_001291	MAF1	Scaffold422	turquoise	-0.627586	0.0289082	-0.0419535	0.896997	-0.652242	0.0215223	0.668964	0.0173674	-0.656639	0.0203661	0.645355	0.023428	0.157026	0.625994
XLOC_001292	LOC107199074	Scaffold423	blue	0.563472	0.0564083	-0.198673	0.535913	0.4109	0.184539	-0.766143	0.00366254	0.786009	0.00243621	-0.202693	0.527519	0.336824	0.284357
XLOC_001293	LOC107199075	Scaffold423	blue	0.436829	0.155639	0.249904	0.433419	0.346653	0.269639	-0.631772	0.0275415	0.62575	0.0295226	-0.566985	0.0545538	0.073983	0.819255
XLOC_001294	LOC107199076	Scaffold424	salmon	0.671321	0.0168332	0.378912	0.224494	0.422047	0.171736	-0.121215	0.707465	0.129642	0.688002	-0.680496	0.0148677	-0.480149	0.11414
XLOC_001295	CUFF.1220.1	Scaffold425	turquoise	-0.132825	0.680694	-0.368205	0.238939	-0.330481	0.294092	0.378156	0.225497	-0.292494	0.35623	0.394176	0.204832	0.00265117	0.993476
XLOC_001296	BIN2	Scaffold427	turquoise	-0.186166	0.562379	-0.343289	0.274625	-0.510165	0.0901525	0.595475	0.0410631	-0.513011	0.0880721	0.457594	0.134706	0.0947468	0.769602
XLOC_001297	SMAGP	Scaffold427	turquoise	-0.464172	0.128477	-0.303624	0.337351	-0.588515	0.044112	0.390756	0.209142	-0.338775	0.2814	0.423219	0.170423	0.34793	0.267759
XLOC_001298	POU6F1	Scaffold427	turquoise	-0.666912	0.0178427	-0.155048	0.630406	-0.489653	0.106136	0.833648	0.0007534	-0.815313	0.00122984	0.43567	0.156865	-0.171585	0.593882
XLOC_001300	DAZAP2	Scaffold427	turquoise	-0.587693	0.0444825	0.0031228	0.992315	-0.357002	0.254626	0.672376	0.016598	-0.669014	0.0173559	0.400459	0.197055	-0.226939	0.478132
XLOC_001301	SELENOI	Scaffold428	turquoise	-0.194048	0.545638	-0.604671	0.0372678	-0.569144	0.0534359	0.368915	0.237965	-0.228935	0.474165	0.474109	0.11943	0.288718	0.362759
XLOC_001302	CUFF.1227.1,CUFF.1228.1	Scaffold428	turquoise	-0.752816	0.00471556	-0.026072	0.935897	-0.575276	0.0503476	0.571098	0.0524377	-0.567066	0.0545117	0.510158	0.0901575	0.156845	0.626398
XLOC_001303	CUFF.1224.1	Scaffold428	blue	0.338674	0.281552	0.291602	0.357768	0.415332	0.17938	-0.412295	0.182905	0.358694	0.252219	-0.330268	0.294423	-0.151631	0.638051
XLOC_001304	CUFF.1225.1	Scaffold428	turquoise	-0.480633	0.113724	0.251949	0.429539	-0.0808932	0.802654	0.373877	0.23122	-0.42674	0.166517	-0.0589812	0.855522	-0.224152	0.4837
XLOC_001305	CUFF.1229.1	Scaffold429	blue	0.246936	0.43908	-0.273308	0.390049	0.0704358	0.827804	-0.612908	0.0340871	0.659769	0.0195714	0.184683	0.565551	0.531996	0.0750186
XLOC_001307	LOC107199084,LOC107199085	Scaffold430	turquoise	-0.411001	0.18442	-0.227632	0.476753	-0.550957	0.0633705	0.921683	2.03228e-05	-0.846163	0.000520981	0.305254	0.334633	-0.308269	0.329637
XLOC_001308	LOC107199086	Scaffold430	turquoise	-0.0309879	0.923838	0.350808	0.263551	-0.0790279	0.807128	0.517831	0.0846223	-0.469494	0.123578	-0.0966659	0.76505	-0.499128	0.0985355
XLOC_001309	LOC107199087	Scaffold430	turquoise	-0.461683	0.130812	-0.442747	0.149475	-0.577401	0.0493077	0.727108	0.00737505	-0.623695	0.0302215	0.557733	0.059531	-0.0112868	0.972229
XLOC_001311	LOC107199094	Scaffold431	turquoise	-0.469195	0.12385	-0.332657	0.290731	-0.502927	0.0955931	0.654998	0.0207921	-0.651821	0.0216354	0.663157	0.0187368	0.110167	0.733225
XLOC_001312	CUFF.1238.1	Scaffold431	turquoise	-0.435306	0.157252	0.27089	0.394422	0.0235561	0.942073	0.391639	0.208025	-0.501758	0.0964921	0.0506741	0.87572	-0.325253	0.302255
XLOC_001313	CUFF.1239.2,CUFF.1239.3,LOC107199092	Scaffold431	blue	0.656226	0.0204727	0.232008	0.468085	0.714252	0.00906426	-0.913787	3.24084e-05	0.874901	0.000194872	-0.685146	0.0139388	0.00540532	0.986698
XLOC_001314	LOC107199090,LOC107199093	Scaffold431	turquoise	-0.30851	0.329239	0.079216	0.806676	-0.336431	0.284954	0.865306	0.000277281	-0.817076	0.00117596	0.174918	0.586621	-0.509466	0.0906687
XLOC_001315	APEX1	Scaffold431	turquoise	-0.517014	0.085201	-0.151908	0.637431	-0.49956	0.0981974	0.94174	4.79129e-06	-0.887339	0.000117973	0.442063	0.150179	-0.309029	0.328383
XLOC_001316	LOC107199092	Scaffold431	turquoise	-0.136718	0.671791	0.142905	0.657722	-0.38008	0.222952	0.682764	0.0144091	-0.630461	0.0279645	0.0360399	0.911462	-0.376177	0.228133
XLOC_001317	CUFF.1240.1,CUFF.1240.2,CUFF.1240.3	Scaffold431	grey	-0.213367	0.505512	0.146116	0.650459	0.137461	0.670096	-0.300117	0.343241	0.202258	0.528424	-0.0207369	0.948997	0.244735	0.443301
XLOC_001318	OSGEP	Scaffold431	turquoise	-0.41275	0.182375	0.0113679	0.972029	-0.497474	0.0998347	0.853264	0.000416544	-0.789298	0.00226813	0.428598	0.164478	-0.270707	0.394755
XLOC_001319	TMEM55B	Scaffold431	turquoise	-0.43559	0.15695	-0.152918	0.635168	-0.573149	0.0514042	0.873205	0.00020783	-0.796345	0.00193789	0.393132	0.206143	-0.27988	0.378285
XLOC_001320	CUFF.1237.1	Scaffold431	turquoise	-0.570044	0.0529744	-0.139594	0.665238	-0.473969	0.119554	0.544524	0.067171	-0.583165	0.046562	0.492575	0.103752	0.119936	0.710434
XLOC_001321	CUFF.1241.1	Scaffold431	turquoise	-0.217137	0.497839	-0.544487	0.0671933	-0.500747	0.0972744	0.449142	0.142992	-0.349342	0.26569	0.195591	0.542386	0.136783	0.671644
XLOC_001323	CUFF.1245.1	Scaffold432	turquoise	-0.369311	0.237422	-0.13728	0.67051	-0.308038	0.330018	0.376319	0.227944	-0.380396	0.222535	0.545232	0.0667451	0.0755805	0.815411
XLOC_001324	LOC107199096	Scaffold433	turquoise	-0.470765	0.122426	-0.235253	0.461707	-0.610166	0.0351232	0.894792	8.48735e-05	-0.81474	0.00124777	0.489276	0.106445	-0.207567	0.51742
XLOC_001325	LOC107199097	Scaffold433	turquoise	-0.279607	0.378771	-0.139593	0.66524	-0.583149	0.0465695	0.344508	0.272811	-0.272654	0.39123	0.219831	0.492386	0.216546	0.499038
XLOC_001326	LOC107199102	Scaffold433	turquoise	-0.260191	0.414075	0.111891	0.729189	-0.190698	0.552727	0.844872	0.000541982	-0.838309	0.000659027	0.0280743	0.930983	-0.623555	0.0302697
XLOC_001327	LOC107199099	Scaffold433	turquoise	-0.615948	0.0329636	-0.169625	0.598168	-0.64271	0.0241915	0.961953	5.88969e-07	-0.905568	5.03765e-05	0.486258	0.10895	-0.221337	0.48935
XLOC_001328	CCS	Scaffold433	turquoise	-0.608088	0.0359239	0.0864358	0.789392	-0.571155	0.0524087	0.927337	1.41084e-05	-0.891651	9.77913e-05	0.512787	0.0882344	-0.267447	0.400695
XLOC_001329	LOC107199101	Scaffold433	turquoise	-0.0555056	0.863964	0.165287	0.607697	-0.0407616	0.89991	0.674302	0.0161749	-0.656153	0.0204916	-0.0835271	0.796345	-0.638042	0.0255827
XLOC_001330	CUFF.1253.1	Scaffold433	red	-0.180501	0.574537	0.50696	0.0925355	0.232949	0.466232	0.120912	0.708167	-0.17635	0.583512	-0.202558	0.527801	-0.388822	0.211605
XLOC_001331	LOC107199103	Scaffold434	grey	0.459597	0.132789	-0.259764	0.414869	0.2743	0.38826	-0.218022	0.496044	0.264346	0.406386	-0.16322	0.612256	-0.0451293	0.889241
XLOC_001332	LOC107199104	Scaffold434	turquoise	-0.172004	0.592968	0.0114809	0.971751	-0.033938	0.916609	0.409771	0.185868	-0.470179	0.122957	-0.0798451	0.805167	-0.287843	0.364282
XLOC_001334	CUFF.1258.1	Scaffold434	yellow	-0.228466	0.475096	-0.591359	0.0428474	-0.538993	0.0705622	0.0874797	0.7869	0.0331382	0.918568	0.474606	0.118988	0.564067	0.0560908
XLOC_001335	CUFF.1259.1	Scaffold434	grey	-0.163468	0.611708	0.105759	0.743576	-0.0656398	0.839389	0.206887	0.518823	-0.25677	0.420459	-0.0927812	0.774272	-0.131832	0.682971
XLOC_001336	LOC107199106	Scaffold435	red	-0.262005	0.410709	0.633649	0.0269442	0.492001	0.104216	0.160583	0.618092	-0.346226	0.270268	-0.146732	0.649069	-0.580962	0.0475982
XLOC_001337	TRIM35	Scaffold435	turquoise	-0.554382	0.061409	0.218594	0.494886	-0.493708	0.102836	0.751376	0.00484163	-0.777761	0.00289958	0.498975	0.0986547	-0.116756	0.71783
XLOC_001338	S1PR2	Scaffold436	grey	-0.0773556	0.811143	-0.0790688	0.807029	0.104142	0.747382	0.237366	0.457573	-0.252891	0.427758	0.14445	0.654223	-0.316148	0.316771
XLOC_001339	LOC107199108	Scaffold436	green	-0.472497	0.120868	-0.10805	0.738192	-0.412381	0.182804	0.0779033	0.809828	-0.0719984	0.824035	0.606997	0.0363491	0.462543	0.130001
XLOC_001340	LOC107199109	Scaffold436	turquoise	-0.542264	0.068543	-0.2231	0.485808	-0.704999	0.0104477	0.881085	0.000152884	-0.80124	0.00173114	0.569662	0.0531702	-0.074043	0.81911
XLOC_001341	LOC107199110	Scaffold436	turquoise	-0.360469	0.249708	-0.0199702	0.950881	-0.407572	0.188474	0.690052	0.0130061	-0.677697	0.0154483	0.115843	0.719958	-0.259367	0.415609
XLOC_001342	CUFF.1266.1	Scaffold436	magenta	-0.439365	0.152979	0.306072	0.333273	-0.153999	0.632749	-0.0225203	0.944616	-0.0283922	0.930204	0.242019	0.448537	0.299328	0.344573
XLOC_001343	CUFF.1268.1	Scaffold436	red	-0.178978	0.577824	0.0817697	0.800553	0.30246	0.339301	0.115301	0.721222	-0.225055	0.481892	-0.389969	0.210142	-0.434118	0.158516
XLOC_001344	LOC107199111	Scaffold437	turquoise	-0.186452	0.561768	-0.421448	0.172409	-0.523606	0.0806122	0.533875	0.0738036	-0.438748	0.153623	0.588076	0.0443095	0.164369	0.60972
XLOC_001345	LOC107199112	Scaffold437	grey	-0.473883	0.119631	0.198248	0.536803	-0.0377379	0.907306	0.121455	0.706907	-0.194461	0.544766	-0.059079	0.855285	0.00502862	0.987625
XLOC_001346	CUFF.1272.1,CUFF.1272.2	Scaffold437	turquoise	-0.176444	0.583308	-0.0511778	0.874493	-0.165254	0.607769	0.598206	0.0399086	-0.609835	0.0352501	0.32748	0.298763	-0.31867	0.312713
XLOC_001347	LOC107199111	Scaffold437	grey	-0.475958	0.117794	0.306012	0.333373	0.176264	0.583701	0.0326432	0.919781	-0.172493	0.591901	0.0537309	0.868279	-0.117688	0.71566
XLOC_001348	CUFF.1269.1	Scaffold437	turquoise	-0.392048	0.207508	-0.319555	0.311297	-0.390675	0.209246	0.387952	0.212719	-0.310027	0.326742	0.235754	0.460724	0.0341697	0.916041
XLOC_001349	CUFF.1270.1	Scaffold437	grey	0.116821	0.717679	-0.547444	0.0654269	-0.478897	0.115224	0.188418	0.557573	-0.0131657	0.967608	0.179233	0.577274	0.296179	0.34992
XLOC_001350	CUFF.1271.1	Scaffold437	brown	-0.0541166	0.867341	0.32645	0.300377	0.46728	0.125601	-0.228843	0.474347	0.152716	0.635619	-0.0496174	0.878295	-0.199109	0.534999
XLOC_001351	CUFF.1276.1	Scaffold437	turquoise	-0.354312	0.258479	0.377474	0.226403	0.236985	0.458317	0.47673	0.117115	-0.555178	0.0609591	-0.159425	0.62066	-0.671738	0.0167399
XLOC_001352	CUFF.1277.1	Scaffold437	red	0.198148	0.537011	0.777886	0.00289208	0.661721	0.0190873	0.0563607	0.861886	-0.202708	0.527487	-0.620293	0.0314046	-0.777395	0.00292158
XLOC_001353	LOC107199113	Scaffold438	turquoise	-0.0792894	0.8065	0.263164	0.408565	-0.0143492	0.964697	0.343248	0.274687	-0.351432	0.262644	-0.407747	0.188265	-0.499472	0.0982661
XLOC_001354	CUFF.1281.1	Scaffold438	grey	-0.519542	0.0834201	0.11003	0.733548	-0.262839	0.409167	0.0906108	0.779435	-0.150593	0.640379	0.251993	0.429455	0.286425	0.366754
XLOC_001355	CUFF.1282.1	Scaffold440	turquoise	-0.439151	0.153202	-0.192547	0.548809	-0.71765	0.00859223	0.659502	0.0196384	-0.55269	0.0623726	0.491713	0.104451	0.0566989	0.861064
XLOC_001356	CUFF.1283.1	Scaffold440	tan	-0.415576	0.179098	0.186939	0.560728	-0.435547	0.156996	0.403056	0.193895	-0.364217	0.244455	0.255591	0.422671	-0.0100482	0.975275
XLOC_001357	CUFF.1284.1	Scaffold440	blue	0.355186	0.257223	-0.191153	0.551761	0.320327	0.310062	-0.567551	0.0542592	0.573829	0.051065	-0.291016	0.358778	0.126961	0.694174
XLOC_001358	CUFF.1285.1	Scaffold440	turquoise	-0.514719	0.0868386	-0.273538	0.389634	-0.466806	0.126037	0.472794	0.120602	-0.4669	0.125951	0.370891	0.235265	0.105415	0.744385
XLOC_001359	LOC107199117,LOC107199118	Scaffold442	turquoise	-0.235742	0.460747	0.345959	0.270663	-0.0769748	0.812058	0.738083	0.00612993	-0.777579	0.00291052	-0.150938	0.639606	-0.671507	0.0167915
XLOC_001361	SCYL1	Scaffold442	turquoise	-0.129271	0.688856	-0.477728	0.116242	-0.420409	0.173581	0.36424	0.244424	-0.262833	0.409177	0.142292	0.65911	0.0616376	0.849079
XLOC_001362	FRMD8,LOC107199118	Scaffold442	turquoise	-0.850551	0.000454309	0.0680137	0.833651	-0.371587	0.234318	0.724461	0.00770175	-0.777429	0.00291952	0.40985	0.185775	-0.17972	0.576223
XLOC_001363	FRMD8,LOC107199117	Scaffold442	turquoise	-0.397293	0.200951	0.0299064	0.92649	-0.309246	0.328027	0.93526	8.0291e-06	-0.918078	2.52933e-05	0.248287	0.436499	-0.552581	0.0624349
XLOC_001364	LOC107199125	Scaffold443	blue	0.193236	0.547352	0.257291	0.419485	0.253057	0.427445	-0.449842	0.142294	0.349843	0.264958	-0.211685	0.508953	0.17187	0.593261
XLOC_001365	LOC107199124	Scaffold443	turquoise	-0.409059	0.186709	0.0135222	0.966731	-0.490242	0.105652	0.908382	4.35173e-05	-0.892642	9.35609e-05	0.251365	0.430645	-0.347619	0.268216
XLOC_001366	LOC107199121	Scaffold443	turquoise	-0.0802644	0.804161	0.0530498	0.869936	-0.242682	0.447256	0.507349	0.0922435	-0.464723	0.127964	0.171751	0.593521	-0.304718	0.335526
XLOC_001367	CS	Scaffold443	turquoise	-0.612698	0.0341657	-0.135353	0.674909	-0.633905	0.0268635	0.935329	7.98746e-06	-0.88942	0.000107861	0.516978	0.0852264	-0.160225	0.618885
XLOC_001368	CNPY2	Scaffold443	turquoise	-0.461882	0.130624	-0.368648	0.238331	-0.637697	0.0256877	0.909513	4.09755e-05	-0.822143	0.00103117	0.509742	0.0904644	-0.174556	0.58741
XLOC_001369	LOC107199119	Scaffold443	turquoise	-0.650039	0.0221192	0.0319161	0.921563	-0.458044	0.134273	0.515125	0.0865475	-0.510279	0.0900688	0.425187	0.168232	0.0701859	0.828406
XLOC_001370	PAN2	Scaffold443	turquoise	-0.275974	0.385254	0.438407	0.15398	0.195696	0.542164	0.523321	0.0808068	-0.638654	0.0253971	-0.160538	0.618191	-0.678803	0.015217
XLOC_001371	CUFF.1296.1	Scaffold443	turquoise	-0.0909765	0.778565	-0.480488	0.113849	-0.266713	0.402038	0.439397	0.152945	-0.36146	0.248313	0.0517276	0.873155	-0.128803	0.689931
XLOC_001372	LOC107199126	Scaffold444	turquoise	-0.26354	0.407872	0.54019	0.0698187	0.0351604	0.913615	0.465181	0.127539	-0.559692	0.0584516	0.0396188	0.902704	-0.53486	0.0731722
XLOC_001375	CUFF.1297.1	Scaffold446	grey	-0.116838	0.717639	0.0713784	0.82553	-0.240386	0.451698	0.208338	0.515829	-0.149289	0.643311	0.227767	0.476486	0.0251428	0.938177
XLOC_001376	CUFF.1298.1	Scaffold446	grey	-0.469183	0.123861	-0.0350861	0.913797	-0.313692	0.320752	0.205942	0.520777	-0.193967	0.545808	0.135153	0.675365	0.110129	0.733313
XLOC_001377	CUFF.1299.1	Scaffold446	blue	0.395341	0.203376	-0.0860819	0.790237	0.175268	0.585861	-0.615458	0.0331429	0.664026	0.018527	-0.297034	0.348464	0.342526	0.275764
XLOC_001378	LOC107199131	Scaffold447	turquoise	-0.0656853	0.839279	-0.282436	0.37376	-0.336931	0.284194	0.45834	0.13399	-0.419118	0.175044	0.065911	0.838733	-0.0767337	0.812638
XLOC_001379	CUFF.1300.1	Scaffold447	turquoise	-0.662191	0.018972	0.0901663	0.780494	-0.664873	0.0183241	0.856005	0.000380893	-0.843073	0.000572315	0.52728	0.0781288	-0.0895291	0.782012
XLOC_001380	CUFF.1302.1,CUFF.1302.2,CUFF.1302.3,CUFF.1302.4	Scaffold447	turquoise	-0.439269	0.153079	-0.149858	0.642031	-0.474903	0.118726	0.936989	7.03357e-06	-0.884082	0.000135271	0.38176	0.220743	-0.363406	0.245587
XLOC_001381	LOC107199129,LPAR2	Scaffold447	green	-0.248589	0.435922	-0.3151	0.318466	-0.597381	0.0402548	0.215802	0.500549	-0.164329	0.609808	0.368043	0.239162	0.452896	0.139272
XLOC_001383	CUFF.1301.1	Scaffold447	blue	0.841864	0.000593432	0.0413886	0.898377	0.40253	0.194532	-0.350446	0.264078	0.369711	0.236875	-0.474665	0.118936	-0.195324	0.542947
XLOC_001384	LOC107199134	Scaffold448	black	0.0387041	0.904942	0.35416	0.258699	0.00715391	0.982396	0.251589	0.43022	-0.289704	0.361048	-0.19244	0.549036	-0.392589	0.206826
XLOC_001385	CDK5RAP3	Scaffold449	turquoise	-0.550337	0.0637303	-0.251895	0.429642	-0.495181	0.101656	0.889355	0.000108165	-0.867462	0.000256758	0.559273	0.0586811	-0.206245	0.52015
XLOC_001386	NFE2L1	Scaffold449	turquoise	-0.370847	0.235325	0.144081	0.65506	-0.345972	0.270644	0.774966	0.00307089	-0.79999	0.00178225	0.139682	0.665039	-0.376049	0.228305
XLOC_001387	LOC107199135	Scaffold449	turquoise	-0.689721	0.0130674	0.170107	0.597113	-0.490471	0.105464	0.933258	9.31805e-06	-0.947334	2.92002e-06	0.311237	0.324757	-0.365272	0.242988
XLOC_001388	NFE2L1	Scaffold449	grey	-0.00290725	0.992846	0.0537095	0.868331	0.197938	0.537452	-0.193984	0.545772	0.150023	0.64166	-0.213022	0.506216	-0.124648	0.699515
XLOC_001389	LOC107199135,LOC109022426	Scaffold449	turquoise	-0.515509	0.0862724	-0.0175397	0.956854	-0.283637	0.371643	0.839843	0.000630074	-0.858609	0.000349278	0.470741	0.122447	-0.381224	0.221446
XLOC_001390	CUFF.1310.1	Scaffold449	turquoise	-0.545398	0.066646	-0.0173927	0.957215	-0.456794	0.135477	0.912444	3.49323e-05	-0.903076	5.71391e-05	0.434505	0.158103	-0.335141	0.286923
XLOC_001391	LOC107199138	Scaffold451	turquoise	-0.60622	0.0366544	-0.0475589	0.883313	-0.563869	0.0561964	0.925838	1.5585e-05	-0.885409	0.000127999	0.53374	0.0738904	-0.221927	0.488164
XLOC_001392	CUFF.1315.1	Scaffold451	turquoise	-0.304153	0.336468	-0.0947829	0.769517	-0.42008	0.173953	0.766719	0.00362147	-0.685425	0.0138846	0.320599	0.309629	-0.325342	0.302115
XLOC_001393	CUFF.1316.1	Scaffold451	turquoise	-0.282187	0.374199	0.2554	0.423031	-0.0725004	0.822826	0.652422	0.021474	-0.6656	0.0181514	0.10498	0.745409	-0.54169	0.0688946
XLOC_001394	LOC107199139	Scaffold451	turquoise	-0.340938	0.278142	-0.0277565	0.931763	-0.171615	0.593816	0.713958	0.00910601	-0.738582	0.00607739	0.306939	0.331836	-0.431971	0.160819
XLOC_001395	CUFF.1314.1,CUFF.1314.2,CUFF.1314.3	Scaffold451	turquoise	-0.369458	0.237221	-0.193083	0.547675	-0.390071	0.210013	0.843123	0.00057146	-0.797359	0.0018936	0.11442	0.723277	-0.414083	0.180824
XLOC_001396	CUFF.1317.1	Scaffold452	turquoise	-0.577703	0.0491609	0.341402	0.277445	-0.290516	0.359644	0.448515	0.14362	-0.506528	0.0928596	0.416008	0.1786	-0.0888083	0.78373
XLOC_001397	CUFF.1318.1	Scaffold452	blue	0.174361	0.587832	-0.0264232	0.935035	0.0553903	0.864244	-0.476434	0.117375	0.503166	0.0954102	-0.0963682	0.765756	0.316208	0.316675
XLOC_001398	CUFF.1319.1	Scaffold452	grey	-0.335925	0.285725	0.312498	0.322696	0.142597	0.65842	0.12417	0.70062	-0.209781	0.51286	0.0213755	0.947428	-0.266643	0.402166
XLOC_001399	CUFF.1320.1	Scaffold452	red	-0.175787	0.584733	0.458235	0.134091	0.257058	0.41992	0.377307	0.226626	-0.486928	0.108391	-0.110734	0.731897	-0.654737	0.0208606
XLOC_001400	LOC107199140	Scaffold454	grey	0.273966	0.388862	0.0232997	0.942702	-0.0211827	0.947902	0.140522	0.663128	-0.0867557	0.788628	-0.296077	0.350093	-0.240879	0.450743
XLOC_001405	CUFF.1326.1	Scaffold455	tan	-0.276682	0.383987	0.31527	0.318191	-0.294411	0.35294	0.342757	0.275419	-0.331138	0.293076	-0.0864604	0.789333	-0.193732	0.546304
XLOC_001407	CUFF.1328.1	Scaffold455	tan	-0.322444	0.306693	0.314	0.320252	-0.33296	0.290265	0.328318	0.297455	-0.324715	0.303103	0.0111747	0.972504	-0.113738	0.72487
XLOC_001408	CUFF.1329.1	Scaffold455	tan	-0.353879	0.259103	0.417589	0.176787	-0.243816	0.445068	0.27848	0.380776	-0.291898	0.357258	-0.00863483	0.978752	-0.14363	0.656079
XLOC_001409	CUFF.1331.1,CUFF.1331.2,CUFF.1331.3	Scaffold456	turquoise	-0.501862	0.0964117	0.130467	0.686106	-0.334071	0.28856	0.712225	0.00935487	-0.708333	0.00993222	0.217133	0.497846	-0.344767	0.272428
XLOC_001410	LOC107199142	Scaffold456	salmon	-0.171585	0.593884	0.554172	0.0615282	-0.00644021	0.984152	0.0712197	0.825913	-0.151028	0.639404	0.0709245	0.826625	-0.0870822	0.787848
XLOC_001412	LOC107199141,LOC107199142	Scaffold456	brown	0.25578	0.422316	0.657876	0.0200494	0.68269	0.0144239	-0.393548	0.20562	0.253486	0.426635	-0.5808	0.0476752	-0.455658	0.136575
XLOC_001413	CUFF.1337.1	Scaffold456	grey	-0.332949	0.290283	-0.0447275	0.890221	-0.24311	0.44643	0.295107	0.35175	-0.356758	0.254974	0.40298	0.193987	0.111474	0.730163
XLOC_001414	CUFF.1330.1	Scaffold456	grey	0.100219	0.756639	-0.025981	0.93612	0.207209	0.51816	-0.223107	0.485793	0.249226	0.434709	-0.228747	0.474537	-0.0565471	0.861433
XLOC_001415	CUFF.1335.1	Scaffold456	yellow	-0.00776947	0.980881	-0.316511	0.316185	-0.463874	0.128755	0.0650074	0.840919	0.00950116	0.976621	0.228236	0.475554	0.430499	0.16241
XLOC_001416	CUFF.1336.1	Scaffold456	grey	0.0924182	0.775135	0.0758764	0.814699	0.286241	0.367077	-0.077376	0.811094	0.0124626	0.969337	-0.245458	0.441911	-0.183888	0.567256
XLOC_001417	SMARCA4	Scaffold458	turquoise	-0.749632	0.00499785	-0.142763	0.658042	-0.587603	0.0445233	0.894734	8.51009e-05	-0.869202	0.000241079	0.571567	0.0522003	-0.129075	0.689306
XLOC_001418	CUFF.1338.1	Scaffold458	pink	-0.286762	0.366166	-0.00620558	0.984729	0.103926	0.747893	0.0570373	0.860242	-0.143383	0.656639	-0.00333161	0.991801	-0.0968383	0.764642
XLOC_001419	CUFF.1339.1	Scaffold458	greenyellow	-0.33426	0.28827	0.0514989	0.873711	-0.568033	0.0540091	0.208131	0.516257	-0.186558	0.561541	0.29025	0.360104	0.335548	0.286301
XLOC_001420	CUFF.1340.1	Scaffold458	green	-0.398193	0.199839	-0.532832	0.0744764	-0.597427	0.0402357	0.35895	0.251856	-0.302124	0.339863	0.708326	0.00993325	0.363083	0.246038
XLOC_001422	LOC107199145	Scaffold462	yellow	-0.149136	0.643653	-0.625347	0.0296588	-0.212926	0.506414	-0.0549761	0.865251	0.0926705	0.774535	0.263107	0.408671	0.461543	0.130943
XLOC_001425	LOC107199145	Scaffold462	grey	-0.188794	0.556773	-0.476737	0.117109	-0.0701107	0.828588	0.286663	0.366339	-0.287239	0.365334	0.218248	0.495586	-0.106778	0.741179
XLOC_001427	LOC107199148	Scaffold462	turquoise	-0.642767	0.0241749	-0.0333284	0.918102	-0.443182	0.149028	0.400769	0.196676	-0.404171	0.192548	0.350852	0.263486	0.146318	0.650003
XLOC_001428	CUFF.1350.1	Scaffold464	turquoise	-0.437725	0.154696	0.111021	0.731226	-0.260947	0.41267	0.455864	0.136376	-0.427237	0.16597	0.106109	0.742752	-0.213481	0.50528
XLOC_001429	CUFF.1351.1,CUFF.1351.2,CUFF.1352.1	Scaffold464	magenta	-0.684472	0.0140707	0.330569	0.293956	-0.342065	0.276453	0.355473	0.256812	-0.373149	0.232202	0.426569	0.166705	0.0819615	0.800094
XLOC_001430	CUFF.1353.1	Scaffold464	magenta	-0.68111	0.0147425	0.204816	0.523109	-0.427666	0.165499	0.348289	0.267232	-0.344873	0.27227	0.521188	0.0822748	0.191875	0.550233
XLOC_001431	CUFF.1354.1	Scaffold464	magenta	-0.44299	0.149225	-0.209643	0.513145	-0.34652	0.269835	0.168843	0.599882	-0.126117	0.696123	0.390089	0.20999	0.275657	0.385822
XLOC_001432	CUFF.1355.1	Scaffold464	brown	-0.232571	0.466976	0.636796	0.0259638	0.28407	0.370883	-0.216235	0.49967	0.120582	0.708934	-0.277587	0.382368	-0.136183	0.673013
XLOC_001433	CUFF.1356.1	Scaffold464	turquoise	-0.396959	0.201365	-0.0897135	0.781573	-0.449067	0.143067	0.303241	0.337993	-0.207109	0.518366	0.235272	0.461669	0.117625	0.715807
XLOC_001434	CUFF.1357.1	Scaffold464	grey	-0.114507	0.723073	0.361916	0.247672	0.0166002	0.959163	0.185992	0.562751	-0.190011	0.554186	-0.325091	0.302511	-0.351513	0.262526
XLOC_001435	ESPL1	Scaffold466	grey	0.086125	0.790134	0.151312	0.638767	0.0872545	0.787437	-0.314766	0.319008	0.290898	0.358982	-0.00208673	0.994865	0.120975	0.708022
XLOC_001436	FIGNL2	Scaffold466	turquoise	0.105856	0.743349	-0.120305	0.709575	-0.171947	0.593093	0.596858	0.0404754	-0.510924	0.0895949	-0.00234446	0.99423	-0.439284	0.153063
XLOC_001437	CUFF.1358.1	Scaffold466	turquoise	-0.220665	0.490704	-0.458757	0.133591	-0.405737	0.190665	0.318486	0.313009	-0.227719	0.476581	0.408534	0.187331	0.19303	0.547789
XLOC_001438	CUFF.1361.1	Scaffold467	blue	0.112141	0.728603	-0.606387	0.0365884	-0.213252	0.505746	-0.299578	0.344151	0.414898	0.179881	0.0391736	0.903793	0.520517	0.0827406
XLOC_001439	CUFF.1362.1	Scaffold467	grey	-0.41254	0.18262	0.141341	0.661268	-0.104737	0.745983	0.0198028	0.951292	-0.0385778	0.905251	0.049115	0.879519	0.105557	0.744052
XLOC_001440	CUFF.1363.1	Scaffold467	grey	0.0410688	0.899159	-0.0717004	0.824754	0.195443	0.542695	-0.119197	0.71215	0.121139	0.707642	-0.162802	0.61318	-0.0441239	0.891695
XLOC_001441	SLC44A2	Scaffold469	greenyellow	-0.525339	0.0794337	0.275122	0.386784	-0.344419	0.272943	0.163506	0.611625	-0.205164	0.522389	0.396522	0.201906	0.20853	0.515434
XLOC_001442	LOC107199153	Scaffold469	red	-0.240784	0.450927	0.498096	0.0993446	0.254921	0.42393	0.482675	0.111975	-0.56286	0.0567357	-0.309085	0.328291	-0.715756	0.00885298
XLOC_001443	SLC44A2	Scaffold469	grey	0.039786	0.902296	-0.365491	0.242685	0.0671716	0.835685	-0.181853	0.571626	0.116075	0.719417	0.0186048	0.954236	0.203951	0.524905
XLOC_001444	CUFF.1369.1	Scaffold470	red	0.138938	0.666731	0.137211	0.670666	0.200942	0.531168	0.52561	0.079251	-0.545035	0.0668634	-0.173729	0.589208	-0.696626	0.0118296
XLOC_001445	LOC107199154	Scaffold470	tan	-0.321969	0.307448	0.627798	0.0288379	0.110686	0.732009	0.404724	0.191881	-0.485648	0.109462	-0.314409	0.319587	-0.627423	0.0289623
XLOC_001446	CUFF.1370.1	Scaffold470	turquoise	-0.428762	0.164299	0.0401231	0.901471	-0.486696	0.108585	0.903065	5.71711e-05	-0.850054	0.000461508	0.369774	0.236788	-0.334857	0.287357
XLOC_001447	CUFF.1371.1	Scaffold470	turquoise	-0.201881	0.529209	-0.115403	0.720983	-0.394535	0.204383	0.872164	0.00021611	-0.809604	0.00141746	0.128351	0.690972	-0.441111	0.151163
XLOC_001448	LOC107199155	Scaffold472	turquoise	-0.53366	0.0739418	0.0699729	0.82892	-0.417192	0.177241	0.883538	0.000138341	-0.865211	0.000278214	0.449046	0.143088	-0.34446	0.272883
XLOC_001449	FAM57B	Scaffold473	green	-0.364657	0.243843	-0.546968	0.0657089	-0.483795	0.111024	0.218842	0.494385	-0.162306	0.614277	0.526972	0.078335	0.452041	0.140114
XLOC_001450	LOC107199156	Scaffold473	turquoise	-0.47702	0.116861	-0.0586021	0.856442	-0.504447	0.0944328	0.905852	4.96485e-05	-0.864299	0.000287293	0.473409	0.120053	-0.270653	0.394854
XLOC_001451	PPP4C	Scaffold473	turquoise	-0.633128	0.027109	-0.176511	0.583163	-0.624381	0.029987	0.943861	3.9949e-06	-0.891451	9.86622e-05	0.608656	0.0357036	-0.168952	0.599643
XLOC_001452	CUFF.1382.1	Scaffold473	turquoise	-0.282025	0.374486	-0.070685	0.827202	-0.292535	0.35616	0.434578	0.158026	-0.446568	0.145579	-0.0433854	0.893499	-0.170647	0.595932
XLOC_001453	LOC107199158	Scaffold473	turquoise	-0.380135	0.222879	-0.48356	0.111223	-0.782819	0.00260815	0.684411	0.0140828	-0.581394	0.047394	0.555444	0.0608095	0.232688	0.466746
XLOC_001454	FAM57B	Scaffold473	turquoise	-0.273071	0.390476	-0.196774	0.539897	-0.57535	0.0503114	0.766057	0.00366871	-0.640822	0.0247473	0.335165	0.286885	-0.139221	0.666086
XLOC_001455	CUFF.1378.1	Scaffold473	green	-0.40343	0.193443	-0.570747	0.0526163	-0.521835	0.081828	0.382989	0.219136	-0.325982	0.30111	0.609834	0.0352503	0.274202	0.388438
XLOC_001456	LOC107199163	Scaffold474	turquoise	-0.669537	0.0172365	-0.0339991	0.916459	-0.467552	0.125351	0.934896	8.25197e-06	-0.936514	7.2967e-06	0.492277	0.103993	-0.337231	0.283739
XLOC_001457	LOC107199160	Scaffold474	turquoise	-0.523618	0.0806039	0.0679605	0.833779	-0.500823	0.0972151	0.919852	2.27409e-05	-0.896958	7.67791e-05	0.264368	0.406345	-0.355055	0.257412
XLOC_001458	LOC107199162	Scaffold474	turquoise	-0.587614	0.0445181	0.194539	0.544601	-0.410985	0.18444	0.923187	1.84923e-05	-0.93812	6.43682e-06	0.315197	0.318309	-0.449682	0.142453
XLOC_001459	RARRES2	Scaffold474	turquoise	-0.324024	0.304193	0.107817	0.738738	-0.224068	0.483868	0.850655	0.00045282	-0.839809	0.000630704	0.155628	0.62911	-0.578	0.0490171
XLOC_001460	CUFF.1388.1	Scaffold474	red	0.114299	0.723559	0.187267	0.560028	0.37066	0.235579	0.0943743	0.770487	-0.172778	0.591281	-0.394548	0.204367	-0.560562	0.057977
XLOC_001461	WDR7	Scaffold475	turquoise	-0.730003	0.0070297	-0.0943006	0.770662	-0.692961	0.0124752	0.877079	0.000179168	-0.854043	0.000406156	0.606907	0.0363845	-0.00656096	0.983855
XLOC_001462	LOC107199166	Scaffold475	turquoise	-0.38519	0.216276	-0.0985915	0.76049	-0.307204	0.331397	0.916127	2.83577e-05	-0.890533	0.000102738	0.28166	0.375131	-0.50307	0.0954838
XLOC_001464	CUFF.1395.1	Scaffold476	blue	-0.0291055	0.928454	-0.180134	0.575328	0.231039	0.469999	-0.461363	0.131113	0.396039	0.202507	-0.177854	0.580255	0.265368	0.404506
XLOC_001465	CUFF.1396.1	Scaffold476	turquoise	-0.273211	0.390223	-0.000159929	0.999606	-0.347887	0.267821	0.854798	0.000396283	-0.82756	0.000891988	0.352771	0.260704	-0.398123	0.199925
XLOC_001466	CUFF.1391.1	Scaffold476	greenyellow	-0.259697	0.414993	0.313185	0.321576	-0.378685	0.224795	0.242938	0.446761	-0.202101	0.528751	0.0162208	0.960096	0.0654113	0.839942
XLOC_001467	LOC107199167	Scaffold476	yellow	0.071801	0.824511	-0.397073	0.201224	-0.548698	0.0646878	-0.0613752	0.849716	0.193464	0.546871	0.300271	0.342981	0.619775	0.0315879
XLOC_001468	LOC107199173	Scaffold477	turquoise	-0.116135	0.719275	0.33312	0.290019	0.136083	0.67324	0.499393	0.0983282	-0.558247	0.0592464	-0.146953	0.64857	-0.636234	0.026137
XLOC_001469	LOC107199171	Scaffold477	turquoise	-0.399389	0.198366	-0.186861	0.560894	-0.528948	0.0770188	0.909638	4.07029e-05	-0.852695	0.00042425	0.327185	0.299224	-0.310862	0.325372
XLOC_001470	LOC107199170	Scaffold477	green	-0.163076	0.612575	-0.181978	0.571357	-0.394878	0.203955	0.299051	0.345042	-0.262189	0.410369	0.651847	0.0216284	0.244877	0.443027
XLOC_001471	NCAPH	Scaffold477	turquoise	-0.279181	0.379528	-0.0866269	0.788935	-0.0280574	0.931025	0.516363	0.0856634	-0.541292	0.0691391	0.056741	0.860962	-0.449884	0.142252
XLOC_001472	LOC107199173	Scaffold477	cyan	0.1405	0.663179	-0.157925	0.623993	0.228244	0.475536	0.0703283	0.828063	-0.0980258	0.761829	-0.332259	0.291345	-0.356628	0.25516
XLOC_001474	LOC107199175	Scaffold478	green	-0.378277	0.225337	-0.286483	0.366654	-0.194324	0.545055	0.179714	0.576236	-0.134779	0.676222	0.429757	0.163215	0.154733	0.631108
XLOC_001475	LOC109022427	Scaffold478	brown	0.580592	0.0477742	0.142178	0.659371	0.60487	0.0371887	-0.497094	0.100135	0.507625	0.0920371	-0.466155	0.126637	-0.186543	0.561573
XLOC_001476	CUFF.1403.1	Scaffold478	turquoise	-0.140699	0.662726	-0.381107	0.2216	-0.560305	0.058117	0.579615	0.0482399	-0.462128	0.130393	0.437531	0.1549	0.0809302	0.802565
XLOC_001480	LOC107199181	Scaffold480	turquoise	-0.43136	0.161477	-0.0332455	0.918305	-0.452232	0.139926	0.964614	4.11736e-07	-0.936057	7.55706e-06	0.253756	0.426125	-0.456487	0.135773
XLOC_001481	LOC107199180	Scaffold480	greenyellow	-0.217594	0.496912	-0.203355	0.526143	-0.604593	0.0372991	0.1718	0.593413	-0.101265	0.754168	0.315418	0.317951	0.392675	0.206718
XLOC_001483	LOC107199186	Scaffold482	turquoise	-0.173583	0.589527	-0.429078	0.163954	-0.361487	0.248275	0.543989	0.0674942	-0.441049	0.151228	0.192246	0.549447	-0.159281	0.620979
XLOC_001484	LOC107199184	Scaffold482	pink	0.294451	0.352872	0.549346	0.0643076	0.647202	0.0229053	-0.22847	0.475088	0.0921386	0.7758	-0.425633	0.167738	-0.461987	0.130525
XLOC_001485	LOC107199185	Scaffold482	grey	-0.362884	0.246316	-0.0849593	0.79292	-0.484002	0.110849	0.255882	0.422124	-0.270898	0.394408	0.331692	0.292219	0.245819	0.44122
XLOC_001487	LOC107199188	Scaffold484	green	-0.530599	0.075931	-0.244001	0.444712	-0.401805	0.195413	0.371213	0.234826	-0.399522	0.198203	0.595891	0.0408855	0.24051	0.451459
XLOC_001488	TSFM	Scaffold484	red	0.0627743	0.846325	0.367728	0.239595	0.354137	0.258732	0.113022	0.726543	-0.137857	0.669194	-0.29868	0.345671	-0.538783	0.0706934
XLOC_001489	LOC107199188	Scaffold484	yellow	-0.242367	0.447865	-0.597435	0.0402322	-0.715289	0.0089182	0.259403	0.415541	-0.155892	0.628521	0.548422	0.0648497	0.570987	0.0524939
XLOC_001491	LOC107199189	Scaffold484	turquoise	-0.271375	0.393544	0.0647625	0.841511	-0.177223	0.581621	0.810682	0.00138047	-0.798766	0.00183341	0.0507466	0.875544	-0.621502	0.0309804
XLOC_001492	CUFF.1413.1	Scaffold484	turquoise	-0.438197	0.1542	0.177036	0.582027	-0.4327	0.160034	0.850254	0.000458603	-0.820162	0.00108603	0.323349	0.30526	-0.40253	0.194533
XLOC_001493	PPP6R2	Scaffold485	turquoise	-0.435198	0.157366	-0.583446	0.0464309	-0.809348	0.00142637	0.74374	0.00555367	-0.643108	0.0240754	0.65688	0.0203043	0.220293	0.491454
XLOC_001494	CUFF.1418.1	Scaffold486	turquoise	-0.457985	0.134331	0.241543	0.449457	-0.247482	0.438036	0.775312	0.00304928	-0.762563	0.00392585	0.207995	0.516538	-0.458743	0.133605
XLOC_001495	TRIM28	Scaffold486	turquoise	-0.616425	0.0327898	-0.298874	0.345341	-0.719219	0.00838057	0.86648	0.000265955	-0.820695	0.00107105	0.629686	0.0282165	0.0132812	0.967323
XLOC_001496	CUFF.1419.1	Scaffold487	tan	-0.362983	0.246178	0.150842	0.639821	-0.276463	0.384378	0.144768	0.653505	-0.164126	0.610255	0.0599194	0.853246	0.0103036	0.974647
XLOC_001497	CUFF.1420.1	Scaffold487	salmon	0.579958	0.0480758	0.405145	0.191375	0.486667	0.108609	-0.0684955	0.832487	0.00370423	0.990884	-0.57806	0.0489879	-0.530788	0.0758072
XLOC_001498	CUFF.1421.1	Scaffold487	black	0.0359098	0.91178	0.362251	0.247203	0.0851485	0.792467	0.41408	0.180827	-0.479419	0.114771	-0.269746	0.396501	-0.58642	0.0450606
XLOC_001499	CUFF.1422.1	Scaffold487	red	0.188024	0.558413	0.605678	0.0368682	0.32659	0.300157	-0.0122746	0.969799	-0.0868059	0.788508	-0.459847	0.132551	-0.486175	0.10902
XLOC_001500	LOC107199194	Scaffold488	pink	0.194401	0.544893	-0.162246	0.614408	0.147344	0.647688	-0.0315658	0.922422	0.0138054	0.966034	0.118958	0.712705	-0.0615603	0.849267
XLOC_001501	LOC107199197	Scaffold489	grey	0.36303	0.246111	0.0265574	0.934705	0.306711	0.332213	-0.179989	0.575642	0.177708	0.580571	-0.475915	0.117831	-0.301818	0.340378
XLOC_001502	LOC107199195,LOC107199196	Scaffold489	red	0.238597	0.455174	0.364575	0.243957	0.238711	0.454952	0.103769	0.748262	-0.134652	0.676512	-0.194188	0.545343	-0.378735	0.224729
XLOC_001503	CUFF.1424.1	Scaffold489	turquoise	-0.254833	0.424095	0.0159426	0.96078	-0.368028	0.239182	0.30191	0.340223	-0.287323	0.365187	0.134746	0.676295	0.0620846	0.847996
XLOC_001504	LOC107199198	Scaffold490	red	0.239738	0.452957	0.654833	0.0208355	0.70627	0.0102489	0.074869	0.817122	-0.18967	0.55491	-0.670909	0.0169256	-0.852669	0.000424606
XLOC_001505	RNF41	Scaffold492	turquoise	-0.664833	0.0183339	0.170768	0.595668	-0.366729	0.240972	0.742944	0.00563212	-0.764576	0.00377614	0.335987	0.285631	-0.240401	0.45167
XLOC_001506	LOC107199201	Scaffold492	turquoise	-0.366245	0.24164	0.040981	0.899374	-0.178101	0.579721	0.735972	0.00635615	-0.750834	0.00488979	0.0173936	0.957213	-0.452729	0.139436
XLOC_001507	CUFF.1430.1	Scaffold492	turquoise	-0.204401	0.52397	-0.233932	0.464298	-0.198136	0.537037	0.707879	0.0100013	-0.687184	0.0135456	0.11119	0.73083	-0.384114	0.217671
XLOC_001509	LOC107199199	Scaffold492	grey	-0.0600769	0.852864	-0.201493	0.530018	-0.288345	0.363407	-0.0452672	0.888904	0.107472	0.739549	0.0714058	0.825464	0.208934	0.514603
XLOC_001510	CUFF.1432.1,CUFF.1432.2,CUFF.1432.3	Scaffold492	turquoise	-0.617732	0.0323171	-0.0342409	0.915867	-0.641914	0.0244247	0.883696	0.000137446	-0.832309	0.000782332	0.408573	0.187285	-0.199484	0.534215
XLOC_001511	CUFF.1431.1	Scaffold492	turquoise	-0.620799	0.0312266	-0.129023	0.689426	-0.497946	0.0994631	0.785212	0.00247833	-0.764104	0.00381081	0.443431	0.148773	-0.140367	0.663482
XLOC_001512	CUFF.1434.1	Scaffold493	turquoise	-0.601458	0.0385641	0.141208	0.66157	-0.529142	0.0768908	0.830526	0.000822205	-0.817764	0.00115542	0.235746	0.46074	-0.23752	0.457273
XLOC_001513	CUFF.1433.1	Scaffold493	turquoise	0.0447317	0.890211	0.21781	0.496474	0.140293	0.663649	0.588191	0.0442578	-0.581545	0.0473227	-0.246102	0.440678	-0.748079	0.00514005
XLOC_001514	CUFF.1435.1	Scaffold493	grey	-0.322893	0.305982	0.15004	0.641622	-0.306376	0.332769	0.269223	0.397454	-0.249669	0.433866	-0.0920606	0.775985	-0.0695129	0.830031
XLOC_001517	LOC109022429	Scaffold494	grey	-0.051452	0.873826	0.488839	0.106806	0.172945	0.590916	0.204767	0.523211	-0.24899	0.435158	-0.0975273	0.763009	-0.432155	0.16062
XLOC_001518	CUFF.1436.1	Scaffold495	blue	0.393926	0.205145	0.415386	0.179317	0.340395	0.278958	-0.68407	0.0141499	0.642289	0.0243145	-0.471493	0.121769	0.143239	0.656966
XLOC_001519	LOC107199205	Scaffold496	turquoise	-0.215638	0.500883	0.176918	0.582282	-0.0939392	0.77152	0.808952	0.00144021	-0.819935	0.00109247	-0.0877331	0.786295	-0.701398	0.0110264
XLOC_001520	LOC107199204	Scaffold496	turquoise	-0.637805	0.0256549	0.179815	0.576016	-0.526151	0.0788862	0.771353	0.00330362	-0.746587	0.00527957	0.504552	0.0943534	-0.181389	0.572625
XLOC_001521	CUFF.1438.1,CUFF.1438.2,CUFF.1438.3,CUFF.1438.4,CUFF.1438.5	Scaffold496	turquoise	-0.293757	0.35406	-0.423804	0.169769	-0.630763	0.0278666	0.784806	0.00249998	-0.657658	0.0201049	0.516383	0.0856493	-0.0724182	0.823024
XLOC_001522	EIF3G	Scaffold497	grey	0.107581	0.739293	-0.481146	0.113282	-0.125912	0.696596	-0.163662	0.611281	0.278641	0.380489	0.348071	0.267551	0.338185	0.282293
XLOC_001524	CUFF.1444.1	Scaffold497	grey	0.337512	0.283312	-0.131905	0.682805	0.0921735	0.775717	-0.0358535	0.911918	0.0999812	0.757203	-0.409774	0.185865	-0.268074	0.399549
XLOC_001525	EIF3G	Scaffold497	turquoise	-0.421315	0.172559	-0.0926808	0.77451	-0.57012	0.0529358	0.909753	4.04524e-05	-0.848225	0.000488778	0.297508	0.347658	-0.305372	0.334437
XLOC_001526	CUFF.1445.1	Scaffold497	salmon	0.192364	0.549196	0.39201	0.207557	0.114866	0.722236	-0.232371	0.46737	0.205018	0.52269	-0.0724677	0.822904	0.0244557	0.939864
XLOC_001527	DNMT1	Scaffold497	grey	0.537109	0.0717437	0.378683	0.224798	0.201892	0.529187	-0.170181	0.596951	0.198025	0.537271	-0.525949	0.0790219	-0.289432	0.361521
XLOC_001528	CUFF.1443.1	Scaffold497	turquoise	0.0240921	0.940757	-0.262433	0.409918	-0.467606	0.125302	0.489973	0.105873	-0.362131	0.247372	0.0856637	0.791236	-0.0905711	0.77953
XLOC_001529	CUFF.1446.1	Scaffold497	blue	0.354727	0.257883	-0.651396	0.0217499	-0.304825	0.335347	-0.222772	0.486466	0.375747	0.228708	0.0836035	0.796162	0.524619	0.0799218
XLOC_001530	LOC107199208	Scaffold498	red	0.341763	0.276904	0.435911	0.15661	0.710161	0.00965791	0.107415	0.739683	-0.214631	0.502933	-0.649244	0.0223372	-0.866103	0.000269554
XLOC_001531	LOC107199210	Scaffold498	turquoise	-0.393717	0.205408	0.0178588	0.956069	-0.144964	0.653061	0.601235	0.0386555	-0.624598	0.0299129	0.0527463	0.870675	-0.383197	0.218865
XLOC_001532	TIMELESS	Scaffold498	turquoise	-0.770835	0.00333808	0.0571224	0.860035	-0.448489	0.143646	0.841508	0.00059977	-0.882061	0.000146959	0.424521	0.168972	-0.245793	0.44127
XLOC_001533	LOC107199212	Scaffold498	turquoise	-0.374825	0.229944	-0.319132	0.311972	-0.548689	0.0646927	0.775135	0.00306034	-0.73305	0.00667954	0.432266	0.160501	-0.0799853	0.804831
XLOC_001534	TIMELESS	Scaffold498	turquoise	-0.301281	0.341281	-0.0361419	0.911212	-0.575382	0.0502956	0.673947	0.0162522	-0.632702	0.0272443	0.377072	0.226938	-0.0213162	0.947574
XLOC_001535	CUFF.1447.1	Scaffold498	turquoise	-0.32331	0.305322	0.231898	0.468302	-0.274398	0.388084	0.434273	0.158351	-0.444429	0.147752	-0.144076	0.65507	-0.234739	0.462713
XLOC_001536	LOC107199213	Scaffold499	turquoise	-0.600828	0.038822	-0.0388338	0.904624	-0.505081	0.0939518	0.892076	9.5958e-05	-0.856379	0.000376219	0.387431	0.213387	-0.284631	0.369898
XLOC_001537	LOC107199214	Scaffold500	turquoise	0.0206804	0.949136	-0.42078	0.173162	-0.183858	0.567319	0.308231	0.3297	-0.217257	0.497594	0.181443	0.572509	-0.101361	0.753943
XLOC_001538	LOC109022431	Scaffold500	grey	0.197426	0.538527	-0.0809422	0.802536	-0.105846	0.743371	-0.120222	0.709768	0.12689	0.694338	-0.0619842	0.848239	0.110009	0.733597
XLOC_001539	CUFF.1457.1	Scaffold500	grey	0.274029	0.388749	-0.377388	0.226517	-0.267581	0.400449	-0.140792	0.662514	0.263716	0.407548	0.250841	0.431639	0.36569	0.242408
XLOC_001540	CUFF.1461.1,CUFF.1461.2,CUFF.1461.3	Scaffold501	turquoise	-0.693781	0.0123286	0.182797	0.569598	-0.589761	0.0435549	0.74995	0.00496907	-0.759718	0.00414508	0.578697	0.0486805	-0.0214845	0.947161
XLOC_001541	LOC107199216	Scaffold501	turquoise	-0.678695	0.0152394	-0.280566	0.377067	-0.589406	0.0437131	0.899883	6.68212e-05	-0.888874	0.000110444	0.605882	0.0367874	-0.119229	0.712076
XLOC_001542	CUFF.1460.1	Scaffold501	turquoise	-0.363787	0.245055	-0.0615552	0.849279	-0.38558	0.215771	0.907555	4.54522e-05	-0.869374	0.000239567	0.245934	0.440999	-0.462249	0.130279
XLOC_001543	CUFF.1463.1	Scaffold501	turquoise	-0.422145	0.171625	0.18132	0.572773	-0.138869	0.666888	0.879848	0.000160656	-0.931041	1.09305e-05	0.105862	0.743335	-0.666129	0.0180265
XLOC_001544	LOC107199217	Scaffold502	brown	0.554271	0.061472	0.109021	0.735913	0.511839	0.0889245	-0.356075	0.25595	0.325775	0.301435	-0.178908	0.577975	-0.187383	0.559779
XLOC_001545	CUFF.1464.1	Scaffold503	blue	0.0405357	0.900463	0.129485	0.688363	0.484018	0.110835	-0.497922	0.0994814	0.431629	0.161188	-0.26312	0.408648	-0.0144679	0.964405
XLOC_001546	LOC109022432	Scaffold504	turquoise	-0.502051	0.096266	0.0224047	0.9449	-0.234937	0.462325	0.849197	0.00047413	-0.866116	0.000269424	0.246921	0.439109	-0.503227	0.0953638
XLOC_001547	LOC107199218	Scaffold504	turquoise	-0.57095	0.0525128	-0.147463	0.647421	-0.413588	0.181399	0.742336	0.00569268	-0.769965	0.00339649	0.580351	0.0478884	-0.090307	0.780159
XLOC_001548	CUFF.1465.1	Scaffold504	turquoise	-0.576162	0.0499123	-0.168469	0.600702	-0.720571	0.00820142	0.782168	0.00264433	-0.719682	0.00831887	0.531172	0.0755559	-0.0294934	0.927503
XLOC_001549	CUFF.1469.1	Scaffold504	blue	0.357082	0.254512	-0.0839173	0.795412	0.077728	0.810249	-0.414408	0.180447	0.471379	0.121872	-0.0734696	0.820491	0.295352	0.351331
XLOC_001550	CUFF.1470.1	Scaffold504	blue	-0.0509471	0.875055	0.517562	0.0848128	0.459691	0.132699	-0.504943	0.0940564	0.385748	0.215554	-0.236864	0.458554	-0.0101803	0.97495
XLOC_001551	CUFF.1471.1	Scaffold505	green	-0.293999	0.353646	-0.675032	0.0160165	-0.619081	0.031834	0.3899	0.21023	-0.261953	0.410806	0.642865	0.0241463	0.349955	0.264794
XLOC_001552	CUFF.1473.1	Scaffold505	turquoise	-0.760617	0.00407481	-0.0215928	0.946895	-0.508396	0.0914623	0.336375	0.285039	-0.351751	0.262181	0.478807	0.115302	0.301554	0.340822
XLOC_001553	COPE	Scaffold505	turquoise	-0.510358	0.0900103	0.175833	0.584635	-0.166771	0.60443	0.824961	0.00095682	-0.849396	0.000471176	0.201253	0.53052	-0.58614	0.0451881
XLOC_001554	CUFF.1472.1	Scaffold505	grey	-0.156158	0.627928	0.119989	0.710309	-0.31269	0.322384	0.144643	0.653787	-0.0603491	0.852204	0.117847	0.71529	0.0937469	0.771977
XLOC_001555	CUFF.1474.1	Scaffold505	turquoise	-0.151045	0.639365	-0.203115	0.52664	-0.435185	0.15738	0.356439	0.255429	-0.25623	0.421471	0.417856	0.176482	0.169397	0.598669
XLOC_001559	LOC107199222	Scaffold506	brown	0.509761	0.0904505	0.386352	0.214774	0.566233	0.0549471	-0.38926	0.211046	0.321851	0.307635	-0.506221	0.0930903	-0.223198	0.48561
XLOC_001564	CUFF.1479.1,CUFF.1479.10,CUFF.1479.11,CUFF.1479.12,CUFF.1479.13,CUFF.1479.14,CUFF.1479.2,CUFF.1479.3,CUFF.1479.4,CUFF.1479.5,CUFF.1479.6,CUFF.1479.7,CUFF.1479.8,CUFF.1479.9	Scaffold507	purple	-0.0889978	0.783279	-0.512305	0.0885848	-0.26527	0.404686	-0.23796	0.456416	0.29897	0.345179	0.269628	0.396716	0.495679	0.101259
XLOC_001565	AHNAK	Scaffold507	grey	-0.721236	0.00811428	0.194584	0.544507	-0.160143	0.619067	0.279098	0.379675	-0.405275	0.19122	0.363523	0.245423	-0.00588711	0.985513
XLOC_001566	MRPL34	Scaffold509	turquoise	-0.565257	0.0554603	-0.109743	0.734219	-0.470686	0.122497	0.930651	1.1235e-05	-0.905887	4.95611e-05	0.517177	0.0850848	-0.292846	0.355624
XLOC_001567	DDA1	Scaffold509	turquoise	-0.618111	0.0321807	0.0294583	0.927589	-0.302982	0.338425	0.781687	0.00267132	-0.819638	0.00110091	0.321533	0.308141	-0.30106	0.341652
XLOC_001568	ABHD8	Scaffold509	turquoise	-0.666683	0.0178963	-0.236834	0.458613	-0.762961	0.00389591	0.816356	0.00119774	-0.7648	0.00375972	0.593338	0.0419827	0.101345	0.753981
XLOC_001569	CUFF.1485.1	Scaffold509	grey	-0.22346	0.485086	-0.204829	0.523082	-0.381104	0.221605	0.291056	0.35871	-0.262614	0.409583	0.405269	0.191226	0.252543	0.428415
XLOC_001570	CUFF.1487.1	Scaffold509	turquoise	-0.313923	0.320376	-0.405152	0.191367	-0.653035	0.0213102	0.775661	0.00302761	-0.632884	0.0271866	0.497824	0.0995588	-0.0453974	0.888586
XLOC_001571	LOC107199229	Scaffold511	turquoise	-0.483949	0.110894	-0.160252	0.618825	-0.31762	0.3144	0.466052	0.126733	-0.453608	0.138574	0.49208	0.104152	-0.0616049	0.849159
XLOC_001572	LOC107199228	Scaffold511	green	-0.423295	0.170338	-0.302438	0.339338	-0.302264	0.339629	0.186603	0.561445	-0.185875	0.563	0.6249	0.0298103	0.270994	0.394234
XLOC_001573	CUNH19orf53	Scaffold512	turquoise	-0.507184	0.0923677	0.283905	0.371172	-0.245819	0.441219	0.889683	0.000106634	-0.908047	4.42933e-05	0.152167	0.63685	-0.607911	0.0359924
XLOC_001574	NANOS3	Scaffold512	tan	-0.594107	0.04165	0.031137	0.923473	-0.424089	0.169452	0.142605	0.6584	-0.173462	0.58979	0.296061	0.35012	0.320416	0.30992
XLOC_001575	LOC107199231	Scaffold512	turquoise	-0.304498	0.335893	0.0913519	0.777671	-0.228172	0.475681	0.905786	4.98178e-05	-0.909106	4.18765e-05	0.135003	0.675709	-0.586466	0.0450396
XLOC_001576	LOC107199233	Scaffold513	grey	0.219315	0.493429	-0.192833	0.548205	0.0949834	0.769041	0.19862	0.536023	-0.157865	0.624128	0.147936	0.646355	-0.235381	0.461455
XLOC_001577	CUFF.1490.1,CUFF.1490.2,CUFF.1490.3	Scaffold513	turquoise	-0.217098	0.497916	0.0961098	0.766369	-0.218515	0.495046	0.717837	0.00856682	-0.699568	0.0113293	0.154674	0.631239	-0.499165	0.0985067
XLOC_001578	CUFF.1491.1	Scaffold513	grey	-0.257986	0.418184	0.00674459	0.983403	-0.114576	0.722914	0.175161	0.586095	-0.178355	0.579172	0.0683592	0.832816	-0.130131	0.686877
XLOC_001579	CUFF.1492.1	Scaffold515	pink	-0.223304	0.485397	0.00481629	0.988148	0.102228	0.751897	0.059465	0.854348	-0.133248	0.679724	0.227859	0.476303	-0.0512049	0.874427
XLOC_001580	CUFF.1493.1	Scaffold515	grey	-0.304458	0.335959	0.057772	0.858458	-0.0608696	0.850941	0.140979	0.662091	-0.214317	0.503574	0.00284358	0.993002	-0.0191357	0.952931
XLOC_001581	LOC107199234	Scaffold518	blue	0.0185501	0.95437	-0.0918156	0.776568	0.204335	0.524107	-0.389495	0.210747	0.301619	0.340712	-0.00521234	0.987173	0.325278	0.302217
XLOC_001582	LOC107199237	Scaffold518	green	-0.475545	0.118158	0.164199	0.610094	-0.326137	0.300867	0.00741962	0.981742	-0.0665708	0.837138	0.490735	0.105248	0.379646	0.223524
XLOC_001583	LOC107199236	Scaffold518	turquoise	-0.543419	0.0678392	-0.167434	0.602973	-0.238028	0.456283	0.550727	0.0635038	-0.590317	0.0433077	0.341152	0.27782	-0.162666	0.61348
XLOC_001584	BCKDK	Scaffold518	grey	-0.222041	0.487935	-0.156592	0.62696	0.0711148	0.826166	0.0574924	0.859137	-0.0766652	0.812802	-0.115489	0.720783	-0.0870742	0.787867
XLOC_001585	CUFF.1498.1	Scaffold519	grey	-0.140827	0.662435	0.23588	0.460478	-0.00481055	0.988162	-0.227765	0.476489	0.266712	0.40204	-0.13672	0.671787	0.131914	0.682783
XLOC_001586	LOC107199239	Scaffold519	grey	0.0310491	0.923688	0.159	0.621604	0.00789858	0.980564	0.161564	0.615917	-0.156185	0.627869	-0.404864	0.191713	-0.358133	0.253016
XLOC_001587	CUFF.1499.1,CUFF.1500.1	Scaffold521	grey	-0.191023	0.552039	-0.378149	0.225506	-0.175209	0.585989	0.0815094	0.801177	-0.0686056	0.832221	0.145472	0.651914	0.186229	0.562243
XLOC_001588	CUFF.1501.1	Scaffold521	grey	-0.100729	0.755435	-0.149861	0.642024	-0.0504272	0.876322	-0.0577416	0.858531	0.0875726	0.786678	0.145621	0.651578	0.176109	0.584037
XLOC_001589	LOC107199242	Scaffold522	turquoise	-0.592101	0.042522	-0.253622	0.426378	-0.633662	0.0269402	0.750357	0.00493241	-0.748369	0.0051133	0.521492	0.0820644	0.0459225	0.887305
XLOC_001590	LOC107199241	Scaffold522	turquoise	-0.344042	0.273505	-0.0614311	0.84958	-0.374351	0.230582	0.579979	0.0480658	-0.571666	0.05215	0.430957	0.161914	-0.0850535	0.792694
XLOC_001591	CUFF.1505.1	Scaffold522	grey	-0.195724	0.542105	-0.0449948	0.889569	-0.220036	0.491973	0.294614	0.352592	-0.236645	0.458981	0.401056	0.196326	0.0295353	0.9274
XLOC_001592	PI4KB	Scaffold522	turquoise	-0.368837	0.238072	-0.243659	0.445371	-0.476154	0.117621	0.850096	0.000460898	-0.792412	0.00211727	0.336824	0.284357	-0.237813	0.456703
XLOC_001593	CUFF.1506.1	Scaffold522	grey	-0.323851	0.304466	-0.0477396	0.882872	-0.00750367	0.981535	0.221064	0.4899	-0.289841	0.360811	-0.19471	0.54424	-0.188812	0.556735
XLOC_001594	CUFF.1507.1	Scaffold522	cyan	0.223614	0.484776	0.309127	0.328222	0.26579	0.403731	-0.0278471	0.931541	0.00177401	0.995634	-0.24931	0.434548	-0.251348	0.430677
XLOC_001595	LOC107199243	Scaffold523	turquoise	-0.72799	0.00726845	-0.0513501	0.874074	-0.436187	0.156317	0.90347	5.60246e-05	-0.911406	3.6986e-05	0.492926	0.103467	-0.306286	0.332919
XLOC_001598	CUFF.1513.1	Scaffold524	cyan	-0.0583669	0.857013	-0.253082	0.427397	0.0344949	0.915245	0.403038	0.193917	-0.39896	0.198894	-0.0958718	0.766933	-0.332787	0.290531
XLOC_001600	TRMT112	Scaffold524	blue	0.309307	0.327926	-0.455962	0.136281	-0.0586459	0.856336	-0.596107	0.0407937	0.698637	0.0114859	0.0318303	0.921773	0.6563	0.0204537
XLOC_001601	SLC3A2	Scaffold524	turquoise	-0.433623	0.159045	0.0392565	0.90359	-0.370697	0.235528	0.921614	2.04098e-05	-0.889301	0.000108421	0.244521	0.443713	-0.509155	0.0908993
XLOC_001602	CUFF.1512.1	Scaffold524	turquoise	-0.64567	0.0233381	-0.122403	0.704711	-0.573203	0.0513775	0.927089	1.43449e-05	-0.89593	8.05419e-05	0.49543	0.101456	-0.244522	0.443711
XLOC_001603	GCC1	Scaffold525	turquoise	-0.460706	0.131735	0.167154	0.603589	-0.184442	0.566067	0.869593	0.000237654	-0.903738	5.5277e-05	0.154592	0.631424	-0.616301	0.032835
XLOC_001604	LOC107199250	Scaffold525	turquoise	-0.0783232	0.808819	0.368473	0.23857	0.0862472	0.789842	0.449308	0.142827	-0.490522	0.105422	-0.135165	0.675339	-0.58807	0.0443121
XLOC_001605	CUFF.1514.1,CUFF.1514.2,CUFF.1514.3,CUFF.1515.1	Scaffold525	brown	0.415734	0.178916	0.357484	0.253939	0.617649	0.032347	-0.23568	0.46087	0.167864	0.60203	-0.480087	0.114194	-0.480405	0.11392
XLOC_001606	LOC107199251	Scaffold526	turquoise	-0.353356	0.259858	0.0421537	0.896508	-0.424068	0.169475	0.845526	0.000531261	-0.840266	0.000622258	0.15124	0.638928	-0.417423	0.176976
XLOC_001607	SNX27	Scaffold527	grey	0.653672	0.0211411	-0.232739	0.466645	0.150355	0.640914	-0.0784826	0.808437	0.16652	0.604982	-0.193313	0.547189	-0.156103	0.628052
XLOC_001608	CUFF.1517.1	Scaffold528	turquoise	-0.385739	0.215566	0.128957	0.689577	-0.202362	0.528207	0.330666	0.293807	-0.385443	0.215948	0.456033	0.136212	0.0608301	0.851037
XLOC_001609	CUFF.1518.1	Scaffold528	tan	-0.472191	0.121143	0.192806	0.548261	-0.48635	0.108873	0.435279	0.15728	-0.409343	0.186374	0.248411	0.436262	0.0217224	0.946576
XLOC_001610	CUFF.1520.1,CUFF.1521.1	Scaffold529	turquoise	-0.424913	0.168536	0.152695	0.635668	-0.16836	0.600942	0.518198	0.0843636	-0.533163	0.0742622	0.114052	0.724136	-0.248699	0.435712
XLOC_001611	CUFF.1519.1	Scaffold529	turquoise	-0.661495	0.0191428	0.561042	0.0577162	-0.165069	0.608176	0.40659	0.189644	-0.528254	0.0774797	0.174132	0.58833	-0.172848	0.591126
XLOC_001612	CUFF.1522.1	Scaffold529	turquoise	-0.17203	0.592911	-0.00331151	0.991851	-0.30446	0.335957	0.53337	0.0741288	-0.527585	0.077925	0.0898806	0.781175	-0.169703	0.597999
XLOC_001613	LOC107199254	Scaffold531	turquoise	-0.721529	0.0080761	-0.174481	0.587573	-0.687964	0.0133973	0.939936	5.56361e-06	-0.900808	6.38932e-05	0.651483	0.0217265	-0.0846844	0.793577
XLOC_001614	CUFF.1523.1	Scaffold531	magenta	-0.120639	0.708801	-0.0359867	0.911592	-0.0732072	0.821123	0.136469	0.67236	-0.125963	0.696477	-0.240522	0.451434	-0.0875836	0.786652
XLOC_001615	CUFF.1525.1,CUFF.1525.2	Scaffold532	turquoise	0.126392	0.695487	0.481805	0.112718	0.161117	0.616908	0.33399	0.288684	-0.366385	0.241447	-0.184143	0.566708	-0.60621	0.0366581
XLOC_001616	WDR83	Scaffold532	turquoise	-0.315395	0.317988	0.449622	0.142513	0.0524704	0.871347	0.675841	0.0158425	-0.739304	0.00600191	-0.199569	0.534036	-0.782586	0.00262106
XLOC_001617	CUFF.1524.1	Scaffold532	purple	0.184729	0.565453	-0.38588	0.215384	-0.333978	0.288702	0.103463	0.748983	-0.00868277	0.978634	-0.0265979	0.934606	0.218372	0.495335
XLOC_001618	WDR83OS	Scaffold532	turquoise	-0.380811	0.221989	-0.124588	0.699655	-0.521025	0.0823878	0.926716	1.47065e-05	-0.851328	0.000443241	0.364002	0.244755	-0.341878	0.276733
XLOC_001619	CUFF.1526.1	Scaffold532	turquoise	-0.192215	0.549511	0.0564965	0.861556	-0.343357	0.274524	0.654631	0.0208884	-0.567579	0.0542445	0.191235	0.551587	-0.34775	0.268022
XLOC_001620	LOC107199257	Scaffold533	yellow	-0.219693	0.492665	-0.123332	0.702558	-0.377394	0.22651	0.0391004	0.903972	0.0179926	0.95574	0.237804	0.456719	0.417059	0.177394
XLOC_001622	CUFF.1527.1	Scaffold533	turquoise	-0.32772	0.298388	0.0949183	0.769195	-0.250109	0.43303	0.457449	0.134846	-0.453664	0.138519	0.0675696	0.834724	-0.20902	0.514425
XLOC_001623	CUFF.1528.1	Scaffold533	blue	0.631056	0.0277718	-0.344812	0.272361	0.368468	0.238577	-0.566328	0.0548975	0.62885	0.0284905	-0.348593	0.266786	0.0825328	0.798725
XLOC_001624	CUFF.1529.1	Scaffold534	black	-0.331166	0.293032	0.119945	0.710412	-0.189076	0.556174	0.1329	0.680523	-0.171449	0.594179	0.227844	0.476332	0.00956711	0.976459
XLOC_001625	CUFF.1530.1,CUFF.1530.2	Scaffold534	blue	0.481114	0.11331	0.36149	0.248272	0.556813	0.0600424	-0.581767	0.047218	0.532236	0.074863	-0.660911	0.0192871	-0.101475	0.753674
XLOC_001626	CUFF.1532.1	Scaffold534	turquoise	-0.467258	0.125621	0.303327	0.337848	-0.256207	0.421515	0.357043	0.254567	-0.407616	0.188421	0.326582	0.300169	0.0327003	0.919641
XLOC_001627	CUFF.1531.1	Scaffold534	brown	0.169662	0.598087	0.153193	0.634552	0.322577	0.306483	-0.200895	0.531267	0.173984	0.588654	-0.48394	0.110901	-0.152155	0.636877
XLOC_001628	ZNF687	Scaffold535	turquoise	-0.493767	0.102789	-0.476366	0.117434	-0.744665	0.00546344	0.811903	0.00133945	-0.730224	0.00700387	0.576361	0.0498147	0.068108	0.833423
XLOC_001629	CUFF.1533.1	Scaffold535	turquoise	-0.520724	0.0825965	-0.132674	0.68104	-0.655861	0.0205674	0.771473	0.00329568	-0.676072	0.015793	0.444546	0.147633	-0.0952748	0.768349
XLOC_001630	CUFF.1535.1	Scaffold536	grey	-0.13775	0.669437	-0.480977	0.113428	-0.236685	0.458904	0.202658	0.527591	-0.193311	0.547195	0.13869	0.667295	0.148553	0.644966
XLOC_001631	ETV3	Scaffold536	turquoise	-0.225855	0.480294	0.446268	0.145883	-0.0829231	0.797791	0.571632	0.0521675	-0.647227	0.0228984	-0.000773968	0.998095	-0.470822	0.122374
XLOC_001632	LOC107199261	Scaffold537	blue	0.23816	0.456025	-0.220395	0.491249	0.0769608	0.812092	-0.645852	0.0232866	0.632317	0.0273672	-0.116331	0.718821	0.498533	0.0990012
XLOC_001634	LOC107199261	Scaffold537	blue	0.312204	0.323177	-0.156211	0.62781	0.182088	0.571121	-0.649083	0.0223818	0.622392	0.030671	-0.0339267	0.916636	0.475776	0.117954
XLOC_001637	CUFF.1545.1	Scaffold538	red	0.309957	0.326857	0.457608	0.134693	0.584727	0.0458373	0.0463925	0.886158	-0.139412	0.665652	-0.634724	0.0266063	-0.744304	0.00549856
XLOC_001638	LOC107199263	Scaffold539	turquoise	-0.417051	0.177403	0.0174445	0.957087	-0.369136	0.237661	0.760685	0.00406956	-0.733395	0.00664071	0.0456307	0.888017	-0.353086	0.260247
XLOC_001640	CUFF.1549.1	Scaffold539	green	-0.572371	0.0517948	-0.399441	0.198303	-0.37056	0.235715	0.22336	0.485286	-0.2438	0.4451	0.542735	0.0682557	0.298002	0.346819
XLOC_001641	CUFF.1550.1	Scaffold539	brown	0.518881	0.0838831	0.289312	0.361729	0.674224	0.0161919	-0.520171	0.0829815	0.458186	0.134138	-0.714954	0.00896516	-0.306141	0.333159
XLOC_001644	LOC107199266	Scaffold542	blue	0.10193	0.7526	-0.549998	0.0639273	-0.107281	0.739999	-0.507487	0.0921408	0.580337	0.0478954	0.214979	0.502224	0.598186	0.0399169
XLOC_001645	LOC107199267	Scaffold542	turquoise	-0.590316	0.0433083	0.257088	0.419864	-0.226774	0.478461	0.877911	0.000173439	-0.949224	2.44032e-06	0.223339	0.485327	-0.553884	0.0616914
XLOC_001646	CUFF.1552.1	Scaffold542	turquoise	-0.465814	0.126953	0.379186	0.224132	-0.14534	0.652212	0.698232	0.0115546	-0.738479	0.00608824	0.0773905	0.811059	-0.509708	0.0904901
XLOC_001648	TNPO3	Scaffold544	turquoise	-0.336555	0.284766	-0.243314	0.446036	-0.600752	0.0388534	0.750462	0.00492304	-0.689378	0.0131313	0.447349	0.144792	-0.0116823	0.971256
XLOC_001649	CUFF.1554.1,CUFF.1554.2	Scaffold545	grey	-0.167315	0.603234	0.40681	0.189382	0.147173	0.648075	0.267582	0.400448	-0.374423	0.230485	0.0388604	0.904559	-0.327314	0.299023
XLOC_001652	LOC107199271	Scaffold545	turquoise	-0.430371	0.162548	0.273743	0.389265	-0.417037	0.177419	0.785074	0.00248566	-0.756916	0.00437	0.209631	0.513168	-0.361153	0.248745
XLOC_001653	CUFF.1559.1	Scaffold545	grey	0.307022	0.331698	-0.269121	0.397639	-0.0696067	0.829804	0.00426396	0.989507	0.0850783	0.792635	0.0868212	0.788471	0.0291214	0.928415
XLOC_001654	LOC107199272	Scaffold546	turquoise	0.010206	0.974887	-0.178514	0.578826	-0.0240497	0.940861	0.402221	0.194908	-0.355677	0.25652	-0.068927	0.831445	-0.338801	0.28136
XLOC_001655	CUFF.1560.1	Scaffold546	brown	0.439098	0.153257	0.728916	0.00715794	0.552432	0.0625206	-0.370088	0.236359	0.268392	0.398967	-0.594538	0.0414644	-0.328271	0.297528
XLOC_001656	CUFF.1561.1	Scaffold546	red	0.0226854	0.944211	0.468408	0.124567	0.284057	0.370906	0.165993	0.606142	-0.26734	0.40089	-0.352059	0.261734	-0.448365	0.14377
XLOC_001657	TET3	Scaffold547	blue	0.457175	0.135109	-0.238686	0.455	-0.229952	0.47215	-0.182868	0.569445	0.33346	0.289497	0.0412867	0.898627	0.353835	0.259167
XLOC_001658	LOC107199278	Scaffold547	turquoise	-0.55231	0.0625905	-0.0328352	0.919311	-0.113079	0.72641	0.336425	0.284964	-0.400076	0.197524	0.297324	0.34797	-0.0745291	0.81794
XLOC_001659	LOC107199275	Scaffold547	blue	0.35276	0.260718	0.0711111	0.826175	0.293544	0.354426	-0.403788	0.19301	0.36325	0.245805	-0.120396	0.709364	0.109178	0.735543
XLOC_001660	LOC107199276	Scaffold547	turquoise	-0.561216	0.0576215	-0.0227117	0.944146	-0.415031	0.179727	0.841062	0.000607761	-0.808713	0.00144862	0.445007	0.147163	-0.282713	0.373272
XLOC_001661	CUFF.1562.1	Scaffold547	brown	0.58458	0.0459051	0.240742	0.451007	0.442828	0.149392	-0.275954	0.385291	0.270888	0.394427	-0.382874	0.219287	-0.290021	0.3605
XLOC_001662	CUFF.1563.1	Scaffold547	brown	0.602233	0.0382485	0.186815	0.560993	0.565475	0.0553459	-0.545335	0.0666834	0.500077	0.0977948	-0.437654	0.154771	-0.0660343	0.838435
XLOC_001663	LOC107199279	Scaffold548	turquoise	-0.29206	0.356977	0.127284	0.693431	-0.196603	0.540257	0.712607	0.00929958	-0.748654	0.00508706	0.0337624	0.917039	-0.531329	0.0754532
XLOC_001664	LOC107199280	Scaffold548	red	0.385295	0.216139	0.250112	0.433023	0.277031	0.383361	0.09982	0.757584	-0.0803189	0.80403	-0.252238	0.428991	-0.521067	0.0823586
XLOC_001665	CUFF.1567.1	Scaffold548	red	-0.0363851	0.910616	0.21954	0.492974	0.19976	0.533638	0.579029	0.0485209	-0.622225	0.0307289	-0.0735601	0.820273	-0.680446	0.014878
XLOC_001666	IMP4	Scaffold549	green	-0.397549	0.200635	-0.321939	0.307496	-0.708785	0.00986382	0.371541	0.234381	-0.322208	0.307069	0.569372	0.0533187	0.472362	0.120989
XLOC_001667	LOC107199283	Scaffold549	turquoise	-0.645792	0.0233036	-0.0144543	0.964439	-0.564186	0.0560276	0.926428	1.49901e-05	-0.894419	8.63346e-05	0.537368	0.0715808	-0.237337	0.457631
XLOC_001668	LOC107199284	Scaffold549	turquoise	-0.489581	0.106195	-0.300756	0.342164	-0.161639	0.615752	0.545536	0.0665631	-0.601958	0.0383603	0.306571	0.332447	-0.208777	0.514926
XLOC_001670	CUFF.1570.1	Scaffold550	blue	0.318461	0.313048	-0.054002	0.86762	0.428402	0.164693	-0.418737	0.175477	0.397741	0.200397	-0.437319	0.155123	-0.100531	0.755904
XLOC_001671	LOC107199287	Scaffold551	turquoise	-0.594828	0.04134	-0.252534	0.428433	-0.44715	0.144992	0.539521	0.0702339	-0.589179	0.0438147	0.569987	0.0530038	0.100726	0.755443
XLOC_001672	CUFF.1571.3,LOC107199285	Scaffold551	turquoise	-0.226737	0.478535	-0.363173	0.245913	-0.414646	0.180172	0.415514	0.17917	-0.374144	0.23086	0.519139	0.0837023	0.0932967	0.773046
XLOC_001673	LOC107199285,LOC107199286	Scaffold551	turquoise	-0.289559	0.3613	-0.11175	0.729518	-0.428232	0.164878	0.587783	0.0444419	-0.525506	0.0793211	0.267698	0.400235	-0.173895	0.588847
XLOC_001675	CUFF.1574.1	Scaffold552	red	0.203133	0.526604	0.467429	0.125464	0.301259	0.341317	0.350873	0.263456	-0.381282	0.22137	-0.431081	0.161779	-0.782627	0.0026188
XLOC_001676	LOC107199288	Scaffold552	turquoise	-0.335462	0.286432	-0.0157972	0.961137	-0.162417	0.61403	0.535139	0.072994	-0.569534	0.0532357	-0.0196982	0.951549	-0.329062	0.296296
XLOC_001677	CUFF.1577.1	Scaffold553	turquoise	-0.452342	0.139817	-0.110606	0.732197	-0.385964	0.215276	0.633989	0.0268369	-0.671067	0.0168901	0.416214	0.178364	-0.138529	0.667663
XLOC_001678	LOC107199290	Scaffold554	blue	0.446932	0.145212	0.167411	0.603024	0.240474	0.451527	-0.716848	0.00870192	0.744249	0.00550392	-0.160503	0.618269	0.365081	0.243255
XLOC_001679	LOC107199291	Scaffold554	red	-0.134096	0.677782	0.319748	0.310987	0.35177	0.262154	0.236305	0.459646	-0.372057	0.23368	-0.380401	0.222529	-0.543935	0.0675266
XLOC_001680	CUFF.1579.1	Scaffold554	red	-0.0951804	0.768573	0.00966405	0.97622	0.402673	0.194359	0.0144624	0.964419	-0.131244	0.68432	-0.0199664	0.95089	-0.26508	0.405035
XLOC_001682	LOC107199293	Scaffold555	grey	0.169592	0.598241	0.179974	0.575674	0.320226	0.310223	-0.0803487	0.803959	0.0510158	0.874888	-0.278532	0.380682	-0.21486	0.502468
XLOC_001683	LOC107199292	Scaffold555	green	-0.478454	0.115608	-0.147602	0.647107	-0.387447	0.213366	0.264065	0.406904	-0.329472	0.295659	0.591448	0.0428083	0.305433	0.334335
XLOC_001684	CUFF.1582.1	Scaffold556	turquoise	-0.241986	0.448601	-0.146708	0.649124	-0.137383	0.670273	0.50123	0.0968997	-0.452329	0.13983	0.12953	0.688259	-0.301575	0.340786
XLOC_001685	FARSA	Scaffold557	turquoise	-0.591482	0.0427933	-0.0435487	0.8931	-0.632727	0.0272365	0.955117	1.33016e-06	-0.918456	2.4731e-05	0.539599	0.0701855	-0.204754	0.523239
XLOC_001686	SYCE2	Scaffold557	tan	-0.0884221	0.784651	0.0608448	0.851001	-0.279468	0.379017	-0.0384944	0.905455	0.115899	0.719827	0.043793	0.892503	0.136892	0.671393
XLOC_001687	RAD23A	Scaffold557	turquoise	-0.509446	0.0906836	-0.124409	0.700069	-0.478333	0.115715	0.946426	3.17569e-06	-0.909866	4.02081e-05	0.341266	0.27765	-0.372803	0.232669
XLOC_001688	FARSA	Scaffold557	turquoise	-0.0522391	0.871909	0.227518	0.476981	0.0206456	0.949221	0.676015	0.0158052	-0.680703	0.0148254	-0.219002	0.494062	-0.715502	0.00888836
XLOC_001689	GCDH	Scaffold557	turquoise	-0.456028	0.136217	-0.372711	0.232795	-0.67726	0.0155404	0.927243	1.41974e-05	-0.838489	0.000655574	0.506519	0.0928665	-0.123327	0.702572
XLOC_001690	CUFF.1587.1	Scaffold558	green	-0.51137	0.0892679	-0.474258	0.119298	-0.594799	0.0413525	0.481735	0.112778	-0.444399	0.147783	0.791781	0.00214724	0.288395	0.363321
XLOC_001691	CUFF.1588.1	Scaffold558	green	0.139041	0.666496	-0.688242	0.0133446	-0.294007	0.353631	0.107991	0.73833	0.0167831	0.958713	0.428055	0.165073	0.31021	0.326442
XLOC_001692	CUFF.1589.1	Scaffold558	magenta	0.00361757	0.991098	-0.234001	0.464163	-0.0530219	0.870004	0.0868048	0.788511	-0.061401	0.849653	0.15769	0.624516	0.137632	0.669706
XLOC_001693	CUFF.1592.1	Scaffold559	turquoise	-0.391339	0.208405	-0.0595138	0.85423	-0.280143	0.377818	0.66081	0.0193121	-0.617741	0.032314	0.124282	0.700361	-0.362954	0.246218
XLOC_001695	CUFF.1590.1	Scaffold559	turquoise	-0.862573	0.000305106	0.1478	0.646661	-0.294502	0.352785	0.614502	0.0334947	-0.695274	0.0120649	0.488745	0.106883	-0.13003	0.68711
XLOC_001696	CUFF.1591.1	Scaffold559	turquoise	-0.38324	0.218809	0.123125	0.703039	-0.00213654	0.994742	0.598476	0.0397959	-0.685476	0.0138745	-0.0805097	0.803573	-0.530103	0.0762568
XLOC_001697	LOC107199299	Scaffold560	turquoise	-0.615955	0.0329611	0.0473121	0.883915	-0.312147	0.32327	0.325548	0.301793	-0.364229	0.244439	0.384026	0.217786	0.156334	0.627537
XLOC_001698	LOC107199298	Scaffold560	magenta	-0.763115	0.00388431	0.158781	0.62209	-0.275264	0.386528	0.142741	0.658093	-0.199019	0.535187	0.450097	0.14204	0.274355	0.388162
XLOC_001699	CUFF.1594.1	Scaffold560	grey	-0.132436	0.681585	0.224725	0.482553	-0.195987	0.541552	-0.173782	0.589093	0.19033	0.553509	0.0574457	0.85925	0.285153	0.368982
XLOC_001700	CUFF.1595.1	Scaffold560	turquoise	-0.252164	0.429131	0.165724	0.606735	-0.283121	0.372551	0.461147	0.131318	-0.444	0.14819	0.121114	0.7077	-0.0977409	0.762503
XLOC_001701	CUFF.1601.1,CUFF.1601.10,CUFF.1601.11,CUFF.1601.12,CUFF.1601.13,CUFF.1601.14,CUFF.1601.15,CUFF.1601.16,CUFF.1601.17,CUFF.1601.2,CUFF.1601.3,CUFF.1601.4,CUFF.1601.5,CUFF.1601.6,CUFF.1601.7,CUFF.1601.8,CUFF.1601.9	Scaffold561	turquoise	-0.350964	0.263324	0.108072	0.738141	-0.283482	0.371916	0.591381	0.042838	-0.553046	0.0621687	0.277813	0.381965	-0.217339	0.497428
XLOC_001702	LOC107199301	Scaffold561	grey	0.0442116	0.891481	0.0194025	0.952276	-0.144069	0.655086	0.139845	0.664668	-0.148064	0.646066	-0.145828	0.651109	-0.0856004	0.791387
XLOC_001703	LOC107199300	Scaffold561	red	0.320278	0.310141	0.307221	0.33137	0.278987	0.379873	0.0507544	0.875525	-0.0833494	0.79677	-0.410184	0.185381	-0.3682	0.238945
XLOC_001704	CUFF.1600.1	Scaffold561	purple	0.217915	0.496262	0.0557198	0.863443	-0.0539651	0.86771	-0.347454	0.268459	0.338332	0.28207	-0.301435	0.341022	0.243137	0.446379
XLOC_001705	GATAD2A	Scaffold562	turquoise	-0.189463	0.555351	-0.392777	0.206589	-0.62153	0.0309707	0.52428	0.0801525	-0.408786	0.187033	0.46268	0.129873	0.1223	0.70495
XLOC_001706	CUFF.1602.1,CUFF.1602.2,CUFF.1602.3,CUFF.1602.4	Scaffold562	grey	-0.383304	0.218726	0.178224	0.579455	-0.278202	0.381271	0.22555	0.480903	-0.191168	0.551731	0.113912	0.724464	0.00890013	0.9781
XLOC_001707	LOC107199303	Scaffold563	brown	-0.0679299	0.833853	0.00620049	0.984742	0.350449	0.264074	-0.104905	0.745587	-0.0164882	0.959438	-0.0148444	0.96348	-0.0890641	0.783121
XLOC_001708	CUFF.1603.1	Scaffold563	cyan	0.295643	0.350833	-0.290971	0.358857	0.186829	0.560963	0.187727	0.559046	-0.143335	0.656747	-0.21387	0.504486	-0.37829	0.22532
XLOC_001709	LOC107199304	Scaffold564	turquoise	-0.562823	0.0567554	-0.074314	0.818458	-0.591721	0.0426883	0.979899	2.49875e-08	-0.930635	1.12483e-05	0.47037	0.122784	-0.291594	0.357781
XLOC_001710	CUFF.1605.1	Scaffold565	grey	-0.145751	0.651284	-0.362968	0.246199	0.0472226	0.884133	0.143959	0.655335	-0.137411	0.67021	0.296803	0.348857	-0.0591097	0.85521
XLOC_001712	CUFF.1606.1	Scaffold565	green	-0.60028	0.0390473	-0.553732	0.0617778	-0.782536	0.00262385	0.616571	0.0327368	-0.506977	0.0925223	0.877552	0.000175895	0.340112	0.279383
XLOC_001714	LOC107199309	Scaffold566	turquoise	-0.610035	0.0351736	0.0444473	0.890906	-0.568793	0.0536164	0.924275	1.72514e-05	-0.905244	5.12204e-05	0.491553	0.104581	-0.224734	0.482535
XLOC_001715	LOC107199307	Scaffold566	turquoise	-0.263935	0.407143	-0.0446992	0.890291	-0.422212	0.17155	0.763282	0.00387182	-0.731913	0.00680861	0.203519	0.525802	-0.304851	0.335304
XLOC_001716	MRPS12	Scaffold566	turquoise	-0.463516	0.12909	-0.219929	0.492189	-0.623002	0.0304602	0.939258	5.87781e-06	-0.85666	0.000372739	0.432362	0.160398	-0.229516	0.473013
XLOC_001717	LOC107199310	Scaffold567	turquoise	-0.323717	0.304678	-0.107832	0.738704	-0.380387	0.222547	0.905592	5.03158e-05	-0.859888	0.000334521	0.248428	0.43623	-0.463089	0.129489
XLOC_001718	CUFF.1613.1	Scaffold568	turquoise	-0.537439	0.071536	-0.00826375	0.979665	-0.445887	0.146269	0.907891	4.46579e-05	-0.910421	3.90225e-05	0.393313	0.205914	-0.337316	0.283609
XLOC_001719	CUFF.1615.1	Scaffold568	brown	0.380278	0.222691	0.555999	0.0604977	0.73069	0.00694955	-0.323742	0.304639	0.251535	0.430322	-0.81901	0.00111896	-0.606738	0.0364507
XLOC_001720	LOC107199311	Scaffold568	brown	0.343436	0.274406	0.457184	0.1351	0.601283	0.0386356	-0.398858	0.19902	0.324361	0.303661	-0.649028	0.0223969	-0.313373	0.321271
XLOC_001721	CUFF.1612.1	Scaffold568	grey	-0.295536	0.351016	0.251294	0.43078	0.0260638	0.935917	0.156183	0.627873	-0.18354	0.568001	-0.0450348	0.889471	-0.195687	0.542183
XLOC_001722	CUFF.1614.1	Scaffold568	turquoise	-0.402227	0.194901	-0.658419	0.0199114	-0.427458	0.165727	0.466054	0.126731	-0.411582	0.183739	0.499539	0.098214	0.200635	0.531808
XLOC_001723	LOC107199312	Scaffold569	turquoise	-0.162371	0.614133	0.0898281	0.7813	-0.199994	0.533147	0.645304	0.0234424	-0.607566	0.036127	0.0436233	0.892918	-0.447025	0.145117
XLOC_001724	LOC107199313	Scaffold569	turquoise	0.0504822	0.876188	-0.780739	0.00272513	-0.348363	0.267123	0.30038	0.342798	-0.178631	0.578575	0.192898	0.548067	0.134133	0.677699
XLOC_001726	LOC107199312	Scaffold569	blue	0.567535	0.0542675	-0.113455	0.72553	0.49503	0.101776	-0.665794	0.0181056	0.707863	0.0100038	-0.367076	0.240492	0.0913552	0.777664
XLOC_001727	LOC107199315	Scaffold570	turquoise	-0.811973	0.0013371	-0.0266794	0.934406	-0.49577	0.101186	0.767469	0.00356855	-0.800198	0.00177367	0.536769	0.0719588	-0.150465	0.640667
XLOC_001728	PPOX	Scaffold570	turquoise	0.0469168	0.884879	-0.183831	0.567377	-0.427676	0.165488	0.49169	0.10447	-0.392534	0.206895	0.352861	0.260573	-0.0316921	0.922112
XLOC_001729	CUFF.1621.1	Scaffold571	grey	0.109444	0.734921	-0.0980352	0.761807	-0.323096	0.30566	0.143903	0.655462	-0.0270593	0.933474	-0.172144	0.592662	0.0620518	0.848076
XLOC_001730	CUFF.1622.1	Scaffold571	turquoise	-0.507764	0.0919337	-0.141293	0.661378	-0.210523	0.511336	0.619278	0.0317642	-0.639331	0.0251928	0.16912	0.599274	-0.283173	0.37246
XLOC_001731	LOC107199317	Scaffold572	pink	0.32682	0.299796	0.576241	0.0498735	0.67535	0.0159479	-0.369819	0.236727	0.229777	0.472496	-0.424808	0.168653	-0.333219	0.289868
XLOC_001732	CUFF.1623.1	Scaffold572	turquoise	0.006591	0.983781	0.0748529	0.817161	-0.0190214	0.953212	0.362804	0.246428	-0.42851	0.164574	-0.100903	0.755024	-0.366208	0.241692
XLOC_001733	LOC107199318	Scaffold573	turquoise	-0.441356	0.150909	-0.069458	0.830163	-0.557689	0.0595554	0.92226	1.9604e-05	-0.850808	0.000450629	0.334481	0.287931	-0.329795	0.295156
XLOC_001734	CUFF.1628.1,CUFF.1629.1	Scaffold573	turquoise	-0.756688	0.00438869	-0.33446	0.287963	-0.766981	0.00360293	0.855418	0.000388329	-0.811497	0.00135297	0.682057	0.0145509	0.0630525	0.845651
XLOC_001735	CUFF.1624.1	Scaffold573	turquoise	-0.494877	0.101898	0.488884	0.106768	-0.067938	0.833834	0.518356	0.0842525	-0.618795	0.0319363	0.0834513	0.796527	-0.401544	0.195731
XLOC_001736	CUFF.1625.1	Scaffold573	turquoise	-0.535848	0.0725426	0.421424	0.172435	-0.2337	0.464755	0.694456	0.0122088	-0.783377	0.00257741	0.165525	0.607173	-0.378685	0.224796
XLOC_001737	CUFF.1626.1	Scaffold573	turquoise	-0.562339	0.0570151	0.0654146	0.839934	-0.575439	0.0502676	0.559828	0.0583774	-0.52315	0.0809236	0.42462	0.168862	0.0640759	0.843173
XLOC_001738	CUFF.1627.1	Scaffold573	turquoise	-0.548581	0.0647565	0.029223	0.928166	-0.528586	0.0772588	0.966259	3.25452e-07	-0.948407	2.63921e-06	0.370669	0.235566	-0.351294	0.262844
XLOC_001739	LOC107199319	Scaffold574	green	-0.701686	0.0109791	-0.312672	0.322412	-0.512428	0.0884958	0.40621	0.190099	-0.380348	0.222598	0.761287	0.00402303	0.312204	0.323177
XLOC_001740	CUFF.1630.1	Scaffold576	turquoise	-0.312096	0.323353	-0.343537	0.274256	-0.566813	0.054644	0.876592	0.000182593	-0.798244	0.00185555	0.404677	0.191938	-0.187138	0.560303
XLOC_001741	CUFF.1632.1	Scaffold578	turquoise	-0.117263	0.716648	0.0609789	0.850676	-0.227554	0.476908	0.727606	0.00731475	-0.694331	0.0122309	0.0849979	0.792827	-0.436868	0.155598
XLOC_001742	STIP1	Scaffold578	turquoise	-0.24322	0.446218	0.0894324	0.782243	-0.177068	0.581957	0.867024	0.000260831	-0.860877	0.000323439	0.0467651	0.885249	-0.663692	0.0186075
XLOC_001743	LOC107199321	Scaffold578	turquoise	-0.248812	0.435497	-0.00465404	0.988547	-0.318511	0.312969	0.872127	0.000216404	-0.830643	0.000819544	0.172661	0.591534	-0.524968	0.0796849
XLOC_001744	LOC107199323	Scaffold579	grey	-0.20781	0.516918	0.0380328	0.906584	-0.00977504	0.975947	0.0552933	0.86448	-0.0922427	0.775552	0.08334	0.796793	0.0237667	0.941556
XLOC_001745	LOC107199324	Scaffold579	cyan	0.316943	0.315489	-0.0129593	0.968115	0.247958	0.437126	0.296964	0.348583	-0.265943	0.40345	-0.423531	0.170074	-0.580564	0.0477875
XLOC_001746	CUFF.1633.1	Scaffold579	blue	0.77098	0.00332841	0.0441643	0.891597	0.483009	0.111691	-0.879818	0.000160848	0.910075	3.97578e-05	-0.508849	0.0911257	0.226808	0.478394
XLOC_001747	CUFF.1634.1,CUFF.1634.2,CUFF.1634.3,CUFF.1634.4	Scaffold580	yellow	-0.22119	0.489647	-0.433765	0.158893	-0.127628	0.692638	-0.242321	0.447953	0.226135	0.479735	0.423795	0.16978	0.49852	0.0990112
XLOC_001748	LOC107199325	Scaffold580	green	-0.496523	0.100587	-0.251885	0.429661	-0.298981	0.345161	0.210085	0.512235	-0.233276	0.465588	0.652778	0.0213789	0.345409	0.271476
XLOC_001749	LOC107199326	Scaffold581	turquoise	-0.289748	0.360972	-0.0152837	0.962399	-0.349646	0.265246	0.896195	7.956e-05	-0.848316	0.000487383	0.231143	0.469793	-0.501035	0.0970509
XLOC_001750	ISOC2	Scaffold581	turquoise	-0.350585	0.263876	0.301812	0.340388	-0.115018	0.721881	0.849193	0.00047419	-0.886298	0.000123302	-0.033626	0.917373	-0.724235	0.00773016
XLOC_001751	CUFF.1638.1	Scaffold581	black	-0.415717	0.178935	0.465399	0.127336	-0.266876	0.40174	0.6524	0.02148	-0.690777	0.0128722	-0.0225332	0.944585	-0.454343	0.137855
XLOC_001752	RUVBL2	Scaffold582	turquoise	-0.571093	0.0524406	0.292084	0.356937	-0.361276	0.248571	0.886387	0.000122835	-0.895951	8.04652e-05	0.240419	0.451633	-0.507159	0.0923864
XLOC_001753	CUFF.1640.2,RUVBL2	Scaffold582	turquoise	-0.625369	0.0296514	-0.296911	0.348672	-0.77769	0.00290381	0.672661	0.0165348	-0.609086	0.0355377	0.70912	0.00981342	0.306283	0.332923
XLOC_001754	LOC107199329	Scaffold583	turquoise	-0.178345	0.579193	0.0102921	0.974675	-0.17931	0.577107	0.602682	0.0380666	-0.603812	0.0376113	0.324006	0.304222	-0.356494	0.255351
XLOC_001755	LOC109022434	Scaffold583	pink	-0.335113	0.286964	0.348822	0.266451	0.0953175	0.768248	-0.0478894	0.882507	-0.0414796	0.898155	0.0326606	0.919739	0.0225956	0.944431
XLOC_001756	LOC107199329	Scaffold583	grey	0.0618946	0.848457	-0.51762	0.0847713	-0.219266	0.493527	0.101057	0.754659	-0.00265069	0.993477	0.287064	0.36564	0.204636	0.523483
XLOC_001757	CUFF.1641.1	Scaffold583	red	0.126162	0.69602	0.628871	0.0284836	0.551311	0.0631659	0.129544	0.688226	-0.293768	0.354041	-0.501084	0.0970126	-0.683952	0.0141732
XLOC_001759	LOC107199333	Scaffold585	turquoise	-0.359169	0.251546	0.167814	0.602139	-0.244193	0.444344	0.620525	0.031323	-0.69012	0.0129935	0.293587	0.354352	-0.241089	0.450336
XLOC_001760	LOC107199332	Scaffold585	turquoise	-0.478418	0.11564	0.0708739	0.826747	-0.498164	0.0992914	0.584312	0.0460288	-0.571699	0.0521335	0.366101	0.241839	-0.0189363	0.953421
XLOC_001761	LOC107199332	Scaffold585	turquoise	-0.0920385	0.776038	-0.296256	0.349789	-0.556461	0.0602393	0.57742	0.0492982	-0.489956	0.105886	0.216688	0.498749	0.00569392	0.985988
XLOC_001762	CUFF.1644.1	Scaffold585	turquoise	-0.309087	0.328288	-0.0209772	0.948407	-0.382276	0.220068	0.858591	0.000349486	-0.815815	0.00121432	0.129565	0.688179	-0.43211	0.160669
XLOC_001763	LOC107199334	Scaffold587	black	-0.0314427	0.922723	0.366461	0.241342	-0.133752	0.67857	0.436631	0.155848	-0.455362	0.136863	-0.234201	0.463771	-0.439673	0.152657
XLOC_001764	LOC107199335	Scaffold588	turquoise	-0.132518	0.681399	-0.0576858	0.858667	-0.283782	0.37139	0.721176	0.00812212	-0.671119	0.0168786	0.203962	0.524882	-0.335749	0.285994
XLOC_001765	CUFF.1648.1	Scaffold589	red	0.228959	0.474116	0.360145	0.250165	0.216747	0.498629	0.345794	0.270906	-0.37232	0.233324	-0.42613	0.167189	-0.645494	0.0233884
XLOC_001766	CUFF.1649.1,CUFF.1649.2,CUFF.1649.3,CUFF.1649.4	Scaffold589	blue	0.486558	0.1087	-0.173372	0.589986	-0.180348	0.574867	-0.328899	0.29655	0.46783	0.125097	0.102263	0.751814	0.432198	0.160574
XLOC_001767	CUFF.1650.1	Scaffold589	turquoise	-0.176844	0.582441	-0.387354	0.213486	-0.751016	0.00487358	0.590374	0.0432823	-0.454797	0.137413	0.583845	0.0462456	0.201836	0.529303
XLOC_001768	LOC107199336	Scaffold590	turquoise	-0.377678	0.226132	-0.0626413	0.846647	-0.331296	0.292832	0.825546	0.000941919	-0.80569	0.00155829	0.0666786	0.836877	-0.464819	0.127875
XLOC_001769	LOC107199338	Scaffold591	turquoise	-0.704093	0.0105911	0.141398	0.66114	-0.296224	0.349842	0.416111	0.178482	-0.481778	0.112741	0.322084	0.307265	-0.00212245	0.994777
XLOC_001770	LOC107199337	Scaffold591	grey	-0.409996	0.185603	-0.262285	0.410192	-0.175606	0.585127	0.217203	0.497704	-0.239282	0.453841	0.30836	0.329486	0.0684867	0.832508
XLOC_001771	CUFF.1654.1	Scaffold591	turquoise	-0.180927	0.57362	-0.170698	0.595822	-0.242317	0.44796	0.711593	0.00944693	-0.661175	0.0192217	0.262622	0.409568	-0.402108	0.195044
XLOC_001772	LOC107199339,LOC107199342	Scaffold592	turquoise	-0.588035	0.0443281	0.0520198	0.872443	-0.336339	0.285095	0.897503	7.48396e-05	-0.944535	3.76492e-06	0.310125	0.326581	-0.400177	0.1974
XLOC_001773	LOC107199341	Scaffold592	turquoise	-0.503276	0.0953263	-0.45762	0.134681	-0.583298	0.0465001	0.72259	0.00793913	-0.675621	0.0158897	0.42514	0.168284	-0.0124551	0.969355
XLOC_001774	LOC107199340	Scaffold592	grey	-0.248183	0.436696	-0.0587315	0.856128	-0.0217374	0.946539	-0.0743657	0.818334	0.0224634	0.944756	0.244483	0.443785	0.148441	0.645219
XLOC_001775	CUFF.1655.1	Scaffold592	turquoise	-0.713479	0.00917428	-0.29433	0.353078	-0.571499	0.0522345	0.558738	0.0589756	-0.52735	0.0780819	0.48925	0.106467	0.133759	0.678554
XLOC_001776	SYVN1	Scaffold593	turquoise	-0.632775	0.0272211	0.0495438	0.878474	-0.633573	0.0269681	0.741105	0.00581679	-0.719616	0.00832776	0.361115	0.248798	-0.08388	0.795501
XLOC_001777	LOC107199344	Scaffold594	magenta	-0.706375	0.0102326	-0.0110973	0.972695	-0.583932	0.046205	0.373377	0.231894	-0.351032	0.263225	0.406654	0.189568	0.302612	0.339046
XLOC_001778	LOC107199345	Scaffold595	turquoise	-0.642455	0.0242661	0.19024	0.5537	-0.310825	0.325433	0.73658	0.00629035	-0.758772	0.00422004	0.336185	0.28533	-0.348025	0.267619
XLOC_001779	LOC107199348	Scaffold596	turquoise	-0.408727	0.187103	0.0170829	0.957976	-0.389225	0.21109	0.761068	0.00403992	-0.749532	0.00500692	0.19136	0.551323	-0.354575	0.258101
XLOC_001780	LOC107199349	Scaffold596	turquoise	0.216262	0.499615	0.121492	0.706823	0.167775	0.602224	0.364141	0.244561	-0.336765	0.284447	-0.434248	0.158377	-0.621455	0.0309971
XLOC_001781	CUFF.1665.1	Scaffold596	turquoise	-0.284894	0.369435	-0.171519	0.594027	-0.36259	0.246728	0.815071	0.00123739	-0.786087	0.0024321	0.245424	0.441978	-0.365044	0.243305
XLOC_001782	HSD17B10	Scaffold596	turquoise	-0.453261	0.138914	-0.126563	0.695092	-0.607809	0.0360323	0.924433	1.7077e-05	-0.840664	0.000614986	0.352626	0.260913	-0.280493	0.377198
XLOC_001783	CUFF.1663.1	Scaffold596	grey	0.478539	0.115535	0.127845	0.692138	0.115095	0.721703	0.261534	0.411582	-0.208975	0.514517	-0.399725	0.197955	-0.571888	0.0520382
XLOC_001784	CD79A,LOC107199350	Scaffold597	turquoise	-0.687554	0.013475	0.118394	0.714017	-0.332613	0.2908	0.64862	0.0225097	-0.675292	0.0159604	0.201988	0.528987	-0.256229	0.421474
XLOC_001785	LOC107199351	Scaffold597	turquoise	-0.584738	0.0458319	0.0222278	0.945335	-0.247513	0.437976	0.643381	0.0239961	-0.69063	0.0128993	0.168034	0.601657	-0.273588	0.389544
XLOC_001786	LOC107199353	Scaffold597	turquoise	-0.317176	0.315113	-0.0323678	0.920456	-0.112273	0.728296	0.661886	0.0190468	-0.664261	0.0184706	0.0819307	0.800167	-0.408756	0.187068
XLOC_001787	LOC107199354	Scaffold598	turquoise	-0.504102	0.0946952	0.176141	0.583966	-0.254634	0.42447	0.825371	0.000946371	-0.855272	0.000390189	0.122708	0.704005	-0.555656	0.06069
XLOC_001788	CUFF.1672.1	Scaffold598	grey	0.193288	0.547243	-0.422098	0.171679	0.0393462	0.903371	-0.110635	0.732128	0.183585	0.567906	-0.158255	0.62326	0.0052392	0.987107
XLOC_001789	CUFF.1673.1	Scaffold598	turquoise	-0.411229	0.184152	-0.14764	0.647021	-0.479642	0.114578	0.871053	0.000225219	-0.80834	0.00146181	0.302848	0.33865	-0.32753	0.298685
XLOC_001790	CUFF.1674.1	Scaffold598	turquoise	-0.633075	0.0271259	-0.286848	0.366016	-0.571149	0.0524118	0.642348	0.0242974	-0.612229	0.0343417	0.368008	0.239209	0.0247836	0.939059
XLOC_001791	ARHGAP35	Scaffold599	turquoise	-0.222356	0.487302	0.0229626	0.94353	-0.356493	0.255353	0.842416	0.000583711	-0.791342	0.00216822	0.157111	0.625805	-0.465288	0.12744
XLOC_001793	EIF3K	Scaffold602	turquoise	-0.280554	0.37709	-0.129468	0.688401	-0.43221	0.160562	0.887183	0.00011876	-0.848939	0.000477988	0.266276	0.402839	-0.357554	0.253839
XLOC_001794	CUFF.1675.1	Scaffold602	turquoise	-0.284064	0.370894	0.149113	0.643706	-0.280318	0.377508	0.788435	0.00231132	-0.80606	0.00154453	0.184612	0.565703	-0.464517	0.128156
XLOC_001795	CUFF.1676.1	Scaffold602	grey	-0.310071	0.32667	-0.361434	0.24835	-0.0728321	0.822026	0.0311185	0.923518	-0.0533138	0.869294	0.114036	0.724174	0.134648	0.67652
XLOC_001796	CUFF.1677.1	Scaffold603	turquoise	-0.665343	0.0182124	0.424506	0.168988	-0.418006	0.176311	0.592203	0.042477	-0.610065	0.0351621	0.37974	0.2234	-0.101297	0.754094
XLOC_001797	CUFF.1678.1	Scaffold604	brown	0.233156	0.465824	0.484993	0.110012	0.469464	0.123605	-0.0474406	0.883601	-0.0837411	0.795833	-0.466584	0.126242	-0.494906	0.101875
XLOC_001798	LOC107199359	Scaffold606	turquoise	-0.118597	0.713546	-0.329942	0.294929	-0.357086	0.254506	0.42697	0.166263	-0.328058	0.29786	0.0605219	0.851784	-0.00991099	0.975613
XLOC_001799	CUFF.1679.1	Scaffold606	turquoise	-0.199887	0.533371	0.297986	0.346847	-0.277839	0.381918	0.347229	0.268789	-0.362023	0.247522	0.230786	0.4705	-0.0492138	0.879278
XLOC_001800	CUFF.1680.1	Scaffold607	turquoise	-0.822	0.00103506	-0.114459	0.723185	-0.625225	0.0297	0.738038	0.00613469	-0.714647	0.00900844	0.512776	0.0882422	0.0206432	0.949227
XLOC_001801	CUFF.1681.1	Scaffold608	turquoise	-0.263193	0.408513	0.470233	0.122907	-0.0452791	0.888875	0.667696	0.0176601	-0.684908	0.0139854	-0.119733	0.710905	-0.677338	0.015524
XLOC_001802	CUFF.1682.1	Scaffold608	grey	-0.14146	0.660999	-0.225662	0.48068	-0.112033	0.728856	0.172222	0.592492	-0.143675	0.655978	0.217224	0.497662	0.053258	0.86943
XLOC_001803	LOC107199360	Scaffold611	turquoise	-0.271529	0.393265	-0.112072	0.728766	-0.0877536	0.786246	0.29768	0.347366	-0.337706	0.283018	0.0730013	0.821619	-0.180668	0.574177
XLOC_001804	CUFF.1683.1	Scaffold611	turquoise	-0.526575	0.0786011	0.090135	0.780569	-0.463003	0.12957	0.441383	0.150882	-0.397407	0.20081	0.356713	0.255039	0.0950048	0.76899
XLOC_001805	LOC107199361	Scaffold612	turquoise	-0.436338	0.156158	0.198428	0.536426	-0.136089	0.673227	0.675474	0.0159213	-0.741042	0.00582315	-0.00436161	0.989267	-0.448914	0.14322
XLOC_001806	LOC107199361	Scaffold612	pink	-0.131371	0.68403	0.225024	0.481955	0.383441	0.218547	-0.187895	0.558689	0.0814118	0.801411	-0.168427	0.600795	-0.202094	0.528767
XLOC_001807	CUFF.1686.1	Scaffold612	grey	0.144259	0.654655	-0.447595	0.144543	-0.179881	0.575875	0.0962422	0.766055	-0.0706244	0.827349	0.130618	0.685758	0.152286	0.636582
XLOC_001808	PSMB4	Scaffold613	turquoise	-0.331186	0.293002	-0.0729184	0.821819	-0.438062	0.154342	0.905064	5.16905e-05	-0.855851	0.00038283	0.379741	0.223399	-0.378018	0.22568
XLOC_001809	CUFF.1688.1	Scaffold613	turquoise	-0.554517	0.0613323	0.02394	0.94113	-0.428786	0.164273	0.853285	0.000416255	-0.841096	0.00060715	0.405139	0.191383	-0.304335	0.336165
XLOC_001810	LOC107199364	Scaffold614	cyan	-0.013775	0.966109	0.181231	0.572964	0.271799	0.392776	0.414459	0.180389	-0.451193	0.140952	-0.235588	0.461049	-0.632189	0.027408
XLOC_001811	LOC107199365	Scaffold615	greenyellow	-0.335025	0.2871	0.0479897	0.882262	-0.515601	0.0862064	0.328054	0.297867	-0.263755	0.407476	0.136268	0.672819	0.121557	0.706672
XLOC_001812	LOC109022435	Scaffold615	green	-0.438341	0.154049	-0.0280068	0.931149	-0.641911	0.0244256	0.228174	0.475675	-0.151158	0.639112	0.546699	0.065869	0.448674	0.14346
XLOC_001813	CUFF.1692.1,CUFF.1692.2	Scaffold616	turquoise	-0.326109	0.300911	0.0220392	0.945798	-0.0849437	0.792957	0.513977	0.0873729	-0.568438	0.0537995	0.0806359	0.80327	-0.363295	0.245742
XLOC_001814	CUFF.1691.1	Scaffold616	turquoise	-0.606071	0.0367131	-0.0551772	0.864762	-0.457805	0.134503	0.956151	1.18589e-06	-0.949471	2.38239e-06	0.417723	0.176634	-0.371526	0.234401
XLOC_001816	LOC109022436	Scaffold617	turquoise	-0.54152	0.0689988	-0.236426	0.459411	-0.62	0.0315082	0.855187	0.000391275	-0.799202	0.00181507	0.583491	0.04641	-0.128758	0.690036
XLOC_001817	LOC107199366	Scaffold617	turquoise	-0.683967	0.0141701	-0.183849	0.567339	-0.572506	0.051727	0.934055	8.7868e-06	-0.922044	1.9871e-05	0.533603	0.0739788	-0.169883	0.597604
XLOC_001818	CUFF.1697.1	Scaffold617	turquoise	-0.436414	0.156077	-0.409705	0.185946	-0.40472	0.191886	0.53255	0.0746588	-0.488666	0.106949	0.307099	0.33157	0.0298376	0.926659
XLOC_001819	CUFF.1695.1	Scaffold617	turquoise	-0.826892	0.000908337	-0.244315	0.444109	-0.739082	0.00602505	0.746538	0.00528422	-0.719568	0.00833406	0.722496	0.00795117	0.182229	0.570817
XLOC_001820	CUFF.1696.1	Scaffold617	turquoise	-0.311415	0.324467	-0.26177	0.411145	-0.329333	0.295875	0.649005	0.0224033	-0.620377	0.0313751	0.502863	0.0956421	-0.108508	0.737117
XLOC_001821	LOC107199367	Scaffold618	grey	-0.00656104	0.983855	-0.0319934	0.921374	-0.242764	0.447097	0.0650639	0.840782	-0.0270491	0.933499	0.0700079	0.828836	0.226982	0.478047
XLOC_001822	CUFF.1698.1	Scaffold619	grey	0.236376	0.459508	-0.0982495	0.761299	0.00771946	0.981004	-0.116266	0.718972	0.151062	0.639328	0.00790233	0.980554	0.0899172	0.781088
XLOC_001823	CUFF.1699.1	Scaffold619	blue	0.163958	0.610627	0.436182	0.156323	0.451143	0.141001	-0.467729	0.125189	0.373648	0.231529	-0.27941	0.379121	-0.088208	0.785162
XLOC_001824	CUFF.1700.1	Scaffold619	salmon	-0.00324467	0.992015	0.293367	0.354731	-0.0842307	0.794662	0.260033	0.414368	-0.294653	0.352526	-0.0823297	0.799212	-0.265273	0.40468
XLOC_001827	LOC107199368	Scaffold620	green	-0.729865	0.00704586	-0.315335	0.318086	-0.675452	0.015926	0.271028	0.394172	-0.255113	0.423569	0.873232	0.000207614	0.644679	0.0236214
XLOC_001828	CUFF.1701.1	Scaffold621	green	-0.589127	0.0438377	-0.0325011	0.920129	-0.228119	0.475785	0.139069	0.666434	-0.179725	0.576211	0.353148	0.260157	0.188919	0.556508
XLOC_001829	CUFF.1702.1	Scaffold622	turquoise	-0.301594	0.340755	-0.141244	0.661488	-0.230671	0.470727	0.337803	0.282871	-0.293706	0.354149	0.162373	0.614129	-0.0667369	0.836736
XLOC_001831	LOC107199370	Scaffold624	red	0.319689	0.311081	0.0697625	0.829428	0.212942	0.506381	0.177141	0.581799	-0.140253	0.66374	-0.25256	0.428383	-0.383291	0.218742
XLOC_001832	CUFF.1703.1,CUFF.1703.2	Scaffold625	turquoise	-0.4416	0.150657	-0.0724311	0.822993	-0.469557	0.123521	0.931053	1.0921e-05	-0.879947	0.00016002	0.337078	0.283971	-0.403424	0.193449
XLOC_001833	NAA40	Scaffold625	turquoise	-0.481119	0.113305	0.22727	0.477473	0.00414891	0.98979	0.480777	0.1136	-0.604464	0.0373503	-0.0205343	0.949495	-0.370033	0.236434
XLOC_001834	CUFF.1705.1	Scaffold626	brown	0.472938	0.120474	0.222117	0.487782	0.574419	0.0507715	-0.417609	0.176764	0.351753	0.262177	-0.408058	0.187896	-0.201849	0.529277
XLOC_001835	CUFF.1706.1	Scaffold626	yellow	-0.158936	0.621746	-0.0226281	0.944352	-0.192912	0.548038	-0.323181	0.305526	0.29395	0.35373	0.382198	0.22017	0.59792	0.0400285
XLOC_001836	LOC107199373	Scaffold628	red	-0.287598	0.364709	0.101827	0.752844	0.0189272	0.953444	0.653065	0.0213023	-0.691913	0.0126646	-0.194761	0.544134	-0.661263	0.0192
XLOC_001837	CUFF.1708.1	Scaffold628	turquoise	-0.558486	0.0591147	-0.309535	0.32755	-0.434188	0.158441	0.640451	0.0248577	-0.626032	0.0294276	0.423487	0.170123	-0.0588379	0.85587
XLOC_001838	LOC107199374	Scaffold629	greenyellow	-0.165882	0.606385	-0.111973	0.728997	-0.408866	0.186938	0.0381543	0.906287	0.00950062	0.976622	0.12923	0.688949	0.346874	0.269312
XLOC_001839	SIRT2	Scaffold630	turquoise	-0.276166	0.384911	-0.257116	0.419812	-0.572012	0.0519754	0.824781	0.000961442	-0.727665	0.0073076	0.342709	0.27549	-0.209109	0.514241
XLOC_001840	CUFF.1710.1	Scaffold630	brown	0.195484	0.54261	0.222796	0.486419	0.591694	0.0427002	-0.397297	0.200947	0.339145	0.280841	-0.383464	0.218517	-0.313569	0.320952
XLOC_001841	SARS2	Scaffold630	turquoise	-0.485553	0.109541	-0.0702943	0.828145	-0.565812	0.0551683	0.967203	2.82818e-07	-0.915387	2.95921e-05	0.403159	0.19377	-0.32678	0.299858
XLOC_001843	CUFF.1712.1	Scaffold631	turquoise	-0.0443886	0.891049	0.0719208	0.824222	0.0808019	0.802873	0.504956	0.0940462	-0.536973	0.0718299	0.151552	0.638227	-0.5195	0.0834499
XLOC_001844	CUFF.1713.1	Scaffold631	turquoise	-0.103824	0.748133	-0.0854657	0.791709	-0.122452	0.704597	0.483792	0.111026	-0.475472	0.118222	-0.100815	0.755231	-0.364928	0.243467
XLOC_001846	CUFF.1714.1	Scaffold632	turquoise	-0.0915095	0.777296	-0.325769	0.301445	-0.49458	0.102136	0.580541	0.0477981	-0.507272	0.0923012	0.510152	0.090162	0.0217898	0.946411
XLOC_001847	CUFF.1715.1	Scaffold632	turquoise	-0.43048	0.162429	-0.0305192	0.924987	-0.539773	0.0700771	0.467154	0.125717	-0.407849	0.188144	0.157665	0.624573	0.0521072	0.872231
XLOC_001848	SELENBP1	Scaffold633	turquoise	-0.345003	0.272078	0.0778608	0.80993	-0.314147	0.320013	0.864133	0.000288973	-0.850982	0.000448148	0.162546	0.613745	-0.475086	0.118563
XLOC_001849	SELENBP1	Scaffold633	grey	0.279427	0.379089	-0.425238	0.168176	0.0282472	0.930559	-0.184701	0.565514	0.24928	0.434606	0.251378	0.430621	0.280238	0.377649
XLOC_001850	CUFF.1719.1,CUFF.1719.2	Scaffold635	blue	0.394788	0.204067	-0.0588184	0.855917	0.360769	0.249285	-0.338281	0.282147	0.357301	0.2542	-0.211485	0.509364	-0.0338675	0.916781
XLOC_001851	LOC107199382	Scaffold635	brown	0.458008	0.134309	0.115501	0.720755	0.361441	0.24834	-0.0682907	0.832982	0.0749272	0.816982	-0.279058	0.379747	-0.289166	0.361982
XLOC_001852	CUFF.1718.1	Scaffold635	grey	-0.396323	0.202154	0.144395	0.654348	-0.19796	0.537407	0.270595	0.394958	-0.264667	0.405796	0.274578	0.387761	0.0494078	0.878806
XLOC_001854	CUFF.1721.1,CUFF.1721.2,CUFF.1721.3	Scaffold636	turquoise	-0.109278	0.735309	0.303136	0.338168	-0.13988	0.664588	0.602168	0.038275	-0.595356	0.041114	-0.0516218	0.873412	-0.444565	0.147614
XLOC_001855	LOC107199383	Scaffold636	grey	-0.221853	0.488312	-0.089416	0.782282	-0.346124	0.270419	0.266775	0.401925	-0.22077	0.490492	0.312884	0.322068	0.0797255	0.805454
XLOC_001856	CUFF.1724.1	Scaffold637	turquoise	-0.412583	0.182569	-0.255757	0.42236	-0.557235	0.0598073	0.664136	0.0185006	-0.60809	0.0359231	0.395636	0.203009	0.0332059	0.918402
XLOC_001857	LOC107199385,NAT8	Scaffold638	turquoise	-0.491818	0.104365	-0.0586931	0.856221	-0.497443	0.0998592	0.911001	3.78138e-05	-0.884493	0.000132982	0.34984	0.264962	-0.336062	0.285517
XLOC_001858	NAT8	Scaffold638	green	-0.15944	0.620628	-0.346271	0.270202	0.060183	0.852606	-0.0208571	0.948702	-0.0153786	0.962166	0.265965	0.403409	0.140743	0.662626
XLOC_001859	LOC107199386	Scaffold639	turquoise	0.170174	0.596968	-0.418426	0.175831	-0.20276	0.52738	0.490151	0.105726	-0.413459	0.181549	0.0443963	0.89103	-0.300952	0.341834
XLOC_001860	CUFF.1728.1,CUFF.1728.2,CUFF.1728.3	Scaffold639	turquoise	-0.282935	0.37288	0.190393	0.553374	-0.205988	0.520682	0.765521	0.00370734	-0.74294	0.00563259	-0.0458789	0.887411	-0.617116	0.0325395
XLOC_001861	MEN1,SF1	Scaffold640	turquoise	-0.650722	0.0219327	0.0943489	0.770547	-0.499345	0.0983652	0.976952	4.92746e-08	-0.979517	2.74401e-08	0.354755	0.257843	-0.380259	0.222715
XLOC_001862	CUFF.1734.1	Scaffold641	blue	0.0121285	0.970158	-0.624082	0.030089	-0.184417	0.566121	-0.231178	0.469724	0.337436	0.283428	0.194891	0.54386	0.385634	0.215701
XLOC_001864	CUFF.1733.1	Scaffold641	turquoise	-0.86237	0.000307259	0.0792187	0.80667	-0.704085	0.0105923	0.789683	0.00224906	-0.778073	0.00288092	0.572874	0.0515421	0.00764736	0.981182
XLOC_001865	CUFF.1735.1,CUFF.1735.10,CUFF.1735.11,CUFF.1735.12,CUFF.1735.2,CUFF.1735.3,CUFF.1735.4,CUFF.1735.5,CUFF.1735.6,CUFF.1735.7,CUFF.1735.8,CUFF.1735.9	Scaffold641	turquoise	-0.515518	0.0862658	0.475572	0.118134	-0.110829	0.731674	0.34835	0.267142	-0.417269	0.177153	-0.0418329	0.897292	-0.279977	0.378113
XLOC_001866	CUFF.1738.1,LOC109022440	Scaffold642	turquoise	-0.294476	0.352829	-0.299907	0.343596	-0.422678	0.171028	0.890696	0.000102004	-0.832007	0.000788978	0.356026	0.256021	-0.356136	0.255863
XLOC_001868	LOC107199390	Scaffold644	brown	0.0337727	0.917014	0.327607	0.298564	0.419896	0.174161	-0.14233	0.659025	0.0890705	0.783105	-0.450002	0.142134	-0.33501	0.287122
XLOC_001869	LOC107199391	Scaffold646	cyan	0.27017	0.39573	0.00294865	0.992744	0.176543	0.583095	0.114425	0.723266	-0.123433	0.702326	-0.343576	0.274198	-0.317595	0.31444
XLOC_001870	CUFF.1740.6,LOC107199391	Scaffold646	blue	0.656011	0.0205284	0.104469	0.746612	0.333298	0.289745	-0.531281	0.0754849	0.569777	0.053111	-0.241297	0.449932	0.0679899	0.833708
XLOC_001871	CUFF.1739.1	Scaffold646	red	0.183824	0.567394	0.296227	0.349838	0.154201	0.632296	0.510434	0.0899547	-0.540249	0.0697823	-0.403334	0.193559	-0.759491	0.00416295
XLOC_001872	CUFF.1743.1	Scaffold646	turquoise	-0.173363	0.590005	-0.214988	0.502206	-0.369841	0.236697	0.827244	0.000899701	-0.761994	0.00396899	0.130762	0.685426	-0.431303	0.161539
XLOC_001873	CUFF.1746.1,CUFF.1746.2	Scaffold647	grey	0.440799	0.151486	-0.424257	0.169265	-0.181957	0.571403	0.0743377	0.818401	0.0974398	0.763217	-0.0769883	0.812026	0.0303055	0.925511
XLOC_001874	LOC107199392	Scaffold647	turquoise	-0.710561	0.00959852	-0.176381	0.583445	-0.73167	0.00683639	0.89088	0.000101182	-0.849574	0.000468548	0.615802	0.0330171	-0.0210537	0.948219
XLOC_001875	CUFF.1745.1,CUFF.1745.2	Scaffold647	turquoise	-0.313154	0.321628	0.0463652	0.886225	-0.343552	0.274234	0.414271	0.180606	-0.429633	0.163349	0.492517	0.103798	-0.00549194	0.986485
XLOC_001876	CUFF.1749.1,CUFF.1749.2	Scaffold649	turquoise	-0.219263	0.493534	-0.145473	0.65191	-0.333336	0.289688	0.825177	0.000951297	-0.779395	0.00280283	0.330344	0.294304	-0.376136	0.228188
XLOC_001877	CUFF.1747.1	Scaffold649	turquoise	-0.497919	0.0994841	0.0568699	0.860649	-0.503211	0.0953757	0.931172	1.08288e-05	-0.91603	2.85174e-05	0.388938	0.211457	-0.335164	0.286887
XLOC_001878	CUFF.1748.1	Scaffold649	turquoise	-0.327287	0.299065	-0.0134436	0.966924	-0.449695	0.14244	0.662845	0.0188125	-0.57214	0.0519111	0.334676	0.287633	-0.192758	0.548363
XLOC_001879	CUFF.1751.1	Scaffold650	turquoise	-0.373848	0.23126	-0.509085	0.0909511	-0.461983	0.130529	0.745153	0.00541627	-0.664996	0.018295	0.437157	0.155293	-0.123736	0.701625
XLOC_001880	PRR15L	Scaffold650	grey	0.718677	0.00845333	-0.0754934	0.81562	0.191287	0.551478	-0.169861	0.597651	0.283826	0.371312	-0.36542	0.242784	-0.194237	0.545239
XLOC_001881	CUFF.1750.1	Scaffold650	turquoise	-0.668242	0.0175337	-0.17573	0.584858	-0.654591	0.0208989	0.838854	0.000648627	-0.793036	0.00208803	0.525508	0.0793198	-0.0204372	0.949733
XLOC_001882	CUFF.1752.1,CUFF.1752.2	Scaffold651	turquoise	-0.357284	0.254224	0.219114	0.493835	-0.181275	0.572871	0.630352	0.0279998	-0.616687	0.0326949	0.00545426	0.986578	-0.414551	0.180282
XLOC_001883	LOC107199395	Scaffold651	turquoise	-0.527495	0.0779853	0.185238	0.564363	-0.513578	0.0876613	0.674195	0.0161981	-0.67955	0.0150621	0.321483	0.30822	-0.140963	0.662128
XLOC_001884	LOC107199394	Scaffold651	turquoise	-0.477126	0.116768	-0.388532	0.211976	-0.46104	0.13142	0.780599	0.00273315	-0.718627	0.00846	0.337165	0.283839	-0.223677	0.484651
XLOC_001885	LOC107199396	Scaffold652	blue	0.389825	0.210326	0.29958	0.344148	0.51611	0.0858433	-0.552043	0.0627436	0.482755	0.111907	-0.332794	0.290521	-0.0358977	0.91181
XLOC_001886	CUFF.1755.1	Scaffold652	turquoise	-0.318567	0.312878	-0.318259	0.313372	-0.263422	0.408089	0.298147	0.346574	-0.342758	0.275417	0.190293	0.553588	0.115446	0.720882
XLOC_001887	LOC107199398	Scaffold655	turquoise	-0.591235	0.0429021	0.222597	0.486817	-0.338079	0.282452	0.871802	0.000219048	-0.935136	8.10463e-06	0.284286	0.370502	-0.406669	0.18955
XLOC_001888	LOC107199397	Scaffold655	turquoise	-0.434501	0.158107	-0.0197938	0.951314	-0.387183	0.213705	0.957496	1.01713e-06	-0.939652	5.69364e-06	0.259619	0.41514	-0.484532	0.1104
XLOC_001889	CUFF.1759.1	Scaffold656	grey	-0.0215849	0.946914	0.100957	0.754896	-0.239453	0.45351	0.168879	0.599802	-0.10425	0.747128	-0.180092	0.575421	-0.123671	0.701774
XLOC_001890	CUFF.1760.1	Scaffold656	blue	0.425476	0.167912	0.00509926	0.987451	0.122297	0.704957	-0.399594	0.198115	0.44946	0.142675	-0.552669	0.0623844	0.0475842	0.883251
XLOC_001891	CUFF.1761.1	Scaffold657	grey	0.0849958	0.792832	0.128263	0.691175	0.16209	0.614753	-0.036274	0.910888	0.0354527	0.912899	-0.293771	0.354037	-0.227064	0.477884
XLOC_001892	LOC107199399	Scaffold658	green	-0.218485	0.495106	-0.788317	0.00231729	-0.543848	0.0675797	0.173005	0.590785	-0.0704018	0.827885	0.674338	0.0161671	0.502085	0.0962397
XLOC_001893	CUFF.1763.1	Scaffold658	magenta	-0.157288	0.625411	0.335927	0.285723	0.0510752	0.874743	0.0166129	0.959132	-0.0635721	0.844393	-0.15237	0.636394	-0.0404117	0.900766
XLOC_001894	LOC107199402,TMEM261	Scaffold659	turquoise	-0.451373	0.140774	-0.175387	0.585604	-0.512205	0.0886578	0.90445	5.33277e-05	-0.852408	0.00042818	0.533658	0.0739432	-0.251427	0.430527
XLOC_001896	UBXN1	Scaffold659	turquoise	-0.493035	0.103379	-0.124877	0.698987	-0.451991	0.140163	0.953487	1.58549e-06	-0.918499	2.46691e-05	0.358073	0.2531	-0.396452	0.201993
XLOC_001897	CUFF.1764.1	Scaffold659	turquoise	-0.109044	0.735858	0.16462	0.609166	-0.139056	0.666462	0.654944	0.0208063	-0.617289	0.0324768	0.0950511	0.76888	-0.551885	0.0628346
XLOC_001899	LOC107199405	Scaffold661	grey	-0.207159	0.518263	0.220529	0.490979	-0.129857	0.687506	0.262779	0.409277	-0.28398	0.371041	-0.0546277	0.866098	-0.145359	0.652168
XLOC_001900	LOC107199406	Scaffold661	red	0.171097	0.594949	0.223999	0.484005	0.427268	0.165935	0.0808686	0.802713	-0.125887	0.696654	-0.203202	0.52646	-0.540364	0.069711
XLOC_001902	LOC107199408	Scaffold662	turquoise	0.323744	0.304636	0.343189	0.274774	0.0309608	0.923905	0.382287	0.220053	-0.367615	0.23975	-0.427472	0.165711	-0.558139	0.0593061
XLOC_001904	CUFF.1771.1,CUFF.1771.2	Scaffold662	turquoise	-0.344537	0.272769	-0.0119128	0.970689	-0.236816	0.458647	0.525192	0.0795334	-0.508087	0.0916923	0.290678	0.359363	-0.261271	0.41207
XLOC_001905	LOC107199407	Scaffold662	turquoise	-0.405075	0.19146	0.511566	0.0891245	0.130002	0.687174	0.512221	0.0886465	-0.630604	0.0279179	0.0403714	0.900864	-0.504974	0.0940324
XLOC_001906	LOC107199409	Scaffold664	turquoise	-0.474354	0.119212	-0.00491877	0.987896	-0.269989	0.39606	0.853683	0.000410925	-0.857094	0.000367416	0.238432	0.455495	-0.494954	0.101837
XLOC_001907	CUFF.1778.1,CUFF.1778.2	Scaffold664	red	-0.163287	0.612108	0.582169	0.0470285	0.393119	0.206159	0.00379797	0.990654	-0.140222	0.663809	-0.461861	0.130644	-0.45237	0.13979
XLOC_001908	CUFF.1776.1	Scaffold664	turquoise	-0.754294	0.00458871	-0.0890444	0.783167	-0.528625	0.0772329	0.81975	0.00109773	-0.841338	0.000602799	0.61246	0.0342548	-0.101496	0.753623
XLOC_001909	LOC107199410	Scaffold665	blue	0.357832	0.253444	-0.0479986	0.882241	0.065744	0.839137	-0.257074	0.419891	0.346853	0.269344	0.128576	0.690454	0.128091	0.69157
XLOC_001910	CUFF.1779.1	Scaffold665	turquoise	-0.586715	0.0449261	0.147956	0.646311	-0.236609	0.459051	0.730145	0.00701307	-0.766094	0.00366609	0.186558	0.561541	-0.443738	0.148458
XLOC_001911	CUFF.1780.1	Scaffold666	grey	0.0570056	0.860319	-0.0392229	0.903673	-0.308086	0.329939	0.137234	0.670614	-0.112805	0.727051	0.0901474	0.780539	0.219914	0.492219
XLOC_001912	CUFF.1781.1	Scaffold666	grey	-0.378163	0.225488	0.204168	0.524454	-0.13519	0.67528	0.129196	0.689027	-0.124395	0.700099	0.19715	0.539107	0.0464183	0.886095
XLOC_001913	LOC107199411	Scaffold667	turquoise	-0.125497	0.697553	0.500935	0.0971283	0.00482874	0.988117	0.554331	0.0614376	-0.58407	0.0461413	-0.244429	0.443889	-0.582034	0.047092
XLOC_001914	LOC107199412	Scaffold668	turquoise	-0.287421	0.365016	0.236452	0.459359	-0.164692	0.609007	0.700397	0.0111913	-0.740183	0.00591096	0.0249824	0.938571	-0.491604	0.104539
XLOC_001915	LOC107199413	Scaffold670	turquoise	-0.171383	0.594325	0.378978	0.224407	-0.0757036	0.815115	0.693224	0.0124281	-0.725606	0.00755911	-0.257381	0.419316	-0.692949	0.0124774
XLOC_001916	LOC107199414	Scaffold670	turquoise	-0.418476	0.175775	-0.191699	0.550605	-0.341525	0.277262	0.802175	0.00169367	-0.809096	0.00143517	0.277846	0.381906	-0.358534	0.252447
XLOC_001917	CUFF.1785.1	Scaffold671	turquoise	-0.38805	0.212592	0.0264921	0.934866	-0.417397	0.177007	0.765563	0.00370428	-0.708959	0.00983759	0.184404	0.566149	-0.352025	0.261783
XLOC_001918	CUFF.1783.1	Scaffold671	turquoise	-0.104195	0.747258	-0.484381	0.110528	-0.217367	0.497371	0.37621	0.22809	-0.291135	0.358573	0.301533	0.340857	-0.038352	0.905803
XLOC_001919	CUFF.1784.1	Scaffold671	turquoise	-0.546032	0.0662663	-0.131108	0.684632	-0.569738	0.053131	0.879399	0.000163548	-0.852037	0.000433311	0.490387	0.105533	-0.205357	0.521988
XLOC_001920	CUFF.1786.1	Scaffold671	turquoise	-0.749033	0.00505234	0.200958	0.531134	-0.205232	0.522247	0.725933	0.00751876	-0.810248	0.00139528	0.395177	0.20358	-0.325791	0.301411
XLOC_001921	SOCS7	Scaffold672	turquoise	-0.158042	0.623732	0.143243	0.656954	-0.199698	0.533768	0.627273	0.0290121	-0.636123	0.0261712	0.152788	0.635459	-0.298524	0.345935
XLOC_001922	CUFF.1787.1	Scaffold672	salmon	0.618056	0.0322006	-0.28436	0.370372	0.118706	0.713292	-0.122388	0.704746	0.185306	0.564217	-0.297175	0.348224	-0.031369	0.922904
XLOC_001923	CUFF.1788.1	Scaffold672	turquoise	-0.143374	0.656659	0.236149	0.459952	0.0326855	0.919678	0.547418	0.0654425	-0.592401	0.0423904	-0.0464617	0.885989	-0.480147	0.114142
XLOC_001924	CUFF.1789.1	Scaffold673	grey	-0.054572	0.866233	0.35421	0.258627	0.134016	0.677966	0.194333	0.545036	-0.210419	0.51155	-0.132555	0.681312	-0.367974	0.239256
XLOC_001925	ZNHIT2	Scaffold674	turquoise	-0.389955	0.210161	-0.130069	0.687019	-0.520676	0.0826299	0.901687	6.12043e-05	-0.860499	0.000327635	0.354451	0.25828	-0.319208	0.311851
XLOC_001926	CUFF.1793.1	Scaffold674	turquoise	-0.262619	0.409573	-0.123596	0.701949	-0.20211	0.528733	0.805986	0.00154727	-0.784649	0.0025084	0.0549099	0.865412	-0.51601	0.0859145
XLOC_001927	CUFF.1790.1	Scaffold674	grey	-0.110062	0.733473	-0.143735	0.655842	0.0990977	0.759292	-0.186328	0.562033	0.203245	0.526371	0.0559145	0.86297	0.0349827	0.91405
XLOC_001928	CUFF.1791.1	Scaffold674	turquoise	-0.593305	0.0419971	0.113818	0.724683	-0.448632	0.143503	0.387779	0.21294	-0.424467	0.169031	0.457719	0.134586	0.109453	0.734899
XLOC_001929	CUFF.1792.1	Scaffold674	grey	-0.509036	0.090987	-0.0137206	0.966243	0.0546256	0.866103	0.238781	0.454816	-0.37492	0.229818	0.159897	0.619614	-0.124885	0.698968
XLOC_001930	CUFF.1794.1	Scaffold675	turquoise	-0.299825	0.343734	-0.0772552	0.811384	-0.654574	0.0209032	0.666109	0.0180312	-0.586164	0.0451774	0.392743	0.206631	0.038367	0.905766
XLOC_001931	CUFF.1795.1	Scaffold675	grey	-0.500802	0.0972316	0.0552284	0.864638	-0.063595	0.844338	0.0205526	0.94945	-0.126883	0.694354	0.212066	0.508172	0.205442	0.521813
XLOC_001932	CUFF.1796.1	Scaffold678	grey	-0.25704	0.419954	0.121934	0.705797	-0.0222001	0.945403	-0.0341701	0.91604	0.0203563	0.949932	-0.115271	0.721291	0.0576676	0.858711
XLOC_001933	CUFF.1797.1	Scaffold678	pink	-0.368904	0.237979	0.324402	0.303596	0.148979	0.644008	-0.00487491	0.988004	-0.0518024	0.872973	-0.0377768	0.90721	-0.0931707	0.773346
XLOC_001934	CUFF.1798.1	Scaffold678	grey	-0.412261	0.182945	0.0324939	0.920147	-0.174321	0.587921	0.250996	0.431344	-0.243335	0.445995	0.123023	0.703274	-0.021004	0.948341
XLOC_001935	CUFF.1799.1	Scaffold678	grey	-0.369863	0.236666	0.213602	0.505032	0.0812485	0.801802	0.103289	0.749394	-0.149111	0.643711	0.0478346	0.88264	-0.0838577	0.795554
XLOC_001936	CUFF.1800.1	Scaffold678	grey	-0.49294	0.103456	-0.119798	0.710755	-0.181452	0.57249	0.184521	0.565899	-0.200864	0.531332	0.339618	0.280127	0.199424	0.534339
XLOC_001937	CUFF.1801.1	Scaffold678	grey	-0.504474	0.0944124	0.136407	0.672501	-0.0963167	0.765878	0.280281	0.377573	-0.30941	0.327756	0.127712	0.692444	-0.117406	0.716316
XLOC_001938	CUFF.1802.1	Scaffold678	brown	-0.0126255	0.968936	0.385239	0.216212	0.419351	0.17478	-0.371001	0.235115	0.30032	0.342899	-0.264539	0.40603	-0.0353803	0.913076
XLOC_001939	CUFF.1803.1	Scaffold678	grey	-0.265234	0.404753	0.288912	0.362422	0.00735679	0.981897	0.223451	0.485103	-0.248491	0.436108	-0.0449596	0.889655	-0.168523	0.600584
XLOC_001940	CUFF.1804.1	Scaffold678	turquoise	-0.283324	0.372194	-0.374808	0.229968	-0.330687	0.293774	0.537149	0.0717184	-0.490438	0.105491	0.259418	0.415514	-0.0554708	0.864048
XLOC_001941	CUFF.1805.1	Scaffold678	pink	-0.259473	0.415412	0.395314	0.20341	0.174372	0.587809	0.0185086	0.954472	-0.0902699	0.780247	0.100663	0.75559	-0.10987	0.733922
XLOC_001942	LOC107199418	Scaffold679	grey	0.266173	0.403028	-0.150438	0.640728	-0.134649	0.676518	0.247779	0.437468	-0.161609	0.615818	0.0305743	0.924852	-0.168008	0.601714
XLOC_001944	LOC107199420	Scaffold681	turquoise	-0.331803	0.292047	0.488935	0.106726	-0.0915601	0.777176	0.672951	0.0164708	-0.728559	0.00720043	-0.0721261	0.823727	-0.656654	0.0203624
XLOC_001945	LOC107199421	Scaffold682	turquoise	-0.472131	0.121196	0.0163839	0.959695	-0.181008	0.573445	0.551474	0.0630717	-0.566102	0.0550161	0.15687	0.626342	-0.335913	0.285743
XLOC_001946	CUFF.1807.1,CUFF.1807.2,CUFF.1807.3	Scaffold683	turquoise	-0.573078	0.0514398	0.326238	0.300708	-0.469015	0.124013	0.734521	0.00651524	-0.781299	0.00269325	0.263105	0.408675	-0.209058	0.514347
XLOC_001947	DMWD	Scaffold683	turquoise	-0.369217	0.237551	-0.15825	0.623271	-0.456761	0.135508	0.912862	3.41313e-05	-0.879543	0.000162618	0.386522	0.214556	-0.326985	0.299537
XLOC_001948	CUFF.1808.1,CUFF.1808.10,CUFF.1808.11,CUFF.1808.12,CUFF.1808.2,CUFF.1808.3,CUFF.1808.4,CUFF.1808.5,CUFF.1808.6,CUFF.1808.7,CUFF.1808.8,CUFF.1808.9	Scaffold683	turquoise	0.0910068	0.778493	-0.0827544	0.798195	-0.182532	0.570167	0.324588	0.303304	-0.26668	0.402098	-0.0396635	0.902595	-0.171831	0.593346
XLOC_001949	CUFF.1809.1	Scaffold685	brown	0.518438	0.0841947	0.472245	0.121094	0.657006	0.0202718	-0.36536	0.242866	0.266554	0.402329	-0.71279	0.00927313	-0.378092	0.225582
XLOC_001950	CUFF.1810.1,CUFF.1810.10,CUFF.1810.11,CUFF.1810.12,CUFF.1810.13,CUFF.1810.14,CUFF.1810.15,CUFF.1810.2,CUFF.1810.3,CUFF.1810.4,CUFF.1810.5,CUFF.1810.6,CUFF.1810.7,CUFF.1810.8,CUFF.1810.9	Scaffold685	blue	0.511669	0.0890488	-0.464968	0.127737	-0.0620152	0.848164	-0.19804	0.537238	0.323772	0.304591	0.0411428	0.898978	0.270539	0.39506
XLOC_001952	LOC107199423	Scaffold686	turquoise	-0.570557	0.0527126	-0.145074	0.652812	-0.549332	0.0643163	0.935873	7.66386e-06	-0.902364	5.91944e-05	0.418513	0.175732	-0.258933	0.416418
XLOC_001953	CUFF.1812.1,CUFF.1812.2,CUFF.1812.3,CUFF.1812.4	Scaffold686	turquoise	-0.283597	0.371714	0.165625	0.606953	0.00611042	0.984963	0.399547	0.198173	-0.510184	0.0901388	-0.1178	0.715399	-0.307144	0.331496
XLOC_001954	CUFF.1814.1	Scaffold688	turquoise	-0.734515	0.00651586	-0.00434995	0.989295	-0.473821	0.119686	0.720455	0.00821664	-0.739994	0.00593045	0.460156	0.132257	-0.0469352	0.884834
XLOC_001955	CUFF.1816.1	Scaffold688	turquoise	0.122401	0.704716	0.148881	0.644228	-0.159346	0.620836	0.532781	0.0745096	-0.439099	0.153256	-0.157653	0.624598	-0.50263	0.0958212
XLOC_001956	CUFF.1815.1	Scaffold688	turquoise	-0.404368	0.19231	-0.166989	0.603951	-0.48259	0.112047	0.920169	2.23059e-05	-0.881859	0.000148174	0.392087	0.207459	-0.354526	0.258172
XLOC_001958	LOC107199426	Scaffold691	green	-0.545122	0.0668113	-0.650381	0.0220257	-0.757507	0.00432181	0.26238	0.410015	-0.185367	0.564087	0.945294	3.51885e-06	0.742067	0.00571965
XLOC_001959	CUFF.1817.1	Scaffold691	turquoise	-0.167001	0.603925	0.187825	0.558838	-0.0972335	0.763705	0.700039	0.0112508	-0.750722	0.00489975	-0.0216978	0.946637	-0.557265	0.0597905
XLOC_001960	CUFF.1819.1	Scaffold693	blue	0.289174	0.361968	-0.174001	0.588616	0.0974906	0.763096	-0.334052	0.288588	0.382481	0.2198	-0.0524174	0.871475	0.182609	0.570001
XLOC_001961	LOC107199427	Scaffold693	blue	0.642854	0.0241496	-0.106008	0.742991	0.319211	0.311847	-0.441646	0.15061	0.494269	0.102386	-0.324636	0.303228	0.0251202	0.938233
XLOC_001962	POLA2	Scaffold695	turquoise	-0.633847	0.0268816	-0.130197	0.686724	-0.652901	0.0213461	0.776972	0.00294719	-0.729847	0.00704801	0.597091	0.0403772	0.0168243	0.958612
XLOC_001963	CUFF.1821.1,CUFF.1821.2	Scaffold697	grey	-0.272791	0.390982	0.365205	0.243082	0.223183	0.48564	-0.210228	0.511942	0.091335	0.777712	-0.176485	0.58322	-0.0955677	0.767655
XLOC_001964	CUFF.1824.1	Scaffold697	green	-0.437355	0.155085	-0.192176	0.549595	-0.108712	0.736638	0.0481183	0.881949	-0.127053	0.693963	0.360822	0.249211	0.271607	0.393123
XLOC_001965	CUFF.1822.1	Scaffold697	turquoise	-0.283816	0.371328	0.160021	0.619339	-0.166225	0.605631	0.847961	0.000492814	-0.841035	0.000608253	0.0373993	0.908134	-0.657598	0.0201203
XLOC_001966	CUFF.1823.1	Scaffold697	grey	-0.0570763	0.860147	0.397199	0.201067	0.0586673	0.856284	0.287937	0.364118	-0.279358	0.379213	-0.0414489	0.89823	-0.435964	0.156554
XLOC_001967	LOC107199429	Scaffold698	turquoise	-0.398832	0.199051	-0.361165	0.248728	-0.402205	0.194927	0.387492	0.213309	-0.399145	0.198666	0.575713	0.0501326	0.215298	0.501574
XLOC_001968	LOC107199430	Scaffold699	turquoise	-0.194741	0.544175	-0.0317061	0.922078	-0.209902	0.512612	0.320867	0.309201	-0.290227	0.360144	0.323591	0.304877	-0.00170903	0.995794
XLOC_001969	CUFF.1826.1	Scaffold700	green	-0.495558	0.101355	0.0596775	0.853833	-0.32952	0.295583	0.256274	0.421389	-0.2608	0.412944	0.48183	0.112697	0.153766	0.63327
XLOC_001970	CUFF.1827.1	Scaffold700	green	-0.760416	0.00409043	-0.254426	0.424862	-0.480137	0.114151	0.310396	0.326136	-0.328063	0.297853	0.818755	0.00112634	0.401007	0.196385
XLOC_001971	CUFF.1828.1	Scaffold700	grey	-0.0286039	0.929684	-0.0735158	0.82038	0.145081	0.652796	-0.36402	0.244731	0.269239	0.397425	0.143212	0.657026	0.347264	0.268737
XLOC_001972	CUFF.1829.1	Scaffold701	brown	-0.00641967	0.984202	0.308333	0.329531	0.676887	0.0156195	-0.066409	0.837529	-0.0881379	0.785329	-0.281624	0.375195	-0.542621	0.0683249
XLOC_001973	CUFF.1830.1	Scaffold701	brown	0.0734173	0.820617	0.253429	0.426741	0.693422	0.0123927	-0.204812	0.523118	0.0887013	0.783985	-0.351782	0.262136	-0.497482	0.0998287
XLOC_001974	LOC107199431	Scaffold702	turquoise	-0.299369	0.344504	0.502252	0.0961118	-0.0693703	0.830375	0.644104	0.0237868	-0.682788	0.0144044	-0.209444	0.513553	-0.643501	0.0239613
XLOC_001975	LOC107199432	Scaffold702	turquoise	-0.431116	0.161742	-0.472749	0.120642	-0.650756	0.0219234	0.558551	0.0590788	-0.469749	0.123346	0.521977	0.08173	0.181886	0.571555
XLOC_001977	LOC107199434	Scaffold703	turquoise	0.231064	0.46995	-0.276475	0.384356	-0.199941	0.533259	0.311178	0.324855	-0.197839	0.53766	0.251701	0.430009	-0.0263319	0.935259
XLOC_001978	CUFF.1833.1	Scaffold705	turquoise	-0.0141575	0.965169	0.0504591	0.876244	-0.179518	0.576659	0.44335	0.148856	-0.430292	0.162634	-0.0912797	0.777843	-0.304527	0.335845
XLOC_001979	CUFF.1835.1	Scaffold707	brown	0.376297	0.227972	0.342815	0.275332	0.348541	0.266862	-0.19166	0.550686	0.144336	0.654481	-0.213429	0.505386	-0.203461	0.525922
XLOC_001980	CUFF.1834.1	Scaffold707	turquoise	0.108004	0.738301	-0.281306	0.375757	-0.324959	0.302718	0.573986	0.0509868	-0.458426	0.133908	0.215465	0.501235	-0.247988	0.43707
XLOC_001981	LOC107199435	Scaffold709	grey	-0.113292	0.725913	-0.107077	0.740477	-0.440322	0.151981	0.104013	0.747686	-0.0520561	0.872355	0.152132	0.636928	0.27836	0.380989
XLOC_001982	CUFF.1837.1	Scaffold710	yellow	-0.0648545	0.841289	-0.480441	0.113889	-0.211453	0.509428	-0.123614	0.701907	0.143842	0.655599	0.507866	0.0918571	0.454283	0.137914
XLOC_001983	CUFF.1838.1	Scaffold710	purple	0.0886585	0.784087	-0.205908	0.520847	-0.151223	0.638965	-0.25628	0.421378	0.341546	0.27723	-0.0802927	0.804093	0.238206	0.455937
XLOC_001986	CUFF.1841.1,CUFF.1842.1	Scaffold711	turquoise	-0.504849	0.0941273	-0.233362	0.465419	-0.5779	0.0490655	0.52904	0.0769581	-0.475689	0.118031	0.501508	0.0966852	0.157017	0.626016
XLOC_001987	CUFF.1845.1	Scaffold712	blue	0.198348	0.536594	0.211325	0.509691	0.322843	0.306061	-0.358366	0.252684	0.3129	0.322041	-0.271469	0.393373	0.00847592	0.979143
XLOC_001988	LOC107199437	Scaffold712	turquoise	-0.768691	0.0034835	0.262672	0.409475	-0.24192	0.448728	0.736485	0.00630064	-0.80466	0.00159704	0.374933	0.2298	-0.316081	0.31688
XLOC_001989	CUFF.1844.1,CUFF.1844.2,CUFF.1844.3,CUFF.1844.4	Scaffold712	grey	-0.334108	0.288503	-0.103566	0.74874	-0.0638305	0.843767	-0.2154	0.501367	0.196813	0.539813	0.327911	0.29809	0.414333	0.180535
XLOC_001990	CUFF.1843.1	Scaffold712	grey	0.183925	0.567175	-0.180958	0.573554	-0.0687554	0.831859	-0.0751971	0.816333	0.140469	0.663249	0.208577	0.515337	0.158114	0.623573
XLOC_001991	MRPL49	Scaffold713	turquoise	-0.177089	0.58191	-0.212913	0.506439	-0.148595	0.644871	0.62798	0.0287774	-0.624543	0.0299319	0.155445	0.629518	-0.40448	0.192175
XLOC_001992	TMEM223	Scaffold713	turquoise	-0.526957	0.0783448	-0.117136	0.716944	-0.408822	0.18699	0.928241	1.32733e-05	-0.90576	4.98841e-05	0.318958	0.312252	-0.405258	0.19124
XLOC_001993	MRPL49	Scaffold713	grey	-0.609763	0.0352775	0.495796	0.101165	-0.0202258	0.950253	0.284349	0.370392	-0.417035	0.177422	0.0146458	0.963968	-0.219976	0.492095
XLOC_001994	CUFF.1849.1,CUFF.1849.2,CUFF.1849.3	Scaffold714	turquoise	-0.262781	0.409274	0.0734431	0.820555	0.0429857	0.894475	0.65354	0.021176	-0.703774	0.0106419	0.0918242	0.776548	-0.545263	0.0667266
XLOC_001995	CUFF.1850.1	Scaffold714	brown	0.238158	0.456029	0.445244	0.146921	0.571348	0.052311	-0.435752	0.156779	0.302015	0.340048	-0.53724	0.0716615	-0.24485	0.44308
XLOC_001996	CUFF.1851.1	Scaffold714	turquoise	0.0676357	0.834564	-0.279024	0.379806	-0.3188	0.312504	0.429505	0.163489	-0.3328	0.290512	0.143522	0.656323	-0.0874396	0.786995
XLOC_001997	CUFF.1852.1	Scaffold715	red	0.107561	0.73934	0.691922	0.0126629	0.399375	0.198384	0.221054	0.489921	-0.340829	0.278305	-0.503952	0.0948094	-0.665106	0.0182688
XLOC_001998	LOC107199441	Scaffold715	red	-0.05201	0.872467	0.268918	0.398009	0.344634	0.272625	0.458619	0.133723	-0.544707	0.067061	-0.247736	0.437551	-0.746656	0.00527307
XLOC_001999	CUFF.1853.1	Scaffold716	purple	0.0965002	0.765443	0.175068	0.586296	0.0997029	0.75786	-0.315604	0.317651	0.281727	0.375012	-0.424398	0.169109	0.0475694	0.883287
XLOC_002000	CUFF.1854.1	Scaffold716	purple	0.328951	0.296469	-0.31674	0.315816	-0.0896872	0.781636	-0.0438512	0.892361	0.0896148	0.781808	0.006536	0.983916	0.120585	0.708926
XLOC_002001	CUFF.1855.1	Scaffold716	greenyellow	0.0570159	0.860294	-0.0126315	0.968921	-0.17401	0.588597	-0.00263134	0.993524	-0.0123106	0.969711	0.0135784	0.966593	0.150866	0.639767
XLOC_002002	CUFF.1856.1	Scaffold716	grey	0.0441731	0.891575	0.0304454	0.925168	-0.0827038	0.798316	-0.18884	0.556677	0.195768	0.542012	0.179653	0.576367	0.380018	0.223033
XLOC_002003	LOC107199442,LOC107199443	Scaffold717	turquoise	-0.184655	0.565612	0.00277348	0.993175	-0.0111876	0.972473	0.683433	0.0142759	-0.707589	0.0100456	0.125935	0.696543	-0.537633	0.0714138
XLOC_002004	CUFF.1858.1,CUFF.1858.2,CUFF.1858.3,CUFF.1858.4,CUFF.1858.5	Scaffold717	turquoise	-0.384054	0.21775	-0.183994	0.567028	-0.602902	0.0379776	0.793042	0.00208772	-0.728794	0.00717238	0.423915	0.169646	-0.0545858	0.8662
XLOC_002006	CUFF.1859.1,CUFF.1859.2	Scaffold721	green	-0.497861	0.0995299	-0.499028	0.0986137	-0.607837	0.0360212	0.644715	0.0236112	-0.565362	0.0554053	0.773673	0.00315272	0.168117	0.601474
XLOC_002007	CUFF.1860.1	Scaffold723	red	-0.107803	0.738772	0.227642	0.476734	0.225443	0.481116	0.221811	0.488396	-0.317043	0.315328	-0.0293325	0.927897	-0.371283	0.234731
XLOC_002008	LOC107199445	Scaffold723	turquoise	-0.341921	0.276668	-0.0801636	0.804403	-0.441192	0.151079	0.729849	0.00704777	-0.689288	0.0131481	0.398708	0.199204	-0.21536	0.50145
XLOC_002009	LOC109022441	Scaffold725	turquoise	-0.522775	0.0811805	-0.177756	0.580467	-0.719113	0.00839474	0.509983	0.090287	-0.417194	0.177239	0.53567	0.0726553	0.277842	0.381912
XLOC_002010	LOC107199447,NKPD1	Scaffold726	turquoise	-0.264516	0.406073	0.0534438	0.868978	0.0130897	0.967794	0.522216	0.0815651	-0.594963	0.0412821	0.266557	0.402324	-0.420743	0.173204
XLOC_002011	PPP1R37	Scaffold726	turquoise	-0.309315	0.327913	-0.413274	0.181764	-0.497009	0.100202	0.617321	0.0324652	-0.588449	0.0441418	0.588703	0.0440279	0.0268009	0.934108
XLOC_002012	CUFF.1863.1	Scaffold727	turquoise	-0.262464	0.40986	0.0898398	0.781272	-0.5019	0.0963827	0.648598	0.0225161	-0.590545	0.0432068	0.175778	0.584755	-0.191801	0.55039
XLOC_002013	CUFF.1864.1,CUFF.1864.2	Scaffold728	turquoise	-0.64004	0.0249805	-0.103888	0.747981	-0.562842	0.0567453	0.949725	2.32409e-06	-0.944111	3.90846e-06	0.491657	0.104496	-0.241816	0.448928
XLOC_002014	LOC107199450	Scaffold729	turquoise	-0.24973	0.43375	-0.170962	0.595244	-0.305432	0.334338	0.732193	0.00677668	-0.662597	0.018873	0.192088	0.54978	-0.366768	0.240918
XLOC_002015	CUFF.1865.1,CUFF.1865.10,CUFF.1865.11,CUFF.1865.12,CUFF.1865.2,CUFF.1865.3,CUFF.1865.4,CUFF.1865.5,CUFF.1865.6,CUFF.1865.7,CUFF.1865.8,CUFF.1865.9	Scaffold731	grey	-0.622752	0.0305463	0.302297	0.339574	-0.211655	0.509015	0.170016	0.597313	-0.222667	0.486676	0.202056	0.528845	0.0216035	0.946868
XLOC_002017	TMEM127	Scaffold732	turquoise	-0.708318	0.00993451	-0.384531	0.217129	-0.893059	9.18218e-05	0.675952	0.0158186	-0.590468	0.0432407	0.676057	0.0157962	0.365117	0.243204
XLOC_002020	LOC107199454	Scaffold739	grey	0.362886	0.246313	0.130279	0.686537	0.105154	0.744999	-0.0797259	0.805453	0.120546	0.709018	-0.256784	0.420433	-0.203566	0.525704
XLOC_002021	CUFF.1870.1	Scaffold739	black	-0.362258	0.247193	0.526954	0.078347	-0.0805335	0.803516	0.455414	0.136813	-0.530951	0.0757002	-0.168912	0.59973	-0.488556	0.10704
XLOC_002022	CUFF.1872.1,CUFF.1872.2,CUFF.1872.3	Scaffold741	greenyellow	-0.397625	0.20054	0.181222	0.572985	-0.317478	0.314628	-0.0379907	0.906687	0.0154215	0.962061	0.294776	0.352314	0.422312	0.171437
XLOC_002024	CUFF.1871.1	Scaffold741	grey	0.116891	0.717516	-0.248705	0.435702	-0.0586775	0.856259	0.13497	0.675785	-0.117177	0.716849	-0.204683	0.523385	-0.0976082	0.762818
XLOC_002025	CUFF.1874.1	Scaffold741	turquoise	-0.176464	0.583266	0.169349	0.598774	-0.187908	0.558661	0.74137	0.0057899	-0.716014	0.00881712	0.12059	0.708916	-0.562656	0.0568451
XLOC_002026	CUFF.1875.1,CUFF.1875.2	Scaffold742	turquoise	-0.231017	0.470043	-0.103019	0.750029	-0.0940976	0.771144	0.506949	0.0925439	-0.540098	0.0698754	-0.116842	0.717629	-0.375744	0.228713
XLOC_002027	CUFF.1876.1	Scaffold742	yellow	-0.186373	0.561936	-0.659017	0.0197602	-0.152528	0.63604	-0.0420007	0.896882	0.0619784	0.848253	0.266056	0.403243	0.350152	0.264506
XLOC_002028	CUFF.1877.1	Scaffold744	red	-0.204956	0.522819	0.523618	0.0806037	0.345638	0.271138	0.297757	0.347235	-0.374962	0.229761	-0.199776	0.533604	-0.628269	0.0286818
XLOC_002029	CUFF.1878.1	Scaffold744	red	-0.310861	0.325373	0.754513	0.00457007	0.4272	0.166011	-0.0033174	0.991836	-0.181911	0.571501	-0.373686	0.231478	-0.44172	0.150533
XLOC_002030	CUFF.1879.1	Scaffold744	brown	-0.122839	0.703701	0.566491	0.054812	0.488975	0.106693	-0.0263815	0.935137	-0.095557	0.76768	-0.429025	0.164013	-0.549459	0.0642418
XLOC_002031	CUFF.1880.1	Scaffold744	pink	-0.172128	0.592698	0.550471	0.0636522	0.267219	0.401112	-0.1474	0.647562	-0.00605662	0.985096	-0.289136	0.362034	-0.147086	0.648271
XLOC_002032	CUFF.1881.1	Scaffold744	blue	0.744764	0.00545382	0.205429	0.521839	0.651196	0.0218042	-0.736086	0.00634372	0.738433	0.00609305	-0.616357	0.0328146	-0.0732167	0.8211
XLOC_002033	CUFF.1882.1	Scaffold744	brown	-0.00113571	0.997205	0.0230844	0.943231	0.464865	0.127832	-0.105797	0.743487	0.0215571	0.946982	-0.189769	0.5547	-0.349809	0.265006
XLOC_002035	LOC107199455	Scaffold747	turquoise	-0.350553	0.263922	0.398082	0.199976	-0.396013	0.20254	0.642974	0.0241144	-0.64594	0.0232616	0.195405	0.542776	-0.272632	0.391269
XLOC_002036	LOC107199458	Scaffold749	green	-0.0384895	0.905467	-0.788385	0.00231384	-0.356207	0.255761	0.213215	0.505822	-0.141622	0.66063	0.515694	0.0861406	0.334218	0.288334
XLOC_002037	CUFF.1884.1,CUFF.1884.10,CUFF.1884.2,CUFF.1884.3,CUFF.1884.4,CUFF.1884.5,CUFF.1884.6,CUFF.1884.7,CUFF.1884.8,CUFF.1884.9	Scaffold751	grey	-0.255008	0.423766	0.378334	0.225261	0.068954	0.83138	0.170028	0.597287	-0.20069	0.531694	0.0901007	0.78065	-0.267866	0.399928
XLOC_002038	CUFF.1885.1	Scaffold751	green	-0.727509	0.00732646	0.0590624	0.855325	-0.375604	0.2289	0.300587	0.342449	-0.318957	0.312253	0.556322	0.0603169	0.211462	0.509409
XLOC_002040	LOC107199459	Scaffold752	grey	-0.0618464	0.848573	0.429826	0.16314	0.0597937	0.853551	-0.200961	0.531129	0.15461	0.631384	-0.273834	0.389099	0.0622143	0.847682
XLOC_002041	CUFF.1886.1	Scaffold752	green	-0.551545	0.0630304	0.15213	0.636932	-0.404915	0.191652	0.0483446	0.881397	-0.0896073	0.781826	0.576258	0.0498652	0.519474	0.0834676
XLOC_002042	CUFF.1887.1	Scaffold752	yellow	-0.631179	0.0277323	-0.128942	0.689612	-0.519649	0.0833459	-0.0302492	0.925649	0.0477829	0.882766	0.530439	0.0760358	0.619281	0.0317632
XLOC_002043	CUFF.1888.1	Scaffold752	grey	0.290183	0.360219	-0.724088	0.00774867	-0.0883234	0.784887	-0.0990926	0.759304	0.207655	0.517237	-0.0871686	0.787642	0.218116	0.495854
XLOC_002044	LOC107199460	Scaffold753	turquoise	-0.156956	0.62615	-0.0109918	0.972954	-0.19002	0.554167	0.663124	0.0187447	-0.64499	0.0235322	-0.0559503	0.862883	-0.508815	0.0911509
XLOC_002046	LOC107199460	Scaffold753	turquoise	-0.0280375	0.931074	-0.694785	0.0121508	-0.466852	0.125995	0.30882	0.328729	-0.206007	0.520643	0.413888	0.181051	0.289388	0.361596
XLOC_002047	CUFF.1892.1	Scaffold753	blue	0.542723	0.0682629	-0.304868	0.335276	0.348563	0.26683	-0.582438	0.0469022	0.654232	0.0209932	-0.199996	0.533144	0.188459	0.557487
XLOC_002048	CUFF.1896.1,CUFF.1896.2,CUFF.1896.3	Scaffold754	turquoise	-0.328636	0.296959	-0.420584	0.173383	-0.453779	0.138406	0.52939	0.0767266	-0.442732	0.14949	0.348686	0.266649	0.0268372	0.934019
XLOC_002049	CUFF.1897.1,CUFF.1898.1	Scaffold756	turquoise	-0.723393	0.0078366	-0.205063	0.522597	-0.568241	0.0539015	0.512915	0.0881412	-0.493671	0.102866	0.608223	0.0358715	0.168349	0.600965
XLOC_002050	LOC107199461	Scaffold757	turquoise	-0.187029	0.560535	0.150656	0.640239	-0.387646	0.21311	0.305592	0.334071	-0.250796	0.431725	0.0447185	0.890243	0.00142819	0.996485
XLOC_002051	CUFF.1900.1	Scaffold757	turquoise	-0.549968	0.0639448	-0.160227	0.618881	-0.542045	0.0686766	0.95624	1.17412e-06	-0.914443	3.12301e-05	0.425649	0.167721	-0.279609	0.378767
XLOC_002052	CUFF.1901.1	Scaffold757	turquoise	-0.309043	0.328361	0.357739	0.253576	-0.0713911	0.825499	0.375878	0.228533	-0.404227	0.19248	0.23989	0.452661	-0.276494	0.384322
XLOC_002053	CUFF.1902.1	Scaffold758	turquoise	-0.62433	0.0300045	-0.0898982	0.781133	-0.593813	0.0417773	0.777436	0.00291909	-0.727162	0.00736841	0.650806	0.0219099	-0.0794187	0.80619
XLOC_002054	GTPBP3	Scaffold758	turquoise	-0.205838	0.520992	-0.383242	0.218806	-0.623632	0.0302433	0.440099	0.152213	-0.295993	0.350237	0.329588	0.295478	0.161554	0.61594
XLOC_002055	SNRPA	Scaffold760	turquoise	-0.453108	0.139064	0.0362211	0.911018	-0.284184	0.370682	0.742805	0.00564593	-0.71694	0.00868938	0.244072	0.444576	-0.358014	0.253184
XLOC_002056	IDH3G	Scaffold761	turquoise	-0.821562	0.00104702	-0.0508999	0.87517	-0.674753	0.016077	0.855398	0.000388584	-0.859352	0.000340644	0.577347	0.0493339	-0.0096401	0.976279
XLOC_002057	CUFF.1906.1,CUFF.1906.2	Scaffold761	turquoise	-0.269148	0.397589	-0.184819	0.56526	-0.356728	0.255017	0.841682	0.000596669	-0.779995	0.00276792	0.230331	0.4714	-0.40746	0.188607
XLOC_002058	CUFF.1908.1	Scaffold761	turquoise	0.074896	0.817057	-0.0662275	0.837968	0.207932	0.516667	0.384922	0.216623	-0.420839	0.173095	-0.248152	0.436755	-0.591889	0.0426148
XLOC_002059	CUFF.1907.1	Scaffold761	turquoise	-0.46163	0.130862	-0.120007	0.710268	-0.361899	0.247697	0.779492	0.00279719	-0.771743	0.00327788	0.544244	0.0673403	-0.204432	0.523906
XLOC_002060	RPL28	Scaffold764	turquoise	-0.471726	0.12156	0.0110424	0.97283	-0.419512	0.174596	0.931714	1.0419e-05	-0.907593	4.53626e-05	0.349126	0.266005	-0.422612	0.171101
XLOC_002062	CUFF.1909.1,CUFF.1909.2	Scaffold764	red	0.0100886	0.975176	0.633776	0.0269043	0.477105	0.116787	0.34072	0.278469	-0.444462	0.147718	-0.529063	0.0769429	-0.889059	0.000109562
XLOC_002064	CUFF.1911.1	Scaffold767	grey	-0.182831	0.569525	-0.0421179	0.896595	-0.497234	0.100024	0.198711	0.535832	-0.0978641	0.762212	0.214907	0.502371	0.265407	0.404435
XLOC_002065	CUFF.1912.1	Scaffold767	green	-0.594829	0.0413395	-0.103397	0.74914	-0.145564	0.651706	0.213222	0.505809	-0.297758	0.347234	0.568863	0.0535804	0.153244	0.634438
XLOC_002066	FAU	Scaffold768	turquoise	-0.546701	0.0658679	0.0624691	0.847064	-0.454904	0.137308	0.957799	9.81906e-07	-0.955648	1.25441e-06	0.381477	0.221114	-0.400247	0.197314
XLOC_002067	LOC107199468	Scaffold768	turquoise	-0.680075	0.0149539	-0.378056	0.22563	-0.471746	0.121542	0.440349	0.151954	-0.463574	0.129036	0.565808	0.0551704	0.227312	0.47739
XLOC_002068	LOC107199468	Scaffold768	turquoise	-0.574527	0.050718	0.408792	0.187025	-0.121138	0.707644	0.552845	0.0622836	-0.667279	0.0177569	0.0751296	0.816495	-0.399456	0.198284
XLOC_002069	CUFF.1917.1	Scaffold769	grey	0.0205956	0.949344	-0.33527	0.286725	-0.276797	0.383781	0.214518	0.503163	-0.178191	0.579525	0.331432	0.292621	0.106201	0.742536
XLOC_002070	CUFF.1918.1	Scaffold769	turquoise	-0.271455	0.393399	0.376754	0.227363	0.00339331	0.991649	0.340021	0.27952	-0.341623	0.277115	-0.282342	0.373927	-0.475202	0.118461
XLOC_002071	LOC107199469,LOC107199470	Scaffold770	turquoise	-0.52543	0.0793725	0.168348	0.600969	-0.461545	0.130942	0.643	0.0241069	-0.636439	0.0260737	0.280134	0.377834	-0.17778	0.580416
XLOC_002072	CUFF.1920.1	Scaffold771	turquoise	-0.710744	0.00957147	-0.404705	0.191904	-0.712325	0.00934042	0.544586	0.0671338	-0.487841	0.107632	0.694296	0.012237	0.311297	0.32466
XLOC_002073	CUFF.1921.1	Scaffold775	turquoise	-0.223119	0.48577	-0.448731	0.143404	-0.47221	0.121125	0.375644	0.228846	-0.314549	0.31936	0.542711	0.06827	0.184792	0.565319
XLOC_002074	LOC107199471	Scaffold775	turquoise	-0.287594	0.364715	0.111954	0.72904	-0.0191428	0.952914	0.785949	0.00243937	-0.818487	0.00113415	0.0273505	0.932759	-0.724457	0.00770221
XLOC_002075	CUFF.1923.1,CUFF.1923.2,CUFF.1924.1	Scaffold777	yellow	-0.308368	0.329473	-0.259927	0.414565	-0.145392	0.652094	-0.271402	0.393495	0.258065	0.418036	0.276592	0.384147	0.576075	0.049955
XLOC_002076	CUFF.1922.1	Scaffold777	grey	-0.11151	0.730081	0.191365	0.551312	0.0866949	0.788773	0.162449	0.613961	-0.255827	0.422228	-0.281196	0.375952	-0.231307	0.469468
XLOC_002077	LOC107199472	Scaffold778	green	-0.666597	0.0179165	-0.420507	0.17347	-0.808344	0.00146169	0.612139	0.0343756	-0.571159	0.0524067	0.785096	0.00248452	0.381601	0.220952
XLOC_002078	CUFF.1925.1	Scaffold778	turquoise	-0.282954	0.372847	0.00297228	0.992685	-0.435932	0.156587	0.844738	0.000544186	-0.776084	0.00300144	0.213778	0.504673	-0.388059	0.212581
XLOC_002079	CUFF.1927.1	Scaffold780	turquoise	-0.380736	0.222088	-0.229201	0.473638	-0.708029	0.00997843	0.735897	0.00636428	-0.628362	0.028651	0.548314	0.0649134	-0.0140431	0.96545
XLOC_002080	CUFF.1926.1	Scaffold780	turquoise	-0.410407	0.185118	0.0536165	0.868558	-0.267677	0.400275	0.70338	0.010705	-0.707416	0.0100722	0.134901	0.675942	-0.340475	0.278838
XLOC_002081	CUFF.1928.1,CUFF.1928.2,CUFF.1928.3,CUFF.1928.4,CUFF.1928.5,CUFF.1928.6,CUFF.1928.7	Scaffold781	grey	-0.00716094	0.982379	-0.65745	0.020158	-0.24806	0.436932	0.205215	0.522282	-0.133247	0.679728	0.248546	0.436004	0.214607	0.502982
XLOC_002082	MRPL9	Scaffold781	turquoise	-0.500905	0.0971518	-0.144673	0.653718	-0.433077	0.15963	0.930187	1.1607e-05	-0.917143	2.67281e-05	0.338844	0.281296	-0.399685	0.198003
XLOC_002083	CUFF.1931.1	Scaffold781	turquoise	-0.511471	0.0891937	-0.146273	0.650105	-0.584974	0.0457234	0.977041	4.8347e-08	-0.939917	5.57215e-06	0.418119	0.176182	-0.294173	0.353348
XLOC_002084	TYK2	Scaffold782	turquoise	-0.30378	0.337092	0.242763	0.447099	-0.17961	0.576459	0.750094	0.00495609	-0.756847	0.00437561	0.208201	0.516111	-0.470239	0.122902
XLOC_002085	CUFF.1933.1,CUFF.1933.10,CUFF.1933.11,CUFF.1933.12,CUFF.1933.13,CUFF.1933.14,CUFF.1933.15,CUFF.1933.2,CUFF.1933.3,CUFF.1933.4,CUFF.1933.5,CUFF.1933.6,CUFF.1933.7,CUFF.1933.8,CUFF.1933.9	Scaffold783	blue	0.424717	0.168754	0.424529	0.168963	0.335894	0.285773	-0.524624	0.0799188	0.479375	0.114809	-0.407066	0.189077	0.0382228	0.906119
XLOC_002086	SUOX	Scaffold783	turquoise	-0.488684	0.106934	-0.163001	0.61274	-0.564482	0.0558705	0.866657	0.000264275	-0.78787	0.00233995	0.426825	0.166423	-0.248892	0.435344
XLOC_002087	CUFF.1934.1,CUFF.1934.10,CUFF.1934.11,CUFF.1934.12,CUFF.1934.13,CUFF.1934.14,CUFF.1934.15,CUFF.1934.16,CUFF.1934.2,CUFF.1934.3,CUFF.1934.4,CUFF.1934.5,CUFF.1934.6,CUFF.1934.7,CUFF.1934.8,CUFF.1934.9	Scaffold783	grey	0.176526	0.583131	-0.00113344	0.997211	0.140491	0.6632	0.0524199	0.871469	-0.0694655	0.830145	0.159804	0.619819	-0.168165	0.60137
XLOC_002088	LOC107199476	Scaffold785	grey	0.368675	0.238294	-0.02834	0.930332	0.218985	0.494096	0.0831506	0.797246	0.00470082	0.988432	-0.356018	0.256032	-0.388065	0.212573
XLOC_002089	LOC107199478	Scaffold786	turquoise	-0.617357	0.0324523	-0.153219	0.634493	-0.492522	0.103794	0.615757	0.0330334	-0.546928	0.0657328	0.551328	0.0631557	0.0173171	0.957401
XLOC_002091	CUFF.1936.1	Scaffold788	turquoise	-0.161989	0.614977	0.241404	0.449726	0.112071	0.728766	0.718096	0.00853169	-0.748757	0.00507754	-0.179124	0.577509	-0.836383	0.00069685
XLOC_002092	CUFF.1937.1	Scaffold788	grey	-0.34231	0.276086	-0.272726	0.3911	-0.0742115	0.818705	0.188054	0.558349	-0.176081	0.584097	0.305643	0.333987	0.0435317	0.893142
XLOC_002093	LOC107199480	Scaffold790	turquoise	-0.307706	0.330566	-0.00177889	0.995622	-0.308243	0.329679	0.620621	0.0312892	-0.620527	0.0313225	0.0680859	0.833476	-0.250518	0.432251
XLOC_002094	CUFF.1938.1	Scaffold790	green	-0.305611	0.33404	-0.524959	0.0796911	-0.514054	0.0873173	0.231206	0.469669	-0.146522	0.649542	0.438476	0.153908	0.366235	0.241654
XLOC_002095	CUFF.1939.1	Scaffold790	turquoise	0.178791	0.578229	-0.241513	0.449515	0.0695116	0.830034	0.414	0.18092	-0.416874	0.177606	-0.0378107	0.907127	-0.382457	0.219831
XLOC_002096	CUFF.1941.1	Scaffold791	black	-0.0553868	0.864253	0.687328	0.0135181	0.0841624	0.794825	0.138575	0.667558	-0.184399	0.56616	-0.279037	0.379783	-0.413446	0.181564
XLOC_002097	CUFF.1942.1	Scaffold791	brown	0.0111515	0.972561	0.254151	0.425381	0.385902	0.215355	-0.182911	0.569353	0.0536281	0.868529	-0.409405	0.1863	-0.176322	0.583574
XLOC_002098	CUFF.1943.1	Scaffold791	cyan	0.192298	0.549337	0.685806	0.0138105	0.45258	0.139583	0.0620975	0.847965	-0.112088	0.728727	-0.436996	0.155463	-0.625846	0.0294903
XLOC_002099	CDC37	Scaffold792	turquoise	-0.618873	0.0319083	0.0780768	0.809411	-0.517076	0.0851568	0.908086	4.42025e-05	-0.904535	5.30996e-05	0.397125	0.201159	-0.298662	0.345701
XLOC_002100	LOC107199481	Scaffold792	turquoise	-0.0790624	0.807045	0.0069437	0.982913	-0.0917273	0.776778	0.672449	0.0165819	-0.643106	0.0240761	-0.189193	0.555926	-0.651742	0.0216566
XLOC_002101	LOC107199483	Scaffold793	turquoise	-0.352824	0.260626	0.142124	0.659491	-0.241393	0.449748	0.896345	7.90068e-05	-0.891583	9.80841e-05	0.195532	0.542508	-0.566354	0.0548836
XLOC_002103	KANSL3	Scaffold794	turquoise	-0.471944	0.121364	-0.085031	0.792748	-0.437457	0.154978	0.859827	0.000335215	-0.818756	0.00112633	0.303165	0.33812	-0.335873	0.285805
XLOC_002104	CUFF.1948.1,CUFF.1948.2,CUFF.1949.1	Scaffold795	yellow	-0.146508	0.649573	-0.530312	0.0761192	-0.242602	0.447409	-0.0210722	0.948173	0.0509248	0.87511	0.493957	0.102636	0.466877	0.125971
XLOC_002105	CUFF.1947.1	Scaffold795	grey	-0.250548	0.432194	-0.119285	0.711947	-0.0637873	0.843872	0.134675	0.676458	-0.187497	0.559538	0.134463	0.676944	0.0219947	0.945907
XLOC_002106	CUFF.1953.1,CUFF.1954.1,CUFF.1954.2,CUFF.1954.3	Scaffold796	grey	0.272221	0.392012	-0.521552	0.0820233	0.00260441	0.993591	-0.199317	0.534564	0.288399	0.363315	0.136974	0.671206	0.232515	0.467087
XLOC_002107	CUFF.1950.1	Scaffold796	brown	0.489341	0.106392	0.272528	0.391457	0.494906	0.101875	-0.226932	0.478147	0.151671	0.637961	-0.616386	0.0328043	-0.406513	0.189737
XLOC_002108	CUFF.1951.1	Scaffold796	turquoise	-0.100179	0.756734	0.285677	0.368064	0.193225	0.547376	0.366616	0.241128	-0.457729	0.134576	-0.00595275	0.985351	-0.494651	0.102079
XLOC_002109	CUFF.1952.1	Scaffold796	pink	0.413662	0.181313	0.177101	0.581884	0.653699	0.0211341	-0.469185	0.123859	0.367107	0.24045	-0.495612	0.101311	-0.260829	0.41289
XLOC_002112	LOC107199489	Scaffold802	brown	0.540114	0.069866	0.242434	0.447735	0.47754	0.116406	-0.00342942	0.991561	0.0172194	0.957641	-0.488894	0.106761	-0.569276	0.0533678
XLOC_002113	CUFF.1955.1	Scaffold803	turquoise	-0.749666	0.00499471	-0.292054	0.356988	-0.830925	0.000813148	0.787339	0.00236713	-0.727331	0.00734803	0.761951	0.00397221	0.211648	0.509027
XLOC_002114	CUFF.1956.1	Scaffold805	brown	0.713853	0.0091209	0.0067466	0.983398	0.475601	0.118109	-0.365852	0.242185	0.378928	0.224474	-0.370871	0.235291	-0.154659	0.631273
XLOC_002115	CUFF.1957.1	Scaffold805	blue	0.158642	0.6224	-0.207741	0.517061	0.0369931	0.909128	-0.339583	0.28018	0.321084	0.308856	0.0969281	0.764429	0.395282	0.20345
XLOC_002116	CUFF.1959.1,CUFF.1960.1	Scaffold806	blue	0.415333	0.179378	-0.0743258	0.818429	0.477682	0.116282	-0.714307	0.0090564	0.705061	0.0104378	-0.29727	0.348062	0.15407	0.632591
XLOC_002117	CUFF.1958.1	Scaffold806	grey	0.273182	0.390275	0.20086	0.531339	0.120391	0.709377	-0.15232	0.636508	0.197877	0.53758	-0.13742	0.670191	-0.0579449	0.858038
XLOC_002118	CUFF.1961.1	Scaffold806	grey	-0.142667	0.658261	0.138262	0.66827	0.110165	0.73323	-0.138589	0.667525	0.0357655	0.912133	0.0655626	0.839576	0.155826	0.628669
XLOC_002119	CUFF.1962.1	Scaffold807	grey	-0.0862431	0.789852	-0.0947326	0.769636	-0.41211	0.183121	0.296589	0.349221	-0.263422	0.408089	0.0162334	0.960065	0.0918464	0.776495
XLOC_002120	CUFF.1963.1	Scaffold807	blue	0.513755	0.087533	0.174169	0.588251	0.258013	0.418134	-0.567011	0.0545406	0.597873	0.040048	-0.47161	0.121664	0.0743816	0.818295
XLOC_002121	LOC107199490	Scaffold810	brown	0.0232006	0.942946	0.616395	0.0328009	0.401299	0.19603	-0.258548	0.417135	0.113825	0.724667	-0.30941	0.327756	-0.229896	0.472259
XLOC_002122	CUFF.1964.1	Scaffold810	brown	-0.0915193	0.777273	0.281598	0.375241	0.398386	0.199601	-0.364394	0.24421	0.285113	0.369051	-0.0135165	0.966745	-0.0271288	0.933303
XLOC_002123	CUFF.1965.1	Scaffold811	turquoise	-0.705566	0.0103586	-0.385393	0.216013	-0.573673	0.0511427	0.727507	0.00732668	-0.707181	0.0101082	0.674739	0.01608	0.0979258	0.762065
XLOC_002124	CUFF.1968.1,CUFF.1968.2	Scaffold812	grey	-0.174278	0.588013	-0.198731	0.535792	0.170633	0.595963	0.0597638	0.853623	-0.109492	0.734807	0.220425	0.491187	-0.0739863	0.819247
XLOC_002125	CUFF.1969.1	Scaffold812	purple	-0.166007	0.606112	-0.335805	0.285908	-0.394685	0.204195	0.0562714	0.862103	0.0137802	0.966096	0.11389	0.724516	0.262634	0.409546
XLOC_002126	CUFF.1966.1	Scaffold812	grey	0.302949	0.338482	-0.183824	0.567392	0.0393229	0.903428	0.000261017	0.999358	0.0784747	0.808456	-0.199009	0.535209	-0.101333	0.754008
XLOC_002127	CUFF.1967.1	Scaffold812	turquoise	-0.480412	0.113914	-0.509878	0.0903642	-0.628417	0.0286329	0.541925	0.0687506	-0.448344	0.143791	0.526922	0.0783687	0.250844	0.431633
XLOC_002128	KRI1,LOC107199492	Scaffold816	turquoise	-0.717838	0.00856663	-0.12113	0.707661	-0.481806	0.112717	0.836385	0.000696805	-0.831732	0.000795072	0.397002	0.201312	-0.260513	0.413477
XLOC_002129	LENG1	Scaffold817	turquoise	-0.18462	0.565686	0.0712519	0.825835	-0.381699	0.220823	0.661237	0.0192066	-0.619612	0.0316455	0.131644	0.683401	-0.267339	0.400892
XLOC_002130	CUFF.1971.1	Scaffold817	turquoise	-0.157194	0.625621	-0.122988	0.703357	-0.301931	0.340189	0.778458	0.00285802	-0.742636	0.00566281	0.0424956	0.895672	-0.479655	0.114567
XLOC_002131	CUFF.1972.1	Scaffold818	turquoise	-0.590108	0.0434004	0.0156766	0.961434	-0.526506	0.0786475	0.411417	0.183933	-0.386276	0.214873	0.517439	0.0848995	0.163696	0.611205
XLOC_002132	CUFF.1973.1,CUFF.1973.2,CUFF.1973.3	Scaffold819	yellow	-0.283997	0.371011	-0.247791	0.437444	-0.115295	0.721235	-0.121059	0.707827	0.117096	0.717038	0.190943	0.552209	0.320317	0.310079
XLOC_002133	CUFF.1974.1,CUFF.1974.2,CUFF.1974.3,CUFF.1974.4,CUFF.1974.5,CUFF.1974.6,CUFF.1974.7,CUFF.1974.8	Scaffold819	blue	0.217605	0.496888	-0.268146	0.399417	0.228893	0.474247	-0.355329	0.257018	0.385811	0.215472	-0.132801	0.68075	0.174236	0.588104
XLOC_002134	CUFF.1975.1,CUFF.1975.2	Scaffold820	grey	0.390979	0.208861	-0.49406	0.102554	-0.160902	0.617385	0.179883	0.57587	-0.050458	0.876247	-0.0580492	0.857784	-0.0740768	0.819029
XLOC_002135	GNL1	Scaffold822	turquoise	-0.344811	0.272363	0.0483821	0.881306	-0.0818156	0.800443	0.793313	0.00207511	-0.824739	0.000962525	0.00828878	0.979604	-0.635963	0.0262208
XLOC_002136	CUFF.1976.1	Scaffold822	turquoise	-0.281947	0.374624	-0.454357	0.137842	-0.686481	0.0136803	0.636829	0.0259534	-0.495811	0.101153	0.528026	0.0776309	0.156391	0.627409
XLOC_002137	LOC109022443	Scaffold823	grey	0.00783085	0.98073	-0.0716431	0.824892	0.0241255	0.940675	0.127767	0.692318	-0.127	0.694085	-0.206501	0.519622	-0.1924	0.549121
XLOC_002138	CUFF.1979.9,CUFF.1981.1,LOC109022443	Scaffold823	grey	-0.157506	0.624926	-0.291095	0.358643	-0.217111	0.497891	0.205326	0.522053	-0.148447	0.645205	0.0866345	0.788917	0.028746	0.929336
XLOC_002139	CUFF.1978.1	Scaffold823	turquoise	-0.638555	0.0254271	-0.0146867	0.963867	-0.536423	0.0721776	0.793236	0.0020787	-0.794169	0.00203564	0.372304	0.233346	-0.0955548	0.767685
XLOC_002140	CUFF.1982.1	Scaffold824	turquoise	-0.63425	0.026755	-0.190745	0.552628	-0.553353	0.0619938	0.629593	0.028247	-0.602571	0.0381116	0.24889	0.435349	-0.00897039	0.977927
XLOC_002141	LOC107199497	Scaffold825	turquoise	-0.434352	0.158267	0.022781	0.943976	-0.309813	0.327093	0.91089	3.8043e-05	-0.892175	9.55336e-05	0.314595	0.319285	-0.505331	0.0937623
XLOC_002142	CUFF.1984.1,CUFF.1985.1	Scaffold825	yellow	-0.167459	0.60292	-0.289528	0.361354	-0.40987	0.185752	-0.257173	0.419705	0.308789	0.328779	0.56104	0.0577169	0.806489	0.00152871
XLOC_002143	CUFF.1986.1	Scaffold826	grey	-0.214379	0.503447	0.0288358	0.929116	0.233911	0.464339	-0.292297	0.35657	0.183634	0.567801	0.0733343	0.820817	0.19052	0.553106
XLOC_002144	CUFF.1987.1	Scaffold826	turquoise	-0.425136	0.168288	0.0326643	0.919729	-0.3332	0.289897	0.764467	0.00378407	-0.773846	0.00314167	0.0764956	0.81321	-0.413507	0.181494
XLOC_002145	LOC107199498	Scaffold827	turquoise	-0.447043	0.1451	-0.121191	0.707521	-0.445942	0.146213	0.633643	0.0269461	-0.581335	0.0474216	0.623173	0.030401	-0.0399251	0.901955
XLOC_002147	LOC107199500	Scaffold829	turquoise	0.164888	0.608575	0.122746	0.703915	0.0831827	0.797169	0.386601	0.214453	-0.368357	0.23873	-0.266798	0.401883	-0.58645	0.0450467
XLOC_002148	CUFF.1988.1	Scaffold830	green	-0.11386	0.724585	-0.368318	0.238783	-0.58709	0.0447555	0.241407	0.449721	-0.142229	0.659255	0.677173	0.015559	0.417322	0.177092
XLOC_002149	CUFF.1989.1	Scaffold830	turquoise	-0.0292062	0.928207	0.233578	0.464994	-0.263748	0.407487	0.59629	0.0407159	-0.585863	0.0453148	-0.0604783	0.85189	-0.368414	0.238651
XLOC_002150	CUFF.1990.1	Scaffold830	turquoise	-0.203735	0.525352	-0.227402	0.477212	-0.426544	0.166733	0.573285	0.0513365	-0.550817	0.0634512	0.405602	0.190827	-0.0151189	0.962805
XLOC_002151	CUFF.1992.1,CUFF.1992.10,CUFF.1992.11,CUFF.1992.12,CUFF.1992.13,CUFF.1992.14,CUFF.1992.15,CUFF.1992.2,CUFF.1992.3,CUFF.1992.4,CUFF.1992.5,CUFF.1992.6,CUFF.1992.7,CUFF.1992.8,CUFF.1992.9	Scaffold832	green	-0.310883	0.325337	-0.366152	0.24177	-0.622594	0.0306011	0.192076	0.549807	-0.0934386	0.772709	0.419105	0.175058	0.448882	0.143252
XLOC_002152	CUFF.1991.1	Scaffold832	turquoise	-0.465151	0.127566	-0.184131	0.566735	-0.586602	0.0449773	0.917444	2.62584e-05	-0.866395	0.000266763	0.45684	0.135432	-0.245791	0.441274
XLOC_002153	OLIG2	Scaffold833	turquoise	-0.207827	0.516884	-0.23183	0.468436	-0.526277	0.0788014	0.842478	0.000582627	-0.756754	0.00438329	0.275364	0.386349	-0.302038	0.340009
XLOC_002154	CUFF.1993.1,CUFF.1994.1	Scaffold834	purple	0.0834563	0.796515	-0.355442	0.256857	-0.362683	0.246598	0.217946	0.496199	-0.150218	0.641222	0.17715	0.581779	0.118696	0.713315
XLOC_002155	CUFF.1995.1	Scaffold834	grey	-0.0262414	0.935481	-0.273636	0.389456	-0.385283	0.216155	0.0592276	0.854924	0.0433351	0.893622	0.25203	0.429385	0.248462	0.436165
XLOC_002156	LOC107199502	Scaffold835	turquoise	-0.141809	0.660206	-0.309229	0.328054	-0.670058	0.017118	0.587233	0.0446908	-0.462779	0.12978	0.492293	0.10398	0.130644	0.685699
XLOC_002157	LOC107199503	Scaffold836	grey	0.00610604	0.984974	-0.103776	0.748247	-0.167501	0.602827	-0.0236041	0.941955	0.06849	0.8325	-0.123674	0.701767	0.0808454	0.802768
XLOC_002158	CUFF.1996.1,CUFF.1996.10,CUFF.1996.11,CUFF.1996.12,CUFF.1996.13,CUFF.1996.14,CUFF.1996.15,CUFF.1996.16,CUFF.1996.17,CUFF.1996.18,CUFF.1996.2,CUFF.1996.3,CUFF.1996.4,CUFF.1996.5,CUFF.1996.6,CUFF.1996.7,CUFF.1996.8,CUFF.1996.9	Scaffold837	turquoise	-0.577498	0.0492604	0.575622	0.0501775	-0.0708202	0.826876	0.398869	0.199006	-0.542101	0.0686427	0.120969	0.708036	-0.260272	0.413924
XLOC_002159	CUFF.1997.1	Scaffold840	blue	0.131553	0.683611	-0.00770906	0.98103	0.267846	0.399965	-0.432616	0.160124	0.424689	0.168785	-0.259739	0.414915	0.0316117	0.922309
XLOC_002160	TUT1	Scaffold841	turquoise	-0.338252	0.282191	-0.181146	0.573148	-0.451014	0.141129	0.784316	0.00252636	-0.70816	0.00995859	0.402684	0.194346	-0.224281	0.48344
XLOC_002164	LOC107199505	Scaffold845	yellow	-0.366462	0.24134	-0.362082	0.24744	-0.146974	0.648523	-0.0881136	0.785387	0.102109	0.752178	0.439131	0.153222	0.362208	0.247263
XLOC_002165	CUFF.2002.1	Scaffold845	turquoise	-0.356466	0.25539	0.12847	0.690697	-0.360178	0.250119	0.668501	0.0174738	-0.642062	0.0243812	0.393576	0.205585	-0.222278	0.487458
XLOC_002166	LOC107199506	Scaffold849	greenyellow	-0.418514	0.175732	-0.440162	0.152148	-0.590372	0.0432832	0.155877	0.628556	-0.108508	0.737117	0.365263	0.243001	0.459234	0.133135
XLOC_002167	CUFF.2003.1	Scaffold850	turquoise	-0.331433	0.29262	-0.247907	0.437224	-0.491889	0.104308	0.878139	0.000171894	-0.808452	0.00145785	0.313572	0.320948	-0.33505	0.28706
XLOC_002168	LOC107199507	Scaffold850	turquoise	-0.385326	0.2161	-0.0952789	0.76834	-0.407662	0.188366	0.658118	0.0199876	-0.621599	0.0309467	0.564378	0.055926	-0.132641	0.681115
XLOC_002169	CUFF.2007.1,CUFF.2007.2	Scaffold851	turquoise	-0.433976	0.158668	-0.0739037	0.819446	-0.530196	0.0761954	0.927899	1.35842e-05	-0.886904	0.000120174	0.31031	0.326277	-0.367004	0.240592
XLOC_002170	CUFF.2005.1	Scaffold851	brown	0.307389	0.331092	0.654967	0.0208003	0.65957	0.0196211	-0.120587	0.708921	-0.0388102	0.904682	-0.486697	0.108583	-0.587153	0.0447271
XLOC_002171	CUFF.2006.1	Scaffold851	turquoise	-0.29619	0.349901	0.431127	0.161729	-0.301402	0.341078	0.392038	0.207521	-0.387124	0.213781	-0.0297163	0.926956	-0.217857	0.496379
XLOC_002172	CUFF.2008.1	Scaffold852	grey	-0.38436	0.217351	0.454008	0.138183	0.153269	0.634382	-0.10473	0.745998	0.0157965	0.961139	-0.0848426	0.793199	-0.0109598	0.973033
XLOC_002173	CUFF.2009.1	Scaffold852	grey	-0.210582	0.511214	0.139481	0.665497	-0.0089614	0.977949	-0.259811	0.414782	0.221458	0.489107	0.0379428	0.906804	0.292929	0.355483
XLOC_002175	CUFF.2010.1	Scaffold854	brown	0.528278	0.0774636	0.363533	0.245409	0.402463	0.194614	-0.314033	0.320197	0.299667	0.344	-0.472347	0.121003	-0.165895	0.606357
XLOC_002176	CUFF.2011.1	Scaffold855	turquoise	-0.605349	0.0369984	0.196197	0.54111	-0.3941	0.204928	0.869754	0.000236261	-0.897877	7.3531e-05	0.255243	0.423325	-0.416152	0.178435
XLOC_002177	CUFF.2012.1	Scaffold855	turquoise	-0.43042	0.162495	0.0324939	0.920147	-0.372864	0.232587	0.852192	0.000431164	-0.822546	0.00102027	0.390126	0.209943	-0.356842	0.254854
XLOC_002178	GRWD1	Scaffold857	turquoise	-0.377631	0.226194	-0.126642	0.694911	-0.4298	0.163168	0.85043	0.000456053	-0.788282	0.00231907	0.418271	0.176008	-0.335234	0.286781
XLOC_002179	CUFF.2013.1	Scaffold857	turquoise	-0.372987	0.232422	0.0872592	0.787426	-0.405726	0.190678	0.81303	0.00130242	-0.772622	0.00322042	0.316462	0.316264	-0.397526	0.200663
XLOC_002180	LOC107199511	Scaffold858	red	0.374399	0.230517	0.545816	0.0663958	0.789215	0.00227225	0.00914381	0.9775	-0.135269	0.6751	-0.736095	0.00634273	-0.893542	8.98442e-05
XLOC_002181	CUFF.2016.1	Scaffold859	blue	0.856814	0.000370841	-0.0464847	0.885933	0.602536	0.0381257	-0.659724	0.0195827	0.687307	0.0135221	-0.526967	0.0783382	-0.055467	0.864058
XLOC_002182	CUFF.2017.1,CUFF.2017.2	Scaffold860	turquoise	0.00585157	0.9856	-0.383573	0.218375	-0.571607	0.0521798	0.364231	0.244436	-0.22161	0.488801	0.204073	0.52465	0.22885	0.474334
XLOC_002183	CUFF.2018.1,CUFF.2018.2	Scaffold861	turquoise	-0.544996	0.0668871	-0.162608	0.613609	-0.619201	0.0317915	0.768975	0.00346399	-0.751504	0.00483033	0.57927	0.0484052	-0.0126722	0.968821
XLOC_002184	CUFF.2019.1	Scaffold862	turquoise	-0.498313	0.0991741	0.258637	0.41697	-0.275684	0.385775	0.86627	0.000267951	-0.891803	9.71302e-05	0.103523	0.748843	-0.526437	0.0786938
XLOC_002185	CUFF.2020.1,CUFF.2020.10,CUFF.2020.11,CUFF.2020.12,CUFF.2020.13,CUFF.2020.2,CUFF.2020.3,CUFF.2020.4,CUFF.2020.5,CUFF.2020.6,CUFF.2020.7,CUFF.2020.8,CUFF.2020.9	Scaffold865	blue	0.137754	0.669428	-0.409514	0.186171	-0.15774	0.624405	-0.354532	0.258164	0.443145	0.149066	0.315718	0.317466	0.535206	0.0729511
XLOC_002186	CUFF.2021.1,CUFF.2021.2,CUFF.2021.3	Scaffold865	turquoise	-0.400615	0.196864	-0.00978577	0.975921	-0.499922	0.0979155	0.499215	0.0984671	-0.458813	0.133537	0.249672	0.43386	0.00981784	0.975842
XLOC_002187	LOC107199512	Scaffold866	turquoise	-0.526688	0.0785252	0.226106	0.479794	-0.224688	0.482627	0.893555	8.97888e-05	-0.924011	1.7547e-05	0.204032	0.524737	-0.575765	0.0501073
XLOC_002188	CUFF.2022.1	Scaffold866	turquoise	-0.219433	0.49319	0.293131	0.355136	-0.289709	0.36104	0.600749	0.0388543	-0.576535	0.0497296	0.0805904	0.80338	-0.295103	0.351756
XLOC_002190	CUFF.2023.1	Scaffold868	turquoise	0.00848313	0.979126	-0.457483	0.134812	-0.246691	0.439549	0.49385	0.102722	-0.393645	0.205498	0.0580245	0.857844	-0.190187	0.553813
XLOC_002191	CUFF.2024.1	Scaffold870	grey	0.22923	0.47358	0.275015	0.386975	0.187385	0.559776	-0.114504	0.723081	0.111218	0.730764	-0.249079	0.434989	-0.0789196	0.807388
XLOC_002193	LOC107199515	Scaffold877	grey	-0.434278	0.158345	0.0384792	0.905492	0.0285212	0.929887	0.217381	0.497344	-0.275359	0.386358	-0.0289232	0.928901	-0.19017	0.553848
XLOC_002194	CUFF.2026.1	Scaffold879	turquoise	-0.267428	0.40073	0.246453	0.440005	-0.163289	0.612104	0.50104	0.0970468	-0.492963	0.103437	0.0120892	0.970255	-0.398048	0.200018
XLOC_002195	CUFF.2025.1	Scaffold879	turquoise	-0.647076	0.0229407	0.063092	0.845556	-0.477225	0.116681	0.817056	0.00117657	-0.836001	0.000704546	0.531715	0.0752018	-0.149124	0.643682
XLOC_002196	CUFF.2027.1	Scaffold880	turquoise	-0.322704	0.306281	-0.399401	0.198352	-0.258867	0.416541	0.642411	0.0242788	-0.603958	0.0375527	0.259341	0.415658	-0.302332	0.339516
XLOC_002198	CUFF.2029.1	Scaffold880	blue	0.0611403	0.850285	0.20594	0.520782	0.0948272	0.769412	-0.463062	0.129515	0.452413	0.139747	0.00354055	0.991287	0.288107	0.363823
XLOC_002199	CUFF.2032.1,CUFF.2032.2,CUFF.2032.3,CUFF.2032.4	Scaffold884	turquoise	-0.620415	0.0313617	-0.417731	0.176625	-0.725452	0.00757814	0.825309	0.000947937	-0.749467	0.00501283	0.708141	0.00996134	0.0897147	0.78157
XLOC_002200	CUFF.2030.1	Scaffold884	blue	0.609789	0.0352676	-0.144417	0.654298	0.256992	0.420045	-0.605061	0.0371127	0.63296	0.0271622	-0.156773	0.626559	0.268328	0.399085
XLOC_002201	CUFF.2031.1	Scaffold884	tan	-0.182723	0.569757	0.402585	0.194466	-0.175502	0.585354	-0.0355974	0.912545	0.00837607	0.979389	-0.165627	0.606949	0.125665	0.697165
XLOC_002202	CUFF.2033.1	Scaffold884	turquoise	-0.513208	0.0879289	-0.127117	0.693816	-0.807846	0.00147945	0.540575	0.0695805	-0.466982	0.125875	0.639428	0.0251638	0.317345	0.314841
XLOC_002203	CUFF.2034.1	Scaffold885	grey	0.213053	0.506153	-0.094426	0.770364	0.11881	0.713049	-0.0717149	0.824719	0.0888028	0.783744	-0.261187	0.412226	-0.0784721	0.808462
XLOC_002204	CUFF.2035.1	Scaffold885	cyan	0.115162	0.721546	-0.0893926	0.782338	0.286148	0.36724	0.296185	0.349909	-0.310492	0.325978	-0.265755	0.403795	-0.500006	0.09785
XLOC_002205	CUFF.2036.1	Scaffold886	turquoise	-0.547583	0.0653448	0.0575498	0.858997	-0.559626	0.0584879	0.536953	0.0718425	-0.511837	0.0889264	0.457324	0.134966	0.0523467	0.871648
XLOC_002206	LOC107199516	Scaffold887	turquoise	-0.0899656	0.780972	0.0920611	0.775984	0.184193	0.566601	0.332627	0.290778	-0.367114	0.240441	-0.0587628	0.856052	-0.481961	0.112584
XLOC_002207	CUFF.2037.1	Scaffold888	turquoise	-0.435951	0.156568	-0.0147198	0.963786	-0.300121	0.343234	0.92627	1.51475e-05	-0.928242	1.32717e-05	0.228627	0.474777	-0.514205	0.0872088
XLOC_002209	CUFF.2038.1,CUFF.2038.2,CUFF.2038.3,CUFF.2038.4	Scaffold890	grey	-0.157239	0.62552	-0.273565	0.389585	-0.0955455	0.767707	-0.0964742	0.765505	0.154157	0.632395	0.282108	0.374339	0.273601	0.38952
XLOC_002210	LOC107199518	Scaffold892	turquoise	-0.219806	0.492436	-0.289367	0.361634	-0.515692	0.0861417	0.822798	0.00101352	-0.709546	0.00974959	0.417532	0.176852	-0.228965	0.474105
XLOC_002211	CUFF.2040.1,CUFF.2040.2	Scaffold892	turquoise	-0.670422	0.0170354	-0.114192	0.723809	-0.651757	0.0216527	0.973366	1.00942e-07	-0.948442	2.63044e-06	0.570363	0.0528117	-0.166241	0.605597
XLOC_002212	CUFF.2041.1	Scaffold893	grey	0.008658	0.978695	-0.307243	0.331332	0.202833	0.527228	-0.123649	0.701826	0.107239	0.740096	0.151762	0.637757	0.102807	0.750529
XLOC_002213	CUFF.2042.1	Scaffold893	pink	-0.319246	0.31179	-0.116783	0.717765	0.0248816	0.938818	-0.114856	0.72226	0.0136561	0.966401	0.128328	0.691025	0.206586	0.519445
XLOC_002214	CUFF.2043.1	Scaffold893	blue	0.152587	0.63591	-0.210467	0.511451	0.182947	0.569276	-0.376957	0.227093	0.366652	0.241078	0.0421795	0.896445	0.196987	0.539448
[truncated: 17,653 more rows]
