# Supplementary material for: Exploration of tissue-specific gene expression patterns underlying timing of breeding in contrasting temperature environments in a song bird
Source: BMC Genomics. 2019 Sep 2;20:693. doi: 10.1186/s12864-019-6043-0 (PMC6720064; doi:10.1186/s12864-019-6043-0)
Supplement: Supplementary file 12 — Table S12. Modules of genes significantly correlated with time, temperature or line in liver. Gene symbol = annotation, GS = gene significance, p.GS = P-value of gene significance, MMcolor = ModuleMembership correlation coefficient, p.MMcolor = ModuleMembership p-value. (XLSX 5375 kb) [file 12864_2019_6043_MOESM12_ESM.xlsx]

## Sheet: TableS12
Supplementary table 12. Modules of genes significantly correlated with time, temperature or line in liver. Gene symbol = annotation, GS = gene significance, p.GS= P-value of gene significance, MMcolor=ModuleMembership correlation coefficient, p.MMcolor=ModuleMembership p-value .
Transcripts	Gene Symbol	Chr	moduleColor	GS.temperature	p.GS.temperature	GS.timepoint	p.GS.timepoint	GS.line	p.GS.line	MM.pink	p.MM.pink	MM.turquoise	p.MM.turquoise	MM.magenta	p.MM.magenta	MM.red	p.MM.red	MM.green	p.MM.green	MM.blue	p.MM.blue	MM.purple	p.MM.purple	MM.salmon	p.MM.salmon	MM.midnightblue	p.MM.midnightblue
ATP6	ATP6	MT	green	0.126127	0.696099	-0.0465093	0.885873	-0.255512	0.42282	-0.180891	0.573697	-0.329427	0.295729	0.166272	0.605529	0.141358	0.66123	0.596102	0.0407959	-0.190537	0.553069	-0.0919088	0.776346	-0.110796	0.731753	-0.222996	0.486016
ATP8	ATP8	MT	brown	0.19773	0.53789	0.826495	0.000918132	-0.251974	0.429491	-0.0901535	0.780525	0.513147	0.087973	0.504859	0.0941201	-0.578585	0.0487344	-0.17892	0.57795	-0.622401	0.0306677	-0.713274	0.00920367	0.074769	0.817363	-0.507808	0.0919011
COX1	COX1	MT	green	-0.210868	0.510628	-0.242234	0.44812	-0.34743	0.268493	-0.131381	0.684006	-0.583539	0.0463876	0.146431	0.649748	0.413195	0.181856	0.627088	0.0290741	0.00853321	0.979002	-0.068347	0.832846	-0.148133	0.645911	-0.295629	0.350857
COX2	COX2	MT	green	0.104057	0.747584	-0.13197	0.682654	-0.310918	0.325281	-0.298918	0.345268	-0.44696	0.145184	0.197806	0.537729	0.182671	0.569868	0.715206	0.00892979	-0.0702193	0.828326	-0.144667	0.653733	-0.168464	0.600713	-0.37102	0.235089
COX3	COX3	MT	green	0.0102243	0.974842	-0.0925831	0.774743	-0.611593	0.0345813	-0.291281	0.358322	-0.480113	0.114171	0.0783447	0.808768	0.228022	0.475978	0.650826	0.0219044	0.0116514	0.971332	-0.293366	0.354732	-0.378957	0.224435	-0.526276	0.078802
CYTB	CYTB	MT	green	-0.0135932	0.966556	-0.358216	0.252897	-0.146355	0.649919	-0.294043	0.35357	-0.442864	0.149355	-0.0404593	0.900649	0.158873	0.621886	0.545029	0.0668672	0.410986	0.184438	0.00040916	0.998993	-0.26465	0.405827	-0.352497	0.2611
ND1	ND1	MT	green	0.0725318	0.82275	0.126479	0.695286	-0.12486	0.699026	-0.138365	0.668036	-0.174913	0.586634	0.405228	0.191275	0.0222735	0.945223	0.467852	0.125077	-0.348921	0.266305	-0.205478	0.521738	0.0419235	0.89707	-0.306511	0.332546
ND2	ND2	MT	green	0.31929	0.311719	-0.397693	0.200457	-0.0489515	0.879918	-0.490954	0.105069	-0.651019	0.021852	0.0172019	0.957684	0.264134	0.406777	0.805417	0.00156847	0.293572	0.354378	0.116418	0.718618	-0.0963958	0.765691	-0.110971	0.731342
ND3	ND3	MT	brown	0.185129	0.564596	-0.06861	0.83221	-0.0711645	0.826046	-0.332697	0.29067	-0.378821	0.224616	0.276629	0.38408	0.0939768	0.771431	0.574013	0.0509733	0.0532949	0.86934	-0.207498	0.517563	-0.0514823	0.873752	-0.2637	0.407577
ND4	ND4	MT	green	-0.075399	0.815847	-0.410286	0.185261	-0.262491	0.40981	-0.252076	0.429298	-0.675302	0.0159583	0.168134	0.601437	0.356459	0.2554	0.672423	0.0165875	0.287165	0.365463	0.0746406	0.817672	-0.398108	0.199943	-0.289361	0.361644
ND4L	ND4L	MT	blue	0.0193575	0.952386	-0.171573	0.59391	-0.315755	0.317407	-0.354409	0.25834	-0.317191	0.31509	0.192752	0.548375	0.0122732	0.969803	0.340847	0.278278	0.336699	0.284547	-0.212206	0.507885	-0.463627	0.128986	-0.628758	0.0285205
ND5	ND5	MT	green	0.241363	0.449805	-0.371485	0.234457	-0.0900054	0.780878	-0.428434	0.164657	-0.521979	0.0817288	-0.0494504	0.878702	0.170895	0.595391	0.662052	0.0190062	0.386774	0.214231	0.0698067	0.829321	-0.219318	0.493422	-0.27546	0.386177
ND6	ND6	MT	pink	-0.453339	0.138837	0.659472	0.0196458	-0.173618	0.589449	0.565364	0.0554044	0.438683	0.153691	0.249439	0.434304	-0.00981755	0.975843	-0.498366	0.0991328	-0.629885	0.0281515	-0.675422	0.0159326	0.316254	0.3166	-0.0565234	0.86149
tRNA-Ala	tRNA-Ala	MT	yellow	0.33046	0.294124	0.0841591	0.794833	0.0398762	0.902075	-0.157722	0.624444	0.138133	0.668564	0.032482	0.920176	-0.127526	0.692872	-0.252755	0.428014	0.140899	0.662273	-0.138694	0.667286	-0.152955	0.635085	-0.199096	0.535025
tRNA-Arg	tRNA-Arg	MT	blue	0.56026	0.0581415	-0.000702394	0.998271	0.168872	0.599819	-0.283945	0.371102	-0.190835	0.552437	0.0370933	0.908883	0.00022295	0.999451	0.330533	0.294012	0.0610425	0.850522	-0.0693253	0.830483	0.0719293	0.824202	0.0698395	0.829242
tRNA-Asn	tRNA-Asn	MT	turquoise	-0.0468033	0.885156	0.216257	0.499625	0.257885	0.418373	-0.0248611	0.938869	0.493553	0.102961	0.448197	0.143939	-0.476264	0.117525	-0.298512	0.345955	-0.197013	0.539394	-0.0641875	0.842903	0.0479012	0.882478	-0.337837	0.282819
tRNA-Asp	tRNA-Asp	MT	greenyellow	-0.0816309	0.800886	0.129573	0.68816	-0.119794	0.710764	-0.0723709	0.823138	-0.131675	0.683331	0.361836	0.247785	-0.00465067	0.988555	-0.0746577	0.817631	-0.137967	0.668943	0.193096	0.547649	-0.199739	0.533681	0.0158737	0.960949
tRNA-Cys	tRNA-Cys	MT	turquoise	0.213463	0.505316	0.379026	0.224343	-0.174064	0.588479	-0.441382	0.150883	0.187436	0.559668	0.387566	0.213213	-0.586919	0.0448334	-0.0229764	0.943496	-0.100696	0.755514	-0.0142797	0.964868	-0.252188	0.429085	-0.388826	0.2116
tRNA-Gln	tRNA-Gln	MT	blue	0.612089	0.0343944	0.142367	0.65894	-0.0767761	0.812536	-0.340044	0.279486	0.145022	0.65293	-0.229685	0.472679	-0.233157	0.465823	0.064986	0.840971	0.156603	0.626938	-0.30952	0.327574	-0.114856	0.722259	-0.265893	0.403542
tRNA-Glu	tRNA-Glu	MT	green	0.715637	0.00886955	-0.191568	0.550883	-0.0400399	0.901675	-0.803049	0.00165919	-0.306459	0.332632	-0.0884235	0.784648	-0.278277	0.381137	0.592435	0.0423756	0.413607	0.181376	0.199781	0.533592	-0.269948	0.396134	-0.202124	0.528705
tRNA-Gly	tRNA-Gly	MT	turquoise	0.703386	0.010704	0.40307	0.193878	0.1365	0.672289	-0.305233	0.334668	0.381769	0.220732	0.0739196	0.819407	-0.477753	0.11622	-0.0603787	0.852132	-0.193931	0.545885	-0.252732	0.428058	0.0941113	0.771111	-0.0835665	0.796251
tRNA-His	tRNA-His	MT	blue	0.433165	0.159536	-0.214268	0.503673	0.340856	0.278265	0.0490982	0.87956	-0.0403556	0.900903	-0.287845	0.364277	0.254377	0.424954	0.309284	0.327964	-0.150641	0.640273	0.0799545	0.804905	0.403734	0.193075	0.374352	0.23058
tRNA-Ile	tRNA-Ile	MT	brown	0.375773	0.228674	0.23198	0.468142	0.176752	0.582641	-0.142597	0.658419	0.0435963	0.892984	0.227242	0.47753	-0.124923	0.698879	0.0861986	0.789958	-0.186969	0.560665	-0.120479	0.709171	0.149958	0.641807	-0.0135641	0.966628
tRNA-Leu	tRNA-Leu	MT	black	0.394181	0.204826	0.628229	0.0286951	-0.139248	0.666026	-0.315927	0.317129	0.465047	0.127663	0.401902	0.195295	-0.632106	0.0274347	-0.245819	0.441219	-0.218084	0.495919	-0.626862	0.0291492	-0.083628	0.796104	-0.557846	0.059468
tRNA-Lys	tRNA-Lys	MT	green	0.552708	0.0623621	0.00571517	0.985936	-0.302238	0.339672	-0.466737	0.126101	-0.342238	0.276194	-0.184974	0.564928	0.0743334	0.818411	0.670692	0.0169746	-0.0116311	0.971382	-0.248277	0.436518	-0.00211808	0.994788	-0.143299	0.656829
tRNA-Met	tRNA-Met	MT	turquoise	-0.468735	0.124269	0.401478	0.195812	0.102515	0.751219	0.259865	0.414681	0.530845	0.0757701	0.46956	0.123518	-0.456554	0.135708	-0.520572	0.0827023	-0.282244	0.374099	-0.111401	0.730335	0.0326149	0.919851	-0.311964	0.323569
tRNA-Pro	tRNA-Pro	MT	turquoise	0.0863793	0.789527	0.222639	0.486733	0.0050929	0.987467	0.10016	0.75678	0.187014	0.560568	-0.117746	0.715523	-0.108297	0.737613	-0.207879	0.516777	-0.178362	0.579156	0.0980241	0.761833	0.068046	0.833573	0.279316	0.379288
tRNA-Ser	tRNA-Ser	MT	green	0.0623387	0.84738	-0.37547	0.229079	-0.28567	0.368075	-0.273267	0.390123	-0.638231	0.0255255	-0.00903721	0.977762	0.405624	0.190801	0.789996	0.00223362	0.0816931	0.800737	0.0937566	0.771954	-0.173842	0.588962	-0.177117	0.581851
tRNA-Thr	tRNA-Thr	MT	brown	0.0341805	0.916015	0.0492983	0.879072	0.300894	0.341932	0.428635	0.164438	0.164487	0.609459	-0.192558	0.548787	0.258803	0.41666	0.0805642	0.803442	-0.440215	0.152093	-0.136876	0.671431	0.584488	0.0459474	0.454189	0.138006
tRNA-Trp	tRNA-Trp	MT	brown	0.520956	0.0824354	0.0105634	0.974008	0.130832	0.685267	-0.160336	0.61864	-0.135152	0.675369	-0.0842713	0.794565	0.120583	0.708931	0.432015	0.160771	-0.0996626	0.757956	-0.235966	0.46031	0.231706	0.468682	0.0944156	0.770389
tRNA-Tyr	tRNA-Tyr	MT	green	0.18413	0.566736	-0.454437	0.137763	-0.26324	0.408426	-0.336255	0.285223	-0.686168	0.0137406	-0.213087	0.506085	0.42438	0.169128	0.813225	0.00129608	0.18936	0.555569	0.23122	0.46964	-0.158263	0.623241	-0.0309474	0.923938
XLOC_000001	LOC107199547	Scaffold1000	green	-0.135445	0.674699	-0.189998	0.554214	-0.190947	0.552199	-0.142196	0.659328	-0.203607	0.525619	0.0956986	0.767344	-0.0423052	0.896138	0.120507	0.709107	0.0286237	0.929636	0.498513	0.0990173	-0.306132	0.333173	-0.0445938	0.890548
XLOC_000002	CUFF.1.1,CUFF.1.2,CUFF.1.3	Scaffold1000	blue	0.179923	0.575785	-0.244423	0.443901	0.340977	0.278084	-0.0536198	0.86855	-0.263919	0.407174	-0.197099	0.539214	0.134966	0.675792	-0.129128	0.689185	0.588572	0.0440864	0.264999	0.405185	-0.0742677	0.818569	0.561185	0.0576384
XLOC_000003	CUFF.2.1,CUFF.2.2	Scaffold1002	green	0.377554	0.226296	-0.493581	0.102939	-0.247182	0.438608	-0.612954	0.03407	-0.693851	0.0123161	-0.109401	0.735022	0.211077	0.510199	0.815527	0.0012232	0.403436	0.193436	0.325366	0.302078	-0.393669	0.205467	-0.09665	0.765088
XLOC_000006	CUFF.3.1	Scaffold1006	turquoise	0.0615854	0.849206	0.397505	0.200688	0.0778468	0.809963	0.0615933	0.849187	0.62143	0.0310055	-0.087904	0.785887	-0.393963	0.205099	-0.393362	0.205854	-0.379552	0.223648	-0.169395	0.598672	0.373967	0.231098	-0.205803	0.521066
XLOC_000007	CUFF.4.1	Scaffold1008	yellow	0.139888	0.664571	0.216942	0.498233	0.304547	0.33581	0.35888	0.251955	0.575982	0.0500007	-0.130052	0.687059	-0.167325	0.603212	-0.578254	0.0488942	-0.206787	0.51903	-0.0939057	0.7716	0.189754	0.554733	0.213535	0.505168
XLOC_000008	CUFF.5.1	Scaffold1008	yellow	0.164551	0.609319	-0.177623	0.580755	-0.181896	0.571535	-0.153436	0.634007	-0.363692	0.245187	-0.059218	0.854947	0.220292	0.491455	0.119145	0.712271	0.124876	0.698989	0.351144	0.263062	-0.309379	0.327807	0.109995	0.733629
XLOC_000014	PCDH10	Scaffold101	blue	0.266237	0.402911	0.0676838	0.834448	0.219877	0.492294	-0.490944	0.105078	0.231797	0.468502	0.391035	0.208789	-0.645008	0.0235271	-0.0915617	0.777172	0.223154	0.4857	0.174832	0.586809	-0.217127	0.497858	-0.376684	0.227456
XLOC_000021	CUFF.6.1	Scaffold101	greenyellow	0.0113783	0.972003	0.374729	0.230073	0.140332	0.663561	0.239716	0.452998	0.0109359	0.973092	0.116183	0.719166	0.124759	0.69926	-0.118495	0.713782	-0.31832	0.313275	-0.267869	0.399924	0.413332	0.181697	0.444005	0.148185
XLOC_000022	CUFF.7.1	Scaffold1013	pink	-0.261739	0.411202	0.378298	0.225309	0.340974	0.278088	0.772294	0.00324177	0.482533	0.112096	-0.0446056	0.890519	0.21288	0.506506	-0.619904	0.031542	-0.407873	0.188116	-0.549579	0.0641718	0.585291	0.0455774	0.375894	0.228512
XLOC_000023	CUFF.8.1	Scaffold1013	turquoise	0.233355	0.465433	0.238802	0.454775	0.352943	0.260454	0.0100763	0.975206	0.533714	0.0739073	0.00363259	0.991061	-0.396768	0.201602	-0.203455	0.525934	-0.355575	0.256667	0.0749266	0.816984	0.412254	0.182953	0.190886	0.552328
XLOC_000024	CUFF.9.1	Scaffold1016	blue	-0.218424	0.49523	-0.486186	0.109011	0.271068	0.394101	0.235114	0.461979	-0.414875	0.179907	-0.255318	0.423184	0.398661	0.199262	-0.034289	0.915749	0.452475	0.139686	0.656725	0.020344	-0.12474	0.699302	0.792413	0.00211726
XLOC_000025	LOC107199551	Scaffold1026	turquoise	0.727826	0.00728825	0.375971	0.228409	0.39631	0.20217	-0.375489	0.229054	0.602354	0.0381993	0.0823423	0.799181	-0.705807	0.010321	-0.161793	0.615412	-0.117422	0.716279	-0.236322	0.459613	0.288092	0.363848	-0.121701	0.706337
XLOC_000026	CUFF.10.1	Scaffold1027	turquoise	0.405553	0.190886	0.198154	0.537	0.275799	0.385568	-0.0755056	0.815591	0.541839	0.068803	0.174708	0.587078	-0.364066	0.244666	0.0396842	0.902544	-0.469962	0.123153	-0.261726	0.411226	0.342056	0.276467	-0.262296	0.410171
XLOC_000027	CUFF.11.1	Scaffold1027	tan	0.119542	0.711348	-0.318447	0.31307	-0.163546	0.611536	0.136841	0.671509	-0.52726	0.0781422	-0.356291	0.255641	0.618181	0.032156	0.285128	0.369026	0.264846	0.405466	-0.0621275	0.847892	-0.17401	0.588597	0.349623	0.265279
XLOC_000028	CUFF.12.1	Scaffold1027	red	-0.49609	0.100931	-0.341761	0.276908	-0.0900647	0.780736	0.386047	0.215168	-0.356435	0.255435	-0.196903	0.539624	0.564487	0.0558679	-0.137711	0.669526	0.319004	0.312178	0.138985	0.666624	-0.201697	0.529593	0.367616	0.239749
XLOC_000029	CUFF.13.1	Scaffold1027	purple	-0.212805	0.50666	-0.544593	0.0671298	0.298877	0.345336	0.189113	0.556095	-0.307727	0.330532	-0.326589	0.300158	0.375875	0.228537	-0.117555	0.715969	0.446858	0.145286	0.755851	0.00445781	-0.0902653	0.780258	0.599123	0.0395261
XLOC_000030	LOC107199552	Scaffold1028	turquoise	0.213874	0.504476	0.414433	0.180419	0.103577	0.748715	-0.162505	0.613837	0.610034	0.0351737	0.209394	0.513657	-0.667616	0.0176785	-0.350153	0.264506	-0.14978	0.642206	-0.287013	0.365728	0.0560531	0.862633	-0.279518	0.378928
XLOC_000031	CUFF.14.1	Scaffold1028	black	0.304486	0.335913	0.152471	0.636169	-0.643625	0.0239252	-0.499152	0.0985164	-0.0524918	0.871294	0.0211707	0.947931	-0.353157	0.260144	0.228981	0.474073	0.0940963	0.771147	-0.109693	0.734337	-0.672942	0.0164727	-0.603879	0.0375846
XLOC_000032	NQO2	Scaffold1034	pink	-0.389098	0.211253	0.445396	0.146767	-0.0747041	0.817519	0.449315	0.14282	0.326035	0.301028	0.123287	0.702664	0.025075	0.938344	-0.198647	0.535966	-0.592346	0.0424147	-0.51717	0.0850901	0.485338	0.109722	-0.100305	0.756438
XLOC_000033	LOC107199554	Scaffold1035	yellow	0.439032	0.153326	0.494553	0.102157	0.126619	0.694964	0.104222	0.747194	0.541467	0.0690312	-0.0781723	0.809182	-0.280743	0.376754	-0.401536	0.19574	-0.296538	0.349307	-0.519178	0.0836754	0.280201	0.377716	-0.00490059	0.98794
XLOC_000034	LOC107199555	Scaffold1043	lightyellow	0.169128	0.599257	0.169039	0.599453	-0.0679443	0.833818	0.302608	0.339052	0.0070296	0.982702	-0.00573773	0.98588	0.241531	0.449481	-0.116695	0.717972	-0.18333	0.568454	-0.364768	0.243689	-0.0517932	0.872995	0.215552	0.501058
XLOC_000035	CUFF.16.1,CUFF.16.2	Scaffold1044	turquoise	0.0742975	0.818498	0.621589	0.03095	0.120799	0.708429	0.300103	0.343264	0.674951	0.016034	0.0961104	0.766367	-0.42784	0.165308	-0.61759	0.0323684	-0.347016	0.269102	-0.480473	0.113861	0.215756	0.500643	0.0618112	0.848659
XLOC_000036	CUFF.17.1,CUFF.17.2,CUFF.17.3	Scaffold1044	turquoise	-0.102389	0.751515	0.780554	0.00273576	-0.109115	0.735691	0.350795	0.263569	0.758235	0.00426304	0.266599	0.402247	-0.410096	0.185485	-0.671276	0.0168432	-0.757844	0.0042945	-0.456157	0.136092	0.258107	0.417958	-0.0872172	0.787526
XLOC_000037	LOC107199556	Scaffold1046	turquoise	0.207183	0.518213	0.782985	0.00259898	0.14857	0.644928	0.190258	0.553661	0.73224	0.00677129	0.432662	0.160075	-0.50374	0.0949712	-0.341073	0.277939	-0.828517	0.000869009	-0.568766	0.0536306	0.455393	0.136833	-0.061545	0.849304
XLOC_000038	CUFF.20.1	Scaffold1047	green	0.236274	0.459706	-0.249345	0.434482	-0.309426	0.32773	-0.0382804	0.905978	-0.312779	0.322239	-0.356847	0.254847	0.409672	0.185985	0.495462	0.101431	-0.103773	0.748252	0.0200771	0.950618	-0.104314	0.746978	0.121214	0.707467
XLOC_000039	LOC107199558	Scaffold1048	greenyellow	0.27972	0.378568	0.138862	0.666905	0.139228	0.666071	-0.0486761	0.880589	-0.105169	0.744965	0.173843	0.58896	-0.0452035	0.88906	-0.118685	0.71334	0.00561258	0.986188	0.173978	0.588667	-0.0938766	0.771669	0.463741	0.12888
XLOC_000040	CUFF.21.1,CUFF.21.2,CUFF.21.3,CUFF.21.4,CUFF.21.5,CUFF.21.6	Scaffold1051	turquoise	-0.155599	0.629175	0.337399	0.283483	0.0652577	0.840313	0.216415	0.499304	0.225292	0.481418	0.529913	0.076382	-0.133075	0.680122	-0.0915063	0.777304	-0.512012	0.0887986	-0.145566	0.6517	0.0763946	0.813453	-0.135258	0.675126
XLOC_000041	LOC109022444	Scaffold1051	brown	0.0207598	0.948941	0.438926	0.153437	-0.398051	0.200015	0.0463994	0.886141	0.0885956	0.784238	0.259935	0.41455	-0.0856911	0.791171	0.0151902	0.962629	-0.224038	0.483927	-0.734933	0.00646973	-0.204523	0.523717	-0.457983	0.134332
XLOC_000044	LOC107199560	Scaffold1061	magenta	-0.452289	0.13987	0.266586	0.40227	-0.104275	0.74707	0.121947	0.705768	0.0945909	0.769973	0.566476	0.0548199	-0.275222	0.386603	-0.259793	0.414816	-0.259262	0.415803	0.238444	0.455472	-0.219715	0.49262	-0.147429	0.647498
XLOC_000045	CUFF.22.1	Scaffold1062	brown	0.126777	0.694599	0.307563	0.330803	-0.576187	0.0499	-0.0668378	0.836492	0.152155	0.636877	-0.183124	0.568894	-0.00588782	0.985511	0.0498995	0.877607	-0.372401	0.233214	-0.439214	0.153136	-0.0574144	0.859326	-0.480912	0.113483
XLOC_000046	CUFF.23.1	Scaffold1062	turquoise	-0.0589399	0.855622	0.488838	0.106807	0.155668	0.629021	0.470641	0.122538	0.720865	0.00816281	-0.10342	0.749085	-0.151781	0.637714	-0.63525	0.0264422	-0.512449	0.0884801	-0.446739	0.145407	0.481771	0.112747	0.0186485	0.954128
XLOC_000047	LOC107199561	Scaffold1064	lightcyan	0.00833498	0.97949	0.387382	0.21345	-0.0915145	0.777284	-0.371625	0.234267	0.207932	0.516667	0.457761	0.134546	-0.48925	0.106467	-0.118304	0.714226	-0.188254	0.557922	-0.0819722	0.800068	0.0275055	0.932379	-0.543288	0.0679191
XLOC_000050	LOC107199563	Scaffold1067	turquoise	-0.599788	0.0392504	0.206806	0.518991	-0.0832887	0.796916	0.539238	0.0704096	0.0954852	0.76785	0.126668	0.694852	0.169017	0.5995	-0.335944	0.285697	-0.17555	0.585248	-0.280438	0.377295	0.0786436	0.80805	0.156474	0.627224
XLOC_000051	CUFF.26.1	Scaffold1069	green	-0.0483126	0.881475	-0.167201	0.603485	-0.307236	0.331343	-0.318526	0.312944	-0.202485	0.527951	0.244729	0.443313	-0.149739	0.642299	0.530113	0.0762503	-0.0150489	0.962977	0.10273	0.750713	-0.362192	0.247285	-0.434416	0.158198
XLOC_000052	CUFF.27.1	Scaffold1072	turquoise	0.183049	0.569055	0.702993	0.0107672	-0.154431	0.631783	0.0442873	0.891296	0.294095	0.353481	0.43304	0.15967	-0.263758	0.407469	-0.376339	0.227917	-0.385941	0.215305	-0.630876	0.02783	0.00760692	0.981281	-0.199709	0.533744
XLOC_000053	CUFF.28.1,CUFF.28.2,CUFF.28.3,CUFF.28.4	Scaffold1072	brown	0.396983	0.201335	-0.0530103	0.870032	-0.377581	0.226261	-0.358855	0.25199	-0.362023	0.247522	-0.111399	0.730341	0.169915	0.597533	0.63173	0.027555	-0.0897102	0.781581	-0.205075	0.522574	-0.0786537	0.808026	-0.252399	0.428688
XLOC_000054	CUFF.29.1	Scaffold1073	turquoise	0.0687293	0.831922	0.6282	0.0287046	0.211415	0.509506	0.376864	0.227216	0.682074	0.0145476	0.0161454	0.960281	-0.321789	0.307735	-0.521836	0.0818271	-0.466351	0.126457	-0.538434	0.0709115	0.462703	0.129851	0.183842	0.567354
XLOC_000055	BYSL	Scaffold1078	turquoise	-0.312242	0.323113	0.408761	0.187062	-0.358339	0.252722	0.379465	0.223763	0.343388	0.274478	0.305989	0.333412	-0.00216097	0.994682	-0.36075	0.249312	-0.502938	0.0955851	-0.491455	0.104661	-0.159717	0.620012	-0.470479	0.122685
XLOC_000056	CUFF.32.1	Scaffold1079	brown	-0.403908	0.192865	0.675542	0.0159065	0.0959426	0.766765	0.648696	0.0224887	0.445334	0.146831	0.513794	0.0875052	0.0414749	0.898166	-0.505179	0.0938772	-0.749764	0.00498586	-0.700747	0.0111334	0.469616	0.123467	0.00227687	0.994397
XLOC_000057	CUFF.31.1,CUFF.31.2,CUFF.31.3,CUFF.31.4,CUFF.31.5	Scaffold1079	blue	0.268983	0.39789	-0.0738117	0.819667	-0.0998854	0.757429	-0.220028	0.491988	-0.135101	0.675484	-0.292427	0.356346	0.00932261	0.97706	-0.136965	0.671227	0.583692	0.0463165	-0.102956	0.750178	-0.357574	0.253811	-0.0772686	0.811352
XLOC_000058	LOC107199565	Scaffold1085	blue	-0.164689	0.609014	-0.269375	0.397176	-0.418009	0.176307	0.0888334	0.78367	-0.26569	0.403914	-0.322795	0.306137	0.290602	0.359494	0.325037	0.302595	0.114906	0.722143	0.0373646	0.908219	-0.357496	0.253922	-0.0520771	0.872304
XLOC_000059	LOC107199566	Scaffold1096	yellow	-0.0564071	0.861773	-0.385956	0.215285	0.750143	0.00495172	0.179043	0.577683	-0.0373655	0.908217	-0.0591792	0.855042	0.0815311	0.801125	-0.241826	0.448909	0.432758	0.159973	0.567857	0.0541002	0.179469	0.576763	0.622134	0.0307605
XLOC_000061	LOC107199567	Scaffold1101	tan	-0.271101	0.394041	0.302347	0.33949	-0.283153	0.372496	0.302278	0.339606	0.219106	0.493851	0.11181	0.729377	-0.070345	0.828022	-0.301959	0.340141	-0.321686	0.307898	-0.128721	0.69012	-0.158546	0.622614	-0.138125	0.668584
XLOC_000062	CUFF.37.1	Scaffold1102	purple	0.321746	0.307802	-0.591597	0.0427429	0.396343	0.202129	-0.313093	0.321727	-0.396946	0.201381	-0.359933	0.250465	0.125198	0.698244	0.403546	0.193302	0.482595	0.112043	0.70551	0.0103674	0.103414	0.749098	0.499312	0.0983914
XLOC_000063	CUFF.38.1	Scaffold1102	turquoise	0.445556	0.146604	0.0524363	0.871429	0.177747	0.580487	-0.132112	0.682329	0.547925	0.0651429	-0.0974007	0.763309	-0.406576	0.189661	-0.0257592	0.936664	-0.25557	0.42271	-0.0629262	0.845957	0.140978	0.662093	-0.230083	0.47189
XLOC_000064	CUFF.39.1	Scaffold1102	purple	0.261569	0.411518	-0.482637	0.112008	0.353206	0.260075	-0.34132	0.277569	-0.380077	0.222955	0.0699841	0.828893	-0.0289871	0.928744	0.504171	0.0946431	0.422895	0.170785	0.488479	0.107103	-0.124134	0.700704	0.20289	0.527109
XLOC_000065	CUFF.40.1	Scaffold1110	midnightblue	-0.0483656	0.881346	0.119834	0.710671	0.282516	0.373618	0.395174	0.203585	0.0280302	0.931091	0.246002	0.440869	0.22955	0.472946	-0.148451	0.645195	-0.400943	0.196464	0.0335756	0.917497	0.28407	0.370883	0.561956	0.0572215
XLOC_000066	LOC107199568	Scaffold1112	brown	-0.041373	0.898416	0.286794	0.36611	-0.582151	0.0470373	-0.1617	0.615616	0.0548556	0.865544	0.185139	0.564574	-0.0762209	0.81387	0.317631	0.314381	-0.414289	0.180585	-0.570118	0.0529366	-0.0915998	0.777082	-0.723952	0.00776573
XLOC_000067	CUFF.42.1,CUFF.42.2	Scaffold1112	brown	0.0396307	0.902675	0.42905	0.163985	-0.50101	0.0970706	-0.177858	0.580245	0.256225	0.421481	0.310454	0.326041	-0.324506	0.303432	0.224378	0.483246	-0.535483	0.0727742	-0.572023	0.0519698	-0.0667671	0.836663	-0.713366	0.00919046
XLOC_000068	LOC107199569	Scaffold1116	turquoise	-0.194005	0.545729	0.240968	0.450571	0.329907	0.294982	0.291891	0.357269	0.526756	0.0784797	0.195174	0.543262	-0.239931	0.452582	-0.410474	0.185039	-0.292106	0.356899	-0.154962	0.630597	0.343992	0.273579	-0.188698	0.556978
XLOC_000070	LOC107199571	Scaffold1123	blue	0.162208	0.614492	-0.314648	0.319199	0.441039	0.151237	0.160597	0.618061	-0.250189	0.432877	-0.266029	0.403292	0.306537	0.332503	-0.157738	0.62441	0.477876	0.116113	0.317458	0.31466	0.0149822	0.963141	0.754022	0.00461186
XLOC_000071	CUFF.45.1	Scaffold1124	red	-0.104177	0.7473	-0.558159	0.059295	-0.345258	0.271699	-0.0641294	0.843044	-0.74333	0.00559399	-0.385648	0.215683	0.61541	0.0331605	0.517002	0.0852094	0.345321	0.271607	0.400416	0.197108	-0.333046	0.290133	0.349382	0.265631
XLOC_000072	LOC107199572	Scaffold1126	turquoise	0.110629	0.732143	0.879499	0.000162899	-0.0915222	0.777266	0.178541	0.578769	0.742987	0.00562794	0.401436	0.195863	-0.537216	0.0716763	-0.594368	0.0415377	-0.734328	0.0065366	-0.576316	0.0498369	0.218832	0.494404	-0.259038	0.416221
XLOC_000073	LOC107199573	Scaffold1127	brown	0.127886	0.692043	0.0414669	0.898186	-0.388543	0.211961	-0.215569	0.501024	-0.190421	0.553315	-0.0736077	0.820158	0.152277	0.636604	0.598129	0.0399408	-0.257132	0.419783	-0.445791	0.146366	0.144997	0.652986	-0.438445	0.15394
XLOC_000074	CUFF.47.1	Scaffold1130	brown	-0.450963	0.14118	0.324405	0.303592	0.134876	0.675998	0.620452	0.0313487	0.243774	0.44515	0.467745	0.125174	0.160469	0.618344	-0.297199	0.348182	-0.656148	0.020493	-0.272073	0.392279	0.334822	0.28741	0.0553701	0.864293
XLOC_000075	LOC107199574	Scaffold1132	grey	0.00847389	0.979148	0.437993	0.154414	0.0698481	0.829221	0.202041	0.528877	0.465226	0.127498	-0.0442815	0.89131	-0.186905	0.5608	-0.211412	0.509512	-0.584749	0.0458271	-0.293269	0.354899	0.590655	0.0431582	-0.00530064	0.986956
XLOC_000076	CUFF.49.1	Scaffold1137	yellow	-0.0564182	0.861746	0.0230278	0.94337	0.299389	0.344471	0.367918	0.239333	0.0112772	0.972252	-0.0134091	0.967009	0.206374	0.519884	-0.30128	0.341283	0.246213	0.440464	-0.277379	0.38274	0.0258241	0.936505	0.306448	0.33265
XLOC_000078	CUFF.50.1	Scaffold1139	turquoise	0.139041	0.666497	0.423974	0.16958	-0.112862	0.726918	0.115526	0.720697	0.406502	0.18975	-0.07125	0.82584	-0.262643	0.409529	-0.47043	0.122729	-0.320897	0.309153	-0.0517438	0.873115	0.0329578	0.91901	0.227439	0.477138
XLOC_000079	NUP62CL	Scaffold1142	turquoise	0.175858	0.58458	0.625052	0.0297587	0.201144	0.530746	0.113306	0.725879	0.784611	0.00251043	0.435106	0.157464	-0.673325	0.0163885	-0.488974	0.106694	-0.659289	0.0196918	-0.142081	0.65959	0.20466	0.523434	-0.0540425	0.867521
XLOC_000080	LOC107199577	Scaffold1150	green	-0.444968	0.147203	-0.223145	0.485718	-0.386486	0.214602	0.0266899	0.93438	-0.265786	0.403738	-0.186124	0.562468	0.184191	0.566605	0.0674993	0.834893	0.199294	0.534611	0.207075	0.518435	-0.263526	0.407898	-0.211905	0.508502
XLOC_000082	LOC107199579	Scaffold1158	turquoise	-0.251929	0.429576	0.479074	0.115071	-0.494227	0.10242	0.032231	0.920791	0.366273	0.241602	0.270022	0.396	-0.39164	0.208024	-0.228317	0.475392	-0.307615	0.330717	-0.44289	0.149328	-0.288522	0.3631	-0.559648	0.0584757
XLOC_000083	CUFF.52.1	Scaffold1158	purple	-0.185196	0.564452	-0.257865	0.418411	0.366482	0.241313	0.0218596	0.946239	-0.174001	0.588616	0.0709598	0.826539	0.0446585	0.89039	-0.0223594	0.945012	0.0768183	0.812434	0.794077	0.00203987	0.122447	0.704609	0.499999	0.0978553
XLOC_000084	MGAT1	Scaffold1165	turquoise	-0.105646	0.743843	0.598888	0.0396241	0.000114706	0.999718	0.330299	0.294374	0.746304	0.00530629	0.401997	0.19518	-0.398396	0.199588	-0.421032	0.172877	-0.771202	0.00331361	-0.504902	0.0940874	0.256166	0.421592	-0.252762	0.428
XLOC_000085	CUFF.54.1	Scaffold1166	turquoise	0.252849	0.427837	0.529162	0.0768772	0.0357915	0.91207	-0.0602075	0.852547	0.666946	0.0178348	0.248239	0.43659	-0.594792	0.0413556	-0.350475	0.264035	-0.319254	0.311777	-0.466351	0.126456	0.0537942	0.868125	-0.510445	0.0899464
XLOC_000086	CUFF.55.1	Scaffold1166	purple	0.607992	0.035961	-0.384475	0.217203	0.263432	0.408072	-0.459084	0.133279	-0.172308	0.592305	-0.247584	0.437841	-0.13265	0.681095	0.477473	0.116464	0.228669	0.474694	0.527406	0.0780447	0.00172111	0.995764	0.340545	0.278732
XLOC_000087	CUFF.56.1	Scaffold1166	brown	0.0604443	0.851973	0.156697	0.626727	0.518292	0.0842977	-0.1361	0.673201	0.359305	0.251354	0.277759	0.382061	-0.457949	0.134365	-0.0194179	0.952238	-0.0387724	0.904775	-0.150833	0.639841	0.463527	0.12908	-0.168353	0.600957
XLOC_000088	CUFF.57.1	Scaffold1166	cyan	0.0354004	0.913027	0.48524	0.109804	-0.0938393	0.771757	-0.381723	0.220792	0.386884	0.214089	0.478773	0.115332	-0.710841	0.00955726	-0.135801	0.673885	-0.272772	0.391017	-0.088118	0.785377	0.0048341	0.988104	-0.49708	0.100146
XLOC_000089	CUFF.58.1	Scaffold1167	turquoise	-0.0392293	0.903657	0.589504	0.0436694	-0.047406	0.883686	0.428284	0.164822	0.73006	0.00702298	0.214752	0.502686	-0.281492	0.375429	-0.368248	0.238879	-0.785109	0.00248381	-0.597537	0.0401891	0.275643	0.385847	-0.190081	0.554036
XLOC_000091	CUFF.59.1	Scaffold1168	grey60	-0.21799	0.496109	0.19719	0.539022	0.0071106	0.982502	0.366198	0.241706	0.0317368	0.922002	-0.200215	0.532686	0.182827	0.569532	-0.280446	0.37728	-0.0483411	0.881405	-0.197181	0.539041	0.240428	0.451616	0.297367	0.347897
XLOC_000092	CUFF.61.1	Scaffold1169	turquoise	-0.181143	0.573154	0.569967	0.0530141	0.553968	0.0616435	0.343935	0.273663	0.528776	0.077133	0.680372	0.0148931	-0.33142	0.29264	-0.578779	0.048641	-0.404357	0.192323	-0.372414	0.233196	0.467976	0.124962	0.0492713	0.879138
XLOC_000095	LOC107199585	Scaffold1175	salmon	0.0260961	0.935838	-0.0327611	0.919492	0.256126	0.421667	0.18971	0.554826	0.161023	0.617115	-0.0725724	0.822652	0.153016	0.634948	0.0859121	0.790643	-0.385914	0.21534	0.0320709	0.921184	0.487077	0.108267	0.115282	0.721266
XLOC_000096	LOC107199586	Scaffold1180	black	0.445926	0.146229	-0.038259	0.906031	-0.537998	0.0711848	-0.578014	0.0490103	-0.363687	0.245195	-0.0713413	0.825619	-0.0994614	0.758432	0.357327	0.254163	0.181305	0.572806	0.164669	0.609059	-0.567423	0.0543257	-0.186812	0.560999
XLOC_000097	CUFF.62.1	Scaffold1189	salmon	-0.201196	0.530638	0.40536	0.191117	0.660585	0.0193679	0.614746	0.0334046	0.486916	0.108401	0.163569	0.611486	-0.00471564	0.988395	-0.521399	0.0821292	-0.511576	0.0891168	-0.181664	0.572033	0.847173	0.000505004	0.610901	0.0348434
XLOC_000098	LOC109022446	Scaffold1191	blue	0.123284	0.70267	-0.563918	0.0561701	-0.321346	0.308438	-0.352801	0.26066	-0.532663	0.0745861	-0.483391	0.111366	0.260598	0.413319	0.420679	0.173275	0.740153	0.00591406	0.148055	0.646088	-0.504609	0.09431	-0.20654	0.51954
XLOC_000099	LOC107199587	Scaffold1194	turquoise	-0.0467606	0.88526	0.814253	0.00126316	-0.41175	0.183543	-0.00634951	0.984375	0.535125	0.073003	0.490168	0.105712	-0.498725	0.0988509	-0.285194	0.368909	-0.690433	0.0129357	-0.711789	0.00941825	0.0533503	0.869205	-0.652798	0.0213733
XLOC_000100	CUFF.64.1	Scaffold1196	blue	-0.0318952	0.921614	-0.461893	0.130614	0.40038	0.197152	0.0350482	0.91389	-0.25863	0.416983	-0.117976	0.71499	0.118317	0.714197	0.0613085	0.849877	0.420395	0.173597	0.655418	0.0206825	-0.0926857	0.774499	0.640071	0.024971
XLOC_000101	LOC109022447	Scaffold1198	blue	0.175896	0.584498	-0.676017	0.0158047	0.0825357	0.798718	-0.173	0.590796	-0.689887	0.0130366	-0.117622	0.715812	0.436585	0.155897	0.59627	0.0407244	0.459634	0.132754	0.53726	0.071649	-0.364466	0.244109	0.370141	0.236288
XLOC_000102	CUFF.66.1,CUFF.66.2,CUFF.66.3,CUFF.66.4,CUFF.66.5,CUFF.66.6,CUFF.66.7,CUFF.66.8	Scaffold1201	brown	0.216333	0.499471	-0.101702	0.753138	-0.50274	0.0957363	-0.337101	0.283935	-0.189974	0.554264	0.0409777	0.899382	0.0201956	0.950327	0.668505	0.0174729	-0.179402	0.576908	-0.233602	0.464948	-0.297341	0.347942	-0.599621	0.0393197
XLOC_000103	LOC107199588	Scaffold1206	red	-0.575748	0.0501156	-0.0185911	0.95427	-0.0616206	0.849121	0.558398	0.059163	-0.165954	0.606228	0.165548	0.607121	0.55254	0.0624582	-0.0765942	0.812973	-0.238394	0.455571	-0.287899	0.364183	0.162604	0.613617	-0.0302108	0.925744
XLOC_000106	CUFF.68.1,CUFF.68.2,CUFF.68.3,CUFF.68.4	Scaffold1208	blue	-0.0166905	0.958941	0.0713038	0.82571	-0.192886	0.548092	-0.0833821	0.796692	0.0988528	0.759871	0.321469	0.308243	-0.172652	0.591555	0.277514	0.382499	-0.193329	0.547156	-0.309924	0.326912	-0.218126	0.495835	-0.528189	0.0775227
XLOC_000107	CUFF.69.1	Scaffold1209	black	0.00187295	0.995391	0.591255	0.0428935	-0.413188	0.181864	-0.0799945	0.804809	0.443678	0.14852	0.533443	0.0740818	-0.4621	0.130419	-0.0904566	0.779803	-0.638795	0.0253544	-0.499978	0.097872	-0.158792	0.622066	-0.677164	0.0155607
XLOC_000108	LOC107199590	Scaffold1210	turquoise	0.151427	0.638508	0.202453	0.528019	0.258283	0.417631	0.275836	0.385502	-0.0518332	0.872898	0.156518	0.627125	0.255104	0.423587	0.102234	0.751881	-0.386158	0.215025	-0.254918	0.423937	0.42766	0.165505	0.400294	0.197257
XLOC_000110	CUFF.71.1	Scaffold1213	turquoise	0.0128248	0.968446	0.679316	0.0151104	-0.207382	0.517802	0.223757	0.484489	0.718647	0.00845731	0.219054	0.493956	-0.483664	0.111135	-0.521731	0.0818997	-0.586646	0.0449573	-0.537287	0.0716315	0.0364627	0.910426	-0.268759	0.398299
XLOC_000111	CUFF.72.1	Scaffold1218	turquoise	0.168874	0.599813	0.158127	0.623544	0.0864174	0.789436	-0.0252374	0.937945	0.388841	0.211581	0.350297	0.264296	-0.393481	0.205704	-0.219693	0.492665	-0.207459	0.517642	0.0541824	0.867181	-0.258546	0.41714	-0.164194	0.610105
XLOC_000112	CUFF.73.1	Scaffold1218	yellow	0.260769	0.413002	0.606516	0.0365377	0.140522	0.663129	0.1958	0.541945	0.783731	0.00255808	-0.0350896	0.913788	-0.427196	0.166015	-0.567536	0.0542672	-0.552368	0.0625569	-0.403232	0.193682	0.43967	0.152661	-0.00169872	0.99582
XLOC_000113	LOC107199592	Scaffold1220	purple	-0.509928	0.0903277	-0.025025	0.938466	0.033554	0.917549	0.258367	0.417473	-0.00894991	0.977977	0.152021	0.637176	0.0480076	0.882219	-0.34932	0.265722	-0.100648	0.755626	0.46813	0.124822	0.00642301	0.984194	0.238746	0.454884
XLOC_000114	NOP9	Scaffold1225	turquoise	-0.133532	0.679075	0.582421	0.0469105	-0.0645662	0.841987	-0.0207396	0.94899	0.610921	0.034836	0.575681	0.0501483	-0.717946	0.00855208	-0.412078	0.183158	-0.43643	0.156061	-0.207797	0.516945	-0.0640583	0.843216	-0.514908	0.0867031
XLOC_000116	CUFF.74.1	Scaffold1228	green	0.179078	0.577608	0.261327	0.411965	-0.494872	0.101902	-0.500961	0.0971082	-0.233414	0.465316	0.00425942	0.989518	-0.196147	0.541215	0.0925395	0.774846	0.196263	0.540971	-0.158508	0.622698	-0.286822	0.366062	-0.33908	0.280939
XLOC_000117	RCE1	Scaffold1229	pink	-0.0362737	0.910889	0.420845	0.173088	0.112897	0.726835	0.0498737	0.87767	0.209929	0.512556	0.71807	0.00853518	-0.265073	0.405047	-0.042923	0.894628	-0.625154	0.0297242	-0.0474535	0.88357	0.146468	0.649664	-0.149903	0.641929
XLOC_000118	CUFF.76.1	Scaffold1230	yellow	0.677542	0.015481	0.294447	0.352878	-0.112358	0.728097	-0.334255	0.288278	0.173086	0.590608	-0.404438	0.192225	-0.246673	0.439583	0.0621818	0.847761	-0.0194089	0.95226	-0.323062	0.305715	0.176552	0.583075	0.0286388	0.929599
XLOC_000119	CUFF.77.1	Scaffold1233	turquoise	-0.0846487	0.793662	0.57793	0.0490509	0.0133638	0.96712	0.144749	0.653548	0.568422	0.0538081	0.311031	0.325095	-0.513086	0.0880177	-0.402035	0.195134	-0.588594	0.0440765	-0.0444298	0.890948	0.18714	0.560299	0.0488036	0.880278
XLOC_000120	CUFF.78.1,CUFF.78.2	Scaffold1234	magenta	-0.113651	0.725072	0.699119	0.0114046	-0.0449796	0.889606	0.0312743	0.923136	0.400556	0.196937	0.809754	0.00141229	-0.501827	0.0964389	-0.259076	0.41615	-0.628339	0.0286588	-0.310783	0.325501	0.0388378	0.904614	-0.370956	0.235176
XLOC_000121	CUFF.79.1	Scaffold1234	turquoise	0.42113	0.172767	0.454191	0.138004	0.257124	0.419797	-0.2167	0.498725	0.380961	0.221792	-0.0394205	0.903189	-0.372733	0.232764	-0.137051	0.671031	-0.220046	0.491953	-0.346495	0.269872	0.585905	0.0452957	-0.0121141	0.970194
XLOC_000122	CUFF.80.1	Scaffold1234	turquoise	0.0507335	0.875575	0.548935	0.0645486	-0.168877	0.599807	0.109709	0.734298	0.536358	0.0722184	0.161902	0.615171	-0.364046	0.244694	-0.411584	0.183737	-0.405119	0.191407	-0.387325	0.213523	-0.0217246	0.946571	-0.308156	0.329824
XLOC_000124	CUFF.81.1	Scaffold1236	black	0.00223354	0.994503	0.125602	0.697311	-0.596576	0.0405949	-0.021891	0.946162	-0.289921	0.360672	-0.130158	0.686814	0.248432	0.436222	-0.0437965	0.892495	0.103986	0.74775	-0.270863	0.394472	-0.42871	0.164356	-0.158381	0.622979
XLOC_000125	CUFF.82.1	Scaffold1239	red	-0.00678331	0.983308	-0.706473	0.0102174	-0.173066	0.590652	0.0853198	0.792058	-0.717281	0.00864261	-0.642034	0.0243896	0.804355	0.00160868	0.549669	0.0641192	0.391333	0.208411	0.310815	0.325449	-0.130523	0.685976	0.441168	0.151104
XLOC_000126	CUFF.83.1	Scaffold1246	turquoise	0.196289	0.540916	0.767797	0.00354558	0.150203	0.641255	0.120126	0.709991	0.885853	0.000125634	0.163075	0.612577	-0.675411	0.0159349	-0.577856	0.0490869	-0.599757	0.0392635	-0.465156	0.127562	0.44193	0.150316	-0.0829281	0.797779
XLOC_000127	CUFF.84.1	Scaffold1247	midnightblue	0.160113	0.619133	-0.0516897	0.873247	0.483982	0.110866	0.334332	0.28816	-0.0807582	0.802977	-0.123883	0.701285	0.325383	0.302051	-0.0324711	0.920203	0.013378	0.967085	-0.0846353	0.793694	0.402	0.195176	0.742636	0.00566278
XLOC_000128	CUFF.85.1	Scaffold1251	turquoise	-0.593799	0.0417832	0.371092	0.234991	-0.0168174	0.958629	0.65775	0.0200815	0.290038	0.360469	0.37182	0.234002	0.113323	0.725841	-0.4618	0.130702	-0.528795	0.0771204	-0.34976	0.265078	0.200842	0.531376	0.103826	0.748127
XLOC_000130	CUFF.86.1	Scaffold1266	blue	0.368334	0.238761	-0.47859	0.115491	0.446256	0.145895	-0.334814	0.287422	-0.383058	0.219046	-0.259516	0.41533	0.0269554	0.933729	0.201496	0.530012	0.717787	0.00857363	0.580495	0.0478201	-0.0839182	0.795409	0.491656	0.104497
XLOC_000131	CUFF.87.1	Scaffold1266	blue	0.200377	0.532348	-0.433682	0.158982	0.11515	0.721573	-0.260909	0.412741	-0.414672	0.180143	-0.308215	0.329726	0.128781	0.689981	0.111139	0.730949	0.79257	0.00210985	0.280534	0.377124	-0.318953	0.312259	0.253771	0.426096
XLOC_000132	CUFF.88.1	Scaffold1266	blue	0.0253156	0.937753	-0.663354	0.0186892	-0.132609	0.681189	-0.282769	0.373172	-0.720239	0.00824519	-0.470136	0.122996	0.512731	0.0882749	0.35231	0.26137	0.773556	0.00316021	0.40804	0.187917	-0.331981	0.291774	0.164734	0.608915
XLOC_000134	LOC107199599	Scaffold1272	lightyellow	-0.0159658	0.960723	0.304139	0.336491	-0.361334	0.24849	0.226802	0.478406	0.0593333	0.854668	-0.138764	0.667126	0.135455	0.674674	-0.494435	0.102252	0.0875613	0.786705	-0.392851	0.206496	-0.33933	0.280562	0.000681522	0.998323
XLOC_000135	CUFF.89.1	Scaffold1272	blue	0.346966	0.269177	-0.122155	0.705285	0.127414	0.693132	-0.492221	0.104038	-0.240776	0.450942	0.190951	0.55219	-0.182317	0.570628	0.348983	0.266215	0.385343	0.216078	0.0240989	0.94074	-0.193955	0.545833	-0.183538	0.568006
XLOC_000136	CUFF.90.1	Scaffold1273	black	0.307064	0.331629	0.311007	0.325134	-0.298706	0.345626	-0.232253	0.467602	0.00821171	0.979793	0.142912	0.657705	-0.16452	0.609386	0.120805	0.708417	-0.224652	0.482697	-0.320264	0.310163	-0.0844387	0.794164	-0.130306	0.686475
XLOC_000138	CUFF.91.1,CUFF.91.2,CUFF.91.3,CUFF.91.4,CUFF.91.5,CUFF.91.6	Scaffold1274	blue	0.0718556	0.824379	-0.408396	0.187495	0.392464	0.206984	-0.244238	0.444257	-0.107119	0.740378	-0.156596	0.626952	-0.174943	0.586568	-0.00292188	0.99281	0.450293	0.141845	0.803891	0.00162648	-0.0381552	0.906284	0.298769	0.345519
XLOC_000139	CUFF.93.1	Scaffold1275	turquoise	0.140207	0.663845	0.648636	0.0225054	-0.155446	0.629518	0.118823	0.71302	0.626673	0.0292124	0.199028	0.535169	-0.366763	0.240925	-0.505046	0.0939779	-0.411545	0.183783	-0.687001	0.0135806	0.0337653	0.917032	-0.410199	0.185363
XLOC_000140	CUFF.94.1,CUFF.94.2,CUFF.94.3,CUFF.94.4,CUFF.94.5,CUFF.94.6	Scaffold1277	blue	0.241723	0.449109	-0.112404	0.727988	-0.22744	0.477135	-0.168151	0.601399	0.246893	0.439161	-0.325626	0.301669	-0.159653	0.620154	0.128356	0.690962	0.0547028	0.865915	-0.238032	0.456275	-0.163234	0.612226	-0.356736	0.255006
XLOC_000141	CUFF.95.1,CUFF.95.2,CUFF.95.3,CUFF.95.4	Scaffold1278	yellow	0.00605417	0.985102	0.0900787	0.780703	0.368035	0.239172	0.182228	0.57082	0.375052	0.22964	-0.172117	0.592722	-0.19298	0.547893	-0.301132	0.341531	0.018465	0.95458	-0.123852	0.701356	0.394317	0.204656	0.197001	0.539419
XLOC_000142	CUFF.96.1,CUFF.96.2,CUFF.96.3,CUFF.96.4	Scaffold1279	blue	-0.17899	0.577798	-0.623501	0.030288	-0.00705992	0.982627	0.130791	0.68536	-0.466162	0.126631	-0.153655	0.633518	0.543679	0.0676815	0.536663	0.0720256	0.136212	0.672946	0.303294	0.337904	-0.134909	0.675923	0.209917	0.51258
XLOC_000143	CUFF.97.1	Scaffold1281	pink	-0.437518	0.154913	0.328471	0.297217	0.371057	0.235039	0.69066	0.0128938	0.212035	0.508237	0.237935	0.456465	0.151638	0.638036	-0.534342	0.073504	-0.267611	0.400395	-0.162292	0.614307	0.357756	0.253551	0.504869	0.0941121
XLOC_000145	CUFF.98.1	Scaffold1290	blue	0.0209502	0.948473	0.255706	0.422455	-0.250951	0.431429	-0.132619	0.681167	0.014456	0.964435	0.144645	0.653783	-0.183407	0.568287	-0.18423	0.566522	0.110343	0.732813	-0.142888	0.65776	-0.348637	0.266721	-0.121192	0.707519
XLOC_000146	LOC107199601	Scaffold1292	blue	0.477757	0.116216	-0.0915542	0.77719	-0.213008	0.506245	-0.274361	0.388152	-0.161096	0.616955	-0.358539	0.252439	0.1489	0.644184	0.15803	0.623761	0.315256	0.318214	-0.291179	0.358498	-0.215925	0.5003	-0.0807653	0.80296
XLOC_000148	CUFF.100.1	Scaffold1293	turquoise	0.302561	0.339132	0.438569	0.153811	-0.022607	0.944404	-0.230234	0.471591	0.517894	0.0845778	0.278194	0.381285	-0.539173	0.0704503	-0.094312	0.770635	-0.478163	0.115862	-0.214044	0.50413	0.137447	0.670129	-0.492465	0.10384
XLOC_000149	CUFF.101.1,CUFF.101.2	Scaffold1301	grey	-0.401695	0.195547	0.403236	0.193676	-0.230616	0.470835	0.175525	0.585303	0.330472	0.294107	0.298797	0.345472	-0.201728	0.529528	-0.528006	0.0776444	-0.361712	0.247959	-0.112025	0.728875	-2.83468e-07	0.999999	-0.265006	0.405171
XLOC_000150	LOC107199602	Scaffold1302	greenyellow	-0.353139	0.260172	0.167817	0.602132	0.0631592	0.845393	0.509322	0.0907751	-0.112409	0.727976	0.396344	0.202128	0.406	0.19035	-0.186847	0.560925	-0.397757	0.200377	-0.13007	0.687017	0.125973	0.696455	0.345637	0.271138
XLOC_000151	CUFF.103.1	Scaffold1305	purple	0.0962007	0.766153	-0.733417	0.00663824	-0.208597	0.515297	-0.353497	0.259654	-0.52702	0.0783028	-0.44294	0.149277	0.220828	0.490376	0.494542	0.102166	0.65311	0.0212904	0.607506	0.0361501	-0.565537	0.0553131	0.0894954	0.782093
XLOC_000152	CUFF.105.1,CUFF.105.10,CUFF.105.11,CUFF.105.12,CUFF.105.13,CUFF.105.14,CUFF.105.2,CUFF.105.3,CUFF.105.4,CUFF.105.5,CUFF.105.6,CUFF.105.7,CUFF.105.8,CUFF.105.9	Scaffold1306	yellow	0.213462	0.505317	0.486043	0.109131	0.117843	0.715298	0.100972	0.754861	0.611602	0.0345777	0.190978	0.552133	-0.376349	0.227903	-0.458099	0.134221	-0.538822	0.0706689	-0.224695	0.482612	0.284841	0.369529	-0.107935	0.738461
XLOC_000153	CUFF.104.1,CUFF.104.2,CUFF.104.3	Scaffold1306	turquoise	0.413422	0.181592	0.239454	0.453509	-0.0413922	0.898369	0.163702	0.611191	0.403525	0.193328	-0.236259	0.459738	-0.035822	0.911995	-0.193885	0.54598	-0.358024	0.253171	-0.313191	0.321567	0.0980202	0.761842	0.0721505	0.823669
XLOC_000154	CUFF.106.1	Scaffold1316	turquoise	-0.332099	0.291592	0.214152	0.503911	0.397196	0.201071	0.38462	0.217015	0.533243	0.0742109	0.401425	0.195876	-0.251684	0.43004	-0.615652	0.0330722	-0.233329	0.465484	-0.0635797	0.844375	0.192797	0.548281	-0.00859351	0.978854
XLOC_000155	KCNJ10	Scaffold1321	magenta	-0.201555	0.52989	0.358618	0.252327	0.100171	0.756754	0.221757	0.488506	0.0316648	0.922179	0.580442	0.0478454	-0.0300989	0.926018	-0.260551	0.413407	-0.425461	0.167929	0.0219221	0.946086	0.114862	0.722245	0.255804	0.422271
XLOC_000156	LOC107199604	Scaffold1327	pink	-0.0839441	0.795347	-0.298418	0.346114	-0.0829843	0.797644	0.356746	0.254991	0.0838458	0.795583	-0.524498	0.080004	0.269636	0.396702	-0.0622309	0.847642	0.074175	0.818792	0.081315	0.801643	-0.124767	0.699241	0.246658	0.439611
XLOC_000157	LOC107199605	Scaffold1328	green	0.321234	0.308616	0.0740139	0.81918	-0.0884155	0.784667	-0.0430934	0.894212	-0.195397	0.542794	-0.015083	0.962893	0.128396	0.690868	0.351861	0.262021	-0.0514356	0.873866	-0.333303	0.289739	-0.022552	0.944539	0.130689	0.685595
XLOC_000158	CUFF.107.1	Scaffold1329	grey60	-0.297805	0.347154	0.418546	0.175695	-0.101839	0.752813	0.351374	0.262728	0.35676	0.254972	0.190522	0.553101	-0.108802	0.736426	-0.285303	0.368718	-0.361461	0.248312	-0.476366	0.117435	0.116652	0.718073	-0.285491	0.368389
XLOC_000159	CUFF.108.1	Scaffold1330	pink	-0.472242	0.121097	-0.116187	0.719156	0.225112	0.481778	0.612719	0.0341577	-0.177278	0.581502	0.266446	0.402527	0.459996	0.132409	-0.338257	0.282183	-0.143163	0.657137	0.346657	0.269632	-0.0347189	0.914696	0.605274	0.0370281
XLOC_000160	CUFF.109.1	Scaffold1331	turquoise	0.836937	0.000685804	-0.195743	0.542064	-0.0474383	0.883607	-0.587255	0.0446809	-0.0737271	0.819871	-0.245858	0.441144	-0.203321	0.526213	0.380397	0.222533	0.244501	0.443751	0.143088	0.657306	-0.300352	0.342845	-0.0998531	0.757505
XLOC_000161	CUFF.110.1,CUFF.110.2	Scaffold1333	yellow	0.230485	0.471095	-0.0175252	0.956889	0.164766	0.608843	0.0451632	0.889158	0.0256984	0.936813	-0.244512	0.443729	0.0482163	0.88171	-0.27627	0.384724	0.12328	0.70268	0.192386	0.54915	0.0703896	0.827915	0.476012	0.117746
XLOC_000162	LOC107199606	Scaffold1336	magenta	-0.0169203	0.958376	0.510041	0.0902439	-0.159685	0.620084	-0.121747	0.706231	0.359703	0.25079	0.493136	0.103297	-0.545542	0.0665594	-0.34643	0.269967	-0.313149	0.321635	-0.123594	0.701954	-0.150778	0.639965	-0.417599	0.176776
XLOC_000163	CUFF.112.1	Scaffold1337	greenyellow	0.454022	0.138169	-0.224263	0.483477	0.0515109	0.873682	-0.157926	0.623992	-0.351633	0.262352	-0.114653	0.722734	0.275973	0.385255	0.257018	0.419996	0.192328	0.549272	0.156282	0.627651	-0.189759	0.55472	0.302908	0.338551
XLOC_000164	LOC107199608	Scaffold1339	turquoise	0.105301	0.744654	0.556967	0.0599563	-0.0794236	0.806178	0.146199	0.650272	0.434375	0.158242	0.49433	0.102337	-0.292566	0.356106	-0.26682	0.401842	-0.605485	0.0369444	-0.476157	0.117618	0.0469518	0.884793	-0.327743	0.298352
XLOC_000165	LOC107199609	Scaffold1344	blue	-0.156542	0.627073	0.220692	0.49065	-0.197662	0.538032	0.085501	0.791625	0.106834	0.741048	-0.259524	0.415315	0.0794325	0.806157	-0.235948	0.460344	-0.0342945	0.915736	-0.361524	0.248223	0.248981	0.435176	-0.0662182	0.83799
XLOC_000166	CUFF.113.1	Scaffold1348	turquoise	0.0804623	0.803687	0.757824	0.00429614	-0.0854726	0.791693	0.0101623	0.974995	0.704847	0.0104715	0.500794	0.0972375	-0.658767	0.0198233	-0.234412	0.463355	-0.672759	0.0165132	-0.652774	0.0213798	0.196275	0.540945	-0.575499	0.0502379
XLOC_000167	LOC107199610	Scaffold1350	purple	-0.278807	0.380193	-0.355357	0.256978	0.499595	0.0981707	0.278425	0.380873	-0.0876101	0.786588	-0.287067	0.365635	0.250588	0.432118	-0.316331	0.316477	0.358362	0.252691	0.528455	0.0773458	0.277219	0.383025	0.679333	0.015107
XLOC_000168	CUFF.114.1	Scaffold1351	grey	-0.273125	0.390379	0.68347	0.0142686	-0.0860892	0.790219	0.360302	0.249945	0.380288	0.222677	0.273128	0.390373	-0.115216	0.72142	-0.616773	0.0326635	-0.548155	0.065007	-0.381442	0.22116	0.326062	0.300985	0.0492865	0.879101
XLOC_000169	CUFF.115.1	Scaffold1356	yellow	0.0931244	0.773456	-0.0171102	0.957909	-0.252376	0.428731	-0.108313	0.737575	-0.166494	0.605039	-0.136508	0.672269	0.0454845	0.888374	0.0307927	0.924317	-0.0316839	0.922132	0.332858	0.290422	-0.207618	0.517314	0.104367	0.746853
XLOC_000170	CUFF.116.1	Scaffold1360	turquoise	0.117634	0.715786	0.562762	0.056788	-0.0179412	0.955867	-0.0255641	0.937143	0.489528	0.106238	0.57794	0.0490458	-0.581855	0.0471766	-0.328243	0.297572	-0.394006	0.205045	-0.341148	0.277827	-0.105118	0.745085	-0.356986	0.254649
XLOC_000171	CUFF.117.1	Scaffold1360	brown	0.284444	0.370226	0.208767	0.514946	-0.111515	0.730068	-0.347314	0.268665	0.194019	0.5457	0.122829	0.703724	-0.34147	0.277344	0.398231	0.199792	-0.38209	0.220311	-0.21927	0.49352	0.218649	0.494776	-0.341971	0.276593
XLOC_000172	LOC107199611	Scaffold1367	turquoise	0.423196	0.170448	0.709543	0.00975002	0.200671	0.531734	-0.024673	0.93933	0.648409	0.0225684	0.388447	0.212084	-0.626093	0.0294071	-0.351918	0.261938	-0.450394	0.141745	-0.553676	0.0618097	0.239138	0.454123	-0.172684	0.591486
XLOC_000173	LOC107199612	Scaffold1368	turquoise	-0.00799132	0.980336	0.813806	0.0012774	-0.256403	0.421148	0.276868	0.383653	0.667329	0.0177454	0.178388	0.5791	-0.360777	0.249274	-0.582239	0.0469955	-0.559132	0.0587587	-0.812736	0.00131201	0.138306	0.66817	-0.355545	0.25671
XLOC_000176	CUFF.119.1	Scaffold1371	turquoise	0.123935	0.701164	0.166912	0.604121	0.593459	0.0419304	0.204602	0.523554	0.478713	0.115383	0.251806	0.429809	-0.295758	0.350638	-0.443693	0.148505	-0.326573	0.300183	0.282767	0.373176	0.362707	0.246565	0.432439	0.160315
XLOC_000177	CUFF.120.1	Scaffold1373	blue	0.0847112	0.793513	-0.328086	0.297816	0.267082	0.401362	-0.0524467	0.871404	-0.270706	0.394756	-0.218486	0.495104	0.241946	0.448678	-0.123832	0.701403	0.576704	0.0496473	0.267575	0.40046	-0.101971	0.752503	0.262869	0.409111
XLOC_000178	LOC107199614	Scaffold1374	turquoise	0.194817	0.544016	0.661022	0.0192596	0.195466	0.542647	0.285424	0.368507	0.657638	0.0201099	0.368166	0.238992	-0.341625	0.277112	-0.591038	0.0429887	-0.559784	0.0584012	-0.530578	0.0759448	0.261573	0.41151	0.0440614	0.891848
XLOC_000179	CUFF.122.1	Scaffold1375	turquoise	-0.201944	0.529079	0.592956	0.0421488	-0.119287	0.711941	0.190468	0.553216	0.590528	0.0432141	0.5532	0.0620812	-0.414109	0.180794	-0.191233	0.551593	-0.771973	0.00326277	-0.540881	0.0693918	0.219948	0.492151	-0.575256	0.0503576
XLOC_000180	CUFF.123.1	Scaffold1377	salmon	0.55744	0.0596937	0.329245	0.296011	0.357221	0.254313	-0.352246	0.261463	0.12333	0.702564	0.201376	0.530262	-0.349923	0.264841	0.20234	0.528254	-0.152702	0.635651	-0.220181	0.49168	0.445635	0.146524	0.0582808	0.857222
XLOC_000181	CUFF.124.1	Scaffold1385	turquoise	0.248949	0.435236	0.386004	0.215223	0.357035	0.254579	0.0830205	0.797558	0.826415	0.000920139	0.0742722	0.818558	-0.537333	0.0716025	-0.454444	0.137757	-0.433041	0.159669	-0.228586	0.474857	0.430492	0.162417	-0.1438	0.655694
XLOC_000182	LOC107199615	Scaffold1390	green	0.0358678	0.911883	-0.227365	0.477284	0.0315852	0.922374	-0.347685	0.268118	-0.183247	0.56863	-0.201634	0.529725	0.0149546	0.963209	0.33834	0.282057	0.142391	0.658887	0.181357	0.572693	0.281961	0.3746	-0.132398	0.681673
XLOC_000183	CUFF.126.1,CUFF.126.2,CUFF.126.3,CUFF.126.4,CUFF.126.5,CUFF.126.6,CUFF.126.7,CUFF.126.8	Scaffold1392	turquoise	0.132361	0.681758	0.270788	0.394607	-0.251157	0.431039	0.154055	0.632623	0.36714	0.240405	-0.0796235	0.805699	-0.0943356	0.770579	0.0796574	0.805617	-0.623905	0.0301496	-0.323117	0.305628	0.156718	0.62668	-0.195135	0.543344
XLOC_000184	CUFF.127.1	Scaffold1395	black	0.457444	0.13485	0.58393	0.0462062	0.0155176	0.961824	-0.213591	0.505055	0.420716	0.173234	0.303208	0.338047	-0.5439	0.0675477	-0.339836	0.279799	-0.325613	0.30169	-0.220977	0.490076	0.0392223	0.903674	-0.0606036	0.851586
XLOC_000185	CUFF.128.1	Scaffold1398	blue	0.313442	0.321158	-0.231191	0.469698	0.318866	0.312399	-0.404302	0.19239	-0.153731	0.633349	-0.284313	0.370456	-0.113842	0.724626	0.450191	0.141947	0.35345	0.259722	0.0835433	0.796306	0.36339	0.245609	0.0379064	0.906893
XLOC_000186	CUFF.129.1	Scaffold1399	tan	0.172572	0.591728	-0.0717462	0.824643	0.0059473	0.985365	0.0630416	0.845678	0.0760406	0.814304	-0.0544683	0.866486	0.0509149	0.875134	-0.0135462	0.966672	0.0536669	0.868435	-0.209084	0.514294	-0.126995	0.694097	-0.196802	0.539838
XLOC_000188	LOC107199618	Scaffold1406	midnightblue	-0.0813624	0.801529	-0.0598594	0.853391	0.728123	0.00725252	0.417581	0.176796	0.113738	0.724871	-0.0827835	0.798125	0.156092	0.628076	-0.413344	0.181683	0.225461	0.481081	0.0555223	0.863923	0.451744	0.140407	0.694729	0.0121607
XLOC_000191	CUFF.130.1	Scaffold1414	turquoise	0.0623447	0.847366	0.0889021	0.783507	0.173069	0.590645	0.473071	0.120355	0.189086	0.556153	-0.000703806	0.998268	0.220769	0.490495	-0.340809	0.278335	-0.239325	0.453759	-0.149145	0.643633	0.0650653	0.840779	0.427998	0.165134
XLOC_000192	CUFF.131.1	Scaffold1420	lightyellow	0.0809636	0.802485	0.274922	0.387143	-0.0908064	0.77897	0.303798	0.337061	0.156971	0.626116	-0.0182489	0.955111	0.171383	0.594323	-0.265981	0.403381	-0.283406	0.372051	-0.435398	0.157154	0.104926	0.745536	0.0236747	0.941781
XLOC_000193	CUFF.132.1	Scaffold1421	black	0.216395	0.499344	-0.135506	0.674558	-0.237991	0.456354	-0.177074	0.581943	-0.220897	0.490237	-0.340537	0.278744	0.0389538	0.904331	0.215721	0.500714	0.413283	0.181753	-0.141017	0.662005	-0.319773	0.310947	0.0441097	0.89173
XLOC_000194	CUFF.133.1	Scaffold1421	turquoise	0.00535658	0.986818	0.732993	0.00668598	-0.174046	0.588518	0.396017	0.202534	0.697229	0.0117256	0.144363	0.65442	-0.296695	0.34904	-0.658454	0.0199026	-0.568557	0.0537385	-0.677547	0.0154799	0.0799952	0.804807	-0.114109	0.724003
XLOC_000195	CUFF.134.1	Scaffold1424	turquoise	0.161956	0.61505	0.531631	0.0752563	0.530758	0.0758268	0.235256	0.4617	0.876746	0.000181504	0.39522	0.203528	-0.595723	0.0409574	-0.580668	0.0477377	-0.528439	0.0773567	-0.276197	0.384855	0.44067	0.15162	-0.047393	0.883717
XLOC_000196	CUFF.135.1	Scaffold1429	blue	0.627541	0.0289232	0.0664533	0.837422	-0.0557601	0.863345	-0.298927	0.345251	-0.0224222	0.944857	-0.268403	0.398948	-0.0426354	0.895331	0.367483	0.239931	0.0447566	0.89015	-0.440741	0.151547	0.122118	0.705372	-0.171586	0.593881
XLOC_000197	CUFF.136.1,CUFF.136.2	Scaffold1434	lightcyan	0.0445294	0.890705	-0.266771	0.401932	-0.572196	0.0518829	-0.530676	0.0758805	-0.376048	0.228305	-0.177536	0.580942	-0.0742779	0.818545	0.172486	0.591917	0.532682	0.0745737	0.284844	0.369524	-0.712018	0.00938493	-0.418781	0.175428
XLOC_000198	CUFF.137.1	Scaffold1438	green	0.00480587	0.988173	-0.236542	0.459182	-0.226645	0.478719	-0.263227	0.408451	-0.625941	0.0294584	0.160667	0.617905	0.323213	0.305475	0.658043	0.0200069	0.0496684	0.87817	0.130999	0.684882	-0.153076	0.634815	-0.0517999	0.872979
XLOC_000199	LOC107199621	Scaffold1448	turquoise	-0.147895	0.646447	0.7739	0.00313823	0.112695	0.727307	0.502111	0.0962201	0.795955	0.00195517	0.441138	0.151136	-0.378122	0.225542	-0.635266	0.0264372	-0.889802	0.000106083	-0.470915	0.12229	0.409112	0.186647	0.00775731	0.980911
XLOC_000201	GLTSCR2	Scaffold1454	brown	0.183836	0.567367	0.331346	0.292754	0.0261577	0.935686	0.175574	0.585197	0.363261	0.245789	0.220101	0.491841	-0.126063	0.696248	0.0846395	0.793684	-0.593935	0.0417244	-0.50439	0.0944759	0.261392	0.411844	-0.0660796	0.838325
XLOC_000202	CUFF.138.1,CUFF.138.2,CUFF.138.3,CUFF.138.4,CUFF.138.5,CUFF.138.6,CUFF.138.7	Scaffold1457	greenyellow	0.0376117	0.907614	0.18227	0.57073	-0.0297167	0.926955	-0.0137192	0.966246	-0.255317	0.423187	0.334065	0.288568	0.0659608	0.838613	0.10188	0.752717	-0.213177	0.5059	0.126397	0.695477	-0.0159401	0.960786	0.310353	0.326207
XLOC_000203	CUFF.139.1,CUFF.139.2,CUFF.139.3,CUFF.139.4,CUFF.139.5	Scaffold1457	brown	0.0923907	0.7752	-0.437065	0.15539	0.0888118	0.783722	0.253033	0.42749	-0.0907156	0.779186	-0.523236	0.0808651	0.471643	0.121635	0.321103	0.308825	-0.078137	0.809267	0.106494	0.741848	0.216092	0.49996	0.381667	0.220865
XLOC_000204	CUFF.140.1	Scaffold1461	salmon	0.396545	0.201878	0.0741269	0.818908	0.118299	0.714238	-0.335397	0.286531	-0.115571	0.720592	0.38888	0.211531	-0.119716	0.710945	0.521305	0.0821939	-0.264186	0.40668	-0.1647	0.608991	0.180559	0.574412	-0.15933	0.620871
XLOC_000206	CUFF.141.1	Scaffold1463	turquoise	-0.14313	0.657211	0.51973	0.0832891	-0.172226	0.592483	0.131848	0.682935	0.517887	0.0845826	0.0945411	0.770091	-0.422549	0.171172	-0.685811	0.0138096	-0.121308	0.70725	-0.295599	0.350908	-0.111162	0.730896	-0.30252	0.3392
XLOC_000207	CUFF.142.1	Scaffold1465	turquoise	-0.33296	0.290265	0.360144	0.250166	-0.186203	0.562299	0.287938	0.364116	0.432481	0.16027	0.166014	0.606097	-0.0878727	0.785962	-0.262608	0.409593	-0.547463	0.0654156	-0.369971	0.23652	0.19896	0.53531	-0.398204	0.199825
XLOC_000208	CUFF.143.1	Scaffold1470	pink	-0.199063	0.535095	-0.214734	0.502723	0.196256	0.540985	0.293955	0.353722	-0.0721241	0.823732	0.191169	0.551728	0.218963	0.49414	0.228982	0.474071	-0.132655	0.681084	-0.0103225	0.974601	0.0477721	0.882793	0.165307	0.607652
XLOC_000209	CUFF.144.1	Scaffold1471	yellow	0.256623	0.420735	-0.0880205	0.785609	-0.217819	0.496455	0.0492538	0.879181	0.162442	0.613975	-0.478761	0.115342	0.0457609	0.887699	-0.229466	0.473113	0.0942741	0.770725	0.0662998	0.837793	-0.278885	0.380053	0.0439802	0.892046
XLOC_000210	CUFF.145.1	Scaffold1478	magenta	-0.625894	0.029474	0.0748093	0.817266	0.442824	0.149396	0.664804	0.0183407	0.0846075	0.793761	0.518028	0.0844833	0.259388	0.41557	-0.477443	0.11649	-0.34321	0.274743	0.236221	0.459811	0.263075	0.408731	0.452273	0.139886
XLOC_000211	CUFF.147.1	Scaffold1479	pink	0.00715415	0.982395	0.273001	0.390602	0.371243	0.234786	0.457202	0.135084	0.368085	0.239103	0.0798404	0.805178	0.0338616	0.916796	-0.673479	0.0163546	-0.142253	0.659199	-0.189578	0.555106	0.220022	0.492002	0.443774	0.148421
XLOC_000212	CUFF.146.1,CUFF.146.2,CUFF.146.3,CUFF.146.4,CUFF.146.5,CUFF.146.6	Scaffold1479	turquoise	0.0519921	0.872511	0.193412	0.54698	0.663324	0.0186963	0.510101	0.0901994	0.62556	0.029587	0.0352789	0.913325	-0.115996	0.719602	-0.554095	0.0615713	-0.349273	0.26579	-0.0988355	0.759912	0.565101	0.0555429	0.446939	0.145205
XLOC_000213	CUFF.148.1	Scaffold1483	yellow	-0.496767	0.100394	0.035119	0.913716	0.197466	0.538443	0.448761	0.143373	0.273249	0.390154	-0.0773823	0.811079	0.062038	0.848109	-0.568103	0.0539731	-0.0135103	0.96676	0.112655	0.727402	0.187482	0.55957	0.288964	0.362333
XLOC_000214	CUFF.149.1	Scaffold1483	brown	0.0141305	0.965235	-0.288087	0.363858	0.0194244	0.952222	0.12775	0.692355	-0.226518	0.478972	-0.630959	0.0278033	0.404086	0.19265	0.245118	0.442565	0.199183	0.534844	0.0545944	0.866179	0.235872	0.460493	0.33596	0.285672
XLOC_000215	LOC107199627	Scaffold1484	pink	-0.494803	0.101958	-0.100451	0.756092	-0.19027	0.553635	0.333122	0.290016	-0.0859836	0.790472	0.121656	0.706441	0.388459	0.212069	-0.0208625	0.948689	-0.251042	0.431257	-0.0817001	0.80072	0.0187359	0.953914	-0.263611	0.407741
XLOC_000216	LOC107199628	Scaffold1488	turquoise	0.0539581	0.867727	0.825843	0.000934431	0.0650497	0.840817	0.176297	0.583627	0.618447	0.0320606	0.502041	0.096274	-0.550245	0.0637838	-0.682082	0.014546	-0.536833	0.0719184	-0.354469	0.258254	0.137515	0.669973	0.0205701	0.949407
XLOC_000217	CUFF.151.1,CUFF.151.2,CUFF.151.3	Scaffold1491	turquoise	0.415221	0.179508	0.358702	0.252207	0.468733	0.124271	0.0742457	0.818622	0.645671	0.0233381	0.116401	0.718656	-0.379715	0.223433	-0.114051	0.72414	-0.586895	0.0448443	-0.260402	0.413683	0.636496	0.026056	0.12505	0.698587
XLOC_000218	LOC107199629	Scaffold1496	cyan	0.0254496	0.937424	0.0175805	0.956753	-0.115965	0.719672	-0.0536207	0.868547	-0.128886	0.689741	0.0909807	0.778555	0.0545683	0.866243	0.181437	0.572521	0.0958959	0.766876	-0.344564	0.272729	-0.105249	0.744777	-0.0837313	0.795857
XLOC_000219	CUFF.152.1	Scaffold1498	blue	-0.111839	0.729311	-0.304993	0.335067	0.121296	0.707278	-0.28248	0.373683	-0.370382	0.235958	0.0929701	0.773823	-0.0306149	0.924753	0.199813	0.533527	0.333636	0.289227	0.572554	0.0517024	-0.0798428	0.805172	0.0986778	0.760285
XLOC_000220	CUFF.153.1	Scaffold1498	black	-0.0840125	0.795184	-0.227643	0.476733	-0.300072	0.343317	-0.163458	0.611729	-0.132787	0.680781	-0.12875	0.690053	-0.0792794	0.806524	0.1968	0.539843	0.0939255	0.771553	0.384629	0.217002	-0.351776	0.262145	-0.148074	0.646043
XLOC_000221	CUFF.154.1	Scaffold1500	lightyellow	-0.0602272	0.852499	0.398795	0.199097	-0.169286	0.598911	0.289682	0.361087	0.0556595	0.86359	0.317916	0.313924	0.140916	0.662234	0.0576157	0.858837	-0.529811	0.0764487	-0.593544	0.0418934	0.154328	0.632013	-0.126706	0.694763
XLOC_000222	CUFF.155.1	Scaffold1503	turquoise	0.0653	0.840211	0.535331	0.0728711	0.0473973	0.883707	0.117434	0.716251	0.682004	0.0145615	0.414353	0.180512	-0.600612	0.0389106	-0.442211	0.150027	-0.567665	0.0541999	-0.128966	0.689557	0.0212214	0.947807	-0.217749	0.496596
XLOC_000223	CUFF.156.1	Scaffold1506	green	0.0312842	0.923112	0.0928521	0.774103	-0.127455	0.693037	-0.372139	0.233569	-0.299657	0.344018	0.315156	0.318376	-0.193821	0.546116	0.218907	0.494253	0.300046	0.343361	-0.0445099	0.890753	-0.299221	0.344755	-0.201547	0.529907
XLOC_000224	CUFF.157.1	Scaffold1512	turquoise	0.276347	0.384586	0.459959	0.132444	0.136729	0.671767	-0.169789	0.597809	0.683109	0.0143403	0.0993748	0.758636	-0.666988	0.0178249	-0.492434	0.103866	-0.188016	0.558431	-0.201591	0.529815	0.16333	0.612012	-0.357021	0.254599
XLOC_000225	CUFF.158.1	Scaffold1513	turquoise	-0.032679	0.919693	0.529472	0.0766722	-0.0454177	0.888537	0.178298	0.579294	0.814232	0.0012638	0.148221	0.645714	-0.490046	0.105812	-0.398733	0.199173	-0.668945	0.017372	-0.42141	0.172452	0.306441	0.332661	-0.373477	0.23176
XLOC_000226	CUFF.159.1,CUFF.159.2,CUFF.159.3,CUFF.159.4,CUFF.159.5,CUFF.159.6,CUFF.159.7	Scaffold1514	blue	-0.0488106	0.880261	0.268934	0.397981	-0.0215709	0.946948	0.0581716	0.857487	0.205854	0.52096	-0.0963123	0.765889	-0.213835	0.504557	-0.353772	0.259257	0.145811	0.651149	-0.177594	0.580818	-0.0333676	0.918006	-0.0717776	0.824568
XLOC_000227	CUFF.160.1	Scaffold1515	brown	-0.388927	0.211471	0.419035	0.175138	0.0189217	0.953457	0.533825	0.0738356	0.114458	0.723187	0.461363	0.131114	0.159755	0.619927	-0.178982	0.577815	-0.673351	0.0163828	-0.246584	0.439754	0.282036	0.374466	0.250117	0.433014
XLOC_000228	CUFF.161.1	Scaffold1518	brown	0.184962	0.564955	0.244383	0.443979	0.22594	0.480125	0.0453877	0.88861	0.0671259	0.835796	0.314225	0.319885	-0.125905	0.696613	0.0650006	0.840935	-0.294131	0.353419	-0.0355027	0.912777	0.163489	0.611663	0.321619	0.308004
XLOC_000229	CUFF.162.1	Scaffold1519	midnightblue	-0.328933	0.296497	-0.0526528	0.870903	0.523512	0.0806764	0.407713	0.188306	0.00616765	0.984823	0.249648	0.433905	0.121301	0.707266	-0.340629	0.278606	-0.0785169	0.808354	0.481426	0.113042	0.233626	0.464899	0.741913	0.00573507
XLOC_000230	CUFF.163.1	Scaffold1520	brown	-0.143485	0.656407	-0.154057	0.63262	0.433982	0.158662	0.219089	0.493885	-0.217037	0.49804	0.159022	0.621555	0.342666	0.275554	0.234278	0.463619	-0.177866	0.580229	0.163754	0.611076	0.48002	0.114251	0.453072	0.139099
XLOC_000233	LOC107199631	Scaffold1525	blue	0.478191	0.115838	-0.0446149	0.890496	0.202147	0.528656	-0.144319	0.654519	0.0180872	0.955508	-0.1772	0.581671	-0.0251774	0.938092	-0.150166	0.64134	0.341265	0.277651	-0.073116	0.821342	-0.0939484	0.771498	0.0771162	0.811718
XLOC_000235	CUFF.167.1	Scaffold1528	turquoise	0.0390332	0.904137	0.742454	0.00568092	0.132084	0.682394	0.354269	0.258542	0.885414	0.000127972	0.0532972	0.869335	-0.458187	0.134136	-0.711475	0.00946415	-0.598129	0.0399408	-0.555718	0.0606552	0.465494	0.127249	-0.0469483	0.884802
XLOC_000236	CUFF.168.1	Scaffold1529	brown	0.11744	0.716237	0.70675	0.0101745	-0.0487794	0.880337	-0.0675863	0.834683	0.271437	0.39343	0.741459	0.00578087	-0.380154	0.222854	-0.138235	0.668331	-0.602268	0.0382344	-0.485953	0.109206	0.144846	0.653329	-0.321931	0.307508
XLOC_000237	LOC107199632	Scaffold1537	turquoise	0.101584	0.753415	0.573222	0.0513679	-0.1467	0.64914	0.224419	0.483165	0.483598	0.11119	0.0449742	0.889619	-0.189413	0.555457	-0.633406	0.0270211	-0.370524	0.235765	-0.4063	0.189991	0.0454931	0.888353	0.0320229	0.921301
XLOC_000238	LOC107199632	Scaffold1537	greenyellow	0.529311	0.0767791	-0.0399738	0.901836	-0.0692644	0.83063	-0.430084	0.16286	0.121861	0.705966	-0.166174	0.605744	-0.348183	0.267387	0.107603	0.739242	0.111588	0.729898	0.215873	0.500404	-0.247651	0.437712	0.00967788	0.976186
XLOC_000239	CUFF.171.1	Scaffold1538	turquoise	0.0991933	0.759066	0.248316	0.436442	-0.200249	0.532614	0.00710134	0.982525	0.315964	0.317069	-0.234775	0.462643	-0.132512	0.681411	-0.180707	0.574093	-0.297827	0.347116	-0.148847	0.644304	0.173819	0.589011	-0.221596	0.488829
XLOC_000240	CUFF.172.1	Scaffold1539	brown	0.146588	0.649393	0.00113399	0.997209	-0.238145	0.456054	-0.11584	0.719964	-0.254745	0.424261	0.281702	0.375057	0.172869	0.591081	0.552212	0.0626468	-0.302582	0.339096	-0.246145	0.440594	-0.0996883	0.757895	-0.259162	0.41599
XLOC_000241	CUFF.174.1,CUFF.174.2,CUFF.174.3,CUFF.174.4,CUFF.174.5	Scaffold1541	tan	0.337121	0.283906	-0.146507	0.649576	-0.498727	0.0988491	-0.16211	0.614709	-0.436877	0.155588	-0.260088	0.414266	0.394738	0.204129	0.557506	0.0596569	0.0412274	0.898772	-0.334573	0.287791	-0.291551	0.357855	-0.133772	0.678525
XLOC_000242	CUFF.173.1	Scaffold1541	turquoise	-0.356722	0.255026	0.148567	0.644934	-0.284254	0.37056	0.357262	0.254256	0.0154614	0.961963	0.0240554	0.940847	0.214515	0.50317	-0.407058	0.189085	0.0696475	0.829706	-0.329663	0.295361	-0.306006	0.333383	0.00812472	0.980007
XLOC_000243	CUFF.175.1	Scaffold1543	turquoise	0.25707	0.419899	0.475123	0.118531	0.151682	0.637936	-0.0649592	0.841036	0.372665	0.232856	0.29593	0.350343	-0.458129	0.134193	-0.151196	0.639026	-0.159389	0.620741	-0.491903	0.104296	0.129292	0.688807	-0.07879	0.807699
XLOC_000244	CUFF.176.1	Scaffold1548	turquoise	0.0298778	0.92656	0.51811	0.0844257	0.219076	0.493911	0.144323	0.65451	0.610225	0.035101	0.287076	0.365619	-0.486325	0.108895	-0.595184	0.0411873	-0.423372	0.170252	-0.036528	0.910267	0.229266	0.473508	0.178064	0.5798
XLOC_000245	CUFF.177.1,CUFF.177.2,CUFF.177.3,CUFF.177.4,CUFF.177.5	Scaffold1565	brown	-0.0665296	0.837237	-0.0514601	0.873806	0.52533	0.0794401	-0.0316411	0.922237	-0.15313	0.634694	0.354546	0.258144	0.0558583	0.863106	0.0323425	0.920518	-0.0278544	0.931523	0.254713	0.424322	0.446523	0.145625	0.275359	0.386358
XLOC_000247	CUFF.179.1,CUFF.179.10,CUFF.179.2,CUFF.179.3,CUFF.179.4,CUFF.179.5,CUFF.179.6,CUFF.179.7,CUFF.179.8,CUFF.179.9	Scaffold1567	turquoise	-0.382187	0.220184	0.325652	0.301629	-0.136378	0.672567	0.517463	0.0848822	0.359314	0.25134	-0.14144	0.661045	0.14854	0.644994	-0.349573	0.265352	-0.398426	0.199552	-0.571752	0.0521069	0.369681	0.236915	0.00250653	0.993832
XLOC_000248	CUFF.180.1,CUFF.180.2	Scaffold1571	turquoise	-0.238166	0.456015	0.66581	0.0181019	0.165804	0.606558	0.453366	0.138811	0.683369	0.0142886	0.631497	0.02763	-0.43987	0.152451	-0.661107	0.0192387	-0.700736	0.0111353	-0.229752	0.472545	0.14292	0.657688	-0.0183398	0.954887
XLOC_000251	LOC107199634	Scaffold1573	brown	0.466657	0.126174	-0.121725	0.706282	-0.0925358	0.774855	-0.303265	0.337953	-0.0924112	0.775151	-0.100278	0.756502	0.0421717	0.896464	0.590944	0.0430303	-0.295306	0.351408	-0.0117962	0.970975	0.157795	0.624283	-0.14623	0.650201
XLOC_000252	CUFF.183.1	Scaffold1575	purple	0.604351	0.0373954	-0.0297211	0.926944	0.0700125	0.828825	-0.453105	0.139067	-0.127953	0.691888	-0.22636	0.479286	-0.227604	0.476809	0.0971132	0.76399	0.291288	0.358308	0.335466	0.286425	-0.125004	0.698692	0.295551	0.35099
XLOC_000253	CUFF.184.1,CUFF.185.1	Scaffold1580	blue	0.184468	0.566011	-0.0615609	0.849265	0.185624	0.563538	-0.0901696	0.780486	-0.203295	0.526266	-0.206793	0.519019	0.145148	0.652645	0.166164	0.605765	0.174612	0.587287	-0.0557385	0.863398	0.312332	0.322967	0.166212	0.60566
XLOC_000254	CUFF.186.1,CUFF.186.2	Scaffold1584	turquoise	0.168225	0.601237	0.654912	0.0208147	-0.268423	0.398912	-0.077503	0.810789	0.368874	0.23802	0.523651	0.0805814	-0.490982	0.105046	-0.232958	0.466213	-0.506801	0.0926547	-0.389069	0.211289	-0.166236	0.605607	-0.354679	0.257953
XLOC_000255	GTF2H4	Scaffold1587	turquoise	0.0313163	0.923033	0.563533	0.0563753	-0.146096	0.650505	-0.0112711	0.972267	0.717431	0.00862204	0.273423	0.389842	-0.678977	0.0151808	-0.399628	0.198074	-0.535296	0.0728935	-0.233654	0.464845	0.0305877	0.924819	-0.397132	0.201151
XLOC_000256	CUFF.187.1	Scaffold1587	cyan	0.0446704	0.890361	0.233979	0.464206	-0.357838	0.253435	-0.297025	0.348479	0.364051	0.244686	-0.0447733	0.89011	-0.472513	0.120854	0.0179321	0.955889	-0.0429648	0.894526	-0.397388	0.200834	-0.129053	0.689357	-0.756824	0.00437756
XLOC_000257	LOC107199636	Scaffold1592	black	0.242778	0.44707	0.0489416	0.879942	-0.688936	0.013214	-0.522658	0.0812609	-0.0090038	0.977845	-0.116311	0.718867	-0.338195	0.282277	0.0660105	0.838492	0.272996	0.390612	-0.126576	0.695064	-0.72673	0.00742102	-0.653705	0.0211324
XLOC_000258	CUFF.188.1,CUFF.188.2	Scaffold1599	red	-0.162041	0.614862	-0.215655	0.500848	0.236453	0.459358	0.503362	0.0952599	-0.27249	0.391526	-0.204805	0.523132	0.591256	0.0428927	-0.183066	0.56902	0.203179	0.526509	0.0364589	0.910436	0.0573931	0.859378	0.744157	0.00551281
XLOC_000259	LOC107199637	Scaffold1601	brown	0.147542	0.647243	-0.138242	0.668315	-0.306332	0.332842	-0.196109	0.541295	-0.287947	0.3641	0.0675918	0.83467	0.211035	0.510285	0.614628	0.0334483	-0.14105	0.66193	-0.203354	0.526145	-0.148757	0.644507	-0.353169	0.260128
XLOC_000260	CUFF.190.1	Scaffold1604	turquoise	-0.244993	0.442805	0.59746	0.0402218	0.172365	0.59218	0.442635	0.14959	0.540242	0.0697864	0.660803	0.0193139	-0.318544	0.312916	-0.580712	0.0477171	-0.691312	0.0127742	-0.190471	0.55321	0.172489	0.591911	0.0790418	0.807094
XLOC_000261	LOC107199638	Scaffold1605	tan	-0.342611	0.275637	-0.57415	0.0509052	-0.268022	0.399644	0.123646	0.701834	-0.581838	0.0471846	-0.291551	0.357856	0.659204	0.0197131	0.374097	0.230924	0.153449	0.633978	0.384262	0.217479	-0.16198	0.614997	0.205973	0.520712
XLOC_000262	LOC107199639	Scaffold1611	pink	-0.252178	0.429105	0.253131	0.427304	0.22379	0.484425	0.436669	0.155808	-0.060193	0.852582	0.311147	0.324905	0.198488	0.5363	-0.436553	0.155931	0.0164536	0.959523	-0.215441	0.501283	0.0537374	0.868263	0.408236	0.187684
XLOC_000263	CUFF.192.1	Scaffold1614	blue	-0.245901	0.441062	0.11852	0.713724	0.143657	0.656018	0.242082	0.448415	0.0988975	0.759766	0.0355225	0.912728	0.127989	0.691806	-0.389762	0.210407	-0.0746098	0.817746	-0.0143869	0.964604	0.239885	0.45267	0.242328	0.447939
XLOC_000264	CUFF.191.1	Scaffold1614	brown	-0.00403933	0.99006	0.140954	0.662149	-0.059922	0.85324	0.0707929	0.826942	-0.0352529	0.913389	0.0263587	0.935193	0.246839	0.439265	0.0316605	0.922189	-0.187993	0.558479	-0.417362	0.177046	0.270314	0.395469	-0.168861	0.599843
XLOC_000265	LOC107199640	Scaffold1617	blue	0.321526	0.308152	-0.459525	0.132858	0.307906	0.330237	-0.17674	0.582668	-0.452293	0.139866	-0.288096	0.363841	0.238988	0.454414	0.0860536	0.790304	0.677187	0.015556	0.513967	0.0873803	-0.217471	0.497161	0.559206	0.0587184
XLOC_000266	PTRHD1	Scaffold1619	turquoise	-0.0878759	0.785954	0.885585	0.000127057	-0.137125	0.670863	0.220962	0.490106	0.706258	0.0102507	0.451989	0.140165	-0.563135	0.0565884	-0.758147	0.0042701	-0.498945	0.0986782	-0.615042	0.0332957	0.0271062	0.933359	-0.30452	0.335856
XLOC_000268	CUFF.193.1,CUFF.193.10,CUFF.193.2,CUFF.193.3,CUFF.193.4,CUFF.193.5,CUFF.193.6,CUFF.193.7,CUFF.193.8,CUFF.193.9	Scaffold1622	black	0.221138	0.489751	0.453104	0.139068	-0.158029	0.623763	-0.127628	0.692637	0.156209	0.627815	0.13446	0.676951	-0.29512	0.351727	-0.109168	0.735567	-0.239896	0.45265	-0.272524	0.391464	0.0647685	0.841497	-0.0275704	0.93222
XLOC_000269	CUFF.194.1	Scaffold1623	lightcyan	-0.414135	0.180764	0.0882458	0.785072	-0.577989	0.0490226	-0.0605406	0.851739	-0.0509213	0.875118	0.049654	0.878205	-0.023339	0.942606	0.00535597	0.98682	-0.0876098	0.786589	-0.130455	0.686133	-0.254658	0.424425	-0.475649	0.118066
XLOC_000271	CUFF.195.1	Scaffold1633	brown	0.256411	0.421132	0.545744	0.0664388	-0.128329	0.691022	0.149768	0.642234	0.383652	0.218272	0.12753	0.692863	-0.0735044	0.820407	-0.0633099	0.845028	-0.714941	0.00896704	-0.663715	0.018602	0.390319	0.209698	-0.137319	0.670421
XLOC_000272	CUFF.196.1	Scaffold1633	black	0.270372	0.395364	0.638829	0.0253444	-0.555901	0.0605528	-0.215476	0.501213	0.388873	0.211539	0.148731	0.644564	-0.423313	0.170318	-0.126468	0.695313	-0.464381	0.128283	-0.643156	0.0240614	-0.115282	0.721266	-0.613126	0.0340056
XLOC_000277	CUFF.198.1,CUFF.198.10,CUFF.198.2,CUFF.198.3,CUFF.198.4,CUFF.198.5,CUFF.198.6,CUFF.198.7,CUFF.198.8,CUFF.198.9	Scaffold1642	greenyellow	-0.554963	0.0610804	0.0722909	0.82333	-0.519316	0.0835788	0.126451	0.695352	-0.2579	0.418345	0.186325	0.562039	0.268649	0.3985	0.0421982	0.896399	-0.161917	0.615136	-0.0775514	0.810673	-0.233318	0.465505	-0.31396	0.320317
XLOC_000278	CUFF.199.1	Scaffold1644	midnightblue	-0.186157	0.562398	-0.107655	0.73912	0.743599	0.00556747	0.55775	0.0595215	0.00936935	0.976945	0.0891172	0.782994	0.342718	0.275477	-0.0825886	0.798592	-0.215007	0.502166	0.139043	0.666491	0.687615	0.0134634	0.752285	0.00476178
XLOC_000279	CUFF.200.1	Scaffold1646	yellow	-0.079452	0.80611	0.282313	0.373976	0.321662	0.307937	0.422573	0.171145	0.742284	0.00569785	-0.0968178	0.76469	-0.29456	0.352684	-0.517737	0.0846887	-0.35632	0.255601	-0.207389	0.517786	0.394103	0.204924	0.0733239	0.820842
XLOC_000280	LOC107199646	Scaffold1647	tan	-0.0680921	0.833461	-0.335205	0.286825	-0.435538	0.157006	0.013495	0.966798	-0.175155	0.586106	-0.341261	0.277657	0.330171	0.294574	0.309423	0.327735	-0.0396452	0.90264	0.00870379	0.978583	-0.22109	0.489848	-0.153498	0.63387
XLOC_000281	CUFF.201.1	Scaffold1648	pink	-0.0736896	0.819961	0.127526	0.692873	0.28777	0.36441	0.663647	0.0186183	0.342098	0.276403	-0.308001	0.330079	0.287335	0.365167	-0.559607	0.0584986	-0.194471	0.544746	-0.223787	0.48443	0.361773	0.247873	0.535363	0.0728509
XLOC_000282	CUFF.202.1	Scaffold1651	turquoise	0.49165	0.104502	0.302676	0.338938	0.0819741	0.800063	-0.0950732	0.768828	0.401049	0.196335	-0.0178242	0.956154	-0.281293	0.375781	-0.24597	0.440931	-0.0305734	0.924855	-0.458488	0.133848	-0.0163492	0.95978	-0.223832	0.484341
XLOC_000283	CUFF.203.1	Scaffold1654	turquoise	0.00401632	0.990116	0.345106	0.271925	-0.405448	0.191011	0.124659	0.699491	0.535841	0.072547	-0.167238	0.603405	-0.18645	0.561772	-0.248184	0.436695	-0.355413	0.256898	-0.637509	0.0257451	-0.0128441	0.968398	-0.592111	0.0425174
XLOC_000284	CUFF.204.1	Scaffold1657	turquoise	-0.328778	0.296738	0.459711	0.132681	-0.307395	0.331081	0.348846	0.266415	0.572607	0.0516762	0.173107	0.590562	-0.282376	0.373866	-0.529884	0.0764012	-0.453315	0.138861	-0.355016	0.257469	-0.133166	0.679912	-0.27376	0.389234
XLOC_000285	LRRC4B	Scaffold1661	salmon	-0.28296	0.372835	0.15215	0.636887	0.656848	0.0203125	0.60046	0.0389732	0.430604	0.162296	0.202068	0.528821	0.0753421	0.815984	-0.370148	0.236278	-0.550995	0.0633482	0.0543392	0.8668	0.76382	0.00383178	0.413899	0.181037
XLOC_000287	CUFF.205.1	Scaffold1665	yellow	-0.121113	0.707702	0.475154	0.118503	0.481906	0.112631	0.226776	0.478457	0.307493	0.330919	0.392062	0.207491	-0.293163	0.35508	-0.406761	0.18944	-0.232749	0.466626	-0.175869	0.584558	0.514654	0.0868855	0.294251	0.353214
XLOC_000288	CUFF.206.1	Scaffold1670	yellow	0.0300624	0.926107	0.370166	0.236253	0.384651	0.216974	0.102109	0.752176	0.227835	0.476351	0.186711	0.561215	-0.219827	0.492394	-0.454585	0.13762	0.0515846	0.873503	-0.248457	0.436173	0.34122	0.277719	0.246561	0.439797
XLOC_000289	CUFF.207.1	Scaffold1686	greenyellow	-0.29665	0.349117	0.159958	0.619478	-0.482246	0.112341	0.137292	0.670481	-0.05406	0.867479	0.121962	0.705732	0.181222	0.572984	0.100989	0.75482	-0.452438	0.139723	-0.120956	0.708065	-0.0954588	0.767913	-0.229784	0.472482
XLOC_000290	CUFF.208.1	Scaffold1688	tan	-0.012612	0.968969	-0.381724	0.22079	-0.308194	0.329761	0.00358181	0.991186	-0.395875	0.202711	-0.2207	0.490634	0.444176	0.14801	0.508384	0.0914714	0.0725968	0.822593	-0.0290174	0.92867	-0.22388	0.484243	-0.218965	0.494135
XLOC_000291	LOC107199650	Scaffold1689	blue	0.485527	0.109564	0.0460328	0.887036	-0.447103	0.145039	-0.635167	0.0264679	-0.0971388	0.76393	-0.217535	0.49703	-0.335094	0.286994	0.317088	0.315255	0.327984	0.297975	-0.213619	0.504997	-0.400196	0.197378	-0.392055	0.207499
XLOC_000292	CUFF.209.1,CUFF.209.2,CUFF.209.3,CUFF.209.4,CUFF.209.5	Scaffold1692	brown	-0.0675096	0.834869	0.106908	0.740875	0.0502814	0.876677	-0.15599	0.628304	-0.15694	0.626187	0.0623279	0.847407	0.0229527	0.943554	0.259254	0.415818	-0.0941972	0.770907	-0.0757607	0.814977	0.392055	0.2075	-0.0018305	0.995495
XLOC_000293	CUFF.210.1	Scaffold1693	blue	0.263848	0.407304	0.178403	0.579068	-0.675715	0.0158695	-0.52307	0.0809783	-0.0622862	0.847508	-0.131193	0.684437	-0.207699	0.517147	0.416193	0.178388	-0.0205421	0.949476	-0.474146	0.119397	-0.250147	0.432956	-0.696189	0.0119053
XLOC_000294	CUFF.211.1	Scaffold1697	blue	0.342054	0.276469	-0.459078	0.133284	0.0490575	0.879659	-0.447743	0.144394	-0.343135	0.274855	-0.35655	0.255271	-0.00560717	0.986202	0.286229	0.367098	0.821123	0.00105915	0.162035	0.614875	-0.356577	0.255233	-0.0199036	0.951044
XLOC_000295	CUFF.212.1	Scaffold1701	purple	-0.126283	0.695738	-0.473998	0.119528	0.123102	0.703093	-0.0266332	0.934519	-0.286316	0.366946	-0.107817	0.738738	0.184803	0.565295	0.198359	0.53657	0.107937	0.738457	0.803034	0.00165977	-0.0882078	0.785162	0.29674	0.348963
XLOC_000296	LOC107199651	Scaffold1703	green	0.0637576	0.843944	-0.374659	0.230168	0.515511	0.0862712	-0.0231066	0.943177	-0.286062	0.367391	0.00752395	0.981485	0.211955	0.5084	0.396408	0.202049	0.165567	0.607081	0.304312	0.336204	0.338213	0.28225	0.268671	0.398458
XLOC_000297	LOC107199651	Scaffold1703	brown	0.211358	0.509623	-0.00649117	0.984027	0.206403	0.519823	0.0730445	0.821515	0.118153	0.714577	-0.099714	0.757834	0.163478	0.611687	0.26069	0.413148	-0.346509	0.269851	-0.28843	0.363261	0.539269	0.0703903	-0.0783047	0.808864
XLOC_000298	CUFF.215.1,CUFF.215.10,CUFF.215.11,CUFF.215.12,CUFF.215.2,CUFF.215.3,CUFF.215.4,CUFF.215.5,CUFF.215.6,CUFF.215.7,CUFF.215.8,CUFF.215.9	Scaffold1719	brown	0.0893187	0.782514	0.120227	0.709757	-0.529203	0.0768505	-0.272536	0.391443	-0.111383	0.730377	0.199959	0.533222	0.00814175	0.979965	0.280236	0.377653	-0.106105	0.742764	-0.457006	0.135272	-0.345398	0.271493	-0.729765	0.00705756
XLOC_000299	CUFF.216.1	Scaffold1720	brown	0.0821015	0.799758	0.420136	0.173889	0.160327	0.618658	-0.0813206	0.801629	0.0367939	0.909616	0.562404	0.0569804	-0.22434	0.483322	0.172351	0.592212	-0.395586	0.203071	-0.278936	0.379964	0.310392	0.326142	-0.105131	0.745053
XLOC_000300	CUFF.217.1	Scaffold1725	black	0.127019	0.694042	0.647567	0.0228031	-0.31559	0.317673	-0.217267	0.497575	0.359427	0.251181	0.495083	0.101734	-0.556884	0.0600027	-0.303492	0.337573	-0.374159	0.230841	-0.370585	0.235681	-0.173321	0.590097	-0.460681	0.131759
XLOC_000301	LOC107199652	Scaffold1727	brown	0.377239	0.226716	0.668001	0.0175893	-0.213059	0.506141	-0.304791	0.335405	0.32965	0.295381	0.461486	0.130997	-0.510906	0.0896078	-0.0171121	0.957905	-0.456171	0.136079	-0.596235	0.0407396	0.0418998	0.897128	-0.427595	0.165577
XLOC_000302	CUFF.218.1,CUFF.218.2,CUFF.218.3	Scaffold1731	brown	0.12399	0.701038	-0.353108	0.260215	0.129225	0.688961	0.0448769	0.889857	-0.646421	0.0231251	-0.133392	0.679396	0.594249	0.0415887	0.395422	0.203275	0.34	0.279552	0.0637677	0.843919	-0.0186772	0.954058	0.46615	0.126642
XLOC_000303	CUFF.219.1	Scaffold1734	green	0.510672	0.0897798	-0.449738	0.142398	-0.20479	0.523163	-0.479273	0.114898	-0.320981	0.309019	-0.44259	0.149637	0.119353	0.711787	0.777281	0.00292843	0.145363	0.65216	0.23571	0.460811	-0.133456	0.679247	-0.103051	0.749954
XLOC_000304	CUFF.220.1	Scaffold1736	magenta	0.0113701	0.972024	0.375861	0.228555	0.308216	0.329724	0.048718	0.880487	0.309167	0.328157	0.601432	0.0385747	-0.446437	0.145712	-0.297381	0.347873	-0.281168	0.376002	0.041273	0.89866	0.0705325	0.82757	-0.0183839	0.954779
XLOC_000305	CUFF.221.1	Scaffold1740	turquoise	0.511329	0.0892975	0.0501313	0.877042	0.274459	0.387974	0.00448025	0.988975	0.357294	0.25421	-0.540251	0.0697809	-0.0965398	0.765349	-0.242197	0.448192	0.0996188	0.758059	-0.146214	0.650238	0.30425	0.336307	0.250404	0.432468
XLOC_000306	CUFF.222.1	Scaffold1746	brown	-0.283794	0.371368	-0.212413	0.507462	0.228597	0.474837	0.0899015	0.781125	-0.356678	0.255089	0.478603	0.115479	0.279231	0.379439	0.287394	0.365064	-0.0979137	0.762094	0.222296	0.487423	0.0878551	0.786004	0.141612	0.660654
XLOC_000308	LOC107199653	Scaffold1763	black	0.426424	0.166865	0.0358015	0.912045	-0.362747	0.246507	-0.356487	0.255362	-0.0910635	0.778358	-0.0365815	0.910136	-0.0727027	0.822338	-0.0174122	0.957167	0.216656	0.498815	-0.153127	0.634699	-0.512172	0.088682	-0.364839	0.24359
XLOC_000309	CUFF.225.1	Scaffold1767	lightgreen	0.111497	0.730111	0.323781	0.304578	-0.624602	0.0299116	-0.179068	0.577631	0.0535168	0.8688	0.078315	0.808839	-0.142289	0.659119	0.276361	0.384561	-0.343772	0.273906	-0.552902	0.0622513	-0.194416	0.54486	-0.583203	0.0465446
XLOC_000310	CUFF.226.1	Scaffold1775	blue	0.101882	0.752712	0.155008	0.630493	0.038699	0.904954	-0.0321087	0.921091	0.0894658	0.782163	-0.20793	0.516671	-0.0185417	0.954391	-0.234132	0.463905	0.0783828	0.808676	-0.116935	0.717412	0.202158	0.528633	-0.0385316	0.905364
XLOC_000311	CUFF.227.1	Scaffold1785	yellow	0.446555	0.145592	0.372842	0.232618	0.477269	0.116643	-0.0816741	0.800782	0.536641	0.0720392	-0.103586	0.748693	-0.45519	0.13703	-0.256311	0.42132	-0.205793	0.521087	-0.13078	0.685386	0.592791	0.0422207	0.167103	0.603701
XLOC_000313	CUFF.228.1	Scaffold1793	pink	-0.143593	0.656164	0.310493	0.325976	0.163524	0.611584	0.48366	0.111138	0.246818	0.439306	0.036811	0.909574	0.0638417	0.84374	-0.412913	0.182184	-0.335678	0.286103	-0.168431	0.600785	0.302083	0.339933	0.491245	0.104832
XLOC_000314	LOC107199657	Scaffold1801	turquoise	0.201789	0.529402	0.272263	0.391937	0.158706	0.622257	-0.203532	0.525776	0.346031	0.270557	0.49112	0.104934	-0.476388	0.117416	-0.166607	0.60479	-0.0744826	0.818052	-0.228595	0.47484	-0.122157	0.705282	-0.422937	0.170738
XLOC_000315	LOC107199657	Scaffold1801	turquoise	0.00452409	0.988867	0.774397	0.00310665	-0.202528	0.527862	0.0770875	0.811787	0.659948	0.0195266	0.368307	0.238799	-0.553965	0.0616456	-0.240542	0.451395	-0.756734	0.00438489	-0.633457	0.0270048	0.273118	0.390391	-0.454368	0.137831
XLOC_000316	CUFF.231.1,CUFF.231.10,CUFF.231.11,CUFF.231.12,CUFF.231.13,CUFF.231.14,CUFF.231.2,CUFF.231.3,CUFF.231.4,CUFF.231.5,CUFF.231.6,CUFF.231.7,CUFF.231.8,CUFF.231.9	Scaffold1802	green	0.164638	0.609127	-0.256201	0.421526	-0.0516656	0.873306	0.203223	0.526416	-0.0374811	0.907934	-0.212166	0.507969	0.319964	0.310642	0.344981	0.27211	-0.152746	0.635553	-0.179168	0.577414	-0.0417477	0.8975	0.0661076	0.838258
XLOC_000317	CUFF.232.1,CUFF.232.2,CUFF.232.3,CUFF.232.4,CUFF.232.5,CUFF.232.6,CUFF.232.7	Scaffold1804	green	0.0546265	0.866101	0.00544898	0.986591	-0.0828301	0.798014	-0.0616634	0.849017	-0.369966	0.236526	0.229736	0.472576	0.238583	0.455202	0.519208	0.0836541	-0.244274	0.444187	-0.122849	0.703679	0.137016	0.671112	0.0631289	0.845466
XLOC_000318	CUFF.233.1,CUFF.233.10,CUFF.233.2,CUFF.233.3,CUFF.233.4,CUFF.233.5,CUFF.233.6,CUFF.233.7,CUFF.233.8,CUFF.233.9	Scaffold1809	turquoise	0.368812	0.238105	0.51781	0.0846374	0.543645	0.0677025	0.0139591	0.965657	0.800835	0.0017476	0.406363	0.189915	-0.676837	0.0156301	-0.338975	0.281097	-0.579957	0.0480765	-0.19533	0.542934	0.518838	0.0839133	0.0085865	0.978871
XLOC_000320	CUFF.234.1	Scaffold1815	tan	-0.114293	0.723574	-0.265901	0.403527	-0.0419388	0.897033	0.301	0.341754	0.043133	0.894115	-0.0737451	0.819828	0.23397	0.464223	0.0512813	0.874241	-0.081007	0.802381	-0.0122758	0.969796	-0.178569	0.578708	-0.0642553	0.842739
XLOC_000321	CUFF.235.1	Scaffold1816	black	0.0785126	0.808365	0.289548	0.361319	-0.0965781	0.765258	-0.172044	0.592881	0.0720667	0.823871	0.0709553	0.82655	-0.341129	0.277856	-0.163517	0.611601	-0.0311283	0.923494	0.127951	0.691894	-0.04748	0.883505	0.140764	0.662578
XLOC_000322	CUFF.236.1	Scaffold1829	lightcyan	-0.143438	0.656513	0.0800862	0.804589	-0.641807	0.0244563	-0.225336	0.481331	-0.0232701	0.942775	0.0863316	0.789641	-0.136886	0.671407	-0.0804004	0.803835	0.113491	0.725446	-0.197824	0.537691	-0.598053	0.0399725	-0.650044	0.0221176
XLOC_000323	LOC107199659	Scaffold1830	yellow	0.308435	0.329363	-0.022424	0.944853	0.311902	0.32367	-0.05129	0.87422	0.187104	0.560376	-0.366987	0.240616	-0.0804204	0.803787	-0.310164	0.326517	0.212112	0.508079	0.146012	0.650694	0.233641	0.46487	0.411464	0.183877
XLOC_000324	CUFF.237.1	Scaffold1832	magenta	-0.522577	0.0813167	0.424077	0.169466	0.117705	0.715619	0.354099	0.258787	0.179694	0.576278	0.779684	0.00278598	-0.105904	0.743235	-0.435215	0.157348	-0.356151	0.255841	-0.227924	0.476172	0.0544878	0.866438	-0.0680654	0.833526
XLOC_000325	CUFF.238.1	Scaffold1834	turquoise	-0.10883	0.73636	-0.0927392	0.774371	0.180581	0.574365	0.369279	0.237465	0.261323	0.411974	-0.0281948	0.930688	0.121127	0.707669	-0.39487	0.203964	-0.154265	0.632155	0.145313	0.652272	0.015599	0.961624	0.238617	0.455136
XLOC_000326	MRPS18B	Scaffold1836	brown	0.15028	0.641084	0.414918	0.179857	-0.50978	0.0904369	-0.0784155	0.808598	0.133494	0.679161	0.204559	0.523643	-0.0893738	0.782382	0.270601	0.394948	-0.618346	0.0320966	-0.568971	0.0535248	-0.00951789	0.97658	-0.471982	0.12133
XLOC_000327	LOC107199661	Scaffold1845	greenyellow	0.477042	0.116841	0.381221	0.22145	-0.0394286	0.90317	-0.148886	0.644216	0.289074	0.362142	0.173091	0.590598	-0.277842	0.381912	-0.166101	0.605903	-0.352158	0.261591	-0.169832	0.597716	0.000182902	0.99955	0.008976	0.977913
XLOC_000328	CUFF.239.1	Scaffold1851	green	0.348917	0.266312	-0.813959	0.00127251	-0.15257	0.635947	-0.345409	0.271476	-0.708756	0.00986821	-0.541923	0.0687514	0.490467	0.105468	0.740959	0.00583159	0.630691	0.0278898	0.437012	0.155446	-0.442977	0.149238	0.111294	0.730585
XLOC_000329	CUFF.240.1	Scaffold1852	blue	0.396092	0.202441	-0.179975	0.575673	0.0853701	0.791938	-0.125898	0.696627	-0.29002	0.360501	-0.45484	0.137371	0.219879	0.49229	0.0954623	0.767904	0.46991	0.1232	-0.0241802	0.94054	-0.0110139	0.9729	0.358002	0.253201
XLOC_000330	CUFF.241.1,CUFF.241.2	Scaffold1854	turquoise	0.0768474	0.812365	0.415356	0.179352	0.0713639	0.825565	0.411186	0.184204	0.282948	0.372857	0.238647	0.455077	0.106188	0.742567	-0.306218	0.333032	-0.507979	0.091773	-0.510895	0.0896155	0.22541	0.481182	0.0600867	0.85284
XLOC_000331	TRAPPC1	Scaffold1855	turquoise	0.253544	0.426525	0.696401	0.0118685	0.00398533	0.990193	-0.0425542	0.895529	0.762549	0.00392686	0.262291	0.41018	-0.646511	0.0230998	-0.366486	0.241307	-0.527183	0.0781939	-0.62147	0.0309918	0.278827	0.380158	-0.524112	0.0802669
XLOC_000332	CUFF.243.1	Scaffold1862	blue	0.127824	0.692186	-0.277822	0.381948	-0.214638	0.502919	0.0358675	0.911883	-0.410078	0.185506	-0.648829	0.0224518	0.557132	0.0598647	0.218538	0.495	0.391995	0.207576	-0.243602	0.445481	0.00785111	0.98068	0.267961	0.399755
XLOC_000333	CUFF.244.1	Scaffold1866	black	0.108037	0.738222	0.550507	0.063631	-0.0219644	0.945982	0.0677959	0.834177	0.53463	0.0733191	0.435255	0.157305	-0.460672	0.131767	-0.647573	0.0228015	-0.285513	0.36835	-0.284518	0.370096	-0.176978	0.582152	-0.219275	0.49351
XLOC_000334	CUFF.245.1	Scaffold1868	lightcyan	-0.148854	0.644289	0.389958	0.210156	-0.648415	0.0225667	-0.125214	0.698208	0.167058	0.6038	0.316644	0.315972	-0.209629	0.513172	-0.137043	0.67105	-0.325275	0.302221	-0.36216	0.247331	-0.402464	0.194613	-0.742474	0.00567887
XLOC_000335	LOC107199663	Scaffold1869	lightyellow	0.117233	0.71672	0.399876	0.197769	-0.125904	0.696614	0.290649	0.359413	0.207704	0.517137	0.00834003	0.979478	0.0876981	0.786378	-0.214463	0.503276	-0.435331	0.157225	-0.417296	0.177122	0.149628	0.642549	0.0458087	0.887582
XLOC_000336	CUFF.247.1	Scaffold1872	turquoise	-0.215246	0.501681	0.529651	0.0765547	0.0991071	0.75927	0.410268	0.185283	0.751203	0.00485695	0.114305	0.723546	-0.330395	0.294226	-0.824499	0.000968714	-0.359915	0.250491	-0.36455	0.243991	0.199	0.535228	-0.138035	0.668788
XLOC_000338	CUFF.248.1	Scaffold1882	pink	-0.339539	0.280246	0.603978	0.0375448	0.303847	0.336979	0.719692	0.00831753	0.606455	0.0365618	0.530876	0.0757497	-0.0803244	0.804017	-0.596465	0.0406417	-0.705041	0.0104411	-0.588205	0.0442514	0.426513	0.166767	0.0984719	0.760773
XLOC_000339	LOC107199665	Scaffold1883	yellow	0.0796283	0.805687	0.273018	0.390572	-0.351828	0.262069	-0.240297	0.451871	0.0792181	0.806671	-0.13066	0.685662	-0.30596	0.33346	-0.296682	0.349062	0.183793	0.567459	-0.0364192	0.910533	-0.278778	0.380245	-0.184595	0.56574
XLOC_000340	CUFF.249.1	Scaffold1885	lightgreen	0.573365	0.0512962	-0.126883	0.694356	0.196849	0.539738	-0.448399	0.143736	-0.229764	0.472522	-0.152199	0.636778	-0.0314972	0.92259	0.549434	0.0642564	0.0339619	0.91655	0.159853	0.619711	0.295244	0.351514	0.121255	0.707371
XLOC_000341	LOC107199666	Scaffold1886	blue	0.00690652	0.983005	-0.342217	0.276225	-0.577806	0.0491109	-0.20026	0.532593	-0.620135	0.0314606	-0.249992	0.433252	0.406853	0.18933	0.281198	0.375949	0.429284	0.16373	0.165671	0.606851	-0.676337	0.0157364	0.0328353	0.919311
XLOC_000343	LOC107199667	Scaffold1888	red	-0.205768	0.521138	-0.146368	0.649889	-0.516605	0.0854912	0.183765	0.567518	-0.391656	0.208003	-0.143648	0.656039	0.422262	0.171494	0.164706	0.608977	0.07155	0.825116	0.0156387	0.961527	-0.521555	0.0820212	0.0622632	0.847564
XLOC_000344	CUFF.252.1	Scaffold1889	turquoise	-0.464131	0.128515	0.236567	0.459134	-0.563064	0.056626	0.0376682	0.907476	-0.00494874	0.987822	0.241644	0.449262	-0.036971	0.909182	-0.135719	0.674071	-0.098381	0.760988	-0.35899	0.251799	-0.311256	0.324727	-0.623127	0.030417
XLOC_000345	GABRP,KCNIP1	Scaffold189	turquoise	-0.141355	0.661236	0.283615	0.371682	0.48856	0.107036	0.315629	0.317611	-0.0263848	0.935129	0.380496	0.222403	0.0733513	0.820776	-0.199239	0.534728	-0.174166	0.588257	-0.0680145	0.833649	0.446719	0.145426	0.511801	0.0889527
XLOC_000346	LOC107198540	Scaffold189	magenta	-0.0672193	0.83557	0.579244	0.0484177	0.52657	0.0786043	0.166009	0.606108	0.620073	0.0314823	0.746738	0.00526534	-0.540236	0.0697903	-0.264647	0.405832	-0.725832	0.00753121	-0.238467	0.455428	0.640985	0.0246989	-0.0974152	0.763275
XLOC_000347	LOC107198550	Scaffold189	greenyellow	0.190855	0.552395	0.0281325	0.930841	0.237224	0.45785	-0.136142	0.673105	0.132895	0.680534	0.074369	0.818326	-0.122072	0.705477	0.134115	0.67774	-0.291952	0.357164	0.203115	0.526643	0.350113	0.264564	0.0922652	0.775499
XLOC_000349	NPM1	Scaffold189	blue	0.452721	0.139444	-0.454726	0.137482	0.245315	0.442188	-0.493367	0.103111	0.0117902	0.97099	-0.33409	0.28853	-0.246272	0.440352	0.483996	0.110854	0.283384	0.37209	0.369106	0.237702	0.0950086	0.768981	-0.109878	0.733903
XLOC_000350	FGF18	Scaffold189	tan	-0.0296658	0.92708	-0.0126479	0.968881	-0.0769693	0.812072	-0.02959	0.927266	-0.163759	0.611066	0.411307	0.184061	0.00777501	0.980868	0.20841	0.515682	-0.112672	0.72736	-0.0396301	0.902677	-0.22072	0.490592	-0.200736	0.531598
XLOC_000351	LOC107198541	Scaffold189	blue	0.0537404	0.868256	-0.288602	0.362961	-0.209637	0.513155	-0.100278	0.756502	-0.206937	0.51872	-0.271354	0.393582	0.0749435	0.816943	0.386717	0.214304	0.145489	0.651875	0.23425	0.463673	-0.279235	0.379432	0.102288	0.751754
XLOC_000352	KCNMB1	Scaffold189	blue	-0.687959	0.0133981	-0.328335	0.297428	-0.101679	0.753191	0.243511	0.445657	-0.315596	0.317665	-0.00713642	0.982439	0.380631	0.222226	-0.134634	0.676553	0.321306	0.308503	0.259473	0.415411	-0.204764	0.523217	0.0223645	0.944999
XLOC_000353	FBXW11	Scaffold189	green	0.419092	0.175074	-0.363126	0.245977	-0.341848	0.276778	-0.737168	0.00622724	-0.513446	0.0877567	-0.110835	0.73166	-0.0508882	0.875199	0.865448	0.000275893	0.42416	0.169373	0.0367131	0.909814	-0.402302	0.19481	-0.472638	0.120742
XLOC_000354	ETF1	Scaffold189	turquoise	-0.120215	0.709785	0.264104	0.406832	0.0881193	0.785373	0.366644	0.241089	0.564412	0.0559076	0.108239	0.737748	-0.180296	0.57498	-0.402429	0.194655	-0.388096	0.212533	-0.373311	0.231983	0.18483	0.565236	-0.11774	0.715539
XLOC_000355	HSPA9	Scaffold189	turquoise	-0.456919	0.135357	0.437576	0.154853	0.209157	0.514143	0.420266	0.173743	0.392211	0.207303	0.30696	0.331801	-0.0845986	0.793782	-0.298571	0.345854	-0.514275	0.0871582	-0.456385	0.135872	0.637026	0.025893	-0.0363818	0.910625
XLOC_000358	CUFF.263.1,CUFF.263.2,CUFF.263.3	Scaffold1899	blue	-0.236597	0.459076	-0.274549	0.387813	0.289042	0.362197	-0.00591968	0.985433	0.00682573	0.983203	-0.0329942	0.918921	-0.0969637	0.764344	-0.122077	0.705467	0.309532	0.327555	0.424278	0.169242	0.0286486	0.929575	-0.00573	0.985899
XLOC_000359	CUFF.264.1	Scaffold1902	turquoise	0.255598	0.422657	0.615703	0.0330533	0.00477587	0.988247	-0.0127182	0.968708	0.864554	0.000284734	0.197537	0.538293	-0.710423	0.00961904	-0.414887	0.179893	-0.538168	0.0710781	-0.465917	0.126857	0.175776	0.584759	-0.376221	0.228074
XLOC_000360	CUFF.265.1	Scaffold1906	turquoise	-0.0739559	0.81932	0.127469	0.693003	0.546857	0.0657752	0.391271	0.208491	0.509186	0.0908763	-0.111067	0.731117	-0.18052	0.574498	-0.692607	0.0125389	-0.0517267	0.873157	0.232621	0.466877	0.336233	0.285257	0.50878	0.0911768
XLOC_000361	CUFF.266.1	Scaffold1910	grey60	0.00156175	0.996157	0.450346	0.141793	-0.410758	0.184706	-0.103971	0.747785	0.0930135	0.77372	-0.0338417	0.916845	-0.234511	0.463161	-0.286297	0.366978	0.0113694	0.972025	-0.244681	0.443404	-0.22933	0.473382	-0.179224	0.577292
XLOC_000362	CUFF.267.1	Scaffold1929	tan	-0.170779	0.595643	-0.140103	0.664081	-0.20752	0.517516	0.445922	0.146234	-0.330804	0.293592	-0.198182	0.536942	0.586877	0.0448523	-0.0877837	0.786174	0.127197	0.69363	-0.103223	0.749548	-0.301161	0.341483	0.384722	0.216882
XLOC_000363	CUFF.268.1	Scaffold1929	blue	0.243041	0.446562	-0.459831	0.132567	-0.307972	0.330127	-0.386777	0.214228	-0.346113	0.270435	-0.164898	0.608553	0.0501687	0.876951	0.632078	0.0274434	0.333386	0.28961	0.169858	0.597658	-0.552344	0.0625708	-0.297629	0.347453
XLOC_000364	LOC107199668	Scaffold1931	brown	-0.197986	0.537351	0.748813	0.00507245	0.1128	0.727062	0.520699	0.0826139	0.547895	0.0651605	0.422799	0.170892	-0.128845	0.689835	-0.43141	0.161423	-0.902923	5.75765e-05	-0.563886	0.0561872	0.59561	0.0410053	0.0993601	0.758671
XLOC_000365	CUFF.269.1	Scaffold1938	blue	0.0546806	0.865969	-0.212558	0.507165	0.668399	0.0174973	0.0565595	0.861403	-0.231336	0.469413	0.198978	0.535274	0.174111	0.588377	0.14905	0.643848	0.109421	0.734974	0.327304	0.299039	0.40384	0.192947	0.449572	0.142563
XLOC_000366	CUFF.270.1	Scaffold1945	blue	0.328734	0.296807	0.0698349	0.829253	0.0953376	0.7682	-0.238441	0.455477	0.102112	0.75217	0.0187663	0.953839	-0.287221	0.365366	-0.0803634	0.803924	0.389318	0.210972	-0.285971	0.367548	-0.213068	0.506122	-0.24696	0.439034
XLOC_000367	CUFF.271.1	Scaffold1945	yellow	0.348042	0.267595	-0.214568	0.503061	0.5733	0.0513288	-0.186606	0.561439	0.123656	0.701809	-0.0750098	0.816783	-0.245328	0.442162	-0.185854	0.563045	0.465342	0.127389	0.322708	0.306275	0.0266012	0.934598	0.215931	0.500287
XLOC_000368	CUFF.272.1	Scaffold1948	turquoise	0.13005	0.687063	0.46142	0.13106	-0.38444	0.217248	-0.074528	0.817943	0.385266	0.216177	0.170401	0.59647	-0.382593	0.219653	-0.265413	0.404423	-0.337246	0.283716	-0.385504	0.21587	-0.195363	0.542864	-0.456946	0.13533
XLOC_000369	LOC107199670	Scaffold1952	yellow	0.00829751	0.979582	0.267684	0.40026	0.229711	0.472627	0.375314	0.229288	0.386458	0.214638	-0.135452	0.674682	-0.043698	0.892735	-0.688812	0.0132374	-0.110432	0.732605	-0.0226062	0.944405	0.185612	0.563563	0.367924	0.239325
XLOC_000370	CUFF.273.1,CUFF.274.1	Scaffold1953	greenyellow	-0.0458223	0.887549	0.24183	0.448901	-0.19464	0.544389	-0.177395	0.581249	-0.245209	0.442389	0.521057	0.0823655	-0.015103	0.962844	0.0896234	0.781788	-0.106716	0.741325	-0.106702	0.741359	-0.207834	0.516869	-0.246156	0.440574
XLOC_000371	CUFF.275.1	Scaffold1956	turquoise	0.130508	0.686011	0.409208	0.186534	-0.217703	0.49669	0.0297913	0.926772	0.227094	0.477824	0.338872	0.281254	-0.229824	0.472403	-0.0836804	0.795978	-0.450655	0.141485	-0.314608	0.319265	-0.0932297	0.773206	-0.241189	0.450142
XLOC_000372	CUFF.276.1,CUFF.276.2,CUFF.276.3,CUFF.276.4	Scaffold1959	black	-0.0538807	0.867915	0.223471	0.485064	-0.184656	0.565609	0.0307164	0.924504	0.145715	0.651364	-0.1156	0.720524	-0.218436	0.495205	-0.274285	0.388287	-0.03961	0.902726	0.103475	0.748956	-0.105271	0.744725	0.106791	0.741148
XLOC_000373	CUFF.277.1	Scaffold1959	grey60	-0.00443077	0.989096	0.182269	0.570731	-0.805143	0.00157878	-0.260114	0.414219	-0.0474835	0.883497	-0.294225	0.353258	-0.0592225	0.854937	0.161561	0.615924	0.00155494	0.996173	-0.370719	0.235498	-0.368933	0.23794	-0.574113	0.0509237
XLOC_000376	CUFF.280.1	Scaffold1975	turquoise	-0.144208	0.654771	0.496027	0.100981	-0.625615	0.0295684	-0.0973309	0.763474	0.0953699	0.768124	0.295839	0.3505	-0.235405	0.461408	-0.249894	0.433437	-0.199503	0.534174	-0.40156	0.195712	-0.398714	0.199197	-0.45538	0.136846
XLOC_000378	LOC107199673	Scaffold1977	turquoise	-0.14343	0.656532	0.810152	0.00139854	0.130105	0.686937	0.502844	0.0956567	0.725156	0.00761489	0.579838	0.0481333	-0.346317	0.270134	-0.654528	0.0209153	-0.860005	0.000333187	-0.52226	0.0815346	0.347435	0.268487	-0.0272237	0.93307
XLOC_000379	CUFF.281.1	Scaffold1987	yellow	0.350655	0.263773	0.338244	0.282203	0.224938	0.482126	-0.40705	0.189095	0.302605	0.339058	0.316213	0.316667	-0.631353	0.0276761	-0.16346	0.611727	-0.0931687	0.773351	0.150722	0.640091	0.108828	0.736365	-0.210592	0.511194
XLOC_000380	CUFF.282.1	Scaffold1988	greenyellow	0.221078	0.489872	-0.203129	0.526612	-0.0860116	0.790405	-0.0369991	0.909114	-0.368669	0.238302	-0.338909	0.281197	0.366644	0.24109	0.104366	0.746856	0.276178	0.384888	0.180608	0.574307	-0.181021	0.573417	0.403802	0.192993
XLOC_000381	CUFF.283.1	Scaffold1997	blue	0.109745	0.734214	-0.325769	0.301445	-0.318336	0.313248	-0.207015	0.51856	-0.178557	0.578735	-0.370524	0.235765	0.0633934	0.844826	0.426692	0.166569	0.212733	0.506807	0.102161	0.752054	-0.31794	0.313884	-0.0811373	0.802069
XLOC_000382	CUFF.284.1	Scaffold1998	brown	-0.0711444	0.826094	0.457066	0.135214	-0.170632	0.595965	0.0691105	0.831002	0.259338	0.415663	0.261146	0.412302	-0.260805	0.412934	-0.0980066	0.761874	-0.373142	0.232212	-0.455181	0.137039	0.117973	0.714995	-0.154843	0.630864
XLOC_000383	CUFF.285.1,CUFF.286.1	Scaffold2003	brown	-0.0383218	0.905877	0.798123	0.00186073	-0.148019	0.646168	0.192679	0.54853	0.582489	0.0468786	0.578524	0.0487641	-0.392322	0.207162	-0.289163	0.361988	-0.889814	0.000106026	-0.647746	0.0227531	0.290492	0.359684	-0.385932	0.215316
XLOC_000384	CUFF.287.1	Scaffold2007	turquoise	0.553668	0.0618143	0.408786	0.187033	0.0638546	0.843709	-0.0717604	0.824609	0.58869	0.0440335	-0.189465	0.555346	-0.426016	0.167315	-0.291698	0.357602	-0.317443	0.314684	-0.226682	0.478645	0.180331	0.574905	0.0592628	0.854839
XLOC_000385	CUFF.288.1	Scaffold2010	blue	0.50712	0.0924153	-0.190465	0.553221	-0.384619	0.217016	-0.564658	0.0557774	-0.144559	0.653978	-0.197998	0.537326	-0.270239	0.395606	0.46404	0.128601	0.263467	0.408006	0.104993	0.74538	-0.545395	0.0666477	-0.328179	0.297671
XLOC_000386	CUFF.289.1,CUFF.289.2	Scaffold2027	cyan	0.0045131	0.988894	-0.676141	0.0157784	-0.142748	0.658078	-0.257679	0.418759	-0.540744	0.0694762	-0.155888	0.62853	0.292484	0.356249	0.545944	0.0663191	0.35	0.264728	0.669966	0.0171388	-0.458334	0.133995	0.0741052	0.818961
XLOC_000388	CUFF.291.1,CUFF.291.2,CUFF.291.3,CUFF.291.4,CUFF.291.5	Scaffold2030	lightgreen	0.437056	0.155399	-0.423097	0.170559	0.160613	0.618024	-0.493166	0.103274	-0.426739	0.166517	-0.286297	0.36698	0.118901	0.712838	0.715442	0.00889684	0.335095	0.286992	0.169101	0.599316	0.206751	0.519105	0.0110333	0.972852
XLOC_000389	CUFF.292.1	Scaffold2036	brown	-0.0463578	0.886243	-0.0118297	0.970893	-0.591083	0.042969	-0.142783	0.657998	-0.165386	0.607478	0.033971	0.916528	0.0833697	0.796722	0.44401	0.14818	-0.176612	0.582946	-0.2955	0.351077	-0.327743	0.298352	-0.444955	0.147216
XLOC_000391	CUFF.293.1,CUFF.293.2	Scaffold2038	turquoise	-0.34761	0.268229	0.392659	0.206738	0.102042	0.752336	0.677249	0.0155429	0.324216	0.303891	0.340586	0.27867	0.149931	0.641867	-0.585004	0.0457094	-0.458756	0.133592	-0.389982	0.210126	0.140248	0.663752	0.275533	0.386046
XLOC_000392	CUFF.294.1	Scaffold2041	pink	-0.611452	0.0346348	0.0195076	0.952017	0.40218	0.194957	0.485463	0.109616	-0.0255267	0.937235	0.462403	0.130134	0.0801316	0.80448	-0.487674	0.107771	0.0592844	0.854786	0.34657	0.26976	-0.0129895	0.968041	0.393724	0.205398
XLOC_000393	LOC107199675	Scaffold2042	turquoise	0.21767	0.496758	0.660319	0.0194341	-0.0821769	0.799578	-0.138909	0.666798	0.577917	0.0490575	0.423608	0.169988	-0.712515	0.00931287	-0.177089	0.581912	-0.448586	0.143549	-0.479904	0.114352	0.0354174	0.912985	-0.446788	0.145357
XLOC_000394	CUFF.295.1,CUFF.295.2,CUFF.295.3	Scaffold2044	brown	0.0551618	0.864799	0.389409	0.210856	0.0337705	0.917019	0.338018	0.282545	0.102661	0.750875	0.367425	0.240012	0.136982	0.671189	-0.0821269	0.799697	-0.561861	0.0572727	-0.389459	0.210792	0.188859	0.556636	0.135859	0.673751
XLOC_000395	CUFF.296.1	Scaffold2045	blue	0.257695	0.418729	-0.643888	0.0238493	-0.311826	0.323794	-0.611104	0.0347665	-0.585433	0.0455123	-0.244076	0.444568	0.156568	0.627014	0.787305	0.00236888	0.563769	0.0562499	0.270278	0.395534	-0.50348	0.09517	-0.459067	0.133295
XLOC_000396	CUFF.298.1	Scaffold2047	tan	0.256323	0.421297	0.180034	0.575545	-0.448051	0.144085	-0.0938095	0.771828	0.0394833	0.903036	-0.190164	0.553862	0.0487515	0.880405	0.012559	0.9691	0.00524423	0.987095	-0.526952	0.0783486	-0.270641	0.394875	-0.475732	0.117993
XLOC_000397	CUFF.297.1	Scaffold2047	turquoise	-0.256165	0.421594	0.42971	0.163266	0.168064	0.601591	0.546111	0.0662194	0.632968	0.0271598	0.158609	0.622472	-0.249665	0.433874	-0.786193	0.00242653	-0.434247	0.158379	-0.0289442	0.92885	0.125304	0.698	0.257349	0.419375
XLOC_000399	LOC109022382	Scaffold220	turquoise	0.148545	0.644985	0.527218	0.0781701	0.462848	0.129715	0.467617	0.125292	0.71122	0.00950146	0.248944	0.435246	-0.226294	0.479418	-0.42766	0.165505	-0.634459	0.0266893	-0.542892	0.0681596	0.573415	0.0512714	0.172454	0.591986
XLOC_000400	LOC107198558	Scaffold220	brown	-0.233031	0.46607	0.705729	0.0103331	-0.141638	0.660595	0.368007	0.23921	0.423181	0.170465	0.490032	0.105824	-0.166864	0.604225	-0.29237	0.356444	-0.72715	0.00736996	-0.723463	0.00782773	0.28256	0.373541	-0.191362	0.55132
XLOC_000401	LOC107198559	Scaffold220	brown	-0.0142407	0.964964	0.109943	0.73375	-0.300774	0.342134	-0.0233943	0.94247	-0.0649725	0.841003	0.1493	0.643285	0.116978	0.717312	0.49598	0.101019	-0.457775	0.134532	-0.396658	0.201738	0.127669	0.692543	-0.387486	0.213316
XLOC_000402	GPR182	Scaffold220	red	-0.588385	0.0441706	-0.573542	0.051208	-0.0747607	0.817383	0.513195	0.0879384	-0.543631	0.0677111	-0.269192	0.39751	0.841329	0.000602961	0.150466	0.640665	0.103435	0.749048	0.459635	0.132753	-0.0860263	0.79037	0.508365	0.0914858
XLOC_000404	NAB2	Scaffold220	blue	0.294724	0.352404	-0.228567	0.474896	0.191418	0.5512	-0.164032	0.610463	-0.240279	0.451905	-0.352587	0.260969	0.0719614	0.824125	-0.172682	0.59149	0.641739	0.0244761	0.332203	0.291431	-0.202101	0.528752	0.466617	0.126211
XLOC_000405	LRP1	Scaffold220	brown	-0.234016	0.464134	0.281891	0.374722	-0.431957	0.160833	0.482988	0.111709	0.0607183	0.851308	0.140732	0.662652	0.319713	0.311044	-0.302797	0.338736	-0.353835	0.259167	-0.47601	0.117748	-0.299386	0.344476	-0.0917	0.776843
XLOC_000407	SHMT2	Scaffold220	brown	-0.225918	0.480168	0.541818	0.0688162	-0.119518	0.711403	0.350496	0.264005	0.230611	0.470845	0.513792	0.0875065	0.0073494	0.981915	-0.0394369	0.903149	-0.760642	0.0040729	-0.614341	0.0335542	0.310665	0.325695	-0.175283	0.585828
XLOC_000408	LOC107198572	Scaffold220	brown	-0.0265422	0.934743	0.312415	0.322833	-0.250349	0.432573	0.251468	0.430449	-0.0127294	0.96868	0.0961548	0.766262	0.16639	0.605268	0.0135607	0.966636	-0.392165	0.207361	-0.328292	0.297495	-0.000733792	0.998194	0.17155	0.593959
XLOC_000409	INHBE	Scaffold220	greenyellow	-0.186337	0.562012	0.0180958	0.955487	0.203026	0.526827	0.369278	0.237467	-0.196959	0.539508	0.168311	0.601049	0.410815	0.184639	-0.115582	0.720566	-0.175511	0.585333	0.0638272	0.843775	0.199911	0.533322	0.558415	0.0591538
XLOC_000410	GLI1	Scaffold220	greenyellow	0.380866	0.221917	-0.0369808	0.909158	-0.161351	0.616389	-0.371869	0.233936	-0.122384	0.704755	0.169763	0.597867	-0.0869054	0.78827	0.190707	0.552708	0.0315156	0.922545	0.0795543	0.805864	-0.352692	0.260817	-0.223123	0.485762
XLOC_000411	LOC107198581	Scaffold220	turquoise	-0.17293	0.590949	0.646138	0.0232055	-0.177748	0.580484	0.16645	0.605136	0.527615	0.0779049	0.289296	0.361757	-0.368757	0.238181	-0.247542	0.437922	-0.544396	0.0672483	-0.695998	0.0119383	0.261361	0.411903	-0.3726	0.232944
XLOC_000412	LMBR1L	Scaffold220	red	0.302014	0.340049	-0.264267	0.406531	-0.347959	0.267716	-0.0839116	0.795425	-0.00277031	0.993182	-0.789119	0.00227701	0.22208	0.487857	0.0797299	0.805443	0.307109	0.331554	-0.170924	0.595328	-0.214416	0.503372	-0.0727497	0.822225
XLOC_000413	DHH	Scaffold220	yellow	0.457402	0.13489	0.3369	0.284241	0.315809	0.31732	-0.0621287	0.847889	0.609259	0.035471	-0.0157059	0.961361	-0.539653	0.0701518	-0.463214	0.129372	-0.0867461	0.788651	-0.0772561	0.811382	0.11082	0.731696	0.0242064	0.940476
XLOC_000414	KMT2D	Scaffold220	lightyellow	0.200493	0.532106	0.280829	0.376601	-0.209674	0.51308	0.176633	0.5829	0.0833877	0.796679	0.17327	0.590208	0.0794705	0.806065	-0.206906	0.518784	-0.294662	0.35251	-0.246169	0.440548	-0.258688	0.416873	0.06377	0.843914
XLOC_000415	PRKAG1	Scaffold220	brown	-0.0557967	0.863256	-0.252581	0.428343	-0.2028	0.527297	0.0642642	0.842717	-0.410941	0.184491	-0.0186344	0.954163	0.438363	0.154026	0.523509	0.0806782	0.0714265	0.825414	-0.267255	0.401046	-0.160674	0.617889	-0.163755	0.611074
XLOC_000417	ARF3	Scaffold220	turquoise	0.097061	0.764114	0.490193	0.105692	0.270222	0.395636	0.384687	0.216927	0.523699	0.0805482	0.275592	0.385939	-0.269447	0.397045	-0.462783	0.129777	-0.396128	0.202396	-0.352317	0.26136	0.168089	0.601536	0.240934	0.450637
XLOC_000418	FKBP11	Scaffold220	turquoise	0.331953	0.291817	0.539377	0.0703231	0.0578339	0.858307	-0.0746112	0.817743	0.823953	0.000982923	0.168147	0.601408	-0.667406	0.0177274	-0.255476	0.422887	-0.525259	0.0794882	-0.529801	0.0764558	0.268028	0.399633	-0.448225	0.143911
XLOC_000419	DDX23,RND1	Scaffold220	turquoise	0.0469302	0.884846	0.663951	0.0185452	-0.094342	0.770563	0.19388	0.545992	0.515603	0.0862055	0.523726	0.08053	-0.406368	0.18991	-0.298634	0.345748	-0.734804	0.00648389	-0.361497	0.248261	0.0498875	0.877636	-0.107623	0.739193
XLOC_000420	ADCY6	Scaffold220	pink	-0.105213	0.744862	0.646291	0.0231621	-0.0554802	0.864026	0.427599	0.165572	0.446107	0.146046	0.372298	0.233353	-0.131796	0.683054	-0.451713	0.140438	-0.769587	0.00342214	-0.319225	0.311824	0.214277	0.503655	0.141211	0.661565
XLOC_000421	CCNT1	Scaffold220	brown	0.082981	0.797652	0.13809	0.668663	0.0162187	0.960101	0.329095	0.296244	0.0756669	0.815203	0.169133	0.599246	0.173886	0.588867	-0.032302	0.920617	-0.410618	0.18487	-0.161402	0.616277	0.0206929	0.949105	0.168981	0.599579
XLOC_000422	KANSL2	Scaffold220	brown	0.0246509	0.939385	0.130762	0.685428	-0.543135	0.0680123	-0.00623749	0.984651	0.0155954	0.961633	-0.046522	0.885842	0.0974848	0.76311	0.363183	0.245899	-0.482094	0.112471	-0.326552	0.300216	-0.0839622	0.795304	-0.349501	0.265457
XLOC_000423	NCKAP5L	Scaffold220	lightyellow	0.188214	0.558008	0.421508	0.172341	-0.118671	0.713373	0.153587	0.633669	0.0506882	0.875686	0.194943	0.543751	0.0429926	0.894458	-0.301836	0.340347	-0.200555	0.531976	-0.377814	0.225951	-0.0887488	0.783872	0.12621	0.695908
XLOC_000424	FMNL3	Scaffold220	tan	-0.00816366	0.979912	-0.184577	0.565778	-0.442485	0.149745	0.0805606	0.803451	-0.535318	0.0728795	-0.335145	0.286916	0.599345	0.0394341	0.231301	0.469481	0.243879	0.444947	-0.237606	0.457106	-0.274537	0.387834	0.0477298	0.882896
XLOC_000426	CUFF.344.1,CUFF.344.2	Scaffold220	lightcyan	-0.516107	0.0858457	0.516704	0.0854206	-0.209688	0.513052	0.407996	0.18797	0.347129	0.268937	0.475575	0.118131	-0.102569	0.751092	-0.69309	0.0124521	-0.358686	0.25223	-0.361648	0.248049	-0.118565	0.71362	-0.220248	0.491545
XLOC_000427	BAZ2A	Scaffold220	pink	-0.155804	0.628718	0.340041	0.279491	0.287417	0.365024	0.77673	0.0029619	0.507957	0.0917895	-0.058175	0.857479	0.191838	0.55031	-0.615991	0.0329482	-0.474518	0.119067	-0.417842	0.176497	0.436723	0.155751	0.434586	0.158017
XLOC_000428	ATP5B	Scaffold220	brown	-0.101804	0.752896	0.375968	0.228412	-0.273231	0.390188	0.335743	0.286002	0.115095	0.721703	0.277429	0.38265	0.202287	0.528363	0.0633472	0.844938	-0.604228	0.0374449	-0.700425	0.0111868	0.121285	0.707302	-0.208055	0.516413
XLOC_000429	PTGES3	Scaffold220	green	0.145981	0.650764	-0.402604	0.194443	0.117926	0.715105	-0.25084	0.431641	-0.221269	0.489487	-0.233107	0.465921	0.133986	0.678036	0.704867	0.0104684	0.0658267	0.838937	0.0445641	0.89062	0.30954	0.327543	-0.142124	0.659491
XLOC_000430	NACA	Scaffold220	green	0.144471	0.654177	-0.499034	0.0986083	-0.264428	0.406234	-0.188187	0.558066	-0.531421	0.0753934	-0.349813	0.265002	0.476094	0.117674	0.842071	0.000589782	0.129855	0.687512	-0.0166679	0.958997	-0.0729991	0.821624	-0.0738286	0.819626
XLOC_000431	NACA	Scaffold220	brown	-0.0396808	0.902553	0.548124	0.0650255	-0.444075	0.148113	0.202313	0.52831	0.315453	0.317895	0.22227	0.487475	-0.0491969	0.87932	-0.129662	0.687956	-0.663984	0.0185371	-0.627267	0.0290141	0.0051202	0.9874	-0.342468	0.27585
XLOC_000432	PRIM1	Scaffold220	turquoise	0.399767	0.197903	0.564245	0.0559961	-0.131233	0.684347	0.0712706	0.82579	0.649258	0.0223336	-0.0780468	0.809483	-0.348931	0.266291	-0.201461	0.530084	-0.526374	0.0787363	-0.698775	0.0114626	0.218106	0.495874	-0.282859	0.373015
XLOC_000434	ZBTB39	Scaffold220	tan	0.0461892	0.886654	-0.14324	0.656962	-0.710685	0.00958029	-0.216204	0.499732	-0.337139	0.283878	-0.093948	0.771499	0.265891	0.403546	0.28867	0.362843	0.0146394	0.963984	-0.0599396	0.853197	-0.580355	0.0478869	-0.474548	0.11904
XLOC_000435	TAC3	Scaffold220	greenyellow	-0.203288	0.526281	0.0100791	0.975199	0.0396554	0.902615	-0.0156917	0.961396	-0.318812	0.312486	0.442621	0.149604	0.0500232	0.877306	-0.0785911	0.808176	-0.00458228	0.988724	0.465181	0.127539	-0.190531	0.553081	0.272669	0.391202
XLOC_000436	MYO1A	Scaffold220	pink	-0.556521	0.0602054	-0.191196	0.55167	0.405346	0.191134	0.553378	0.0619795	0.0334517	0.9178	0.0650331	0.840857	0.221207	0.489613	-0.345113	0.271915	-0.0926594	0.774561	0.576841	0.0495801	0.199845	0.533459	0.555024	0.0610459
XLOC_000437	NEMP1	Scaffold220	turquoise	0.281379	0.375628	0.382865	0.219297	0.256023	0.42186	-0.228394	0.47524	0.411072	0.184337	0.411622	0.183693	-0.602115	0.0382966	-0.0834288	0.796581	-0.263289	0.408335	-0.0552337	0.864625	0.132945	0.68042	-0.103139	0.749747
XLOC_000438	STAT6	Scaffold220	greenyellow	0.130311	0.686464	-0.242282	0.448028	-0.434007	0.158635	-0.167107	0.603691	-0.609702	0.0353009	-0.392129	0.207406	0.426812	0.166437	0.136296	0.672754	0.590318	0.0433073	0.0320896	0.921138	-0.541123	0.0692431	0.131479	0.68378
XLOC_000441	R3HDM2	Scaffold220	lightyellow	0.277591	0.382361	-0.078867	0.807514	-0.0430112	0.894413	0.0696468	0.829707	-0.275212	0.38662	-0.173964	0.588697	0.391091	0.208718	0.233131	0.465873	-0.141591	0.6607	0.0431558	0.89406	0.0615743	0.849233	0.41694	0.17753
XLOC_000443	LOC107198580	Scaffold220	turquoise	-0.515393	0.0863558	0.274392	0.388095	0.0651199	0.840647	0.355236	0.257153	0.232648	0.466825	0.395439	0.203254	-0.0939231	0.771558	-0.228649	0.474732	-0.291533	0.357887	-0.297438	0.347776	0.188202	0.558034	-0.0724998	0.822827
XLOC_000444	WNT1	Scaffold220	purple	-0.0731	0.821381	-0.378258	0.225361	0.0601748	0.852626	-0.243591	0.445502	-0.0426417	0.895316	0.0323956	0.920388	-0.215678	0.500803	0.05839	0.856957	0.359057	0.251705	0.537125	0.0717339	-0.376863	0.227217	-0.247258	0.438464
XLOC_000446	CCDC65	Scaffold220	yellow	-0.0422482	0.896277	-0.0516656	0.873306	0.304568	0.335777	0.102779	0.750596	0.0309306	0.923979	0.487938	0.107551	-0.0978959	0.762136	-0.244563	0.443632	0.0185089	0.954472	0.341137	0.277843	-0.262083	0.410566	0.105482	0.744229
XLOC_000447	CACNB3	Scaffold220	cyan	-0.186888	0.560836	-0.127543	0.692833	-0.0617457	0.848818	-0.263174	0.408548	-0.326963	0.299572	0.538823	0.0706682	-0.172405	0.592093	0.15732	0.62534	0.284168	0.370711	0.340183	0.279276	-0.535715	0.0726266	-0.199672	0.533821
XLOC_000448	TMBIM6	Scaffold220	brown	-0.264717	0.405704	0.164421	0.609605	-0.0738058	0.819681	0.243865	0.444975	-0.0402887	0.901066	0.432062	0.16072	0.174437	0.587667	0.226696	0.478617	-0.484318	0.110582	-0.368029	0.23918	0.176161	0.583922	-0.121723	0.706286
XLOC_000449	ATG101	Scaffold220	brown	-0.0407181	0.900016	0.0259924	0.936092	0.221334	0.489357	0.0366777	0.9099	-0.209393	0.513658	0.252351	0.428779	0.17878	0.578253	0.443929	0.148263	-0.316628	0.315996	-0.0881965	0.785189	0.477728	0.116242	0.171714	0.593601
XLOC_000450	NR4A1	Scaffold220	red	-0.203297	0.526263	-0.336736	0.284491	-0.601812	0.0384197	0.0665296	0.837237	-0.633837	0.026885	-0.257685	0.418748	0.559028	0.0588163	0.206389	0.519853	0.295595	0.350915	0.225958	0.480089	-0.659931	0.0195309	0.157693	0.62451
XLOC_000451	GRASP	Scaffold220	blue	0.479475	0.114723	-0.498742	0.0988374	-0.343102	0.274905	-0.326249	0.300691	-0.454189	0.138006	-0.622109	0.030769	0.396658	0.201738	0.509054	0.0909738	0.429131	0.163897	0.106055	0.742879	-0.402984	0.193983	-0.00574808	0.985855
XLOC_000452	ACVR1B	Scaffold220	magenta	-0.14481	0.65341	0.0858993	0.790673	0.325671	0.301598	0.184567	0.565801	0.110361	0.732771	0.606651	0.0364846	-0.104221	0.747196	-0.181186	0.573061	-0.0865575	0.789101	-0.070906	0.826669	-0.0701745	0.828434	0.0196964	0.951553
XLOC_000453	ACVRL1	Scaffold220	red	-0.063803	0.843834	-0.718977	0.00841299	-0.316747	0.315806	0.0795566	0.805859	-0.732759	0.00671237	-0.421474	0.17238	0.770226	0.00337888	0.448372	0.143762	0.461044	0.131415	0.340207	0.27924	-0.553046	0.0621689	0.24665	0.439628
XLOC_000455	LETMD1	Scaffold220	brown	0.254347	0.425011	0.425388	0.16801	-0.293211	0.354998	-0.130079	0.686998	-0.0313708	0.9229	0.246224	0.440443	-0.0552965	0.864472	0.130133	0.686872	-0.281189	0.375964	-0.490044	0.105814	-0.0727037	0.822336	-0.253821	0.426002
XLOC_000456	CUFF.305.1	Scaffold220	blue	-0.0720017	0.824027	-0.930588	1.12851e-05	-0.101066	0.754639	-0.145199	0.65253	-0.756691	0.00438845	-0.652818	0.021368	0.622691	0.0305675	0.440851	0.151432	0.832661	0.000774648	0.635968	0.0262192	-0.398497	0.199464	0.297284	0.348039
XLOC_000457	CUFF.306.1	Scaffold220	green	0.353737	0.259308	0.0935344	0.772482	-0.78332	0.00258054	-0.533021	0.0743544	-0.144476	0.654165	-0.0762282	0.813853	-0.178321	0.579245	0.491869	0.104324	-0.017849	0.956093	-0.326277	0.300647	-0.564041	0.0561051	-0.670526	0.0170121
XLOC_000458	CUFF.316.1	Scaffold220	greenyellow	0.0212057	0.947845	-0.145037	0.652898	0.0723769	0.823123	0.0297725	0.926818	-0.316586	0.316066	0.107312	0.739926	0.305653	0.33397	0.0339844	0.916495	0.0101302	0.975074	0.31519	0.31832	-0.0624503	0.84711	0.375607	0.228896
XLOC_000459	CUFF.318.1	Scaffold220	magenta	0.129692	0.687887	0.250933	0.431464	0.556188	0.0603918	0.00455604	0.988788	0.303597	0.337397	0.689551	0.0130991	-0.363199	0.245875	-0.16761	0.602587	-0.240265	0.451933	-0.0492532	0.879182	0.205981	0.520697	-0.0113402	0.972097
XLOC_000460	CUFF.343.1	Scaffold220	lightcyan	-0.325498	0.301871	0.357655	0.253695	-0.506654	0.0927648	0.0686009	0.832232	0.150448	0.640707	-0.000850041	0.997908	-0.0513457	0.874085	-0.188812	0.556735	-0.182387	0.570477	-0.531765	0.0751693	-0.0305484	0.924916	-0.446325	0.145825
XLOC_000461	CUFF.345.1	Scaffold220	grey60	-0.201286	0.530451	0.361929	0.247654	-0.0766455	0.81285	0.202189	0.528568	0.0590128	0.855445	-0.0582967	0.857184	0.10839	0.737394	-0.292209	0.356722	-0.139052	0.666473	-0.302896	0.33857	0.287138	0.365511	0.100099	0.756924
XLOC_000462	NOS1AP,UHMK1	Scaffold246	turquoise	0.197673	0.538008	0.822753	0.00101472	-0.0495824	0.87838	0.0867109	0.788735	0.855082	0.000392625	0.242552	0.447508	-0.601326	0.0386181	-0.429687	0.163292	-0.746194	0.00531681	-0.684213	0.0141217	0.382446	0.219845	-0.364337	0.244289
XLOC_000463	UAP1	Scaffold246	pink	-0.246972	0.43901	-0.0251289	0.938211	-0.0291978	0.928228	0.391002	0.208831	0.272786	0.390991	-0.092514	0.774907	0.0660907	0.838298	-0.233981	0.464201	-0.0703866	0.827922	-0.271911	0.392573	-0.0449661	0.889639	-0.10736	0.739812
XLOC_000464	DDR2	Scaffold246	cyan	-0.134451	0.67697	0.0486041	0.880764	-0.158529	0.622651	-0.20765	0.517248	-0.0203436	0.949963	0.275189	0.386662	-0.26177	0.411145	0.0501976	0.876881	0.141276	0.661416	0.0137966	0.966056	-0.338724	0.281477	-0.284545	0.370048
XLOC_000465	HSD17B7	Scaffold246	salmon	-0.0915084	0.777299	-0.0152704	0.962432	0.655783	0.0205877	0.672824	0.0164989	0.231706	0.468683	-0.194103	0.545522	0.343534	0.27426	-0.290693	0.359337	-0.235087	0.462032	-0.0673534	0.835246	0.699991	0.0112588	0.755523	0.00448513
XLOC_000466	OLFML2B	Scaffold246	red	-0.475827	0.117909	-0.301442	0.34101	0.078796	0.807684	0.545428	0.0666276	-0.391933	0.207654	-0.137362	0.670323	0.683044	0.0143533	-0.0592655	0.854832	0.0733493	0.820781	0.22794	0.47614	0.044004	0.891988	0.691255	0.0127846
XLOC_000467	HTATIP2,RGS5	Scaffold246	brown	-0.145915	0.650912	0.649364	0.0223043	0.0318017	0.921843	0.500484	0.0974784	0.416652	0.177861	0.44815	0.143985	-0.0324705	0.920204	-0.328398	0.29733	-0.687901	0.0134092	-0.755329	0.00450137	0.332725	0.290627	-0.101476	0.753672
XLOC_000469	RGS18	Scaffold246	purple	-0.0653349	0.840127	-0.76519	0.00373128	0.027763	0.931747	-0.294659	0.352515	-0.65379	0.0211099	-0.133608	0.6789	0.261418	0.411797	0.362469	0.246897	0.744651	0.00546481	0.775383	0.00304487	-0.5427	0.0682766	0.180588	0.574351
XLOC_000471	RGS1	Scaffold246	blue	-0.0208796	0.948646	-0.657098	0.0202482	-0.498884	0.0987263	-0.431447	0.161384	-0.716305	0.0087768	-0.413176	0.181879	0.32188	0.307589	0.530852	0.0757653	0.771486	0.00329483	0.339453	0.280376	-0.698729	0.0114704	-0.181658	0.572047
XLOC_000473	RGS2	Scaffold246	blue	0.257791	0.418549	-0.310493	0.325977	0.141853	0.660106	-0.303982	0.336755	-0.372923	0.232507	-0.134981	0.675759	0.0341084	0.916191	0.227324	0.477366	0.648554	0.0225281	0.204652	0.52345	-0.29039	0.359861	0.0715243	0.825178
XLOC_000474	LOC107198623	Scaffold246	greenyellow	0.244731	0.443308	-0.228981	0.474074	0.296888	0.348711	-0.177939	0.580072	-0.4297	0.163277	0.0197693	0.951374	0.197559	0.538249	0.0359007	0.911802	0.532546	0.0746618	0.236596	0.459078	-0.124511	0.699833	0.398116	0.199934
XLOC_000475	LOC107198616,UHMK1	Scaffold246	turquoise	0.574947	0.0505104	0.444389	0.147793	0.194918	0.543803	-0.264417	0.406255	0.673729	0.0162999	0.24489	0.443003	-0.714882	0.00897523	-0.185197	0.564451	-0.411953	0.183305	-0.156287	0.627641	0.131783	0.683083	-0.255506	0.422831
XLOC_000476	LOC107198616	Scaffold246	yellow	0.347693	0.268107	0.474071	0.119464	0.228398	0.47523	0.0354605	0.91288	0.447862	0.144275	0.0940603	0.771232	-0.409685	0.185969	-0.466626	0.126203	-0.0271858	0.933164	-0.360349	0.249878	0.0727063	0.822329	0.0487959	0.880297
XLOC_000477	ATF6	Scaffold246	turquoise	-0.0823337	0.799202	0.144472	0.654174	0.382554	0.219704	0.628741	0.0285263	0.418392	0.175871	0.160325	0.618664	0.147526	0.647278	-0.372569	0.232987	-0.431425	0.161407	-0.27282	0.390929	0.294211	0.353283	0.250921	0.431486
XLOC_000478	LOC107198619	Scaffold246	blue	0.0643578	0.842491	-0.597056	0.0403917	0.075454	0.815715	-0.172502	0.591881	-0.532202	0.0748851	-0.40375	0.193056	0.322531	0.306556	0.0554641	0.864065	0.851624	0.000439075	0.566423	0.0548474	-0.440906	0.151375	0.334462	0.28796
XLOC_000480	RGS4	Scaffold246	pink	-0.223634	0.484737	0.408132	0.187807	0.381648	0.22089	0.633768	0.0269066	0.546498	0.0659883	0.368599	0.238398	-0.113603	0.725185	-0.417329	0.177085	-0.628989	0.0284447	-0.278141	0.381379	0.405796	0.190595	0.247011	0.438937
XLOC_000481	ATRN	Scaffold257	turquoise	-0.289667	0.361113	0.10285	0.750429	-0.114576	0.722912	0.254355	0.424996	0.192367	0.549191	0.222864	0.486281	-0.0709796	0.826492	-0.581198	0.0474868	0.0997689	0.757705	0.0197229	0.951488	-0.483426	0.111336	-0.112598	0.727535
XLOC_000483	LOC107198636	Scaffold257	grey60	-0.510503	0.0899036	0.553083	0.0621478	-0.234346	0.463484	0.364976	0.2434	0.458496	0.133841	0.407992	0.187974	-0.284912	0.369405	-0.451498	0.14065	-0.520434	0.0827984	-0.338645	0.281596	-0.00166356	0.995906	-0.376214	0.228083
XLOC_000484	LMAN1	Scaffold258	turquoise	0.161341	0.616411	0.349987	0.264747	0.211582	0.509165	0.137114	0.670888	0.759766	0.00414135	0.0280012	0.931163	-0.431039	0.161824	-0.420812	0.173125	-0.36757	0.239812	-0.404032	0.192716	0.332222	0.291402	-0.264804	0.405543
XLOC_000485	CPLX4	Scaffold258	blue	0.250144	0.432963	-0.386356	0.214769	-0.0231489	0.943073	-0.198907	0.535423	-0.390762	0.209135	-0.347727	0.268057	0.224757	0.482488	0.175251	0.585898	0.687681	0.0134509	0.0505633	0.87599	-0.369348	0.237371	0.20663	0.519355
XLOC_000487	ALPK2	Scaffold258	yellow	0.148674	0.644693	-0.0879294	0.785826	0.090929	0.778678	0.320793	0.309319	0.224133	0.483737	-0.541001	0.0693177	0.197416	0.538547	-0.373985	0.231074	0.139567	0.665299	-0.0565964	0.861313	0.00319166	0.992146	0.351285	0.262857
XLOC_000488	NEDD4L	Scaffold258	blue	-0.403461	0.193405	-0.586527	0.0450116	0.0939204	0.771565	0.223869	0.484267	-0.264237	0.406587	-0.563935	0.0561612	0.451514	0.140635	0.080939	0.802544	0.35011	0.264568	0.514867	0.0867323	0.100892	0.755049	0.326061	0.300986
XLOC_000489	ATP8B1	Scaffold258	black	0.253409	0.426778	-0.245444	0.441939	-0.203211	0.526442	-0.521096	0.082339	-0.32159	0.308051	-0.0212011	0.947857	-0.216723	0.498679	0.322436	0.306706	0.450516	0.141623	0.340157	0.279316	-0.509421	0.0907019	-0.12352	0.702125
XLOC_000490	NARS	Scaffold258	turquoise	-0.133437	0.679293	-0.273413	0.38986	0.6078	0.0360355	0.197438	0.538501	0.0808032	0.802869	0.0360856	0.91135	0.0311567	0.923424	0.00404233	0.990052	0.00379103	0.990671	0.396657	0.201739	0.389332	0.210954	0.51113	0.0894438
XLOC_000491	FECH	Scaffold258	turquoise	0.291849	0.357341	0.452973	0.139196	-0.319517	0.311357	0.129764	0.687721	0.355939	0.256145	0.0103545	0.974522	-0.0515238	0.873651	-0.191333	0.55138	-0.489781	0.10603	-0.651265	0.0217856	0.0109619	0.973028	-0.236187	0.459877
XLOC_000492	LOC107198638	Scaffold258	greenyellow	0.165794	0.606579	0.119475	0.711504	-0.032056	0.92122	0.0329624	0.918999	-0.188683	0.557009	0.115862	0.719914	0.193278	0.547264	-0.113922	0.724439	-0.00239187	0.994114	-0.0114508	0.971825	-0.140076	0.664142	0.193971	0.545801
XLOC_000493	LOC107198637	Scaffold258	turquoise	-0.348166	0.267412	0.44196	0.150285	-0.124636	0.699544	0.230024	0.472006	0.432656	0.160081	0.557402	0.0597148	-0.316697	0.315886	-0.113494	0.72544	-0.710521	0.00960446	-0.3082	0.32975	0.145728	0.651335	-0.41546	0.179232
XLOC_000495	GRP	Scaffold258	turquoise	0.380038	0.223008	0.191736	0.550527	-0.202091	0.528772	-0.0862783	0.789768	0.0989262	0.759698	-0.382109	0.220286	-0.0134055	0.967018	0.215256	0.50166	-0.237793	0.45674	-0.33878	0.281391	0.254926	0.423922	-0.00133994	0.996703
XLOC_000496	SEC11C	Scaffold258	turquoise	-0.00586415	0.985569	0.659886	0.0195422	0.239661	0.453105	0.212201	0.507896	0.919264	2.35628e-05	0.246862	0.439222	-0.610993	0.0348087	-0.480037	0.114237	-0.687354	0.0135131	-0.489075	0.106611	0.583535	0.0463895	-0.248863	0.435399
XLOC_000497	ZNF532	Scaffold258	turquoise	-0.576327	0.0498313	0.168505	0.600624	0.0843506	0.794375	0.640173	0.0249405	0.249547	0.434097	0.0244041	0.939991	0.124052	0.700894	-0.758057	0.00427729	0.0404686	0.900627	-0.0955651	0.76766	-0.0505906	0.875924	0.22017	0.491702
XLOC_000498	MALT1	Scaffold258	turquoise	0.145584	0.651659	0.561966	0.0572165	0.259711	0.414968	0.114848	0.722279	0.900844	6.37806e-05	0.132381	0.681713	-0.626537	0.029258	-0.553236	0.0620607	-0.469857	0.123248	-0.379886	0.223207	0.409504	0.186183	-0.266072	0.403214
XLOC_000499	LOC107198651	Scaffold258	salmon	0.174949	0.586555	0.180879	0.573723	0.51818	0.0843765	0.0304759	0.925094	0.240973	0.45056	0.21423	0.503751	-0.146423	0.649766	0.237947	0.456441	-0.385059	0.216445	-0.3111	0.324982	0.762483	0.00393186	0.0545394	0.866313
XLOC_000500	LOC107198640	Scaffold258	blue	-0.253354	0.426883	-0.15436	0.631943	-0.320625	0.309587	0.0774601	0.810892	-0.031022	0.923755	-0.103757	0.748291	0.0117342	0.971128	0.150498	0.640592	0.0419908	0.896906	0.0495488	0.878462	-0.34743	0.268494	-0.252588	0.428329
XLOC_000501	NEDD4L	Scaffold258	pink	-0.486996	0.108334	0.106026	0.742949	-0.305922	0.333523	0.619	0.0318629	0.0879219	0.785844	-0.0701114	0.828586	0.373372	0.231901	-0.423384	0.170238	-0.372806	0.232666	-0.000388077	0.999045	-0.111387	0.730368	0.238023	0.456293
XLOC_000502	LOC107198654	Scaffold258	black	0.0183235	0.954927	0.079778	0.805328	-0.115329	0.721155	-0.350424	0.264111	-0.0969138	0.764463	0.18274	0.569719	-0.308466	0.329312	0.0959172	0.766826	-0.0333697	0.918001	0.421751	0.172068	-0.104775	0.745893	-0.117674	0.715692
XLOC_000506	LOC107198638	Scaffold258	red	0.294704	0.352438	-0.132572	0.681274	0.202015	0.528931	-0.123222	0.702814	-0.214815	0.502557	-0.0410568	0.899188	0.17809	0.579743	0.567003	0.0545447	-0.121776	0.706164	-0.0949826	0.769043	0.362109	0.247402	0.224096	0.483811
XLOC_000507	CUFF.364.1	Scaffold258	turquoise	0.421175	0.172716	0.178877	0.578043	0.301383	0.341109	0.0128856	0.968296	0.679845	0.0150014	-0.260788	0.412967	-0.403435	0.193437	-0.301217	0.341388	-0.212299	0.507695	-0.163773	0.611035	0.347427	0.268498	0.00667536	0.983573
XLOC_000509	CUFF.366.1	Scaffold258	turquoise	0.201779	0.529423	0.577526	0.0492469	0.0454042	0.88857	0.246655	0.439618	0.815697	0.00121794	0.111211	0.730779	-0.415979	0.178634	-0.589894	0.0434955	-0.574623	0.0506706	-0.466229	0.126569	0.197543	0.538282	-0.173184	0.590394
XLOC_000510	CUFF.376.1	Scaffold258	green	0.628358	0.0286524	-0.402373	0.194723	-0.400669	0.196799	-0.590374	0.0432826	-0.333012	0.290185	-0.571618	0.0521747	0.11976	0.710843	0.781225	0.00269746	0.346142	0.270392	-0.1363	0.672744	-0.281602	0.375233	-0.39446	0.204477
XLOC_000513	ABI3	Scaffold273	red	0.144527	0.654049	-0.168391	0.600873	-0.342196	0.276257	-0.0254036	0.937537	-0.181698	0.571959	0.0406355	0.900218	0.127632	0.692629	0.176052	0.584159	-0.0107394	0.973575	0.131931	0.682745	-0.591754	0.0426739	-0.0402496	0.901162
XLOC_000514	LOC109022384	Scaffold273	black	0.0678239	0.834109	0.188995	0.556345	-0.0192045	0.952762	-0.303417	0.337699	0.153918	0.63293	0.561031	0.0577221	-0.5576	0.0596047	0.128422	0.690809	-0.215312	0.501547	0.190926	0.552243	-0.232047	0.468009	-0.269339	0.397242
XLOC_000515	NGFR	Scaffold273	purple	-0.296182	0.349915	-0.738142	0.00612372	0.0694457	0.830193	0.0835899	0.796195	-0.585478	0.0454916	-0.361771	0.247876	0.514134	0.08726	0.0706996	0.827167	0.654971	0.0207993	0.767461	0.00356912	-0.33733	0.283588	0.477348	0.116574
XLOC_000516	KAT7	Scaffold273	black	0.54206	0.0686678	0.302208	0.339723	-0.43816	0.154239	-0.621996	0.0308082	0.241351	0.449828	0.112074	0.72876	-0.653331	0.0212315	0.282435	0.373762	-0.157341	0.625294	-0.210641	0.511094	-0.354828	0.257738	-0.612293	0.0343177
XLOC_000518	ITGA3	Scaffold273	yellow	0.325395	0.302033	0.471791	0.121502	0.2476	0.43781	0.0245142	0.93972	0.596005	0.0408369	0.0883796	0.784752	-0.51385	0.0874644	-0.600753	0.0388529	-0.0600913	0.852829	-0.279773	0.378476	0.0729807	0.821669	-0.0431346	0.894111
XLOC_000519	PDK2	Scaffold273	brown	0.281558	0.375311	0.272706	0.391135	-0.205704	0.52127	0.111382	0.73038	0.0234175	0.942413	0.0936363	0.77224	0.175072	0.586286	0.228976	0.474084	-0.490441	0.105488	-0.550234	0.0637897	0.126495	0.695251	-0.0696165	0.82978
XLOC_000521	UBE2Z	Scaffold273	turquoise	0.0427004	0.895172	0.611741	0.0345254	0.494006	0.102597	0.358127	0.253024	0.471107	0.122118	0.561166	0.0576486	-0.203726	0.525371	-0.413883	0.181056	-0.610816	0.0348757	-0.396812	0.201547	0.567104	0.0544921	0.18856	0.557273
XLOC_000522	GIP	Scaffold273	pink	-0.561124	0.0576717	0.371472	0.234475	0.264664	0.405801	0.632548	0.0272935	0.265706	0.403885	0.30522	0.33469	0.0843008	0.794494	-0.593009	0.0421258	-0.223129	0.48575	-0.372935	0.232491	0.351442	0.262629	0.267575	0.40046
XLOC_000524	PHB,PHOSPHO1	Scaffold273	greenyellow	0.54398	0.0674996	-0.248282	0.436507	-0.241262	0.450001	-0.421682	0.172146	-0.418243	0.17604	-0.150659	0.640232	0.0891511	0.782913	0.295095	0.35177	0.409729	0.185918	0.213111	0.506036	-0.593635	0.0418541	0.0903594	0.780034
XLOC_000525	ZNF652	Scaffold273	turquoise	0.152872	0.635271	0.718636	0.00845876	0.0492706	0.87914	0.222508	0.486996	0.846263	0.000519393	0.243903	0.444901	-0.572766	0.0515963	-0.559428	0.0585966	-0.712439	0.00932389	-0.412091	0.183144	0.276478	0.38435	-0.0993734	0.75864
XLOC_000526	PHB	Scaffold273	brown	-0.23066	0.470748	0.12354	0.702079	-0.135493	0.674588	0.243505	0.445668	-0.0335453	0.917571	0.17336	0.590011	0.248744	0.435628	0.331345	0.292756	-0.514397	0.0870707	-0.407582	0.188462	0.319551	0.311303	-0.120716	0.708623
XLOC_000527	SPOP	Scaffold273	brown	0.176285	0.583654	0.077631	0.810482	-0.494905	0.101876	-0.219805	0.492439	-0.167387	0.603076	-0.0051607	0.9873	0.0390634	0.904063	0.560676	0.0579149	-0.314782	0.318982	-0.231529	0.46903	-0.136973	0.67121	-0.303723	0.337187
XLOC_000528	LOC107198677	Scaffold273	blue	0.748714	0.00508157	-0.036248	0.910952	-0.0232931	0.942719	-0.306788	0.332086	0.0616279	0.849103	-0.268484	0.3988	-0.0352795	0.913323	0.320505	0.309779	-0.0804415	0.803736	-0.202096	0.528762	0.0467599	0.885262	-0.109378	0.735075
XLOC_000529	SLC35B1	Scaffold273	brown	0.259413	0.415523	0.457215	0.135071	0.270005	0.396029	0.0974652	0.763156	0.714918	0.00897027	0.235613	0.461002	-0.45016	0.141977	-0.0589188	0.855674	-0.690984	0.0128342	-0.510428	0.089959	0.552911	0.0622462	-0.233869	0.464423
XLOC_000531	CUFF.380.1	Scaffold273	brown	0.161959	0.615043	0.749068	0.00504916	-0.329611	0.295442	0.0250193	0.93848	0.557031	0.0599208	0.384832	0.216739	-0.425395	0.168002	-0.125309	0.697989	-0.725144	0.00761642	-0.815238	0.00123217	0.0951974	0.768533	-0.564729	0.0557399
XLOC_000532	CUFF.386.1	Scaffold273	brown	0.241322	0.449885	0.183568	0.567942	-0.552134	0.0626916	-0.164918	0.608509	-0.172407	0.592089	0.126464	0.695322	0.0816138	0.800927	0.419341	0.174791	-0.342939	0.275147	-0.36697	0.240639	-0.275171	0.386695	-0.314854	0.318866
XLOC_000533	TMEM214	Scaffold276	turquoise	0.267674	0.40028	0.411863	0.183411	0.0344389	0.915382	0.233015	0.466102	0.64422	0.0237534	0.0593215	0.854696	-0.319862	0.310806	-0.31998	0.310617	-0.447086	0.145056	-0.505842	0.093376	0.0900896	0.780677	-0.142406	0.658852
XLOC_000534	AGBL5	Scaffold276	magenta	-0.0168028	0.958665	0.716022	0.00881601	0.0741874	0.818763	0.194345	0.545011	0.413939	0.180991	0.706729	0.0101777	-0.355621	0.256601	-0.468008	0.124933	-0.656955	0.0202849	-0.263023	0.408827	0.131375	0.684021	-0.0492292	0.879241
XLOC_000535	EMILIN1	Scaffold276	turquoise	-0.112593	0.727545	0.770172	0.00338257	-0.152355	0.636429	0.395604	0.203049	0.70888	0.0098496	0.372891	0.232552	-0.355871	0.256242	-0.479021	0.115116	-0.822815	0.00101306	-0.649419	0.0222892	0.217371	0.497363	-0.287642	0.364632
XLOC_000536	KHK	Scaffold276	brown	-0.377767	0.226014	0.52915	0.0768856	-0.270336	0.395429	0.467985	0.124954	0.25282	0.427891	0.415825	0.178811	0.0917646	0.77669	-0.211416	0.509504	-0.735027	0.00645943	-0.604035	0.0375219	0.183298	0.568522	-0.156656	0.626818
XLOC_000537	ATRAID	Scaffold276	green	0.414863	0.179922	0.136488	0.672316	-0.126237	0.695846	-0.13067	0.685638	-0.119988	0.710313	-0.190198	0.553789	0.140153	0.663967	0.474939	0.118693	-0.260432	0.413627	-0.404319	0.192369	0.30502	0.335023	0.0345316	0.915155
XLOC_000540	OST4	Scaffold276	brown	0.332507	0.290963	0.450805	0.141337	-0.0428425	0.894825	-0.253811	0.42602	0.502299	0.0960756	0.270156	0.395756	-0.528181	0.0775277	0.211189	0.50997	-0.58525	0.045596	-0.503225	0.0953651	0.323181	0.305525	-0.53857	0.0708266
XLOC_000541	LOC109022388	Scaffold276	turquoise	-0.0497106	0.878067	0.478502	0.115567	-0.108825	0.736372	0.114131	0.723951	0.559223	0.0587088	0.180441	0.574667	-0.440263	0.152043	-0.487428	0.107975	-0.175194	0.586022	-0.522283	0.0815192	-0.0591802	0.855039	-0.461266	0.131205
XLOC_000542	LOC107198682	Scaffold276	salmon	-0.0551086	0.864929	0.319589	0.311242	0.257998	0.418162	0.228348	0.475331	0.343279	0.274639	-0.112723	0.727241	-0.0922438	0.77555	-0.32692	0.299639	-0.320989	0.309007	-0.158878	0.621876	0.648517	0.0225383	0.319623	0.311187
XLOC_000543	CGREF1,PREB	Scaffold276	brown	-0.357999	0.253206	0.316382	0.316393	-0.14545	0.651963	0.487127	0.108226	0.14057	0.663019	0.25536	0.423105	0.262481	0.409829	-0.00157612	0.996121	-0.689769	0.0130585	-0.53464	0.0733131	0.365144	0.243166	-0.10174	0.753048
XLOC_000544	SLC5A6	Scaffold276	brown	-0.025454	0.937413	-0.0520281	0.872423	-0.174589	0.587337	0.251348	0.430678	-0.194559	0.544558	-0.0621984	0.84772	0.373568	0.231637	0.376243	0.228045	-0.251691	0.430027	-0.273199	0.390246	0.0250353	0.938441	0.114311	0.723532
XLOC_000545	MAPRE3	Scaffold276	brown	0.140943	0.662173	0.604748	0.0372373	-0.30179	0.340425	-0.101617	0.753338	0.400373	0.19716	0.528796	0.0771199	-0.489648	0.106139	0.0103365	0.974566	-0.672335	0.0166071	-0.454293	0.137904	-0.0485167	0.880977	-0.503078	0.0954776
XLOC_000547	DNMT3A	Scaffold276	brown	-0.331148	0.29306	0.297318	0.34798	0.219568	0.492918	0.500447	0.0975071	0.0588433	0.855857	0.442545	0.149683	0.172829	0.591169	-0.287263	0.365292	-0.54332	0.0678995	0.0345078	0.915213	0.330671	0.293798	0.427858	0.165288
XLOC_000548	LOC107198684	Scaffold276	black	0.607529	0.0361411	0.405671	0.190744	-0.0538234	0.868054	-0.476714	0.117129	0.434757	0.157835	0.229133	0.473772	-0.733674	0.00660938	-0.224163	0.483678	-0.0635225	0.844513	-0.0928762	0.774046	-0.270447	0.395227	-0.301532	0.340859
XLOC_000549	LOC107198680	Scaffold276	black	0.529695	0.0765253	0.0793559	0.806341	-0.0733314	0.820824	-0.403993	0.192762	-0.120786	0.708461	0.0844162	0.794218	-0.135229	0.675193	0.0716166	0.824956	0.0441985	0.891513	0.123914	0.701213	-0.200761	0.531547	0.0294827	0.927529
XLOC_000550	LOC109022386	Scaffold276	pink	-0.685271	0.0139145	0.3485	0.266922	0.0219294	0.946068	0.84086	0.000611426	0.286478	0.366663	0.0963476	0.765805	0.291962	0.357147	-0.562311	0.0570302	-0.492488	0.103822	-0.350712	0.263691	0.371379	0.234601	0.24597	0.440931
XLOC_000551	ASXL2,LOC107198690	Scaffold276	greenyellow	-0.00227026	0.994413	0.049083	0.879597	0.510388	0.0899882	0.333456	0.289503	0.0396374	0.902659	0.351591	0.262413	0.179516	0.576662	-0.149887	0.641966	-0.351658	0.262316	0.198894	0.53545	0.358019	0.253178	0.485943	0.109215
XLOC_000552	LOC107198690	Scaffold276	grey	0.166665	0.604663	0.0199012	0.95105	-0.546237	0.0661444	-0.0287302	0.929375	0.163014	0.612712	-0.170258	0.596783	0.0189367	0.95342	0.00226104	0.994436	-0.173135	0.590503	-0.278702	0.380379	-0.436322	0.156174	-0.45167	0.140481
XLOC_000553	CUFF.415.1	Scaffold276	midnightblue	-0.188752	0.556862	-0.0742897	0.818516	0.00524792	0.987086	0.126158	0.696027	-0.331068	0.293183	-0.157227	0.625546	0.388814	0.211615	0.139884	0.664578	-0.0935579	0.772426	0.172395	0.592115	0.341086	0.277919	0.445929	0.146227
XLOC_000554	CUFF.416.1	Scaffold276	green	0.388162	0.212449	-0.258871	0.416533	0.441748	0.150504	-0.393761	0.205352	-0.148688	0.644662	0.122026	0.705584	-0.170917	0.595343	0.614436	0.0335189	0.0592486	0.854873	0.27608	0.385064	0.275971	0.38526	0.100877	0.755086
XLOC_000555	LOC107198698	Scaffold283	blue	-0.309878	0.326986	0.0301497	0.925893	-0.590056	0.0434238	-0.0793274	0.806409	-0.328464	0.297227	0.000913657	0.997752	0.169234	0.599025	-0.0292993	0.927979	0.337931	0.282677	-0.259762	0.414873	-0.541006	0.069315	-0.479255	0.114913
XLOC_000556	CTNNA1	Scaffold288	red	-0.485708	0.109411	-0.397408	0.200808	0.111397	0.730343	0.294834	0.352216	-0.423695	0.169891	0.0847872	0.793331	0.547052	0.0656596	0.344462	0.27288	-0.0272549	0.932994	0.205369	0.521964	0.159058	0.621476	0.271722	0.392915
XLOC_000558	LRRTM2	Scaffold288	pink	-0.480547	0.113797	-0.360378	0.249836	0.0684821	0.832519	0.522793	0.0811685	-0.146499	0.649594	-0.273305	0.390054	0.602586	0.0381055	-0.261789	0.411109	0.0994652	0.758423	0.204336	0.524106	0.0551929	0.864724	0.268504	0.398763
XLOC_000559	LOC107198703	Scaffold288	greenyellow	0.0454331	0.888499	-0.133017	0.680255	-0.451358	0.140789	-0.179855	0.575931	-0.385479	0.215902	-0.147104	0.64823	0.350226	0.264398	0.618404	0.0320758	-0.157894	0.624063	-0.193151	0.547533	-0.0107726	0.973493	-0.241169	0.450181
XLOC_000560	CUFF.419.1	Scaffold288	magenta	-0.447594	0.144545	0.114832	0.722315	0.285024	0.369207	0.324044	0.304162	-0.0311995	0.92332	0.730213	0.00700511	0.0116615	0.971307	-0.311435	0.324434	-0.238448	0.455465	0.315147	0.31839	-0.0518727	0.872801	0.281387	0.375613
XLOC_000561	ZNF512	Scaffold290	pink	-0.664734	0.0183574	0.119934	0.710438	0.195063	0.543498	0.884326	0.00013391	0.275828	0.385516	0.152226	0.636716	0.29106	0.358704	-0.559153	0.0587476	-0.339128	0.280867	-0.121505	0.706792	0.17434	0.587878	0.383648	0.218277
XLOC_000562	FNDC4	Scaffold290	red	-0.459274	0.133097	-0.239006	0.454378	0.289284	0.361777	0.643207	0.0240467	-0.237032	0.458226	-0.0431562	0.894059	0.697393	0.0116976	-0.0145398	0.964229	-0.171181	0.594765	0.10303	0.750003	0.365189	0.243105	0.552768	0.0623278
XLOC_000563	IFT172	Scaffold290	red	-0.29462	0.352581	-0.136517	0.67225	-0.185841	0.563073	0.257287	0.419492	-0.288752	0.362701	-0.083976	0.795271	0.319136	0.311966	-0.155431	0.629551	0.316637	0.315982	0.11155	0.729985	-0.448172	0.143964	0.225333	0.481336
XLOC_000564	PPM1G	Scaffold290	turquoise	-0.298291	0.346329	0.397282	0.200964	0.455497	0.136732	0.389462	0.210788	0.701599	0.0109934	0.433119	0.159584	-0.425329	0.168075	-0.632991	0.0271527	-0.563416	0.0564379	0.0730286	0.821553	0.457209	0.135076	0.136097	0.67321
XLOC_000565	ZNF513	Scaffold290	black	-0.0359516	0.911678	0.41612	0.178472	0.0217948	0.946398	0.0318141	0.921813	0.0997121	0.757839	0.276924	0.383553	-0.262883	0.409085	-0.343543	0.274247	-0.0981717	0.761483	0.0117845	0.971004	-0.0186428	0.954143	0.120165	0.709901
XLOC_000566	EIF2B4	Scaffold290	brown	-0.121207	0.707483	0.0801582	0.804416	-0.210049	0.512309	0.358827	0.25203	0.11004	0.733522	-0.0993355	0.758729	0.236877	0.458529	0.146186	0.650301	-0.475562	0.118143	-0.270054	0.39594	0.113037	0.726508	0.0710936	0.826217
XLOC_000567	GTF3C2	Scaffold290	brown	0.0637868	0.843873	0.0163662	0.959738	0.154725	0.631127	0.307638	0.33068	-0.0125052	0.969232	0.0443614	0.891115	0.254377	0.424953	0.223814	0.484376	-0.35075	0.263635	-0.158634	0.622416	0.238846	0.454689	0.312215	0.323158
XLOC_000568	DNAJC5G,LOC107198709	Scaffold290	brown	0.0389724	0.904285	0.46806	0.124885	-0.0062035	0.984734	0.439381	0.152961	0.427697	0.165464	0.282065	0.374415	0.0146886	0.963863	-0.162214	0.614479	-0.757862	0.00429304	-0.5944	0.0415241	0.27995	0.37816	-0.0603302	0.852249
XLOC_000569	TRIM54	Scaffold290	yellow	0.492779	0.103586	-0.0983345	0.761098	-0.149388	0.643087	-0.165528	0.607166	0.214191	0.503831	-0.392069	0.207481	-0.071621	0.824945	0.368294	0.238816	-0.159521	0.620447	-0.273734	0.38928	0.0447399	0.890191	-0.295261	0.351486
XLOC_000570	GPN1	Scaffold290	green	0.0858632	0.790759	0.0433023	0.893702	-0.259811	0.414782	-0.234635	0.462917	-0.14005	0.664201	0.201319	0.530382	-0.119939	0.710426	0.484726	0.110237	-0.153722	0.633369	-0.13912	0.666316	-0.148503	0.645078	-0.395364	0.203348
XLOC_000571	LOC107198721	Scaffold290	brown	-0.0925614	0.774794	0.123224	0.70281	-0.0235401	0.942112	-0.26614	0.403089	-0.0390269	0.904152	0.558497	0.0591084	-0.30831	0.329569	0.32077	0.309356	-0.2822	0.374177	0.132962	0.68038	-0.00594086	0.985381	-0.253359	0.426873
XLOC_000572	KRTCAP3	Scaffold290	greenyellow	0.117731	0.715558	0.0600016	0.853046	0.205769	0.521134	0.0393874	0.90327	-0.171899	0.593197	0.225773	0.480457	0.118564	0.713621	0.171333	0.594434	-0.24211	0.448361	0.152746	0.635552	0.212509	0.507266	0.47035	0.122802
XLOC_000573	NRBP1	Scaffold290	tan	0.122195	0.705193	-0.533026	0.0743507	0.0347247	0.914682	-0.243694	0.445303	-0.384257	0.217485	-0.0891086	0.783014	0.145535	0.651772	0.462176	0.130348	0.185051	0.564763	0.638108	0.0255626	-0.201015	0.531016	0.117958	0.715032
XLOC_000574	LOC107198706	Scaffold290	green	0.025671	0.936881	-0.393325	0.2059	-0.0170228	0.958124	0.122013	0.705616	-0.197998	0.537327	-0.330952	0.293362	0.3639	0.244897	0.513357	0.0878212	-0.128856	0.68981	0.181786	0.57177	0.117323	0.716508	0.181532	0.572317
XLOC_000575	LOC107198715	Scaffold290	turquoise	0.345512	0.271324	0.520213	0.0829524	0.00479168	0.988208	-0.00491305	0.98791	0.55416	0.0615346	0.157305	0.625372	-0.40823	0.187691	0.0206367	0.949243	-0.560275	0.0581331	-0.624564	0.0299246	0.294228	0.353253	-0.291506	0.357933
XLOC_000576	SNX17	Scaffold290	red	-0.0314236	0.92277	-0.372854	0.232601	-0.223247	0.485513	0.212676	0.506925	-0.260749	0.413038	-0.545419	0.0666329	0.498851	0.0987523	0.132672	0.681046	0.303515	0.337535	-0.0836358	0.796085	-0.227947	0.476127	0.281585	0.375263
XLOC_000579	CAD,MPV17	Scaffold290	brown	0.196703	0.540046	0.0341986	0.915971	-0.500078	0.097794	-0.0570256	0.86027	-0.110794	0.731756	-0.262159	0.410424	0.298742	0.345566	0.398711	0.1992	-0.329937	0.294935	-0.418169	0.176124	0.0240129	0.940951	-0.275708	0.38573
XLOC_000580	RNF212B	Scaffold299	turquoise	0.472159	0.121171	0.413766	0.181192	-0.171472	0.59413	-0.210521	0.51134	0.49184	0.104348	-0.203699	0.525427	-0.450271	0.141867	-0.0570006	0.860331	-0.375022	0.229681	-0.254364	0.424979	0.149265	0.643363	-0.226884	0.478243
XLOC_000581	ASB8	Scaffold299	brown	-0.110964	0.731357	0.708493	0.00990802	0.106505	0.741821	0.134534	0.676781	0.581301	0.0474379	0.751193	0.00485787	-0.570823	0.0525777	-0.266763	0.401946	-0.789848	0.00224093	-0.333713	0.289108	0.295196	0.351596	-0.215503	0.501158
XLOC_000582	SENP1	Scaffold299	green	0.322271	0.306969	-0.00191214	0.995294	-0.323438	0.30512	-0.459097	0.133266	-0.294999	0.351934	0.137606	0.669765	-0.163143	0.612425	0.535383	0.0728381	0.0969896	0.764283	-0.0363212	0.910773	-0.393806	0.205296	-0.222216	0.487583
XLOC_000584	VDR	Scaffold299	blue	0.418838	0.175362	-0.461795	0.130706	0.0058341	0.985643	-0.443386	0.148819	-0.387117	0.213789	-0.233202	0.465733	0.0134205	0.966981	0.450115	0.142022	0.677374	0.0155165	0.16034	0.618631	-0.440876	0.151407	0.00157062	0.996135
XLOC_000585	CUNH12orf10	Scaffold299	brown	-0.523803	0.0804775	0.196318	0.540855	-0.0451909	0.88909	0.564314	0.0559596	0.109145	0.735622	0.236326	0.459606	0.297797	0.347168	-0.0599506	0.85317	-0.627035	0.0290915	-0.303545	0.337483	0.392486	0.206956	0.0742956	0.818502
XLOC_000586	AAAS	Scaffold299	turquoise	0.540512	0.0696193	0.395263	0.203473	0.3905	0.209468	-0.0109932	0.972951	0.430815	0.162067	0.250688	0.431928	-0.307222	0.331368	-0.0331157	0.918624	-0.517799	0.0846448	-0.324241	0.303851	0.485907	0.109245	0.106536	0.74175
XLOC_000587	SP1	Scaffold299	black	0.195667	0.542224	0.523642	0.0805869	-0.40357	0.193274	-0.223111	0.485785	0.213792	0.504644	0.435798	0.156729	-0.406265	0.190033	-0.290617	0.359468	-0.160836	0.617531	-0.378769	0.224684	-0.469652	0.123434	-0.443308	0.148899
XLOC_000588	AMHR2	Scaffold299	greenyellow	-0.31579	0.31735	0.0984011	0.76094	-0.0472259	0.884125	0.107756	0.738883	-0.134225	0.677487	0.4884	0.107169	0.0600515	0.852925	-0.247653	0.437709	-0.127183	0.693664	0.297291	0.348027	-0.245954	0.440961	0.0412724	0.898662
XLOC_000589	PCBP2	Scaffold299	green	0.192536	0.548832	-0.620178	0.0314453	-0.39616	0.202356	-0.346025	0.270565	-0.619892	0.0315463	-0.205507	0.521679	0.323619	0.304833	0.735925	0.00636127	0.395224	0.203523	0.288652	0.362874	-0.644404	0.0237005	-0.17602	0.584229
XLOC_000590	HOXC13	Scaffold299	yellow	0.482493	0.11213	0.4563	0.135954	0.122521	0.704437	-0.279973	0.378119	0.596483	0.0406341	0.191607	0.550799	-0.771981	0.00326224	-0.320668	0.309518	-0.0691704	0.830857	-0.255294	0.42323	-0.0747471	0.817416	-0.279439	0.379069
XLOC_000591	LOC107198746	Scaffold299	brown	0.315706	0.317487	0.261246	0.412116	-0.221766	0.488488	-0.0466323	0.885573	0.186167	0.562376	-0.031159	0.923419	-0.114566	0.722937	0.134873	0.676006	-0.403289	0.193612	-0.213969	0.504282	-0.00940179	0.976865	-0.0862946	0.789729
XLOC_000592	PFKM	Scaffold299	green	0.0661017	0.838272	-0.104553	0.746415	0.390637	0.209294	0.291063	0.358697	0.12376	0.701569	0.179092	0.577577	0.17741	0.581216	0.192945	0.547967	-0.278752	0.380291	-0.243253	0.446154	0.320508	0.309774	0.0800312	0.80472
XLOC_000593	TMEM106C	Scaffold299	grey60	-0.524068	0.0802964	0.466506	0.126314	-0.0476538	0.883081	0.445823	0.146334	0.539477	0.0702614	0.382546	0.219715	-0.293469	0.354555	-0.658507	0.019889	-0.398575	0.199369	-0.172421	0.592058	-0.0363052	0.910812	-0.123215	0.702831
XLOC_000594	AAAS	Scaffold299	turquoise	0.143076	0.657334	0.594908	0.0413056	0.174133	0.588328	0.385183	0.216285	0.626122	0.0293974	0.0525475	0.871159	-0.124745	0.699291	-0.260072	0.414296	-0.739553	0.00597608	-0.713479	0.00917423	0.671841	0.0167169	0.0169319	0.958348
XLOC_000596	MAP3K12	Scaffold299	turquoise	-0.358984	0.251808	0.405313	0.191174	0.234334	0.463508	0.463085	0.129493	0.499374	0.0983428	0.520207	0.0829565	-0.184282	0.56641	-0.781708	0.00267016	-0.357052	0.254555	-0.117113	0.716999	0.0612909	0.84992	-0.0407077	0.900042
XLOC_000597	ATF7	Scaffold299	black	0.601702	0.0384646	0.323883	0.304416	-0.00977235	0.975954	-0.351887	0.261984	0.0860945	0.790207	0.240685	0.451118	-0.354838	0.257723	0.179982	0.575657	-0.24789	0.437256	-0.0806082	0.803337	-0.0449163	0.889761	-0.032722	0.919588
XLOC_000598	ATP5G2	Scaffold299	brown	-0.0861695	0.790028	0.455367	0.136858	-0.364497	0.244066	0.0512189	0.874393	0.207935	0.51666	0.393048	0.206248	-0.134182	0.677587	0.15705	0.625941	-0.683562	0.0142504	-0.546256	0.0661329	0.110626	0.732151	-0.434766	0.157825
XLOC_000599	LOC107198751	Scaffold303	yellow	0.258365	0.417477	-0.0333327	0.918092	0.362283	0.247157	-0.331693	0.292219	0.256623	0.420735	0.0230687	0.94327	-0.443712	0.148485	-0.163912	0.610727	0.198519	0.536234	0.262253	0.41025	0.144306	0.654549	-0.12487	0.699001
XLOC_000600	LOC107198754	Scaffold305	greenyellow	0.053317	0.869286	-0.0859644	0.790518	-0.0648756	0.841238	0.0136613	0.966389	0.0832683	0.796965	-0.0362292	0.910998	-0.0537622	0.868203	-0.125989	0.696418	-0.033423	0.917871	0.316348	0.316448	-0.269248	0.397407	0.183532	0.56802
XLOC_000601	GOLGB1	Scaffold305	turquoise	0.309053	0.328344	0.700794	0.0111257	0.279061	0.37974	-0.0877159	0.786336	0.840175	0.00062394	0.404594	0.192038	-0.820896	0.00106547	-0.583466	0.0464216	-0.492239	0.104024	-0.200048	0.533034	0.274559	0.387795	-0.195272	0.543057
XLOC_000602	HCLS1	Scaffold305	blue	0.298043	0.346749	-0.466966	0.12589	0.0718742	0.824335	-0.195459	0.542663	-0.466893	0.125957	-0.315312	0.318123	0.313132	0.321664	0.0842293	0.794665	0.711499	0.00946063	0.306367	0.332784	-0.409771	0.185868	0.334391	0.288069
XLOC_000603	LOC107198767	Scaffold305	green	0.219344	0.493369	-0.0572002	0.859846	-0.352725	0.26077	-0.407894	0.188091	-0.108407	0.737354	0.047879	0.882532	-0.10853	0.737064	0.503466	0.0951808	-0.0758284	0.814814	-0.118524	0.713715	-0.221929	0.488159	-0.463498	0.129106
XLOC_000605	IRF5	Scaffold305	blue	0.654413	0.0209455	-0.450448	0.141691	-0.343852	0.273787	-0.60308	0.0379057	-0.512405	0.0885125	-0.49572	0.101225	0.116445	0.718553	0.509866	0.0903735	0.693116	0.0124474	0.167264	0.603346	-0.642203	0.0243399	-0.0941185	0.771094
XLOC_000606	LOC107198755	Scaffold305	magenta	-0.425416	0.167979	0.719786	0.00830513	-0.0334311	0.917851	0.357798	0.253492	0.556795	0.0600526	0.699033	0.0114192	-0.372062	0.233674	-0.765396	0.00371636	-0.559814	0.0583849	-0.373597	0.231598	0.0632345	0.84521	-0.286647	0.366368
XLOC_000609	LOC107198764	Scaffold305	blue	0.530631	0.0759104	-0.32228	0.306955	-0.30425	0.336307	-0.698136	0.0115708	-0.42612	0.1672	-0.379233	0.224069	-0.0932681	0.773114	0.325409	0.302011	0.814732	0.001248	0.141671	0.66052	-0.624123	0.0300752	-0.196048	0.541423
XLOC_000610	NME6	Scaffold305	black	0.608852	0.0356282	0.154945	0.630635	-0.00695983	0.982873	-0.540979	0.0693312	-0.00411922	0.989863	0.35574	0.25643	-0.339513	0.280286	0.374571	0.230286	-0.0150774	0.962907	-0.332853	0.290431	-0.129148	0.689138	-0.445808	0.146349
XLOC_000611	LOC107198756	Scaffold305	grey	0.345083	0.271959	0.538054	0.0711497	0.010054	0.975261	-0.280915	0.37645	0.426191	0.167122	0.27933	0.379263	-0.717373	0.00863004	-0.184681	0.565556	-0.266319	0.40276	-0.0449585	0.889657	-0.0104603	0.974262	-0.0974928	0.763091
XLOC_000612	ATP6V1F	Scaffold305	turquoise	0.432696	0.160039	0.387183	0.213705	0.00356848	0.991218	-0.226327	0.479354	0.599495	0.0393718	0.0298394	0.926654	-0.579508	0.0482912	0.0819161	0.800202	-0.374125	0.230885	-0.516709	0.0854173	0.243209	0.446238	-0.423269	0.170366
XLOC_000613	FLNC	Scaffold305	red	-0.867093	0.00026018	-0.0496005	0.878336	-0.265976	0.40339	0.603652	0.0376756	-0.147918	0.646396	0.173749	0.589165	0.430603	0.162297	-0.279969	0.378127	-0.138496	0.667738	0.0259683	0.936151	-0.190998	0.55209	0.0991862	0.759083
XLOC_000614	CALU	Scaffold305	turquoise	0.21862	0.494834	0.701668	0.0109821	0.237523	0.457268	0.125653	0.697194	0.954923	1.35872e-06	0.313368	0.321279	-0.676963	0.0156034	-0.557519	0.0596498	-0.664405	0.018436	-0.481598	0.112895	0.416384	0.178168	-0.287185	0.365429
XLOC_000615	LOC107198770	Scaffold305	turquoise	0.56895	0.0535355	0.406159	0.19016	0.213177	0.505899	-0.195082	0.543456	0.722019	0.0080126	0.0702627	0.828221	-0.64693	0.0229817	-0.0755486	0.815487	-0.500135	0.0977497	-0.251871	0.429686	0.339384	0.28048	-0.204647	0.52346
XLOC_000616	LOC107198773	Scaffold305	turquoise	-0.110345	0.732809	0.212542	0.507199	-0.317908	0.313937	-0.210064	0.512278	-0.00304177	0.992514	0.349108	0.266031	-0.299126	0.344916	0.312731	0.322317	-0.247405	0.438184	-0.121222	0.707448	-0.16693	0.604081	-0.420751	0.173195
XLOC_000617	CUFF.465.1,CUFF.465.2,CUFF.465.3	Scaffold305	red	0.00592886	0.98541	-0.345542	0.27128	-0.430347	0.162574	0.141167	0.661663	-0.340482	0.278826	-0.44986	0.142275	0.467037	0.125824	0.12033	0.709519	0.383173	0.218896	-0.0833196	0.796842	-0.587413	0.044609	0.0945411	0.770091
XLOC_000619	AMMECR1	Scaffold306	pink	-0.190283	0.553608	-0.0759698	0.814474	0.490253	0.105643	0.633893	0.0268672	0.383758	0.218134	-0.185529	0.563741	0.16307	0.612586	-0.473658	0.119831	-0.199624	0.533921	0.190624	0.552884	0.347818	0.267923	0.569848	0.0530746
XLOC_000621	LOC107198778	Scaffold306	black	0.428507	0.164578	0.269514	0.396923	-0.144749	0.653546	-0.30383	0.337008	0.0908203	0.778937	0.470572	0.122601	-0.313891	0.320429	0.128854	0.689813	-0.230137	0.471783	-0.248285	0.436502	-0.291464	0.358006	-0.426573	0.166701
XLOC_000622	TMEM164	Scaffold306	blue	0.296196	0.34989	-0.525775	0.0791393	-0.303946	0.336814	-0.58234	0.0469484	-0.620094	0.0314749	-0.43568	0.156855	0.0820935	0.799778	0.497513	0.0998037	0.832377	0.000780848	0.418836	0.175365	-0.635749	0.026287	-0.00811452	0.980032
XLOC_000626	CUFF.468.1	Scaffold316	blue	-0.0556349	0.863649	-0.425322	0.168083	0.575108	0.0504309	0.127843	0.692141	0.0331309	0.918586	-0.244024	0.444669	0.0164444	0.959546	-0.0316533	0.922207	0.313405	0.321218	0.520233	0.0829379	0.224149	0.483704	0.557915	0.0594299
XLOC_000628	LOC107198790	Scaffold319	yellow	0.159381	0.620758	-0.189404	0.555476	0.120472	0.709189	0.167031	0.603858	0.120894	0.70821	-0.283482	0.371916	0.111558	0.729967	-0.376754	0.227363	0.286278	0.367012	0.114632	0.722781	-0.244512	0.443729	0.209416	0.51361
XLOC_000629	RAB10	Scaffold319	brown	-0.256717	0.420559	0.842925	0.000574863	-0.00986085	0.975736	0.460621	0.131816	0.661107	0.0192385	0.582915	0.0466789	-0.302089	0.339922	-0.530162	0.0762182	-0.864872	0.000281559	-0.737019	0.00624316	0.402614	0.194431	-0.226219	0.479568
XLOC_000630	GAREM2	Scaffold319	blue	0.124262	0.700409	-0.421687	0.17214	-0.14335	0.656713	-0.261748	0.411185	-0.588138	0.0442818	-0.435728	0.156803	0.30366	0.337291	0.347823	0.267915	0.527983	0.0776595	0.386959	0.213993	-0.198473	0.536332	0.380156	0.222852
XLOC_000631	HADHB	Scaffold319	brown	0.00824319	0.979716	0.0371994	0.908623	0.0607058	0.851338	0.149164	0.643592	0.0534507	0.868961	-0.0724626	0.822917	0.187437	0.559664	0.304528	0.335842	-0.481266	0.113179	-0.17326	0.59023	0.518213	0.0843529	0.160629	0.617989
XLOC_000632	LOC107198783	Scaffold319	black	0.179849	0.575944	0.391327	0.208419	-0.363136	0.245964	-0.298357	0.346218	0.0132807	0.967325	0.180639	0.57424	-0.339946	0.279633	-0.0511842	0.874478	-0.0302465	0.925656	-0.233526	0.465097	-0.252947	0.427651	-0.256662	0.420663
XLOC_000633	KIF3C	Scaffold319	tan	0.414426	0.180427	-0.0231993	0.942949	0.171025	0.595107	-0.274209	0.388425	-0.04663	0.885579	0.107105	0.740412	-0.0744285	0.818182	0.0780657	0.809438	0.0677601	0.834263	0.0750937	0.816581	-0.0100774	0.975203	-0.105069	0.7452
XLOC_000634	HADHA	Scaffold319	turquoise	0.128519	0.690586	0.328423	0.297292	-0.20339	0.52607	-0.306035	0.333336	0.0872727	0.787393	0.299595	0.344122	-0.374776	0.23001	0.140199	0.663863	-0.138069	0.66871	-0.196218	0.541064	-0.141516	0.660872	-0.404996	0.191555
XLOC_000635	HADHA	Scaffold319	brown	0.256314	0.421314	0.271078	0.394082	-0.196347	0.540794	0.023352	0.942574	0.249128	0.434895	-0.0655241	0.839669	-0.0246916	0.939285	0.191869	0.550245	-0.4581	0.13422	-0.636973	0.0259093	0.27142	0.393462	-0.220235	0.491572
XLOC_000637	CUFF.470.1	Scaffold319	brown	0.288298	0.363489	0.155936	0.628423	0.00526407	0.987046	-0.389511	0.210726	0.135658	0.674211	0.00992204	0.975586	-0.382386	0.219923	0.316155	0.31676	-0.139686	0.665029	-0.160924	0.617334	0.289794	0.360892	-0.212075	0.508154
XLOC_000638	SUGP1	Scaffold325	black	0.294556	0.352692	0.599121	0.0395268	-0.568988	0.0535162	-0.288373	0.363359	0.343458	0.274374	0.00395146	0.990276	-0.416574	0.17795	-0.171766	0.593487	-0.31802	0.313756	-0.558673	0.0590114	-0.123208	0.702846	-0.574513	0.0507252
XLOC_000639	TM6SF2	Scaffold325	brown	0.0329342	0.919068	0.745673	0.00536641	-0.31605	0.31693	0.173295	0.590154	0.486921	0.108397	0.371998	0.23376	-0.26211	0.410515	-0.2408	0.450896	-0.804076	0.00161937	-0.658872	0.0197967	0.154579	0.631452	-0.39234	0.20714
XLOC_000640	HAPLN4	Scaffold325	tan	0.108272	0.73767	0.185739	0.563291	-0.135888	0.673687	-0.13103	0.684811	-0.0219951	0.945906	0.593516	0.0419057	-0.131555	0.683606	0.038992	0.904237	-0.278932	0.37997	-0.0427954	0.89494	-0.307588	0.330761	-0.330853	0.293516
XLOC_000641	NR2C2AP	Scaffold325	brown	0.0662791	0.837843	0.508495	0.0913888	-0.142416	0.658829	0.0821166	0.799722	0.219498	0.49306	0.109408	0.735005	-0.0498839	0.877645	0.0815705	0.80103	-0.495969	0.101028	-0.72558	0.00756228	0.417709	0.17665	-0.238877	0.45463
XLOC_000642	BORCS8	Scaffold325	green	-0.0524055	0.871504	-0.297533	0.347615	0.210481	0.511423	-0.23763	0.457059	-0.194144	0.545436	0.0223822	0.944955	-0.0271903	0.933152	0.557574	0.0596189	0.108906	0.736182	0.135404	0.674792	0.273317	0.390031	-0.134269	0.677388
XLOC_000645	TMEM161A	Scaffold325	turquoise	0.16838	0.600898	0.512176	0.0886788	0.0685518	0.832351	0.274001	0.388799	0.678446	0.0152914	0.209021	0.514422	-0.309985	0.32681	-0.200784	0.531499	-0.713867	0.00911888	-0.585915	0.045291	0.32558	0.301742	-0.147568	0.647184
XLOC_000646	MAU2	Scaffold325	tan	0.27155	0.393226	-0.437778	0.15464	-0.542425	0.0684448	-0.331607	0.292351	-0.716572	0.00873994	-0.404425	0.192241	0.537392	0.0715653	0.543394	0.0678545	0.43476	0.157831	0.0204831	0.949621	-0.503111	0.0954523	-0.0934184	0.772757
XLOC_000647	NCAN	Scaffold325	magenta	-0.399582	0.198129	0.129148	0.689138	0.145909	0.650926	0.409365	0.186348	0.00799323	0.980331	0.651263	0.0217861	0.144151	0.6549	-0.33247	0.291019	-0.298262	0.346378	0.0739232	0.819399	-0.118549	0.713657	0.138282	0.668225
XLOC_000648	RFXANK	Scaffold325	brown	-0.290736	0.359262	0.205611	0.521463	-0.154835	0.630882	0.460901	0.13155	-0.0188597	0.953609	0.110812	0.731715	0.380028	0.22302	0.147747	0.646781	-0.582097	0.0470627	-0.456887	0.135387	0.340256	0.279167	0.05132	0.874147
XLOC_000650	LOC107198794	Scaffold325	pink	-0.0782134	0.809083	0.44441	0.147772	0.1829	0.569377	0.556975	0.0599523	0.420047	0.17399	-0.0414727	0.898172	0.0653289	0.840141	-0.446654	0.145493	-0.449703	0.142433	-0.46803	0.124913	0.462721	0.129835	0.43952	0.152816
XLOC_000651	CUFF.477.1	Scaffold325	black	0.506705	0.0927267	0.249747	0.433718	-0.436327	0.156169	-0.785084	0.00248512	0.0233927	0.942474	0.251536	0.430322	-0.589643	0.0436073	0.466314	0.12649	-0.13202	0.682541	-0.111019	0.73123	-0.299325	0.344579	-0.69784	0.0116213
XLOC_000652	CUFF.480.1	Scaffold325	greenyellow	0.433016	0.159695	-0.186218	0.562267	0.139028	0.666527	-0.224158	0.483687	-0.339694	0.280012	-0.122053	0.705522	0.215916	0.500318	0.407806	0.188195	0.0794394	0.80614	0.174851	0.586767	0.0918224	0.776552	0.366524	0.241255
XLOC_000653	LOC107198806	Scaffold329	tan	0.338606	0.281655	-0.283211	0.372393	-0.211832	0.508652	-0.500706	0.0973063	-0.297658	0.347402	-0.120944	0.708092	0.0294196	0.927684	0.282923	0.372901	0.287473	0.364927	0.277291	0.382897	-0.330989	0.293305	-0.28171	0.375042
XLOC_000654	HOXB3	Scaffold329	blue	-0.161725	0.615562	-0.51115	0.0894291	-0.676008	0.0158067	-0.254232	0.425227	-0.702319	0.0108761	-0.494475	0.10222	0.452303	0.139856	0.281015	0.376271	0.663876	0.0185633	0.313845	0.320503	-0.723494	0.00782376	-0.141476	0.660963
XLOC_000655	HOXB2	Scaffold329	red	0.0508817	0.875215	0.0821103	0.799737	-0.579685	0.0482065	0.169456	0.598538	-0.0477687	0.882801	-0.308474	0.329298	0.278799	0.380207	-0.0512248	0.874379	0.0774694	0.81087	-0.575752	0.0501136	-0.454774	0.137435	-0.255103	0.423588
XLOC_000656	HOXB1	Scaffold329	greenyellow	0.0749911	0.816828	-0.088272	0.785009	-0.617672	0.0323389	-0.246642	0.439642	-0.349625	0.265276	-0.168353	0.600956	0.236181	0.45989	0.311349	0.324575	0.0588276	0.855895	-0.0765179	0.813156	-0.415632	0.179034	-0.235724	0.460784
XLOC_000657	SKAP1	Scaffold329	blue	0.169846	0.597685	-0.462777	0.129782	0.188399	0.557615	-0.00207009	0.994906	-0.483137	0.111582	-0.346877	0.269307	0.383775	0.218111	0.0435377	0.893127	0.688707	0.0132571	0.340583	0.278674	-0.279735	0.378543	0.552807	0.0623056
XLOC_000658	CUFF.488.1	Scaffold329	blue	0.143091	0.657299	-0.56699	0.0545515	-0.167065	0.603784	-0.42177	0.172046	-0.55351	0.0619042	-0.436056	0.156456	0.205878	0.520911	0.340105	0.279394	0.815998	0.00120869	0.417544	0.176838	-0.499138	0.0985273	-0.0436406	0.892876
XLOC_000660	CLU,CUFF.494.2,CUFF.494.3	Scaffold330	green	0.467227	0.12565	-0.504439	0.0944389	-0.274562	0.38779	-0.770961	0.00332964	-0.537923	0.0712316	-0.181907	0.571509	-0.0031982	0.99213	0.735322	0.00642705	0.519466	0.0834735	0.350897	0.263422	-0.491298	0.104789	-0.413671	0.181303
XLOC_000661	LOC107198814	Scaffold330	midnightblue	-0.170507	0.596239	-0.294706	0.352434	0.209433	0.513576	0.324961	0.302716	-0.400156	0.197427	-0.297296	0.348018	0.514676	0.0868699	0.00610092	0.984987	0.171772	0.593474	0.43846	0.153925	0.14832	0.645489	0.825851	0.000934228
XLOC_000662	OTOF	Scaffold330	blue	-0.0220497	0.945772	-0.159564	0.620351	-0.717902	0.00855798	-0.315513	0.317798	-0.402782	0.194227	-0.347377	0.268572	0.170683	0.595853	0.199672	0.533821	0.49763	0.0997118	-0.203058	0.52676	-0.615979	0.0329525	-0.396132	0.202392
XLOC_000663	CLU	Scaffold330	cyan	0.038526	0.905377	-0.402551	0.194507	-0.230027	0.472001	-0.515172	0.0865142	-0.464978	0.127727	0.190603	0.552929	0.00468538	0.98847	0.641736	0.0244772	0.293778	0.354025	0.264531	0.406045	-0.425148	0.168276	-0.44039	0.151911
XLOC_000664	LOC109022390	Scaffold334	green	0.0124134	0.969458	-0.27236	0.391761	0.292404	0.356386	0.0366113	0.910063	-0.330543	0.293997	0.052633	0.870951	0.214783	0.502623	0.201328	0.530363	0.149448	0.642952	0.327331	0.298996	0.0990082	0.759504	0.391503	0.208197
XLOC_000665	SVIP	Scaffold334	yellow	0.476699	0.117142	0.0171887	0.957716	0.72576	0.00754005	-0.0794499	0.806115	0.441285	0.150983	-0.124288	0.700349	-0.371733	0.23412	-0.185307	0.564215	0.00678815	0.983296	0.211481	0.509371	0.495817	0.101148	0.350439	0.264088
XLOC_000666	CUFF.495.1	Scaffold334	black	0.117227	0.716733	0.257882	0.418379	-0.498511	0.0990183	-0.469697	0.123394	-0.0180221	0.955668	0.245237	0.442336	-0.414041	0.180873	0.0491884	0.87934	0.0181429	0.955371	-0.0977288	0.762532	-0.434451	0.158161	-0.53544	0.0728016
XLOC_000668	PSMB3	Scaffold335	brown	-0.326093	0.300936	0.429208	0.163812	0.0763702	0.813512	0.329726	0.295264	0.296333	0.349658	0.459899	0.132502	-0.0533012	0.869325	0.00359683	0.991149	-0.73398	0.00657524	-0.476211	0.117571	0.550074	0.0638831	-0.183021	0.569117
XLOC_000669	LASP1	Scaffold335	pink	-0.407721	0.188296	0.238697	0.454979	-0.00220613	0.994571	0.694798	0.0121484	0.179714	0.576234	0.0865244	0.78918	0.266567	0.402306	-0.635221	0.0264511	-0.327095	0.299366	-0.0154499	0.961991	0.0032147	0.992089	0.466655	0.126176
XLOC_000670	LOC107198817	Scaffold335	blue	0.207799	0.516941	-0.655514	0.0206575	0.153675	0.633474	-0.0396698	0.90258	-0.606823	0.0364173	-0.370917	0.235229	0.544272	0.067323	0.551436	0.0630937	0.40342	0.193455	0.447987	0.144149	-0.121607	0.706555	0.465288	0.127439
XLOC_000671	LOC107198822	Scaffold335	blue	0.189613	0.555031	-0.473731	0.119766	-0.43098	0.161888	-0.447055	0.145087	-0.450416	0.141723	-0.324946	0.302739	0.227306	0.477402	0.473859	0.119652	0.558194	0.0592755	0.00108276	0.997335	-0.54859	0.0647508	-0.51005	0.0902375
XLOC_000673	PIP4K2B	Scaffold335	yellow	-0.0892376	0.782707	0.0567626	0.860909	0.193838	0.546081	0.297545	0.347594	-0.000280849	0.999309	0.304277	0.336261	0.125328	0.697944	-0.412941	0.182152	-0.0061532	0.984858	0.0832818	0.796932	-0.153018	0.634942	0.276281	0.384705
XLOC_000674	CWC25	Scaffold335	black	0.713807	0.00912739	0.134115	0.677741	-0.119468	0.71152	-0.701061	0.0110816	-0.0652516	0.840328	-0.185317	0.564194	-0.411897	0.18337	0.378466	0.225085	0.145761	0.651261	0.026158	0.935685	-0.0278175	0.931613	-0.0672398	0.835521
XLOC_000678	CUFF.501.1,CUFF.501.2	Scaffold335	turquoise	-0.211541	0.509248	0.681775	0.0146079	0.200147	0.532828	0.299406	0.344442	0.58956	0.0436443	0.401149	0.196212	-0.347152	0.268903	-0.512716	0.0882859	-0.600203	0.0390791	-0.471697	0.121586	0.556844	0.060025	0.00996532	0.975479
XLOC_000681	LOC107198823	Scaffold335	green	0.110701	0.731974	-0.196594	0.540276	-0.445569	0.146592	-0.351392	0.262702	-0.228626	0.474778	-0.223397	0.485211	0.0919834	0.776169	0.700838	0.0111185	-0.0400672	0.901608	-0.208738	0.515006	-0.0607085	0.851332	-0.501708	0.0965306
XLOC_000684	PLXDC1	Scaffold335	brown	0.153659	0.633508	0.560262	0.0581402	-0.306116	0.3332	-0.329223	0.296046	0.0197319	0.951466	0.47543	0.118259	-0.356531	0.255299	0.111742	0.729538	-0.276678	0.383993	-0.467386	0.125504	-0.037273	0.908443	-0.406138	0.190185
XLOC_000687	LOC107198825	Scaffold341	blue	0.502185	0.0961633	-0.486966	0.108359	-0.431753	0.161054	-0.649246	0.0223367	-0.437623	0.154803	-0.445182	0.146985	0.0169417	0.958323	0.710442	0.00961615	0.511923	0.0888633	0.20069	0.531694	-0.573381	0.0512884	-0.234163	0.463844
XLOC_000688	LOC107198842	Scaffold341	tan	-0.0671153	0.835821	-0.473921	0.119597	-0.0631443	0.845429	-0.117402	0.716325	-0.202673	0.527562	0.0405204	0.9005	0.119087	0.712406	0.334712	0.287578	0.0811684	0.801994	0.386687	0.214343	-0.272052	0.392317	-0.16895	0.599648
XLOC_000689	EVI5L	Scaffold341	turquoise	-0.132712	0.680953	0.580481	0.0478266	-0.0897463	0.781495	0.422552	0.171169	0.690644	0.0128967	0.239973	0.4525	-0.229162	0.473714	-0.320158	0.310332	-0.808357	0.00146123	-0.679163	0.0151422	0.347909	0.267789	-0.27702	0.383382
XLOC_000690	LOC107198831	Scaffold341	brown	0.122306	0.704936	0.604498	0.0373369	0.0175046	0.95694	0.290016	0.360508	0.545393	0.0666486	0.218764	0.494543	-0.161202	0.616719	-0.106807	0.741113	-0.855658	0.000385269	-0.686446	0.013687	0.554203	0.0615103	-0.130637	0.685715
XLOC_000691	PCP2	Scaffold341	brown	-0.00778686	0.980839	0.329931	0.294946	-0.135503	0.674565	0.100814	0.755234	0.238714	0.454948	0.0926501	0.774583	-0.132161	0.682217	0.217329	0.497448	-0.570937	0.0525196	-0.379207	0.224105	0.328444	0.297258	-0.185122	0.564612
XLOC_000692	XAB2	Scaffold341	brown	-0.230552	0.470961	0.594403	0.0415227	-0.267228	0.401094	0.368367	0.238716	0.374895	0.229851	0.434583	0.158021	-0.133479	0.679196	-0.24938	0.434415	-0.697275	0.0117178	-0.602894	0.0379809	0.0754559	0.81571	-0.247209	0.438558
XLOC_000693	CUFF.519.1	Scaffold341	turquoise	-0.33649	0.284865	0.454982	0.137233	-0.238151	0.456044	0.098853	0.759871	0.0289878	0.928743	0.480495	0.113842	-0.0482618	0.881599	-0.280622	0.376969	-0.352479	0.261125	-0.205217	0.522277	0.0041928	0.989682	-0.141983	0.659813
XLOC_000694	LOC107198826	Scaffold341	yellow	0.144937	0.653122	0.536473	0.072146	0.22252	0.486972	0.315341	0.318076	0.591624	0.0427309	0.207783	0.516974	-0.283244	0.372336	-0.512867	0.0881767	-0.599	0.0395772	-0.20088	0.531297	0.337465	0.283383	0.159061	0.621468
XLOC_000695	MAP2K7	Scaffold341	brown	-0.0977949	0.762376	0.196837	0.539763	-0.418811	0.175393	0.314254	0.319838	0.0969682	0.764334	0.0728262	0.822041	0.238198	0.455952	0.153526	0.633807	-0.552452	0.062509	-0.535849	0.0725413	-0.0498517	0.877724	-0.265053	0.405085
XLOC_000696	LOC107198834	Scaffold341	salmon	0.471792	0.121501	0.0942413	0.770803	0.28594	0.367604	-0.25656	0.420853	0.266962	0.401583	-0.147892	0.646453	-0.289305	0.36174	0.328526	0.29713	-0.274428	0.388031	-0.123395	0.702414	0.584745	0.0458288	-0.0620304	0.848128
XLOC_000697	LOC107198828	Scaffold341	turquoise	0.146264	0.650124	0.657397	0.0201717	0.0128522	0.968379	0.0783039	0.808866	0.54731	0.0655066	0.688577	0.0132815	-0.520065	0.0830553	-0.354421	0.258323	-0.604285	0.0374222	-0.413	0.182083	-0.0388206	0.904657	-0.333888	0.28884
XLOC_000698	LOC107198830	Scaffold341	turquoise	0.15022	0.641217	0.620514	0.031327	0.109863	0.733938	-0.00932587	0.977052	0.572334	0.0518135	0.553047	0.0621686	-0.608538	0.0357494	-0.392041	0.207517	-0.513076	0.0880246	-0.221911	0.488196	0.093034	0.773671	-0.303016	0.33837
XLOC_000699	NDUFB7	Scaffold341	brown	-0.0338654	0.916787	0.640731	0.0247745	-0.425524	0.167859	-0.106488	0.741862	0.328984	0.296418	0.509318	0.090778	-0.422381	0.17136	0.0136813	0.96634	-0.59252	0.0423388	-0.64417	0.0237679	-0.0162971	0.959908	-0.676873	0.0156225
XLOC_000700	TRAPPC5	Scaffold341	black	0.296841	0.348791	0.541667	0.0689085	-0.13944	0.665589	-0.214439	0.503324	0.183691	0.567677	0.375883	0.228526	-0.366231	0.24166	-0.236801	0.458677	-0.206183	0.520279	-0.363775	0.245071	-0.0721005	0.823789	-0.17836	0.579161
XLOC_000701	CUFF.513.1,CUFF.513.2,CUFF.513.3	Scaffold341	brown	0.114049	0.724142	0.165397	0.607454	-0.252795	0.427939	0.130498	0.686033	0.231808	0.46848	-0.401538	0.195738	0.00231865	0.994294	0.132965	0.680373	-0.277064	0.383302	-0.40583	0.190553	0.183332	0.568449	-0.0350643	0.91385
XLOC_000702	LOC107198840	Scaffold341	turquoise	0.195259	0.543085	0.694225	0.0122498	0.100853	0.755142	0.269491	0.396964	0.590652	0.0431593	0.279479	0.378998	-0.263651	0.407666	-0.568201	0.0539223	-0.584773	0.0458161	-0.572732	0.0516132	0.325094	0.302506	0.0145827	0.964123
XLOC_000703	EMC10	Scaffold341	brown	0.0341201	0.916163	0.729906	0.00704102	-0.329056	0.296306	0.152863	0.63529	0.510606	0.089828	0.330451	0.294139	-0.268355	0.399037	-0.153134	0.634683	-0.810623	0.00138246	-0.796271	0.00194115	0.23485	0.462497	-0.434246	0.158379
XLOC_000704	LOC107198835	Scaffold341	turquoise	-0.0467372	0.885317	0.836457	0.000695357	-0.145681	0.651441	0.288975	0.362314	0.823021	0.00100756	0.443799	0.148396	-0.527308	0.0781098	-0.585239	0.0456011	-0.811898	0.00133959	-0.613517	0.0338598	0.151195	0.639028	-0.336479	0.284882
XLOC_000705	UBL5	Scaffold341	greenyellow	0.0599507	0.85317	-0.0510843	0.874721	-0.313536	0.321005	-0.22954	0.472964	-0.217977	0.496136	-0.0213102	0.947589	0.16776	0.602258	0.477168	0.116731	-0.109991	0.733639	-0.278099	0.381454	0.0270306	0.933544	-0.369713	0.236871
XLOC_000706	LOC107198833	Scaffold341	lightcyan	-0.153455	0.633965	0.331393	0.292681	-0.283791	0.371372	-0.219411	0.493234	0.250593	0.432109	0.239974	0.452499	-0.390726	0.209181	-0.222148	0.48772	-0.152777	0.635482	-0.181702	0.571951	-0.0490008	0.879797	-0.542488	0.068406
XLOC_000707	CUFF.529.1,LOC107198852	Scaffold342	purple	-0.312142	0.323277	-0.576219	0.0498844	-0.123256	0.702735	0.073761	0.819789	-0.612074	0.0344001	-0.187791	0.55891	0.471251	0.121987	0.366295	0.241572	0.314922	0.318755	0.611165	0.0347432	-0.309566	0.327499	0.429025	0.164012
XLOC_000708	CADM3	Scaffold342	blue	-0.346257	0.270222	-0.589894	0.0434957	-0.0400749	0.901589	0.0859711	0.790502	-0.661664	0.0191013	-0.255301	0.423216	0.567973	0.05404	0.316799	0.315722	0.531609	0.0752704	0.388533	0.211974	-0.227714	0.47659	0.402343	0.194759
XLOC_000710	LOC107198849	Scaffold342	blue	-0.0421679	0.896473	-0.514121	0.0872689	-0.580758	0.0476953	-0.25738	0.419318	-0.455757	0.13648	-0.48931	0.106417	0.29526	0.351487	0.63981	0.0250492	0.348538	0.266866	0.105804	0.74347	-0.472441	0.120918	-0.312874	0.322083
XLOC_000711	LOC107198850	Scaffold342	turquoise	0.261016	0.412542	-0.147486	0.64737	0.332496	0.29098	-0.148972	0.644023	0.343394	0.274469	-0.341559	0.277211	-0.258801	0.416663	-0.0031702	0.992198	0.0679358	0.833839	0.127602	0.692698	0.347073	0.269019	0.0894017	0.782316
XLOC_000712	DUSP23	Scaffold342	brown	0.278215	0.381247	0.604085	0.037502	-0.419661	0.174427	-0.127359	0.693259	0.410107	0.185472	0.228667	0.474697	-0.314819	0.318922	0.0535799	0.868647	-0.653335	0.0212306	-0.751227	0.00485489	0.0926056	0.774689	-0.656208	0.0204774
XLOC_000713	IGSF9,TAGLN2	Scaffold342	blue	-0.233141	0.465855	-0.277634	0.382284	-0.530224	0.0761771	-0.17978	0.576092	-0.413467	0.181539	-0.120132	0.709979	0.196907	0.539617	0.244503	0.443748	0.476812	0.117043	-0.0963813	0.765725	-0.610943	0.0348273	-0.379822	0.223292
XLOC_000714	CFAP45	Scaffold342	blue	-0.0393268	0.903418	-0.536581	0.0720772	-0.284731	0.369721	-0.279091	0.379687	-0.681551	0.0146531	-0.468617	0.124377	0.33985	0.279778	0.21316	0.505935	0.872344	0.000214653	0.439642	0.15269	-0.584975	0.0457225	0.183583	0.56791
XLOC_000715	GLMP	Scaffold342	turquoise	0.258908	0.416464	0.527281	0.0781278	0.202144	0.528662	0.33845	0.281892	0.579998	0.0480568	0.115678	0.720341	-0.173847	0.588952	-0.237001	0.458287	-0.741183	0.00580878	-0.478468	0.115597	0.521971	0.0817338	0.154839	0.630871
XLOC_000717	CADM3	Scaffold342	green	-0.15165	0.638009	-0.412318	0.182878	-0.16868	0.60024	-0.14202	0.659728	-0.702775	0.0108023	-0.142035	0.659694	0.415749	0.178899	0.527532	0.0779603	0.484036	0.11082	0.13918	0.666181	-0.239013	0.454366	0.145345	0.6522
XLOC_000718	CUFF.536.1	Scaffold342	lightyellow	0.202657	0.527594	-0.080894	0.802652	-0.175347	0.58569	0.0880322	0.785581	-0.239541	0.453338	-0.00640227	0.984245	0.423346	0.17028	0.294503	0.352782	-0.247531	0.437943	-0.183875	0.567283	-0.0377893	0.90718	0.021803	0.946378
XLOC_000719	CUFF.530.1	Scaffold342	turquoise	0.180344	0.574876	-0.0683318	0.832882	0.386862	0.214117	0.156403	0.627382	0.208518	0.515458	-0.0974375	0.763222	0.0681888	0.833228	-0.116392	0.718678	-0.175639	0.585057	0.0787724	0.807741	0.377759	0.226025	0.397616	0.200551
XLOC_000720	LOC107198854	Scaffold347	turquoise	-0.149681	0.642429	0.428474	0.164614	0.21212	0.508063	0.0965441	0.765339	0.365648	0.242468	0.222434	0.487144	-0.339387	0.280475	-0.488714	0.106909	0.0572078	0.859828	-0.415073	0.179678	0.205048	0.522628	-0.171877	0.593245
XLOC_000722	CUFF.537.1	Scaffold347	blue	-0.0462615	0.886478	0.0448156	0.890006	-0.758722	0.00422397	-0.371115	0.23496	-0.116864	0.717578	-0.296063	0.350117	-0.0914398	0.777462	0.164892	0.608566	0.158143	0.623508	-0.214873	0.50244	-0.384756	0.216838	-0.641372	0.0245846
XLOC_000723	CUFF.538.1	Scaffold347	blue	0.407224	0.188888	-0.297743	0.347259	-0.144999	0.652982	-0.510325	0.0900346	-0.543514	0.0677821	-0.345213	0.271766	0.0978334	0.762284	0.322895	0.305979	0.726925	0.00739732	0.18521	0.564424	-0.382977	0.219152	0.168558	0.600507
XLOC_000724	CHRDL1	Scaffold349	purple	-0.138022	0.668818	-0.463675	0.128941	0.284577	0.369992	-0.0953459	0.768181	-0.298424	0.346103	0.20946	0.51352	0.0531214	0.869762	-0.0189661	0.953348	0.395978	0.202583	0.792803	0.0020989	-0.347883	0.267828	0.256282	0.421374
XLOC_000725	LOC107198861	Scaffold351	turquoise	-0.619158	0.0318067	0.331882	0.291926	-0.134663	0.676487	0.528418	0.0773706	0.146618	0.649325	0.525165	0.0795515	0.0423047	0.896139	-0.306073	0.333272	-0.512062	0.0887622	-0.101283	0.754127	-0.0681672	0.83328	0.0588298	0.85589
XLOC_000726	LOC107198871	Scaffold351	black	0.388392	0.212154	-0.19251	0.548887	-0.227726	0.476566	-0.685703	0.0138306	-0.393766	0.205347	0.105743	0.743615	-0.128278	0.691139	0.596478	0.0406364	0.117573	0.715928	0.305371	0.33444	-0.230913	0.470248	-0.316065	0.316906
XLOC_000727	IL4I1	Scaffold351	blue	0.0569281	0.860507	-0.665824	0.0180984	0.164973	0.608387	-0.100595	0.755752	-0.55153	0.0630393	-0.479902	0.114354	0.402352	0.194748	0.0872009	0.787565	0.892032	9.61471e-05	0.526836	0.0784261	-0.343555	0.274229	0.443077	0.149136
XLOC_000732	LOC107198863	Scaffold351	blue	0.4269	0.16634	0.121866	0.705955	0.0108414	0.973324	-0.328754	0.296775	-0.156473	0.627225	0.221087	0.489854	-0.193012	0.547826	0.138354	0.66806	0.232651	0.466819	-0.172312	0.592297	-0.257443	0.4192	-0.114936	0.722072
XLOC_000733	LOC107198868	Scaffold351	green	0.397579	0.200597	-0.142237	0.659236	-0.351336	0.262783	-0.252975	0.427599	-0.39905	0.198784	-0.0918907	0.776389	0.214281	0.503648	0.576641	0.0496778	0.0947493	0.769597	-0.189928	0.554362	-0.369598	0.237029	-0.148471	0.645151
XLOC_000736	LOC107198864	Scaffold351	turquoise	0.426524	0.166755	0.202143	0.528664	0.00387212	0.990471	-0.0230242	0.943379	0.223325	0.485356	0.0738887	0.819482	-0.158988	0.62163	0.250385	0.432505	-0.378957	0.224435	-0.381375	0.221249	0.113174	0.726188	-0.0472828	0.883986
XLOC_000737	LOC107198866	Scaffold351	royalblue	0.357763	0.253542	0.250004	0.433229	0.0496692	0.878168	-0.0762589	0.813779	0.45232	0.139839	-0.0636375	0.844235	-0.212174	0.507952	0.00488274	0.987984	-0.475132	0.118523	-0.36243	0.246952	0.426988	0.166244	-0.267879	0.399905
XLOC_000741	TRIM7	Scaffold351	brown	0.071042	0.826341	0.588596	0.0440758	-0.0932659	0.77312	0.0506709	0.875728	0.34842	0.267039	0.465039	0.127671	-0.334856	0.287357	-0.206957	0.518678	-0.41242	0.18276	-0.546827	0.0657929	0.010997	0.972941	-0.19407	0.545591
XLOC_000748	LOC107198865,TRNAE-CUC	Scaffold351	green	0.549774	0.0640577	-0.0899424	0.781027	-0.286155	0.367226	-0.478017	0.11599	-0.267336	0.400898	-0.0953405	0.768193	-0.0773852	0.811072	0.433814	0.158841	0.265362	0.404517	-0.0440288	0.891927	-0.477665	0.116296	-0.207085	0.518414
XLOC_000749	LOC107198857,LOC107198858	Scaffold351	black	0.154283	0.632115	0.131352	0.684073	-0.127591	0.692723	-0.206734	0.519139	-0.0199438	0.950945	0.474792	0.118824	-0.171411	0.594263	0.183698	0.567663	-0.336297	0.285159	0.0218307	0.94631	-0.146066	0.650573	-0.256914	0.42019
XLOC_000751	RACK1	Scaffold351	brown	0.154083	0.632561	0.23157	0.46895	-0.15654	0.627078	-0.112786	0.727096	0.319309	0.311689	0.103555	0.748767	-0.236962	0.458362	0.324403	0.303596	-0.493257	0.1032	-0.511413	0.0892362	0.265284	0.404659	-0.493245	0.10321
XLOC_000753	CUFF.552.1	Scaffold351	brown	-0.205073	0.522576	0.243808	0.445084	-0.596506	0.0406246	0.143675	0.655978	-0.191904	0.55017	0.195096	0.543428	0.292769	0.355758	0.173278	0.59019	-0.382319	0.220012	-0.456499	0.135762	-0.21711	0.497892	-0.292782	0.355734
XLOC_000754	PQBP1	Scaffold353	turquoise	0.452528	0.139634	0.577519	0.04925	0.209917	0.512581	-0.0122623	0.969829	0.494001	0.102601	0.158662	0.622356	-0.378763	0.224692	-0.23031	0.47144	-0.546959	0.0657146	-0.348546	0.266855	0.47669	0.11715	0.164654	0.609091
XLOC_000755	GPKOW	Scaffold353	turquoise	-0.232537	0.467043	0.489644	0.106143	-0.129949	0.687295	0.335878	0.285797	0.651503	0.021721	0.316609	0.316028	-0.354053	0.258853	-0.334839	0.287384	-0.755324	0.00450178	-0.274187	0.388465	0.127958	0.691878	-0.294992	0.351946
XLOC_000756	WDR45	Scaffold353	brown	-0.221774	0.488471	0.42299	0.170679	-0.0312201	0.923269	0.545024	0.0668705	0.285494	0.368383	0.100349	0.756333	0.243456	0.445763	-0.170825	0.595544	-0.719132	0.00839223	-0.60507	0.037109	0.541134	0.0692359	0.113542	0.725327
XLOC_000757	PORCN	Scaffold353	brown	0.217703	0.496691	0.536925	0.0718602	-0.0298226	0.926695	0.150685	0.640172	0.414031	0.180884	0.336725	0.284508	-0.249033	0.435076	0.00578483	0.985765	-0.713787	0.00913025	-0.507982	0.0917712	0.237436	0.457437	-0.115781	0.720103
XLOC_000758	LOC107198884	Scaffold353	turquoise	0.0294706	0.927558	0.833601	0.000754387	-0.00396006	0.990255	0.344706	0.272518	0.657093	0.0202495	0.442836	0.149384	-0.358041	0.253147	-0.548359	0.0648871	-0.73017	0.00701016	-0.709143	0.00981	0.291689	0.357617	-0.14334	0.656736
XLOC_000759	G6PD	Scaffold353	blue	-0.0346696	0.914817	-0.849971	0.000462723	-0.0967386	0.764878	-0.197664	0.538027	-0.816946	0.00117986	-0.439564	0.15277	0.610042	0.0351707	0.425415	0.16798	0.865164	0.000278676	0.524634	0.079912	-0.4961	0.100923	0.167521	0.602783
XLOC_000760	LOC107198872	Scaffold353	magenta	-0.29932	0.344587	0.414911	0.179865	-0.0122934	0.969753	0.270263	0.395561	0.294884	0.352131	0.635996	0.0262106	-0.289985	0.360562	-0.387486	0.213316	-0.347442	0.268475	-0.189086	0.556152	-0.16168	0.615661	-0.166706	0.604573
XLOC_000761	FTSJ1	Scaffold353	turquoise	0.0416201	0.897812	0.665064	0.0182788	-0.342812	0.275337	0.250339	0.432593	0.601223	0.0386602	0.281664	0.375123	-0.31845	0.313065	-0.388151	0.212463	-0.660485	0.0193929	-0.686041	0.0137651	-0.0633369	0.844963	-0.386157	0.215025
XLOC_000762	PLP2	Scaffold353	blue	0.209729	0.512966	-0.322792	0.306142	-0.163352	0.611963	-0.476951	0.116922	-0.246787	0.439365	-0.420887	0.173041	-0.142247	0.659213	0.0851377	0.792493	0.702324	0.0108754	0.430293	0.162633	-0.455617	0.136615	0.0172018	0.957684
XLOC_000763	LOC107198876	Scaffold353	brown	-0.164838	0.608686	0.250895	0.431536	-0.207993	0.516541	0.314098	0.320092	-0.0755619	0.815455	0.352195	0.261537	0.276643	0.384056	0.116987	0.71729	-0.53736	0.0715858	-0.344343	0.273057	0.0320687	0.921189	-0.0408851	0.899608
XLOC_000765	HDAC6	Scaffold353	turquoise	0.128716	0.690131	0.651993	0.021589	-0.0405739	0.900369	0.249543	0.434105	0.474021	0.119508	0.217763	0.496569	-0.183498	0.568092	-0.491739	0.10443	-0.586538	0.0450066	-0.492048	0.104178	0.267114	0.401304	-0.0240641	0.940825
XLOC_000766	CDK20,GATA1	Scaffold353	brown	0.0565671	0.861384	0.580345	0.0478915	-0.402005	0.19517	0.0662665	0.837873	0.296399	0.349545	0.360902	0.249099	-0.155837	0.628644	-0.0291448	0.928357	-0.702175	0.0108995	-0.651157	0.0218148	0.0643281	0.842563	-0.50185	0.0964214
XLOC_000767	SLC35A2	Scaffold353	turquoise	-0.244682	0.443403	0.804527	0.00160211	0.0791363	0.806868	0.44223	0.150007	0.782162	0.00264468	0.656831	0.0203169	-0.484798	0.110176	-0.688104	0.0133707	-0.788004	0.00233317	-0.508926	0.0910688	0.22618	0.479645	-0.228523	0.474983
XLOC_000768	IKBKG	Scaffold353	green	0.488713	0.10691	-0.281128	0.376073	0.0151995	0.962606	-0.475148	0.118509	-0.205487	0.521718	-0.225169	0.481665	-0.0364786	0.910388	0.782289	0.00263761	-0.0416595	0.897715	0.172225	0.592487	0.179889	0.575858	-0.0556532	0.863605
XLOC_000769	SPATA16	Scaffold353	blue	-0.0807791	0.802927	-0.312273	0.323064	-0.267745	0.40015	-0.184948	0.564985	-0.145455	0.651952	-0.15226	0.636642	0.0818141	0.800447	0.269988	0.396061	0.247625	0.437763	-0.071868	0.82435	-0.248783	0.435553	-0.540785	0.0694509
XLOC_000770	LOC107198883	Scaffold353	pink	-0.580216	0.0479527	-0.266387	0.402637	0.21908	0.493903	0.643618	0.0239275	-0.0385165	0.905401	-0.0199691	0.950883	0.394518	0.204405	-0.133128	0.68	-0.0622826	0.847516	0.207675	0.517196	0.0815833	0.801	0.359659	0.250852
XLOC_000771	ARHGAP23	Scaffold355	turquoise	-0.0892052	0.782784	0.561362	0.0575428	-0.226466	0.479076	0.375429	0.229135	0.432276	0.16049	0.166949	0.604039	-0.0909564	0.778613	-0.699561	0.0113306	-0.371202	0.234842	-0.427231	0.165976	-0.131907	0.6828	-0.0280116	0.931137
XLOC_000772	LOC107198890,LOC107198891	Scaffold355	grey60	-0.508851	0.0911241	0.252383	0.428718	-0.155036	0.630432	0.536343	0.0722282	0.244489	0.443775	0.169039	0.599453	0.0843452	0.794388	-0.419802	0.174268	-0.292369	0.356446	-0.239052	0.45429	-0.0789282	0.807367	-0.142329	0.659026
XLOC_000773	LOC107198894	Scaffold360	green	0.34659	0.26973	0.211059	0.510237	-0.209728	0.51297	-0.222103	0.487809	-0.195977	0.541572	0.0638129	0.84381	-0.0359013	0.911801	0.293622	0.354291	0.016206	0.960132	-0.364488	0.244078	-0.124188	0.700578	-0.107819	0.738734
XLOC_000774	LOC107198895	Scaffold360	tan	0.402672	0.19436	-0.0322416	0.920765	-0.607289	0.0362348	-0.117772	0.715464	-0.0907035	0.779215	-0.544773	0.0670211	0.219955	0.492136	0.184575	0.565783	0.107982	0.738352	-0.409227	0.18651	-0.418867	0.175329	-0.228851	0.474332
XLOC_000776	LOC107198899	Scaffold360	red	-0.502724	0.0957491	-0.213172	0.50591	-0.212037	0.508231	0.183513	0.568061	-0.424924	0.168524	-0.0720967	0.823798	0.539775	0.070076	0.169526	0.598386	0.122618	0.704212	-0.114146	0.723917	0.0538106	0.868085	-0.145677	0.651451
XLOC_000777	LOC107198900	Scaffold360	turquoise	0.335789	0.285933	0.112023	0.728879	0.208207	0.516099	-0.166205	0.605675	0.0824942	0.798818	0.163107	0.612505	-0.144952	0.653089	0.480089	0.114192	-0.284593	0.369964	-0.32902	0.296361	0.377094	0.22691	-0.114904	0.722147
XLOC_000780	CUFF.572.1	Scaffold360	tan	-0.5072	0.0923555	-0.178097	0.579729	-0.511959	0.0888373	0.281189	0.375965	-0.249386	0.434404	-0.223653	0.484698	0.495914	0.101071	0.101556	0.753483	0.0256049	0.937043	-0.264714	0.405709	-0.19862	0.536024	-0.357342	0.25414
XLOC_000781	CUFF.573.1	Scaffold360	brown	-0.212647	0.506984	0.417733	0.176623	-0.322893	0.305983	0.00999686	0.975402	0.0448379	0.889952	0.565898	0.055123	-0.208401	0.515699	0.102082	0.75224	-0.474846	0.118775	-0.281535	0.375352	-0.114979	0.721973	-0.309648	0.327365
XLOC_000782	CUFF.574.1	Scaffold360	green	0.1945	0.544684	-0.209635	0.51316	-0.275897	0.385392	-0.165228	0.607826	-0.303075	0.338269	-0.136434	0.672439	0.221444	0.489135	0.679167	0.0151414	-0.124428	0.700024	-0.0685741	0.832297	-0.0797128	0.805484	-0.0572032	0.859839
XLOC_000783	SMYD5	Scaffold361	brown	0.165214	0.607857	0.53461	0.0733316	-0.201913	0.529143	0.0942715	0.770731	0.431954	0.160837	0.114873	0.722219	-0.197796	0.537749	0.0248282	0.93895	-0.588048	0.0443224	-0.779855	0.00277605	0.268521	0.398733	-0.345454	0.27141
XLOC_000784	CCT7	Scaffold361	turquoise	-0.204408	0.523955	0.686683	0.0136414	-0.0280105	0.93114	0.170055	0.597226	0.674265	0.0161828	0.281392	0.375605	-0.457545	0.134753	-0.477098	0.116793	-0.508139	0.0916543	-0.649731	0.0222034	0.402243	0.19488	-0.410827	0.184625
XLOC_000785	RAB11FIP5	Scaffold361	greenyellow	-0.117714	0.715599	-0.00112879	0.997222	-0.135159	0.675352	0.0734148	0.820623	-0.182882	0.569415	0.217706	0.496683	0.192291	0.549351	-0.0472738	0.884008	-0.147228	0.64795	0.234799	0.462597	-0.21128	0.509782	0.0329521	0.919024
XLOC_000786	PRADC1	Scaffold361	brown	0.20806	0.516404	0.537999	0.0711841	0.129439	0.688469	0.0731419	0.82128	0.565286	0.0554452	0.241031	0.450449	-0.332724	0.290628	-0.0146414	0.963979	-0.636276	0.026124	-0.681722	0.0146184	0.524476	0.0800194	-0.313298	0.321392
XLOC_000787	CCT7	Scaffold361	blue	0.340753	0.27842	-0.124778	0.699216	-0.393739	0.20538	-0.591211	0.0429128	-0.22273	0.48655	-0.122835	0.70371	-0.223169	0.485669	0.0690824	0.83107	0.448287	0.143848	0.261434	0.411767	-0.613613	0.0338243	-0.253639	0.426345
XLOC_000788	CUFF.576.1	Scaffold361	green	0.0832375	0.797038	-0.488214	0.107323	-0.277215	0.383034	-0.437981	0.154427	-0.717273	0.00864368	0.163872	0.610816	0.21107	0.510212	0.640652	0.0247979	0.438713	0.15366	0.389068	0.211291	-0.649245	0.0223371	-0.204876	0.522986
XLOC_000789	LOC107198906	Scaffold365	pink	-0.545924	0.0663309	-0.128308	0.691072	0.0601075	0.852789	0.566387	0.0548665	-0.0971343	0.76394	-0.1552	0.630067	0.358845	0.252005	-0.48056	0.113786	0.186611	0.561427	0.31232	0.322988	-0.150669	0.640208	0.521539	0.0820318
XLOC_000790	LOC107198905	Scaffold365	turquoise	0.156835	0.626421	0.40586	0.190518	0.231057	0.469962	0.179746	0.576167	0.697836	0.0116219	-0.112863	0.726914	-0.354696	0.257928	-0.409157	0.186594	-0.481557	0.11293	-0.179661	0.576349	0.496256	0.100799	0.0136467	0.966425
XLOC_000791	LOC107198908	Scaffold365	blue	0.284588	0.369972	-0.201707	0.529572	0.163468	0.611708	-0.0758283	0.814815	-0.341301	0.277597	-0.120024	0.710229	0.195877	0.541782	-0.0838903	0.795476	0.504764	0.0941923	0.236936	0.458413	-0.28894	0.362374	0.487967	0.107527
XLOC_000792	LOC107198908	Scaffold365	blue	0.414884	0.179897	-0.338735	0.28146	0.342547	0.275732	-0.297423	0.347802	-0.303868	0.336944	-0.140283	0.663671	-0.0267423	0.934252	0.0812937	0.801694	0.609996	0.0351883	0.465734	0.127027	-0.215577	0.501006	0.456134	0.136115
XLOC_000793	LOC107198907	Scaffold365	blue	0.531391	0.075413	-0.273776	0.389205	0.209803	0.512815	-0.423427	0.17019	-0.10259	0.751043	-0.170393	0.596488	-0.226441	0.479124	0.0430946	0.894209	0.640685	0.0247881	0.255155	0.423491	-0.363996	0.244763	0.0696189	0.829775
XLOC_000794	CUFF.582.1	Scaffold365	turquoise	0.018154	0.955344	0.287791	0.364372	-0.0631503	0.845414	-0.0921451	0.775784	0.474998	0.118641	0.152163	0.636859	-0.498386	0.0991167	-0.226721	0.478567	-0.135805	0.673875	-0.245915	0.441036	-0.051845	0.872869	-0.572791	0.0515839
XLOC_000795	CUFF.583.1	Scaffold365	blue	-0.0536827	0.868396	-0.245607	0.441627	0.352398	0.261243	-0.0367148	0.909809	-0.33127	0.292871	0.101099	0.754561	0.134325	0.677258	-0.209392	0.51366	0.525924	0.0790389	0.454396	0.137803	-0.141432	0.661063	0.374178	0.230814
XLOC_000796	CUFF.584.1	Scaffold365	midnightblue	-0.102514	0.751221	-0.183156	0.568827	0.245743	0.441365	0.148232	0.645689	-0.334011	0.288652	-0.0882769	0.784998	0.343726	0.273975	-0.165543	0.607132	0.186437	0.5618	0.507111	0.0924223	0.0943395	0.770569	0.675648	0.015884
XLOC_000797	CENPA	Scaffold370	yellow	0.539751	0.0700907	0.0728877	0.821893	-0.206644	0.519325	-0.455922	0.13632	0.183561	0.567956	-0.456513	0.135748	-0.312683	0.322395	0.0592198	0.854943	0.28685	0.366013	-0.238778	0.454823	-0.134033	0.677927	-0.359812	0.250635
XLOC_000800	LOC109022418	Scaffold370	purple	-0.0388115	0.904679	-0.377183	0.226791	0.154675	0.631238	-0.311593	0.324175	-0.0832813	0.796934	0.12005	0.710168	-0.202978	0.526927	0.162963	0.612824	0.285147	0.368992	0.582631	0.046812	-0.243674	0.445343	-0.138898	0.666822
XLOC_000801	LOC109022417	Scaffold370	blue	-0.294703	0.352441	-0.195653	0.542254	-0.357941	0.253289	0.0438697	0.892316	0.0250013	0.938525	-0.205018	0.522691	0.0433591	0.893563	0.220523	0.490991	-0.181605	0.57216	0.20295	0.526984	-0.129674	0.687928	-0.214194	0.503824
XLOC_000802	CUFF.589.1,LOC107198911	Scaffold370	turquoise	0.584791	0.0458076	0.304233	0.336334	-0.135551	0.674456	-0.602724	0.0380497	0.387347	0.213495	0.0536448	0.868489	-0.626563	0.0292493	0.175631	0.585072	-0.0922191	0.775608	-0.421492	0.172359	0.0137713	0.966118	-0.677326	0.0155266
XLOC_000803	CUFF.590.1,CUFF.591.1	Scaffold370	turquoise	-0.218448	0.495182	0.746762	0.00526304	-0.0162727	0.959968	0.292652	0.355958	0.68003	0.0149632	0.657528	0.0201382	-0.487351	0.108039	-0.490012	0.10584	-0.790228	0.00222224	-0.495015	0.101788	0.225311	0.481382	-0.29987	0.343659
XLOC_000804	CUFF.586.1	Scaffold370	turquoise	-0.311202	0.324814	0.0862927	0.789733	0.269891	0.396238	-0.0229825	0.943481	0.239298	0.453812	0.302325	0.339527	-0.384935	0.216606	-0.172333	0.592249	-0.176648	0.582868	0.381794	0.220699	0.270783	0.394618	1.21512e-05	0.99997
XLOC_000805	LOC109022419	Scaffold371	magenta	-0.378013	0.225687	0.361762	0.247888	-0.120402	0.709351	0.111034	0.731195	0.31347	0.321113	0.516286	0.0857178	-0.286003	0.367493	-0.110796	0.731752	-0.482162	0.112412	-0.320039	0.310523	0.137812	0.669295	-0.47012	0.123009
XLOC_000806	LOC107198914	Scaffold371	blue	0.339667	0.280054	-0.478783	0.115323	-0.308972	0.328477	-0.501589	0.0966228	-0.406902	0.189271	-0.565697	0.0552289	0.0751612	0.816419	0.526881	0.0783961	0.666607	0.017914	0.16811	0.60149	-0.46186	0.130645	-0.127143	0.693756
XLOC_000808	CUFF.593.1	Scaffold371	purple	-0.165785	0.606599	-0.239678	0.453073	0.67118	0.0168647	-0.0289542	0.928825	-0.0936748	0.772148	0.261229	0.412147	-0.137275	0.670521	-0.0612785	0.84995	0.276378	0.38453	0.633736	0.0269167	0.222272	0.487469	0.350071	0.264624
XLOC_000810	LOC107198922	Scaffold372	turquoise	-0.0757635	0.81497	0.820379	0.00107991	0.094829	0.769407	0.293381	0.354706	0.620539	0.0313179	0.758638	0.00423072	-0.484332	0.11057	-0.627426	0.0289614	-0.621386	0.0310213	-0.525628	0.0792391	0.0766641	0.812805	-0.186099	0.562523
XLOC_000811	WDR54	Scaffold372	turquoise	0.0761071	0.814144	0.674836	0.016059	-0.0574936	0.859134	0.0438562	0.892349	0.627556	0.028918	0.597282	0.0402967	-0.607745	0.0360571	-0.253795	0.426052	-0.71422	0.00906883	-0.417775	0.176574	0.0943187	0.770619	-0.434472	0.158139
XLOC_000812	LOC107198921	Scaffold372	magenta	-0.0410132	0.899295	0.588342	0.04419	-0.00927146	0.977186	-0.157207	0.625592	0.403683	0.193136	0.679424	0.0150881	-0.646218	0.0231826	-0.192214	0.549514	-0.358656	0.252274	-0.363534	0.245408	0.0471619	0.884281	-0.519339	0.0835622
XLOC_000813	LOC107198916	Scaffold372	green	0.0860794	0.790243	-0.000243128	0.999402	-0.246451	0.440009	-0.0502921	0.876651	-0.323912	0.30437	-0.115364	0.721075	0.242938	0.446761	0.502616	0.095832	-0.134336	0.677234	-0.204415	0.523941	0.0894713	0.78215	0.0923884	0.775206
XLOC_000814	NOP56	Scaffold372	pink	-0.297231	0.348128	0.108258	0.737702	0.199599	0.533974	0.729961	0.0070346	0.28062	0.376973	0.00295419	0.99273	0.36422	0.244451	-0.438984	0.153376	-0.454995	0.13722	-0.150393	0.640828	0.303251	0.337976	0.452266	0.139892
XLOC_000815	DCTN1	Scaffold372	brown	0.18679	0.561046	0.738548	0.00608093	0.0934845	0.7726	0.113285	0.725928	0.621416	0.0310104	0.605139	0.0370817	-0.496297	0.100767	-0.20202	0.528921	-0.867753	0.000254081	-0.49227	0.103998	0.345011	0.272066	-0.223648	0.484708
XLOC_000816	LOC107198924	Scaffold372	red	-0.330926	0.293404	-0.0229986	0.943442	0.0177291	0.956388	0.647882	0.022715	-0.0815641	0.801046	0.0326303	0.919813	0.57397	0.0509949	-0.369528	0.237124	-0.075962	0.814493	-0.252522	0.428455	-0.0540686	0.867458	0.32414	0.30401
XLOC_000817	LOC107198925	Scaffold372	black	-0.222355	0.487304	0.298172	0.34653	-0.435358	0.157196	0.154607	0.631391	-0.0624539	0.847101	0.112401	0.727996	0.0794432	0.806131	-0.299827	0.343731	0.0239656	0.941067	-0.401997	0.19518	-0.334195	0.28837	-0.12302	0.703281
XLOC_000818	LOC107198923	Scaffold372	brown	-0.242581	0.447451	0.609453	0.0353967	-0.192038	0.549886	0.342302	0.276099	0.460514	0.131917	0.453165	0.139009	-0.161929	0.615109	-0.193622	0.546537	-0.897254	7.57196e-05	-0.507185	0.0923666	0.295687	0.350758	-0.23485	0.462496
XLOC_000820	LOC107198927	Scaffold372	pink	-0.378822	0.224614	0.54596	0.0663092	-0.0306674	0.924624	0.712094	0.00937386	0.457424	0.13487	0.333597	0.289286	0.101341	0.75399	-0.556048	0.0604699	-0.599353	0.0394305	-0.726102	0.00749789	0.217869	0.496355	-0.0412297	0.898766
XLOC_000821	ELF2	Scaffold376	turquoise	-0.0824469	0.798931	0.746338	0.00530308	0.0132386	0.967428	-0.0167586	0.958774	0.638017	0.0255903	0.583912	0.0462144	-0.693307	0.0124132	-0.601524	0.0385374	-0.553744	0.0617713	-0.162746	0.613304	0.158603	0.622486	-0.316907	0.315546
XLOC_000822	LOC107198932	Scaffold376	pink	-0.159838	0.619744	0.294486	0.352811	-0.0938884	0.771641	0.538322	0.0709817	0.0722071	0.823532	-0.136842	0.671509	0.359446	0.251154	-0.386744	0.214269	-0.198091	0.537132	-0.425026	0.16841	0.115949	0.71971	0.279664	0.378669
XLOC_000824	NOCT	Scaffold376	red	-0.448813	0.143321	-0.319394	0.311554	-0.0352893	0.913299	0.642759	0.0241772	-0.367621	0.239742	-0.361012	0.248944	0.847396	0.000501537	-0.00534743	0.986841	0.0737215	0.819884	-0.0436845	0.892768	0.0740482	0.819098	0.500555	0.0974233
XLOC_000827	LOC107198936	Scaffold377	black	-0.238181	0.455985	0.0422537	0.896264	-0.306582	0.332428	0.0307183	0.924499	-0.147201	0.64801	-0.0335443	0.917573	0.0171005	0.957933	0.0744267	0.818187	0.188445	0.557516	-0.201758	0.529467	-0.273037	0.390538	-0.19987	0.533407
XLOC_000828	LSM5	Scaffold377	turquoise	-0.558096	0.0593299	0.0761371	0.814072	0.6362	0.0261473	0.550589	0.063584	0.28513	0.369022	0.44465	0.147527	-0.0233948	0.942469	-0.252481	0.428532	-0.37481	0.229965	0.151378	0.638617	0.55975	0.0584202	0.326995	0.299523
XLOC_000829	TMED7	Scaffold377	pink	-0.246986	0.438984	-0.0635862	0.844359	-0.0207889	0.948869	0.584843	0.0457835	-0.0760333	0.814322	-0.22086	0.490311	0.487894	0.107588	-0.111906	0.729153	-0.153203	0.634529	-0.148866	0.644262	0.103916	0.747915	0.459422	0.132956
XLOC_000830	NACAD	Scaffold378	magenta	-0.286709	0.366259	0.190333	0.553501	0.353799	0.259219	0.0490811	0.879602	0.0226728	0.944242	0.795788	0.00196257	-0.167312	0.603242	0.0573491	0.859484	-0.412959	0.182131	0.120107	0.710036	0.317365	0.314809	-0.0580722	0.857729
XLOC_000832	CUFF.616.1,CUFF.616.2	Scaffold378	royalblue	-0.156506	0.627153	0.648925	0.0224255	-0.132293	0.681914	0.327301	0.299043	0.507438	0.0921774	0.544767	0.0670246	-0.188004	0.558456	-0.308518	0.329226	-0.856568	0.000373879	-0.581271	0.047452	0.241106	0.450302	-0.284887	0.369448
XLOC_000833	PTPN23	Scaffold378	yellow	0.144694	0.653671	0.532647	0.0745965	0.0477411	0.882868	0.350088	0.2646	0.542114	0.0686349	0.0293371	0.927886	-0.193267	0.547288	-0.587189	0.0447106	-0.388558	0.211943	-0.423311	0.17032	0.153997	0.632754	0.0894269	0.782256
XLOC_000834	CCM2	Scaffold378	turquoise	-0.126891	0.694338	0.543614	0.0677213	-0.113874	0.724551	0.522421	0.0814243	0.425985	0.167349	0.204919	0.522897	0.00963869	0.976283	-0.360221	0.250059	-0.737972	0.00614166	-0.466754	0.126085	0.227097	0.477819	0.0428449	0.894819
XLOC_000835	SCAP	Scaffold378	grey60	-0.28769	0.364548	0.290192	0.360203	-0.104492	0.74656	0.0413838	0.898389	-0.0746854	0.817564	0.431085	0.161774	-0.0807573	0.802979	-0.126471	0.695306	-0.343739	0.273955	0.240986	0.450535	0.0261339	0.935745	0.0483159	0.881467
XLOC_000838	PBK	Scaffold379	turquoise	0.205661	0.521358	0.413963	0.180964	0.434711	0.157885	0.0748843	0.817085	0.695688	0.0119923	0.122864	0.703643	-0.595342	0.0411199	-0.657439	0.020161	-0.060303	0.852315	-0.129876	0.687464	0.197565	0.538236	0.0359082	0.911784
XLOC_000839	LOC107198949	Scaffold379	turquoise	0.0883823	0.784746	-0.0614662	0.849495	0.515421	0.0863357	0.033845	0.916837	-0.0592866	0.854781	0.151864	0.637528	-0.0323263	0.920558	0.159348	0.62083	-0.153734	0.633341	0.44895	0.143184	0.39095	0.208896	0.558621	0.05904
XLOC_000840	CCDC25	Scaffold379	red	-0.258074	0.41802	-0.52529	0.0794673	0.187151	0.560275	0.271584	0.393164	-0.471993	0.12132	-0.318054	0.313702	0.687746	0.0134386	0.448435	0.1437	0.0894188	0.782275	0.240598	0.451286	0.317636	0.314373	0.459049	0.133312
XLOC_000842	LOC109022420	Scaffold379	turquoise	0.373556	0.231653	0.227406	0.477202	0.405053	0.191486	-0.150382	0.640854	0.620606	0.0312944	-0.0525432	0.871169	-0.600314	0.0390332	-0.301829	0.340359	0.0331579	0.91852	-0.192685	0.548518	0.271674	0.393001	-0.0900186	0.780846
XLOC_000843	LOC107198947	Scaffold379	turquoise	0.204165	0.52446	0.36063	0.249481	0.417961	0.176362	0.153268	0.634384	0.732887	0.00669792	-0.00573744	0.985881	-0.457591	0.134709	-0.664777	0.0183472	-0.236476	0.459312	-0.0577913	0.858411	0.348823	0.266449	0.136345	0.672643
XLOC_000844	LOC107198950	Scaffold381	turquoise	0.162198	0.614516	0.539436	0.0702868	0.394862	0.203975	0.196942	0.539544	0.655137	0.0207559	0.452485	0.139677	-0.485619	0.109486	-0.498969	0.0986593	-0.355234	0.257155	-0.387139	0.213761	0.206573	0.519471	-0.0449364	0.889711
XLOC_000846	CUFF.624.1	Scaffold381	turquoise	-0.00901094	0.977827	0.606885	0.0363928	0.428243	0.164866	0.210818	0.510731	0.640119	0.0249566	0.703194	0.0107348	-0.472599	0.120777	-0.391941	0.207643	-0.577067	0.0494701	-0.456815	0.135456	0.408972	0.186812	-0.194535	0.544611
XLOC_000848	TBX21	Scaffold382	blue	0.0455291	0.888265	-0.226585	0.478839	0.0525455	0.871164	-0.0545848	0.866202	-0.304164	0.336451	0.0710158	0.826404	0.17752	0.580978	0.0627248	0.846445	0.488001	0.107499	-0.0763481	0.813565	-0.355094	0.257357	-0.113688	0.724986
XLOC_000850	LRRC46	Scaffold382	brown	0.210918	0.510525	0.124718	0.699354	-0.474553	0.119035	-0.194605	0.544462	-0.190126	0.553943	0.102445	0.751384	0.0998695	0.757467	0.475306	0.118369	-0.269017	0.397828	-0.380012	0.223041	-0.199012	0.535202	-0.321514	0.308172
XLOC_000851	SP2	Scaffold382	black	0.548397	0.0648646	0.194852	0.543942	-0.136568	0.672133	-0.27553	0.386051	0.453336	0.13884	-0.207075	0.518435	-0.405503	0.190945	0.0633814	0.844855	-0.309313	0.327917	-0.147751	0.646773	0.0370788	0.908918	-0.213674	0.504885
XLOC_000852	OSBPL7	Scaffold382	brown	-0.177889	0.580179	0.214019	0.504181	-0.597693	0.0401238	0.250624	0.432051	-0.126161	0.696021	-0.00947276	0.976691	0.323388	0.305198	-0.00427374	0.989483	-0.398248	0.199771	-0.258774	0.416714	-0.225208	0.481586	-0.0236456	0.941853
XLOC_000853	MRPL10	Scaffold382	brown	0.353369	0.25984	0.514155	0.0872447	-0.160904	0.61738	-0.2646	0.405918	0.439824	0.1525	0.30643	0.332679	-0.495043	0.101765	-0.0359218	0.911751	-0.408601	0.187251	-0.561605	0.0574113	0.0709332	0.826604	-0.472409	0.120947
XLOC_000854	SCRN2	Scaffold382	turquoise	-0.255889	0.422112	0.857642	0.000360773	0.0775961	0.810566	0.508226	0.0915889	0.786525	0.00240924	0.501424	0.09675	-0.384076	0.21772	-0.80577	0.00155528	-0.786948	0.00238729	-0.564418	0.0559044	0.371736	0.234115	-0.113536	0.725343
XLOC_000855	CUFF.630.1	Scaffold382	turquoise	-0.558893	0.0588904	0.453266	0.138909	-0.196543	0.540383	0.552932	0.0622342	0.400109	0.197483	0.350811	0.263547	-0.085072	0.79265	-0.721346	0.00809999	-0.506143	0.0931491	-0.0427499	0.895051	-0.12092	0.708149	0.0334744	0.917745
XLOC_000857	CUFF.632.1	Scaffold382	green	0.0229021	0.943679	-0.667785	0.0176394	0.20509	0.522541	-0.301822	0.340371	-0.529361	0.0767458	-0.215802	0.50055	0.300766	0.342147	0.669311	0.0172881	0.318017	0.313761	0.594798	0.041353	0.138378	0.668005	0.184467	0.566014
XLOC_000858	CUFF.633.1	Scaffold382	green	0.666138	0.0180243	-0.370842	0.235331	-0.234504	0.463175	-0.852064	0.000432936	-0.475253	0.118416	-0.287542	0.364805	-0.147669	0.646956	0.762711	0.00391464	0.603251	0.0378369	0.155462	0.629482	-0.421073	0.172831	-0.264069	0.406896
XLOC_000859	LOC107198959	Scaffold383	tan	-0.31863	0.312778	-0.194349	0.545001	0.192654	0.548582	0.391917	0.207674	0.0924856	0.774975	-0.0906664	0.779303	0.252729	0.428063	-0.0548387	0.865585	-0.278501	0.380738	0.268607	0.398576	0.295664	0.350798	0.158078	0.623654
XLOC_000860	CUFF.635.1	Scaffold383	blue	0.169155	0.599198	-0.569132	0.0534418	0.245637	0.441568	-0.310984	0.325172	-0.418644	0.175583	-0.142721	0.658139	0.128685	0.690204	0.473695	0.119798	0.569157	0.0534289	0.341219	0.277721	-0.124492	0.699877	0.178118	0.579684
XLOC_000862	CUFF.637.1	Scaffold383	turquoise	0.161728	0.615556	0.0331944	0.918431	-0.0621184	0.847914	-0.159631	0.620203	0.406872	0.189308	-0.311935	0.323616	-0.261356	0.411912	0.0268124	0.934079	-0.201846	0.529283	-0.0692631	0.830633	0.246329	0.440243	-0.32383	0.3045
XLOC_000863	CUFF.638.1	Scaffold383	brown	-0.0378219	0.9071	0.278518	0.380708	-0.205616	0.521453	0.162296	0.614297	-0.0406539	0.900173	0.168104	0.601502	0.131511	0.683707	0.087489	0.786877	-0.247843	0.437346	-0.584979	0.0457211	0.0663407	0.837694	-0.0662596	0.83789
XLOC_000864	LOC107198963	Scaffold386	grey60	-0.217895	0.496301	0.265973	0.403394	-0.320843	0.309239	0.247735	0.437553	-0.0297014	0.926993	0.192499	0.548911	0.122197	0.705188	-0.0410965	0.899092	-0.26337	0.408185	-0.335191	0.286846	-0.159599	0.620275	-0.204903	0.522929
XLOC_000866	LOC107198964,LOC107198965	Scaffold386	pink	-0.387284	0.213575	0.249344	0.434483	0.36356	0.245372	0.728727	0.00718039	0.407374	0.188709	0.287335	0.365167	0.168968	0.599607	-0.278917	0.379997	-0.694933	0.0121246	-0.256684	0.420621	0.559689	0.0584532	0.220047	0.491951
XLOC_000867	LOC107198965	Scaffold386	purple	0.151011	0.639441	-0.416257	0.178315	-0.0278378	0.931564	-0.25592	0.422053	-0.328035	0.297897	-0.128765	0.690018	0.162618	0.613586	0.220859	0.490312	0.22872	0.474591	0.589103	0.0438483	-0.260966	0.412635	0.191593	0.55083
XLOC_000868	PSMB6	Scaffold388	brown	-0.0893897	0.782344	0.41695	0.177519	-0.0519272	0.872669	0.233043	0.466046	0.318674	0.312707	0.357729	0.25359	-0.0650437	0.840831	0.0946039	0.769942	-0.753515	0.00465522	-0.516871	0.085302	0.386127	0.215064	-0.204285	0.524212
XLOC_000869	KIF1C,PCOLCE	Scaffold388	turquoise	0.379196	0.22412	0.601994	0.0383459	0.250755	0.431803	0.127971	0.691847	0.720167	0.00825463	0.0414806	0.898153	-0.499512	0.0982354	-0.509644	0.0905372	-0.287443	0.364978	-0.559451	0.0585838	0.294505	0.352778	0.0351973	0.913525
XLOC_000870	LRCH4	Scaffold388	black	0.601557	0.0385237	0.391791	0.207832	-0.13784	0.669232	-0.232727	0.466669	0.424623	0.168858	0.167784	0.602205	-0.488037	0.107469	-0.0452049	0.889056	-0.326558	0.300206	-0.33133	0.292779	-0.186919	0.560771	-0.274224	0.388398
XLOC_000871	LOC107198967	Scaffold388	turquoise	0.351274	0.262874	0.822865	0.00101172	-0.0975944	0.76285	-0.0771909	0.811539	0.658037	0.0200083	0.353329	0.259897	-0.591255	0.0428931	-0.16237	0.614134	-0.670146	0.017098	-0.822565	0.00101977	0.308919	0.328566	-0.467239	0.125639
XLOC_000872	PPP1R35	Scaffold388	black	0.4971	0.10013	0.666885	0.017849	-0.218196	0.495692	-0.22249	0.487032	0.544065	0.067448	0.22889	0.474254	-0.612827	0.0341174	-0.364568	0.243967	-0.360782	0.249267	-0.411021	0.184397	-0.159081	0.621424	-0.351196	0.262987
XLOC_000873	SLC25A11	Scaffold388	brown	0.156494	0.627179	0.62489	0.0298138	-0.147443	0.647465	0.24875	0.435615	0.440537	0.151758	0.262225	0.410303	-0.113539	0.725336	-0.242034	0.448507	-0.69226	0.0126016	-0.738861	0.00604814	0.254439	0.424837	-0.159191	0.621179
XLOC_000874	PFN1	Scaffold388	green	0.483912	0.110925	-0.18899	0.556357	-0.374261	0.230703	-0.550845	0.063435	-0.348088	0.267527	-0.0507049	0.875645	-0.0204313	0.949748	0.783643	0.00256286	0.117182	0.716836	-0.143596	0.656155	-0.351568	0.262446	-0.392395	0.207071
XLOC_000875	SPAG7	Scaffold388	brown	-0.421474	0.17238	0.523182	0.0809015	-0.0191274	0.952952	0.679667	0.015038	0.360477	0.249697	0.435355	0.1572	0.127723	0.69242	-0.328022	0.297917	-0.738148	0.0061231	-0.62796	0.028784	0.300285	0.342957	-0.016292	0.959921
XLOC_000876	CAMTA2	Scaffold388	turquoise	0.0685541	0.832345	0.713525	0.00916763	-0.230081	0.471893	0.217972	0.496145	0.455267	0.136956	0.412139	0.183088	-0.302151	0.339819	-0.510428	0.0899594	-0.570887	0.052545	-0.452273	0.139885	-0.110531	0.732373	-0.140053	0.664194
XLOC_000877	LOC107198972	Scaffold388	turquoise	0.331124	0.293098	0.737704	0.00617007	-0.0768225	0.812424	-0.0227789	0.943981	0.660192	0.0194658	0.271618	0.393103	-0.623072	0.0304357	-0.307549	0.330826	-0.623971	0.0301269	-0.421479	0.172374	0.144667	0.653733	-0.151543	0.638247
XLOC_000878	MEPCE	Scaffold388	brown	0.414206	0.180682	0.222921	0.486166	-0.246654	0.439619	-0.139384	0.665716	0.147319	0.647744	-0.0466482	0.885534	-0.161652	0.615722	0.363406	0.245587	-0.389377	0.210896	-0.361489	0.248272	0.0265267	0.934781	-0.175983	0.584308
XLOC_000879	ACTL6B	Scaffold388	brown	-0.0274584	0.932495	-0.0707733	0.826989	-0.102117	0.752157	0.0676404	0.834553	-0.127609	0.692681	0.100946	0.754922	0.230103	0.47185	0.495117	0.101706	-0.342334	0.27605	-0.240715	0.451061	0.160567	0.618127	-0.0913278	0.777729
XLOC_000881	CUFF.656.1	Scaffold388	blue	0.599254	0.0394716	-0.254006	0.425653	0.460743	0.1317	-0.11723	0.716725	0.0272202	0.933079	-0.524315	0.0801287	0.126011	0.696367	0.189389	0.555508	0.245639	0.441565	-0.0574483	0.859244	0.431852	0.160947	0.336007	0.2856
XLOC_000882	LOC107198984	Scaffold391	turquoise	0.0542709	0.866966	0.256883	0.420247	0.51591	0.0859861	0.501299	0.0968463	0.563091	0.0566115	-0.125426	0.697717	-0.0698678	0.829174	-0.533166	0.0742608	-0.397897	0.200205	-0.0265406	0.934747	0.575818	0.050081	0.620036	0.0314953
XLOC_000883	ALMS1	Scaffold391	turquoise	0.149534	0.64276	-0.0152079	0.962586	0.421998	0.17179	0.210683	0.511007	0.377353	0.226564	0.130626	0.685741	-0.130289	0.686515	-0.131878	0.682865	-0.251334	0.430704	0.0863724	0.789543	0.164275	0.609927	0.147516	0.647301
XLOC_000884	CUFF.658.1	Scaffold392	blue	0.538518	0.0708593	-0.440378	0.151923	-0.0895157	0.782044	-0.384638	0.216991	-0.223958	0.484088	-0.565818	0.0551648	0.0162694	0.959976	0.505461	0.0936642	0.444441	0.147739	0.212029	0.508247	-0.28471	0.369757	0.121622	0.706521
XLOC_000885	CUFF.659.1	Scaffold392	greenyellow	0.396577	0.201839	-0.41811	0.176192	-0.137895	0.669106	-0.537589	0.0714417	-0.693651	0.0123517	-0.109684	0.734358	0.225016	0.48197	0.483424	0.111339	0.565776	0.0551871	0.369827	0.236716	-0.432244	0.160525	0.118968	0.712682
XLOC_000886	CUFF.660.1	Scaffold392	purple	-0.431185	0.161667	-0.0440648	0.89184	0.105912	0.743217	0.343812	0.273847	-0.00166593	0.9959	0.212845	0.506579	0.0985012	0.760703	-0.531005	0.0756651	0.0461244	0.886812	0.487366	0.108026	-0.251185	0.430987	0.382531	0.219734
XLOC_000887	EGR4	Scaffold396	purple	-0.328789	0.296722	-0.526725	0.0785008	-0.0174079	0.957178	-0.0472066	0.884172	-0.163051	0.612629	-0.213142	0.505973	0.048589	0.880801	0.0555751	0.863795	0.382103	0.220295	0.667616	0.0176785	-0.3085	0.329255	-0.0315527	0.922454
XLOC_000889	LOC107198987	Scaffold397	pink	-0.216376	0.499382	0.302221	0.339701	-0.289443	0.361501	0.497504	0.0998114	0.136749	0.671721	-0.281161	0.376014	0.346322	0.270127	-0.200722	0.531626	-0.288458	0.363211	-0.664985	0.0182976	0.199419	0.53435	0.0317377	0.922
XLOC_000890	LOC107198988	Scaffold397	magenta	-0.441663	0.150592	0.528446	0.0773521	-0.0983878	0.760972	0.409125	0.186631	0.0235977	0.941971	0.628454	0.0286208	0.0936352	0.772242	-0.305673	0.333937	-0.444296	0.147887	-0.448781	0.143353	0.0846617	0.793631	-0.0290861	0.928502
XLOC_000891	LOC107198992	Scaffold401	magenta	0.213441	0.505362	0.500674	0.0973307	0.0195825	0.951833	-0.24931	0.434548	0.219397	0.493263	0.759741	0.0041433	-0.471691	0.121592	-0.0601025	0.852802	-0.438933	0.153429	-0.178234	0.579433	-0.0333757	0.917986	-0.301289	0.341266
XLOC_000892	LOC109022422	Scaffold401	turquoise	-0.00176446	0.995658	0.394769	0.20409	0.315559	0.317723	0.14578	0.651218	0.339258	0.28067	0.308077	0.329953	-0.358889	0.251943	-0.187161	0.560254	-0.42494	0.168506	0.0803074	0.804058	0.346648	0.269645	0.345215	0.271763
XLOC_000893	LOC107198993	Scaffold401	turquoise	0.0989336	0.75968	0.833381	0.000759107	-0.182476	0.570287	0.112187	0.728495	0.571642	0.0521624	0.498852	0.0987514	-0.527002	0.0783146	-0.409814	0.185818	-0.648437	0.0225605	-0.550562	0.0635996	0.0162525	0.960018	-0.25165	0.430104
XLOC_000894	LOC107198994	Scaffold401	brown	0.396121	0.202405	0.500759	0.0972651	-0.26024	0.413984	-0.0842096	0.794712	0.202441	0.528043	0.20097	0.53111	-0.168653	0.600299	0.0523246	0.871701	-0.541087	0.0692647	-0.437005	0.155454	0.0298745	0.926568	-0.157281	0.625428
XLOC_000895	B9D2	Scaffold401	lightyellow	0.266255	0.402878	-0.0358997	0.911805	0.095772	0.76717	0.240245	0.451972	-0.177511	0.580996	-0.196416	0.54065	0.44815	0.143985	0.112169	0.728537	-0.126013	0.696363	-0.194041	0.545651	0.194411	0.544871	0.517378	0.0849428
XLOC_000896	B9D2,TGFB1	Scaffold401	black	0.0392067	0.903712	0.417404	0.176999	-0.285639	0.36813	0.110247	0.733037	0.00977524	0.975947	0.173719	0.58923	-0.0316071	0.92232	-0.262047	0.410631	-0.139135	0.666283	-0.335868	0.285812	-0.21335	0.505547	0.0221789	0.945455
XLOC_000897	LOC107198996	Scaffold401	turquoise	0.419671	0.174417	0.542155	0.0686097	-0.0428095	0.894906	-0.0303564	0.925387	0.435468	0.15708	0.0329953	0.918918	-0.330378	0.294253	-0.371152	0.23491	-0.412911	0.182186	-0.238374	0.455609	0.146621	0.649319	0.0924413	0.77508
XLOC_000898	LOC107198997	Scaffold401	brown	-0.141567	0.660755	0.382766	0.219428	-0.29637	0.349595	0.337635	0.283126	0.0499277	0.877538	0.256302	0.421336	0.237115	0.458064	0.0193692	0.952357	-0.649044	0.0223926	-0.528397	0.0773845	0.163091	0.612541	-0.0907731	0.779049
XLOC_000899	CUFF.662.1	Scaffold401	blue	0.395137	0.203631	0.320105	0.310417	-0.302368	0.339455	-0.587263	0.0446769	0.0921472	0.775779	0.122487	0.704517	-0.467025	0.125835	0.0564742	0.86161	0.206005	0.520647	-0.437842	0.154573	-0.270548	0.395044	-0.667428	0.0177223
XLOC_000901	KIAA0907	Scaffold402	tan	0.184866	0.565159	-0.386385	0.214731	-0.501462	0.0967203	-0.188304	0.557818	-0.673306	0.0163926	-0.297361	0.347907	0.480884	0.113508	0.44519	0.146977	0.398822	0.199064	0.107299	0.739957	-0.615153	0.0332548	0.0126776	0.968808
XLOC_000902	RIT1	Scaffold402	green	0.488847	0.106799	-0.360338	0.249894	-0.395087	0.203693	-0.839245	0.000641242	-0.502576	0.0958629	-0.139799	0.664773	-0.188496	0.557409	0.723597	0.0078107	0.475022	0.11862	0.350323	0.264257	-0.570397	0.0527944	-0.332687	0.290685
XLOC_000903	ENSA,MCL1	Scaffold402	green	0.279688	0.378626	-0.401498	0.195787	-0.146871	0.648754	-0.0815783	0.801012	-0.598788	0.0396655	-0.366924	0.240702	0.5581	0.0593277	0.623163	0.0304044	0.292354	0.356472	-0.106028	0.742943	-0.11473	0.722555	0.184378	0.566206
XLOC_000904	MCL1	Scaffold402	purple	-0.00750429	0.981534	0.0265284	0.934776	-0.0548932	0.865452	0.0194931	0.952053	0.0597395	0.853682	-0.249946	0.433339	0.0186156	0.954209	0.148484	0.645122	-0.302511	0.339215	0.190195	0.553794	0.317378	0.314789	0.120311	0.709561
XLOC_000905	GOLPH3L	Scaffold402	red	0.506078	0.0931984	-0.518039	0.0844756	-0.472487	0.120877	-0.434911	0.157671	-0.601245	0.0386512	-0.561152	0.0576561	0.45586	0.13638	0.719761	0.00830843	0.428089	0.165035	-0.0406034	0.900297	-0.430218	0.162714	-0.166919	0.604104
XLOC_000906	HORMAD1	Scaffold402	green	0.615759	0.0330328	-0.37242	0.233189	-0.217399	0.497306	-0.427581	0.165592	-0.349426	0.265566	-0.527257	0.0781442	0.284748	0.369692	0.568897	0.0535631	0.34729	0.2687	-0.198266	0.536764	-0.118823	0.713019	-0.174972	0.586504
XLOC_000907	LOC107199005	Scaffold403	tan	0.0154415	0.962012	0.268372	0.399005	-0.570952	0.0525121	-0.00666897	0.983589	0.249617	0.433965	-0.139529	0.665387	-0.109934	0.733773	0.0119103	0.970695	-0.318998	0.312188	-0.474664	0.118937	-0.157178	0.625657	-0.610157	0.0351267
XLOC_000908	LOC107199006	Scaffold403	lightcyan	-0.213417	0.505411	-0.00795376	0.980428	-0.418734	0.175481	-0.0613557	0.849763	0.0269603	0.933717	-0.236275	0.459706	0.00177409	0.995634	-0.00481408	0.988153	-0.109872	0.733916	0.0651181	0.840651	-0.0527362	0.870699	-0.177616	0.58077
XLOC_000911	COL1A1	Scaffold404	blue	0.0836927	0.795949	-0.0500069	0.877346	0.0135247	0.966725	-0.239082	0.454231	0.0339107	0.916676	-0.289956	0.360612	-0.167298	0.603273	-0.249163	0.434829	0.546521	0.0659746	-0.01288	0.96831	-0.118151	0.714581	-0.154581	0.631448
XLOC_000912	PPP1R9B	Scaffold404	turquoise	0.00832701	0.97951	0.580627	0.0477571	0.0857839	0.790949	0.134864	0.676025	0.352615	0.260928	0.347879	0.267834	-0.389378	0.210895	-0.526626	0.0785672	-0.160979	0.617213	-0.319812	0.310885	0.0289356	0.928871	0.0408992	0.899574
XLOC_000913	CUFF.684.1	Scaffold404	turquoise	0.422435	0.1713	-0.257007	0.420015	0.482902	0.111781	-0.109296	0.735268	0.303198	0.338065	-0.182073	0.571154	-0.257733	0.418658	-0.0203896	0.94985	0.170481	0.596295	0.263734	0.407514	0.077722	0.810263	0.15546	0.629485
XLOC_000914	CUFF.685.1	Scaffold404	turquoise	0.387728	0.213006	0.565947	0.0550973	0.388713	0.211744	-0.0147534	0.963703	0.898767	7.04938e-05	0.211759	0.5088	-0.728593	0.00719637	-0.488253	0.10729	-0.451582	0.140567	-0.331551	0.292437	0.410469	0.185046	-0.180259	0.575059
XLOC_000915	CUFF.686.1	Scaffold404	blue	0.30699	0.331751	-0.554128	0.0615529	-0.219882	0.492284	-0.56165	0.0573867	-0.638708	0.0253808	-0.411612	0.183704	0.19158	0.550857	0.400633	0.196843	0.884025	0.000135588	0.375443	0.229115	-0.586892	0.0448455	-0.0526823	0.870831
XLOC_000918	LOC107199017	Scaffold406	salmon	0.213147	0.505962	0.13575	0.674002	0.289307	0.361736	0.0148554	0.963453	0.215092	0.501995	-0.0665636	0.837155	-0.104267	0.747088	0.169331	0.598812	-0.407566	0.188481	-0.0818695	0.800314	0.650458	0.0220046	0.193554	0.54668
XLOC_000919	LOC107199018	Scaffold406	pink	-0.229653	0.472742	-0.36276	0.24649	0.0202399	0.950218	0.384058	0.217744	-0.257101	0.41984	-0.14001	0.664292	0.566766	0.0546685	-0.0727192	0.822299	-0.0376667	0.90748	0.398264	0.199752	-0.0982504	0.761297	0.426241	0.167067
XLOC_000920	LOC107199017	Scaffold406	cyan	-0.0558185	0.863203	0.395766	0.202847	-0.225052	0.481897	0.0911545	0.778141	0.350557	0.263916	0.131533	0.683658	-0.173776	0.589106	-0.0276727	0.931969	-0.537055	0.0717781	-0.470903	0.122302	0.220496	0.491045	-0.231112	0.469854
XLOC_000923	CUFF.692.1	Scaffold406	purple	0.0022117	0.994557	-0.269414	0.397105	0.548565	0.064766	-0.253155	0.427258	0.0210941	0.94812	0.309694	0.327289	-0.332907	0.290347	0.108508	0.737116	0.285723	0.367982	0.460585	0.13185	0.0674795	0.834941	-0.0369124	0.909326
XLOC_000924	CISD3	Scaffold408	magenta	-0.352866	0.260566	0.787953	0.00233576	-0.283571	0.37176	0.204996	0.522736	0.401865	0.195341	0.711509	0.00945921	-0.336266	0.285206	-0.500029	0.0978318	-0.656296	0.0204547	-0.486189	0.109008	0.0110541	0.972801	-0.437358	0.155082
XLOC_000925	MLLT6	Scaffold408	green	0.574668	0.0506481	-0.0930225	0.773698	-0.149621	0.642564	-0.544491	0.0671913	-0.353403	0.25979	-0.00449188	0.988946	0.0320372	0.921266	0.571191	0.0523906	0.140948	0.662161	-0.0965749	0.765266	-0.145025	0.652924	-0.243901	0.444905
XLOC_000926	EPOP	Scaffold408	yellow	0.137086	0.670951	-0.248137	0.436786	0.155133	0.630216	-0.0707095	0.827143	0.00387868	0.990455	-0.586198	0.0451617	0.0707717	0.826993	-0.137892	0.669114	0.400534	0.196964	0.187058	0.560473	0.177316	0.581419	0.245502	0.441827
XLOC_000927	LOC107199022	Scaffold410	turquoise	-0.415262	0.179461	0.324146	0.304001	-0.114276	0.723613	0.559092	0.0587807	0.166263	0.605547	0.125853	0.696733	0.186489	0.561689	-0.337337	0.283578	-0.484478	0.110447	-0.255007	0.423769	0.209762	0.5129	0.198308	0.536677
XLOC_000929	LOC107199026	Scaffold411	blue	0.135852	0.673768	-0.0518332	0.872898	-0.401893	0.195306	-0.0493327	0.878988	0.165816	0.606532	-0.344046	0.273498	-0.0356535	0.912408	0.198685	0.535886	-0.0347511	0.914617	-0.3212	0.308672	-0.249493	0.4342	-0.369767	0.236797
XLOC_000930	LOC107199024,LOC107199025	Scaffold411	green	0.212837	0.506596	-0.190467	0.553217	0.395225	0.203522	-0.149958	0.641805	-0.0393743	0.903302	-0.183785	0.567475	-0.0598217	0.853483	0.382948	0.21919	0.0250411	0.938427	0.238406	0.455546	0.438227	0.154169	0.365581	0.242561
XLOC_000931	LOC107199024	Scaffold411	blue	0.153171	0.634602	-0.151237	0.638934	-0.638879	0.0253291	-0.258872	0.41653	-0.147292	0.647806	-0.570012	0.0529909	0.0487617	0.88038	0.397542	0.200644	0.186956	0.560691	-0.172831	0.591164	-0.357626	0.253737	-0.311359	0.324557
XLOC_000932	CUFF.702.1	Scaffold411	grey	-0.101161	0.754414	-0.13019	0.686741	0.517104	0.0851367	0.198071	0.537174	0.102921	0.750262	0.228355	0.475316	0.0750884	0.816594	-0.146783	0.648955	0.0122901	0.969761	0.111755	0.729507	0.232688	0.466745	0.108999	0.735964
XLOC_000933	LOC107199025,LOC107199028	Scaffold411	lightgreen	0.645748	0.023316	-0.254593	0.424548	-0.00843628	0.979241	-0.332313	0.291262	-0.0176059	0.956691	-0.637049	0.0258859	0.0192634	0.952618	0.436119	0.156389	0.072691	0.822366	0.052144	0.872141	0.19639	0.540703	0.126769	0.694618
XLOC_000934	LOC107199027	Scaffold411	tan	0.206481	0.519662	-0.341309	0.277586	-0.518329	0.0842711	-0.18029	0.574992	-0.33856	0.281725	-0.367835	0.239447	0.315838	0.317272	0.680709	0.0148241	-0.0160614	0.960488	-0.0722684	0.823385	-0.300976	0.341794	-0.275389	0.386303
XLOC_000935	CUFF.704.1	Scaffold412	yellow	-0.275695	0.385754	-0.0384392	0.90559	0.506722	0.0927137	0.289637	0.361166	0.317904	0.313943	0.053177	0.869627	-0.0463505	0.886261	-0.479465	0.114732	-0.02278	0.943979	0.201011	0.531025	0.397416	0.200799	0.23707	0.458152
XLOC_000936	CUFF.705.1	Scaffold412	black	-0.177764	0.58045	-0.0335624	0.917529	0.0041666	0.989746	-0.135538	0.674487	0.0531024	0.869808	0.089538	0.781991	-0.262632	0.40955	0.00578211	0.985771	-0.143318	0.656785	0.556189	0.0603911	0.0437757	0.892545	0.0316688	0.922169
XLOC_000937	CUFF.706.1	Scaffold412	turquoise	-0.0775211	0.810746	0.434649	0.15795	0.314474	0.319482	0.574509	0.0507272	0.630225	0.0280409	0.00848415	0.979123	-0.074399	0.818253	-0.762829	0.00390583	-0.46979	0.123309	-0.230975	0.470125	0.437333	0.155108	0.399279	0.198502
XLOC_000938	CUFF.707.1	Scaffold412	turquoise	0.0379116	0.906881	0.581713	0.0472431	-0.348061	0.267566	0.101255	0.754192	0.451192	0.140953	0.330147	0.294611	-0.324123	0.304037	-0.423937	0.169621	-0.467852	0.125077	-0.415291	0.179427	-0.241599	0.449348	-0.455884	0.136356
XLOC_000939	CUFF.709.1,CUFF.709.2,CUFF.709.3,CUFF.709.4,CUFF.709.5,CUFF.710.1,CUFF.711.1	Scaffold413	turquoise	0.204503	0.523758	0.493914	0.102671	0.501374	0.0967883	-0.0428859	0.894719	0.74701	0.00523976	0.398165	0.199873	-0.680048	0.0149595	-0.465769	0.126994	-0.390419	0.20957	-0.138158	0.668507	0.453652	0.138531	-0.0917415	0.776744
XLOC_000940	CUFF.708.1	Scaffold413	red	-0.495702	0.10124	-0.234247	0.463678	0.154649	0.631297	0.484418	0.110497	-0.0857229	0.791095	-0.188898	0.556552	0.347431	0.268492	0.0094621	0.976717	-0.00332801	0.99181	0.155978	0.628331	0.194675	0.544315	0.426378	0.166916
XLOC_000941	CUFF.712.1	Scaffold413	tan	0.081408	0.80142	0.0334362	0.917838	-0.561135	0.0576657	-0.0215752	0.946938	-0.151507	0.63833	-0.163424	0.611804	0.288048	0.363924	0.00207117	0.994903	0.0749962	0.816816	-0.468849	0.124165	-0.403123	0.193814	-0.445115	0.147052
XLOC_000942	CUFF.713.1	Scaffold413	greenyellow	-0.0993181	0.758771	-0.0558761	0.863063	-0.414321	0.180549	-0.176649	0.582865	-0.352683	0.26083	-0.010327	0.974589	0.254745	0.424262	0.239149	0.454101	-0.00661235	0.983728	-0.0293165	0.927937	-0.147437	0.647479	-0.167868	0.602021
XLOC_000943	CUFF.714.1	Scaffold413	yellow	-0.0736602	0.820032	0.418003	0.176314	0.227633	0.476752	0.0292702	0.92805	0.27118	0.393897	0.267163	0.401215	-0.348465	0.266974	-0.55429	0.0614611	0.125651	0.697198	-0.235589	0.461048	0.113565	0.725274	-0.0511133	0.874651
XLOC_000944	CSRNP2	Scaffold414	black	-0.0370567	0.908972	0.411335	0.184029	-0.486642	0.10863	-0.249642	0.433918	0.244148	0.444429	-0.0230978	0.943198	-0.471015	0.122201	-0.249198	0.434763	-0.0863333	0.789636	-0.0855681	0.791465	-0.231875	0.468348	-0.373327	0.231961
XLOC_000945	MARS	Scaffold414	turquoise	0.24484	0.443099	0.621713	0.030907	0.115805	0.720046	0.10139	0.753874	0.405888	0.190484	0.554326	0.0614406	-0.323024	0.305774	-0.125085	0.698506	-0.732555	0.00673543	-0.418021	0.176293	0.301275	0.34129	-0.0536817	0.868399
XLOC_000947	DDIT3	Scaffold414	black	0.311926	0.323631	0.658762	0.0198247	-0.284725	0.369732	-0.23711	0.458074	0.448889	0.143245	0.402794	0.194212	-0.500653	0.0973472	-0.115	0.721924	-0.645833	0.0232918	-0.434919	0.157663	0.0617681	0.848763	-0.505943	0.0933003
XLOC_000948	DCTN2	Scaffold414	brown	0.174629	0.587251	0.439184	0.153167	-0.302308	0.339555	0.0904987	0.779703	0.24974	0.43373	0.126443	0.695371	-0.0553432	0.864358	0.114327	0.723494	-0.612396	0.0342788	-0.618692	0.0319729	0.146834	0.64884	-0.191191	0.551681
XLOC_000949	CUFF.715.1	Scaffold414	lightyellow	0.341007	0.278038	0.218892	0.494283	0.150677	0.640191	0.0626555	0.846613	0.278442	0.380842	0.114214	0.723759	-0.234214	0.463743	-0.252669	0.428176	-0.0941929	0.770918	-0.0781568	0.809219	-0.128651	0.690282	0.0867946	0.788535
XLOC_000950	CUFF.717.1	Scaffold414	turquoise	0.105087	0.745158	0.512076	0.0887522	-0.17295	0.590905	-0.197294	0.538805	0.541348	0.0691047	0.470301	0.122846	-0.749934	0.0049705	-0.285358	0.368623	-0.392705	0.206679	-0.0710506	0.826321	-0.234773	0.462648	-0.399929	0.197705
XLOC_000951	CUFF.718.1	Scaffold414	tan	0.0687133	0.831961	-0.404411	0.192258	-0.662347	0.0189339	-0.520388	0.0828306	-0.371964	0.233806	-0.275165	0.386706	-0.00719155	0.982303	0.378975	0.224412	0.453169	0.139005	0.292974	0.355405	-0.769916	0.00339982	-0.581903	0.0471537
XLOC_000952	LOC107199035,VANGL2	Scaffold415	blue	0.158613	0.622464	-0.468059	0.124887	-0.399099	0.198723	-0.241645	0.44926	-0.555511	0.0607718	-0.611175	0.0347396	0.446627	0.14552	0.342241	0.276189	0.54465	0.0670952	0.154972	0.630574	-0.374087	0.230938	0.166988	0.603953
XLOC_000954	CUFF.724.1	Scaffold415	magenta	-0.173353	0.590026	-0.180417	0.574718	0.244287	0.444162	0.309265	0.327994	-0.246718	0.439497	0.379329	0.223943	0.431749	0.161058	0.105443	0.74432	-0.12732	0.693347	-0.0251947	0.93805	0.0493593	0.878924	0.152624	0.635825
XLOC_000955	LOC107199038,LOC107199039	Scaffold415	blue	0.160557	0.618148	-0.83558	0.000713101	0.0744854	0.818045	-0.37302	0.232376	-0.80935	0.0014263	-0.534857	0.0731741	0.464906	0.127794	0.598524	0.0397755	0.911075	3.76615e-05	0.568553	0.0537403	-0.266184	0.403008	0.316714	0.315859
XLOC_000956	CUFF.723.1	Scaffold415	blue	0.23597	0.460302	-0.841825	0.000594119	0.0144017	0.964568	-0.486078	0.109101	-0.794726	0.00201027	-0.42402	0.169529	0.361738	0.247923	0.707584	0.0100464	0.869881	0.000235166	0.561957	0.057221	-0.378805	0.224637	0.184649	0.565625
XLOC_000957	UPF1	Scaffold416	turquoise	0.000443058	0.99891	0.320445	0.309873	-0.645173	0.0234799	-0.174396	0.587757	0.121329	0.707199	0.327909	0.298094	-0.283862	0.371248	-0.0223298	0.945084	-0.332384	0.291152	-0.18993	0.554358	-0.538528	0.0708528	-0.55866	0.0590184
XLOC_000959	LOC107199044	Scaffold416	brown	-0.0543141	0.866861	0.1735	0.589707	0.0901188	0.780607	0.208473	0.515552	0.189216	0.555876	0.450174	0.141963	0.00101731	0.997497	0.153426	0.634031	-0.620604	0.0312951	-0.239718	0.452995	0.239813	0.45281	-0.221075	0.489879
XLOC_000962	CD37	Scaffold419	blue	0.292399	0.356394	-0.775129	0.00306069	0.00346399	0.991475	-0.308019	0.330049	-0.580284	0.0479204	-0.438389	0.153999	0.369885	0.236637	0.597181	0.040339	0.685406	0.0138881	0.403541	0.193308	-0.408267	0.187648	0.182765	0.569666
XLOC_000963	CCDC155	Scaffold419	tan	0.21082	0.510727	-0.191845	0.550295	-0.026381	0.935138	-0.184421	0.566112	-0.182931	0.56931	0.0305233	0.924977	0.0302243	0.92571	0.455472	0.136756	-0.107833	0.738702	0.223272	0.485462	-0.0527383	0.870694	-0.0932551	0.773145
XLOC_000964	PIH1D1	Scaffold419	black	0.794256	0.00203166	0.334743	0.287531	-0.288835	0.362556	-0.7018	0.0109606	0.109222	0.735442	0.0832975	0.796895	-0.561133	0.0576665	0.352452	0.261164	-0.0275776	0.932202	-0.358374	0.252674	-0.237222	0.457854	-0.483984	0.110864
XLOC_000966	RPL13A	Scaffold419	brown	0.192353	0.54922	0.318062	0.313689	-0.3445	0.272824	-0.206096	0.52046	0.244082	0.444557	0.124414	0.700056	-0.275891	0.385403	0.344373	0.273013	-0.467724	0.125193	-0.545938	0.0663228	0.0995398	0.758246	-0.531063	0.0756271
XLOC_000967	LOC107199047	Scaffold419	brown	0.152338	0.636466	0.446965	0.145178	-0.467281	0.1256	-0.236647	0.458978	0.0928882	0.774018	0.328635	0.296961	-0.240867	0.450766	0.337431	0.283435	-0.525127	0.0795773	-0.54694	0.065726	-0.0117513	0.971086	-0.563895	0.0561827
XLOC_000968	RASIP1	Scaffold419	lightyellow	0.194041	0.545652	0.40104	0.196345	-0.267947	0.39978	0.00207885	0.994884	0.08628	0.789764	-0.128156	0.691421	-0.0874674	0.786929	-0.311715	0.323975	-0.0337156	0.917154	-0.278247	0.38119	-0.106816	0.74109	0.0546917	0.865942
XLOC_000969	LOC107199045	Scaffold419	purple	0.0147273	0.963768	-0.0841062	0.79496	0.257335	0.419401	0.0346596	0.914841	-0.0867596	0.788618	0.324265	0.303813	0.0748899	0.817072	0.490328	0.105581	-0.400111	0.197481	0.0355772	0.912594	0.357526	0.253879	0.0462557	0.886492
XLOC_000970	BAX	Scaffold419	turquoise	0.567287	0.0543965	-0.161129	0.616882	0.38219	0.22018	-0.110594	0.732225	0.145156	0.652628	-0.273821	0.389124	-0.111746	0.729528	0.289594	0.361239	-0.0438138	0.892452	0.137181	0.670735	0.259878	0.414657	0.362843	0.246373
XLOC_000971	ALDH16A1,FLT3LG	Scaffold419	turquoise	-0.154238	0.632214	0.247724	0.437574	-0.010431	0.974334	0.235426	0.461367	0.226319	0.479369	0.21475	0.502691	-0.112108	0.728679	-0.0429544	0.894552	-0.47881	0.1153	-0.0854462	0.791756	0.179338	0.577048	-0.0599064	0.853277
XLOC_000972	DHDH	Scaffold419	black	0.409061	0.186707	-0.187096	0.560393	-0.585453	0.0455029	-0.604057	0.0375132	-0.376908	0.227157	-0.291948	0.357171	-0.0521118	0.872219	0.668466	0.017482	0.172034	0.592904	0.0559609	0.862857	-0.403425	0.193448	-0.328106	0.297785
XLOC_000973	RASIP1	Scaffold419	brown	-0.581146	0.0475111	0.284474	0.370173	-0.505597	0.0935611	0.0763442	0.813574	-0.0941544	0.771009	0.540148	0.0698447	-0.0964114	0.765654	-0.163104	0.612512	-0.194637	0.544394	-0.0275748	0.932209	-0.456925	0.13535	-0.426941	0.166295
XLOC_000974	LOC107199058	Scaffold420	yellow	0.272796	0.390973	0.564659	0.0557765	0.205597	0.521491	0.0269256	0.933802	0.695069	0.0121007	0.174605	0.587302	-0.586771	0.0449003	-0.603745	0.0376383	-0.421401	0.172462	-0.0850476	0.792709	0.245901	0.441062	0.0561692	0.862351
XLOC_000975	CUFF.738.1	Scaffold420	royalblue	0.250238	0.432784	0.66996	0.0171402	0.192282	0.549369	0.0326374	0.919795	0.522637	0.0812758	0.45527	0.136953	-0.376789	0.227317	-0.335675	0.286106	-0.607113	0.0363038	-0.498773	0.0988132	0.436285	0.156214	-0.110613	0.73218
XLOC_000976	LOC107199060	Scaffold420	turquoise	0.333244	0.289829	0.690541	0.0129157	0.0453701	0.888653	0.180222	0.57514	0.765034	0.00374263	0.1242	0.700551	-0.429336	0.163673	-0.59823	0.0398987	-0.508262	0.0915622	-0.625533	0.0295961	0.21453	0.503139	-0.144564	0.653965
XLOC_000977	LOC107199057	Scaffold420	turquoise	0.143211	0.657029	0.133824	0.678405	-0.216048	0.50005	-0.0158838	0.960924	0.348815	0.26646	-0.0367573	0.909705	-0.291321	0.358252	-0.422352	0.171393	0.0632889	0.845079	-0.0766302	0.812887	-0.457084	0.135197	-0.201	0.531047
XLOC_000978	LOC107199059	Scaffold420	turquoise	0.149993	0.641727	0.730392	0.00698419	-0.15688	0.62632	0.184216	0.566553	0.550157	0.0638347	0.440927	0.151354	-0.324307	0.303747	-0.474179	0.119368	-0.564301	0.0559664	-0.739055	0.00602784	0.00774643	0.980938	-0.364465	0.24411
XLOC_000979	CUFF.739.1	Scaffold420	turquoise	-0.202932	0.527021	0.705558	0.0103598	-0.0622246	0.847657	0.440768	0.151518	0.588575	0.044085	0.494912	0.101871	-0.251863	0.429702	-0.695559	0.0120149	-0.608316	0.0358354	-0.571826	0.0520693	0.0876109	0.786586	-0.135192	0.675275
XLOC_000980	CUFF.740.1	Scaffold420	turquoise	-0.11852	0.713724	0.731399	0.00686757	-0.05632	0.861984	0.237496	0.45732	0.641382	0.0245815	0.167004	0.603919	-0.396953	0.201373	-0.462092	0.130426	-0.490925	0.105093	-0.733022	0.00668261	0.386717	0.214304	-0.228816	0.4744
XLOC_000981	G6PC3	Scaffold421	turquoise	0.439804	0.152521	0.298826	0.345423	0.568375	0.0538322	0.0462039	0.886618	0.6332	0.0270863	-0.0589014	0.855716	-0.387614	0.213151	-0.186292	0.562109	-0.299538	0.344219	-0.338811	0.281346	0.681504	0.0146627	0.0564643	0.861634
XLOC_000982	CUNH17orf53	Scaffold421	black	0.67968	0.0150354	0.342058	0.276464	0.0742459	0.818622	-0.495105	0.101716	0.149591	0.64263	0.307633	0.330688	-0.466081	0.126706	0.384763	0.216828	-0.31328	0.321422	-0.279662	0.378672	0.181459	0.572473	-0.265598	0.404083
XLOC_000983	ASB16	Scaffold421	green	0.268528	0.398721	-0.136601	0.672057	-0.248644	0.435818	-0.138947	0.66671	-0.131343	0.684094	-0.126771	0.694613	0.0910282	0.778442	0.357914	0.253327	0.07692	0.81219	-0.158188	0.623408	-0.336749	0.284471	-0.162044	0.614855
XLOC_000986	LSM12	Scaffold421	pink	0.0333888	0.917954	0.140349	0.663523	0.263997	0.407029	0.45761	0.134691	0.24019	0.452078	-0.160306	0.618705	0.204375	0.524025	-0.16658	0.60485	-0.296182	0.349914	-0.251502	0.430385	0.397236	0.201021	0.32368	0.304737
XLOC_000987	HDAC5	Scaffold421	black	0.494363	0.10231	0.390839	0.209037	-0.223384	0.485239	-0.334654	0.287667	0.0202508	0.950191	0.327555	0.298646	-0.282553	0.373554	0.115252	0.721335	-0.127622	0.692651	-0.393406	0.205799	-0.268011	0.399664	-0.349793	0.26503
XLOC_000988	LOC107199066	Scaffold421	magenta	-0.102852	0.750424	0.336905	0.284234	0.0698575	0.829199	0.0228632	0.943774	0.131722	0.683222	0.745363	0.00539608	-0.287977	0.364048	-0.0251935	0.938053	-0.363641	0.245258	-0.196626	0.540207	-0.0343469	0.915607	-0.294733	0.35239
XLOC_000989	LOC107199069	Scaffold421	turquoise	0.235524	0.461176	0.779772	0.00278088	-0.0538251	0.86805	0.209035	0.514394	0.721948	0.00802185	0.0672595	0.835473	-0.392154	0.207374	-0.619139	0.0318135	-0.551547	0.0630297	-0.66602	0.0180521	0.293164	0.355079	-0.0873501	0.787209
XLOC_000990	LOC107199071	Scaffold422	black	0.265159	0.40489	0.123453	0.702278	0.210616	0.511145	-0.197393	0.538597	-0.115629	0.720457	0.538066	0.0711421	-0.14907	0.643802	0.0656865	0.839276	-0.115213	0.721426	0.13825	0.668298	-0.0604198	0.852032	0.0522553	0.87187
XLOC_000991	SHARPIN	Scaffold422	brown	0.224708	0.482586	0.590696	0.0431397	0.000414194	0.998981	-0.113666	0.725039	0.297221	0.348146	0.572648	0.0516556	-0.40512	0.191405	0.139099	0.666366	-0.613289	0.0339449	-0.544633	0.0671057	0.27481	0.387344	-0.333476	0.289473
XLOC_000992	MAF1	Scaffold422	lightyellow	0.0219341	0.946056	0.458961	0.133396	0.0848569	0.793164	0.365815	0.242236	0.337334	0.283582	0.226733	0.478544	-0.105864	0.74333	-0.496876	0.100308	-0.394016	0.205033	-0.237097	0.458098	0.1079	0.738543	0.26132	0.41198
XLOC_000993	CUFF.744.1	Scaffold422	black	0.421954	0.17184	-0.180166	0.575259	-0.168917	0.599721	-0.334501	0.2879	-0.422566	0.171154	-0.163968	0.610604	0.14029	0.663656	0.198343	0.536604	0.334405	0.288047	0.233533	0.465083	-0.357135	0.254436	0.247397	0.438198
XLOC_000994	CUFF.748.1	Scaffold422	green	0.24301	0.446622	-0.700772	0.0111293	-0.236643	0.458986	-0.287043	0.365676	-0.562286	0.0570438	-0.428077	0.165048	0.353451	0.259721	0.652523	0.0214471	0.443516	0.148686	0.493781	0.102778	-0.511009	0.089532	0.114964	0.722009
XLOC_000995	LOC107199074	Scaffold423	pink	-0.254851	0.424061	0.451562	0.140587	0.0819684	0.800077	0.122875	0.703617	0.0289923	0.928732	0.320879	0.309183	-0.138669	0.667343	-0.219195	0.49367	-0.187747	0.559004	-0.139632	0.665151	0.273263	0.39013	0.176596	0.582979
XLOC_000996	LOC107199075	Scaffold423	yellow	0.30959	0.32746	-0.0821126	0.799732	0.666066	0.0180414	0.00161904	0.996016	0.317083	0.315264	-0.0961735	0.766218	-0.294843	0.3522	-0.33105	0.293211	0.244541	0.443674	0.339384	0.28048	0.193335	0.547142	0.455977	0.136266
XLOC_000998	BIN2,SMAGP	Scaffold427	green	0.055008	0.865173	-0.243629	0.44543	-0.528313	0.0774401	-0.0993074	0.758796	-0.60293	0.0379663	-0.0800463	0.804684	0.442278	0.149958	0.318568	0.312877	0.367634	0.239723	-0.143054	0.657385	-0.676144	0.0157777	-0.102104	0.752188
XLOC_000999	POU6F1	Scaffold427	turquoise	0.394442	0.2045	0.523091	0.0809645	0.0575945	0.858889	-0.260811	0.412923	0.519694	0.0833143	0.174502	0.587527	-0.688703	0.0132578	-0.190737	0.552645	-0.256833	0.420341	-0.217895	0.496301	0.110474	0.732507	-0.298467	0.346031
XLOC_001001	DAZAP2	Scaffold427	turquoise	-0.105667	0.743793	0.56638	0.05487	-0.159006	0.62159	0.172223	0.59249	0.3661	0.241842	0.156272	0.627674	-0.299709	0.343931	-0.502846	0.0956552	-0.422117	0.171657	-0.106864	0.740979	0.0905003	0.779699	0.105347	0.744547
XLOC_001002	SELENOI	Scaffold428	turquoise	0.0670499	0.835979	0.606218	0.0366551	0.0480253	0.882175	0.251584	0.430231	0.722155	0.00799511	0.34973	0.265123	-0.452271	0.139887	-0.518913	0.0838611	-0.715206	0.00892978	-0.277912	0.381788	0.191986	0.549996	-0.0402097	0.90126
XLOC_001003	CUFF.759.1,SELENOI	Scaffold428	blue	-0.0744822	0.818053	-0.408787	0.187031	0.319479	0.311417	0.0132408	0.967423	-0.330344	0.294305	-0.128887	0.689738	0.215919	0.500313	-0.160589	0.618078	0.66087	0.0192973	0.480957	0.113445	-0.223755	0.484494	0.346896	0.26928
XLOC_001004	CUFF.754.1	Scaffold428	blue	0.214008	0.504204	-0.606127	0.0366908	0.166839	0.604281	-0.294996	0.35194	-0.696053	0.0119287	-0.2447	0.443368	0.354944	0.257571	0.322363	0.306823	0.702772	0.0108028	0.686297	0.0137157	-0.308762	0.328823	0.476802	0.117052
XLOC_001005	CUFF.755.1	Scaffold428	purple	-0.273844	0.389083	-0.13868	0.667319	0.385269	0.216174	0.174771	0.586941	-0.0197758	0.951358	0.237742	0.45684	-0.0120447	0.970365	-0.30735	0.331155	-0.0133175	0.967234	0.751532	0.00482792	0.0353858	0.913063	0.473482	0.119988
XLOC_001006	CUFF.756.1	Scaffold428	salmon	-0.103878	0.748006	0.508456	0.0914177	0.382606	0.219637	0.393757	0.205357	0.641945	0.0244157	0.365406	0.242803	-0.317292	0.314928	-0.292929	0.355483	-0.803335	0.00164801	-0.18778	0.558934	0.632918	0.0271758	0.111278	0.730623
XLOC_001007	CUFF.760.1	Scaffold429	green	0.474578	0.119013	-0.411996	0.183255	0.347009	0.269114	-0.405596	0.190834	-0.232215	0.467677	-0.19366	0.546457	-0.000440633	0.998916	0.712702	0.00928584	0.255928	0.422039	0.12087	0.708265	0.244931	0.442923	0.0178196	0.956166
XLOC_001008	LOC107199084,LOC107199085	Scaffold430	turquoise	-0.355544	0.256711	0.178471	0.578919	-0.405183	0.191329	0.249625	0.433949	0.0752924	0.816103	0.316119	0.316818	-0.0450335	0.889475	-0.320466	0.30984	-0.186554	0.56155	0.0103384	0.974562	-0.548963	0.0645324	-0.128957	0.689578
XLOC_001011	LOC107199084,LOC107199085	Scaffold430	magenta	-0.0912711	0.777864	0.506346	0.0929967	-0.509138	0.0909115	-0.0393578	0.903343	0.0910788	0.778321	0.460978	0.131478	-0.224803	0.482397	-0.212963	0.506337	-0.179623	0.576431	-0.47936	0.114822	-0.493758	0.102796	-0.492101	0.104135
XLOC_001012	LOC107199094	Scaffold431	turquoise	0.307502	0.330904	0.515816	0.0860531	-0.0455235	0.888279	-0.0294379	0.927639	0.50868	0.0912512	0.0770193	0.811951	-0.441791	0.15046	-0.185742	0.563284	-0.487201	0.108164	-0.350122	0.26455	0.235623	0.460982	-0.0105067	0.974148
XLOC_001013	CUFF.764.3,LOC107199092	Scaffold431	brown	0.127767	0.692318	-0.153691	0.633439	-0.112738	0.727208	-0.145072	0.652817	-0.446781	0.145364	0.0378269	0.907088	0.389674	0.210517	0.606649	0.0364855	-0.0713477	0.825604	-0.244887	0.443009	0.158781	0.622091	-0.108565	0.736983
XLOC_001014	CUFF.765.1	Scaffold431	greenyellow	0.118169	0.71454	0.420084	0.173949	0.0325091	0.92011	0.139469	0.665524	0.453154	0.139019	0.268111	0.399481	-0.302524	0.339193	-0.528392	0.0773877	-0.402853	0.19414	0.00105611	0.997401	-0.0477666	0.882806	0.0967182	0.764926
XLOC_001015	LOC107199090,LOC107199093	Scaffold431	turquoise	0.211069	0.510216	0.880518	0.000156409	0.0520263	0.872427	-0.00377938	0.990699	0.695568	0.0120133	0.457574	0.134726	-0.689849	0.0130437	-0.371354	0.234635	-0.636242	0.0261344	-0.609815	0.0352578	0.346774	0.269459	-0.28309	0.372606
XLOC_001016	APEX1	Scaffold431	black	0.598273	0.0398805	0.266309	0.402779	-0.0488297	0.880214	-0.579782	0.0481602	0.420191	0.173827	0.285991	0.367514	-0.780126	0.0027604	0.154381	0.631896	-0.196211	0.541079	-0.0610304	0.850551	-0.186394	0.561891	-0.522577	0.0813165
XLOC_001017	LOC107199092	Scaffold431	green	0.115641	0.720428	-0.538904	0.0706178	0.24762	0.437772	0.101835	0.752825	-0.263597	0.407766	-0.253728	0.426177	0.353703	0.259358	0.419293	0.174845	0.166884	0.604181	0.336783	0.284419	-0.0135817	0.966585	0.319143	0.311955
XLOC_001018	OSGEP	Scaffold431	black	0.312925	0.322001	0.449741	0.142394	-0.414382	0.180478	-0.283126	0.372543	0.357422	0.254026	0.245418	0.441989	-0.461628	0.130864	0.223607	0.484791	-0.512063	0.0887617	-0.55585	0.0605814	-0.0708252	0.826864	-0.711297	0.00949022
XLOC_001019	TMEM55B	Scaffold431	brown	-0.0940269	0.771312	0.409885	0.185733	-0.354959	0.25755	-0.0148625	0.963435	-0.0247909	0.939041	0.441832	0.150417	-0.127606	0.692688	0.0771845	0.811554	-0.315323	0.318105	-0.435829	0.156696	-0.152902	0.635203	-0.351323	0.262802
XLOC_001020	CUFF.763.1	Scaffold431	black	0.40423	0.192476	0.281732	0.375004	-0.24073	0.451032	-0.202578	0.527758	0.0766939	0.812733	0.223151	0.485705	-0.208302	0.515904	-0.0687603	0.831847	0.046354	0.886252	-0.478533	0.11554	-0.411851	0.183424	-0.367207	0.240312
XLOC_001021	CUFF.766.1	Scaffold431	turquoise	0.166232	0.605616	0.247859	0.437315	0.237282	0.457738	0.0266406	0.934501	0.600286	0.0390451	-0.150592	0.640382	-0.50317	0.0954071	-0.270763	0.394653	-0.240056	0.452338	0.00698573	0.98281	0.33582	0.285886	0.1229	0.70356
XLOC_001022	CUFF.767.1	Scaffold431	greenyellow	-0.0891195	0.782989	0.010366	0.974494	0.0353959	0.913038	0.243504	0.445669	-0.153345	0.634211	-0.159704	0.62004	0.344318	0.273095	-0.241465	0.449607	0.129287	0.688817	-0.00994805	0.975522	0.0187276	0.953934	0.278421	0.380881
XLOC_001023	LOC107199095	Scaffold432	brown	-0.124101	0.70078	0.163927	0.610694	0.178853	0.578094	0.521193	0.0822718	0.297521	0.347636	-0.180739	0.574024	0.211696	0.508929	-0.215711	0.500735	-0.518048	0.0844693	-0.0679602	0.83378	0.493728	0.102821	0.409194	0.186549
XLOC_001024	CUFF.771.1	Scaffold432	blue	0.334038	0.28861	-0.629443	0.028296	0.405832	0.190551	-0.238865	0.454653	-0.270196	0.395683	-0.442896	0.149322	0.0903349	0.780093	0.167155	0.603586	0.66393	0.0185502	0.692756	0.0125122	-0.122689	0.704049	0.43956	0.152774
XLOC_001026	LOC107199097	Scaffold433	pink	-0.26287	0.40911	0.113474	0.725486	-0.401404	0.195902	0.349605	0.265305	0.00796202	0.980408	0.146936	0.64861	0.227749	0.476521	0.00423878	0.989569	-0.397661	0.200496	-0.249736	0.433739	-0.238584	0.455201	-0.215616	0.500928
XLOC_001027	LOC107199102	Scaffold433	turquoise	0.43542	0.157131	0.751114	0.00486493	0.0695542	0.829931	-0.0312734	0.923138	0.63753	0.025739	0.310936	0.325251	-0.522408	0.081433	-0.124762	0.699252	-0.746887	0.00525132	-0.642197	0.0243417	0.458136	0.134186	-0.212723	0.506828
XLOC_001028	CCS,LOC107199099	Scaffold433	turquoise	0.0627686	0.846339	0.659911	0.0195358	-0.119781	0.710793	0.29755	0.347587	0.421722	0.172101	0.210213	0.511971	-0.146739	0.649053	-0.217414	0.497276	-0.737545	0.00618695	-0.59517	0.0411936	0.352163	0.261583	0.0127492	0.968632
XLOC_001029	LOC107199101	Scaffold433	magenta	0.367477	0.23994	0.530326	0.0761102	0.385897	0.215362	-0.117607	0.715848	0.567345	0.0543666	0.598938	0.0396031	-0.657804	0.0200676	-0.279331	0.379261	-0.409637	0.186026	-0.256928	0.420163	0.238108	0.456127	-0.121721	0.706292
XLOC_001030	CUFF.779.1	Scaffold433	yellow	0.189854	0.55452	-0.299853	0.343687	0.416937	0.177533	0.279262	0.379383	0.07543	0.815773	-0.503854	0.0948847	0.276981	0.383451	-0.186424	0.561827	0.220973	0.490083	0.214464	0.503274	0.19974	0.533678	0.594404	0.0415222
XLOC_001031	LOC107199103	Scaffold434	turquoise	-0.156058	0.628153	0.746893	0.00525074	-0.0695262	0.829998	0.082319	0.799237	0.69593	0.0119502	0.628946	0.028459	-0.615643	0.0330752	-0.34006	0.279461	-0.744035	0.00552471	-0.509888	0.0903567	0.231565	0.46896	-0.526858	0.0784111
XLOC_001033	CUFF.780.1	Scaffold434	blue	0.677379	0.0155153	-0.407527	0.188527	-0.170968	0.595231	-0.562452	0.0569543	-0.280462	0.377253	-0.466092	0.126695	-0.0515307	0.873634	0.521345	0.0821666	0.388128	0.212493	0.352366	0.261289	-0.371603	0.234296	-0.022399	0.944914
XLOC_001034	LOC107199106	Scaffold435	turquoise	-0.208208	0.516099	0.458237	0.134089	0.154792	0.630976	0.278253	0.381179	0.409317	0.186405	0.0653831	0.84001	-0.253433	0.426733	-0.76101	0.00404439	-0.0125982	0.969003	-0.154533	0.631556	0.130748	0.68546	0.128835	0.689858
XLOC_001035	TRIM35	Scaffold435	purple	0.0876528	0.786487	-0.679702	0.0150307	0.360575	0.249559	-0.393018	0.206286	-0.451233	0.140912	-0.175153	0.58611	0.0576755	0.858692	0.439613	0.15272	0.539051	0.0705265	0.902253	5.95223e-05	-0.0349132	0.91422	0.317708	0.314257
XLOC_001036	S1PR2	Scaffold436	turquoise	0.0393307	0.903409	0.345017	0.272058	0.202228	0.528487	0.173928	0.588775	0.176832	0.582468	0.346554	0.269784	-0.078878	0.807488	-0.101496	0.753624	-0.591522	0.0427757	0.0796357	0.805669	0.353758	0.259278	0.300764	0.34215
XLOC_001037	LOC107199108	Scaffold436	tan	0.462518	0.130026	-0.0504195	0.87634	0.0363972	0.910587	-0.27547	0.386158	-0.130931	0.685039	0.0902748	0.780236	-0.0624172	0.84719	0.424801	0.16866	-0.115228	0.72139	0.0515827	0.873507	-0.0178382	0.95612	-0.0650149	0.840901
XLOC_001038	LOC107199109	Scaffold436	turquoise	0.403295	0.193606	0.737828	0.00615695	0.0240715	0.940807	-0.045164	0.889156	0.674774	0.0160724	0.462393	0.130143	-0.6346	0.026645	-0.276642	0.384058	-0.69234	0.0125872	-0.482846	0.111829	0.171797	0.59342	-0.243574	0.445535
XLOC_001039	LOC107199109	Scaffold436	brown	0.240555	0.451371	0.355866	0.25625	-0.332425	0.29109	-0.113124	0.726305	0.179243	0.577253	0.23763	0.457059	-0.19632	0.540851	0.0349201	0.914203	-0.326382	0.300482	-0.394785	0.204071	-0.241369	0.449793	-0.314795	0.318961
XLOC_001040	LOC107199110	Scaffold436	pink	0.215638	0.500883	0.231752	0.468592	0.302529	0.339186	0.0627119	0.846476	0.212494	0.507297	0.044657	0.890394	-0.146782	0.648956	-0.169553	0.598326	-0.202541	0.527835	0.0396994	0.902507	0.299335	0.344561	0.453977	0.138213
XLOC_001041	CUFF.786.1	Scaffold436	turquoise	-0.234247	0.46368	0.607377	0.0362004	0.16824	0.601204	0.409975	0.185628	0.543257	0.0679379	0.647711	0.0227628	-0.349686	0.265187	-0.726679	0.00742724	-0.496349	0.100725	-0.244814	0.443149	0.0435077	0.8932	0.0532111	0.869544
XLOC_001042	CUFF.788.1	Scaffold436	turquoise	0.412362	0.182827	0.319198	0.311868	0.455657	0.136577	0.0777073	0.810299	0.607128	0.0362977	-0.0240205	0.940932	-0.385487	0.215892	-0.267173	0.401196	-0.296312	0.349692	-0.315189	0.318322	0.522695	0.0812354	0.129731	0.687798
XLOC_001043	LOC107199111	Scaffold437	black	-0.112064	0.728784	0.310346	0.326217	0.0160174	0.960596	0.151902	0.637443	0.374752	0.230042	0.522182	0.0815882	-0.306907	0.33189	-0.560833	0.0578295	-0.191335	0.551377	-0.063028	0.845711	-0.314822	0.318917	-0.241506	0.449528
XLOC_001044	LOC107199112	Scaffold437	blue	0.185619	0.563547	-0.416805	0.177685	0.247772	0.437482	-0.0852022	0.792339	-0.309105	0.328258	-0.265164	0.404881	0.195466	0.542648	0.0593059	0.854734	0.717882	0.00856076	0.162912	0.612936	-0.264531	0.406045	0.249388	0.434399
XLOC_001045	LOC107199111	Scaffold437	blue	0.460533	0.131899	-0.250972	0.43139	-0.123574	0.701999	-0.454079	0.138113	-0.161553	0.615943	-0.550269	0.0637694	-0.146245	0.650169	0.0629087	0.846	0.565802	0.0551733	0.384781	0.216806	-0.324463	0.3035	0.140341	0.663541
XLOC_001046	CUFF.789.1	Scaffold437	turquoise	-0.164775	0.608823	0.526246	0.0788224	0.38158	0.22098	0.687798	0.0134286	0.637172	0.0258483	0.116933	0.717418	-0.0150151	0.96306	-0.525716	0.0791794	-0.623915	0.0301464	-0.618257	0.0321285	0.695321	0.0120566	0.218351	0.495377
XLOC_001047	CUFF.794.1	Scaffold437	brown	0.266356	0.402692	0.519688	0.0833182	0.274093	0.388633	-0.153935	0.632892	0.390721	0.209187	0.295556	0.350983	-0.477855	0.116131	0.0200971	0.950569	-0.327037	0.299455	-0.532583	0.0746375	0.541102	0.0692558	-0.23625	0.459755
XLOC_001048	CUFF.796.1	Scaffold437	blue	0.301091	0.341601	-0.345251	0.271711	0.419217	0.174931	-0.2372	0.457898	-0.224303	0.483397	-0.285488	0.368395	-0.00135256	0.996671	-0.00399603	0.990166	0.689517	0.0131055	0.386107	0.215091	-0.0444168	0.89098	0.346009	0.270588
XLOC_001050	CUFF.798.1	Scaffold440	midnightblue	0.0695821	0.829864	-0.248844	0.435435	0.420826	0.17311	0.259073	0.416157	-0.253545	0.426522	-0.272241	0.391976	0.437525	0.154906	-0.145026	0.652921	0.23825	0.45585	0.341758	0.276913	0.219268	0.493523	0.822719	0.00101563
XLOC_001051	CUFF.799.1	Scaffold440	midnightblue	-0.305423	0.334352	-0.243452	0.44577	0.857945	0.000357135	0.368751	0.23819	0.0162894	0.959927	0.229319	0.473403	0.113118	0.726318	-0.290163	0.360253	0.0713086	0.825698	0.598062	0.0399691	0.453098	0.139074	0.728004	0.00726687
XLOC_001052	CUFF.800.1	Scaffold440	purple	0.464935	0.127767	-0.139391	0.665701	0.262543	0.409714	-0.373812	0.231308	0.0214355	0.947281	-0.0989434	0.759657	-0.332431	0.291079	-0.0721898	0.823574	0.296431	0.34949	0.606349	0.0366035	-0.171886	0.593226	0.320619	0.309596
XLOC_001053	CUFF.801.1	Scaffold440	yellow	0.432568	0.160177	-0.0841946	0.794748	0.152476	0.636157	-0.33022	0.294498	-0.0692252	0.830725	-0.261359	0.411906	-0.200769	0.531529	-0.0658599	0.838857	0.585294	0.0455759	0.0655747	0.839546	-0.179552	0.576584	0.0917834	0.776645
XLOC_001055	SCYL1	Scaffold442	lightcyan	-0.0760981	0.814166	0.263703	0.407571	-0.451515	0.140634	-0.0936244	0.772268	-0.0156113	0.961594	0.0985127	0.760676	0.0160038	0.960629	-0.186139	0.562437	-0.0578731	0.858212	-0.328934	0.296495	-0.233682	0.464789	-0.353562	0.259561
XLOC_001056	LOC107199118	Scaffold442	turquoise	-0.338276	0.282155	0.827064	0.000904102	-0.123113	0.703067	0.426421	0.166868	0.564449	0.0558879	0.46123	0.13124	-0.279124	0.37963	-0.732347	0.00675912	-0.593503	0.0419112	-0.620843	0.0312114	0.192292	0.549349	-0.124942	0.698837
XLOC_001057	FRMD8,LOC107199117	Scaffold442	turquoise	0.227423	0.477169	0.874479	0.000198032	0.0721308	0.823716	0.120058	0.71015	0.718289	0.00850557	0.500535	0.0974388	-0.574209	0.0508759	-0.369833	0.236707	-0.807486	0.00149238	-0.626527	0.0292615	0.385399	0.216005	-0.214901	0.502383
XLOC_001059	LOC107199124	Scaffold443	turquoise	-0.094702	0.769709	0.43075	0.162138	0.0625336	0.846908	0.480947	0.113453	0.575844	0.0500681	0.103727	0.74836	-0.182605	0.570009	-0.487285	0.108094	-0.608587	0.0357304	-0.181288	0.572842	0.217073	0.497968	0.169827	0.597727
XLOC_001061	CS	Scaffold443	turquoise	-0.18602	0.562691	0.618197	0.03215	0.0126704	0.968826	0.423014	0.170651	0.412316	0.182881	0.497722	0.0996391	-0.116411	0.718634	-0.688585	0.01328	-0.508435	0.0914334	-0.372229	0.233448	0.0635474	0.844453	-0.0389477	0.904346
XLOC_001062	CNPY2	Scaffold443	turquoise	-0.0392029	0.903722	0.867103	0.000260089	-0.0341766	0.916024	0.0958091	0.767082	0.672397	0.0165932	0.670497	0.0170186	-0.574154	0.0509031	-0.373607	0.231584	-0.86942	0.000239167	-0.55535	0.060862	0.359362	0.251272	-0.380458	0.222453
XLOC_001063	LOC107199119	Scaffold443	turquoise	0.357142	0.254426	0.107879	0.738593	0.306397	0.332734	0.203571	0.525693	0.510797	0.0896874	-0.046727	0.885342	-0.177745	0.580491	-0.203269	0.526321	-0.344511	0.272808	-0.0849002	0.793061	0.187071	0.560447	0.1764	0.583405
XLOC_001064	PAN2	Scaffold443	black	0.104201	0.747244	0.675949	0.0158192	-0.358689	0.252226	-0.0460947	0.886885	0.304405	0.336047	0.590053	0.0434249	-0.387781	0.212937	-0.344344	0.273056	-0.433101	0.159605	-0.463071	0.129506	-0.324295	0.303766	-0.413481	0.181523
XLOC_001065	CUFF.811.1	Scaffold443	brown	0.390316	0.209702	0.261583	0.411491	-0.323831	0.304498	-0.0679829	0.833725	0.135523	0.674521	0.0557152	0.863454	-0.006989	0.982802	0.166883	0.604184	-0.483487	0.111285	-0.365215	0.243068	-0.0633653	0.844894	-0.23517	0.461868
XLOC_001066	LOC107199126	Scaffold444	blue	0.00884835	0.978227	-0.617655	0.032345	-0.102126	0.752136	-0.248323	0.436429	-0.754979	0.00453079	-0.276965	0.383481	0.452404	0.139757	0.343108	0.274894	0.819653	0.0011005	0.393869	0.205217	-0.500385	0.097555	0.0897713	0.781435
XLOC_001069	CUFF.814.1	Scaffold446	salmon	0.175915	0.584458	0.205845	0.520979	0.60529	0.0370216	0.0213733	0.947434	0.45062	0.14152	0.288692	0.362805	-0.357861	0.253402	0.037678	0.907452	-0.528017	0.0776371	0.00966858	0.976209	0.755218	0.00451065	0.140571	0.663017
XLOC_001070	LOC107199131	Scaffold447	green	0.0698837	0.829136	0.0230288	0.943368	-0.243402	0.445866	-0.180163	0.575267	-0.00500715	0.987678	0.0865912	0.789021	-0.255916	0.422061	0.204328	0.524121	0.00976374	0.975975	0.0599037	0.853284	-0.363755	0.245099	-0.122208	0.705163
XLOC_001071	CUFF.815.1	Scaffold447	brown	0.0901205	0.780603	0.424927	0.168521	-0.148415	0.645277	0.188971	0.556398	0.198821	0.535602	0.294219	0.353268	-0.0626362	0.84666	-0.00102031	0.997489	-0.547734	0.0652554	-0.489446	0.106305	0.105024	0.745306	-0.118576	0.713594
XLOC_001072	CUFF.816.1	Scaffold447	turquoise	-0.183023	0.569113	0.793952	0.00204561	0.115807	0.72004	0.227733	0.476554	0.80132	0.0017279	0.479329	0.114849	-0.575464	0.050255	-0.441232	0.151038	-0.829178	0.000853378	-0.515464	0.0863045	0.569835	0.0530813	-0.307334	0.331182
XLOC_001073	CUFF.817.1,CUFF.817.2,CUFF.817.3	Scaffold447	turquoise	0.238951	0.454485	0.694908	0.012129	-0.208244	0.516024	-0.114282	0.7236	0.713823	0.00912524	0.257657	0.4188	-0.629043	0.0284269	-0.329898	0.294996	-0.456867	0.135407	-0.757225	0.00434477	0.077173	0.811582	-0.630938	0.0278101
XLOC_001074	LOC107199129,LPAR2	Scaffold447	turquoise	0.311596	0.32417	0.291457	0.358018	-0.140146	0.663983	-0.33101	0.293273	0.18198	0.571353	-0.138343	0.668087	-0.353115	0.260205	0.0264811	0.934893	0.147991	0.646231	-0.432466	0.160285	0.00222095	0.994534	-0.324205	0.303908
XLOC_001077	CDK5RAP3	Scaffold449	brown	0.0618257	0.848624	0.583039	0.0466212	-0.236947	0.458391	0.0648882	0.841207	0.434553	0.158053	0.524013	0.0803341	-0.394591	0.204312	-0.0702538	0.828242	-0.691065	0.0128193	-0.511765	0.0889789	-0.0178895	0.955994	-0.400609	0.196872
XLOC_001078	NFE2L1	Scaffold449	turquoise	0.182571	0.570082	0.570743	0.0526181	0.0224972	0.944673	0.0547066	0.865906	0.590561	0.0431998	0.429243	0.163775	-0.547719	0.0652646	-0.253215	0.427146	-0.622081	0.0307788	-0.30403	0.336674	0.120077	0.710105	-0.203632	0.525566
XLOC_001080	NFE2L1	Scaffold449	purple	-0.157147	0.625725	-0.285639	0.36813	0.585842	0.0453244	-0.00911688	0.977566	-0.0204196	0.949777	0.122005	0.705632	-0.110565	0.732293	0.191782	0.550429	0.108878	0.736249	0.476792	0.117061	0.35491	0.25762	0.226414	0.479179
XLOC_001081	LOC107199135,LOC109022426	Scaffold449	magenta	-0.32891	0.296532	0.570127	0.0529323	-0.138032	0.668795	0.277134	0.383177	0.29643	0.349492	0.461316	0.131158	-0.109957	0.733718	-0.464382	0.128281	-0.587042	0.0447774	-0.275028	0.386952	0.189065	0.556197	-0.204169	0.524451
XLOC_001082	CUFF.824.1	Scaffold449	brown	-0.0408056	0.899802	0.550714	0.063511	-0.00446735	0.989006	0.161458	0.616154	0.46613	0.12666	0.538806	0.0706789	-0.371262	0.234759	-0.0179264	0.955903	-0.788754	0.00229529	-0.406325	0.189961	0.27713	0.383184	-0.240382	0.451707
XLOC_001085	CUFF.828.1,CUFF.828.2	Scaffold451	brown	0.0423593	0.896005	0.193831	0.546096	-0.239697	0.453035	0.198565	0.536138	0.0347792	0.914548	0.201414	0.530184	0.110855	0.731614	0.180848	0.57379	-0.351766	0.262159	-0.495075	0.10174	-0.128658	0.690266	-0.141674	0.660514
XLOC_001086	CUFF.829.1	Scaffold451	lightyellow	-0.132619	0.681166	0.435017	0.157559	-0.0870258	0.787983	0.517823	0.0846278	0.313265	0.321447	0.132194	0.68214	0.0858271	0.790846	-0.603442	0.0377599	-0.448779	0.143355	-0.247877	0.437281	0.018769	0.953832	0.268853	0.398127
XLOC_001087	LOC107199139	Scaffold451	turquoise	0.0408407	0.899717	0.818612	0.00113052	0.108898	0.736201	0.241925	0.448718	0.765047	0.00374168	0.53411	0.0736529	-0.607743	0.0360579	-0.697886	0.0116134	-0.626591	0.0292401	-0.426268	0.167037	0.165605	0.606997	-0.0955216	0.767764
XLOC_001088	CUFF.830.1	Scaffold452	blue	0.565987	0.0550761	-0.215682	0.500794	-0.0691093	0.831005	-0.611115	0.0347623	-0.0121503	0.970105	-0.524929	0.0797115	-0.3324	0.291128	0.27374	0.389269	0.503981	0.0947875	0.123065	0.703177	-0.136971	0.671214	-0.102476	0.751311
XLOC_001089	CUFF.831.1	Scaffold452	lightcyan	-0.377032	0.226992	-0.0513578	0.874055	-0.401817	0.195398	0.142754	0.658064	-0.00461021	0.988655	-0.236942	0.458401	0.218782	0.494506	-0.146064	0.650576	0.0908824	0.778789	-0.292197	0.356742	-0.117552	0.715976	-0.391992	0.207579
XLOC_001090	LOC107199140	Scaffold454	turquoise	0.0291728	0.928289	0.37827	0.225346	0.417473	0.17692	0.206022	0.520612	0.735468	0.00641107	-0.00375227	0.990766	-0.496083	0.100936	-0.556647	0.0601351	-0.269142	0.397601	-0.064713	0.841631	0.426212	0.167099	0.143953	0.655348
XLOC_001091	LOC107199142	Scaffold456	pink	-0.371181	0.23487	-0.205799	0.521072	0.0772873	0.811307	0.222014	0.487989	-0.305534	0.334168	0.288144	0.363758	0.311699	0.324002	-0.174257	0.588059	0.152365	0.636405	0.388883	0.211526	-0.291154	0.35854	0.146563	0.649449
XLOC_001092	LOC107199141	Scaffold456	cyan	-0.472792	0.120604	-0.58536	0.0455456	0.181521	0.57234	0.260002	0.414426	-0.261936	0.410838	-0.080332	0.803999	0.43284	0.159885	0.288	0.364008	0.0284086	0.930164	0.479264	0.114905	0.119706	0.710966	0.142059	0.659639
XLOC_001093	CUFF.836.1	Scaffold456	yellow	0.413276	0.181761	-0.212539	0.507205	0.491772	0.104403	-0.170646	0.595935	0.250406	0.432464	-0.260476	0.413546	-0.212344	0.507604	-0.0213128	0.947582	0.0549291	0.865365	0.406853	0.18933	0.330227	0.294486	0.336184	0.28533
XLOC_001094	CUFF.833.1	Scaffold456	green	0.404208	0.192503	-0.1085	0.737135	-0.410108	0.185471	-0.387946	0.212726	-0.443073	0.14914	-0.167295	0.60328	0.194982	0.543668	0.568099	0.053975	0.134317	0.677277	-0.120716	0.708623	-0.30462	0.335689	-0.215057	0.502065
XLOC_001095	CUFF.835.1	Scaffold456	lightgreen	0.442373	0.14986	0.0205044	0.949568	0.0223629	0.945003	-0.587955	0.0443643	-0.0773802	0.811084	0.119182	0.712186	-0.294786	0.352299	0.43275	0.159981	0.153916	0.632934	-0.204398	0.523976	0.0480328	0.882157	-0.53615	0.0723508
XLOC_001096	SMARCA4	Scaffold458	turquoise	-0.0806231	0.803301	0.750238	0.00494319	0.0734406	0.820561	0.488017	0.107486	0.811183	0.00136353	0.384411	0.217285	-0.388379	0.212171	-0.618895	0.0319006	-0.768649	0.00348643	-0.597863	0.0400524	0.275894	0.385398	-0.0835388	0.796317
XLOC_001098	LOC107199145,LOC107199147	Scaffold462	turquoise	0.4615	0.130984	0.180052	0.575507	0.122461	0.704577	-0.338367	0.282017	0.340011	0.279535	0.00441789	0.989128	-0.488666	0.106948	-0.113835	0.724643	-0.0990959	0.759296	0.12832	0.691043	0.0725686	0.822661	-0.180374	0.574812
XLOC_001100	CUFF.841.1,CUFF.841.2	Scaffold464	yellow	0.0334512	0.917801	0.179439	0.576829	0.346745	0.269503	-0.100547	0.755865	0.37592	0.228476	0.427098	0.166123	-0.487038	0.108299	-0.366422	0.241395	-0.108751	0.736546	0.200214	0.532689	0.0826468	0.798452	-0.139768	0.664843
XLOC_001101	CUFF.842.1	Scaffold464	red	-0.330135	0.294629	-0.531738	0.0751866	0.322985	0.305836	0.424859	0.168596	-0.251775	0.429868	-0.394082	0.20495	0.544794	0.0670084	-0.0149798	0.963147	0.179626	0.576425	0.516271	0.0857289	0.23777	0.456785	0.746373	0.00529979
XLOC_001102	CUFF.843.1	Scaffold464	midnightblue	-0.129677	0.687921	-0.441452	0.15081	0.618169	0.03216	0.29694	0.348623	-0.24523	0.442351	-0.34006	0.279461	0.408691	0.187145	-0.0817121	0.800691	0.29956	0.344181	0.595435	0.0410802	0.417345	0.177066	0.920728	2.15575e-05
XLOC_001103	CUFF.844.1	Scaffold464	midnightblue	-0.398967	0.198885	-0.188975	0.556388	0.247723	0.437576	0.587415	0.0446082	-0.232601	0.466917	-0.163511	0.611612	0.631703	0.0275635	-0.139159	0.666229	-0.145495	0.651861	0.278123	0.381412	0.361488	0.248274	0.783326	0.00258021
XLOC_001104	CUFF.845.1	Scaffold464	blue	-0.278785	0.380232	-0.393006	0.206301	-0.221729	0.488562	-0.214109	0.503998	-0.39682	0.201538	-0.230154	0.471749	0.19555	0.542471	0.0651681	0.84053	0.46663	0.126199	0.437555	0.154874	-0.257321	0.419428	-0.0788222	0.807621
XLOC_001108	CUFF.847.1	Scaffold467	greenyellow	-0.0499419	0.877504	-0.0879301	0.785825	-0.178264	0.579368	-0.199714	0.533734	-0.316675	0.315921	0.416704	0.177801	0.081407	0.801422	0.232278	0.467554	-0.09235	0.775297	0.276445	0.38441	-0.314464	0.319498	-0.208556	0.515381
XLOC_001109	SLC44A2	Scaffold469	blue	0.0785848	0.808191	-0.357709	0.253618	0.347265	0.268736	-0.151956	0.637323	-0.436545	0.155939	0.238405	0.455549	0.155244	0.629968	0.429429	0.163571	0.361001	0.248959	0.211395	0.509548	-0.0781833	0.809155	0.168478	0.600681
XLOC_001110	LOC107199153	Scaffold469	turquoise	0.226985	0.478041	0.658775	0.0198212	-0.00409036	0.989934	0.247527	0.437949	0.72369	0.00779895	0.00256637	0.993684	-0.36921	0.23756	-0.698045	0.0115862	-0.405324	0.191161	-0.553342	0.0619998	0.164992	0.608347	-0.0521832	0.872045
XLOC_001111	LOC107199154	Scaffold470	blue	0.382212	0.220152	-0.164756	0.608866	0.0799168	0.804995	-0.298143	0.34658	-0.174972	0.586504	-0.0217213	0.946579	-0.0111198	0.972639	0.243768	0.445161	0.424902	0.168548	-0.198733	0.535787	-0.225678	0.480647	-0.256012	0.421881
XLOC_001112	LOC107199154	Scaffold470	tan	0.332245	0.291366	-0.123565	0.702021	-0.426593	0.166678	-0.239958	0.452528	-0.0944312	0.770352	-0.133889	0.678257	-0.0592291	0.85492	0.175551	0.585247	0.25206	0.429328	-0.118265	0.714318	-0.687163	0.0135496	-0.365564	0.242584
XLOC_001113	LOC107199154	Scaffold470	brown	-0.0831709	0.797198	0.461765	0.130734	-0.327755	0.298333	0.272287	0.391893	0.132207	0.682111	0.310759	0.325541	0.0933701	0.772872	0.0404829	0.900591	-0.666724	0.0178868	-0.620204	0.0314361	0.115958	0.719689	-0.189793	0.554649
XLOC_001114	LOC107199155	Scaffold472	brown	0.17767	0.580652	0.62007	0.0314836	-0.364981	0.243393	0.120253	0.709696	0.344224	0.273234	0.131287	0.684222	-0.182423	0.570401	-0.0733864	0.820691	-0.580701	0.0477224	-0.720909	0.00815701	0.0692939	0.830559	-0.274026	0.388754
XLOC_001115	LOC107199156	Scaffold473	tan	0.0198713	0.951124	-0.215612	0.500936	-0.693738	0.0123363	-0.0153756	0.962174	-0.298528	0.345928	-0.317451	0.314671	0.365516	0.24265	0.374309	0.230638	0.0102687	0.974733	-0.160057	0.619259	-0.528238	0.07749	-0.346949	0.269202
XLOC_001116	LOC107199156	Scaffold473	brown	-0.0538204	0.868062	0.360266	0.249995	-0.442748	0.149474	0.0825843	0.798602	0.197029	0.539361	0.244514	0.443725	-0.0462962	0.886393	0.194638	0.544393	-0.676726	0.0156535	-0.487328	0.108058	0.0241579	0.940595	-0.441183	0.151089
XLOC_001117	PPP4C	Scaffold473	turquoise	0.433582	0.159088	0.521985	0.0817239	-0.0938259	0.771789	-0.0324241	0.920318	0.71557	0.0088789	-0.0493398	0.878971	-0.481326	0.113128	-0.14933	0.643219	-0.498586	0.09896	-0.702063	0.0109178	0.242097	0.448386	-0.431199	0.161652
XLOC_001118	LOC107199158	Scaffold473	turquoise	0.346532	0.269817	0.528485	0.0773257	0.0511869	0.874471	0.175323	0.585741	0.567867	0.0540955	0.0886567	0.784092	-0.278214	0.381249	-0.47004	0.123082	-0.514701	0.0868522	-0.333376	0.289626	0.179045	0.577679	0.0858177	0.790868
XLOC_001119	FAM57B	Scaffold473	turquoise	-0.0876922	0.786393	0.786197	0.00242635	0.166556	0.604904	0.335283	0.286705	0.786144	0.00242914	0.695334	0.0120542	-0.530157	0.0762211	-0.509362	0.0907455	-0.856748	0.000371655	-0.492881	0.103503	0.30779	0.330427	-0.230849	0.470374
XLOC_001121	LOC107199163	Scaffold474	turquoise	0.0103126	0.974625	0.754092	0.00460588	0.03921	0.903704	0.388088	0.212544	0.540254	0.0697792	0.512725	0.0882796	-0.283774	0.371402	-0.524707	0.0798622	-0.67248	0.016575	-0.556498	0.0602181	0.16339	0.611881	0.0249888	0.938555
XLOC_001122	LOC107199160	Scaffold474	turquoise	0.33153	0.29247	0.29527	0.35147	0.00560297	0.986212	0.110291	0.732936	0.127261	0.693482	-0.00626454	0.984584	-0.0341524	0.916084	-0.061114	0.850349	-0.330586	0.293929	-0.122598	0.70426	0.0908019	0.778981	0.324269	0.303807
XLOC_001123	LOC107199162	Scaffold474	lightcyan	-0.0903695	0.78001	0.202906	0.527076	-0.654077	0.0210341	-0.0626295	0.846676	-0.125615	0.697282	-0.0755758	0.815422	0.111104	0.731029	-0.226644	0.47872	0.178481	0.578897	-0.428514	0.16457	-0.507912	0.0918229	-0.423135	0.170517
XLOC_001124	RARRES2	Scaffold474	brown	-0.0643877	0.842419	0.581272	0.0474518	-0.243333	0.445999	0.0994812	0.758385	0.261704	0.411267	0.522539	0.0813431	-0.206299	0.52004	0.0642629	0.84272	-0.746141	0.00532178	-0.563399	0.056447	0.186261	0.562175	-0.341511	0.277282
XLOC_001125	WDR7	Scaffold475	turquoise	-0.157558	0.62481	0.559245	0.0586968	0.24947	0.434244	0.402097	0.195058	0.458946	0.13341	0.643773	0.0238825	-0.259193	0.415933	-0.724252	0.00772793	-0.446951	0.145193	-0.158715	0.622238	0.0450514	0.889431	0.1678	0.602171
XLOC_001126	LOC107199166	Scaffold475	turquoise	-0.139781	0.664812	0.703289	0.0107195	-0.108075	0.738132	0.143301	0.656825	0.760693	0.00406891	0.373139	0.232216	-0.620008	0.0315052	-0.594744	0.0413758	-0.588831	0.0439703	-0.373778	0.231354	0.129986	0.687211	-0.3132	0.321552
XLOC_001127	CUFF.866.1	Scaffold476	magenta	-0.389839	0.210308	0.319139	0.311961	0.0471896	0.884214	0.433496	0.159182	0.0235233	0.942153	0.620055	0.0314888	0.217628	0.496842	-0.277831	0.381933	-0.389835	0.210313	-0.38334	0.218678	0.0819241	0.800183	-0.0401017	0.901524
XLOC_001129	CUFF.865.1	Scaffold476	brown	-0.0850649	0.792667	-0.203244	0.526374	0.0406331	0.900224	0.0775584	0.810656	-0.395995	0.202561	0.165694	0.6068	0.426929	0.166309	0.493746	0.102806	-0.0417415	0.897515	-0.188817	0.556725	0.0974155	0.763274	-0.00981907	0.975839
XLOC_001130	LOC107199171	Scaffold477	turquoise	0.0639704	0.843429	0.57701	0.0494976	0.127023	0.694032	0.126965	0.694167	0.49947	0.0982682	0.213286	0.505678	-0.416221	0.178356	-0.390169	0.209888	-0.183468	0.568156	-0.639953	0.0250065	0.224305	0.483392	-0.126445	0.695367
XLOC_001131	LOC107199170	Scaffold477	blue	0.22468	0.482642	0.0417629	0.897463	0.450274	0.141863	0.0177864	0.956247	0.120742	0.708562	-0.0284341	0.930101	-0.19137	0.551302	-0.268434	0.398892	0.235231	0.461749	0.141892	0.660017	0.134366	0.677165	0.519879	0.0831853
XLOC_001132	NCAPH	Scaffold477	blue	0.327242	0.299136	0.0120115	0.970446	-0.506055	0.093216	-0.53651	0.0721225	-0.024698	0.939269	-0.343274	0.274648	-0.243103	0.446444	0.239452	0.453511	0.295712	0.350716	-0.201118	0.530802	-0.371674	0.234201	-0.52977	0.0764759
XLOC_001133	LOC107199173	Scaffold477	blue	-0.0572042	0.859836	-0.662706	0.0188463	0.0598288	0.853465	-0.18054	0.574454	-0.415702	0.178953	-0.498351	0.0991442	0.208317	0.515873	0.17092	0.595335	0.821963	0.00103607	0.575249	0.0503609	-0.362728	0.246534	0.211154	0.510041
XLOC_001135	LOC107199175	Scaffold478	blue	0.65894	0.0197798	-0.259366	0.41561	0.345262	0.271694	-0.385567	0.215788	0.191493	0.551041	-0.387564	0.213215	-0.250203	0.432851	0.251798	0.429824	0.205415	0.521868	0.130791	0.68536	0.210922	0.510516	-0.0392618	0.903578
XLOC_001136	LOC109022427	Scaffold478	turquoise	0.718696	0.00845072	0.421501	0.172349	0.0664184	0.837506	-0.572248	0.0518566	0.304163	0.336452	0.0975628	0.762925	-0.636363	0.026097	0.0521672	0.872085	-0.0725697	0.822659	-0.255688	0.422488	0.132613	0.68118	-0.324361	0.303662
XLOC_001137	LOC107199175	Scaffold478	turquoise	0.640357	0.0248858	0.600884	0.0387993	0.236812	0.458655	-0.344783	0.272404	0.537419	0.0715485	0.281343	0.375691	-0.664884	0.0183216	-0.0730656	0.821464	-0.343925	0.273678	-0.47574	0.117986	0.349933	0.264827	-0.304448	0.335976
XLOC_001138	CUFF.871.1	Scaffold478	yellow	0.254187	0.425312	0.191315	0.551418	-0.140898	0.662274	-0.325293	0.302193	0.202907	0.527075	-0.00500776	0.987677	-0.40643	0.189835	-0.371297	0.234713	0.308838	0.328698	-0.0832945	0.796902	-0.346644	0.269651	-0.348968	0.266237
XLOC_001143	LOC107199180	Scaffold480	yellow	0.051825	0.872918	-0.0755454	0.815495	0.0716423	0.824894	-0.154807	0.630944	0.0816797	0.800769	0.415214	0.179516	-0.32928	0.295957	0.043657	0.892836	0.0636361	0.844238	0.179721	0.57622	-0.394498	0.20443	-0.263844	0.407312
XLOC_001145	LOC107199186	Scaffold482	purple	-0.0085044	0.979073	-0.489855	0.105969	-0.188132	0.558183	-0.255265	0.423284	-0.700878	0.0111119	-0.0499855	0.877398	0.275933	0.385327	0.343358	0.274523	0.536908	0.0718707	0.651189	0.0218059	-0.621161	0.0310998	0.286752	0.366184
XLOC_001146	LOC107199184	Scaffold482	blue	0.328701	0.296858	-0.448911	0.143223	-0.259753	0.414889	-0.262995	0.408879	-0.196185	0.541134	-0.291088	0.358654	0.10575	0.743597	0.531175	0.0755539	0.271356	0.393578	-0.00616013	0.984841	-0.456087	0.13616	-0.305219	0.334692
XLOC_001147	LOC107199185	Scaffold482	tan	-0.287956	0.364085	-0.417473	0.176919	-0.161879	0.615221	0.0846236	0.793722	-0.552225	0.0626391	0.206422	0.519785	0.39616	0.202356	0.358617	0.252329	0.125535	0.697466	0.432702	0.160033	-0.466003	0.126777	0.171343	0.594412
XLOC_001149	LOC107199187	Scaffold482	blue	-0.163881	0.610797	-0.729207	0.00712335	0.293443	0.3546	0.118493	0.713786	-0.756522	0.0044023	-0.143339	0.656739	0.676334	0.0157371	0.404208	0.192503	0.51083	0.0896636	0.572436	0.051762	-0.0889657	0.783355	0.634015	0.0268287
XLOC_001150	LOC107199188	Scaffold484	brown	0.013657	0.966399	0.739761	0.00595446	-0.143685	0.655956	0.0266321	0.934522	0.499214	0.0984681	0.731967	0.00680238	-0.500823	0.097215	-0.146793	0.64893	-0.777699	0.0029033	-0.559573	0.058517	0.106052	0.742886	-0.479169	0.114988
XLOC_001151	TSFM	Scaffold484	turquoise	0.137573	0.669841	-0.0543755	0.866711	0.0972704	0.763618	0.0695384	0.829969	0.207767	0.517008	0.0687877	0.831781	-0.138028	0.668805	0.0250443	0.938419	-0.128988	0.689505	0.0157634	0.96122	-0.089726	0.781543	-0.119469	0.711519
XLOC_001152	LOC107199188	Scaffold484	brown	0.0780859	0.809389	0.524783	0.0798108	-0.352883	0.260542	0.105639	0.743858	0.228016	0.47599	0.170312	0.596666	-0.044062	0.891846	-0.0383982	0.90569	-0.617131	0.0325339	-0.5218	0.081852	0.10768	0.739059	-0.264958	0.405259
XLOC_001154	LOC107199189	Scaffold484	blue	0.282796	0.373126	-0.310632	0.325748	0.164102	0.610308	0.128434	0.69078	-0.0194929	0.952053	-0.432334	0.160428	0.197683	0.537989	0.0590064	0.855461	0.326397	0.300459	-0.0734178	0.820616	-0.0886692	0.784062	0.283081	0.372623
XLOC_001155	CUFF.882.1	Scaffold484	turquoise	0.244492	0.443769	0.505989	0.0932651	-0.409115	0.186643	-0.0165794	0.959214	0.34795	0.267729	0.106898	0.740899	-0.289714	0.361031	-0.161407	0.616266	-0.412222	0.18299	-0.528947	0.0770196	-0.152547	0.635998	-0.32733	0.298998
XLOC_001156	PPP6R2	Scaffold485	brown	-0.331382	0.292698	0.277774	0.382034	-0.37202	0.233731	0.493314	0.103154	0.0568445	0.86071	0.30907	0.328316	0.262232	0.410288	-0.285404	0.368542	-0.44126	0.151009	-0.323333	0.305286	-0.289575	0.361272	-0.0895533	0.781955
XLOC_001157	CUFF.886.1	Scaffold486	brown	-0.128393	0.690875	0.38551	0.215861	-0.0448242	0.889985	0.480293	0.114016	0.123041	0.703233	0.256511	0.420944	0.223662	0.48468	-0.190291	0.553591	-0.511775	0.0889716	-0.435323	0.157233	0.14719	0.648036	0.118067	0.714778
XLOC_001158	TRIM28	Scaffold486	lightcyan	0.223521	0.484963	-0.00536684	0.986793	-0.761585	0.00400017	-0.400767	0.196679	-0.164469	0.6095	-0.150941	0.639599	-0.00174656	0.995702	0.153919	0.632928	0.153034	0.634907	-0.244534	0.443687	-0.648786	0.0224639	-0.636151	0.0261626
XLOC_001159	CUFF.887.1	Scaffold487	magenta	-0.00964268	0.976273	0.230221	0.471616	0.512483	0.0884551	0.0714966	0.825245	0.195341	0.542911	0.723114	0.00787204	-0.218031	0.496025	0.0548058	0.865665	-0.418933	0.175254	-0.154524	0.631576	0.423712	0.169872	-0.0479493	0.882361
XLOC_001160	LOC107199194	Scaffold488	purple	0.178674	0.578481	-0.471663	0.121616	0.184898	0.565091	-0.404167	0.192553	-0.166802	0.604362	-0.0831775	0.797182	-0.184793	0.565315	0.204535	0.523693	0.355786	0.256364	0.812016	0.0013357	-0.23459	0.463006	0.15622	0.627791
XLOC_001161	LOC107199197	Scaffold489	turquoise	0.120246	0.709714	0.546636	0.0659066	0.0498809	0.877652	0.0491894	0.879338	0.709258	0.00979266	0.0905449	0.779593	-0.571466	0.0522511	-0.3033	0.337893	-0.400414	0.19711	-0.463446	0.129156	0.2562	0.421528	-0.269794	0.396414
XLOC_001162	LOC107199195,LOC107199196	Scaffold489	turquoise	0.368766	0.238168	0.368546	0.23847	0.243453	0.445769	-0.160899	0.617391	0.485857	0.109287	0.414959	0.17981	-0.540709	0.0694977	0.0134314	0.966954	-0.339714	0.279983	-0.357877	0.253379	0.155418	0.629579	-0.397055	0.201246
XLOC_001163	LOC107199198	Scaffold490	green	0.283732	0.371477	-0.326844	0.299758	-0.483475	0.111295	-0.230816	0.470439	-0.4523	0.139859	-0.231625	0.468841	0.381395	0.221222	0.689463	0.0131155	0.160401	0.618495	-0.303279	0.337928	-0.405537	0.190905	-0.35478	0.257806
XLOC_001164	RNF41	Scaffold492	brown	0.23274	0.466642	0.412892	0.182209	-0.0569077	0.860557	-0.0135809	0.966587	0.36565	0.242464	0.254264	0.425168	-0.300302	0.342929	0.219532	0.492991	-0.675587	0.0158971	-0.406973	0.189187	0.290578	0.359535	-0.263623	0.40772
XLOC_001165	LOC107199201	Scaffold492	lightyellow	0.0685179	0.832433	0.204103	0.524589	-0.259343	0.415653	0.359499	0.251078	0.188687	0.557001	-0.0672099	0.835593	0.145571	0.65169	-0.294836	0.352212	-0.296977	0.34856	-0.24296	0.446718	-0.236875	0.458533	0.113485	0.725462
XLOC_001167	LOC107199199	Scaffold492	grey60	0.0312417	0.923216	0.385144	0.216336	-0.178293	0.579305	-0.0868917	0.788303	0.179686	0.576295	-0.134978	0.675766	-0.316561	0.316104	-0.344749	0.272454	0.0786238	0.808098	-0.0937216	0.772037	-0.051436	0.873865	0.0172987	0.957446
XLOC_001168	CUFF.896.1	Scaffold492	turquoise	0.103607	0.748645	0.443576	0.148624	0.124449	0.699976	0.349606	0.265304	0.496475	0.100625	0.147432	0.647491	-0.190294	0.553586	-0.393435	0.205761	-0.544734	0.0670448	-0.276816	0.383747	0.253615	0.42639	0.255176	0.423452
XLOC_001169	CUFF.895.1	Scaffold492	green	0.341917	0.276674	-0.453543	0.138638	-0.434744	0.157849	-0.507426	0.092186	-0.547919	0.0651464	-0.313162	0.321615	0.221671	0.488677	0.894363	8.65553e-05	0.320993	0.309001	-0.0459405	0.887261	-0.351243	0.262918	-0.393614	0.205537
XLOC_001170	CUFF.897.1	Scaffold493	brown	0.565139	0.0555227	0.135005	0.675705	0.0109133	0.973147	-0.128863	0.689794	0.251103	0.431142	-0.0895293	0.782012	-0.0984615	0.760797	0.297195	0.34819	-0.443992	0.148198	-0.296941	0.348621	0.256961	0.420102	-0.150681	0.640183
XLOC_001174	LOC107199205	Scaffold496	blue	-0.141268	0.661434	-0.0632084	0.845274	0.262496	0.4098	0.0685784	0.832287	-0.225906	0.480192	0.255735	0.422401	0.0473493	0.883824	-0.170362	0.596556	0.369917	0.236594	0.191816	0.550357	-0.189994	0.554223	0.183935	0.567154
XLOC_001175	LOC107199204	Scaffold496	turquoise	0.541011	0.069312	0.252486	0.428523	-0.001335	0.996715	-0.197528	0.538312	0.29569	0.350753	0.1357	0.674116	-0.311128	0.324936	0.320952	0.309066	-0.473427	0.120037	-0.326823	0.299791	0.156327	0.627552	-0.159083	0.62142
XLOC_001176	CUFF.900.1,CUFF.900.2,CUFF.900.3,CUFF.900.4	Scaffold496	turquoise	0.15901	0.621582	0.633213	0.027082	-0.063739	0.843989	0.315671	0.317542	0.62825	0.0286883	0.292794	0.355714	-0.297412	0.34782	-0.361167	0.248725	-0.689193	0.0131659	-0.628853	0.0284894	0.129289	0.688813	-0.147902	0.646431
XLOC_001177	EIF3G	Scaffold497	turquoise	0.385338	0.216085	0.495839	0.10113	0.468491	0.124491	0.20528	0.522147	0.629569	0.0282547	0.059257	0.854853	-0.375341	0.229252	-0.342255	0.276168	-0.473874	0.119639	-0.313799	0.320578	0.584413	0.0459821	0.362372	0.247033
XLOC_001178	CUFF.904.1,CUFF.904.10,CUFF.904.11,CUFF.904.12,CUFF.904.13,CUFF.904.2,CUFF.904.3,CUFF.904.4,CUFF.904.5,CUFF.904.6,CUFF.904.7,CUFF.904.8,CUFF.904.9	Scaffold497	brown	0.129503	0.688322	0.228864	0.474306	-0.429342	0.163666	-0.180482	0.574579	-0.123469	0.702242	0.103032	0.749999	0.0626137	0.846714	0.243926	0.444857	-0.286883	0.365955	-0.353834	0.259168	-0.034746	0.91463	-0.438055	0.154349
XLOC_001179	EIF3G	Scaffold497	red	0.0756762	0.81518	-0.574494	0.0507343	-0.514939	0.0866807	-0.197552	0.538262	-0.756601	0.00439586	-0.39018	0.209874	0.677469	0.0154963	0.700907	0.0111071	0.322405	0.306755	0.0675252	0.834831	-0.411628	0.183686	-0.0751088	0.816545
XLOC_001181	DNMT1	Scaffold497	blue	0.266659	0.402137	-0.290026	0.360491	-0.495656	0.101277	-0.572869	0.0515448	-0.301725	0.340534	-0.571236	0.0523678	-0.0379306	0.906834	0.25972	0.414952	0.475307	0.118368	0.3317	0.292206	-0.402702	0.194323	-0.21414	0.503935
XLOC_001182	CUFF.903.1	Scaffold497	tan	0.517359	0.0849559	0.0380819	0.906464	-0.445475	0.146686	-0.506908	0.0925745	-0.0507839	0.875453	-0.0282511	0.93055	-0.259838	0.414731	0.222718	0.486574	0.112602	0.727524	-0.0233408	0.942601	-0.591164	0.0429335	-0.483647	0.111149
XLOC_001183	CUFF.906.1	Scaffold497	blue	0.494199	0.102442	-0.367947	0.239293	0.234703	0.462785	-0.33719	0.2838	-0.13356	0.67901	-0.247731	0.43756	-0.000355754	0.999125	0.408378	0.187516	0.153546	0.633762	0.341839	0.276791	0.102861	0.750403	0.0509434	0.875064
XLOC_001184	CUFF.907.1	Scaffold497	brown	0.359489	0.251092	0.24472	0.443329	-0.271966	0.392473	-0.314287	0.319785	0.305075	0.334932	0.163694	0.611209	-0.396531	0.201895	0.229338	0.473367	-0.483722	0.111086	-0.110628	0.732145	-0.0788991	0.807437	-0.47141	0.121845
XLOC_001185	LOC107199208	Scaffold498	blue	0.369873	0.236654	0.0236528	0.941835	-0.387494	0.213306	-0.185707	0.56336	0.0317203	0.922043	-0.398114	0.199936	0.106743	0.741262	0.0562222	0.862222	0.0543305	0.866821	-0.432032	0.160753	-0.11379	0.724748	-0.334455	0.287971
XLOC_001187	TIMELESS	Scaffold498	turquoise	0.316202	0.316685	0.764203	0.00380351	0.0399028	0.90201	-0.0412498	0.898717	0.760569	0.00407856	0.426398	0.166894	-0.685238	0.0139208	-0.451588	0.140561	-0.686354	0.0137048	-0.345071	0.271976	0.195035	0.543556	-0.254849	0.424066
XLOC_001188	CUFF.909.1,CUFF.909.2	Scaffold498	turquoise	0.230591	0.470886	0.776124	0.00299901	0.181825	0.571686	0.161354	0.616383	0.849492	0.000469768	0.500088	0.0977859	-0.601946	0.0383652	-0.450383	0.141755	-0.810455	0.0013882	-0.571225	0.0523735	0.390603	0.209337	-0.270336	0.395428
XLOC_001189	LOC107199212	Scaffold498	greenyellow	0.34187	0.276745	0.538717	0.0707348	-0.0875166	0.786812	0.0801295	0.804485	0.51034	0.0900234	0.200256	0.532601	-0.281601	0.375235	-0.343605	0.274154	-0.546894	0.0657533	-0.401913	0.195283	0.0474276	0.883633	-0.126154	0.696037
XLOC_001190	LOC107199213	Scaffold499	lightyellow	0.279035	0.379788	0.446926	0.145217	0.0259893	0.9361	0.155277	0.629894	0.388245	0.212342	-0.00229445	0.994354	-0.178084	0.579756	-0.561216	0.0576217	-0.228232	0.475562	-0.23327	0.4656	0.043733	0.89265	0.175264	0.58587
XLOC_001191	LOC107199214	Scaffold500	brown	0.114167	0.723868	0.703807	0.0106367	-0.179563	0.576561	0.164382	0.60969	0.488162	0.107366	0.446446	0.145703	-0.274651	0.38763	-0.260608	0.413301	-0.787284	0.00236998	-0.627046	0.0290878	0.196125	0.54126	-0.266826	0.401831
XLOC_001192	LOC109022431	Scaffold500	blue	-0.253996	0.425672	0.177719	0.580547	0.293435	0.354612	0.223419	0.485168	0.0714236	0.825421	0.164313	0.609843	-0.0394692	0.90307	-0.349855	0.264941	0.169906	0.597553	-0.104587	0.746336	0.128419	0.690816	0.186686	0.561268
XLOC_001193	CUFF.911.1	Scaffold500	brown	-0.0367959	0.909611	0.0859316	0.790596	-0.330695	0.293761	0.117596	0.715873	-0.263696	0.407585	0.270719	0.394733	0.324825	0.30293	0.20223	0.528482	-0.257995	0.418169	-0.252557	0.428389	-0.256811	0.420382	-0.0842891	0.794522
XLOC_001194	CUFF.914.1,CUFF.914.2	Scaffold501	turquoise	-0.450442	0.141697	0.545831	0.0663866	-0.225711	0.480582	0.484823	0.110155	0.179765	0.576125	0.305357	0.334463	0.0459207	0.887309	-0.649314	0.0223182	-0.338751	0.281437	-0.28451	0.370109	-0.0638074	0.843823	0.0682326	0.833122
XLOC_001195	LOC107199216	Scaffold501	turquoise	-0.0909052	0.778735	0.679225	0.0151294	-0.245861	0.441138	0.0593515	0.854624	0.504721	0.0942247	0.392661	0.206735	-0.524777	0.0798149	-0.629142	0.0283945	-0.422927	0.170749	-0.189925	0.554369	-0.137817	0.669285	-0.219649	0.492755
XLOC_001196	CUFF.916.1	Scaffold501	lightgreen	0.210921	0.51052	-0.384474	0.217203	0.00880214	0.978341	-0.36832	0.238781	-0.472249	0.12109	-0.326074	0.300965	0.228493	0.475043	0.613323	0.0339322	0.438615	0.153762	-0.0213061	0.947599	0.111357	0.730438	-0.113642	0.725094
XLOC_001197	LOC107199217	Scaffold502	tan	-0.178642	0.578551	-0.442132	0.150108	-0.523631	0.0805947	-0.0394118	0.903211	-0.425804	0.16755	-0.130169	0.686789	0.352696	0.260812	0.412513	0.18265	0.129931	0.687337	0.20028	0.532551	-0.573598	0.05118	-0.248115	0.436826
XLOC_001198	CUFF.917.1	Scaffold503	greenyellow	0.152458	0.636198	0.00299724	0.992624	-0.36678	0.240901	-0.298557	0.345878	-0.413886	0.181053	0.0259752	0.936134	0.177165	0.581746	0.230188	0.471681	0.0478257	0.882662	0.105602	0.743946	-0.256776	0.420448	-0.0420314	0.896807
XLOC_001199	LOC109022432	Scaffold504	yellow	0.271214	0.393836	0.477185	0.116716	0.248147	0.436766	0.25588	0.422129	0.643416	0.0239861	-0.0349572	0.914113	-0.345452	0.271413	-0.606127	0.0366908	-0.284621	0.369915	-0.287046	0.365671	0.22965	0.472748	0.169755	0.597884
XLOC_001200	LOC107199218	Scaffold504	turquoise	0.434195	0.158434	0.394376	0.204582	0.0536388	0.868503	-0.132836	0.68067	0.403803	0.192992	0.249794	0.433628	-0.401886	0.195315	0.195715	0.542122	-0.635169	0.0264673	-0.298321	0.346278	0.3013	0.341248	-0.120681	0.708705
XLOC_001202	CUFF.918.1	Scaffold504	brown	-0.0915395	0.777225	0.468831	0.124182	-0.55288	0.0622639	0.0686092	0.832212	0.16223	0.614444	0.307837	0.33035	-0.120401	0.709354	-0.0191495	0.952897	-0.353525	0.259615	-0.731123	0.00689946	-0.288292	0.3635	-0.555716	0.0606564
XLOC_001203	CUFF.922.1	Scaffold504	magenta	-0.134789	0.676197	0.657625	0.0201134	0.177885	0.580187	0.204577	0.523606	0.491156	0.104905	0.674015	0.0162373	-0.504488	0.0944014	-0.407283	0.188817	-0.527463	0.0780067	-0.286513	0.3666	0.177968	0.580008	-0.13448	0.676904
XLOC_001204	CUFF.923.1	Scaffold504	brown	0.112055	0.728804	0.0266748	0.934417	0.219615	0.492823	-0.121747	0.706232	-0.322797	0.306134	0.309165	0.32816	0.148473	0.645146	0.396985	0.201332	-0.0648363	0.841333	-0.119527	0.711384	0.281485	0.37544	0.0415097	0.898082
XLOC_001205	COPE	Scaffold505	brown	-0.070105	0.828602	0.227457	0.477101	-0.44674	0.145406	-0.271532	0.393258	0.179727	0.576207	0.199808	0.533538	-0.334228	0.288319	0.250939	0.431452	-0.360722	0.249352	-0.204834	0.523072	-0.107162	0.740278	-0.658443	0.0199052
XLOC_001208	LOC107199222	Scaffold506	yellow	0.326655	0.300054	0.0951699	0.768598	0.586924	0.0448309	-0.259059	0.416183	0.348793	0.266492	0.271048	0.394136	-0.579267	0.0484065	-0.232149	0.467807	0.113264	0.725978	0.334567	0.2878	0.124401	0.700088	0.0814888	0.801226
XLOC_001212	AHNAK	Scaffold507	blue	-0.265892	0.403543	-0.371534	0.234391	-0.38767	0.213079	-0.0844033	0.794249	-0.261938	0.410834	-0.520803	0.0825418	0.241178	0.450163	-0.0105145	0.974128	0.553313	0.0620163	0.148765	0.644488	-0.373927	0.231152	-0.241119	0.450277
XLOC_001213	MRPL34	Scaffold509	brown	-0.187124	0.560332	0.564262	0.0559872	-0.107069	0.740497	0.0174652	0.957037	0.271976	0.392455	0.748298	0.00511982	-0.364893	0.243516	0.00920037	0.977361	-0.674227	0.0161912	-0.385871	0.215396	0.167676	0.602442	-0.406802	0.189392
XLOC_001214	DDA1	Scaffold509	turquoise	0.245605	0.441631	0.392932	0.206393	0.612532	0.0342278	0.160205	0.61893	0.569127	0.0534444	0.345213	0.271767	-0.430996	0.161871	-0.292352	0.356475	-0.399321	0.19845	-0.230554	0.470957	0.551205	0.0632267	0.2007	0.531674
XLOC_001217	LOC107199229	Scaffold511	cyan	-0.145081	0.652797	-0.0869506	0.788162	-0.330474	0.294103	-0.151764	0.637753	-0.139127	0.666302	0.333061	0.290111	-0.0576115	0.858847	0.173072	0.590639	-0.0209174	0.948554	0.0815453	0.801091	-0.494835	0.101932	-0.330076	0.29472
XLOC_001218	LOC107199228	Scaffold511	cyan	-0.173602	0.589484	0.0379516	0.906783	-0.222156	0.487703	-0.00573408	0.985889	0.0716972	0.824762	0.382443	0.219849	-0.153858	0.633065	-0.183829	0.567381	-0.0533587	0.869185	0.102379	0.751539	-0.506659	0.0927611	-0.24238	0.447838
XLOC_001219	CUNH19orf53	Scaffold512	brown	0.115106	0.721675	0.688054	0.0133802	0.201125	0.530786	0.145261	0.65239	0.635308	0.0264242	0.516555	0.0855268	-0.433773	0.158885	-0.145929	0.650882	-0.81688	0.00118187	-0.628575	0.0285809	0.566054	0.0550409	-0.215175	0.501826
XLOC_001221	LOC107199231	Scaffold512	black	0.450576	0.141563	0.475116	0.118537	-0.0744296	0.81818	-0.309904	0.326943	0.476327	0.117469	0.47452	0.119064	-0.674098	0.0162193	-0.0404609	0.900645	-0.38593	0.215319	-0.340114	0.27938	-0.141575	0.660737	-0.503254	0.0953425
XLOC_001222	LOC107199233	Scaffold513	turquoise	0.186909	0.560792	0.689924	0.0130298	-0.103011	0.750049	0.162373	0.614128	0.523712	0.0805397	0.297775	0.347204	-0.373786	0.231343	-0.283962	0.371072	-0.656496	0.0204031	-0.542034	0.0686834	0.18456	0.565814	-0.104303	0.747003
XLOC_001223	CUFF.933.1,CUFF.933.2,CUFF.933.3	Scaffold513	turquoise	0.102604	0.751008	0.712277	0.00934727	-0.0189265	0.953445	0.133859	0.678324	0.825836	0.00093462	0.326026	0.301042	-0.594374	0.0415353	-0.314441	0.319534	-0.805715	0.00155734	-0.580047	0.0480336	0.368358	0.238728	-0.368951	0.237915
XLOC_001224	CUFF.934.1	Scaffold514	blue	-0.0745919	0.817789	-0.256331	0.421283	0.179364	0.57699	-0.0116359	0.97137	-0.378729	0.224737	-0.00731525	0.981999	0.229654	0.472739	-0.0996329	0.758026	0.625397	0.0296419	0.150657	0.640235	-0.255689	0.422487	0.155548	0.62929
XLOC_001225	CUFF.935.1	Scaffold514	blue	-0.319117	0.311997	-0.392254	0.207249	0.167066	0.603781	0.290574	0.359543	-0.542679	0.0682898	-0.184063	0.566881	0.596073	0.0408082	-0.135145	0.675384	0.595473	0.041064	0.251076	0.431192	-0.156842	0.626404	0.530074	0.0762761
XLOC_001226	CUFF.936.1	Scaffold515	brown	-0.156153	0.62794	-0.204313	0.524153	0.275391	0.386301	0.245438	0.441951	0.238568	0.455231	-0.140998	0.662047	-0.00590017	0.985481	0.115227	0.721393	-0.200021	0.533092	0.168438	0.600771	0.301528	0.340866	0.172247	0.592438
XLOC_001227	CUFF.937.1	Scaffold515	yellow	-0.138515	0.667695	0.0563936	0.861806	0.710653	0.00958503	0.251094	0.431159	0.375672	0.228808	0.333017	0.290178	-0.318796	0.312512	-0.427468	0.165716	-0.166035	0.606048	0.523251	0.0808548	0.328387	0.297347	0.445196	0.146971
XLOC_001228	LOC107199234	Scaffold518	red	0.0146046	0.964069	-0.662657	0.0188584	-0.013028	0.967946	-0.0676157	0.834612	-0.710991	0.00953509	-0.236324	0.459609	0.622935	0.0304831	0.560537	0.0579902	0.271757	0.392851	0.584435	0.045972	-0.166579	0.604853	0.415048	0.179707
XLOC_001229	LOC107199237	Scaffold518	purple	-0.12809	0.691574	-0.290358	0.359916	0.507232	0.0923314	0.0057706	0.9858	0.0439639	0.892086	0.303355	0.337801	-0.0837435	0.795828	0.274385	0.388108	-0.167825	0.602114	0.427647	0.16552	0.324912	0.302792	0.062891	0.846043
XLOC_001230	LOC107199236	Scaffold518	black	0.105917	0.743204	0.301669	0.340628	-0.350019	0.264701	-0.347241	0.268772	0.170756	0.595694	0.0328908	0.919175	-0.475235	0.118432	0.138139	0.668551	-0.220439	0.49116	-0.0310253	0.923746	-0.0499158	0.877568	-0.344062	0.273474
XLOC_001231	BCKDK	Scaffold518	salmon	-0.169778	0.597834	0.34167	0.277045	0.225095	0.481812	0.465915	0.126859	0.651989	0.02159	-0.180226	0.57513	-0.151555	0.638221	-0.709348	0.00977926	-0.350275	0.264327	-0.125836	0.696771	0.426446	0.16684	0.267054	0.401413
XLOC_001232	CUFF.941.1	Scaffold519	turquoise	-0.332069	0.291637	0.083013	0.797575	0.0328718	0.919221	0.316819	0.315689	0.446502	0.145646	0.0977313	0.762526	-0.151393	0.638586	-0.361422	0.248367	-0.140222	0.663811	-0.247293	0.438397	0.000387126	0.999047	-0.303699	0.337227
XLOC_001233	LOC107199239	Scaffold519	turquoise	0.186048	0.562631	0.676636	0.0156726	-0.0257227	0.936754	-0.252528	0.428444	0.493098	0.103329	0.495858	0.101115	-0.781142	0.00270216	-0.329858	0.295059	-0.247771	0.437483	-0.294997	0.351938	-0.0538416	0.86801	-0.293136	0.355127
XLOC_001235	CUFF.945.1	Scaffold521	lightgreen	0.469539	0.123537	-0.0862522	0.78983	0.14333	0.656759	-0.31164	0.324097	-0.0845951	0.79379	-0.278212	0.381253	0.0205293	0.949507	0.482378	0.112228	0.0113655	0.972035	-0.146953	0.648571	0.386571	0.214493	-0.0850066	0.792806
XLOC_001236	CUFF.944.1	Scaffold521	blue	0.111808	0.729381	-0.532448	0.0747252	0.15991	0.619583	-0.314711	0.319097	-0.429224	0.163795	-0.245145	0.442513	0.225591	0.480821	0.402626	0.194416	0.581662	0.0472672	0.239581	0.453261	-0.0380247	0.906604	-0.11672	0.717913
XLOC_001237	LOC107199242	Scaffold522	midnightblue	-0.209801	0.512819	-0.174805	0.586867	0.271926	0.392546	0.369464	0.237212	-0.0116702	0.971286	-0.37608	0.228263	0.296413	0.34952	-0.402833	0.194165	0.252977	0.427594	0.303039	0.338331	0.130549	0.685917	0.583046	0.0466178
XLOC_001238	LOC107199241	Scaffold522	turquoise	-0.252414	0.428659	0.463165	0.129419	-0.0814994	0.801201	0.414256	0.180624	0.455869	0.136372	0.44418	0.148007	-0.113294	0.725908	-0.499995	0.0978581	-0.522519	0.0813565	-0.381091	0.221621	-0.0556314	0.863658	-0.225635	0.480734
XLOC_001239	PI4KB	Scaffold522	black	0.257889	0.418365	0.646771	0.0230266	-0.0231429	0.943087	-0.0110622	0.972781	0.492402	0.103892	0.188714	0.556945	-0.358984	0.251807	-0.408386	0.187506	-0.539852	0.0700284	-0.348304	0.267209	0.31504	0.318564	-0.0871932	0.787583
XLOC_001240	CUFF.948.1	Scaffold522	greenyellow	0.464012	0.128627	0.158948	0.62172	-0.129684	0.687905	-0.454874	0.137338	-0.0831166	0.797328	0.103071	0.749908	-0.271465	0.393381	0.11284	0.726968	0.0482768	0.881562	0.153574	0.633699	-0.252077	0.429296	-0.0640869	0.843147
XLOC_001241	LOC107199243	Scaffold523	brown	-0.314201	0.319925	0.336578	0.284731	0.0780827	0.809397	0.696221	0.0118997	0.551825	0.062869	0.104543	0.746438	0.092818	0.774184	-0.363669	0.24522	-0.676103	0.0157863	-0.515306	0.0864178	0.377665	0.226149	0.0402452	0.901173
XLOC_001244	CUFF.953.1	Scaffold524	turquoise	0.308245	0.329677	0.163724	0.611143	-0.292362	0.356458	-0.0299781	0.926314	0.199051	0.535121	-0.0763348	0.813597	-0.126711	0.694753	0.0623904	0.847255	-0.33242	0.291097	-0.174977	0.586494	-0.14779	0.646685	-0.13632	0.6727
XLOC_001245	LOC107199246	Scaffold524	brown	0.258895	0.416487	0.316425	0.316325	-0.244738	0.443295	0.0448069	0.890028	0.1497	0.642386	0.0461302	0.886798	-0.012	0.970474	0.268902	0.398037	-0.424238	0.169286	-0.656365	0.0204369	0.0887286	0.78392	-0.246875	0.439197
XLOC_001246	TRMT112	Scaffold524	black	0.284452	0.370211	-0.155307	0.629827	-0.317136	0.315179	-0.557303	0.0597698	-0.47564	0.118074	0.162263	0.614372	-0.03744	0.908034	0.745665	0.0053672	0.0829812	0.797652	0.102067	0.752275	-0.301026	0.341709	-0.353633	0.259458
XLOC_001247	SLC3A2	Scaffold524	brown	-0.264436	0.406221	0.401888	0.195313	-0.132848	0.68064	0.340146	0.279332	0.0343381	0.915629	0.423742	0.169838	0.137262	0.670549	0.0212142	0.947824	-0.623283	0.0303631	-0.390816	0.209067	0.224504	0.482993	0.0583585	0.857034
XLOC_001248	GCC1	Scaffold525	turquoise	-0.228139	0.475746	0.648232	0.0226176	-0.213276	0.505698	0.449556	0.142579	0.53039	0.076068	0.196515	0.540441	-0.21627	0.499599	-0.505926	0.0933126	-0.57139	0.0522897	-0.561057	0.0577076	0.0992101	0.759026	-0.0684498	0.832597
XLOC_001250	CUFF.954.1	Scaffold525	brown	0.165767	0.60664	-0.129139	0.689159	0.134574	0.676689	-0.226468	0.479071	-0.326488	0.300316	0.0459425	0.887256	0.104137	0.747395	0.644684	0.0236201	-0.00919032	0.977386	-0.072135	0.823706	0.306784	0.332092	0.0173694	0.957272
XLOC_001251	LOC107199251	Scaffold526	purple	-0.0998886	0.757421	-0.186005	0.562723	0.29022	0.360155	-0.0818833	0.800281	-0.216742	0.498641	0.211581	0.509166	0.00384256	0.990544	0.3434	0.274459	0.108623	0.736847	0.214773	0.502643	0.127164	0.693707	0.0101113	0.97512
XLOC_001252	SNX27	Scaffold527	turquoise	-0.31508	0.318499	0.68128	0.0147081	-0.229106	0.473825	0.401277	0.196056	0.631886	0.0275049	0.579843	0.0481306	-0.335107	0.286974	-0.570626	0.0526779	-0.731794	0.0068222	-0.503499	0.0951556	-0.0629505	0.845898	-0.416073	0.178526
XLOC_001253	CUFF.955.1	Scaffold529	purple	-0.257036	0.419961	-0.383552	0.218403	0.513956	0.0873882	-0.0895072	0.782064	-0.257107	0.419828	0.100635	0.755659	-0.0215654	0.946962	0.148467	0.64516	0.301115	0.341559	0.726792	0.00741349	0.237058	0.458174	0.376883	0.22719
XLOC_001254	LOC107199254	Scaffold531	lightyellow	0.328332	0.297432	0.358961	0.25184	-0.176927	0.582263	0.0965319	0.765368	0.167592	0.602626	0.178545	0.57876	-0.0463276	0.886316	-0.0696726	0.829645	-0.416287	0.178279	-0.335462	0.286432	-0.122677	0.704075	0.0578849	0.858183
XLOC_001255	CUFF.956.1	Scaffold531	turquoise	0.314749	0.319035	0.60341	0.037773	0.22611	0.479786	0.267365	0.400844	0.47865	0.115439	0.166454	0.605127	-0.122419	0.704673	-0.237929	0.456475	-0.64091	0.0247214	-0.648537	0.022533	0.577476	0.0492709	0.16659	0.604827
XLOC_001256	WDR83	Scaffold532	lightyellow	0.163418	0.611819	0.222445	0.487122	-0.095389	0.768078	0.116057	0.719459	-0.0782607	0.808969	-0.198239	0.536821	0.150948	0.639583	-0.10552	0.744139	-0.124624	0.69957	-0.0600274	0.852984	0.107656	0.739116	0.40802	0.187941
XLOC_001257	WDR83OS	Scaffold532	greenyellow	-0.00898763	0.977884	0.135639	0.674254	-0.27483	0.387308	-0.230765	0.470541	-0.266727	0.402012	0.20797	0.516588	0.0741407	0.818875	0.231697	0.4687	-0.103008	0.750055	-0.122578	0.704305	-0.0377407	0.907299	-0.159173	0.62122
XLOC_001258	LOC107199257	Scaffold533	green	-0.053889	0.867895	-0.0216374	0.946785	-0.483164	0.111559	-0.103662	0.748513	-0.0929762	0.773808	0.00982334	0.975828	-0.00377415	0.990712	0.4363	0.156198	-0.243435	0.445802	-0.0753095	0.816063	-0.272062	0.392299	-0.357976	0.253239
XLOC_001259	LOC107199258	Scaffold533	yellow	-0.109725	0.734262	-0.191619	0.550775	-0.0772455	0.811408	0.0740005	0.819213	-0.18299	0.569182	-0.10033	0.756377	0.175611	0.585116	-0.133738	0.678602	0.313694	0.320749	0.0721454	0.823681	-0.259181	0.415955	0.0841307	0.794901
XLOC_001260	CUFF.959.1	Scaffold533	midnightblue	0.00627607	0.984556	-0.212885	0.506497	0.209376	0.513692	0.120918	0.708153	-0.102145	0.752091	-0.215169	0.501837	0.156519	0.627124	-0.00852381	0.979025	-0.0246409	0.939409	0.551618	0.0629887	0.141717	0.660414	0.672306	0.0166135
XLOC_001261	CUFF.960.1	Scaffold533	midnightblue	-0.212119	0.508063	-0.209661	0.513106	0.374405	0.230509	0.291493	0.357955	-0.164682	0.609029	-0.0346933	0.914759	0.257825	0.418485	-0.0793459	0.806365	-0.0428229	0.894873	0.570945	0.0525152	0.257046	0.419942	0.798393	0.00184922
XLOC_001262	CUFF.961.1	Scaffold533	purple	-0.196965	0.539495	-0.140668	0.662797	0.0404441	0.900686	0.0613097	0.849874	-0.178607	0.578627	0.0807485	0.803	0.081284	0.801717	-0.0439085	0.892221	-0.0984371	0.760855	0.652438	0.0214697	-0.0432722	0.893775	0.394673	0.204211
XLOC_001263	CUFF.962.1	Scaffold534	black	-0.0690854	0.831062	0.184965	0.564947	0.0797235	0.805459	0.133661	0.678778	-0.0269722	0.933688	0.342733	0.275455	-0.0833804	0.796696	-0.26083	0.412888	-0.0394692	0.90307	0.0954411	0.767955	-0.158187	0.623412	0.29381	0.35397
XLOC_001264	CUFF.963.1,CUFF.963.2	Scaffold534	lightyellow	0.0837775	0.795746	0.271584	0.393164	0.0113056	0.972182	0.0681909	0.833222	0.077776	0.810133	0.473728	0.119768	-0.178599	0.578644	-0.298185	0.346508	-0.0606751	0.851413	-0.0879768	0.785713	-0.351724	0.26222	-0.0249106	0.938747
XLOC_001265	CUFF.965.1	Scaffold534	turquoise	0.0813177	0.801636	0.315632	0.317605	0.144724	0.653604	-0.19168	0.550646	0.619444	0.0317052	0.237909	0.456514	-0.746339	0.00530298	-0.35344	0.259736	-0.282399	0.373825	0.228321	0.475384	0.0836606	0.796026	-0.238183	0.455981
XLOC_001266	CUFF.964.1	Scaffold534	pink	-0.46363	0.128983	0.552558	0.0624482	0.258385	0.417439	0.626784	0.0291753	0.508775	0.091181	0.305095	0.334898	-0.0526824	0.87083	-0.53367	0.0739354	-0.655011	0.0207889	-0.401989	0.19519	0.641291	0.0246084	0.258166	0.417849
XLOC_001267	CUFF.967.1,ZNF687	Scaffold535	brown	-0.0986013	0.760466	0.200298	0.532513	-0.557554	0.05963	-0.234433	0.463314	-0.208482	0.515534	0.251515	0.430362	0.0392906	0.903507	0.308333	0.329531	-0.279505	0.378951	-0.284702	0.369772	-0.14395	0.655356	-0.588402	0.0441629
XLOC_001268	ZNF687	Scaffold535	turquoise	-0.365504	0.242667	0.647101	0.0229336	-0.379567	0.223628	0.498	0.09942	0.508274	0.0915531	0.168712	0.600169	-0.114343	0.723457	-0.692412	0.0125741	-0.442307	0.149928	-0.661161	0.0192252	-0.095066	0.768845	-0.243335	0.445996
XLOC_001269	ETV3	Scaffold536	blue	0.00362591	0.991077	-0.0790483	0.807079	-0.173368	0.589995	0.133707	0.678674	-0.344724	0.272492	0.027239	0.933033	0.351357	0.262753	0.0826831	0.798365	0.109292	0.735278	-0.014159	0.965165	-0.340438	0.278893	0.112044	0.728831
XLOC_001272	LOC107199263	Scaffold539	greenyellow	-0.50031	0.0976136	0.0430147	0.894404	-0.410472	0.185042	0.0985177	0.760664	-0.0493787	0.878876	0.115372	0.721056	0.1229	0.703559	0.0756864	0.815156	-0.306599	0.332399	-0.0349907	0.914031	-0.0222121	0.945373	-0.311215	0.324793
XLOC_001273	CUFF.971.1	Scaffold539	tan	0.239383	0.453646	-0.151023	0.639415	-0.252264	0.428943	0.0654646	0.839813	-0.195891	0.541753	-0.491082	0.104965	0.372678	0.232839	0.221002	0.490026	0.023207	0.94293	-0.154435	0.631775	-0.0318377	0.921755	0.314609	0.319262
XLOC_001276	LOC107199266	Scaffold542	turquoise	-0.599745	0.0392682	0.186152	0.562409	0.129637	0.688013	0.495816	0.101149	0.163951	0.610642	0.207388	0.517788	0.097617	0.762797	-0.264271	0.406525	-0.411028	0.184389	0.0731957	0.821151	0.343566	0.274213	0.310116	0.326595
XLOC_001278	LOC107199267	Scaffold542	turquoise	0.173497	0.589714	0.579528	0.0482815	0.0531913	0.869592	0.157554	0.624818	0.676312	0.0157417	0.310247	0.326381	-0.510386	0.0899897	-0.375679	0.2288	-0.543295	0.0679147	-0.415342	0.179368	0.107509	0.739462	-0.0800347	0.804712
XLOC_001279	CUFF.973.1	Scaffold542	turquoise	0.720206	0.00824952	-0.140634	0.662874	0.113408	0.725642	-0.202118	0.528716	0.166076	0.60596	-0.365247	0.243024	-0.0845728	0.793844	0.14702	0.64842	0.0680253	0.833623	-0.0305172	0.924992	-0.0552262	0.864643	0.0766671	0.812798
XLOC_001281	TNPO3	Scaffold544	turquoise	0.00125051	0.996923	0.44886	0.143274	-0.228923	0.474188	0.257675	0.418765	0.290563	0.359561	0.157507	0.624925	-0.0958331	0.767025	-0.299889	0.343625	-0.396286	0.2022	-0.45193	0.140224	-0.0522801	0.87181	0.0398038	0.902252
XLOC_001283	LOC107199271	Scaffold545	greenyellow	-0.0230913	0.943214	0.0267333	0.934274	-0.0155782	0.961675	0.16989	0.59759	0.0487682	0.880364	0.229678	0.472692	0.146499	0.649594	-0.27007	0.395912	-0.0795919	0.805774	-0.108961	0.736053	-0.19746	0.538456	-0.0777244	0.810257
XLOC_001284	CUFF.978.1	Scaffold545	brown	0.362494	0.246863	0.427181	0.166032	-0.27383	0.389107	-0.273719	0.389307	0.289698	0.361059	0.248875	0.435378	-0.349141	0.265984	0.113573	0.725256	-0.38633	0.214803	-0.513906	0.0874246	-0.0442384	0.891416	-0.659944	0.0195276
XLOC_001286	CUFF.979.1,CUFF.979.2,CUFF.979.3	Scaffold546	turquoise	0.128239	0.69123	0.458923	0.133432	0.60744	0.0361761	0.101009	0.754775	0.594328	0.041555	0.623012	0.0304564	-0.489965	0.105879	-0.263358	0.408207	-0.461	0.131457	-0.325644	0.301642	0.512532	0.08842	-0.133201	0.679833
XLOC_001287	CUFF.981.1	Scaffold546	black	-0.216421	0.499292	-0.0467573	0.885268	-0.480994	0.113413	-0.169394	0.598675	-0.200354	0.532396	0.243917	0.444875	-0.0686162	0.832195	0.0819992	0.800003	0.133738	0.678603	0.0116671	0.971293	-0.598268	0.0398828	-0.514602	0.0869228
XLOC_001288	TET3	Scaffold547	tan	0.0727803	0.822151	-0.401701	0.19554	-0.388951	0.21144	-0.162161	0.614597	-0.629137	0.0283962	-0.101292	0.754105	0.45752	0.134778	0.458933	0.133423	0.175633	0.58507	0.314509	0.319424	-0.474387	0.119183	0.00500743	0.987677
XLOC_001289	LOC107199276	Scaffold547	brown	-0.250578	0.432138	0.627166	0.0290477	-0.280938	0.376409	0.0958221	0.767051	0.279119	0.379638	0.657697	0.020095	-0.312627	0.322486	-0.0806322	0.803279	-0.730539	0.00696712	-0.400518	0.196983	0.0860951	0.790205	-0.398659	0.199264
XLOC_001290	LOC107199278	Scaffold547	pink	-0.305839	0.333661	-0.190725	0.55267	-0.209095	0.514272	0.561005	0.0577359	0.113888	0.724521	-0.384637	0.216992	0.441679	0.150575	-0.102033	0.752356	-0.189846	0.554536	-0.179492	0.576714	-0.0297795	0.926801	0.09869	0.760256
XLOC_001291	LOC107199275	Scaffold547	purple	0.169731	0.597936	-0.451905	0.140249	0.284571	0.370002	-0.199136	0.534943	-0.224413	0.483177	-0.0436495	0.892854	0.061695	0.84894	0.455715	0.136521	0.049726	0.87803	0.620849	0.0312092	0.0799262	0.804972	0.164747	0.608886
XLOC_001292	LOC107199276	Scaffold547	lightgreen	0.685298	0.0139092	0.0618766	0.8485	-0.114258	0.723656	-0.319659	0.31113	0.1711	0.594943	-0.288776	0.36266	-0.230836	0.4704	0.354823	0.257745	-0.207144	0.518292	-0.126293	0.695716	0.0545665	0.866247	-0.0669436	0.836236
XLOC_001293	CUFF.982.1	Scaffold547	red	-0.144893	0.653223	-0.768564	0.0034923	0.193131	0.547575	0.0752493	0.816207	-0.528171	0.0775346	-0.262475	0.409839	0.500206	0.097694	0.513229	0.0879138	0.322772	0.306173	0.637154	0.0258538	-0.078695	0.807927	0.360301	0.249945
XLOC_001294	CUFF.983.1	Scaffold547	green	0.297107	0.34834	-0.707927	0.00999407	0.196923	0.539584	-0.458169	0.134154	-0.553419	0.0619563	-0.420093	0.173938	0.232531	0.467054	0.762044	0.00396515	0.63536	0.0264077	0.361876	0.247729	0.0165568	0.95927	0.0676867	0.834441
XLOC_001295	LOC107199279	Scaffold548	brown	0.36518	0.243117	0.0920641	0.775977	-0.14135	0.661247	-0.221398	0.489228	-0.0368781	0.90941	-0.207509	0.517538	0.0212373	0.947768	0.424711	0.16876	-0.294813	0.352251	-0.156054	0.62816	0.291499	0.357944	-0.107333	0.739875
XLOC_001297	IMP4	Scaffold549	yellow	0.0140383	0.965462	0.279477	0.379001	-0.0424038	0.895897	0.28546	0.368443	0.377784	0.225992	-0.245898	0.441068	-0.0734072	0.820641	-0.339502	0.280302	-0.368627	0.238359	-0.0501478	0.877002	0.226461	0.479085	0.184593	0.565744
XLOC_001298	LOC107199283	Scaffold549	turquoise	0.231419	0.469248	0.140166	0.663937	0.347392	0.26855	0.1938	0.54616	0.274811	0.387342	0.329869	0.295042	-0.131352	0.684073	-0.176017	0.584236	-0.186053	0.562621	-0.203911	0.524987	0.031218	0.923274	0.100918	0.754988
XLOC_001299	LOC107199284	Scaffold549	blue	0.393016	0.206289	-0.270542	0.395055	-0.0379164	0.906869	-0.543102	0.0680322	-0.241571	0.449402	-0.258631	0.41698	-0.20005	0.53303	0.536179	0.072332	0.366512	0.241271	0.303537	0.337498	-0.169649	0.598117	0.000344788	0.999151
XLOC_001301	CUFF.988.1	Scaffold550	yellow	0.0206403	0.949234	-0.184426	0.566101	0.134914	0.675913	0.0837433	0.795828	0.209884	0.512649	-0.390414	0.209577	-0.114609	0.722836	-0.349611	0.265296	0.231101	0.469875	0.473872	0.119641	-0.125043	0.698602	0.347675	0.268133
XLOC_001302	CUFF.989.1	Scaffold550	blue	-0.149114	0.643702	-0.407727	0.188289	-0.118389	0.71403	-0.02654	0.934748	-0.3646	0.243922	-0.298423	0.346106	0.40278	0.19423	-0.00505036	0.987572	0.337523	0.283295	0.406374	0.189902	-0.188431	0.557547	0.147733	0.646812
XLOC_001303	LOC107199287	Scaffold551	brown	-0.106264	0.74239	-0.0480789	0.882045	0.049186	0.879346	0.211035	0.510285	-0.165892	0.606364	0.114158	0.723889	0.362739	0.246519	0.454287	0.13791	-0.371666	0.234211	-0.313363	0.321287	0.381814	0.220672	-0.0341975	0.915973
XLOC_001304	LOC107199285	Scaffold551	brown	-0.204411	0.523951	0.1927	0.548485	-0.221749	0.488522	0.411989	0.183263	0.0941742	0.770962	0.061676	0.848986	0.288266	0.363546	-0.220157	0.491729	-0.36347	0.245497	-0.28665	0.366362	-0.0439163	0.892202	-0.0945264	0.770126
XLOC_001305	LOC107199285	Scaffold551	yellow	0.38796	0.212707	-2.9714e-05	0.999927	0.20556	0.521569	-0.306426	0.332686	0.372473	0.233117	-0.352216	0.261506	-0.374321	0.230622	0.00712409	0.982469	0.184567	0.565801	-0.193586	0.546613	0.280154	0.377799	-0.276709	0.383938
XLOC_001306	LOC107199285,LOC107199286	Scaffold551	lightgreen	0.297304	0.348004	0.0673218	0.835322	-0.211642	0.509041	-0.165372	0.60751	-0.135585	0.674378	-0.314619	0.319246	0.111238	0.730716	0.233136	0.465863	-0.0604977	0.851843	-0.171454	0.594168	0.153163	0.634618	-0.0235056	0.942197
XLOC_001307	CUFF.993.1	Scaffold552	green	0.0935986	0.772329	-0.772647	0.00321879	-0.094067	0.771217	-0.333202	0.289893	-0.513996	0.0873591	-0.405388	0.191084	0.322989	0.305829	0.754635	0.00455976	0.333865	0.288875	0.561073	0.0576993	-0.154238	0.632215	-0.0295915	0.927262
XLOC_001308	LOC107199288	Scaffold552	magenta	0.0593352	0.854663	0.154075	0.632578	0.0598255	0.853473	-0.268838	0.398154	-0.0465689	0.885728	0.497534	0.0997876	-0.230256	0.471547	0.407807	0.188194	-0.439991	0.152325	0.100046	0.757049	0.246243	0.440407	-0.191805	0.55038
XLOC_001309	CUFF.994.1	Scaffold553	turquoise	0.336592	0.284709	0.648569	0.0225239	-0.0101413	0.975046	-0.0200972	0.950569	0.834952	0.000725998	0.103156	0.749707	-0.675989	0.0158107	-0.407109	0.189025	-0.52211	0.0816382	-0.512762	0.0882528	0.224133	0.483738	-0.372855	0.2326
XLOC_001310	LOC107199290	Scaffold554	black	0.480203	0.114094	0.44906	0.143074	-0.486625	0.108643	-0.459336	0.133038	0.319501	0.311382	0.126353	0.695578	-0.45753	0.134768	0.0697066	0.829563	-0.316037	0.316951	-0.50072	0.0972953	-0.208777	0.514925	-0.713379	0.0091886
XLOC_001311	LOC107199291	Scaffold554	brown	0.47227	0.121072	0.142867	0.657807	-0.137324	0.670409	0.0275646	0.932234	0.287599	0.364707	-0.160312	0.618693	-0.00943779	0.976777	0.0988504	0.759877	-0.418382	0.175881	-0.341985	0.276572	0.0573	0.859604	-0.0655725	0.839552
XLOC_001312	LOC107199293	Scaffold555	yellow	0.520894	0.0824789	-0.228759	0.474514	0.150017	0.641673	-0.231014	0.470048	-0.0818755	0.8003	-0.496764	0.100396	-0.0365975	0.910096	-0.0876504	0.786492	0.568082	0.053984	0.234262	0.46365	-0.206185	0.520274	0.369034	0.237801
XLOC_001313	LOC107199292	Scaffold555	purple	-0.218971	0.494124	-0.273792	0.389176	0.518621	0.084066	0.133491	0.679168	-0.00664664	0.983644	0.338419	0.281938	0.0543633	0.866741	0.21506	0.502059	-0.242302	0.44799	0.412266	0.18294	0.392768	0.206601	0.153746	0.633315
XLOC_001314	FARSA	Scaffold557	brown	0.185288	0.564257	0.467521	0.12538	-0.333114	0.290029	0.0217488	0.946511	0.481167	0.113264	0.326684	0.300009	-0.351437	0.262636	-0.0576082	0.858855	-0.626599	0.0292373	-0.522934	0.0810715	-0.136447	0.67241	-0.524833	0.0797768
XLOC_001316	RAD23A	Scaffold557	brown	-0.171447	0.594184	0.782651	0.00261747	0.123944	0.701143	0.322726	0.306247	0.520523	0.0827366	0.646889	0.0229932	-0.302847	0.338651	-0.410976	0.18445	-0.835565	0.000713404	-0.526233	0.0788308	0.509532	0.0906196	-0.0929248	0.77393
XLOC_001317	FARSA	Scaffold557	turquoise	0.215415	0.501336	0.624286	0.0300195	-0.0557657	0.863331	-0.0917991	0.776607	0.804745	0.00159382	0.259316	0.415704	-0.734885	0.00647499	-0.270077	0.3959	-0.522211	0.0815689	-0.575438	0.0502682	0.182618	0.569982	-0.56386	0.0562009
XLOC_001318	GCDH	Scaffold557	brown	-0.104612	0.746275	0.557414	0.0597078	-0.417252	0.177173	0.254315	0.425072	0.263653	0.407663	0.341621	0.277117	-0.00416328	0.989755	-0.0350932	0.913779	-0.737119	0.00623249	-0.728731	0.00717985	0.0828282	0.798018	-0.398175	0.199861
XLOC_001319	CUFF.999.1	Scaffold558	blue	0.0968397	0.764638	-0.746877	0.00525217	0.222275	0.487464	-0.185066	0.564731	-0.636308	0.0261141	-0.211743	0.508834	0.415331	0.179381	0.411265	0.18411	0.5501	0.0638677	0.782994	0.00259847	-0.247982	0.437081	0.502203	0.0961493
XLOC_001320	CUFF.1002.1	Scaffold559	turquoise	-0.0681696	0.833274	0.16649	0.605048	0.6334	0.027023	0.23306	0.466013	0.419123	0.175038	0.299262	0.344685	-0.256322	0.421299	-0.405553	0.190886	-0.212348	0.507594	0.135122	0.675436	0.442838	0.149381	0.393741	0.205377
XLOC_001322	CUFF.1000.1	Scaffold559	blue	-0.468048	0.124897	-0.378417	0.225151	0.319755	0.310976	0.166304	0.605457	-0.431434	0.161398	0.310564	0.325861	0.22653	0.478948	-0.0781671	0.809194	0.366507	0.241278	0.690376	0.0129462	-0.207797	0.516945	0.430882	0.161995
XLOC_001323	CUFF.1001.1	Scaffold559	red	0.116227	0.719061	-0.39517	0.203589	-0.30136	0.341147	-0.0114308	0.971874	-0.535878	0.0725235	-0.3514	0.262691	0.496443	0.100651	0.273252	0.390149	0.401563	0.195708	0.18206	0.57118	-0.522217	0.0815641	0.24339	0.445889
XLOC_001324	CUFF.1007.1,LOC107199299	Scaffold560	blue	0.352304	0.261379	-0.587288	0.0446658	0.314347	0.319687	-0.338545	0.281747	-0.417733	0.176623	-0.206109	0.520433	0.116216	0.719087	0.384027	0.217784	0.700656	0.0111484	0.41273	0.182398	-0.24421	0.44431	0.148912	0.644158
XLOC_001325	LOC107199299	Scaffold560	turquoise	0.00479164	0.988208	0.419575	0.174526	-0.0830477	0.797493	0.0487733	0.880352	0.65024	0.0220641	0.338337	0.282062	-0.508886	0.0910987	-0.460531	0.131902	-0.390118	0.209953	-0.298626	0.345762	-0.0903634	0.780025	-0.538726	0.0707293
XLOC_001326	LOC107199298	Scaffold560	brown	0.223169	0.48567	0.384178	0.217589	-0.0581233	0.857604	-0.0956258	0.767517	0.214542	0.503114	0.100533	0.755899	-0.196273	0.54095	-0.15	0.641711	-0.229487	0.47307	-0.247337	0.438312	0.0978058	0.76235	-0.196023	0.541475
XLOC_001327	CUFF.1004.1	Scaffold560	purple	-0.117137	0.716942	-0.45978	0.132614	0.495251	0.101599	-0.116243	0.719024	-0.0998048	0.75762	0.130727	0.685507	-0.132223	0.682074	0.0276322	0.932068	0.399926	0.197708	0.735488	0.00640887	-0.094114	0.771105	0.185481	0.563842
XLOC_001328	CUFF.1005.1	Scaffold560	purple	0.00407668	0.989968	-0.541046	0.06929	0.479046	0.115095	-0.205515	0.521661	-0.242375	0.447848	0.131388	0.68399	-0.0398272	0.902195	0.209087	0.514288	0.447585	0.144554	0.708293	0.00993827	-0.130899	0.685112	0.156595	0.626955
XLOC_001329	CUFF.1006.1	Scaffold560	tan	0.142438	0.658779	-0.72067	0.00818838	-0.313554	0.320977	-0.161874	0.615231	-0.543941	0.067523	-0.541926	0.06875	0.504739	0.094211	0.44615	0.146002	0.532339	0.074796	0.363397	0.245599	-0.555075	0.0610173	-0.0389472	0.904347
XLOC_001330	CUFF.1011.1	Scaffold561	lightyellow	0.17655	0.583079	0.430239	0.162692	-0.0244312	0.939924	0.140012	0.664288	0.220869	0.490293	-0.0981598	0.761512	-0.0614589	0.849513	-0.541415	0.069063	-0.075917	0.814601	-0.250024	0.43319	0.0790281	0.807127	0.261452	0.411734
XLOC_001331	LOC107199301	Scaffold561	cyan	-0.0596781	0.853831	0.242919	0.446798	-0.195162	0.543288	-0.0961674	0.766232	0.274663	0.387607	0.235461	0.461297	-0.3352	0.286832	-0.0661361	0.838189	-0.318244	0.313397	-0.0307641	0.924387	-0.0878481	0.786021	-0.220206	0.49163
XLOC_001332	LOC107199300	Scaffold561	yellow	0.509971	0.090296	-0.0489222	0.879989	0.11319	0.72615	-0.488747	0.106882	-0.0695115	0.830034	-0.024999	0.93853	-0.178452	0.578962	0.189224	0.555858	0.0645277	0.84208	0.259	0.416292	0.0682814	0.833004	-0.0297263	0.926932
XLOC_001333	CUFF.1010.1	Scaffold561	blue	-0.546752	0.0658377	-0.458832	0.133519	-0.210025	0.512358	0.355904	0.256196	-0.326787	0.299848	-0.207523	0.51751	0.53501	0.0730765	0.106196	0.742549	0.250605	0.432087	0.0636588	0.844183	-0.262442	0.4099	-0.0831792	0.797178
XLOC_001334	GATAD2A	Scaffold562	turquoise	0.513698	0.0875745	0.216936	0.498246	-0.042214	0.896361	-0.17488	0.586704	0.463419	0.129181	-0.186966	0.560671	-0.277744	0.382088	0.203033	0.526812	-0.485499	0.109587	-0.390127	0.209941	0.360303	0.249942	-0.2853	0.368724
XLOC_001336	CUFF.1014.1	Scaffold562	blue	0.223863	0.484278	-0.0446832	0.89033	-0.0657863	0.839035	-0.267735	0.400168	-0.181498	0.57239	-0.105236	0.744806	0.0330389	0.918811	0.451102	0.141042	0.198531	0.53621	-0.44991	0.142226	0.0945629	0.770039	-0.243311	0.446041
XLOC_001338	LOC107199304	Scaffold564	black	0.312123	0.323308	0.410779	0.184681	-0.0568141	0.860784	-0.177719	0.580548	0.253703	0.426224	0.419835	0.17423	-0.377356	0.226561	-0.359104	0.251638	-0.140622	0.662902	-0.175442	0.585485	-0.258524	0.41718	-0.194977	0.543679
XLOC_001341	LOC107199309	Scaffold566	yellow	0.228105	0.475814	0.0790531	0.807067	-0.272226	0.392003	0.0384289	0.905615	0.167283	0.603307	-0.206547	0.519525	0.0500561	0.877226	0.0609542	0.850736	-0.291679	0.357635	-0.225028	0.481947	-0.039859	0.902117	-0.258332	0.417539
XLOC_001342	LOC107199307	Scaffold566	pink	0.0459509	0.887235	0.421075	0.172828	0.0704682	0.827725	0.263512	0.407923	0.342273	0.276141	-0.0205147	0.949543	-0.0607147	0.851317	-0.460181	0.132234	-0.180442	0.574666	-0.542599	0.0683386	0.288999	0.362272	0.0873991	0.787092
XLOC_001343	MRPS12	Scaffold566	brown	-0.00748256	0.981587	0.840074	0.000625803	-0.195441	0.542701	0.102958	0.750174	0.600355	0.0390163	0.501491	0.0966982	-0.478183	0.115845	-0.230788	0.470494	-0.827117	0.000902795	-0.699439	0.0113511	0.290295	0.360026	-0.482005	0.112547
XLOC_001344	LOC107199310	Scaffold567	turquoise	-0.0932515	0.773154	0.922284	1.95754e-05	0.0526001	0.871031	0.210677	0.511019	0.780586	0.00273393	0.636364	0.0260967	-0.599803	0.0392444	-0.544606	0.067122	-0.873234	0.000207601	-0.570081	0.0529555	0.435046	0.157527	-0.288716	0.362763
XLOC_001345	CUFF.1018.1,CUFF.1018.2,CUFF.1018.3,CUFF.1018.4	Scaffold568	salmon	0.241501	0.449537	0.0626568	0.84661	0.329606	0.295451	-0.295026	0.351887	-0.0208443	0.948733	0.325157	0.302407	-0.175123	0.586175	0.393664	0.205474	-0.256579	0.420818	0.0392209	0.903678	0.447785	0.144352	-0.0142884	0.964847
XLOC_001346	LOC107199311	Scaffold568	green	0.470691	0.122493	-0.679485	0.0150756	-0.129157	0.689117	-0.533834	0.0738303	-0.59711	0.0403691	-0.607822	0.0360271	0.240472	0.451532	0.755267	0.00450657	0.626127	0.0293957	0.400801	0.196638	-0.266176	0.403022	0.0531966	0.869579
XLOC_001347	CUFF.1019.1	Scaffold568	black	0.186516	0.56163	-0.178182	0.579545	0.106197	0.742546	-0.448547	0.143587	-0.172155	0.592639	0.0488985	0.880047	-0.173618	0.58945	0.518611	0.0840734	-0.0458739	0.887423	0.421874	0.171929	0.181827	0.571682	-0.0198748	0.951115
XLOC_001348	LOC107199312	Scaffold569	cyan	-0.404022	0.192728	0.46951	0.123564	-0.385415	0.215984	-0.0194088	0.95226	0.325108	0.302484	0.322193	0.307092	-0.419805	0.174265	-0.229321	0.4734	-0.293128	0.355141	-0.324493	0.303453	-0.0767871	0.812509	-0.572271	0.0518448
XLOC_001350	LOC107199315	Scaffold570	turquoise	0.148103	0.645979	0.588948	0.0439177	-0.270122	0.395818	0.109351	0.73514	0.45757	0.134729	0.171011	0.595136	-0.325464	0.301924	-0.324257	0.303825	-0.475752	0.117976	-0.506626	0.0927858	-0.0318659	0.921686	-0.295416	0.351221
XLOC_001351	PPOX	Scaffold570	turquoise	-0.373882	0.231213	0.760426	0.00408967	-0.072481	0.822872	0.350122	0.26455	0.483126	0.111591	0.707712	0.0100268	-0.261934	0.41084	-0.615983	0.0329509	-0.630428	0.0279752	-0.569104	0.0534562	0.153926	0.632913	-0.334685	0.287619
XLOC_001352	LOC107199317	Scaffold572	blue	0.144638	0.653799	-0.593935	0.0417245	-0.275016	0.386974	-0.298579	0.34584	-0.470323	0.122826	-0.274356	0.388159	0.236739	0.458799	0.537573	0.0714516	0.565483	0.0553415	0.165613	0.606978	-0.604454	0.0373543	-0.174874	0.586717
XLOC_001353	CUFF.1022.1	Scaffold572	brown	-0.127859	0.692106	-0.0878563	0.786001	-0.00125839	0.996903	-0.197064	0.539287	-0.128956	0.68958	0.143144	0.657181	0.0313005	0.923072	0.286518	0.366592	-0.120432	0.709282	0.0977997	0.762364	0.218233	0.495616	-0.225627	0.480749
XLOC_001354	LOC107199318	Scaffold573	turquoise	0.128159	0.691413	0.76609	0.00366636	-0.0226903	0.944199	0.262418	0.409946	0.561241	0.0576082	0.377565	0.226282	-0.347334	0.268634	-0.660888	0.0192929	-0.465336	0.127395	-0.585307	0.0455698	0.0452359	0.88898	-0.0543599	0.866749
XLOC_001355	CUFF.1024.1,CUFF.1025.1,CUFF.1026.1,CUFF.1026.2	Scaffold573	brown	-0.0945928	0.769968	0.183777	0.567494	-0.562635	0.0568561	0.0789076	0.807416	-0.235063	0.462078	0.196297	0.540899	0.228337	0.475351	0.275516	0.386076	-0.284389	0.370322	-0.411117	0.184285	-0.324152	0.303992	-0.246532	0.439852
XLOC_001356	CUFF.1023.1	Scaffold573	brown	0.366513	0.24127	0.140906	0.662255	0.0988478	0.759883	0.234127	0.463916	0.160081	0.619205	-0.241376	0.449781	0.166349	0.605359	0.037229	0.908551	-0.274902	0.387179	-0.340875	0.278236	0.252686	0.428144	0.266139	0.403091
XLOC_001358	CUFF.1028.1	Scaffold578	black	0.137331	0.670393	0.673001	0.0164598	-0.17852	0.578813	-0.0150149	0.96306	0.477179	0.116721	0.451482	0.140666	-0.45946	0.13292	-0.175451	0.585464	-0.68535	0.013899	-0.498141	0.0993093	0.162059	0.614823	-0.325093	0.302508
XLOC_001359	STIP1	Scaffold578	black	0.645111	0.0234978	0.453498	0.138682	-0.0633639	0.844897	-0.369894	0.236625	0.232072	0.46796	0.184993	0.564889	-0.389471	0.210776	0.182895	0.569387	-0.376691	0.227447	-0.411643	0.183668	0.166858	0.604239	-0.297402	0.347837
XLOC_001360	LOC107199321	Scaffold578	turquoise	-0.0336516	0.917311	0.587651	0.0445015	0.256745	0.420506	0.29146	0.358013	0.65108	0.0218356	0.401062	0.196319	-0.481973	0.112574	-0.653952	0.0210672	-0.502241	0.0961198	-0.152639	0.635792	0.243198	0.44626	0.152716	0.635619
XLOC_001362	LOC107199324	Scaffold579	turquoise	0.125869	0.696694	0.575983	0.0500001	0.389295	0.211001	0.345977	0.270636	0.618433	0.0320655	0.152307	0.636535	-0.302613	0.339044	-0.465834	0.126934	-0.421839	0.171969	-0.529693	0.0765267	0.537241	0.0716604	0.114955	0.722029
XLOC_001363	CUFF.1029.1,CUFF.1030.1	Scaffold579	turquoise	-0.0235171	0.942168	0.0417337	0.897534	0.390395	0.209602	0.276657	0.38403	0.388475	0.212049	-0.148683	0.644674	-0.0448858	0.889835	-0.498774	0.0988123	-0.0542163	0.867098	0.132477	0.681492	0.286528	0.366576	0.259308	0.415719
XLOC_001364	CUFF.1031.1	Scaffold579	green	0.214137	0.503941	-0.0819876	0.800031	-0.0425888	0.895445	-0.530294	0.0761309	-0.204176	0.524438	-0.0414468	0.898235	-0.186156	0.562399	0.551449	0.0630861	0.0409211	0.89952	0.130509	0.686009	0.207587	0.517379	-0.144664	0.65374
XLOC_001365	CUFF.1032.1,CUFF.1032.2,CUFF.1032.3	Scaffold580	brown	0.155388	0.629645	-0.0618719	0.848512	-0.138595	0.667512	-0.231753	0.46859	-0.00389864	0.990406	-0.0784739	0.808458	-0.081209	0.801897	0.558615	0.0590432	-0.155959	0.628372	-0.263127	0.408634	0.157164	0.625687	-0.299615	0.344089
XLOC_001366	LOC107199325	Scaffold580	brown	-0.187618	0.559279	0.368247	0.238881	-0.497857	0.0995331	0.361643	0.248056	0.130394	0.686273	0.176802	0.582533	0.142571	0.658479	-0.122471	0.704553	-0.577422	0.0492975	-0.405732	0.190671	-0.188004	0.558455	-0.126143	0.696062
XLOC_001367	LOC107199326	Scaffold581	magenta	-0.13413	0.677704	0.63736	0.0257907	0.214711	0.502771	0.187308	0.559941	0.557735	0.05953	0.569365	0.0533222	-0.556427	0.0602581	-0.586191	0.0451647	-0.414695	0.180116	-0.203642	0.525547	0.180613	0.574295	-0.091478	0.777371
XLOC_001368	ISOC2	Scaffold581	turquoise	0.178502	0.578853	0.75266	0.00472903	0.164024	0.610482	0.229004	0.474029	0.659558	0.0196243	0.254919	0.423934	-0.375148	0.229511	-0.303681	0.337257	-0.690298	0.0129606	-0.76593	0.00367785	0.600741	0.0388577	-0.125981	0.696436
XLOC_001369	CUFF.1037.1	Scaffold581	lightgreen	0.394522	0.204399	-0.0751869	0.816357	0.226832	0.478345	-0.340105	0.279393	-0.357004	0.254623	0.144382	0.654377	0.0387574	0.904811	0.563169	0.0565702	0.0296699	0.92707	0.0567369	0.860972	0.22733	0.477354	0.13348	0.679194
XLOC_001370	RUVBL2	Scaffold582	brown	0.0388671	0.904543	0.817125	0.00117449	-0.139316	0.66587	0.0480881	0.882022	0.624097	0.0300839	0.53558	0.0727127	-0.576645	0.0496761	-0.258124	0.417927	-0.80045	0.00176333	-0.569119	0.0534486	0.256783	0.420436	-0.349387	0.265624
XLOC_001371	CUFF.1039.2,RUVBL2	Scaffold582	turquoise	0.109043	0.735861	0.719819	0.00830067	-0.00878633	0.97838	0.162963	0.612824	0.698744	0.0114678	0.519543	0.0834199	-0.532454	0.0747212	-0.28849	0.363157	-0.858231	0.000353736	-0.463243	0.129346	0.244261	0.444212	-0.264919	0.405331
XLOC_001372	LOC107199329	Scaffold583	tan	-0.497102	0.100128	0.276281	0.384704	-0.338918	0.281184	0.550242	0.063785	0.25603	0.421847	0.0821707	0.799593	0.103318	0.749325	-0.479029	0.115109	-0.354591	0.258079	-0.223042	0.485923	-0.184753	0.565402	-0.101355	0.753956
XLOC_001373	LOC107199329	Scaffold583	blue	-0.0385958	0.905207	-0.00685348	0.983135	-0.0443223	0.891211	0.0623408	0.847375	-0.000680182	0.998326	-0.365997	0.241984	0.0584644	0.856776	-0.0813972	0.801446	0.312624	0.32249	-0.223867	0.48427	0.0181315	0.955399	-0.0417551	0.897482
XLOC_001375	LOC109022434	Scaffold583	greenyellow	0.168951	0.599646	0.0918155	0.776568	-0.149444	0.642961	-0.00799546	0.980325	-0.267148	0.401242	-0.268466	0.398834	0.294633	0.35256	0.022757	0.944035	0.118746	0.713199	-0.157082	0.625871	0.0352252	0.913456	0.246966	0.439023
XLOC_001377	CUFF.1052.1,CUFF.1052.2,CUFF.1052.3,CUFF.1053.1	Scaffold583	turquoise	0.0224351	0.944826	0.76111	0.00403668	-0.0622929	0.847491	0.3027	0.338899	0.796701	0.00192226	0.280059	0.377967	-0.430541	0.162364	-0.70164	0.0109867	-0.697488	0.0116814	-0.532742	0.0745349	0.22014	0.491763	-0.214267	0.503676
XLOC_001378	CUFF.1042.1,CUFF.1043.1	Scaffold583	green	0.263976	0.407067	-0.546875	0.0657641	-0.140582	0.662991	-0.32151	0.308177	-0.380861	0.221923	-0.574779	0.0505933	0.181173	0.573089	0.595034	0.0412517	0.296713	0.349009	0.494952	0.101838	-0.120755	0.708533	0.259799	0.414805
XLOC_001379	LOC107199329	Scaffold583	magenta	0.00634017	0.984398	0.728556	0.00720076	-0.213782	0.504666	0.00451502	0.988889	0.443496	0.148706	0.582474	0.0468856	-0.553925	0.0616684	-0.458627	0.133715	-0.396936	0.201394	-0.370224	0.236174	-0.237266	0.457769	-0.373231	0.232092
XLOC_001380	LOC109022434	Scaffold583	yellow	0.0111193	0.972641	-0.123035	0.703248	0.740337	0.00589515	0.161661	0.615703	0.0105164	0.974124	0.25335	0.426891	-0.0557427	0.863387	-0.317816	0.314084	0.292926	0.355488	0.37095	0.235184	0.145256	0.652401	0.557027	0.0599234
XLOC_001382	CUFF.1051.1,CUFF.1051.10,CUFF.1051.11,CUFF.1051.12,CUFF.1051.13,CUFF.1051.14,CUFF.1051.15,CUFF.1051.16,CUFF.1051.17,CUFF.1051.2,CUFF.1051.3,CUFF.1051.4,CUFF.1051.5,CUFF.1051.6,CUFF.1051.7,CUFF.1051.8,CUFF.1051.9	Scaffold583	tan	-0.0460037	0.887107	0.119747	0.710873	-0.414142	0.180757	0.164329	0.609809	-0.0701882	0.828401	0.0878337	0.786055	0.218353	0.495374	-0.12822	0.691274	-0.138495	0.667739	-0.26831	0.399118	-0.377395	0.226508	-0.261898	0.410908
XLOC_001383	CUFF.1040.1	Scaffold583	salmon	-0.0258667	0.9364	0.160623	0.618002	0.650193	0.022077	0.354968	0.257537	0.189272	0.555758	0.234965	0.46227	0.0950394	0.768908	0.0635346	0.844484	-0.48715	0.108206	-0.164016	0.610499	0.859309	0.000341136	0.418154	0.176142
XLOC_001384	CUFF.1041.1	Scaffold583	blue	0.285005	0.36924	-0.34471	0.272512	-0.75923	0.0041836	-0.443968	0.148222	-0.341114	0.277877	-0.677059	0.015583	0.147637	0.647028	0.524669	0.0798879	0.427269	0.165934	-0.0962024	0.766149	-0.593732	0.0418122	-0.434197	0.158432
XLOC_001386	LOC107199333	Scaffold585	grey	0.0992085	0.75903	0.0683522	0.832833	-0.507783	0.0919196	-0.377111	0.226887	0.0378476	0.907037	0.165356	0.607545	-0.378733	0.224733	0.130286	0.686522	-0.0745107	0.817984	0.153732	0.633345	-0.562092	0.0571485	-0.528828	0.0770986
XLOC_001387	LOC107199332	Scaffold585	lightcyan	-0.640837	0.0247431	0.143107	0.657263	-0.311737	0.32394	0.443326	0.148881	0.18317	0.568797	0.226322	0.479363	0.0742542	0.818602	-0.467502	0.125397	-0.198148	0.537013	-0.0596426	0.853917	-0.325626	0.30167	-0.303071	0.338278
XLOC_001388	LOC107199332	Scaffold585	lightyellow	-0.0653236	0.840154	0.456593	0.135671	-0.138389	0.667982	0.362286	0.247154	0.466723	0.126113	0.379616	0.223564	-0.191822	0.550345	-0.384042	0.217765	-0.543745	0.0676418	-0.37415	0.230853	-0.16098	0.617212	-0.127747	0.692362
XLOC_001390	LOC107199335	Scaffold588	brown	0.386505	0.214578	0.466986	0.125871	0.244927	0.442933	0.13512	0.67544	0.75146	0.00483422	-0.0448773	0.889856	-0.401264	0.196072	-0.237344	0.457618	-0.525852	0.0790877	-0.581398	0.0473922	0.526953	0.0783477	-0.0578502	0.858268
XLOC_001391	CUFF.1055.1	Scaffold589	turquoise	-0.214348	0.503509	0.37343	0.231822	-0.444919	0.147253	0.11609	0.71938	0.451828	0.140324	0.0269558	0.933728	-0.356668	0.255102	-0.395983	0.202577	-0.32225	0.307001	-0.13539	0.674824	-0.266203	0.402974	-0.285521	0.368337
XLOC_001392	CUFF.1056.1	Scaffold589	pink	-0.531226	0.0755204	0.00366288	0.990986	0.380107	0.222916	0.665668	0.0181353	0.202999	0.526882	0.324475	0.303482	0.268954	0.397944	-0.460312	0.13211	-0.28555	0.368286	0.0240026	0.940977	0.240366	0.451737	0.319617	0.311196
XLOC_001393	LOC107199336	Scaffold590	turquoise	0.34834	0.267157	0.484959	0.110041	-0.226911	0.478189	-0.148624	0.644805	0.512283	0.088601	0.162684	0.61344	-0.511584	0.0891114	-0.229878	0.472296	-0.524919	0.0797186	-0.115157	0.721556	-0.0817137	0.800687	-0.251053	0.431236
XLOC_001394	LOC107199338	Scaffold591	blue	0.262166	0.410411	-0.34813	0.267466	-0.136248	0.672864	-0.236685	0.458904	-0.591488	0.0427906	-0.26675	0.401971	0.319706	0.311054	0.267847	0.399963	0.686088	0.013756	0.0917526	0.776718	-0.481072	0.113346	0.146897	0.648696
XLOC_001395	LOC107199337	Scaffold591	green	0.0145547	0.964192	-0.245026	0.442742	-0.58931	0.0437558	-0.144918	0.653165	-0.472024	0.121292	-0.129008	0.689461	0.370728	0.235487	0.490889	0.105122	0.243141	0.44637	-0.30841	0.329404	-0.549911	0.0639779	-0.475925	0.117823
XLOC_001396	LOC107199338	Scaffold591	yellow	-0.356975	0.254665	0.00214694	0.994717	-0.0156382	0.961528	0.173808	0.589036	-0.168398	0.600858	0.148525	0.64503	0.0509385	0.875076	-0.252729	0.428063	0.0075889	0.981326	0.538077	0.0711352	-0.170689	0.59584	0.375891	0.228516
XLOC_001397	CUFF.1060.1	Scaffold591	turquoise	-0.258268	0.417659	0.842044	0.000590247	-0.121246	0.707394	0.372197	0.233491	0.757739	0.00430296	0.554941	0.0610929	-0.417278	0.177143	-0.566525	0.054794	-0.844188	0.000553363	-0.729211	0.00712289	0.282719	0.373261	-0.434198	0.158431
XLOC_001398	LOC107199339,LOC107199342	Scaffold592	brown	0.347002	0.269123	0.525244	0.0794982	-0.467645	0.125266	-0.250572	0.432149	0.234106	0.463956	-0.0163912	0.959677	-0.307955	0.330156	0.0648153	0.841384	-0.393622	0.205526	-0.455633	0.1366	-0.0323777	0.920432	-0.343665	0.274066
XLOC_001399	LOC107199341	Scaffold592	brown	0.0823983	0.799047	0.73554	0.00640323	-0.29533	0.351369	0.0987867	0.760028	0.577879	0.0490758	0.483027	0.111676	-0.410063	0.185524	-0.195356	0.542879	-0.822358	0.00102534	-0.671666	0.016756	0.0778636	0.809923	-0.516829	0.0853318
XLOC_001400	LOC107199340	Scaffold592	greenyellow	0.0631122	0.845507	-0.0516527	0.873337	0.144415	0.654303	-0.0999333	0.757316	-0.221914	0.48819	0.195906	0.541722	0.152024	0.63717	0.306375	0.332771	-0.285885	0.367699	0.241355	0.449821	0.319261	0.311766	0.167438	0.602966
XLOC_001401	CUFF.1061.1	Scaffold592	blue	0.0792335	0.806634	-0.263392	0.408146	-0.159179	0.621206	0.0368416	0.909499	-0.22822	0.475585	-0.202385	0.52816	0.287684	0.364558	0.410666	0.184815	0.175066	0.586301	-0.284292	0.370492	-0.194008	0.545723	-0.0592483	0.854874
XLOC_001402	SYVN1	Scaffold593	turquoise	0.106897	0.740899	0.713787	0.00913026	-0.0600711	0.852878	0.344971	0.272126	0.682925	0.0143769	0.28929	0.361767	-0.328817	0.296678	-0.499046	0.0985991	-0.671578	0.0167756	-0.679792	0.0150122	0.16887	0.599822	-0.19468	0.544304
XLOC_001403	LOC107199344	Scaffold594	yellow	0.452004	0.14015	-0.222776	0.486457	-0.0813422	0.801577	-0.295566	0.350966	-0.274452	0.387987	-0.373125	0.232236	0.0833554	0.796756	-0.024496	0.939765	0.595945	0.0408626	0.161558	0.615931	-0.412817	0.182297	0.138786	0.667076
XLOC_001404	LOC107199345	Scaffold595	turquoise	0.273411	0.389862	0.151222	0.638968	-0.0249116	0.938745	0.0107654	0.973511	0.50518	0.0938766	-0.357899	0.253348	-0.236302	0.459651	-0.292304	0.356557	-0.0193325	0.952448	-0.327548	0.298657	0.0545714	0.866235	-0.273949	0.388893
XLOC_001405	LOC107199345	Scaffold595	brown	-0.309848	0.327036	0.0793432	0.806371	-0.117558	0.715963	0.518606	0.0840764	-0.11837	0.714074	0.0141931	0.965081	0.545721	0.0664524	0.0863231	0.789661	-0.464725	0.127962	-0.346501	0.269863	0.298337	0.346251	0.259478	0.415401
XLOC_001406	LOC107199348	Scaffold596	turquoise	0.216644	0.498837	0.84795	0.000492983	0.0704238	0.827832	0.156925	0.626219	0.730153	0.00701214	0.312389	0.322875	-0.540937	0.0693571	-0.44901	0.143124	-0.69534	0.0120533	-0.646986	0.0229659	0.424465	0.169034	-0.106438	0.74198
XLOC_001407	LOC107199349	Scaffold596	turquoise	0.555427	0.0608186	0.694871	0.0121355	0.227086	0.47784	-0.258706	0.416841	0.688091	0.0133732	0.302033	0.340017	-0.778464	0.00285766	-0.276055	0.385109	-0.374686	0.230131	-0.477318	0.1166	0.311914	0.323651	-0.313708	0.320726
XLOC_001408	HSD17B10	Scaffold596	brown	0.108084	0.738113	0.683455	0.0142716	-0.0500778	0.877173	0.259515	0.415332	0.460041	0.132366	0.295916	0.350367	-0.154279	0.632123	-0.166201	0.605684	-0.826951	0.000906885	-0.66236	0.0189308	0.465556	0.127191	-0.0523248	0.871701
XLOC_001409	CUFF.1069.1	Scaffold596	turquoise	0.417804	0.176541	0.554954	0.0610853	0.229077	0.473882	0.0574539	0.85923	0.749406	0.00501829	0.0843589	0.794355	-0.494261	0.102392	-0.435859	0.156665	-0.33483	0.287397	-0.613154	0.0339952	0.298206	0.346474	-0.236284	0.459687
XLOC_001410	CD79A	Scaffold597	green	0.459647	0.132742	-0.443738	0.148458	0.0253883	0.937575	-0.244948	0.442891	-0.416733	0.177768	-0.394093	0.204937	0.298969	0.345181	0.57223	0.0518654	0.416906	0.177569	0.0391649	0.903814	-0.160931	0.61732	0.215773	0.500608
XLOC_001412	LOC107199351	Scaffold597	purple	0.479934	0.114326	-0.328931	0.2965	0.0268731	0.933931	-0.62974	0.0281991	-0.331084	0.293158	-0.137616	0.669744	-0.214921	0.502343	0.271776	0.392817	0.497395	0.099897	0.686339	0.0137076	-0.382186	0.220185	0.11705	0.717145
XLOC_001413	LOC107199353	Scaffold597	turquoise	-0.324325	0.303719	0.20993	0.512553	-0.309829	0.327067	-0.209823	0.512774	-0.111626	0.729808	0.427551	0.165625	-0.232804	0.466518	-0.0580101	0.857879	0.1757	0.584923	-0.191879	0.550223	-0.361116	0.248796	-0.554207	0.0615083
XLOC_001414	LOC107199354	Scaffold598	yellow	0.217916	0.496259	-0.0289105	0.928932	0.526455	0.0786821	-0.229067	0.473904	0.343072	0.274949	0.177115	0.581854	-0.57421	0.0508751	-0.164718	0.60895	0.115496	0.720768	0.413119	0.181944	0.123533	0.702093	0.0983818	0.760986
XLOC_001415	CUFF.1076.1	Scaffold598	yellow	0.212774	0.506725	-0.232343	0.467426	0.45635	0.135905	-0.124705	0.699383	0.101448	0.753738	-0.0885635	0.784314	-0.0897631	0.781455	-0.0444384	0.890927	0.375702	0.228769	-0.00716476	0.982369	0.156948	0.626168	-0.0217563	0.946493
XLOC_001416	CUFF.1077.1	Scaffold598	turquoise	-0.0156217	0.961568	0.810386	0.00139053	-0.20079	0.531485	0.0327047	0.91963	0.694252	0.0122449	0.464575	0.128102	-0.597311	0.0402844	-0.320787	0.309329	-0.737467	0.0061953	-0.689971	0.0130211	0.255678	0.422507	-0.559184	0.0587304
XLOC_001417	CUFF.1078.1	Scaffold598	magenta	0.142195	0.659331	-0.263147	0.408597	0.209409	0.513624	-0.409229	0.186508	-0.136928	0.671311	0.366643	0.24109	-0.186347	0.561991	0.384049	0.217756	0.0956654	0.767423	0.308536	0.329195	-0.0805682	0.803433	-0.319181	0.311894
XLOC_001418	ARHGAP35	Scaffold599	turquoise	-0.177085	0.581921	0.630484	0.0279568	0.258431	0.417354	0.541479	0.0690242	0.583819	0.0462578	0.575619	0.0501786	-0.198021	0.537279	-0.668545	0.0174638	-0.666288	0.0179891	-0.389906	0.210223	0.284994	0.36926	0.0396853	0.902542
XLOC_001420	EIF3K	Scaffold602	turquoise	-0.455524	0.136706	0.425081	0.16835	-0.14078	0.662542	0.0256044	0.937044	0.0920161	0.776091	0.534642	0.0733115	-0.210557	0.511266	-0.204698	0.523355	-0.226642	0.478724	-0.29878	0.345501	0.0897331	0.781526	-0.368963	0.237899
XLOC_001421	CUFF.1079.1	Scaffold602	turquoise	0.000954796	0.99765	0.419297	0.174841	-0.347664	0.26815	0.0625738	0.846811	0.229536	0.472974	0.294557	0.352689	-0.237979	0.456378	-0.300573	0.342471	-0.405726	0.190678	-0.0926855	0.774499	-0.281398	0.375594	-0.0699023	0.829091
XLOC_001422	CUFF.1080.1	Scaffold602	tan	-0.41507	0.179682	-0.489729	0.106073	-0.52234	0.0814801	0.285498	0.368377	-0.450657	0.141483	-0.40385	0.192935	0.688984	0.0132051	0.227938	0.476146	0.16617	0.605753	0.0907742	0.779047	-0.41099	0.184434	-0.0870057	0.788031
XLOC_001424	CUFF.1082.1	Scaffold604	brown	-0.407613	0.188425	0.155696	0.628958	-0.059561	0.854115	0.186886	0.560841	-0.144504	0.654102	0.19452	0.544641	0.267597	0.40042	0.0791132	0.806923	-0.235957	0.460327	-0.313919	0.320382	0.356423	0.255452	-0.121025	0.707906
XLOC_001425	LOC107199359	Scaffold606	yellow	0.183261	0.568602	-0.0424996	0.895663	0.249395	0.434387	-0.0436784	0.892783	0.421952	0.171842	-0.103278	0.749419	-0.3703	0.23607	-0.293366	0.354731	0.00697837	0.982828	0.273449	0.389795	0.0245004	0.939754	0.0270843	0.933412
XLOC_001426	CUFF.1083.1,CUFF.1083.2	Scaffold608	green	0.615683	0.0330605	-0.102676	0.75084	0.00214253	0.994727	-0.285836	0.367784	-0.101503	0.753607	-0.102256	0.75183	-0.0710509	0.82632	0.415366	0.179341	-0.020182	0.95036	0.0727047	0.822333	-0.134385	0.677122	0.184378	0.566204
XLOC_001427	CUFF.1084.1	Scaffold608	turquoise	0.22702	0.477972	0.685908	0.0137908	0.241905	0.448757	0.285102	0.369071	0.575311	0.0503304	0.31723	0.315028	-0.3425	0.275802	-0.625894	0.0294741	-0.425834	0.167516	-0.47012	0.12301	0.231483	0.469122	0.204324	0.52413
XLOC_001430	PSMB4	Scaffold613	brown	0.108739	0.736574	0.55844	0.0591397	-0.273552	0.389608	0.0250959	0.938292	0.193752	0.546261	0.374569	0.230288	-0.0945139	0.770155	0.11295	0.726711	-0.676956	0.0156048	-0.649656	0.022224	0.209117	0.514225	-0.355109	0.257334
XLOC_001431	CUFF.1086.1	Scaffold613	greenyellow	-0.0757389	0.815029	0.205167	0.522382	-0.130546	0.685924	0.157935	0.623972	0.275488	0.386126	0.379542	0.223662	-0.107025	0.740599	-0.345825	0.270861	-0.252161	0.429138	-0.198168	0.53697	-0.294388	0.35298	-0.281681	0.375094
XLOC_001432	LOC107199364	Scaffold614	black	-0.0787649	0.807759	0.221122	0.489783	-0.668299	0.0175205	-0.0257542	0.936676	-0.171609	0.593831	-0.172158	0.592633	0.145428	0.652013	-0.0220965	0.945657	0.00212489	0.994771	-0.401744	0.195487	-0.304642	0.335654	-0.254735	0.42428
XLOC_001433	CUFF.1087.1,CUFF.1087.2	Scaffold614	greenyellow	-0.110235	0.733066	0.0857465	0.791038	-0.187582	0.559355	0.0256734	0.936875	-0.177057	0.58198	-0.150875	0.639748	0.256	0.421903	-0.105105	0.745115	0.0226511	0.944295	-0.0701484	0.828497	0.0823745	0.799104	0.0934043	0.772791
XLOC_001434	LOC107199364	Scaffold614	blue	-0.30415	0.336474	0.070054	0.828725	-0.179033	0.577706	0.078973	0.80726	0.0189063	0.953495	-0.269388	0.397152	0.0818129	0.80045	-0.35428	0.258526	0.172696	0.59146	-0.0130456	0.967903	0.0419514	0.897002	0.0201418	0.950459
XLOC_001435	LOC107199365	Scaffold615	blue	0.149551	0.642722	-0.0790578	0.807056	0.577585	0.0492183	0.127147	0.693747	0.14796	0.646301	0.0378552	0.907018	-0.0127603	0.968605	-0.18723	0.560106	0.174887	0.586689	0.025119	0.938236	0.235221	0.461769	0.202465	0.527994
XLOC_001436	LOC109022435	Scaffold615	blue	0.402519	0.194546	-0.593746	0.0418062	-0.2028	0.527297	-0.553974	0.0616401	-0.6712	0.0168604	-0.283688	0.371555	0.275902	0.385382	0.776688	0.00296445	0.597083	0.0403807	0.17497	0.586509	-0.40352	0.193333	-0.244132	0.444461
XLOC_001437	CUFF.1091.1,CUFF.1091.2,CUFF.1091.3,CUFF.1092.1	Scaffold615	purple	0.00307096	0.992443	-0.46475	0.12794	0.468216	0.124744	-0.12895	0.689594	-0.15816	0.623471	0.0197324	0.951465	-0.0741993	0.818734	-0.0343406	0.915623	0.583045	0.046618	0.630666	0.0278979	-0.205661	0.521359	0.229102	0.473833
XLOC_001438	CUFF.1093.1	Scaffold616	turquoise	-0.123758	0.701574	0.695002	0.0121125	-0.124755	0.699269	0.14608	0.65054	0.741935	0.0057329	0.394184	0.204822	-0.543386	0.0678593	-0.400846	0.196583	-0.750189	0.00494749	-0.517752	0.084678	0.292576	0.35609	-0.460759	0.131685
XLOC_001439	LOC109022436	Scaffold617	yellow	0.576276	0.0498562	0.267385	0.400808	0.359044	0.251723	-0.306517	0.332535	0.366112	0.241824	0.0409665	0.899409	-0.449734	0.142402	-0.279966	0.378132	0.0980452	0.761783	-0.151366	0.638645	0.18719	0.560191	-0.0529027	0.870294
XLOC_001440	LOC107199366	Scaffold617	brown	-0.239971	0.452503	0.0395649	0.902836	0.54686	0.0657736	0.440967	0.151312	0.10288	0.750358	0.263426	0.408082	0.205586	0.521514	0.0313266	0.923008	-0.361737	0.247923	-0.123933	0.701169	0.630799	0.0278549	0.391876	0.207725
XLOC_001441	CUFF.1097.1,CUFF.1098.1	Scaffold617	turquoise	0.0272795	0.932933	0.666068	0.0180409	0.409785	0.185852	0.430735	0.162154	0.704641	0.0105041	0.18428	0.566416	-0.276698	0.383958	-0.706102	0.010275	-0.544143	0.0674011	-0.448888	0.143246	0.637065	0.0258813	0.310881	0.32534
XLOC_001442	CUFF.1094.1	Scaffold617	turquoise	0.171852	0.593299	0.390709	0.209203	-0.107573	0.739312	-0.231178	0.469725	0.487706	0.107744	0.295945	0.350317	-0.601109	0.0387068	-0.393459	0.205731	-0.072624	0.822528	-0.282809	0.373103	-0.216591	0.498946	-0.509899	0.0903487
XLOC_001443	CUFF.1095.1	Scaffold617	turquoise	0.15269	0.635679	0.414313	0.180558	-0.120262	0.709676	-0.0551601	0.864804	0.302994	0.338406	0.0212106	0.947833	-0.196245	0.541009	-0.394963	0.203848	-0.228791	0.47445	-0.253926	0.425803	0.129503	0.688321	-0.0977152	0.762564
XLOC_001444	LOC107199367	Scaffold618	brown	-0.0603244	0.852263	0.318273	0.31335	-0.56223	0.057074	0.0448157	0.890006	0.230721	0.470627	-0.0276719	0.931971	-0.192889	0.548085	0.00822721	0.979755	-0.323905	0.304381	-0.36814	0.239028	-0.274645	0.38764	-0.394797	0.204056
XLOC_001445	CUFF.1100.1	Scaffold619	blue	0.206417	0.519795	-0.735148	0.00644605	0.127275	0.693452	-0.134553	0.676738	-0.755446	0.00449162	-0.350832	0.263516	0.576731	0.049634	0.447871	0.144266	0.636478	0.0260617	0.599288	0.0394575	-0.31201	0.323493	0.541271	0.0691519
XLOC_001448	LOC107199368	Scaffold620	turquoise	-0.363127	0.245976	0.36246	0.24691	-0.0489234	0.879986	0.369839	0.236699	0.371206	0.234836	0.127111	0.693829	-0.0737388	0.819843	-0.330347	0.2943	-0.507002	0.0925039	-0.28674	0.366205	0.363784	0.245058	0.000984433	0.997577
XLOC_001449	CUFF.1101.1	Scaffold621	lightyellow	0.133095	0.680076	0.374163	0.230834	-0.290299	0.360018	0.229809	0.472432	0.282064	0.374418	0.0680087	0.833663	-0.0192333	0.952691	-0.357925	0.253311	-0.388843	0.211578	-0.288065	0.363895	-0.219018	0.494028	0.0163487	0.959781
XLOC_001450	CUFF.1102.1	Scaffold622	turquoise	0.21022	0.511958	0.304457	0.335962	0.00500101	0.987693	-0.27763	0.382292	0.186686	0.561267	0.335179	0.286865	-0.381674	0.220856	-0.107442	0.73962	-0.0493502	0.878946	-0.254439	0.424838	-0.0332772	0.918228	-0.228502	0.475024
XLOC_001453	NAA40	Scaffold625	brown	0.140292	0.663651	0.712066	0.00937797	-0.188373	0.557669	-0.0922156	0.775617	0.436863	0.155604	0.581813	0.0471962	-0.446917	0.145227	-0.0130835	0.96781	-0.747081	0.00523303	-0.666743	0.0178822	0.233667	0.464819	-0.562099	0.0571443
XLOC_001454	CUFF.1104.1	Scaffold627	blue	0.139069	0.666433	-0.402744	0.194273	-0.105106	0.745112	-0.44772	0.144418	-0.486703	0.108579	-0.0826455	0.798456	0.0486522	0.880647	0.0999557	0.757263	0.781774	0.00266646	0.423642	0.169951	-0.620291	0.0314056	-0.0730416	0.821522
XLOC_001455	CUFF.1105.1	Scaffold627	pink	-0.334835	0.287389	0.23643	0.459402	0.0911316	0.778196	0.465668	0.127087	-0.115783	0.720097	0.317311	0.314896	0.281421	0.375554	-0.245777	0.4413	-0.190442	0.553271	-0.223334	0.485338	0.127162	0.693711	0.297642	0.347429
XLOC_001456	LOC107199373	Scaffold628	turquoise	-0.23999	0.452466	0.549231	0.0643749	0.312112	0.323327	0.082516	0.798766	0.604046	0.0375176	0.551204	0.0632275	-0.660671	0.0193465	-0.631826	0.0275242	-0.280073	0.377942	-0.0446591	0.890389	0.230873	0.470327	-0.0756142	0.81533
XLOC_001457	CUFF.1107.1	Scaffold628	black	0.568577	0.0537278	0.448749	0.143385	-0.0502298	0.876803	-0.414956	0.179814	0.466666	0.126166	0.124883	0.698972	-0.689484	0.0131115	0.170623	0.595985	-0.359621	0.250905	-0.327489	0.29875	0.134643	0.676533	-0.321432	0.308301
XLOC_001458	LOC107199374	Scaffold629	blue	-0.109432	0.734949	-0.65657	0.0203841	0.361736	0.247926	0.19902	0.535186	-0.526374	0.0787361	-0.336228	0.285264	0.577482	0.0492682	0.081283	0.801719	0.569579	0.0532126	0.598196	0.0399129	-0.0629004	0.84602	0.645924	0.023266
XLOC_001459	SIRT2	Scaffold630	brown	-0.218766	0.494538	0.109729	0.734253	-0.155331	0.629772	0.607142	0.0362923	0.144938	0.653121	-0.267541	0.400523	0.46968	0.123409	-0.127806	0.692226	-0.333489	0.289452	-0.569605	0.0531993	0.205863	0.520941	0.0978877	0.762156
XLOC_001460	CUFF.1109.1	Scaffold630	red	-0.0679013	0.833922	-0.0967822	0.764775	-0.00470387	0.988424	0.236889	0.458505	-0.295502	0.351075	-0.171658	0.593724	0.444372	0.147811	-0.0881554	0.785287	0.0258079	0.936545	0.159178	0.621208	0.0566938	0.861076	0.420408	0.173582
XLOC_001461	SARS2	Scaffold630	brown	-0.0992043	0.75904	0.621804	0.0308751	-0.11566	0.720384	0.382732	0.219472	0.269471	0.397003	0.464795	0.127897	0.0246136	0.939476	-0.175748	0.58482	-0.725086	0.00762359	-0.697819	0.0116248	0.259116	0.416075	-0.080875	0.802697
XLOC_001464	SELENBP1	Scaffold633	turquoise	-0.25856	0.417113	0.795774	0.00196318	0.321528	0.308149	0.491658	0.104496	0.635889	0.0262438	0.642506	0.0242512	-0.303267	0.337949	-0.676651	0.0156694	-0.642843	0.0241527	-0.643419	0.0239851	0.50769	0.0919891	-2.29611e-05	0.999943
XLOC_001465	LOC107199382	Scaffold635	magenta	-0.402947	0.194027	0.36327	0.245777	0.28003	0.378018	0.150749	0.640029	0.413749	0.181212	0.762193	0.00395385	-0.528952	0.0770166	-0.50601	0.0932499	-0.268233	0.399259	0.172547	0.591782	-0.0226269	0.944355	-0.179407	0.576898
XLOC_001467	CUFF.1112.1	Scaffold636	red	-0.214548	0.503103	0.0798081	0.805256	-0.0590408	0.855377	0.363032	0.24611	-0.0720642	0.823877	0.205001	0.522726	0.314195	0.319935	-0.235263	0.461687	-0.296481	0.349405	0.0501335	0.877037	-0.0368708	0.909427	0.158743	0.622175
XLOC_001468	LOC107199383	Scaffold636	lightyellow	-0.0126561	0.968861	0.258612	0.417016	-0.105048	0.745249	0.370855	0.235314	0.188729	0.556912	0.111003	0.731267	0.0881622	0.785271	-0.502093	0.0962337	-0.229748	0.472552	-0.114751	0.722504	-0.223979	0.484045	0.254805	0.424148
XLOC_001469	CUFF.1115.1	Scaffold637	blue	0.213099	0.50606	-0.50091	0.0971475	0.0244581	0.939858	-0.265429	0.404394	-0.630366	0.0279954	-0.2423	0.447994	0.296164	0.349945	0.205936	0.520789	0.718772	0.00844049	0.551614	0.062991	-0.47534	0.118339	0.448379	0.143756
XLOC_001470	CUFF.1116.1	Scaffold637	blue	0.192576	0.548747	0.0887449	0.783882	0.0307597	0.924398	0.216819	0.498483	0.00508556	0.987485	-0.438776	0.153594	0.210322	0.511749	-0.295553	0.350988	0.228758	0.474517	-0.248849	0.435428	0.0517742	0.873041	0.408525	0.187342
XLOC_001471	CUFF.1117.1	Scaffold637	yellow	0.0985833	0.760509	0.010512	0.974134	-0.139973	0.664377	0.00600279	0.985228	-0.0914204	0.777508	-0.204214	0.524358	0.0381827	0.906217	-0.346105	0.270446	0.397982	0.200099	0.0301155	0.925977	-0.383841	0.218026	0.141586	0.660713
XLOC_001472	CUFF.1118.1	Scaffold637	blue	0.24393	0.44485	0.244586	0.443588	-0.368248	0.23888	-0.325432	0.301974	-0.043238	0.893859	-0.00198236	0.995122	-0.218764	0.494542	-0.23591	0.460419	0.311459	0.324394	-0.187847	0.55879	-0.480779	0.113598	-0.342119	0.276372
XLOC_001473	LOC107199385,NAT8	Scaffold638	turquoise	0.297121	0.348315	0.556728	0.0600898	-0.0745717	0.817838	0.0908327	0.778907	0.417561	0.176819	-0.146054	0.650598	-0.20173	0.529526	-0.0929401	0.773894	-0.458756	0.133592	-0.674041	0.0162316	0.450031	0.142106	-0.00538971	0.986737
XLOC_001475	LOC107199386	Scaffold639	black	0.245879	0.441105	0.413727	0.181238	-0.729326	0.00710939	-0.187931	0.558611	0.197244	0.538908	-0.203652	0.525525	-0.207316	0.517938	-0.112501	0.727762	-0.117623	0.715811	-0.600253	0.0390586	-0.374745	0.230052	-0.503942	0.0948173
XLOC_001476	CUFF.1121.1	Scaffold639	turquoise	-0.0348655	0.914337	0.176113	0.584028	0.06155	0.849292	0.168213	0.601264	0.394977	0.20383	-0.0761652	0.814004	-0.287283	0.365258	-0.301833	0.340353	-0.298509	0.345961	0.27684	0.383703	0.0810321	0.802321	0.284891	0.369441
XLOC_001477	MEN1,SF1	Scaffold640	turquoise	0.210122	0.512159	0.604746	0.0372381	0.0769594	0.812095	0.386164	0.215017	0.557239	0.0598051	0.13023	0.686649	-0.123079	0.703145	-0.457927	0.134386	-0.609043	0.0355545	-0.610325	0.0350627	0.326904	0.299665	0.0727345	0.822262
XLOC_001478	LOC107199389	Scaffold641	pink	-0.458915	0.13344	0.280403	0.377357	0.0990593	0.759383	0.542366	0.0684809	0.218627	0.49482	0.00662569	0.983695	0.158734	0.622196	-0.631444	0.027647	-0.223275	0.485457	-0.0444895	0.890803	0.265025	0.405136	0.446271	0.14588
XLOC_001479	CUFF.1126.10,CUFF.1126.11,CUFF.1126.12,CUFF.1126.13,CUFF.1126.14,CUFF.1126.15,CUFF.1126.16,CUFF.1126.17,CUFF.1126.18,CUFF.1126.19,CUFF.1126.20,CUFF.1126.21,CUFF.1126.22,CUFF.1126.8,CUFF.1126.9,LOC107199389	Scaffold641	black	-0.365584	0.242556	-0.0401019	0.901523	-0.698025	0.0115897	0.103166	0.749683	-0.404003	0.19275	-0.0584882	0.856719	0.340757	0.278414	0.0656586	0.839343	0.0476864	0.883002	-0.000533457	0.998687	-0.552705	0.0623639	-0.0512119	0.87441
XLOC_001480	CUFF.1128.1,CUFF.1128.2	Scaffold641	turquoise	-0.152414	0.636297	0.641693	0.0244899	-0.362996	0.246159	0.223258	0.485491	0.515153	0.0865276	0.266102	0.403159	-0.229398	0.473248	-0.555305	0.0608878	-0.487807	0.10766	-0.652925	0.0213395	-0.0410834	0.899124	-0.433276	0.159416
XLOC_001481	LOC109022440	Scaffold642	blue	0.266967	0.401572	-0.041121	0.899031	-0.287694	0.364541	-0.0529613	0.870152	-0.0874019	0.787085	-0.533623	0.0739659	0.145898	0.65095	0.0724679	0.822904	0.296613	0.349179	-0.308733	0.328871	-0.191075	0.551927	-0.0813939	0.801454
XLOC_001483	CUFF.1132.1,CUFF.1132.10,CUFF.1132.2,CUFF.1132.3,CUFF.1132.4,CUFF.1132.5,CUFF.1132.6,CUFF.1132.7,CUFF.1132.8,CUFF.1132.9	Scaffold646	red	0.11855	0.713653	-0.675243	0.0159711	-0.303314	0.33787	-0.075207	0.816309	-0.730986	0.00691523	-0.656771	0.0203323	0.787891	0.00233893	0.527367	0.0780706	0.589259	0.0437787	0.0225515	0.94454	-0.296833	0.348806	0.119089	0.712402
XLOC_001484	LOC107199391	Scaffold646	red	-0.209353	0.51374	-0.302907	0.338551	0.058214	0.857384	0.437885	0.154528	-0.273118	0.390391	-0.354916	0.257612	0.604055	0.0375141	0.154783	0.630997	0.0915888	0.777108	-0.105325	0.744599	0.158606	0.622479	0.314667	0.319168
XLOC_001485	LOC107199392	Scaffold647	brown	-0.0722351	0.823465	0.547808	0.0652117	0.236792	0.458695	0.477483	0.116456	0.356648	0.255132	0.434369	0.158249	-0.00780005	0.980806	-0.26625	0.402887	-0.75953	0.00415988	-0.433908	0.15874	0.525826	0.0791051	0.27081	0.394567
XLOC_001486	CUFF.1134.1	Scaffold647	turquoise	0.422931	0.170744	0.440277	0.152028	-0.0271608	0.933225	-0.104751	0.745948	0.490358	0.105557	-0.0299458	0.926393	-0.380469	0.22244	0.14987	0.642003	-0.613807	0.0337518	-0.459249	0.133121	0.453863	0.138324	-0.20375	0.525322
XLOC_001487	CUFF.1135.1	Scaffold648	tan	-0.0124203	0.969441	-0.26372	0.40754	-0.35518	0.257233	0.0669007	0.83634	-0.304181	0.336421	-0.288211	0.363641	0.37569	0.228785	0.163703	0.61119	0.275172	0.386693	-0.107243	0.740087	-0.429417	0.163585	-0.187917	0.558641
XLOC_001488	CUFF.1136.1	Scaffold649	turquoise	-0.465936	0.126839	0.578934	0.0485664	-0.384994	0.21653	0.449477	0.142658	0.420069	0.173966	0.313281	0.32142	-0.111012	0.731246	-0.37954	0.223665	-0.604582	0.0373036	-0.624088	0.030087	0.016329	0.95983	-0.321063	0.308889
XLOC_001489	CUFF.1137.1	Scaffold649	turquoise	0.412335	0.182858	0.587998	0.0443448	-0.263144	0.408604	-0.258671	0.416905	0.563897	0.0561813	0.101186	0.754356	-0.588035	0.044328	-0.0784157	0.808597	-0.565535	0.0553139	-0.391896	0.2077	0.118656	0.713407	-0.503349	0.09527
XLOC_001490	PRR15L	Scaffold650	turquoise	0.296071	0.350104	0.513341	0.0878328	-0.151869	0.637516	0.0502392	0.87678	0.412864	0.182241	0.2076	0.517351	-0.337686	0.283048	-0.240441	0.451592	-0.448583	0.143551	-0.401454	0.19584	-0.0407598	0.899915	-0.135519	0.67453
XLOC_001491	CUFF.1138.1	Scaffold650	salmon	-0.114513	0.723059	0.480664	0.113697	0.166391	0.605267	0.352131	0.26163	0.403733	0.193076	-0.000990387	0.997563	0.0160078	0.960619	-0.381702	0.220819	-0.408766	0.187056	-0.628851	0.02849	0.66543	0.0181917	0.0308005	0.924298
XLOC_001492	CUFF.1140.1	Scaffold650	tan	0.0965828	0.765247	-0.0239563	0.94109	-0.130528	0.685965	0.0111459	0.972575	-0.150045	0.641611	0.170897	0.595386	0.0822658	0.799365	0.13014	0.686855	-0.0353224	0.913218	-0.0782892	0.808901	-0.260287	0.413896	-0.0901113	0.780625
XLOC_001493	CUFF.1141.1	Scaffold650	turquoise	0.19134	0.551365	0.699476	0.0113448	0.0898882	0.781157	0.244731	0.443309	0.63228	0.0273788	0.210919	0.510524	-0.371196	0.23485	-0.487065	0.108276	-0.700686	0.0111436	-0.342802	0.275351	0.370709	0.235512	0.171388	0.594314
XLOC_001494	CUFF.1142.1	Scaffold651	greenyellow	0.0795342	0.805913	0.125905	0.696612	0.225805	0.480393	0.0454239	0.888522	-0.007825	0.980745	0.527508	0.0779765	-0.0570215	0.86028	-0.204426	0.523918	-0.104476	0.746596	0.146333	0.64997	-0.167432	0.602977	0.131022	0.68483
XLOC_001495	LOC107199395	Scaffold651	turquoise	-0.170494	0.596268	0.523454	0.0807155	0.189281	0.555739	0.29162	0.357736	0.73773	0.00616731	0.251899	0.429633	-0.561128	0.0576694	-0.685287	0.0139113	-0.325751	0.301474	-0.187515	0.559499	0.137881	0.669139	-0.0912592	0.777892
XLOC_001496	LOC107199394	Scaffold651	blue	-0.22702	0.477972	-0.499901	0.0979316	-0.580933	0.047612	-0.13222	0.68208	-0.505554	0.0935935	-0.322964	0.30587	0.356555	0.255264	0.266811	0.401859	0.597159	0.0403485	0.127318	0.693352	-0.784039	0.00254135	-0.320555	0.309699
XLOC_001497	LOC107199396	Scaffold652	brown	0.134769	0.676244	-0.171786	0.593445	0.0969105	0.764471	-0.287791	0.364373	-0.254722	0.424305	0.433973	0.158672	-0.0439323	0.892163	0.482757	0.111905	-0.0679501	0.833804	0.235317	0.46158	-0.130235	0.686638	-0.140837	0.662413
XLOC_001498	LOC107199398	Scaffold655	turquoise	0.188436	0.557535	0.749112	0.00504507	-0.0317024	0.922087	0.193614	0.546554	0.656533	0.0203935	0.206887	0.518824	-0.447047	0.145096	-0.399676	0.198014	-0.609665	0.0353152	-0.62251	0.03063	0.272281	0.391903	-0.157095	0.625841
XLOC_001499	LOC107199397	Scaffold655	black	0.396664	0.20173	0.36058	0.249552	-0.0557052	0.863479	-0.298348	0.346233	0.130935	0.68503	0.512556	0.0884027	-0.345234	0.271736	0.0895911	0.781864	-0.235608	0.461011	-0.399354	0.19841	-0.106633	0.74152	-0.457468	0.134827
XLOC_001500	CUFF.1146.1	Scaffold656	turquoise	0.14531	0.65228	0.308712	0.328905	0.161976	0.615005	-0.0329765	0.918964	0.376194	0.228111	-0.00718058	0.98233	-0.205372	0.521958	-0.297901	0.346991	-0.195381	0.542828	-0.244489	0.443774	0.376907	0.227159	-0.117984	0.714972
XLOC_001501	CUFF.1147.1	Scaffold656	blue	0.111015	0.731239	-0.252944	0.427657	0.050283	0.876673	-0.375016	0.229688	-0.0937054	0.772075	-0.255545	0.422758	-0.0827103	0.7983	0.0695849	0.829857	0.407249	0.188859	0.246505	0.439905	-0.000709221	0.998255	-0.226706	0.478597
XLOC_001502	LOC107199399	Scaffold658	greenyellow	0.349834	0.264971	-0.329093	0.296247	-0.234589	0.463009	-0.257022	0.419987	-0.544861	0.0669684	-0.193653	0.546472	0.306833	0.332011	0.262867	0.409115	0.489061	0.106622	0.183132	0.568877	-0.566223	0.0549524	0.0909089	0.778726
XLOC_001503	LOC107199402,TMEM261	Scaffold659	turquoise	0.0933862	0.772834	0.761702	0.00399125	0.15327	0.634381	0.193327	0.54716	0.73847	0.00608915	0.494753	0.101998	-0.542001	0.0687037	-0.314396	0.319608	-0.788336	0.00231635	-0.639351	0.0251869	0.469901	0.123208	-0.244873	0.443036
XLOC_001504	CUNH11orf98	Scaffold659	brown	0.00715307	0.982398	0.775936	0.00301058	-0.152579	0.635927	0.0709628	0.826532	0.468232	0.124728	0.503302	0.095306	-0.393157	0.206111	-0.166963	0.604008	-0.716226	0.00878773	-0.715076	0.00894808	0.305854	0.333636	-0.338323	0.282083
XLOC_001505	UBXN1	Scaffold659	brown	-0.109933	0.733775	0.81314	0.00129886	-0.0945956	0.769961	0.190015	0.554178	0.492396	0.103896	0.633217	0.0270809	-0.410652	0.18483	-0.278122	0.381414	-0.780322	0.00274907	-0.61573	0.0330435	0.282175	0.374221	-0.26299	0.408887
XLOC_001506	LOC107199404	Scaffold660	pink	-0.43158	0.16124	-0.174963	0.586523	0.158999	0.621606	0.176476	0.583241	-0.300028	0.343392	0.461529	0.130957	0.172414	0.592073	-0.0509148	0.875134	-0.0157989	0.961133	0.584565	0.045912	-0.179955	0.575715	0.214778	0.502634
XLOC_001507	LOC107199405	Scaffold661	blue	0.346241	0.270246	-0.100283	0.75649	0.055372	0.864288	-0.157713	0.624465	-0.209117	0.514225	-0.0252159	0.937998	0.160957	0.617263	0.251144	0.431065	0.155796	0.628736	-0.262562	0.409679	0.0198386	0.951204	-0.100296	0.75646
XLOC_001509	LOC107199406	Scaffold661	brown	0.207717	0.517111	0.5047	0.0942409	0.021803	0.946378	0.0755212	0.815553	0.355587	0.256649	0.408174	0.187758	-0.234275	0.463624	0.121203	0.707493	-0.775213	0.00305547	-0.464569	0.128108	0.373413	0.231846	-0.125096	0.698481
XLOC_001510	LOC107199408	Scaffold662	brown	-0.0812225	0.801864	0.625038	0.0297634	-0.611267	0.0347048	-0.137804	0.669315	0.238683	0.455008	0.445132	0.147036	-0.394746	0.204119	-0.178257	0.579382	-0.429172	0.163852	-0.445859	0.146297	-0.328386	0.297349	-0.698551	0.0115004
XLOC_001511	LOC107199407	Scaffold662	greenyellow	0.0827535	0.798197	0.237578	0.45716	0.132456	0.681539	0.144016	0.655205	0.26181	0.41107	0.318525	0.312945	-0.12026	0.70968	-0.429336	0.163673	-0.243448	0.445777	0.0402995	0.90104	-0.0800884	0.804583	0.125054	0.698576
XLOC_001512	CUFF.1153.1	Scaffold662	turquoise	0.345492	0.271354	0.0237761	0.941533	-0.249799	0.433617	-0.171493	0.594084	0.321985	0.307422	-0.201527	0.529948	-0.252453	0.428585	-0.187724	0.559052	0.0780852	0.809391	-0.13957	0.665293	-0.397006	0.201307	-0.411432	0.183916
XLOC_001513	LOC107199407	Scaffold662	tan	0.135246	0.675153	-0.0182885	0.955013	-0.111824	0.729345	-0.248417	0.43625	-0.344596	0.27268	0.392728	0.206651	0.0148181	0.963544	0.408742	0.187084	-0.0552943	0.864478	0.120435	0.709275	-0.267874	0.399914	-0.13427	0.677386
XLOC_001514	LOC107199409	Scaffold664	yellow	0.113594	0.725208	0.281234	0.375884	0.147116	0.648203	0.179986	0.575647	0.37697	0.227074	-0.0730599	0.821478	-0.175077	0.586277	-0.431601	0.161217	-0.344222	0.273236	0.127032	0.694012	0.272585	0.391353	0.361291	0.248551
XLOC_001515	CUFF.1157.1	Scaffold664	brown	-0.197869	0.537598	0.110994	0.731289	-0.482912	0.111773	0.0287128	0.929417	-0.265627	0.404029	0.127775	0.692299	0.289475	0.361445	0.379308	0.22397	-0.299649	0.344031	-0.429561	0.163428	-0.0217234	0.946574	-0.294507	0.352776
XLOC_001516	LOC107199410	Scaffold665	purple	0.270761	0.394658	-0.130372	0.686323	0.478352	0.115698	-0.265864	0.403595	-0.110906	0.731495	0.378252	0.225369	-0.227072	0.477867	0.286457	0.3667	0.135402	0.674795	0.256478	0.421007	0.0636428	0.844222	0.0359907	0.911582
XLOC_001517	LOC107199411	Scaffold667	brown	-0.248089	0.436877	0.140807	0.662482	0.32692	0.299639	0.349696	0.265172	0.270727	0.394719	0.453632	0.138551	-0.0236876	0.94175	-0.117215	0.716761	-0.560535	0.0579918	0.0811356	0.802073	0.325943	0.301171	0.162027	0.614893
XLOC_001518	LOC107199412	Scaffold668	lightyellow	0.211703	0.508915	0.329725	0.295265	0.178998	0.577781	0.295066	0.351819	0.37905	0.224312	0.00479424	0.988202	-0.0414481	0.898232	-0.383617	0.218318	-0.379089	0.22426	-0.265359	0.404522	0.291716	0.35757	0.218333	0.495415
XLOC_001519	LOC107199413	Scaffold670	brown	-0.307858	0.330315	0.503895	0.0948529	-0.66195	0.0190311	-0.0785708	0.808225	0.00542908	0.98664	0.366055	0.241903	-0.194026	0.545685	-0.16499	0.60835	-0.230652	0.470763	-0.371463	0.234487	-0.361895	0.247703	-0.573942	0.0510086
XLOC_001521	CUFF.1161.1	Scaffold671	brown	0.301194	0.341426	0.637035	0.0258904	-0.269128	0.397627	-0.11203	0.728864	0.375125	0.229542	0.425329	0.168075	-0.400815	0.19662	0.092578	0.774755	-0.663865	0.0185658	-0.656173	0.0204864	0.069406	0.830288	-0.464667	0.128017
XLOC_001522	CUFF.1162.1	Scaffold671	grey60	-0.293648	0.354247	0.828833	0.000861515	-0.214395	0.503414	0.116295	0.718904	0.534917	0.0731354	0.55459	0.061291	-0.55945	0.0585843	-0.589732	0.0435676	-0.445038	0.147132	-0.511373	0.0892653	0.0155674	0.961702	-0.434373	0.158244
XLOC_001523	CUFF.1163.1	Scaffold671	brown	0.0528356	0.870458	0.553845	0.0617137	-0.162807	0.613168	0.169459	0.598532	0.322788	0.306149	0.494181	0.102456	-0.193949	0.545846	-0.123183	0.702905	-0.487281	0.108097	-0.736361	0.00631403	-0.0390287	0.904148	-0.417001	0.17746
XLOC_001524	SOCS7	Scaffold672	magenta	-0.39969	0.197997	0.209585	0.513263	0.19144	0.551154	0.437523	0.154908	0.0441304	0.891679	0.444297	0.147887	0.126461	0.695329	-0.296749	0.348949	-0.328942	0.296483	0.0796458	0.805645	0.11352	0.725379	0.183802	0.567439
XLOC_001525	CUFF.1164.1	Scaffold672	black	0.780872	0.00271756	0.228033	0.475957	-0.284195	0.370663	-0.779237	0.00281207	0.195166	0.54328	0.0396558	0.902614	-0.677147	0.0155644	0.331006	0.29328	-0.0367872	0.909632	-0.0903548	0.780045	-0.291027	0.35876	-0.557909	0.0594336
XLOC_001526	CUFF.1165.1	Scaffold672	salmon	0.117925	0.715108	0.24831	0.436453	0.677466	0.0154971	0.000327605	0.999194	0.186253	0.562193	0.269	0.397859	-0.257521	0.419054	-0.0639805	0.843404	-0.186153	0.562405	0.0545025	0.866402	0.713991	0.00910125	0.333259	0.289806
XLOC_001527	CUFF.1166.1	Scaffold672	pink	-0.307615	0.330718	0.0743469	0.818379	0.158822	0.621999	0.622198	0.0307383	0.160818	0.61757	-0.0354473	0.912912	0.227744	0.47653	-0.33856	0.281725	-0.164914	0.608519	-0.102317	0.751685	0.0991029	0.75928	0.353316	0.259916
XLOC_001528	ZNHIT2	Scaffold674	brown	0.408474	0.187402	0.0696218	0.829767	-0.214496	0.503209	-0.15053	0.640521	-0.0377131	0.907366	0.00728607	0.982071	0.0201251	0.9505	0.495181	0.101655	-0.252207	0.42905	-0.440909	0.151372	-0.0236205	0.941915	-0.28286	0.373012
XLOC_001529	CUFF.1167.1	Scaffold678	purple	-0.60307	0.0379099	-0.142398	0.65887	0.232	0.468101	0.516022	0.085906	-0.0937351	0.772005	-0.0661318	0.838199	0.345342	0.271576	-0.401583	0.195683	-0.0322937	0.920638	0.530143	0.0762306	0.208999	0.514469	0.670409	0.0170385
XLOC_001530	LOC107199418	Scaffold679	brown	0.0633916	0.84483	0.44098	0.151299	-0.658752	0.0198271	-0.391444	0.208271	0.0121376	0.970136	0.371406	0.234564	-0.314806	0.318942	0.156041	0.628189	-0.221435	0.489153	-0.532103	0.0749493	-0.348684	0.266653	-0.827195	0.000900894
XLOC_001531	LOC107199418	Scaffold679	magenta	-0.253121	0.427324	0.536178	0.0723326	0.138985	0.666624	0.0709887	0.82647	0.511973	0.088827	0.735264	0.00643334	-0.501624	0.0965957	-0.179939	0.575751	-0.658452	0.019903	-0.326359	0.300518	0.356326	0.255591	-0.456266	0.135987
XLOC_001533	LOC107199420	Scaffold681	yellow	0.165106	0.608095	0.0551101	0.864925	0.311155	0.324892	0.0498515	0.877724	0.177648	0.5807	0.0723575	0.82317	-0.169953	0.597451	-0.337701	0.283026	0.34071	0.278483	-0.175987	0.5843	-0.124891	0.698955	0.0899222	0.781076
XLOC_001534	LOC107199421	Scaffold682	lightgreen	0.165757	0.606662	0.434255	0.15837	0.128017	0.691741	-0.113116	0.726324	0.106081	0.742818	0.361897	0.2477	-0.275351	0.386371	0.109536	0.734704	-0.374808	0.229967	-0.2627	0.409423	0.380484	0.22242	-0.0284532	0.930054
XLOC_001535	DMWD	Scaffold683	brown	-0.189407	0.555469	0.225205	0.481592	-0.524012	0.0803347	0.297481	0.347704	0.105773	0.743543	0.14501	0.652956	0.105154	0.744999	-0.252829	0.427874	-0.324611	0.303268	-0.225503	0.480998	-0.479632	0.114587	-0.234047	0.464072
XLOC_001536	CUFF.1171.1,CUFF.1171.10,CUFF.1171.11,CUFF.1171.2,CUFF.1171.3,CUFF.1171.4,CUFF.1171.5,CUFF.1171.6,CUFF.1171.7,CUFF.1171.8,CUFF.1171.9	Scaffold683	brown	-0.0679244	0.833866	0.308698	0.328929	-0.529551	0.0766202	0.151514	0.638314	0.150761	0.640002	0.313192	0.321566	0.00709189	0.982549	-0.0806651	0.8032	-0.401379	0.195932	-0.526879	0.0783974	-0.407329	0.188763	-0.53215	0.0749188
XLOC_001537	CUFF.1170.1	Scaffold683	grey60	-0.206381	0.51987	0.745089	0.00542248	-0.396152	0.202367	0.153528	0.633803	0.28613	0.367271	0.316565	0.316098	-0.194578	0.54452	-0.264667	0.405795	-0.572623	0.051668	-0.658863	0.0197992	0.161752	0.615502	-0.328915	0.296525
XLOC_001538	LOC107199423	Scaffold686	green	0.291136	0.358571	-0.19398	0.545782	-0.240595	0.451294	-0.323707	0.304695	-0.242007	0.448561	-0.102695	0.750795	0.117775	0.715457	0.70543	0.0103799	-0.0192826	0.95257	-0.234031	0.464103	-0.0632283	0.845225	-0.358119	0.253036
XLOC_001539	CUFF.1172.1,CUFF.1172.2,CUFF.1172.3	Scaffold686	brown	0.357029	0.254588	0.295273	0.351466	0.0588795	0.855769	-0.282155	0.374257	0.226559	0.47889	0.505906	0.0933278	-0.485229	0.109814	0.149963	0.641795	-0.343941	0.273654	-0.0185292	0.954422	-0.102269	0.751798	-0.261617	0.411428
XLOC_001540	CUFF.1174.1,CUFF.1174.2	Scaffold688	red	-0.115088	0.721719	-0.149739	0.642298	-0.317362	0.314815	0.146935	0.648611	-0.400453	0.197063	-0.290955	0.358884	0.533012	0.07436	0.0518469	0.872864	0.090713	0.779192	0.0873308	0.787255	-0.175689	0.584948	0.186746	0.561139
XLOC_001541	CUFF.1175.1	Scaffold688	turquoise	0.563462	0.0564134	0.505134	0.0939115	0.331982	0.291771	0.0316367	0.922248	0.573057	0.0514502	0.0878238	0.786078	-0.339989	0.279568	-0.152616	0.635844	-0.485864	0.109281	-0.540502	0.0696258	0.518763	0.0839661	-0.00741698	0.981749
XLOC_001543	LOC107199426	Scaffold691	yellow	0.49266	0.103683	0.503549	0.0951176	0.0784906	0.808417	-0.0795214	0.805944	0.660142	0.0194783	0.00977377	0.97595	-0.553665	0.0618161	-0.46298	0.129592	-0.27653	0.384258	-0.303418	0.337697	0.0902359	0.780328	-0.146218	0.650228
XLOC_001544	LOC107199427	Scaffold693	yellow	-0.354474	0.258247	-0.0315008	0.922581	-0.111737	0.729548	0.276707	0.383942	0.0527779	0.870598	0.0936579	0.772188	0.121162	0.707587	-0.283046	0.372685	-0.198213	0.536876	0.246932	0.439087	-0.10258	0.751065	0.00421198	0.989635
XLOC_001545	CUFF.1176.1,CUFF.1177.1	Scaffold695	turquoise	0.567716	0.0541733	0.289861	0.360776	-0.340534	0.278749	-0.548954	0.0645376	0.229275	0.47349	-0.0447903	0.890068	-0.414013	0.180905	0.172237	0.592459	-0.0337074	0.917174	-0.523284	0.0808319	-0.132073	0.682418	-0.762774	0.00390997
XLOC_001546	POLA2	Scaffold695	turquoise	-0.233056	0.466021	0.736102	0.00634199	-0.262848	0.40915	0.205053	0.522618	0.449885	0.142251	0.484386	0.110524	-0.333962	0.288727	-0.478886	0.115233	-0.541218	0.0691842	-0.592823	0.0422066	0.0430832	0.894237	-0.285191	0.368915
XLOC_001547	CUFF.1178.1,CUFF.1178.2,CUFF.1178.3,CUFF.1178.4,CUFF.1178.5	Scaffold697	cyan	-0.0926716	0.774532	-0.846343	0.000518116	-0.153463	0.633949	-0.154499	0.63163	-0.650366	0.0220296	-0.375808	0.228627	0.485801	0.109333	0.54911	0.0644457	0.557491	0.0596649	0.654388	0.0209522	-0.489661	0.106129	0.159399	0.620719
XLOC_001548	CUFF.1179.1	Scaffold697	purple	0.0582298	0.857346	-0.128139	0.69146	0.0330387	0.918812	-0.325675	0.301592	-0.0193967	0.95229	0.205498	0.521697	-0.252474	0.428545	0.397865	0.200244	-0.227216	0.477581	0.437639	0.154786	0.0643636	0.842477	-0.226062	0.479881
XLOC_001549	LOC107199429	Scaffold698	turquoise	0.0218072	0.946368	0.416818	0.17767	-0.223269	0.485468	0.178553	0.578742	0.572701	0.0516288	-0.177396	0.581247	-0.331239	0.29292	-0.442759	0.149463	-0.387129	0.213775	-0.155315	0.62981	0.0133836	0.967072	-0.0685836	0.832274
XLOC_001550	LOC107199430	Scaffold699	red	-0.200965	0.531121	-0.439464	0.152874	-0.338291	0.282132	0.309112	0.328247	-0.527925	0.0776985	-0.428306	0.164798	0.74936	0.00502248	0.119319	0.711867	0.264024	0.406979	0.197963	0.537401	-0.410156	0.185415	0.333525	0.289397
XLOC_001551	CUFF.1182.1	Scaffold700	blue	0.376588	0.227585	-0.469515	0.123559	0.293397	0.354678	-0.428857	0.164196	-0.38035	0.222596	-0.320727	0.309424	-0.0185278	0.954425	0.340552	0.278722	0.645379	0.0234211	0.555808	0.0606046	-0.0879584	0.785757	0.278193	0.381287
XLOC_001552	LOC107199431	Scaffold702	turquoise	-0.339405	0.280448	0.398974	0.198877	-0.359091	0.251657	0.087943	0.785794	0.225091	0.48182	0.422649	0.171061	-0.262151	0.41044	-0.112182	0.728508	-0.439146	0.153206	-0.277153	0.383143	-0.11846	0.713864	-0.346595	0.269723
XLOC_001553	LOC107199432	Scaffold702	turquoise	0.0366197	0.910042	0.56887	0.0535771	-0.303009	0.338382	0.173652	0.589376	0.593619	0.0418611	0.139107	0.666347	-0.286196	0.367155	-0.397501	0.200693	-0.596029	0.0408268	-0.51955	0.083415	0.0238369	0.941383	-0.473155	0.12028
XLOC_001556	CUFF.1183.1	Scaffold705	green	0.42227	0.171485	-0.322528	0.306561	-0.32202	0.307367	-0.439405	0.152937	-0.568416	0.0538109	-0.119267	0.711987	0.281371	0.375643	0.803834	0.00162868	0.104905	0.745587	0.0583443	0.857068	-0.258898	0.416483	-0.161373	0.616342
XLOC_001558	LOC107199436	Scaffold711	purple	-0.0399514	0.901891	-0.359085	0.251665	-0.122549	0.704372	-0.1893	0.555696	-0.375038	0.229659	-0.0571362	0.860002	0.186557	0.561542	0.0301419	0.925912	0.32395	0.30431	0.601673	0.0384763	-0.40999	0.18561	0.14514	0.652665
XLOC_001559	CUFF.1186.1	Scaffold711	brown	0.200448	0.5322	0.252366	0.42875	-0.593961	0.041713	-0.276975	0.383462	0.062443	0.847128	0.211026	0.510304	-0.241391	0.449752	0.192587	0.548725	-0.0977413	0.762502	-0.524345	0.0801083	-0.546569	0.0659466	-0.774244	0.00311636
XLOC_001561	CUFF.1187.1	Scaffold711	blue	0.289298	0.361752	-0.445229	0.146937	-0.172262	0.592405	-0.167247	0.603385	-0.248264	0.436543	-0.567214	0.0544346	0.248572	0.435954	0.27234	0.391796	0.536953	0.0718424	0.028623	0.929638	-0.382995	0.219128	-0.0678735	0.833989
XLOC_001562	LOC107199437	Scaffold712	turquoise	0.426747	0.166509	0.347861	0.267859	-0.066726	0.836763	-0.180114	0.575372	0.689366	0.0131336	-0.200224	0.532667	-0.565659	0.0552488	-0.273606	0.389512	-0.272498	0.391512	-0.268623	0.398547	0.112501	0.72776	-0.285935	0.367611
XLOC_001563	CUFF.1189.1	Scaffold712	brown	-0.132414	0.681636	0.355765	0.256395	0.303999	0.336726	-0.00357471	0.991203	0.202931	0.527024	0.63525	0.0264422	-0.273703	0.389336	0.0892206	0.782748	-0.410109	0.18547	-0.338218	0.282242	0.465936	0.126839	-0.255157	0.423486
XLOC_001564	CUFF.1188.1	Scaffold712	turquoise	0.406452	0.189809	0.166853	0.60425	0.460217	0.132199	0.119192	0.712162	0.333201	0.289895	-0.210713	0.510945	-0.0136476	0.966422	-0.0918862	0.7764	-0.163658	0.611288	-0.412742	0.182383	0.640994	0.0246963	0.306969	0.331786
XLOC_001565	MRPL49	Scaffold713	magenta	0.120008	0.710266	0.222343	0.487327	0.297778	0.3472	0.189676	0.554899	0.251146	0.43106	0.355873	0.25624	-0.0473512	0.883819	-0.0069878	0.982805	-0.530144	0.0762295	-0.23715	0.457995	0.420578	0.17339	0.0332916	0.918192
XLOC_001566	TMEM223	Scaffold713	black	0.631783	0.0275379	0.355035	0.25744	-0.385292	0.216143	-0.462969	0.129602	0.225463	0.481077	0.108328	0.737539	-0.429356	0.163652	0.28563	0.368146	-0.360788	0.249259	-0.378463	0.22509	-0.1711	0.594943	-0.44848	0.143655
XLOC_001568	CUFF.1193.1,CUFF.1193.2	Scaffold714	turquoise	0.442931	0.149286	0.340106	0.279393	0.139074	0.666421	-0.0576267	0.85881	0.45609	0.136157	0.0494399	0.878727	-0.370988	0.235132	0.0951223	0.768711	-0.377353	0.226564	-0.420148	0.173876	0.260008	0.414415	-0.137958	0.668964
XLOC_001569	CUFF.1194.1	Scaffold714	purple	-0.231085	0.469908	0.0208848	0.948634	0.178551	0.578748	0.0540959	0.867391	-0.240954	0.450597	0.418644	0.175583	-0.0317149	0.922056	-0.127078	0.693906	0.14538	0.652122	0.382308	0.220026	-0.197524	0.538322	0.239495	0.453428
XLOC_001570	CUFF.1195.1	Scaffold714	turquoise	-0.0305607	0.924886	0.453237	0.138938	0.442816	0.149404	0.352867	0.260564	0.531121	0.0755892	0.125018	0.698662	-0.232921	0.466286	-0.251601	0.430197	-0.493413	0.103074	-0.426205	0.167106	0.753436	0.00466198	0.185052	0.564762
XLOC_001571	CUFF.1196.1	Scaffold715	tan	-0.0681443	0.833335	-0.533532	0.0740247	-0.111017	0.731234	-0.111861	0.729259	-0.262471	0.409847	-0.180643	0.574231	0.141456	0.661007	0.506289	0.0930391	0.125776	0.69691	0.470394	0.122762	-0.254829	0.424103	-0.0762652	0.813764
XLOC_001572	LOC107199441	Scaffold715	turquoise	0.0101036	0.975139	0.465648	0.127106	-0.205284	0.522139	0.196033	0.541453	0.379868	0.223231	-0.0509363	0.875082	-0.132895	0.680534	-0.494654	0.102077	-0.262948	0.408965	-0.415116	0.179628	0.042873	0.89475	0.0485671	0.880855
XLOC_001573	LOC107199442,LOC107199443	Scaffold717	turquoise	0.34755	0.268318	0.65271	0.0213969	-0.0237688	0.94155	0.0666024	0.837061	0.573419	0.0512695	0.226416	0.479175	-0.464741	0.127948	-0.508969	0.0910371	-0.341527	0.277259	-0.517869	0.0845959	-0.0151625	0.962697	-0.140748	0.662615
XLOC_001575	CUFF.1200.1,CUFF.1200.2	Scaffold717	turquoise	0.222274	0.487465	0.781927	0.00265786	0.0138616	0.965896	0.231015	0.470046	0.721324	0.00810286	0.261175	0.412247	-0.475557	0.118147	-0.652531	0.0214449	-0.532833	0.0744757	-0.556197	0.0603868	0.127779	0.69229	-0.064421	0.842338
XLOC_001576	CUFF.1199.1	Scaffold717	turquoise	0.263028	0.408817	0.488541	0.107052	0.312918	0.322012	0.211571	0.509186	0.774449	0.0031034	-0.00195058	0.9952	-0.45871	0.133636	-0.600857	0.0388103	-0.378737	0.224727	-0.290242	0.360117	0.364283	0.244364	0.18066	0.574194
XLOC_001578	CUFF.1201.1,CUFF.1201.2	Scaffold721	red	-0.383129	0.218953	-0.0886228	0.784173	-0.580282	0.0479216	0.293907	0.353803	-0.265684	0.403926	0.0215124	0.947092	0.444018	0.148171	0.0993922	0.758595	-0.161393	0.616297	-0.102183	0.752001	-0.470466	0.122696	-0.224061	0.48388
XLOC_001579	CUFF.1202.1	Scaffold723	black	0.665129	0.0182633	0.363293	0.245744	-0.336644	0.284631	-0.411044	0.18437	0.279789	0.378447	-0.0825856	0.798599	-0.372722	0.23278	-0.0588139	0.855928	-0.150059	0.641579	-0.330925	0.293405	-0.218911	0.494246	-0.377506	0.226361
XLOC_001580	LOC107199445	Scaffold723	turquoise	0.387327	0.213519	-0.0335997	0.917438	0.609318	0.0354484	-0.0035212	0.991335	0.318873	0.312388	-0.209439	0.513562	-0.190964	0.552163	-0.0435758	0.893034	0.0535329	0.868761	-0.0312339	0.923235	0.512262	0.088616	0.208049	0.516425
XLOC_001581	LOC109022441	Scaffold725	lightcyan	-0.160258	0.618813	0.131551	0.683616	-0.554504	0.0613396	0.0237752	0.941535	0.180476	0.574593	-0.0585471	0.856576	-0.0518709	0.872806	-0.302317	0.339541	-0.0757741	0.814945	-0.20921	0.514035	-0.421518	0.17233	-0.475202	0.118461
XLOC_001584	PPP1R37	Scaffold726	brown	-0.138831	0.666975	0.749846	0.00497849	-0.219579	0.492894	0.32333	0.30529	0.57899	0.0485394	0.44685	0.145295	-0.283802	0.371353	-0.338821	0.28133	-0.829311	0.000850278	-0.733067	0.00667753	0.240576	0.45133	-0.337491	0.283343
XLOC_001585	CUFF.1204.1	Scaffold728	turquoise	-0.363647	0.245251	0.821981	0.00103557	0.0247926	0.939037	0.340261	0.279159	0.742223	0.005704	0.528105	0.0775785	-0.508752	0.0911981	-0.675469	0.0159224	-0.710557	0.00959911	-0.50102	0.0970626	0.388339	0.212222	-0.258178	0.417826
XLOC_001586	LOC107199450	Scaffold729	turquoise	0.0306585	0.924646	0.285	0.36925	0.0402749	0.9011	0.202157	0.528635	0.413246	0.181797	0.126575	0.695065	-0.117668	0.715705	-0.359422	0.251188	-0.428991	0.164049	-0.201242	0.530543	0.193022	0.547804	0.0327278	0.919574
XLOC_001587	CUFF.1205.1	Scaffold729	greenyellow	0.511074	0.0894846	-0.227073	0.477866	0.0430745	0.894258	-0.451025	0.141119	-0.434338	0.158282	-0.138322	0.668134	0.073896	0.819464	0.185842	0.563071	0.551116	0.0632782	0.250837	0.431646	-0.306464	0.332624	0.164339	0.609787
XLOC_001588	CUFF.1206.1,CUFF.1206.10,CUFF.1206.11,CUFF.1206.12,CUFF.1206.13,CUFF.1206.2,CUFF.1206.3,CUFF.1206.4,CUFF.1206.5,CUFF.1206.6,CUFF.1206.7,CUFF.1206.8,CUFF.1206.9	Scaffold731	pink	-0.0173506	0.957318	-0.141489	0.660932	0.588138	0.0442815	0.173389	0.589948	0.158321	0.623113	0.321198	0.308674	-0.117057	0.717127	0.0478115	0.882697	-0.169999	0.597349	0.326673	0.300027	0.23654	0.459187	0.365941	0.242062
XLOC_001589	TMEM127	Scaffold732	yellow	-0.15033	0.64097	0.122759	0.703886	0.17515	0.586118	0.319684	0.31109	0.275105	0.386814	-0.012976	0.968074	-0.0194151	0.952245	-0.626546	0.0292552	0.0839429	0.79535	-0.0859903	0.790456	0.0164217	0.959602	0.176699	0.582755
XLOC_001592	LOC107199454	Scaffold739	turquoise	-0.535813	0.0725647	0.296217	0.349854	0.0669841	0.836138	0.524897	0.0797335	0.351681	0.262283	0.0593405	0.85465	0.102216	0.751925	-0.560871	0.0578091	-0.2353	0.461613	-0.41098	0.184445	0.344952	0.272153	-0.0152307	0.96253
XLOC_001593	CUFF.1209.1,CUFF.1209.2	Scaffold739	brown	-0.040576	0.900364	0.358513	0.252476	-0.568335	0.053853	-0.127003	0.694077	-0.214292	0.503625	0.28434	0.370408	0.0536784	0.868407	0.265841	0.403637	-0.267375	0.400826	-0.515811	0.0860568	-0.197788	0.537768	-0.419695	0.174389
XLOC_001594	CUFF.1210.1	Scaffold741	turquoise	0.052325	0.8717	0.628557	0.0285869	-0.0342789	0.915774	0.360273	0.249985	0.372649	0.232878	0.371065	0.235028	-0.10629	0.742327	-0.458417	0.133916	-0.527067	0.0782712	-0.565676	0.0552398	0.100788	0.755296	0.028355	0.930295
XLOC_001595	CUFF.1211.1	Scaffold741	grey60	0.072066	0.823872	0.564121	0.0560624	-0.302132	0.339851	-0.0240426	0.940878	0.253431	0.426737	-0.0198763	0.951111	-0.309873	0.326995	-0.312816	0.322177	-0.189035	0.556261	-0.344825	0.272341	-0.00758989	0.981323	-0.102751	0.750662
XLOC_001596	CUFF.1212.1	Scaffold741	turquoise	-0.303604	0.337385	0.733335	0.00664747	-0.094991	0.769023	0.474803	0.118814	0.707766	0.0100185	0.262967	0.408929	-0.360566	0.249571	-0.664122	0.0185041	-0.654568	0.0209049	-0.499385	0.0983346	0.235281	0.461651	-0.134271	0.677383
XLOC_001597	CUFF.1213.1,CUFF.1213.2,CUFF.1213.3,CUFF.1213.4	Scaffold742	black	0.713194	0.00921504	0.177938	0.580074	-0.334064	0.28857	-0.55521	0.0609413	0.138883	0.666856	-0.00267922	0.993407	-0.439618	0.152715	0.206263	0.520114	-0.0348615	0.914347	-0.163797	0.610981	-0.393391	0.205817	-0.456854	0.135419
XLOC_001598	CUFF.1214.1	Scaffold742	green	0.466175	0.126619	-0.343336	0.274556	-0.205291	0.522124	-0.350883	0.263441	-0.366688	0.241028	-0.465014	0.127694	0.187496	0.55954	0.380888	0.221887	0.285083	0.369103	0.275632	0.385868	-0.217754	0.496588	0.257697	0.418725
XLOC_001599	CUFF.1215.1	Scaffold742	blue	0.389721	0.210459	-0.471509	0.121756	-0.100218	0.756642	-0.0908413	0.778887	-0.246828	0.439287	-0.736545	0.00629408	0.381411	0.221201	0.156195	0.627846	0.452773	0.139393	0.124569	0.699697	-0.18366	0.567744	0.193053	0.54774
XLOC_001600	CUFF.1216.1	Scaffold744	lightcyan	-0.416705	0.1778	0.165806	0.606554	-0.482609	0.112031	0.26337	0.408187	0.180721	0.574065	-0.0268051	0.934098	0.109595	0.734567	-0.356148	0.255846	-0.167506	0.602815	-0.340008	0.27954	-0.218456	0.495165	-0.481268	0.113178
XLOC_001601	EXOC3L2	Scaffold747	tan	0.17253	0.591821	0.255841	0.422202	-0.201804	0.529371	0.114577	0.722911	-0.0281821	0.930719	0.0134708	0.966857	0.108199	0.737841	-0.119309	0.71189	-0.197298	0.538796	-0.169966	0.597423	-0.12158	0.706619	0.0968646	0.764579
XLOC_001602	LOC107199455	Scaffold747	black	-0.317799	0.314112	-0.126306	0.695686	-0.439929	0.15239	-0.0697014	0.829575	-0.199612	0.533948	-0.0425781	0.895471	-0.007817	0.980764	-0.0136219	0.966486	0.0550355	0.865107	0.506882	0.0925941	-0.45916	0.133206	-0.0461145	0.886836
XLOC_001603	LOC107199458	Scaffold749	tan	-0.010838	0.973333	-0.380987	0.221757	0.28308	0.372624	0.281264	0.375832	-0.0637471	0.843969	-0.254834	0.424095	0.387296	0.21356	0.0161776	0.960202	0.235065	0.462075	-0.075705	0.815111	0.0941585	0.770999	0.11	0.733618
XLOC_001604	CUFF.1217.1,CUFF.1217.10,CUFF.1217.11,CUFF.1217.12,CUFF.1217.13,CUFF.1217.14,CUFF.1217.2,CUFF.1217.3,CUFF.1217.4,CUFF.1217.5,CUFF.1217.6,CUFF.1217.7,CUFF.1217.8,CUFF.1217.9	Scaffold751	blue	0.199028	0.535168	-0.0403647	0.90088	-0.137074	0.670979	-0.266861	0.401767	0.0669129	0.836311	0.139947	0.664436	-0.307905	0.330238	0.205765	0.521144	0.12606	0.696254	-0.0629236	0.845963	-0.411323	0.184042	-0.310915	0.325285
XLOC_001605	CUFF.1218.1	Scaffold751	brown	-0.0144961	0.964336	0.465007	0.127701	0.394583	0.204322	0.0326291	0.919816	0.451114	0.141031	0.662711	0.0188452	-0.536126	0.0723661	-0.12488	0.69898	-0.642391	0.0242847	0.0659446	0.838652	0.42986	0.163102	0.0742106	0.818707
XLOC_001606	CUFF.1220.1,LOC107199459	Scaffold752	purple	-0.224699	0.482604	-0.471123	0.122103	0.468362	0.124609	-0.0533333	0.869247	-0.112958	0.726692	0.136559	0.672154	-0.0536412	0.868498	0.0143409	0.964718	0.365124	0.243194	0.695624	0.0120035	-0.0539355	0.867782	0.135168	0.675332
XLOC_001607	LOC107199459	Scaffold752	pink	-0.526719	0.0785047	-0.160563	0.618136	0.52767	0.077868	0.703756	0.0106448	0.211209	0.509929	0.0738762	0.819512	0.278226	0.381228	-0.261177	0.412243	-0.232205	0.467697	0.151076	0.639297	0.422241	0.171518	0.475893	0.117851
XLOC_001608	CUFF.1219.1	Scaffold752	red	-0.264764	0.405616	-0.344899	0.272232	0.0680194	0.833637	0.599937	0.0391887	-0.245801	0.441254	-0.301971	0.340122	0.71945	0.00834978	0.0833943	0.796663	-0.000396195	0.999025	-0.115222	0.721405	0.104686	0.746102	0.489837	0.105984
XLOC_001609	LOC107199460	Scaffold753	turquoise	0.0241989	0.940495	0.664892	0.0183197	-0.0905597	0.779557	0.395843	0.202751	0.400174	0.197404	0.324692	0.30314	-0.0491599	0.87941	-0.483852	0.110975	-0.61151	0.0346125	-0.623678	0.0302276	0.165772	0.606628	0.0475784	0.883265
XLOC_001610	CUFF.1224.1	Scaffold753	tan	0.252398	0.42869	-0.385407	0.215994	-0.483134	0.111585	-0.383852	0.218011	-0.30882	0.328728	-0.374396	0.230521	0.069225	0.830726	0.368779	0.23815	0.410749	0.184717	0.168861	0.599843	-0.621245	0.0310703	-0.39059	0.209354
XLOC_001611	CUFF.1226.1	Scaffold754	purple	-0.389891	0.210242	-0.502598	0.095846	0.112062	0.728788	0.148666	0.644712	-0.264314	0.406445	-0.14903	0.643893	0.264421	0.406249	0.0627099	0.846481	0.212353	0.507585	0.639859	0.0250346	-0.054999	0.865195	0.261548	0.411556
XLOC_001612	CUFF.1225.1,CUFF.1225.10,CUFF.1225.11,CUFF.1225.12,CUFF.1225.13,CUFF.1225.2,CUFF.1225.3,CUFF.1225.4,CUFF.1225.5,CUFF.1225.6,CUFF.1225.7,CUFF.1225.8,CUFF.1225.9	Scaffold754	red	-0.13838	0.668001	-0.241539	0.449464	-0.446521	0.145627	0.162039	0.614866	-0.220554	0.490928	-0.365426	0.242775	0.376331	0.227928	0.118864	0.712925	0.0567118	0.861033	0.124206	0.700537	-0.404523	0.192123	0.0248117	0.93899
XLOC_001613	CUFF.1227.1	Scaffold756	green	0.105357	0.744523	0.0262066	0.935566	-0.196099	0.541316	-0.0115016	0.9717	-0.131597	0.68351	0.139527	0.665391	0.133761	0.67855	0.488127	0.107395	-0.399276	0.198506	-0.150836	0.639834	0.023559	0.942066	-0.142779	0.658008
XLOC_001614	LOC107199461	Scaffold757	brown	-0.0760033	0.814394	0.195405	0.542777	-0.284955	0.369329	-0.0986728	0.760297	-0.22721	0.477593	0.25355	0.426513	0.12826	0.691183	0.356497	0.255347	-0.252939	0.427667	-0.443265	0.148943	0.126684	0.694814	-0.316558	0.31611
XLOC_001615	CUFF.1229.1,CUFF.1230.1	Scaffold757	green	0.449703	0.142433	-0.0791037	0.806946	-0.447269	0.144872	-0.197266	0.538863	-0.121466	0.706883	-0.57766	0.0491817	0.220224	0.491594	0.424402	0.169104	0.0483578	0.881365	-0.415294	0.179424	-0.112867	0.726906	-0.174558	0.587403
XLOC_001616	GTPBP3	Scaffold758	turquoise	-0.0153313	0.962282	0.636305	0.0261151	0.0523161	0.871722	0.199784	0.533588	0.483741	0.111069	0.284643	0.369876	-0.40615	0.19017	-0.340363	0.279006	-0.544615	0.0671163	-0.278819	0.380173	0.275644	0.385846	0.146833	0.648841
XLOC_001617	SNRPA	Scaffold760	royalblue	0.0698396	0.829242	0.611127	0.0347575	0.137974	0.668927	0.368259	0.238865	0.528341	0.0774216	0.421893	0.171908	-0.115238	0.721367	-0.388079	0.212555	-0.6775	0.0154899	-0.690099	0.0129973	0.366111	0.241827	-0.15349	0.633887
XLOC_001618	IDH3G	Scaffold761	turquoise	0.230486	0.471092	0.802706	0.00167267	0.115982	0.719634	0.124714	0.699364	0.803563	0.00163917	0.302694	0.338908	-0.636389	0.026089	-0.621365	0.0310285	-0.636842	0.0259495	-0.390365	0.209639	0.312926	0.321999	-0.031255	0.923184
XLOC_001619	CUFF.1233.1	Scaffold761	turquoise	0.160592	0.618072	0.771012	0.00332629	-0.0308321	0.92422	-0.0602791	0.852373	0.814337	0.00126048	0.379718	0.223429	-0.731384	0.0068693	-0.267893	0.39988	-0.714175	0.00907518	-0.623848	0.0301692	0.368913	0.237967	-0.51763	0.0847646
XLOC_001620	CUFF.1234.1	Scaffold761	brown	0.409565	0.186111	0.237145	0.458006	-0.129121	0.6892	-0.42831	0.164794	0.427216	0.165993	0.0989907	0.759545	-0.565577	0.055292	0.317051	0.315315	-0.349131	0.265998	-0.33959	0.280169	0.119774	0.710809	-0.639571	0.0251208
XLOC_001621	RPL28	Scaffold764	brown	-0.0678932	0.833942	0.404757	0.191842	-0.317692	0.314284	-0.0656999	0.839243	0.279034	0.379788	0.262276	0.410208	-0.261432	0.41177	0.217027	0.498062	-0.60063	0.0389033	-0.495359	0.101514	0.208086	0.51635	-0.519872	0.0831898
XLOC_001623	CUFF.1235.1,CUFF.1235.2	Scaffold764	turquoise	-0.318176	0.313506	0.533694	0.0739198	-0.113119	0.726317	0.510649	0.0897966	0.604386	0.0373816	0.0937975	0.771857	-0.152789	0.635456	-0.825598	0.00094061	-0.461802	0.1307	-0.296781	0.348894	0.0858079	0.790892	0.0393675	0.903319
XLOC_001625	FAU	Scaffold768	brown	-0.0596365	0.853932	0.407829	0.188168	-0.341509	0.277285	0.0731534	0.821252	0.130202	0.686713	0.345367	0.271538	-0.11799	0.714957	0.162935	0.612886	-0.562279	0.0570478	-0.412967	0.182121	-0.0272205	0.933078	-0.270077	0.395899
XLOC_001626	LOC107199468	Scaffold768	green	0.281794	0.374894	-0.377826	0.225936	-0.309789	0.327134	-0.356157	0.255833	-0.330402	0.294214	-0.271279	0.393717	0.0717142	0.824721	0.715097	0.0089451	0.207743	0.517056	0.0849123	0.793032	-0.34318	0.274787	-0.223507	0.484992
XLOC_001627	CUFF.1239.1	Scaffold769	lightyellow	0.135159	0.675353	0.128463	0.690716	-0.112876	0.726884	0.273494	0.389713	0.249884	0.433457	-0.309749	0.327199	0.104235	0.747163	-0.281964	0.374594	-0.2095	0.513439	-0.165372	0.607509	0.0271982	0.933133	0.316612	0.316022
XLOC_001628	LOC107199469,LOC107199470	Scaffold770	cyan	-0.427411	0.165778	0.0550134	0.86516	0.0509331	0.875089	0.00342413	0.991574	0.140854	0.662374	0.405735	0.190667	-0.288833	0.36256	0.0665042	0.837298	-0.289713	0.361033	0.282585	0.373498	0.0896484	0.781728	-0.196625	0.54021
XLOC_001629	LOC107199471	Scaffold775	brown	0.145218	0.652488	0.613957	0.0336965	-0.360571	0.249565	0.042447	0.895791	0.256501	0.420963	0.257513	0.419069	-0.127591	0.692724	-0.065237	0.840363	-0.621771	0.0308868	-0.605142	0.0370806	0.0835885	0.796198	-0.320298	0.310109
XLOC_001630	CUFF.1241.1	Scaffold775	turquoise	0.0786611	0.808008	0.418397	0.175864	-0.291656	0.357674	0.14157	0.660748	0.333854	0.288892	0.341025	0.278012	-0.18196	0.571395	-0.135908	0.67364	-0.641734	0.0244777	-0.274549	0.387813	-0.138055	0.668742	-0.272896	0.390793
XLOC_001631	CUFF.1242.1	Scaffold776	magenta	-0.0885527	0.78434	0.508145	0.0916494	-0.0949433	0.769136	-0.157545	0.62484	0.304778	0.335427	0.607301	0.0362301	-0.53069	0.0758713	-0.334688	0.287614	-0.15263	0.635813	-0.331109	0.29312	-0.13793	0.669028	-0.463804	0.128821
XLOC_001633	MRPL9	Scaffold781	turquoise	-0.267369	0.400837	0.533487	0.0740535	-0.113529	0.725359	0.352843	0.260598	0.642204	0.0243396	0.386469	0.214624	-0.288613	0.362942	-0.467732	0.125186	-0.649425	0.0222875	-0.497451	0.0998531	0.128265	0.691171	-0.333245	0.289828
XLOC_001634	CUFF.1245.1	Scaffold781	magenta	0.106262	0.742394	0.770938	0.00333119	-0.139626	0.665165	-0.243802	0.445096	0.447508	0.144631	0.69132	0.0127726	-0.751122	0.00486416	-0.241807	0.448946	-0.435677	0.156857	-0.378197	0.225443	-0.0662179	0.837991	-0.493713	0.102832
XLOC_001635	TYK2	Scaffold782	turquoise	0.119852	0.710629	0.517235	0.0850439	0.406733	0.189473	0.391809	0.20781	0.631204	0.0277241	0.218388	0.495303	-0.248462	0.436165	-0.337082	0.283965	-0.597503	0.0402034	-0.540112	0.0698669	0.619993	0.0315105	0.115146	0.721582
XLOC_001637	SUOX	Scaffold783	brown	-0.369925	0.236583	0.621643	0.0309315	-0.0216784	0.946684	0.565535	0.055314	0.297065	0.34841	0.51518	0.0865078	0.0721281	0.823723	-0.425294	0.168114	-0.679273	0.0151194	-0.61257	0.0342137	0.314882	0.31882	0.039873	0.902083
XLOC_001638	CUFF.1247.1,CUFF.1247.2,CUFF.1247.3	Scaffold783	turquoise	0.69634	0.0118791	-0.163442	0.611765	0.156465	0.627245	-0.278865	0.38009	0.207307	0.517956	-0.43564	0.156896	-0.150274	0.641097	0.28853	0.363087	0.0793157	0.806437	-0.0941501	0.771019	0.107622	0.739196	-0.0675939	0.834665
XLOC_001639	CUFF.1249.1,CUFF.1249.10,CUFF.1249.11,CUFF.1249.12,CUFF.1249.13,CUFF.1249.14,CUFF.1249.15,CUFF.1249.2,CUFF.1249.3,CUFF.1249.4,CUFF.1249.5,CUFF.1249.6,CUFF.1249.7,CUFF.1249.8,CUFF.1249.9	Scaffold783	magenta	0.069059	0.831126	0.503934	0.0948231	0.0979338	0.762047	0.0870717	0.787873	0.356726	0.255019	0.58143	0.0473771	-0.407797	0.188205	-0.276558	0.384209	-0.28711	0.365558	-0.376215	0.228082	-0.0940412	0.771278	-0.113391	0.725682
XLOC_001640	LOC107199476	Scaffold785	brown	0.0797293	0.805445	0.826941	0.00090711	-0.0958091	0.767082	0.248708	0.435695	0.613344	0.0339243	0.41355	0.181443	-0.319798	0.310908	-0.374263	0.230701	-0.787457	0.00236109	-0.835989	0.000704788	0.357527	0.253877	-0.291022	0.358769
XLOC_001641	CUFF.1251.1	Scaffold785	turquoise	-0.00606966	0.985064	0.157021	0.626006	0.113027	0.726531	0.0505429	0.87604	0.260531	0.413444	0.164312	0.609846	-0.222951	0.486106	0.0446779	0.890343	-0.528209	0.077509	0.266121	0.403124	0.274253	0.388345	0.074428	0.818183
XLOC_001642	LOC107199478	Scaffold786	lightyellow	0.307593	0.330753	0.265348	0.404544	0.128028	0.691716	0.321889	0.307575	0.251665	0.430077	-0.220395	0.491248	0.185052	0.564761	-0.255654	0.422553	-0.348812	0.266465	-0.343006	0.275047	0.356037	0.256005	0.402309	0.194801
XLOC_001644	LOC107199480	Scaffold790	magenta	-0.101446	0.753742	0.493808	0.102756	0.588536	0.0441026	0.252701	0.428117	0.458218	0.134107	0.657904	0.0200423	-0.392629	0.206775	-0.279915	0.378223	-0.496081	0.100938	-0.255014	0.423755	0.586785	0.0448939	0.148736	0.644554
XLOC_001645	CUFF.1252.1	Scaffold790	turquoise	-0.0733887	0.820686	0.831685	0.00079612	-0.0210059	0.948336	0.221362	0.489301	0.684084	0.014147	0.298437	0.346082	-0.55072	0.0635075	-0.755451	0.00449114	-0.408179	0.187752	-0.48785	0.107624	0.149077	0.643786	-0.114108	0.724005
XLOC_001646	CUFF.1253.1	Scaffold791	turquoise	0.167261	0.603353	0.364222	0.244449	-0.163133	0.612447	0.187666	0.559177	0.56148	0.0574785	-0.0801613	0.804408	-0.215547	0.501069	-0.492553	0.103769	-0.297762	0.347226	-0.376034	0.228325	-0.0956851	0.767376	-0.150848	0.639807
XLOC_001647	CUFF.1254.1	Scaffold791	lightyellow	0.470672	0.12251	0.0896147	0.781808	-0.29126	0.358358	-0.078156	0.809221	-0.101019	0.754749	-0.170662	0.595899	0.176299	0.583624	0.0487639	0.880375	0.00859642	0.978847	-0.331381	0.2927	-0.2825	0.373648	0.0479703	0.88231
XLOC_001648	CDC37	Scaffold792	turquoise	-0.46425	0.128405	0.607454	0.0361703	0.205774	0.521125	0.558458	0.0591301	0.591539	0.0427681	0.466478	0.126339	-0.260261	0.413946	-0.598443	0.0398096	-0.570346	0.0528205	-0.459178	0.133189	0.405765	0.190631	0.0424566	0.895768
XLOC_001649	LOC107199481	Scaffold792	turquoise	-0.22826	0.475505	0.231827	0.468442	-0.650457	0.0220048	-0.0560527	0.862634	0.0381725	0.906242	0.183159	0.568821	-0.135029	0.67565	-0.00999574	0.975404	-0.30114	0.341519	-0.0961243	0.766334	-0.418188	0.176102	-0.376332	0.227927
XLOC_001650	LOC107199483	Scaffold793	turquoise	0.0448967	0.889808	0.843697	0.00056165	-0.192106	0.549742	0.165303	0.607662	0.634287	0.0267434	0.511053	0.0895	-0.530722	0.0758501	-0.523084	0.0809687	-0.657658	0.0201049	-0.568185	0.0539306	-0.00786693	0.980642	-0.256075	0.421763
XLOC_001652	KANSL3	Scaffold794	pink	-0.367772	0.239534	0.319208	0.311851	-0.234108	0.463953	0.494066	0.102549	-0.089533	0.782003	0.155564	0.629253	0.351339	0.262779	-0.408392	0.187499	-0.143886	0.6555	-0.35928	0.251389	-0.135125	0.67543	0.235765	0.460703
XLOC_001653	CUFF.1257.1,CUFF.1258.1	Scaffold796	green	-0.0237869	0.941506	-0.150217	0.641223	-0.584194	0.0460834	-0.177031	0.582037	-0.398478	0.199487	-0.146419	0.649775	0.285497	0.368378	0.580846	0.0476533	0.0749833	0.816847	-0.366673	0.241049	-0.293817	0.353959	-0.51444	0.0870395
XLOC_001657	CUFF.1259.1	Scaffold805	pink	-0.368481	0.238559	-0.0782062	0.8091	0.228344	0.475338	0.278912	0.380006	0.00310463	0.99236	0.357125	0.25445	0.0579081	0.858127	-0.224945	0.482113	-0.23787	0.45659	0.571765	0.0520999	-0.000164071	0.999596	0.253739	0.426157
XLOC_001658	CUFF.1260.1	Scaffold806	black	0.316566	0.316097	-0.281222	0.375905	0.0360119	0.91153	-0.500024	0.0978361	-0.0983653	0.761025	-0.223623	0.484759	-0.207519	0.517518	0.264444	0.406206	0.159856	0.619705	0.58576	0.045362	-1.58531e-05	0.999961	0.0332939	0.918187
XLOC_001659	CUFF.1261.1	Scaffold806	grey	-0.242626	0.447364	0.192989	0.547875	-0.509674	0.090515	-0.181487	0.572414	0.0652405	0.840355	-0.0836225	0.796117	-0.219287	0.493485	-0.266194	0.402989	0.103084	0.749878	0.0441125	0.891723	-0.346644	0.269652	-0.401324	0.195999
XLOC_001660	LOC107199490	Scaffold810	blue	-0.21727	0.497568	0.0838283	0.795625	-0.35883	0.252026	-0.27281	0.390947	-0.0512722	0.874263	0.14214	0.659455	-0.334624	0.287713	-0.214989	0.502204	0.345876	0.270785	0.201055	0.530932	-0.583007	0.0466357	-0.401934	0.195257
XLOC_001661	CUFF.1262.1	Scaffold811	turquoise	-0.245181	0.442444	0.781754	0.00266759	0.0157927	0.961148	0.440407	0.151893	0.738087	0.00612954	0.473015	0.120405	-0.394077	0.204956	-0.535768	0.0725931	-0.824153	0.000977697	-0.561246	0.0576053	0.348952	0.26626	-0.133908	0.678213
XLOC_001662	CUFF.1263.1	Scaffold812	brown	0.13481	0.67615	0.261189	0.412221	-0.465884	0.126888	-0.0332121	0.918387	0.147175	0.64807	-0.231085	0.469907	-0.0568293	0.860747	0.223607	0.484791	-0.434478	0.158133	-0.326145	0.300854	0.069138	0.830936	-0.235674	0.46088
XLOC_001663	KRI1,LOC107199492	Scaffold816	pink	-0.248687	0.435736	0.0139355	0.965715	-0.100351	0.75633	0.379196	0.224119	0.106985	0.740693	-0.270076	0.3959	0.0983368	0.761092	-0.28754	0.364809	0.00915083	0.977483	0.0450085	0.889536	-0.0906159	0.779423	0.327802	0.298261
XLOC_001664	LENG1	Scaffold817	turquoise	0.789493	0.00225845	0.375034	0.229665	0.252182	0.429098	-0.474547	0.119041	0.465935	0.12684	-0.017785	0.956251	-0.597164	0.0403461	0.0604861	0.851871	-0.236059	0.460127	-0.273484	0.389731	0.424733	0.168735	-0.171853	0.593299
XLOC_001665	CUFF.1265.1	Scaffold817	lightyellow	0.481438	0.113032	0.0379651	0.906749	-0.259417	0.415515	-0.0709173	0.826642	-0.199116	0.534984	-0.429545	0.163445	0.318781	0.312536	0.250886	0.431554	-3.73092e-06	0.999991	-0.403676	0.193144	0.0338405	0.916848	0.173413	0.589896
XLOC_001666	CUFF.1266.1	Scaffold817	turquoise	-0.324455	0.303513	0.786913	0.00238911	0.0455861	0.888126	0.427124	0.166094	0.677664	0.0154553	0.504067	0.094722	-0.417845	0.176495	-0.752496	0.00474333	-0.649543	0.0222551	-0.432921	0.159797	0.278748	0.380297	-0.0329227	0.919096
XLOC_001667	CUFF.1267.1	Scaffold818	turquoise	0.12069	0.708682	0.579449	0.0483193	0.163149	0.612412	0.0715249	0.825177	0.803936	0.00162473	0.276112	0.385007	-0.545407	0.0666402	-0.444495	0.147685	-0.637367	0.0257887	-0.393325	0.2059	0.442034	0.150209	-0.313868	0.320465
XLOC_001668	CUFF.1269.1,CUFF.1269.2,CUFF.1269.3	Scaffold819	blue	0.21798	0.49613	0.28554	0.368304	-0.419625	0.174469	-0.237269	0.457763	0.163882	0.610795	-0.30721	0.331388	-0.309661	0.327343	-0.106664	0.741447	0.148643	0.644763	-0.28163	0.375184	-0.265852	0.403617	-0.27859	0.380579
XLOC_001669	CUFF.1268.1,CUFF.1268.2,CUFF.1268.3,CUFF.1268.4,CUFF.1268.5,CUFF.1268.6,CUFF.1268.7	Scaffold819	blue	0.0631914	0.845315	0.306078	0.333264	-0.30031	0.342915	-0.187107	0.560369	0.0872442	0.787462	-0.0495551	0.878446	-0.0838805	0.7955	-0.129397	0.688564	-0.0264816	0.934891	-0.457326	0.134964	0.0590765	0.855291	-0.389791	0.21037
XLOC_001670	GNL1	Scaffold822	turquoise	0.169962	0.597431	0.380649	0.222202	0.0248208	0.938968	-0.0200255	0.950745	0.587208	0.0447022	0.182654	0.569904	-0.5236	0.080616	-0.116901	0.717492	-0.368347	0.238743	-0.370775	0.235423	0.0913057	0.777781	-0.280951	0.376386
XLOC_001671	CUFF.1270.1	Scaffold822	black	0.00498003	0.987745	0.604693	0.0372591	-0.477144	0.116752	-0.0975504	0.762955	0.333795	0.288983	0.0114198	0.971901	-0.402657	0.194378	-0.292169	0.356789	-0.339387	0.280476	-0.306925	0.331859	-0.0513549	0.874062	-0.294016	0.353617
XLOC_001672	LOC109022443	Scaffold823	turquoise	-0.013725	0.966232	0.368773	0.238159	0.473657	0.119832	0.203458	0.525927	0.632669	0.0272548	0.243236	0.446187	-0.305096	0.334897	-0.303556	0.337465	-0.498378	0.0991227	-0.337391	0.283496	0.699019	0.0114216	-0.11261	0.727506
XLOC_001673	LOC109022443	Scaffold823	turquoise	0.255216	0.423376	0.667334	0.0177442	0.101826	0.752844	0.075496	0.815614	0.587746	0.0444583	0.269703	0.396579	-0.475092	0.118558	-0.309804	0.327107	-0.541699	0.0688891	-0.487918	0.107568	0.324142	0.304007	-0.188236	0.557962
XLOC_001674	LOC109022443	Scaffold823	blue	-0.197053	0.53931	-0.0466098	0.885628	0.366563	0.241201	0.340581	0.278678	-0.0491092	0.879533	-0.0989148	0.759725	0.333748	0.289055	-0.327909	0.298093	0.106761	0.741221	0.0373658	0.908216	0.346686	0.26959	0.516011	0.0859142
XLOC_001675	CUFF.1273.1	Scaffold824	brown	-0.220931	0.490167	0.205533	0.521624	-0.301164	0.341478	0.45816	0.134163	0.155992	0.628299	0.135985	0.673465	0.225142	0.481718	-0.214134	0.503947	-0.495649	0.101282	-0.244691	0.443385	-0.153803	0.633187	0.0565797	0.861353
XLOC_001676	LOC107199497	Scaffold825	pink	-0.0465714	0.885722	0.62302	0.0304539	0.114933	0.72208	0.344331	0.273075	0.27179	0.392792	0.333971	0.288713	-0.12941	0.688534	-0.49132	0.104771	-0.324522	0.303408	-0.44325	0.148958	0.197283	0.538827	0.275161	0.386714
XLOC_001677	CUFF.1274.1	Scaffold826	black	0.603479	0.0377451	0.109007	0.735946	0.101902	0.752665	-0.657788	0.0200718	0.0053881	0.986741	0.226961	0.478088	-0.53902	0.0705455	0.110437	0.732592	0.262925	0.409007	0.0984349	0.76086	-0.203318	0.526219	-0.187562	0.559399
XLOC_001680	LOC107199500	Scaffold829	yellow	0.29052	0.359635	-0.0569659	0.860415	0.428807	0.16425	-0.117988	0.714961	0.172545	0.591788	-0.0776133	0.810524	-0.191436	0.551162	-0.335982	0.285639	0.408945	0.186844	0.0793403	0.806378	0.0214156	0.94733	0.13084	0.685248
XLOC_001681	CUFF.1275.1	Scaffold830	turquoise	0.094061	0.771231	0.329442	0.295704	0.281826	0.374837	0.248666	0.435776	0.477178	0.116722	0.48622	0.108982	-0.337281	0.283662	-0.320863	0.309208	-0.404597	0.192034	-0.169317	0.598843	0.0164936	0.959425	0.00378485	0.990686
XLOC_001682	CUFF.1277.1,CUFF.1277.2,CUFF.1277.3,CUFF.1278.1	Scaffold832	red	-0.249374	0.434427	-0.288277	0.363527	-0.0426312	0.895341	0.537364	0.0715832	-0.192853	0.548161	-0.43838	0.154008	0.667129	0.0177919	-0.148999	0.643963	0.132607	0.681195	-0.100442	0.756114	0.00877913	0.978397	0.484541	0.110393
XLOC_001683	CUFF.1276.1	Scaffold832	lightyellow	0.0384119	0.905657	-0.144634	0.653808	-0.115833	0.71998	0.250665	0.431973	-0.248507	0.436079	-0.145455	0.651953	0.523231	0.0808683	0.248169	0.436724	-0.169166	0.599174	-0.196559	0.540349	0.0512928	0.874213	0.296504	0.349365
XLOC_001684	OLIG2	Scaffold833	magenta	-0.448678	0.143456	0.124721	0.699348	0.180856	0.573772	0.455284	0.136939	0.222592	0.486828	0.54991	0.0639787	0.0694165	0.830263	-0.256149	0.421623	-0.337451	0.283405	-0.254265	0.425165	0.0706085	0.827387	-0.227407	0.477201
XLOC_001685	CUFF.1279.1	Scaffold834	blue	0.0288998	0.928959	-0.37544	0.229119	0.0527738	0.870608	-0.176215	0.583806	-0.108933	0.73612	-0.10436	0.746869	-0.0782728	0.80894	0.296846	0.348784	0.301373	0.341126	0.334483	0.287929	-0.270745	0.394686	-0.036064	0.911403
XLOC_001686	LOC107199502	Scaffold835	green	0.374141	0.230864	-0.239888	0.452665	-0.49567	0.101266	-0.647301	0.0228775	-0.350936	0.263364	-0.319795	0.310912	-0.0355132	0.912751	0.762005	0.00396811	0.311535	0.32427	-0.178917	0.577956	-0.298212	0.346462	-0.599738	0.0392713
XLOC_001687	LOC107199503	Scaffold836	black	-0.143272	0.656889	0.266324	0.402751	-0.593391	0.04196	-0.0469777	0.88473	-0.147147	0.648134	0.0616825	0.848971	-0.0116661	0.971296	-0.0715237	0.82518	-0.090116	0.780614	-0.047027	0.88461	-0.438189	0.154208	-0.0852534	0.792217
XLOC_001688	CUFF.1280.1,CUFF.1280.2,CUFF.1280.3	Scaffold837	blue	0.0532703	0.8694	-0.535964	0.0724689	0.511463	0.0891996	0.153025	0.634927	-0.247408	0.438177	-0.224446	0.483111	0.34602	0.270573	-0.119707	0.710966	0.519763	0.0832657	0.506982	0.092519	-0.0380801	0.906468	0.606763	0.0364407
XLOC_001689	TUT1	Scaffold841	turquoise	-0.129456	0.688428	0.864682	0.00028345	0.008379	0.979382	0.222972	0.486065	0.812832	0.00130888	0.478211	0.11582	-0.595693	0.04097	-0.548666	0.0647064	-0.813866	0.00127548	-0.538057	0.0711475	0.421711	0.172113	-0.378438	0.225123
XLOC_001690	CUFF.1281.1	Scaffold842	black	0.0828179	0.798043	0.216151	0.499841	-0.475567	0.118138	0.0938529	0.771725	0.13318	0.67988	-0.261041	0.412496	-0.000694622	0.998291	-0.158065	0.623681	-0.0626259	0.846685	-0.397138	0.201143	-0.27674	0.383882	-0.222058	0.487901
XLOC_001691	CUFF.1282.1,CUFF.1282.2	Scaffold844	turquoise	0.430415	0.162501	0.62291	0.0304917	0.132759	0.680845	-0.133278	0.679656	0.666667	0.0179	0.152393	0.636343	-0.59508	0.0412318	-0.0661493	0.838157	-0.603618	0.0376894	-0.557384	0.0597247	0.540173	0.0698294	-0.314884	0.318816
XLOC_001692	CUFF.1283.1	Scaffold844	turquoise	0.0340114	0.916429	0.312269	0.32307	0.138484	0.667766	0.363195	0.245881	0.192342	0.549243	0.255072	0.423647	0.0688128	0.831721	-0.181141	0.573158	-0.468473	0.124508	-0.312385	0.322881	0.253221	0.427134	0.284944	0.369348
XLOC_001694	CUFF.1284.1	Scaffold845	brown	0.316723	0.315843	0.567083	0.0545027	-0.162889	0.612988	0.0363181	0.91078	0.425619	0.167754	0.175938	0.584406	-0.343999	0.273568	-0.0614898	0.849438	-0.507974	0.0917766	-0.570882	0.0525475	0.0595548	0.85413	-0.164048	0.610427
XLOC_001698	CUFF.1287.1	Scaffold851	turquoise	-0.129537	0.688244	0.593807	0.0417797	0.329302	0.295922	0.525203	0.0795258	0.500048	0.097817	0.417748	0.176605	-0.144873	0.653267	-0.399893	0.197748	-0.683317	0.014299	-0.480738	0.113633	0.556952	0.059965	0.21462	0.502955
XLOC_001699	CUFF.1286.1	Scaffold851	yellow	0.150412	0.640786	-0.259833	0.414741	0.150574	0.640422	0.158024	0.623774	-0.0475862	0.883246	-0.616587	0.0327312	0.2201	0.491844	-0.230655	0.470758	0.360568	0.249569	0.338225	0.282231	-0.0256392	0.936959	0.645914	0.0232689
XLOC_001700	CUFF.1288.1	Scaffold852	green	0.585021	0.0457014	-0.282879	0.372978	-0.0937022	0.772083	-0.414494	0.180349	-0.42904	0.163996	-0.214002	0.504216	0.200791	0.531484	0.716321	0.00877458	0.115427	0.720927	0.065617	0.839444	-0.0781466	0.809243	0.0122546	0.969848
XLOC_001702	CUFF.1289.1	Scaffold854	brown	0.327217	0.299175	0.371789	0.234043	0.0286798	0.929498	-0.0454982	0.88834	0.0500379	0.87727	0.0196677	0.951624	0.0387036	0.904943	0.0800715	0.804624	-0.365874	0.242154	-0.392573	0.206846	0.443978	0.148213	0.116079	0.719406
XLOC_001703	CUFF.1290.1	Scaffold855	turquoise	0.0293708	0.927803	0.791741	0.00214912	-0.0441045	0.891743	0.34539	0.271504	0.601074	0.0387212	0.454859	0.137352	-0.276884	0.383624	-0.489353	0.106382	-0.790398	0.00221394	-0.651335	0.0217664	0.272006	0.392401	-0.176733	0.582682
XLOC_001704	CUFF.1291.1	Scaffold855	turquoise	-0.0654915	0.839748	0.738236	0.00611378	0.0960566	0.766495	0.444019	0.148171	0.54287	0.0681735	0.522349	0.0814737	-0.178348	0.579186	-0.45515	0.137069	-0.802757	0.00167063	-0.638733	0.0253733	0.398009	0.200066	-0.0719058	0.824259
XLOC_001705	CUFF.1292.1	Scaffold855	yellow	0.533062	0.0743275	-0.02885	0.929081	0.558307	0.0592134	-0.234493	0.463196	0.324937	0.302753	-0.111717	0.729596	-0.3072	0.331404	0.00876108	0.978442	0.150093	0.641502	-0.123694	0.701722	0.385669	0.215656	-0.0206797	0.949138
XLOC_001706	GRWD1	Scaffold857	turquoise	0.215244	0.501685	0.738697	0.0060653	0.0311645	0.923405	0.00512362	0.987391	0.695949	0.0119468	0.313792	0.32059	-0.658895	0.019791	-0.478972	0.115159	-0.559082	0.0587865	-0.36134	0.248482	0.239798	0.452839	-0.112921	0.726779
XLOC_001707	CUFF.1293.1	Scaffold857	lightgreen	0.319898	0.310747	0.0809626	0.802487	0.038753	0.904822	-0.258505	0.417215	0.0114229	0.971894	0.167903	0.601944	-0.244726	0.443317	0.447973	0.144164	-0.298197	0.346488	0.0310086	0.923787	0.150149	0.641377	-0.062127	0.847893
XLOC_001709	CUFF.1295.1	Scaffold859	turquoise	0.220339	0.491362	0.720991	0.00814633	0.215705	0.500748	-0.116086	0.71939	0.625396	0.0296423	0.612539	0.0342252	-0.75544	0.00449212	-0.212332	0.507629	-0.648983	0.0224094	-0.300683	0.342287	0.370524	0.235765	-0.24413	0.444465
XLOC_001710	CUFF.1296.1	Scaffold861	brown	0.188987	0.556362	0.265859	0.403604	-0.669986	0.0171344	-0.271763	0.39284	0.184506	0.565931	-0.0279193	0.931364	-0.230722	0.470624	0.16169	0.615639	-0.3016	0.340744	-0.411961	0.183296	-0.313181	0.321583	-0.78703	0.00238304
XLOC_001712	CUFF.1298.1	Scaffold862	greenyellow	-0.0444129	0.89099	0.277349	0.382793	0.473383	0.120076	0.28703	0.365698	0.195386	0.542817	0.478712	0.115385	0.00730083	0.982034	-0.188242	0.557949	-0.562058	0.0571664	0.0478013	0.882722	0.5297	0.0765224	0.370806	0.235381
XLOC_001713	CUFF.1299.1,CUFF.1299.10,CUFF.1299.11,CUFF.1299.12,CUFF.1299.2,CUFF.1299.3,CUFF.1299.4,CUFF.1299.5,CUFF.1299.6,CUFF.1299.7,CUFF.1299.8,CUFF.1299.9	Scaffold865	black	0.102734	0.750703	-0.18852	0.557357	-0.221609	0.488803	-0.0916114	0.777054	0.178437	0.578994	-0.190261	0.553654	-0.13974	0.664906	-0.043416	0.893424	0.175599	0.585143	-0.02455	0.939633	-0.41438	0.180481	-0.386593	0.214464
XLOC_001714	CUFF.1300.1	Scaffold865	yellow	0.0340604	0.916309	0.131471	0.6838	0.596149	0.0407759	0.194843	0.543961	0.0797841	0.805313	0.108337	0.737517	-0.0823112	0.799256	-0.442646	0.149579	0.183728	0.567597	0.208838	0.514801	0.268757	0.398303	0.623345	0.0303419
XLOC_001715	LOC107199512	Scaffold866	turquoise	-0.0508382	0.87532	0.771108	0.00331987	-0.174075	0.588454	0.269448	0.397043	0.671533	0.0167856	0.285984	0.367526	-0.360575	0.249559	-0.336098	0.285462	-0.864257	0.000287717	-0.663364	0.0186866	0.388265	0.212317	-0.3345	0.287902
XLOC_001717	CUFF.1301.1	Scaffold868	pink	-0.630065	0.028093	0.356761	0.25497	0.0660055	0.838505	0.646399	0.0231316	-0.022092	0.945668	0.510575	0.0898511	0.278812	0.380184	-0.431715	0.161095	-0.387761	0.212963	-0.172811	0.591208	0.145335	0.652224	0.356329	0.255587
XLOC_001718	LOC107199514	Scaffold871	black	0.111852	0.72928	0.322551	0.306525	-0.515449	0.0863158	-0.19687	0.539694	0.0147748	0.963651	0.0703529	0.828003	-0.228523	0.474983	-0.0102737	0.974721	-0.130429	0.686191	-0.193699	0.546374	-0.339303	0.280603	-0.324955	0.302725
XLOC_001719	CUFF.1304.1	Scaffold871	black	-0.0497103	0.878068	0.310737	0.325576	-0.594095	0.0416553	0.00421528	0.989627	0.0170295	0.958108	0.00228472	0.994377	-0.067887	0.833957	-0.0703227	0.828076	-0.189094	0.556135	-0.277477	0.382566	-0.348004	0.26765	-0.297072	0.348399
XLOC_001721	CUFF.1306.1	Scaffold876	blue	0.231553	0.468984	-0.0601954	0.852576	-0.274099	0.388622	-0.252529	0.428441	-0.288922	0.362405	-0.389896	0.210235	0.092743	0.774362	-0.0594575	0.854366	0.504346	0.0945095	0.0448729	0.889867	-0.33767	0.283072	0.0254624	0.937393
XLOC_001722	LOC107199515	Scaffold877	yellow	-0.00689422	0.983035	0.242022	0.448531	-0.331191	0.292993	0.0302022	0.925765	0.366707	0.241002	-0.320035	0.310528	-0.294058	0.353545	-0.341114	0.277878	0.00517779	0.987258	-0.183429	0.568241	-0.179534	0.576623	-0.202756	0.527388
XLOC_001723	CUFF.1307.1	Scaffold879	turquoise	0.256887	0.42024	0.594085	0.0416599	0.301876	0.34028	0.192267	0.549403	0.744237	0.00550502	0.418603	0.175629	-0.527609	0.0779091	-0.433449	0.159232	-0.574242	0.0508595	-0.389934	0.210188	0.242227	0.448134	-0.106445	0.741963
XLOC_001724	CUFF.1308.1	Scaffold880	tan	0.236317	0.459622	0.141128	0.661751	-0.565807	0.0551707	-0.31984	0.310841	-0.147058	0.648334	0.260607	0.413302	-0.0629586	0.845879	0.251095	0.431157	-0.186829	0.560962	-0.172515	0.591853	-0.516195	0.0857831	-0.555344	0.0608653
XLOC_001725	CUFF.1309.1	Scaffold880	brown	-0.353283	0.259963	0.0257745	0.936627	-0.00261239	0.993571	0.532215	0.0748762	0.020019	0.950761	0.260915	0.412731	0.256347	0.421252	-0.173117	0.59054	-0.263865	0.407273	-0.0450319	0.889478	-0.153012	0.634956	0.122846	0.703685
XLOC_001726	CUFF.1310.1,CUFF.1310.2,CUFF.1310.3	Scaffold884	black	-0.05687	0.860648	0.173659	0.58936	-0.0960381	0.766539	0.225463	0.481076	0.0360338	0.911476	-0.0703563	0.827995	0.0284847	0.929977	-0.32476	0.303033	0.0538009	0.868109	-0.106731	0.741291	-0.143431	0.656529	0.243809	0.445082
XLOC_001727	CUFF.1311.1	Scaffold884	green	0.476834	0.117024	-0.156189	0.627861	-0.436888	0.155577	-0.463932	0.128702	-0.498391	0.0991125	-0.0974014	0.763308	0.134594	0.676644	0.653189	0.0212692	0.152285	0.636585	-0.0336258	0.917374	-0.430643	0.162253	-0.100606	0.755727
XLOC_001728	CUFF.1312.1,CUFF.1312.2,CUFF.1312.3,CUFF.1312.4	Scaffold886	brown	0.151722	0.637847	0.671638	0.0167622	0.230716	0.470638	0.19241	0.5491	0.686734	0.0136316	0.261591	0.411476	-0.36631	0.241551	-0.25116	0.431034	-0.678342	0.0153131	-0.779059	0.00282253	0.681596	0.014644	-0.18839	0.557634
XLOC_001729	LOC107199516	Scaffold887	blue	0.142425	0.65881	-0.630565	0.0279306	0.281474	0.37546	-0.313767	0.320629	-0.447562	0.144576	-0.368247	0.238881	0.113159	0.726223	0.18799	0.558485	0.872212	0.000215716	0.637937	0.0256148	-0.255454	0.422928	0.30059	0.342444
XLOC_001730	CUFF.1313.1	Scaffold888	turquoise	0.310721	0.325602	0.772733	0.00321321	-0.0584766	0.856747	0.0731418	0.82128	0.576943	0.0495303	0.335508	0.286362	-0.422833	0.170854	-0.216545	0.49904	-0.735211	0.00643922	-0.675188	0.0159828	0.319466	0.311438	-0.24544	0.441947
XLOC_001733	LOC107199518	Scaffold892	grey60	-0.363627	0.245278	0.703255	0.0107251	0.0419607	0.896979	0.450576	0.141564	0.614764	0.033398	0.37238	0.233242	-0.359125	0.251608	-0.624688	0.0298825	-0.564145	0.0560497	-0.40727	0.188833	0.268526	0.398723	0.0247724	0.939086
XLOC_001734	CUFF.1316.1,CUFF.1316.2	Scaffold892	pink	-0.333582	0.289309	0.665573	0.0181578	0.282373	0.373871	0.581406	0.0473882	0.680227	0.0149229	0.36669	0.241025	-0.237591	0.457134	-0.725409	0.00758355	-0.493468	0.10303	-0.637182	0.0258454	0.462335	0.130198	0.0275818	0.932192
XLOC_001735	CUFF.1317.1	Scaffold893	blue	0.0997337	0.757788	-0.0790027	0.807188	0.293093	0.3552	-0.265057	0.405078	-0.0643876	0.842419	0.0545883	0.866194	-0.288531	0.363085	-0.153994	0.632761	0.296278	0.349751	0.613242	0.0339623	-0.0247104	0.939239	0.272152	0.392136
XLOC_001736	CUFF.1318.1	Scaffold896	pink	-0.355503	0.25677	-0.177535	0.580945	-0.0540943	0.867395	0.134127	0.677711	-0.0155063	0.961852	0.223257	0.485492	0.137869	0.669167	-0.0403575	0.900898	-0.139568	0.665298	0.222197	0.48762	-0.127218	0.693583	-0.267275	0.401009
XLOC_001737	CUFF.1321.1,CUFF.1321.2	Scaffold897	black	0.192991	0.547871	-0.114389	0.723349	-0.495044	0.101765	-0.20272	0.527462	-0.314087	0.320109	-0.174625	0.587259	0.151058	0.639336	0.0707788	0.826976	0.15025	0.641151	0.215751	0.500653	-0.559685	0.0584554	0.0182564	0.955092
XLOC_001738	CUFF.1320.1,CUFF.1320.2,CUFF.1320.3,CUFF.1320.4,CUFF.1320.5,CUFF.1320.6,CUFF.1320.7,CUFF.1320.8	Scaffold897	yellow	-0.618513	0.0320371	0.175868	0.584558	0.249672	0.43386	0.354426	0.258315	0.060886	0.850901	0.350864	0.26347	0.0281824	0.930718	-0.575303	0.0503344	-0.0392495	0.903608	0.189984	0.554243	0.203645	0.52554	0.257067	0.419904
XLOC_001739	CUFF.1319.1	Scaffold897	turquoise	-0.0522188	0.871959	0.733633	0.00661397	0.151708	0.637878	0.189653	0.554947	0.654688	0.0208735	0.381817	0.220669	-0.403883	0.192895	-0.41016	0.185409	-0.661032	0.0192572	-0.675136	0.015994	0.618315	0.0321078	-0.254014	0.425638
XLOC_001740	CUFF.1322.1	Scaffold901	turquoise	0.559994	0.0582867	0.488763	0.106868	0.1341	0.677774	-0.136245	0.67287	0.544297	0.067308	0.171722	0.593584	-0.494046	0.102564	-0.124093	0.700799	-0.535216	0.0729447	-0.264861	0.405439	0.279125	0.379627	-0.122888	0.703588
XLOC_001741	CUFF.1323.1	Scaffold902	black	0.131913	0.682786	0.453756	0.138429	-0.341215	0.277727	-0.169739	0.59792	0.168265	0.60115	0.401231	0.196113	-0.347929	0.26776	-0.237483	0.457346	-0.271963	0.392479	-0.187344	0.559864	-0.307986	0.330103	-0.320505	0.309778
XLOC_001742	CUFF.1324.1	Scaffold903	grey60	-0.181037	0.573382	0.352275	0.26142	-0.212063	0.508178	0.0469987	0.884679	0.0172544	0.957555	-0.0353721	0.913097	-0.00966914	0.976208	-0.184688	0.565541	-0.188065	0.558327	-0.101542	0.753515	0.176798	0.582541	0.0486968	0.880538
XLOC_001743	CUFF.1325.1,CUFF.1325.2	Scaffold904	magenta	0.025231	0.937961	0.431791	0.161012	0.434164	0.158467	0.238268	0.455815	0.266575	0.40229	0.658865	0.0197986	-0.121441	0.70694	-0.162441	0.613977	-0.627966	0.0287822	-0.228351	0.475324	0.507659	0.0920119	0.138534	0.667651
XLOC_001745	LOC107199520	Scaffold911	turquoise	0.054379	0.866703	0.523544	0.0806545	-0.550311	0.0637453	-0.168029	0.601668	0.253432	0.426736	0.112771	0.727129	-0.39123	0.208543	-0.0305865	0.924822	-0.424524	0.168968	-0.301301	0.341247	-0.146359	0.64991	-0.443041	0.149173
XLOC_001746	LOC107199521	Scaffold912	yellow	0.496792	0.100374	0.150546	0.640485	-0.422044	0.171739	-0.324507	0.30343	-0.0040944	0.989924	-0.565148	0.0555183	-0.0727546	0.822213	0.215027	0.502127	0.140823	0.662445	-0.451146	0.140999	-0.0455446	0.888227	-0.170366	0.596546
XLOC_001747	CUFF.1327.1,CUFF.1327.2,CUFF.1327.3,CUFF.1327.4,CUFF.1327.5,CUFF.1327.6	Scaffold916	yellow	0.0338987	0.916705	0.0440322	0.891919	0.352936	0.260465	-0.00672079	0.983462	0.314223	0.319889	0.100935	0.75495	-0.358188	0.252937	-0.494955	0.101836	0.324581	0.303314	0.135308	0.675011	-0.130426	0.6862	-0.000660552	0.998374
[truncated: 14,351 more rows]
