# Supplementary material for: Exploration of tissue-specific gene expression patterns underlying timing of breeding in contrasting temperature environments in a song bird
Source: BMC Genomics. 2019 Sep 2;20:693. doi: 10.1186/s12864-019-6043-0 (PMC6720064; doi:10.1186/s12864-019-6043-0)
Supplement: Supplementary file 13 — Table S13. Modules of genes significantly correlated with time, temperature or line in ovary. Gene symbol = annotation, GS = gene significance, p.GS = P-value of gene significance, MMcolor = ModuleMembership correlation coefficient, p.MMcolor = ModuleMembership p-value. (XLSX 6338 kb) [file 12864_2019_6043_MOESM13_ESM.xlsx]

## Sheet: TableS13
Supplementary table 13. Modules of genes significantly correlated with time, temperature or line in ovary. Gene symbol = annotation, GS = gene significance, p.GS= P-value of gene significance, MMcolor=ModuleMembership correlation coefficient, p.MMcolor=ModuleMembership p-value .
Transcripts	Gene Symbol	Chr	moduleColor	GS.temperature	p.GS.temperature	GS.timepoint	p.GS.timepoint	GS.line	p.GS.line	MM.yellow	p.MM.yellow	MM.turquoise	p.MM.turquoise	MM.blue	p.MM.blue	MM.brown	p.MM.brown	MM.cyan	p.MM.cyan	MM.midnightblue	p.MM.midnightblue
ATP6	ATP6	MT	blue	0.134558	0.676726	0.857533	0.000362081	0.0769991	0.812	-0.578661	0.048698	-0.946993	3.01423e-06	0.934677	8.38904e-06	0.764693	0.00376754	-0.445895	0.14626	-0.181787	0.571768
ATP8	ATP8	MT	blue	0.227357	0.477301	0.300705	0.342249	0.302361	0.339467	-0.343789	0.273881	-0.564142	0.0560511	0.645049	0.0235155	0.530884	0.0757443	-0.244949	0.442889	-0.0950151	0.768966
COX1	COX1	MT	blue	0.335043	0.287071	0.706618	0.010195	0.264579	0.405956	-0.719703	0.00831614	-0.840326	0.000621163	0.906434	4.81825e-05	0.686098	0.013754	-0.505386	0.093721	-0.0770242	0.81194
COX2	COX2	MT	blue	0.278587	0.380585	0.821874	0.00103848	0.153676	0.633471	-0.676164	0.0157733	-0.912107	3.55887e-05	0.935155	8.09295e-06	0.731381	0.00686966	-0.517835	0.08462	-0.0956892	0.767366
COX3	COX3	MT	blue	0.391987	0.207585	0.483158	0.111564	-0.00773453	0.980967	-0.460064	0.132344	-0.661358	0.0191766	0.766545	0.00363387	0.540141	0.0698493	-0.0407165	0.90002	-0.360472	0.249704
CYTB	CYTB	MT	blue	0.407557	0.188491	0.266414	0.402585	0.482102	0.112464	-0.51963	0.0833587	-0.448867	0.143267	0.628524	0.0285976	0.393716	0.205409	-0.293917	0.353786	0.0633104	0.845027
ND1	ND1	MT	blue	0.428952	0.164092	0.629154	0.0283905	0.0735339	0.820336	-0.501529	0.0966691	-0.773129	0.00318759	0.786166	0.00242798	0.632402	0.0273401	-0.281766	0.374944	-0.0464661	0.885978
ND2	ND2	MT	blue	0.511962	0.088835	0.411469	0.183871	0.348326	0.267177	-0.414406	0.18045	-0.544539	0.0671622	0.629867	0.0281576	0.539604	0.0701822	-0.228878	0.474278	0.13849	0.667751
ND3	ND3	MT	blue	0.670582	0.0169995	0.245796	0.441264	0.0990019	0.759519	-0.317399	0.314755	-0.454311	0.137887	0.527844	0.0777523	0.448995	0.143139	-0.0370248	0.909051	-0.140769	0.662568
ND4	ND4	MT	blue	0.315677	0.317533	0.409122	0.186634	0.315295	0.318152	-0.392847	0.206501	-0.566571	0.0547703	0.618801	0.0319339	0.555573	0.0607368	-0.437257	0.155188	0.0432836	0.893747
ND4L	ND4L	MT	blue	0.303672	0.337271	0.485789	0.109343	0.279426	0.379092	-0.38116	0.221531	-0.722264	0.00798102	0.728536	0.00720315	0.749393	0.00501952	-0.431718	0.161092	-0.0266226	0.934545
ND5	ND5	MT	brown	0.170901	0.595377	0.644159	0.023771	0.119703	0.710974	-0.402545	0.194514	-0.850927	0.000448933	0.817821	0.00115375	0.786922	0.00238862	-0.330084	0.294708	-0.285807	0.367836
ND6	ND6	MT	brown	0.268927	0.397992	0.371422	0.234543	-0.0820327	0.799923	0.091007	0.778492	-0.576899	0.049552	0.372409	0.233203	0.685999	0.0137732	-0.19241	0.549098	0.215198	0.501779
tRNA-Ala	tRNA-Ala	MT	green	0.332049	0.291669	-0.392275	0.207222	-0.239398	0.453616	0.219794	0.492462	0.289893	0.360722	-0.209059	0.514345	-0.304744	0.335483	0.740993	0.0058281	-0.278728	0.380334
tRNA-Arg	tRNA-Arg	MT	brown	0.530033	0.0763027	-0.263484	0.407976	0.063228	0.845226	0.303545	0.337484	0.0187877	0.953786	-0.0981842	0.761454	0.333786	0.288997	0.10927	0.73533	-0.107566	0.739329
tRNA-Asn	tRNA-Asn	MT	brown	0.628914	0.0284693	-0.337925	0.282686	0.0633215	0.845	0.15611	0.628035	0.0680803	0.83349	-0.0585422	0.856588	0.187388	0.559769	0.17232	0.592279	0.126119	0.696119
tRNA-Cys	tRNA-Cys	MT	brown	0.849962	0.000462853	-0.228928	0.47418	0.0208526	0.948713	0.164368	0.609721	0.0141461	0.965197	-0.0295916	0.927262	0.232018	0.468066	0.193327	0.54716	0.337048	0.284017
tRNA-Gln	tRNA-Gln	MT	blue	0.0727406	0.822247	0.482345	0.112257	-0.0351149	0.913726	-0.547035	0.0656691	-0.57753	0.0492448	0.655115	0.0207617	0.325389	0.302042	-0.0981148	0.761618	-0.614715	0.0334161
tRNA-Glu	tRNA-Glu	MT	brown	0.365675	0.24243	0.228485	0.475058	-0.265659	0.403971	0.187535	0.559456	-0.503262	0.0953366	0.40959	0.186082	0.576171	0.0499079	0.394319	0.204653	-0.374157	0.230843
tRNA-Gly	tRNA-Gly	MT	blue	0.147972	0.646274	0.669746	0.0171889	0.289812	0.360861	-0.533582	0.0739923	-0.702091	0.0109131	0.731462	0.00686037	0.537467	0.0715186	-0.257837	0.418462	-0.276302	0.384666
tRNA-His	tRNA-His	MT	brown	0.267013	0.401488	0.315124	0.318427	0.322858	0.306037	-0.133006	0.680279	-0.530224	0.0761775	0.517754	0.0846765	0.597548	0.0401844	0.0520062	0.872476	-0.225311	0.48138
tRNA-Ile	tRNA-Ile	MT	blue	0.516452	0.0855995	0.256091	0.421733	0.433591	0.15908	-0.453158	0.139015	-0.442995	0.149221	0.521681	0.0819343	0.455932	0.13631	-0.391465	0.208245	0.106383	0.742107
tRNA-Leu	tRNA-Leu	MT	blue	0.5529	0.0622525	0.59643	0.0406565	0.340729	0.278455	-0.651052	0.0218431	-0.685127	0.0139425	0.80594	0.00154898	0.561698	0.0573608	-0.329701	0.295302	-0.0191708	0.952845
tRNA-Lys	tRNA-Lys	MT	brown	0.603842	0.0375993	0.145134	0.652677	0.415216	0.179514	-0.198152	0.537003	-0.298265	0.346373	0.322773	0.306173	0.503708	0.0949961	-0.0605314	0.851761	-0.12782	0.692195
tRNA-Met	tRNA-Met	MT	grey	0.260065	0.41431	0.291424	0.358075	0.0239584	0.941085	-0.0674952	0.834903	-0.231172	0.469735	0.117765	0.715479	0.257678	0.41876	-0.279781	0.37846	0.621078	0.0311288
tRNA-Ser	tRNA-Ser	MT	blue	0.366551	0.241217	0.712348	0.00933705	0.063764	0.843928	-0.589951	0.0434702	-0.878269	0.000171022	0.886775	0.000120834	0.750143	0.00495164	-0.331394	0.29268	-0.13976	0.664862
tRNA-Thr	tRNA-Thr	MT	grey	0.0629557	0.845886	0.0699206	0.829046	0.196461	0.540554	0.0819775	0.800055	-0.288207	0.363648	0.290951	0.35889	0.325127	0.302454	0.367951	0.239288	-0.250698	0.431909
tRNA-Trp	tRNA-Trp	MT	turquoise	0.597825	0.0400683	-0.453506	0.138674	0.420125	0.173902	0.112076	0.728755	0.309298	0.327941	-0.22927	0.4735	-0.0220503	0.945771	-0.0447868	0.890077	0.585089	0.0456701
tRNA-Tyr	tRNA-Tyr	MT	blue	0.404549	0.192091	0.328988	0.296411	0.010392	0.97443	-0.4813	0.11315	-0.37741	0.226489	0.396169	0.202346	0.234887	0.462423	-0.504648	0.0942804	0.378942	0.224455
XLOC_000002	CUFF.1.1	Scaffold1002	blue	-0.128691	0.69019	0.344884	0.272254	0.437512	0.154919	-0.646302	0.0231588	-0.224534	0.482934	0.485775	0.109355	-0.141132	0.661743	-0.220999	0.490032	0.0153924	0.962132
XLOC_000004	LOC107199549	Scaffold1004	brown	0.203506	0.525829	0.657818	0.0200641	0.06812	0.833394	-0.336987	0.284109	-0.70478	0.0104822	0.607488	0.036157	0.70988	0.00969971	-0.463657	0.128958	0.150945	0.63959
XLOC_000005	CUFF.2.1,CUFF.2.2,CUFF.2.3	Scaffold1006	tan	0.316281	0.316557	0.397611	0.200558	-0.0777607	0.81017	-0.0309134	0.924021	-0.489609	0.106171	0.321625	0.307994	0.611209	0.0347267	-0.29882	0.345433	0.0990883	0.759314
XLOC_000006	CUFF.3.1	Scaffold1008	brown	-0.189016	0.556302	0.552595	0.062427	-0.105982	0.743051	-0.121633	0.706495	-0.712701	0.00928593	0.5712	0.0523863	0.71897	0.00841394	-0.205164	0.522389	-0.210778	0.510812
XLOC_000008	CUFF.6.1,CUFF.6.2,CUFF.6.3,CUFF.6.4,CUFF.6.5,CUFF.6.6,CUFF.6.7,CUFF.6.8	Scaffold101	turquoise	-0.103643	0.748558	-0.451272	0.140873	0.302749	0.338817	0.224866	0.48227	0.638538	0.0254323	-0.614889	0.0333519	-0.575959	0.050012	-0.0947225	0.76966	0.401141	0.196223
XLOC_000013	PCDH10	Scaffold101	blue	0.277645	0.382265	0.659914	0.019535	0.265245	0.404732	-0.574281	0.0508399	-0.770277	0.00337544	0.742998	0.00562678	0.748001	0.00514724	-0.554658	0.0612527	0.0716293	0.824925
XLOC_000016	CUFF.4.1,CUFF.4.2,CUFF.4.3	Scaffold101	turquoise	-0.533924	0.0737722	-0.183169	0.568799	0.0577565	0.858495	-0.116818	0.717686	0.295927	0.350349	-0.14358	0.656192	-0.427631	0.165537	-0.0517187	0.873176	0.156299	0.627615
XLOC_000017	CUFF.10.2,CUFF.10.3,LOC107198528	Scaffold101	turquoise	0.198648	0.535965	-0.741916	0.00573479	-0.171123	0.594893	0.399281	0.198499	0.769504	0.00342779	-0.656079	0.020511	-0.732963	0.00668931	0.569048	0.0534853	0.0340851	0.916249
XLOC_000018	LOC107198534	Scaffold101	turquoise	0.044676	0.890347	-0.701833	0.0109552	0.339748	0.279932	0.633378	0.0270298	0.568874	0.0535746	-0.663564	0.0186383	-0.16361	0.611395	0.240257	0.451949	0.39547	0.203216
XLOC_000020	LOC107198529	Scaffold101	blue	0.235439	0.461342	-0.163135	0.612444	0.196481	0.540512	-0.39471	0.204164	-0.0220052	0.945882	0.244883	0.443016	-0.147828	0.646598	-0.0982443	0.761311	-0.0970892	0.764047
XLOC_000021	CUFF.5.1	Scaffold101	turquoise	0.151806	0.637659	-0.250845	0.431631	0.488172	0.107357	-0.27628	0.384706	0.418135	0.176163	-0.227225	0.477564	-0.350843	0.2635	-0.258733	0.41679	0.469419	0.123646
XLOC_000022	CUFF.7.1	Scaffold101	salmon	-0.138786	0.667078	-0.402641	0.194398	0.281259	0.37584	0.00677864	0.983319	0.630568	0.0279297	-0.58385	0.0462433	-0.633718	0.0269226	-0.291712	0.357578	0.405665	0.190751
XLOC_000023	CUFF.8.1	Scaffold101	turquoise	-0.000340588	0.999162	-0.702871	0.0107869	0.325595	0.301718	0.242037	0.448502	0.697642	0.011655	-0.607991	0.0359615	-0.526534	0.0786287	-0.0961288	0.766324	0.733447	0.00663483
XLOC_000024	CUFF.9.1	Scaffold101	grey	0.506441	0.0929248	0.191504	0.551018	0.167538	0.602746	-0.292991	0.355376	-0.186746	0.561139	0.292101	0.356908	0.267709	0.400216	-0.137138	0.670832	0.0577049	0.858621
XLOC_000025	CUFF.17.1	Scaffold101	yellow	-0.218033	0.496022	-0.279306	0.379304	0.398785	0.199109	0.424947	0.168498	0.342294	0.27611	-0.452712	0.139453	-0.0182697	0.955059	-0.222254	0.487505	0.641977	0.0244062
XLOC_000026	CUFF.18.1	Scaffold1013	turquoise	-0.262213	0.410324	-0.526907	0.0783787	-0.514549	0.0869609	0.635511	0.0263609	0.61545	0.0331461	-0.754653	0.00455821	-0.493421	0.103068	0.235188	0.461833	0.0644176	0.842346
XLOC_000027	CUFF.19.1	Scaffold1013	turquoise	-0.268295	0.399145	-0.479508	0.114694	-0.00897224	0.977922	0.707603	0.0100434	0.523212	0.0808813	-0.753087	0.00469203	-0.209538	0.513359	0.0539372	0.867777	0.46371	0.128908
XLOC_000028	CUFF.20.1	Scaffold1013	blue	0.19348	0.546836	0.592298	0.0424357	0.234381	0.463417	-0.512305	0.0885852	-0.779645	0.00278826	0.778344	0.00286476	0.725664	0.00755197	-0.339872	0.279745	-0.322206	0.307072
XLOC_000029	CUFF.21.1	Scaffold1013	brown	0.232153	0.4678	0.612814	0.0341221	-0.28824	0.363591	-0.0835424	0.796309	-0.823992	0.000981908	0.624793	0.0298466	0.883436	0.000138924	-0.0368312	0.909524	-0.373525	0.231694
XLOC_000030	CUFF.22.1	Scaffold1016	turquoise	-0.31641	0.316349	-0.503625	0.0950594	0.454112	0.138081	0.236377	0.459506	0.546668	0.0658874	-0.519616	0.083369	-0.416834	0.177651	-0.297904	0.346986	0.719804	0.00830271
XLOC_000031	CUFF.23.1	Scaffold1021	grey	0.0102545	0.974768	-0.179745	0.576167	0.026569	0.934677	-0.116908	0.717476	0.0802007	0.804314	0.0938441	0.771746	-0.222626	0.486759	0.112578	0.72758	0.115746	0.720184
XLOC_000032	CUFF.24.1	Scaffold1022	blue	0.175094	0.586239	0.459799	0.132597	0.447413	0.144726	-0.443654	0.148544	-0.677095	0.0155753	0.709661	0.00973235	0.694042	0.0122822	-0.381867	0.220603	0.136248	0.672863
XLOC_000033	CUFF.25.1	Scaffold1022	blue	0.296183	0.349913	0.220673	0.490687	-0.37534	0.229253	-0.3796	0.223585	-0.357373	0.254097	0.493247	0.103208	0.0967214	0.764919	0.15814	0.623515	-0.474723	0.118885
XLOC_000034	CUFF.26.1	Scaffold1023	turquoise	-0.692553	0.0125487	-0.295932	0.35034	0.446398	0.145751	0.110569	0.732283	0.472603	0.120773	-0.374561	0.2303	-0.517403	0.0849251	-0.0466135	0.885619	0.286832	0.366045
XLOC_000035	CUFF.27.1	Scaffold1024	blue	0.0876821	0.786417	0.596798	0.0405009	0.11883	0.713004	-0.319114	0.312001	-0.79511	0.0019929	0.785994	0.00243698	0.775587	0.00303217	-0.16174	0.615529	-0.305168	0.334777
XLOC_000036	CUFF.28.1	Scaffold1024	grey	-0.282237	0.374112	0.256554	0.420864	0.211698	0.508925	-0.337155	0.283854	-0.248921	0.435289	0.266895	0.401704	0.14188	0.660045	-0.657706	0.0200926	0.526991	0.0783222
XLOC_000037	CUFF.29.1	Scaffold1024	blue	-0.137582	0.669819	0.416819	0.177669	0.267515	0.400571	-0.719031	0.00840577	-0.282036	0.374466	0.46236	0.130174	-0.0148028	0.963582	-0.645359	0.0234268	0.201108	0.530821
XLOC_000038	LOC107199551	Scaffold1026	blue	0.0492093	0.879289	0.710822	0.00956004	0.162874	0.613021	-0.703101	0.0107498	-0.552271	0.0626127	0.717197	0.00865407	0.143725	0.655864	-0.172461	0.591972	-0.131349	0.684078
XLOC_000039	CUFF.31.1	Scaffold1027	blue	-0.0293141	0.927943	0.376471	0.22774	0.362607	0.246704	-0.160407	0.618481	-0.415552	0.179126	0.371376	0.234605	0.390848	0.209026	-0.0455493	0.888216	-0.168295	0.601084
XLOC_000040	CUFF.32.1	Scaffold1027	red	-0.171892	0.593213	-0.0369425	0.909252	-0.328706	0.29685	0.066743	0.836721	0.150294	0.64105	-0.209874	0.512669	-0.147099	0.648242	-0.0746012	0.817767	0.115773	0.720121
XLOC_000041	CUFF.33.1	Scaffold1027	blue	0.244707	0.443354	0.712169	0.00936291	0.440436	0.151863	-0.589585	0.0436331	-0.60399	0.03754	0.633911	0.0268615	0.55795	0.0594105	-0.544398	0.067247	0.129897	0.687415
XLOC_000042	CUFF.34.1	Scaffold1027	grey	-0.184744	0.56542	0.491519	0.104608	0.231908	0.468283	-0.388084	0.212549	-0.238614	0.455141	0.2161	0.499944	0.0474057	0.883686	-0.531625	0.0752603	0.474905	0.118724
XLOC_000043	LOC107199552	Scaffold1028	blue	0.498595	0.0989531	0.700319	0.0112043	0.218878	0.494311	-0.535579	0.0727136	-0.620764	0.0312392	0.609804	0.0352618	0.585535	0.045465	-0.485697	0.10942	0.120876	0.708252
XLOC_000044	CUFF.35.1	Scaffold1028	blue	-0.249457	0.43427	0.728812	0.00717026	0.235284	0.461645	-0.467366	0.125522	-0.804677	0.00159642	0.785699	0.0024525	0.634103	0.026801	-0.467931	0.125004	-0.246394	0.440118
XLOC_000045	NQO2	Scaffold1034	brown	-0.325952	0.301157	-0.0270182	0.933575	0.0414553	0.898215	0.276476	0.384355	-0.145459	0.651943	-0.0168557	0.958535	0.267723	0.400191	-0.332212	0.291417	0.235343	0.461529
XLOC_000046	LOC107199554	Scaffold1035	brown	0.293053	0.355269	0.527873	0.0777327	-0.0150256	0.963034	-0.15858	0.622538	-0.749023	0.00505325	0.612458	0.0342558	0.844994	0.000539963	-0.421407	0.172456	0.056172	0.862344
XLOC_000048	CUFF.38.1	Scaffold1042	purple	-0.613029	0.0340419	0.00972805	0.976063	-0.0255578	0.937159	-0.0915874	0.777111	0.114951	0.722038	-0.105316	0.744618	-0.210955	0.510449	-0.17159	0.593871	-0.0545309	0.866333
XLOC_000049	LOC107199555	Scaffold1043	blue	-0.0110757	0.972748	0.897051	7.6446e-05	0.256217	0.421497	-0.773617	0.00315626	-0.863424	0.000296218	0.953994	1.50223e-06	0.580457	0.047838	-0.556579	0.0601729	-0.151087	0.639272
XLOC_000050	CUFF.40.1,CUFF.40.2,CUFF.40.3,CUFF.40.4	Scaffold1044	blue	-0.121351	0.707148	0.82701	0.000905416	0.183548	0.567986	-0.662987	0.0187782	-0.772564	0.00322416	0.839109	0.000643802	0.489325	0.106405	-0.562406	0.0569795	-0.136561	0.672148
XLOC_000051	CUFF.41.1	Scaffold1044	blue	-0.0553889	0.864247	0.802328	0.00168759	-0.1277	0.692472	-0.43003	0.162918	-0.809911	0.00140683	0.768402	0.0035035	0.618519	0.0320347	-0.420915	0.173009	-0.286172	0.367197
XLOC_000052	LOC107199556	Scaffold1046	blue	0.222474	0.487065	0.670941	0.0169184	0.242293	0.448007	-0.712317	0.00934157	-0.741838	0.00574269	0.880272	0.000157959	0.470471	0.122692	-0.441318	0.150949	-0.00400631	0.990141
XLOC_000053	CUFF.42.1	Scaffold1047	blue	0.189233	0.55584	0.823844	0.000985772	-0.0773819	0.81108	-0.602546	0.0381215	-0.774099	0.00312553	0.828297	0.000874245	0.430834	0.162046	-0.0832125	0.797098	-0.370161	0.236259
XLOC_000054	LOC107199558	Scaffold1048	grey	-0.182787	0.569618	0.23721	0.457879	0.289045	0.362192	0.00895527	0.977964	-0.0926653	0.774547	0.0980897	0.761677	0.180165	0.575262	-0.258239	0.417712	0.251648	0.430109
XLOC_000055	CUFF.43.1	Scaffold1050	grey	0.405328	0.191155	0.034007	0.91644	-0.243206	0.446245	0.0836538	0.796042	0.0945586	0.770049	-0.193211	0.547405	-0.0848104	0.793276	0.0589387	0.855625	0.305544	0.334151
XLOC_000056	CUFF.44.1,CUFF.44.2	Scaffold1051	blue	-0.00450838	0.988905	0.710236	0.00964677	0.105115	0.745092	-0.809417	0.00142394	-0.726787	0.00741402	0.823235	0.00100186	0.371395	0.234579	-0.582547	0.0468511	-0.122476	0.704541
XLOC_000057	LOC109022444	Scaffold1051	blue	0.289471	0.361453	0.640207	0.0249306	0.234431	0.463318	-0.811697	0.00134631	-0.713944	0.00910795	0.892958	9.22428e-05	0.45101	0.141133	-0.416934	0.177537	-0.0630091	0.845756
XLOC_000059	LOC109022445	Scaffold1055	turquoise	0.0932628	0.773127	-0.570638	0.0526718	-0.06411	0.843091	-0.0308637	0.924143	0.609288	0.0354601	-0.359528	0.251038	-0.761104	0.00403719	0.271315	0.393653	0.0298594	0.926605
XLOC_000061	CUFF.45.1	Scaffold1062	blue	0.436213	0.15629	0.365409	0.242798	-0.166768	0.604437	-0.524135	0.080251	-0.457477	0.134818	0.613182	0.0339847	0.224331	0.48334	0.172779	0.591278	-0.325044	0.302585
XLOC_000062	CUFF.46.1	Scaffold1062	blue	0.0633377	0.844961	0.898455	7.15464e-05	0.326792	0.299839	-0.573803	0.0510779	-0.877771	0.000174398	0.835464	0.000715468	0.777725	0.00290172	-0.625379	0.0296479	0.00364355	0.991034
XLOC_000063	LOC107199561	Scaffold1064	turquoise	0.282905	0.372934	-0.131341	0.684098	-0.171763	0.593494	-0.0564894	0.861573	0.124587	0.699657	-0.132526	0.68138	-0.0201573	0.950421	-0.0179376	0.955876	-0.0856987	0.791152
XLOC_000067	CUFF.48.1	Scaffold1069	black	-0.165278	0.607716	-0.0109618	0.973028	0.517825	0.0846264	-0.22898	0.474075	0.0359987	0.911562	0.138805	0.667033	-0.152504	0.636094	-0.278916	0.379999	0.256112	0.421692
XLOC_000068	CUFF.49.1	Scaffold1072	blue	0.284217	0.370624	0.735643	0.00639198	0.222534	0.486943	-0.596233	0.0407401	-0.797191	0.00190087	0.833817	0.000749794	0.690196	0.0129793	-0.295913	0.350373	-0.12993	0.687339
XLOC_000069	CUFF.50.1	Scaffold1073	blue	-0.0510504	0.874804	0.945055	3.59516e-06	-0.0640013	0.843354	-0.496544	0.10057	-0.927677	1.37896e-05	0.842694	0.000578864	0.759245	0.00418244	-0.412571	0.182583	-0.333301	0.289741
XLOC_000070	BYSL	Scaffold1078	blue	-0.070978	0.826495	0.856269	0.000377594	-0.0219162	0.9461	-0.640827	0.024746	-0.836741	0.0006897	0.898359	7.18732e-05	0.542445	0.0684324	-0.410139	0.185435	-0.154784	0.630996
XLOC_000071	CUFF.52.1	Scaffold1079	blue	-0.0459975	0.887122	0.311174	0.324861	-0.16982	0.597742	-0.489882	0.105947	-0.312392	0.32287	0.469411	0.123653	-0.0968341	0.764652	-0.134673	0.676464	-0.337285	0.283657
XLOC_000072	CUFF.53.1	Scaffold1079	blue	0.129364	0.688642	0.760265	0.00410223	0.0269274	0.933797	-0.387617	0.213147	-0.804672	0.00159661	0.775722	0.00302379	0.689408	0.0131259	-0.17842	0.57903	-0.393281	0.205956
XLOC_000073	CUFF.54.1	Scaffold1079	blue	-0.101791	0.752928	0.367262	0.240236	0.390223	0.20982	-0.648413	0.0225673	-0.361861	0.247749	0.536163	0.0723421	0.0410554	0.899192	-0.209829	0.512761	-0.254571	0.42459
XLOC_000074	CUFF.55.1	Scaffold1081	blue	-0.0187587	0.953858	0.437429	0.155007	0.291904	0.357247	-0.349685	0.265188	-0.386944	0.214012	0.343104	0.274901	0.359351	0.251288	-0.463175	0.129409	0.0108617	0.973274
XLOC_000075	LOC107199565	Scaffold1085	blue	-0.205815	0.521041	0.587261	0.044678	0.160141	0.619072	-0.32369	0.304721	-0.558921	0.0588747	0.579131	0.0484719	0.447074	0.145068	-0.30111	0.341568	-0.0729631	0.821711
XLOC_000076	CUFF.56.1	Scaffold1090	turquoise	-0.398305	0.1997	-0.358098	0.253065	-0.0211435	0.947998	-0.108177	0.737893	0.435525	0.157019	-0.317601	0.31443	-0.616341	0.0328206	-0.0574904	0.859141	-0.18662	0.561409
XLOC_000077	LOC107199566	Scaffold1096	magenta	-0.142291	0.659114	0.432145	0.160631	0.54887	0.0645868	-0.615633	0.0330789	-0.145089	0.652778	0.222608	0.486795	-0.0228414	0.943828	-0.749307	0.0050273	0.405857	0.190521
XLOC_000078	LOC107199567	Scaffold1101	blue	-0.110768	0.731818	0.810491	0.00138694	-0.0361839	0.911109	-0.610224	0.0351014	-0.805981	0.00154743	0.851032	0.000447431	0.526239	0.0788271	-0.503861	0.0948787	-0.254244	0.425205
XLOC_000079	CUFF.58.1	Scaffold1102	yellow	-0.000506108	0.998754	-0.400775	0.196669	0.0868903	0.788307	0.393626	0.205522	0.253172	0.427227	-0.316182	0.316716	-0.0940979	0.771143	0.0289544	0.928825	0.0474384	0.883607
XLOC_000080	LOC107199568	Scaffold1112	blue	0.129122	0.689198	0.505738	0.0934547	-0.124952	0.698812	-0.164441	0.60956	-0.701498	0.0110099	0.676781	0.0156419	0.57177	0.0520974	0.204724	0.5233	-0.325767	0.301448
XLOC_000081	CUFF.60.1	Scaffold1112	blue	0.243984	0.444746	0.75853	0.00423937	0.205297	0.522114	-0.755379	0.00449716	-0.834349	0.000738573	0.961706	6.08134e-07	0.581957	0.0471286	-0.394951	0.203863	-0.145392	0.652094
XLOC_000082	CUFF.61.1	Scaffold1114	green	-0.0238619	0.941322	0.218339	0.495402	-0.287436	0.36499	-0.0338149	0.91691	-0.0875097	0.786828	0.0073813	0.981836	0.0528682	0.870378	0.233736	0.464684	-0.556717	0.0600962
XLOC_000083	CUFF.62.1	Scaffold1114	turquoise	-0.0187188	0.953956	-0.841881	0.000593138	-0.247422	0.43815	0.6025	0.0381402	0.808405	0.00145951	-0.780281	0.00275142	-0.626149	0.0293883	0.523273	0.0808393	-0.036223	0.911013
XLOC_000084	LOC107199569	Scaffold1116	blue	0.407723	0.188294	0.331008	0.293277	0.0769482	0.812122	-0.245778	0.441298	-0.460719	0.131723	0.512781	0.0882388	0.408378	0.187516	-0.016723	0.958861	-0.192752	0.548375
XLOC_000085	LOC107199570	Scaffold1122	magenta	-0.291704	0.357592	0.120834	0.708349	0.145396	0.652086	-0.34361	0.274147	-0.0226403	0.944322	0.139809	0.664749	-0.165694	0.6068	-0.191616	0.550781	-0.490892	0.10512
XLOC_000086	LOC107199571	Scaffold1123	grey	0.356033	0.25601	0.141463	0.660992	0.3842	0.217559	-0.465964	0.126813	-0.0869619	0.788136	0.260211	0.414038	0.0415172	0.898063	-0.253899	0.425855	0.326699	0.299986
XLOC_000087	CUFF.64.1	Scaffold1124	blue	-0.240192	0.452074	0.557035	0.0599186	0.343573	0.274202	-0.496639	0.100495	-0.547386	0.0654614	0.549547	0.0641901	0.418976	0.175205	-0.406096	0.190235	-0.293254	0.354923
XLOC_000088	CUFF.65.1	Scaffold1124	brown	0.1771	0.581888	0.268532	0.398713	0.0983566	0.761046	0.0186976	0.954008	-0.410243	0.185312	0.320181	0.310296	0.478297	0.115746	0.0489369	0.879953	-0.258954	0.416379
XLOC_000089	CUFF.66.1	Scaffold1124	blue	0.483679	0.111122	0.552523	0.0624682	0.00403688	0.990066	-0.406707	0.189505	-0.580682	0.0477311	0.561747	0.0573342	0.556558	0.0601847	-0.156888	0.626302	-0.416842	0.177643
XLOC_000090	CUFF.67.1	Scaffold1124	turquoise	0.096275	0.765977	0.168757	0.60007	0.356829	0.254872	-0.0690165	0.831229	-0.00366101	0.990991	-0.03928	0.903533	0.203326	0.526202	-0.438776	0.153593	0.183576	0.567925
XLOC_000091	LOC107199572	Scaffold1126	blue	0.0144618	0.96442	0.847082	0.000506439	0.0865948	0.789012	-0.66682	0.0178641	-0.933137	9.40054e-06	0.979664	2.64704e-08	0.678957	0.015185	-0.414258	0.180621	-0.309124	0.328228
XLOC_000092	LOC107199573	Scaffold1127	magenta	-0.0798326	0.805197	0.248182	0.436698	0.051352	0.874069	0.034661	0.914838	-0.136097	0.673209	0.0586379	0.856355	0.17014	0.597041	-0.284701	0.369774	-0.119921	0.710467
XLOC_000093	CUFF.69.1	Scaffold1129	blue	-0.0104118	0.974381	0.548475	0.0648185	0.272034	0.39235	-0.777822	0.00289594	-0.563485	0.0564013	0.79497	0.00199923	0.222167	0.487681	-0.356421	0.255456	-0.130113	0.686918
XLOC_000094	CUFF.70.1	Scaffold1130	blue	0.0144896	0.964352	0.884297	0.000134071	0.117116	0.716992	-0.754666	0.00455713	-0.885117	0.00012957	0.97017	1.76939e-07	0.573155	0.0514011	-0.462342	0.130191	-0.160825	0.617556
XLOC_000095	LOC107199574	Scaffold1132	yellow	-0.215176	0.501823	-0.726197	0.00748632	-0.346139	0.270397	0.882205	0.000146105	0.585395	0.0455294	-0.77243	0.00323292	-0.274657	0.387618	0.451518	0.14063	0.178855	0.578089
XLOC_000096	LOC107199575	Scaffold1138	brown	0.565474	0.055346	0.306383	0.332758	0.0448188	0.889999	-0.146019	0.650677	-0.582307	0.0469638	0.483719	0.111088	0.690918	0.0128464	-0.259102	0.416101	0.122486	0.704518
XLOC_000097	CUFF.72.1	Scaffold1139	blue	0.159254	0.621039	0.695163	0.0120842	0.265049	0.405092	-0.639121	0.025256	-0.76292	0.00389893	0.862304	0.000307964	0.616376	0.0328077	-0.412137	0.18309	-0.249034	0.435074
XLOC_000098	NUP62CL	Scaffold1142	blue	-0.145131	0.652685	0.28161	0.375219	-0.0273117	0.932854	-0.21962	0.492813	-0.399232	0.19856	0.477894	0.116097	0.173252	0.590248	0.117864	0.715251	-0.37879	0.224657
XLOC_000099	CUFF.74.1	Scaffold1148	blue	0.435461	0.157086	0.344388	0.27299	0.0753691	0.815919	-0.307844	0.330338	-0.514819	0.0867672	0.49231	0.103966	0.476451	0.11736	-0.308574	0.329133	0.253644	0.426336
XLOC_000100	LOC107199577	Scaffold1150	brown	-0.18829	0.557848	0.473847	0.119663	-0.429817	0.16315	0.0137897	0.966073	-0.525008	0.0796583	0.343168	0.274806	0.525003	0.0796616	0.0025458	0.993735	-0.236071	0.460105
XLOC_000101	CUFF.75.1,CUFF.75.2	Scaffold1153	blue	0.139188	0.666163	0.263166	0.408563	0.782912	0.00260299	-0.663032	0.0187672	-0.17974	0.576179	0.4076	0.18844	-0.00599755	0.985241	-0.554852	0.0611432	0.483101	0.111613
XLOC_000103	LOC107199579	Scaffold1158	blue	0.0617241	0.84887	0.320568	0.309678	-0.0407017	0.900057	-0.514192	0.0872178	-0.44012	0.152192	0.656036	0.020522	0.114782	0.722432	0.0461625	0.886719	-0.277986	0.381657
XLOC_000104	CUFF.76.1	Scaffold1158	grey	-0.265508	0.404249	0.0871345	0.787723	-0.149308	0.643268	0.00775232	0.980924	-0.177323	0.581405	0.258276	0.417642	0.0522424	0.871901	0.505033	0.0939879	-0.586731	0.0449188
XLOC_000105	CUFF.78.1,CUFF.78.2,CUFF.78.3,CUFF.79.1	Scaffold1164	yellow	0.0179627	0.955814	-0.0255597	0.937154	-0.0252582	0.937894	0.394493	0.204435	-0.125206	0.698227	0.00334756	0.991762	0.409358	0.186355	0.406388	0.189886	-0.330581	0.293938
XLOC_000106	MGAT1	Scaffold1165	blue	0.0631337	0.845455	0.772566	0.00322402	0.180644	0.574229	-0.779567	0.00279283	-0.834953	0.000725978	0.961637	6.13551e-07	0.528476	0.0773318	-0.367483	0.239932	-0.219183	0.493696
XLOC_000107	CUFF.80.1	Scaffold1166	yellow	0.205343	0.522018	-0.378113	0.225554	-0.20941	0.513622	0.617461	0.0324149	0.34616	0.270365	-0.555581	0.0607324	-0.0590305	0.855403	0.350628	0.263814	-0.00802254	0.980259
XLOC_000108	CUFF.81.1	Scaffold1167	blue	-0.22529	0.481423	0.704344	0.0105512	0.118222	0.714418	-0.72737	0.00734323	-0.687545	0.0134767	0.845148	0.00053743	0.32266	0.306352	-0.281488	0.375435	-0.403943	0.192822
XLOC_000109	CUFF.82.1	Scaffold1167	blue	0.137157	0.670789	0.793192	0.00208074	0.24523	0.44235	-0.678874	0.0152022	-0.906658	4.76267e-05	0.96774	2.6068e-07	0.726061	0.00750301	-0.426947	0.166289	-0.231247	0.469588
XLOC_000110	CUFF.83.1	Scaffold1169	turquoise	-0.153129	0.634695	-0.733867	0.00658789	-0.186729	0.561175	0.379691	0.223465	0.885522	0.000127392	-0.812754	0.00131142	-0.835367	0.000717451	0.334146	0.288445	0.230532	0.471
XLOC_000112	CUFF.84.1	Scaffold1171	brown	-0.204262	0.524259	0.215174	0.501828	0.119431	0.711606	0.17956	0.576567	-0.258597	0.417045	0.0795825	0.805797	0.444754	0.147421	-0.119119	0.712332	0.0115403	0.971605
XLOC_000113	CUFF.85.1	Scaffold1171	brown	0.194511	0.54466	0.246906	0.439138	-0.287382	0.365084	0.155264	0.629922	-0.307703	0.330572	0.112146	0.728591	0.464122	0.128524	-0.0960089	0.766608	-0.274353	0.388165
XLOC_000114	CUFF.86.1	Scaffold1171	grey	-0.507185	0.092367	0.0276953	0.931913	0.280876	0.376518	-0.348861	0.266394	-0.00195591	0.995187	0.211323	0.509694	-0.293026	0.355316	-0.279468	0.379018	0.072771	0.822174
XLOC_000115	CUFF.87.1	Scaffold1171	grey	0.286363	0.366863	0.269952	0.396127	0.243932	0.444846	-0.328979	0.296425	-0.188722	0.556926	0.169684	0.59804	0.242578	0.447457	-0.335934	0.285711	-0.148492	0.645103
XLOC_000117	LOC107199585	Scaffold1175	blue	0.228297	0.475431	0.254373	0.424962	-0.39239	0.207076	-0.0831365	0.79728	-0.386862	0.214118	0.315972	0.317056	0.298495	0.345983	0.350651	0.263779	-0.54501	0.0668787
XLOC_000119	CUFF.89.1	Scaffold1185	turquoise	-0.124156	0.700653	-0.696177	0.0119072	-0.10534	0.744563	0.56122	0.0576193	0.606388	0.0365881	-0.63197	0.0274779	-0.489218	0.106494	0.430893	0.161982	0.348661	0.266686
XLOC_000120	CUFF.90.1	Scaffold1188	blue	-0.0536322	0.868519	0.371732	0.234121	0.180195	0.575197	-0.687159	0.0135503	-0.280415	0.377335	0.484002	0.110848	-0.00656367	0.983848	-0.392675	0.206717	0.192251	0.549435
XLOC_000121	CUFF.91.1	Scaffold1189	turquoise	0.36228	0.247162	0.0304232	0.925223	0.670136	0.0171004	-0.408663	0.187178	0.125214	0.698208	0.00543823	0.986617	-0.0907541	0.779094	-0.48719	0.108173	0.722196	0.00798978
XLOC_000122	CUFF.92.1,CUFF.92.2	Scaffold1190	turquoise	-0.314423	0.319564	-0.591178	0.042927	-0.437188	0.155261	0.364161	0.244533	0.532535	0.0746685	-0.561676	0.0573727	-0.529149	0.0768858	0.301491	0.340927	-0.0257412	0.936708
XLOC_000123	LOC109022446	Scaffold1191	brown	0.153827	0.633133	0.320218	0.310236	-0.262659	0.409499	0.262093	0.410547	-0.497649	0.0996965	0.277295	0.38289	0.733554	0.00662281	-0.0433996	0.893464	-0.277174	0.383107
XLOC_000124	LOC107199587	Scaffold1194	grey	0.397353	0.200876	0.0386537	0.905065	0.374019	0.231028	-0.202411	0.528106	-0.0853197	0.792058	0.208905	0.514661	0.0797845	0.805312	-0.125977	0.696446	0.459875	0.132524
XLOC_000125	LOC109022447	Scaffold1198	blue	-0.0502392	0.87678	0.73819	0.00611867	-0.169683	0.598041	-0.681306	0.0147027	-0.797639	0.00188148	0.862165	0.000309446	0.426226	0.167083	-0.327077	0.299394	-0.323467	0.305074
XLOC_000126	CUFF.95.1	Scaffold1199	blue	0.23656	0.459149	-0.0146819	0.963879	-0.0487053	0.880517	-0.350103	0.264579	-0.136031	0.673359	0.302568	0.33912	0.00426064	0.989515	0.0551553	0.864815	-0.148983	0.643999
XLOC_000127	CUFF.96.1	Scaffold1201	blue	-0.0359618	0.911653	0.752321	0.00475858	0.048307	0.881489	-0.467333	0.125553	-0.677898	0.0154061	0.650349	0.0220343	0.440543	0.151752	-0.41412	0.180781	-0.296009	0.350208
XLOC_000128	CUFF.97.1	Scaffold1201	blue	-0.0383889	0.905713	0.917153	2.67122e-05	-0.110976	0.73133	-0.436834	0.155634	-0.949277	2.42785e-06	0.884916	0.000130663	0.774901	0.00307495	-0.2801	0.377894	-0.348571	0.266818
XLOC_000132	CUFF.99.1,CUFF.99.2,CUFF.99.3	Scaffold1208	blue	-0.0435242	0.89316	0.487224	0.108145	0.401307	0.196019	-0.564956	0.0556196	-0.430475	0.162435	0.612918	0.0340833	0.239511	0.453397	-0.229459	0.473126	-0.294966	0.351989
XLOC_000133	LOC107199590	Scaffold1210	blue	-0.000568882	0.9986	0.852584	0.000425772	0.219854	0.49234	-0.811616	0.00134898	-0.821106	0.00105961	0.949444	2.38875e-06	0.496868	0.100314	-0.500156	0.0977333	-0.104934	0.745517
XLOC_000134	CUFF.101.1	Scaffold1211	tan	0.202392	0.528146	0.643944	0.0238331	-0.270069	0.395914	-0.109892	0.733871	-0.686197	0.013735	0.509717	0.0904834	0.709489	0.00975807	-0.204702	0.523345	-0.378389	0.225187
XLOC_000136	CUFF.102.1	Scaffold1213	blue	0.0889953	0.783285	0.361808	0.247825	0.0990896	0.759311	-0.50667	0.0927527	-0.467871	0.125058	0.665057	0.0182804	0.17809	0.579745	-0.11861	0.713515	-0.170196	0.59692
XLOC_000137	CUFF.103.1	Scaffold1215	blue	0.108088	0.738103	0.568719	0.0536545	-0.268007	0.399671	-0.352026	0.261782	-0.729613	0.00707547	0.745193	0.00541247	0.500862	0.0971853	0.00728697	0.982068	-0.402487	0.194585
XLOC_000138	CUFF.104.1	Scaffold1218	blue	0.0730198	0.821574	0.889092	0.000109407	0.12302	0.703281	-0.524206	0.0802026	-0.977615	4.26317e-08	0.930817	1.11045e-05	0.838782	0.000649999	-0.396794	0.201569	-0.239978	0.45249
XLOC_000139	CUFF.105.1	Scaffold1219	tan	-0.0611806	0.850187	0.725242	0.00760419	-0.307698	0.33058	-0.246787	0.439364	-0.558827	0.0589265	0.424763	0.168703	0.453255	0.13892	-0.363293	0.245745	-0.191656	0.550695
XLOC_000140	LOC107199592	Scaffold1220	purple	-0.0435226	0.893164	-0.0837983	0.795696	0.164986	0.608359	-0.407675	0.188351	0.0523752	0.871578	0.139382	0.665722	-0.293355	0.35475	-0.19523	0.543144	0.205791	0.521091
XLOC_000141	NOP9	Scaffold1225	blue	0.0246705	0.939337	0.643584	0.0239372	0.349674	0.265204	-0.684839	0.0139988	-0.7346	0.00650649	0.888102	0.000114182	0.48018	0.114114	-0.28891	0.362427	-0.20831	0.515887
XLOC_000142	LOC107199594	Scaffold1227	brown	0.227352	0.477311	0.324305	0.303749	-0.468415	0.124561	-0.00146312	0.996399	-0.545045	0.0668579	0.462949	0.129621	0.502989	0.0955458	0.0848987	0.793065	-0.357765	0.253539
XLOC_000143	RCE1	Scaffold1229	blue	0.35601	0.256044	0.626105	0.0294032	-0.0652856	0.840246	-0.578646	0.0487051	-0.768094	0.00352487	0.849103	0.000475542	0.547127	0.0656148	-0.243114	0.446422	-0.293373	0.35472
XLOC_000144	CUFF.107.1	Scaffold1230	blue	0.390719	0.20919	0.572777	0.0515909	0.0112052	0.972429	-0.618006	0.0322185	-0.634025	0.0268256	0.790443	0.00221175	0.379239	0.224062	-0.129941	0.687314	-0.250122	0.433004
XLOC_000145	CUFF.108.1	Scaffold1232	blue	0.158447	0.622833	0.592705	0.0422582	0.248049	0.436953	-0.509787	0.0904316	-0.737334	0.00620945	0.803814	0.00162946	0.560909	0.0577885	-0.336109	0.285445	-0.190786	0.552541
XLOC_000146	CUFF.109.1	Scaffold1233	blue	-0.272109	0.392214	0.401989	0.19519	0.156885	0.62631	-0.722722	0.00792215	-0.330828	0.293555	0.585262	0.0455906	-0.138158	0.668507	-0.3442	0.273269	-0.0941061	0.771124
XLOC_000147	CUFF.110.1,CUFF.110.2,CUFF.110.3	Scaffold1234	blue	0.0475696	0.883287	0.584603	0.0458942	0.454498	0.137704	-0.60529	0.0370217	-0.745968	0.00533828	0.802472	0.00168189	0.663294	0.0187036	-0.522063	0.0816707	-0.0133388	0.967182
XLOC_000149	LOC107199596	Scaffold1235	grey	0.0887242	0.783931	-0.27899	0.379868	0.122434	0.70464	0.183553	0.567973	0.316111	0.316832	-0.233059	0.466014	-0.282873	0.372989	0.392236	0.207271	-0.205087	0.522548
XLOC_000150	CUFF.112.1	Scaffold1236	black	-0.41224	0.18297	0.200825	0.531412	0.685699	0.0138312	-0.301927	0.340194	-0.120737	0.708574	0.159869	0.619674	0.0870017	0.78804	-0.681366	0.0146906	0.658361	0.019926
XLOC_000151	CUFF.113.1	Scaffold1236	black	-0.0593961	0.854515	0.113306	0.72588	0.820002	0.00109057	-0.203396	0.526058	-0.149956	0.64181	0.189072	0.556181	0.252837	0.427859	-0.516376	0.0856539	0.621669	0.0309224
XLOC_000152	CUFF.114.1	Scaffold1239	brown	-0.0373095	0.908354	-0.110529	0.732376	0.00176782	0.995649	0.298428	0.346097	-0.0526067	0.871015	-0.0128393	0.96841	0.322423	0.306728	-0.0367966	0.909609	-0.0690763	0.831084
XLOC_000153	CUFF.115.1	Scaffold1246	blue	0.0376079	0.907624	0.9071	4.65452e-05	-0.126506	0.695224	-0.512742	0.0882668	-0.966163	3.30036e-07	0.919091	2.38093e-05	0.751165	0.00486035	-0.33959	0.280169	-0.359766	0.250701
XLOC_000155	CUFF.117.1	Scaffold1251	blue	0.300609	0.342411	0.571816	0.0520745	0.125472	0.697612	-0.473936	0.119584	-0.764522	0.00378003	0.817573	0.00116112	0.703136	0.0107441	-0.155039	0.630426	-0.362274	0.247171
XLOC_000157	CUFF.118.1,CUFF.118.2,CUFF.118.3	Scaffold1261	blue	0.405186	0.191326	0.475248	0.11842	-0.46954	0.123536	-0.413453	0.181555	-0.568087	0.0539813	0.62043	0.0313563	0.335995	0.285618	0.134957	0.675815	-0.513898	0.0874301
XLOC_000158	CUFF.119.1	Scaffold1266	blue	0.137064	0.671001	0.278109	0.381436	0.372988	0.23242	-0.24923	0.434701	-0.408548	0.187315	0.486689	0.108591	0.428778	0.164282	-0.00784609	0.980693	-0.14405	0.655127
XLOC_000160	LOC107199599	Scaffold1272	brown	-0.0293102	0.927952	0.262603	0.409603	0.603872	0.0375871	-0.28512	0.36904	-0.405787	0.190605	0.427868	0.165277	0.536393	0.0721967	-0.422357	0.171387	0.300145	0.343194
XLOC_000161	CUFF.120.1	Scaffold1272	blue	0.251802	0.429817	0.624341	0.0300005	0.32805	0.297873	-0.480366	0.113953	-0.532174	0.0749031	0.474887	0.118739	0.483722	0.111085	-0.577413	0.0493018	0.392337	0.207143
XLOC_000162	CUFF.121.1	Scaffold1274	blue	-0.0325949	0.919899	0.260402	0.413682	0.0571417	0.859988	-0.464574	0.128103	-0.310657	0.325708	0.467297	0.125586	0.0865575	0.789101	-0.412154	0.183071	-0.0606888	0.85138
XLOC_000163	CUFF.122.1,CUFF.122.2,CUFF.122.3,CUFF.122.4,CUFF.122.5,CUFF.122.6	Scaffold1274	blue	0.175115	0.586195	0.435839	0.156686	-0.19682	0.5398	-0.360421	0.249776	-0.34341	0.274445	0.404209	0.192502	0.0334836	0.917722	0.261812	0.411067	-0.334221	0.28833
XLOC_000164	CUFF.123.1	Scaffold1275	blue	0.244513	0.443728	0.755892	0.00445446	0.00412482	0.989849	-0.676147	0.0157771	-0.841007	0.00060876	0.944239	3.86462e-06	0.578789	0.0486362	-0.159143	0.621286	-0.468057	0.124888
XLOC_000165	CUFF.124.1,CUFF.124.10,CUFF.124.11,CUFF.124.12,CUFF.124.13,CUFF.124.2,CUFF.124.3,CUFF.124.4,CUFF.124.5,CUFF.124.6,CUFF.124.7,CUFF.124.8,CUFF.124.9	Scaffold1277	blue	0.191554	0.550911	0.356246	0.255706	-0.209511	0.513415	-0.443387	0.148818	-0.590612	0.0431772	0.705833	0.0103168	0.348587	0.266795	0.0471821	0.884232	-0.481659	0.112842
XLOC_000166	CUFF.125.1,CUFF.125.2	Scaffold1279	blue	0.289648	0.361145	0.291402	0.358112	-0.217861	0.496371	-0.398798	0.199094	-0.517345	0.0849664	0.635163	0.0264691	0.352374	0.261278	0.00387861	0.990455	-0.259472	0.415413
XLOC_000167	CUFF.127.1	Scaffold1281	black	-0.0244922	0.939774	0.142452	0.658747	0.590395	0.0432734	-0.492807	0.103563	0.169363	0.598743	0.0211845	0.947897	-0.250173	0.432908	-0.573887	0.0510361	0.496708	0.100441
XLOC_000168	CUFF.128.1	Scaffold1281	blue	-0.470754	0.122436	0.447681	0.144457	0.210141	0.512121	-0.465733	0.127027	-0.272747	0.391061	0.341169	0.277795	-0.00339599	0.991643	-0.588075	0.0443103	0.167949	0.601844
XLOC_000169	CUFF.126.1	Scaffold1281	blue	-0.0556287	0.863665	0.806608	0.00152431	0.0892759	0.782616	-0.552963	0.0622161	-0.903952	5.4686e-05	0.928431	1.31024e-05	0.701123	0.0110716	-0.345207	0.271775	-0.393319	0.205907
XLOC_000170	CUFF.129.1	Scaffold1282	tan	0.144233	0.654715	0.378559	0.224963	-0.462417	0.13012	0.102619	0.750974	-0.543083	0.0680435	0.332155	0.291505	0.66518	0.0182511	-0.114958	0.722023	-0.275172	0.386694
XLOC_000171	CUFF.130.1	Scaffold1282	tan	0.0645184	0.842102	0.379203	0.22411	-0.564097	0.0560753	0.226539	0.47893	-0.386054	0.215159	0.122489	0.704511	0.525159	0.0795555	-0.0413504	0.898471	-0.288184	0.363688
XLOC_000172	CUFF.131.1	Scaffold1284	blue	-0.0614785	0.849465	0.669047	0.0173485	0.289943	0.360635	-0.543763	0.0676312	-0.71156	0.00945167	0.813793	0.0012778	0.496205	0.10084	-0.313421	0.321193	-0.177725	0.580534
XLOC_000173	CUFF.132.1	Scaffold1285	blue	0.0209453	0.948485	0.314073	0.320132	0.562198	0.0570914	-0.486731	0.108555	-0.170476	0.596307	0.34785	0.267876	0.0632261	0.845231	-0.148988	0.643988	0.131882	0.682857
XLOC_000174	LOC107199600	Scaffold1286	grey	0.049768	0.877928	0.0451038	0.889303	0.21335	0.505547	-0.00729516	0.982048	-0.10563	0.74388	0.110556	0.732315	0.256987	0.420054	0.0874575	0.786953	-0.0941494	0.771021
XLOC_000175	CUFF.134.1	Scaffold1288	blue	-0.181699	0.571958	0.582529	0.0468597	0.12506	0.698564	-0.430698	0.162194	-0.416676	0.177833	0.466593	0.126234	0.178367	0.579146	-0.275451	0.386192	0.243469	0.445738
XLOC_000176	CUFF.135.1	Scaffold1290	blue	0.226058	0.47989	0.667478	0.0177107	0.00645029	0.984127	-0.436822	0.155647	-0.835321	0.00071839	0.852538	0.000426404	0.716061	0.00881062	-0.226985	0.478042	-0.377438	0.226451
XLOC_000177	CUFF.136.1	Scaffold1291	blue	0.207791	0.516957	0.922096	1.98065e-05	0.0490957	0.879566	-0.543138	0.0680104	-0.874474	0.000198073	0.82813	0.000878238	0.730897	0.00692552	-0.519119	0.0837165	-0.0776908	0.810338
XLOC_000178	LOC107199601	Scaffold1292	blue	0.0799278	0.804969	0.507887	0.091842	-0.522792	0.081169	-0.236903	0.458477	-0.466533	0.126288	0.47883	0.115282	0.210895	0.510573	0.0860821	0.790237	-0.156223	0.627785
XLOC_000181	CUFF.141.1	Scaffold1293	blue	-0.269211	0.397476	0.312832	0.322151	-0.0197968	0.951307	-0.471192	0.122041	-0.452856	0.139312	0.553	0.0621953	0.181229	0.572968	-0.116986	0.717294	-0.537413	0.0715525
XLOC_000182	CUFF.142.1	Scaffold1297	blue	0.143978	0.655291	0.776155	0.00299711	0.195106	0.543406	-0.747164	0.00522524	-0.830119	0.000831526	0.944359	3.82394e-06	0.578391	0.0488283	-0.486788	0.108508	-0.0667886	0.836611
XLOC_000183	CUFF.143.1	Scaffold1301	turquoise	0.100181	0.75673	-0.158367	0.62301	0.00486157	0.988036	-0.039996	0.901782	0.445821	0.146336	-0.308751	0.328842	-0.598062	0.0399687	0.0947198	0.769667	0.438691	0.153683
XLOC_000184	LOC107199602	Scaffold1302	blue	-0.0920857	0.775926	0.76808	0.00352583	-0.246583	0.439756	-0.532095	0.0749541	-0.622704	0.0305628	0.626683	0.0292093	0.323763	0.304605	-0.410166	0.185403	0.0187125	0.953971
XLOC_000185	CUFF.146.1,CUFF.146.10,CUFF.146.11,CUFF.146.2,CUFF.146.3,CUFF.146.4,CUFF.146.5,CUFF.146.6,CUFF.146.7,CUFF.146.8,CUFF.146.9	Scaffold1306	blue	0.165494	0.60724	0.635471	0.0263732	0.235512	0.461199	-0.448125	0.144011	-0.606354	0.0366013	0.585776	0.0453546	0.52332	0.0808075	-0.204742	0.523264	-0.242551	0.447508
XLOC_000186	CUFF.145.1,CUFF.145.2	Scaffold1306	blue	0.198994	0.535239	0.676473	0.0157075	0.321909	0.307543	-0.617751	0.0323103	-0.761693	0.00399191	0.872325	0.00021481	0.592796	0.0422185	-0.200081	0.532966	-0.257852	0.418436
XLOC_000187	CUFF.147.1	Scaffold1311	grey	-0.367078	0.24049	0.439541	0.152794	-0.263589	0.407782	0.0170043	0.95817	-0.380699	0.222137	0.197964	0.537398	0.351379	0.26272	-0.219441	0.493173	0.0365214	0.910283
XLOC_000188	CUFF.148.1	Scaffold1316	blue	0.0285008	0.929937	0.804194	0.00161486	0.102261	0.751819	-0.68885	0.0132301	-0.816312	0.00119909	0.926999	1.44314e-05	0.508777	0.0911794	-0.378277	0.225336	-0.256945	0.420132
XLOC_000189	CUFF.149.1	Scaffold1320	blue	-0.145947	0.65084	0.604131	0.0374837	0.471474	0.121786	-0.619178	0.0317996	-0.668271	0.0175269	0.725807	0.00753425	0.537094	0.0717533	-0.68217	0.0145282	0.0242333	0.94041
XLOC_000190	KCNJ10	Scaffold1321	blue	0.0656828	0.839285	-0.0200252	0.950746	0.017623	0.956649	-0.359912	0.250494	-0.118079	0.714749	0.265261	0.404703	-0.026387	0.935124	-0.290568	0.359553	-0.0168494	0.95855
XLOC_000191	CUFF.150.1	Scaffold1324	turquoise	-0.523252	0.0808536	-0.509296	0.0907944	-0.200321	0.532464	0.224501	0.483	0.602959	0.0379548	-0.536697	0.0720043	-0.677311	0.0155297	0.278733	0.380324	-0.15071	0.640117
XLOC_000192	CUFF.151.1	Scaffold1326	blue	-0.0399985	0.901776	0.693153	0.0124407	0.0795075	0.805977	-0.569697	0.0531518	-0.752437	0.00474848	0.848741	0.000480955	0.479523	0.114681	-0.0956829	0.767381	-0.284595	0.369959
XLOC_000193	LOC107199604	Scaffold1327	blue	0.0024538	0.993961	0.331321	0.292793	0.199835	0.53348	-0.507238	0.0923268	-0.373507	0.231719	0.573567	0.0511954	0.190044	0.554115	0.00558043	0.986267	-0.461523	0.130962
XLOC_000194	LOC107199605	Scaffold1328	blue	0.223539	0.484926	0.358182	0.252946	-0.0452253	0.889006	-0.474897	0.118731	-0.300151	0.343184	0.436503	0.155984	0.127156	0.693727	0.025751	0.936684	-0.411507	0.183827
XLOC_000195	CUFF.152.1	Scaffold1329	blue	0.301108	0.341572	0.797152	0.00190256	0.0523454	0.871651	-0.666518	0.0179351	-0.875709	0.000188927	0.924495	1.70093e-05	0.673558	0.0163374	-0.32426	0.30382	-0.255093	0.423608
XLOC_000196	CUFF.153.1	Scaffold1330	grey	0.0179971	0.955729	0.401519	0.195762	0.159007	0.621588	-0.21829	0.495502	-0.222879	0.486251	0.224576	0.48285	0.0191742	0.952837	-0.11458	0.722905	-0.011876	0.97078
XLOC_000197	CUFF.154.1,CUFF.154.2,CUFF.154.3	Scaffold1333	blue	0.105428	0.744354	0.78193	0.00265768	-0.0148898	0.963368	-0.642696	0.0241955	-0.748351	0.00511489	0.852336	0.00042918	0.448176	0.143959	-0.178541	0.578768	-0.162567	0.613698
XLOC_000198	LOC107199606	Scaffold1336	blue	0.0365327	0.910255	0.867026	0.000260808	0.102606	0.751004	-0.673153	0.0164262	-0.914053	3.19269e-05	0.96435	4.27143e-07	0.627675	0.0288787	-0.37367	0.231499	-0.243561	0.445561
XLOC_000199	CUFF.156.1	Scaffold1337	blue	-0.0367509	0.909721	0.866787	0.00026305	0.0655422	0.839625	-0.581468	0.047359	-0.937964	6.51681e-06	0.947883	2.77369e-06	0.727116	0.00737406	-0.352048	0.26175	-0.341331	0.277552
XLOC_000200	CUFF.157.1	Scaffold1337	blue	-0.0436954	0.892742	0.647612	0.0227904	0.26868	0.398442	-0.504598	0.0943185	-0.812458	0.0013211	0.844661	0.000545464	0.679002	0.0151755	-0.343395	0.274467	-0.0891359	0.782949
XLOC_000201	LOC107199608	Scaffold1339	blue	0.463102	0.129477	0.623632	0.0302431	0.185758	0.56325	-0.612178	0.0343607	-0.729391	0.00710163	0.847578	0.000498717	0.525447	0.0793608	-0.125776	0.69691	-0.227147	0.477719
XLOC_000202	LOC107199609	Scaffold1344	turquoise	-0.143056	0.65738	-0.635624	0.0263259	-0.0759676	0.81448	0.464356	0.128306	0.675268	0.0159656	-0.68202	0.0145585	-0.442844	0.149375	0.0991917	0.75907	0.408868	0.186935
XLOC_000203	CUFF.158.1	Scaffold1348	blue	0.162174	0.614567	0.81491	0.00124243	0.28619	0.367166	-0.781419	0.00268648	-0.838957	0.00064668	0.959034	8.48184e-07	0.577734	0.0491457	-0.479077	0.115068	-0.0844561	0.794123
XLOC_000205	CUFF.159.1	Scaffold1351	yellow	-0.00156495	0.996149	-0.417306	0.17711	-0.0848845	0.793098	0.653669	0.021142	0.432291	0.160475	-0.558137	0.0593074	-0.259301	0.415731	0.519939	0.0831428	0.0740951	0.818985
XLOC_000207	CUFF.161.1	Scaffold1353	brown	-0.105994	0.743024	0.53823	0.0710391	-0.250008	0.433221	-0.065111	0.840668	-0.46105	0.131409	0.306956	0.331808	0.441215	0.151055	-0.276081	0.385063	0.262434	0.409915
XLOC_000208	CUFF.162.1,CUFF.162.2	Scaffold1353	blue	-0.053673	0.86842	0.420472	0.173509	-0.473831	0.119677	-0.115259	0.721319	-0.571848	0.0520584	0.53436	0.0734923	0.402357	0.194742	0.369579	0.237054	-0.656235	0.0204706
XLOC_000209	CUFF.163.1	Scaffold1358	magenta	-0.470477	0.122686	0.20834	0.515826	0.459233	0.133136	-0.256826	0.420354	0.0152723	0.962428	0.111603	0.729862	-0.225493	0.481018	-0.32065	0.309547	0.140767	0.662573
XLOC_000210	CUFF.164.1	Scaffold1359	blue	0.32133	0.308465	0.359306	0.251352	0.532893	0.0744367	-0.645231	0.0234635	-0.40754	0.188511	0.565688	0.0552334	0.256615	0.42075	-0.486426	0.10881	0.493782	0.102777
XLOC_000211	CUFF.165.1	Scaffold1359	blue	0.263648	0.407672	0.63453	0.0266672	0.299348	0.344539	-0.527096	0.0782516	-0.747622	0.00518247	0.784988	0.00249025	0.732742	0.00671426	-0.496042	0.100969	0.0969142	0.764462
XLOC_000212	CUFF.166.1	Scaffold1360	brown	0.215142	0.501892	0.651823	0.0216348	-0.134103	0.677768	-0.0500363	0.877274	-0.707323	0.0100863	0.511088	0.0894745	0.827439	0.000894933	-0.173723	0.589222	-0.338596	0.28167
XLOC_000213	CUFF.167.1	Scaffold1360	blue	0.179065	0.577636	0.518983	0.0838116	0.410678	0.1848	-0.534965	0.073105	-0.706003	0.0102904	0.751269	0.00485112	0.673438	0.0163636	-0.464933	0.127769	-0.0214884	0.947151
XLOC_000214	CUFF.168.1,CUFF.169.1	Scaffold1364	blue	-0.248264	0.436542	0.728451	0.00721328	0.417371	0.177036	-0.72229	0.00797766	-0.545796	0.0664075	0.667635	0.0176742	0.203845	0.525125	-0.501422	0.0967517	-0.0409063	0.899556
XLOC_000215	LOC107199611	Scaffold1367	blue	0.230101	0.471854	0.687323	0.0135191	0.172729	0.591386	-0.700183	0.0112268	-0.808789	0.00144594	0.93103	1.0939e-05	0.561741	0.0573375	-0.34491	0.272216	-0.211756	0.508808
XLOC_000216	LOC107199612	Scaffold1368	blue	0.317638	0.31437	0.825453	0.000944278	0.0460719	0.88694	-0.701657	0.0109839	-0.865814	0.000272337	0.905765	4.98725e-05	0.619276	0.0317649	-0.438905	0.153459	-0.0309934	0.923825
XLOC_000217	UXT	Scaffold1370	turquoise	0.274434	0.38802	-0.0767615	0.812571	0.013605	0.966527	-0.187834	0.558819	0.310423	0.326091	-0.0995759	0.758161	-0.457335	0.134956	0.357121	0.254457	-0.219895	0.492257
XLOC_000219	CUFF.171.1	Scaffold1371	blue	0.156043	0.628186	0.668696	0.0174289	0.171308	0.594488	-0.54112	0.0692447	-0.570285	0.0528513	0.624724	0.02987	0.320709	0.309453	-0.314904	0.318784	-0.110446	0.732571
XLOC_000220	CUFF.172.1	Scaffold1373	blue	0.0378365	0.907064	0.183371	0.568364	0.350927	0.263378	-0.767208	0.00358691	-0.123675	0.701765	0.419899	0.174158	-0.194999	0.543632	-0.16836	0.60094	-0.0679515	0.833801
XLOC_000221	CUFF.173.1	Scaffold1373	turquoise	0.212148	0.508005	-0.388614	0.21187	0.387611	0.213155	-0.0995942	0.758118	0.419551	0.174553	-0.231254	0.469573	-0.264974	0.40523	-0.0133964	0.96704	0.238053	0.456235
XLOC_000222	LOC107199614	Scaffold1374	blue	0.125958	0.69649	0.844739	0.000544173	0.177939	0.58007	-0.74848	0.00510304	-0.871604	0.000220661	0.962076	5.79649e-07	0.604624	0.0372867	-0.388321	0.212245	-0.340372	0.278992
XLOC_000223	CUFF.175.1	Scaffold1375	blue	0.313348	0.321312	0.555457	0.0608021	0.311387	0.324512	-0.577315	0.0493492	-0.739615	0.00596963	0.847187	0.000504789	0.608445	0.0357854	-0.177888	0.580181	-0.165957	0.60622
XLOC_000224	CUFF.176.1	Scaffold1377	turquoise	0.202726	0.52745	-0.0613621	0.849747	-0.0561969	0.862284	-0.086593	0.789016	0.0257985	0.936568	0.127671	0.692538	-0.0775645	0.810642	0.517707	0.08471	-0.615563	0.0331047
XLOC_000225	CUFF.177.1	Scaffold1383	turquoise	0.0637455	0.843973	-0.479559	0.11465	0.00756666	0.98138	0.261754	0.411175	0.712278	0.00934717	-0.704164	0.0105798	-0.680743	0.0148172	0.133689	0.678715	0.4433	0.148907
XLOC_000226	CUFF.178.1	Scaffold1384	green	0.228963	0.474109	-0.0812257	0.801857	-0.0834683	0.796486	-0.227859	0.476303	0.0761747	0.813982	-0.0302172	0.925728	-0.265951	0.403435	0.0413195	0.898546	-0.00220906	0.994564
XLOC_000227	CUFF.179.1	Scaffold1385	blue	0.285101	0.369072	0.235807	0.46062	0.636726	0.0259854	-0.49146	0.104657	-0.349077	0.266077	0.526967	0.0783382	0.311035	0.325088	-0.406545	0.189698	0.217443	0.497218
XLOC_000228	CUFF.180.1	Scaffold1389	yellow	-0.358543	0.252433	-0.600177	0.0390899	-0.402423	0.194662	0.701102	0.011075	0.55824	0.0592506	-0.685398	0.0138897	-0.365323	0.242918	0.351986	0.26184	0.0177869	0.956246
XLOC_000229	LOC107199615	Scaffold1390	turquoise	0.290811	0.359133	-0.368133	0.239037	0.339877	0.279737	-0.0784323	0.808557	0.390202	0.209846	-0.217654	0.49679	-0.222416	0.487182	0.0877252	0.786314	0.131809	0.683023
XLOC_000230	CUFF.182.1,CUFF.182.2,CUFF.182.3,CUFF.182.4,CUFF.182.5,CUFF.182.6,CUFF.182.7,CUFF.182.8	Scaffold1392	yellow	-0.0896852	0.78164	-0.0210626	0.948197	-0.405817	0.190569	0.357734	0.253583	-0.0262163	0.935543	-0.109466	0.73487	0.185531	0.563736	-0.000576969	0.99858	0.0280689	0.930997
XLOC_000231	CUFF.183.1,CUFF.183.2,CUFF.183.3	Scaffold1392	turquoise	0.501632	0.0965895	-0.1572	0.625607	0.147312	0.647761	-0.198922	0.53539	0.212927	0.506411	-0.10659	0.741621	-0.129863	0.687493	0.0549939	0.865208	-0.0586719	0.856273
XLOC_000232	CUFF.184.1	Scaffold1395	blue	0.408444	0.187438	0.410747	0.184719	0.30923	0.328052	-0.481664	0.112838	-0.610336	0.0350585	0.684183	0.0141275	0.490127	0.105746	-0.1514	0.638568	-0.118653	0.713415
XLOC_000233	CUFF.185.1	Scaffold1398	brown	0.272493	0.391519	0.296914	0.348667	0.473526	0.119949	-0.122168	0.705254	-0.50269	0.0957747	0.397324	0.200913	0.76035	0.00409562	-0.315784	0.31736	0.120007	0.710269
XLOC_000234	LOC107199617	Scaffold1402	blue	0.0598872	0.853324	0.779883	0.00277446	0.296589	0.349221	-0.86892	0.000243567	-0.645583	0.0233631	0.82412	0.000978567	0.290857	0.359054	-0.490884	0.105126	-0.108979	0.73601
XLOC_000237	SYCN	Scaffold1413	blue	-0.0818484	0.800365	0.550653	0.0635465	0.169507	0.598428	-0.689589	0.013092	-0.417321	0.177094	0.600154	0.0390994	0.0311245	0.923503	-0.226023	0.479959	-0.346627	0.269676
XLOC_000238	CUFF.186.1	Scaffold1414	blue	0.143579	0.656196	0.873321	0.000206921	-0.150419	0.64077	-0.51402	0.0873419	-0.919667	2.29966e-05	0.88959	0.000107067	0.718249	0.00851098	-0.241091	0.450333	-0.360733	0.249336
XLOC_000239	CUFF.187.1	Scaffold1417	blue	0.29729	0.348028	0.691721	0.0126995	-0.0993758	0.758634	-0.499802	0.0980091	-0.791106	0.0021796	0.816443	0.0011951	0.603797	0.0376172	0.00471312	0.988402	-0.3432	0.274757
XLOC_000240	CUFF.188.1	Scaffold1420	blue	-0.00394692	0.990287	0.884489	0.000133004	-0.0456404	0.887993	-0.4877	0.107749	-0.954914	1.35999e-06	0.895881	8.07263e-05	0.758416	0.00424851	-0.4392	0.153151	-0.20602	0.520617
XLOC_000241	CUFF.189.1	Scaffold1421	turquoise	-0.0597571	0.853639	-0.066371	0.837621	0.0338685	0.916779	0.222941	0.486127	0.128892	0.689727	-0.167485	0.602861	0.0590857	0.855268	-0.151996	0.637233	0.410033	0.185559
XLOC_000243	CUFF.191.1	Scaffold1423	blue	0.0625628	0.846838	0.709448	0.00976417	0.0496704	0.878165	-0.62211	0.0307687	-0.82778	0.000886663	0.924471	1.70351e-05	0.562598	0.0568763	-0.2105	0.511384	-0.342544	0.275737
XLOC_000244	CUFF.192.1	Scaffold1424	red	-0.137086	0.670951	0.00342734	0.991566	0.501387	0.0967788	-0.379118	0.224222	0.0582131	0.857387	0.0406508	0.900181	-0.156029	0.628217	-0.348034	0.267606	0.413976	0.180948
XLOC_000245	CUFF.193.1	Scaffold1429	blue	0.274102	0.388618	0.828033	0.00088057	0.062688	0.846534	-0.68421	0.0141223	-0.897251	7.57307e-05	0.952748	1.71335e-06	0.656913	0.0202956	-0.394486	0.204445	-0.107362	0.739808
XLOC_000246	CUFF.194.1,CUFF.194.2	Scaffold1434	brown	-0.158815	0.622014	0.664751	0.0183534	-0.0145563	0.964188	-0.346706	0.26956	-0.664677	0.0183709	0.533501	0.0740442	0.614275	0.0335786	-0.623529	0.0302785	-0.167606	0.602597
XLOC_000247	CUFF.195.1	Scaffold1437	blue	0.275709	0.385729	0.32715	0.29928	0.0514386	0.873858	-0.52451	0.0799958	-0.441602	0.150655	0.568369	0.0538354	0.303463	0.337621	0.0132308	0.967447	-0.306298	0.332899
XLOC_000248	CUFF.196.1	Scaffold1438	brown	0.00546151	0.98656	0.473478	0.119992	-0.52875	0.0771502	0.237418	0.457472	-0.661368	0.0191742	0.420053	0.173983	0.698038	0.0115875	0.137804	0.669315	-0.243475	0.445726
XLOC_000249	CUFF.197.1	Scaffold1440	black	-0.231589	0.468913	-0.238668	0.455036	0.155892	0.628521	0.241261	0.450003	0.432877	0.159845	-0.456179	0.136071	-0.275119	0.386788	-0.0446526	0.890404	0.39029	0.209734
XLOC_000250	LOC107199621	Scaffold1448	blue	0.127667	0.692547	0.734179	0.00655316	0.115824	0.720002	-0.721108	0.00813102	-0.780107	0.00276145	0.921193	2.09489e-05	0.512428	0.0884956	-0.364964	0.243417	-0.277369	0.382758
XLOC_000251	LOC107199622	Scaffold1449	blue	0.120765	0.708509	0.572534	0.0517127	0.488265	0.10728	-0.729642	0.00707206	-0.673098	0.0164384	0.828797	0.000862357	0.504512	0.0943838	-0.43353	0.159145	-0.164718	0.608951
XLOC_000252	CUFF.199.1	Scaffold1451	blue	0.273574	0.389568	0.503334	0.0952819	0.263825	0.407346	-0.722215	0.0079874	-0.579609	0.0482429	0.78774	0.00234658	0.285607	0.368186	-0.173213	0.590333	-0.349091	0.266056
XLOC_000253	GLTSCR2	Scaffold1454	blue	-0.058769	0.856037	0.796467	0.00193253	-0.301692	0.340589	-0.519324	0.083573	-0.79817	0.0018587	0.836529	0.000693918	0.460528	0.131904	-0.0826051	0.798552	-0.480015	0.114256
XLOC_000255	CUFF.202.1,CUFF.202.2,CUFF.202.3,CUFF.202.4,CUFF.202.5,CUFF.202.6	Scaffold1457	red	-0.121883	0.705917	-0.31785	0.31403	0.304482	0.335919	0.122269	0.70502	0.148857	0.644281	-0.117344	0.716459	-0.0955378	0.767725	-0.0836474	0.796057	0.368697	0.238263
XLOC_000256	CUFF.203.1	Scaffold1461	blue	0.34003	0.279507	0.693403	0.012396	-0.295761	0.350632	-0.340798	0.278352	-0.753021	0.00469782	0.740417	0.00588702	0.537445	0.0715324	0.0520996	0.872249	-0.309906	0.326941
XLOC_000258	CUFF.204.1	Scaffold1463	blue	-0.024161	0.940588	0.673842	0.0162752	0.383134	0.218947	-0.69976	0.0112973	-0.752439	0.00474834	0.870714	0.000228064	0.543872	0.0675648	-0.444283	0.147901	-0.238429	0.455503
XLOC_000259	CUFF.205.1	Scaffold1465	blue	-0.0900005	0.780889	0.655377	0.0206932	0.230224	0.47161	-0.686451	0.013686	-0.592385	0.0423978	0.718303	0.00850368	0.38065	0.222201	-0.612206	0.0343501	0.0872265	0.787504
XLOC_000260	CUFF.206.1	Scaffold1466	blue	0.123658	0.701804	0.80922	0.00143082	0.190169	0.553851	-0.740004	0.00592941	-0.818523	0.00113312	0.930749	1.11578e-05	0.527858	0.077743	-0.464069	0.128574	-0.0984867	0.760738
XLOC_000261	CUFF.207.1	Scaffold1466	blue	0.0213494	0.947492	0.544035	0.0674662	0.325519	0.301837	-0.633942	0.0268519	-0.608952	0.0355895	0.763853	0.00382937	0.383947	0.217888	-0.228415	0.475197	-0.341808	0.276837
XLOC_000263	CUFF.210.1	Scaffold1470	blue	0.184563	0.565808	0.412824	0.182289	-0.313102	0.321712	-0.416427	0.178119	-0.477883	0.116106	0.57887	0.0485972	0.126513	0.69521	0.285585	0.368225	-0.5254	0.0793927
XLOC_000264	CUFF.208.1	Scaffold1470	blue	0.132839	0.680663	0.562857	0.0567371	0.401344	0.195974	-0.520005	0.0830972	-0.611695	0.0345426	0.708982	0.0098342	0.42435	0.169162	-0.149028	0.643897	-0.127179	0.693673
XLOC_000265	CUFF.211.1	Scaffold1471	blue	0.19209	0.549777	0.793219	0.0020795	0.300634	0.34237	-0.630219	0.0280428	-0.832163	0.000785556	0.894805	8.48252e-05	0.688587	0.0132796	-0.357947	0.253281	-0.24318	0.446296
XLOC_000266	CUFF.212.1	Scaffold1472	black	-0.278306	0.381085	0.352965	0.260422	0.250768	0.431778	-0.301782	0.340438	-0.111817	0.729361	0.144667	0.653732	-0.0989939	0.759538	-0.588024	0.0443329	0.448291	0.143844
XLOC_000267	CUFF.213.1	Scaffold1472	turquoise	-0.371902	0.233891	-0.272981	0.390639	0.625869	0.0294825	-0.0140347	0.96547	0.331518	0.292488	-0.287575	0.364748	-0.132845	0.680648	-0.474307	0.119253	0.497178	0.100068
XLOC_000268	CUFF.214.1	Scaffold1473	blue	0.142694	0.658201	0.745848	0.00534971	0.133437	0.679291	-0.569514	0.0532457	-0.858654	0.000348749	0.890863	0.000101256	0.664507	0.0184117	-0.34853	0.266879	-0.341111	0.277883
XLOC_000269	CUFF.215.1	Scaffold1479	blue	0.0315047	0.922571	0.386051	0.215163	0.139564	0.665307	-0.648041	0.0226706	-0.29941	0.344434	0.543396	0.0678537	-0.0597401	0.853681	-0.179191	0.577365	-0.345484	0.271365
XLOC_000270	CUFF.216.1	Scaffold1481	red	-0.106196	0.742549	-0.16091	0.617366	0.179632	0.576413	-0.0749608	0.816901	0.323991	0.304245	-0.304063	0.336619	-0.316199	0.316689	-0.210196	0.512008	0.438906	0.153458
XLOC_000271	CUFF.217.1	Scaffold1483	blue	-0.171325	0.59445	0.353308	0.259927	0.13538	0.674846	-0.159844	0.619731	-0.480705	0.113662	0.487269	0.108107	0.420345	0.173653	0.176144	0.58396	-0.577589	0.0492164
XLOC_000272	CUFF.218.1	Scaffold1483	grey	-0.116855	0.717599	-0.267258	0.401041	-0.0266063	0.934585	0.125333	0.697932	0.196908	0.539615	-0.133909	0.678211	-0.184127	0.566744	0.287703	0.364526	0.221243	0.489539
XLOC_000273	LOC107199627	Scaffold1484	blue	0.132491	0.681459	0.354366	0.258402	-0.0910424	0.778408	-0.098601	0.760467	-0.365706	0.242387	0.400704	0.196756	0.37418	0.230811	0.0830771	0.797422	-0.202651	0.527606
XLOC_000274	CUFF.219.1,CUFF.219.2	Scaffold1486	tan	0.258146	0.417885	0.383336	0.218684	-0.398091	0.199965	-0.0486402	0.880676	-0.502648	0.095807	0.360463	0.249717	0.556948	0.059967	-0.217216	0.497678	-0.200718	0.531636
XLOC_000275	LOC107199628	Scaffold1488	blue	0.138548	0.66762	0.82173	0.00104244	0.26569	0.403914	-0.704012	0.010604	-0.887812	0.00011561	0.971362	1.4459e-07	0.686027	0.0137679	-0.438902	0.153462	-0.123716	0.701672
XLOC_000276	CUFF.222.1,CUFF.222.2	Scaffold1489	blue	0.229287	0.473466	0.564401	0.0559138	0.0666048	0.837056	-0.407167	0.188955	-0.71571	0.00885937	0.764542	0.00377856	0.546867	0.065769	-0.20396	0.524886	-0.178033	0.579867
XLOC_000277	CUFF.221.1	Scaffold1489	blue	0.114037	0.724171	0.730658	0.00695331	0.319145	0.311952	-0.681158	0.0147328	-0.8581	0.000355292	0.932762	9.66109e-06	0.666902	0.0178451	-0.474576	0.119015	-0.144834	0.653355
XLOC_000278	CUFF.223.1	Scaffold1491	blue	-0.275063	0.386889	0.684461	0.014073	0.107346	0.739844	-0.592521	0.0423384	-0.581853	0.0471772	0.651955	0.0215994	0.319493	0.311396	-0.530263	0.0761514	-0.319079	0.312058
XLOC_000279	LOC107199629	Scaffold1496	blue	0.362579	0.246743	0.746037	0.00533166	0.339363	0.280512	-0.738353	0.00610149	-0.790277	0.00221985	0.897527	7.47574e-05	0.635422	0.0263884	-0.471043	0.122175	0.0293615	0.927826
XLOC_000280	CUFF.224.1	Scaffold1498	yellow	-0.161022	0.617118	-0.379363	0.223898	0.0046569	0.98854	0.735953	0.00635816	0.257104	0.419835	-0.458322	0.134007	0.121163	0.707585	0.316239	0.316625	-0.158026	0.62377
XLOC_000281	CUFF.225.1	Scaffold1498	brown	0.404206	0.192505	-0.113026	0.726533	-0.0862652	0.789799	0.0468686	0.884996	-0.155817	0.62869	0.227002	0.478008	0.278792	0.380219	0.339747	0.279932	-0.256883	0.420247
XLOC_000282	CUFF.226.1	Scaffold1500	blue	0.016422	0.959601	0.880624	0.000155745	-0.0798836	0.805075	-0.673495	0.0163511	-0.890206	0.000104224	0.959101	8.41316e-07	0.549978	0.0639388	-0.288281	0.36352	-0.303769	0.33711
XLOC_000283	CUFF.227.1	Scaffold1503	blue	0.139473	0.665514	0.75689	0.00437214	0.0349246	0.914192	-0.644297	0.0237312	-0.849698	0.00046672	0.940488	5.31726e-06	0.618296	0.0321146	-0.278772	0.380255	-0.36531	0.242936
XLOC_000284	CUFF.228.1	Scaffold1513	blue	-0.0541298	0.867309	0.772465	0.00323063	0.365694	0.242403	-0.63731	0.0258062	-0.747632	0.00518153	0.822537	0.00102053	0.572493	0.0517331	-0.424213	0.169313	-0.168283	0.601109
XLOC_000285	CUFF.230.1,CUFF.230.10,CUFF.230.2,CUFF.230.3,CUFF.230.4,CUFF.230.5,CUFF.230.6,CUFF.230.7,CUFF.230.8,CUFF.230.9	Scaffold1514	blue	-0.203923	0.524963	0.814549	0.00125377	0.0941926	0.770918	-0.629374	0.0283186	-0.849225	0.000473716	0.891359	9.90636e-05	0.560642	0.0579336	-0.453943	0.138246	-0.379767	0.223364
XLOC_000287	CUFF.231.1	Scaffold1518	blue	0.168699	0.600199	0.405386	0.191086	0.0926248	0.774644	-0.325442	0.301959	-0.661697	0.0190931	0.703118	0.010747	0.565663	0.0552466	0.075472	0.815671	-0.277047	0.383332
XLOC_000288	CUFF.232.1	Scaffold1519	blue	0.141023	0.66199	0.872995	0.000209474	-0.0744745	0.818071	-0.405861	0.190516	-0.934575	8.45327e-06	0.871356	0.00022271	0.808051	0.00147209	-0.13309	0.680087	-0.458039	0.134278
XLOC_000289	CUFF.233.1	Scaffold1520	grey	-0.20908	0.514303	-0.236218	0.459816	0.232638	0.466844	-0.14365	0.656033	0.153312	0.634286	0.0117719	0.971035	-0.312101	0.323345	-0.176612	0.582946	0.427	0.166231
XLOC_000290	IL12A	Scaffold1522	yellow	-0.140889	0.662295	0.251566	0.430263	-0.158544	0.622617	0.23699	0.458308	-0.178359	0.579163	0.0617221	0.848875	0.164021	0.610488	0.352719	0.260778	-0.316024	0.316971
XLOC_000291	LOC107199631	Scaffold1525	blue	-0.330154	0.294599	0.792191	0.00212774	-0.0285418	0.929837	-0.500784	0.0972452	-0.761023	0.00404342	0.719665	0.00832123	0.505297	0.0937883	-0.442117	0.150123	-0.395461	0.203227
XLOC_000294	LOC107199632	Scaffold1537	blue	-0.266526	0.402381	0.676136	0.0157792	-0.265418	0.404414	-0.527882	0.0777271	-0.672355	0.0166025	0.772569	0.00322383	0.275283	0.386495	-0.0650288	0.840867	-0.529427	0.0767025
XLOC_000295	LOC107199632	Scaffold1537	blue	0.150849	0.639806	0.459203	0.133165	0.284756	0.369678	-0.440265	0.152041	-0.565749	0.0552012	0.638226	0.0255268	0.472987	0.120429	-0.351363	0.262743	-0.294935	0.352043
XLOC_000296	CUFF.239.1	Scaffold1538	blue	0.0434171	0.893421	0.511564	0.0891256	-0.339104	0.280903	-0.259039	0.41622	-0.544348	0.0672772	0.487727	0.107726	0.451923	0.140231	0.0719505	0.824151	-0.38047	0.222438
XLOC_000297	CUFF.240.1	Scaffold1539	blue	0.24679	0.439359	0.801979	0.00170148	0.0399914	0.901793	-0.711661	0.009437	-0.865389	0.000276466	0.949988	2.26494e-06	0.579573	0.0482601	-0.245553	0.441729	-0.2697	0.396585
XLOC_000298	CUFF.241.1,CUFF.241.2,CUFF.241.3	Scaffold1541	blue	-0.0646903	0.841686	0.736878	0.00625832	-0.27305	0.390514	-0.318866	0.312398	-0.832753	0.00077264	0.782008	0.00265332	0.617422	0.0324288	-0.0495155	0.878543	-0.569556	0.0532241
XLOC_000299	CUFF.242.1	Scaffold1543	blue	-0.0512006	0.874438	0.815271	0.00123116	-0.0103946	0.974423	-0.565582	0.0552894	-0.857186	0.000366288	0.882861	0.000142241	0.576915	0.0495441	-0.339665	0.280057	-0.37912	0.22422
XLOC_000300	CUFF.243.1	Scaffold1548	blue	0.210962	0.510435	0.353356	0.259858	0.587258	0.0446793	-0.507024	0.0924872	-0.360801	0.249241	0.414849	0.179937	0.374991	0.229722	-0.405321	0.191164	0.143582	0.656189
XLOC_000301	CUFF.244.1	Scaffold1565	blue	-0.0218801	0.946189	0.415723	0.178929	0.398485	0.199479	-0.364023	0.244725	-0.51155	0.0891363	0.608712	0.0356821	0.398349	0.199646	-0.317808	0.314098	-0.0941892	0.770926
XLOC_000303	CUFF.245.1,CUFF.245.2,CUFF.245.3,CUFF.245.4	Scaffold1567	blue	-0.129622	0.688046	0.804962	0.0015856	-0.00696219	0.982868	-0.748508	0.00510046	-0.66878	0.0174096	0.735238	0.00643621	0.330597	0.293913	-0.602238	0.0382465	-0.185478	0.56385
XLOC_000304	CUFF.247.1,CUFF.247.2	Scaffold1571	blue	0.0226356	0.944333	0.689398	0.0131276	0.164305	0.60986	-0.624174	0.0300576	-0.65576	0.0205937	0.78778	0.00234454	0.317835	0.314054	-0.112571	0.727598	-0.434865	0.15772
XLOC_000305	LOC107199633	Scaffold1572	yellow	0.175127	0.586167	0.216359	0.499417	-0.432172	0.160603	0.349032	0.266143	-0.214111	0.503994	-0.0268377	0.934017	0.38379	0.218093	0.0988855	0.759794	0.00328892	0.991906
XLOC_000307	LOC107199634	Scaffold1573	blue	0.177166	0.581744	0.612937	0.0340764	0.374683	0.230135	-0.654359	0.0209598	-0.721568	0.00807116	0.859232	0.000342028	0.534604	0.0733355	-0.446722	0.145424	-0.059912	0.853264
XLOC_000308	CUFF.250.1	Scaffold1575	blue	-0.0701289	0.828544	0.934868	8.26944e-06	0.14109	0.661839	-0.68566	0.0138388	-0.906107	4.90021e-05	0.918592	2.45325e-05	0.654248	0.020989	-0.485649	0.109461	-0.26186	0.410978
XLOC_000309	CUFF.251.1	Scaffold1579	blue	-0.0172228	0.957632	0.850035	0.000461795	0.37479	0.229992	-0.742992	0.00562744	-0.770648	0.00335059	0.865821	0.000272265	0.539199	0.0704342	-0.643546	0.0239483	0.110384	0.732718
XLOC_000310	CUFF.252.1	Scaffold1580	blue	0.0104705	0.974237	0.719841	0.00829779	0.106733	0.741285	-0.460121	0.132291	-0.674262	0.0161836	0.619641	0.0316353	0.621392	0.0310188	-0.485769	0.10936	-0.214751	0.50269
XLOC_000311	CUFF.253.1,CUFF.253.2	Scaffold1584	blue	0.175948	0.584386	0.567166	0.0544593	0.323296	0.305344	-0.497591	0.0997426	-0.770905	0.0033334	0.816351	0.00119791	0.720015	0.00827477	-0.413375	0.181647	-0.137779	0.669371
XLOC_000312	CUFF.254.1,CUFF.254.2,CUFF.254.3,CUFF.254.4	Scaffold1585	blue	0.314173	0.31997	0.5805	0.0478177	0.0363593	0.91068	-0.44356	0.14864	-0.812708	0.00131292	0.847265	0.000503568	0.715241	0.00892496	-0.205894	0.520876	-0.234093	0.463982
XLOC_000313	GTF2H4	Scaffold1587	blue	-0.141401	0.661132	0.743822	0.00554562	-0.01249	0.969269	-0.75156	0.00482544	-0.720865	0.00816279	0.855256	0.000390392	0.310179	0.326491	-0.385279	0.216161	-0.404243	0.192461
XLOC_000314	CUFF.255.1	Scaffold1587	brown	0.162981	0.612783	0.424801	0.16866	-0.533148	0.0742722	0.103622	0.74861	-0.484298	0.110598	0.306383	0.332757	0.450071	0.142066	0.444327	0.147857	-0.662663	0.0188568
XLOC_000315	CUFF.257.1	Scaffold1590	blue	-0.014804	0.963579	0.75553	0.00448457	0.363692	0.245187	-0.583245	0.0465248	-0.855717	0.00038453	0.885073	0.000129809	0.720189	0.00825172	-0.472616	0.120762	-0.177714	0.580557
XLOC_000316	CUFF.258.1	Scaffold1590	blue	0.26873	0.398351	0.824007	0.000981516	0.191407	0.551223	-0.550303	0.0637495	-0.790452	0.0022113	0.755046	0.00452516	0.740736	0.00585431	-0.485485	0.109598	0.0791124	0.806925
XLOC_000317	LOC107199636	Scaffold1592	blue	0.314511	0.319421	0.605761	0.0368352	0.134624	0.676575	-0.514729	0.0868319	-0.798974	0.00182464	0.879768	0.00016117	0.656849	0.0203122	-0.132202	0.682122	-0.195627	0.542308
XLOC_000318	CUFF.260.1	Scaffold1599	black	-0.0819342	0.800159	-0.140343	0.663535	0.391462	0.208248	-0.190985	0.552119	0.342575	0.27569	-0.145778	0.651222	-0.378169	0.22548	-0.120178	0.70987	0.457052	0.135228
XLOC_000319	CUFF.261.1	Scaffold1599	grey	0.175877	0.584539	0.229505	0.473035	0.421004	0.172909	-0.311987	0.323532	-0.101496	0.753623	0.223453	0.485099	0.103008	0.750056	-0.145721	0.65135	0.21476	0.502671
XLOC_000322	CUFF.264.1	Scaffold1604	blue	0.0120755	0.970289	0.673871	0.0162688	0.174439	0.587662	-0.519142	0.0837006	-0.740884	0.00583922	0.824261	0.000974908	0.514953	0.0866709	-0.210967	0.510424	-0.318088	0.313646
XLOC_000323	LOC107199638	Scaffold1605	grey	-0.2686	0.398589	0.170939	0.595294	0.0269737	0.933684	-0.0351858	0.913553	-0.0648439	0.841314	0.164823	0.608718	-0.0394892	0.903021	0.191684	0.550637	-0.343344	0.274543
XLOC_000324	LOC107199639	Scaffold1611	grey	-0.194967	0.5437	-0.0523153	0.871724	-0.342402	0.275949	0.0362338	0.910987	-0.00550697	0.986448	0.0532759	0.869386	-0.114977	0.721977	0.10662	0.741551	0.136842	0.671508
XLOC_000325	CUFF.265.1	Scaffold1613	blue	-0.186174	0.562361	0.660364	0.0194228	0.47086	0.122341	-0.703029	0.0107614	-0.656383	0.0204323	0.79359	0.0020623	0.409441	0.186257	-0.597866	0.0400509	0.00593478	0.985396
XLOC_000326	CUFF.267.1,CUFF.267.2,CUFF.267.3	Scaffold1614	purple	-0.107049	0.740543	0.190117	0.55396	0.233912	0.464337	-0.469953	0.123161	-0.0419401	0.89703	0.198866	0.535507	-0.203523	0.525794	-0.12387	0.701314	0.0834839	0.796449
XLOC_000327	CUFF.266.1	Scaffold1614	green	-0.186087	0.562547	0.0215417	0.94702	-0.208591	0.515308	-0.133547	0.679039	0.174889	0.586685	-0.0921183	0.775848	-0.429824	0.163142	0.248393	0.436296	-0.110089	0.73341
XLOC_000329	PTRHD1	Scaffold1619	turquoise	0.351791	0.262123	-0.05228	0.87181	0.111202	0.730801	-0.224602	0.482798	0.248693	0.435724	-0.0704337	0.827808	-0.420143	0.173882	0.195564	0.542442	0.0559577	0.862865
XLOC_000330	LOC107199642	Scaffold1620	blue	-0.0525064	0.871259	0.557007	0.0599343	0.0715798	0.825044	-0.479564	0.114646	-0.596245	0.0407352	0.608722	0.0356781	0.523346	0.0807893	-0.357671	0.253673	-0.43721	0.155237
XLOC_000331	CUFF.268.1,CUFF.268.10,CUFF.268.11,CUFF.268.12,CUFF.268.13,CUFF.268.14,CUFF.268.2,CUFF.268.3,CUFF.268.4,CUFF.268.5,CUFF.268.6,CUFF.268.7,CUFF.268.8,CUFF.268.9	Scaffold1622	blue	0.133969	0.678073	0.730552	0.00696556	0.255928	0.422039	-0.700737	0.0111351	-0.795578	0.00197194	0.899221	6.89786e-05	0.548652	0.0647147	-0.343766	0.273914	-0.24782	0.437389
XLOC_000332	CUFF.269.1	Scaffold1623	blue	0.388771	0.21167	0.450652	0.141489	0.103544	0.748793	-0.420495	0.173484	-0.700946	0.0111006	0.769399	0.00343499	0.629112	0.0284045	0.0149651	0.963183	-0.366713	0.240994
XLOC_000333	CUFF.270.1	Scaffold1624	blue	0.356505	0.255336	0.323573	0.304906	0.386946	0.21401	-0.246026	0.440822	-0.524849	0.0797658	0.566445	0.0548364	0.582379	0.0469302	-0.0538533	0.867982	0.099457	0.758442
XLOC_000334	SOX17	Scaffold1628	blue	0.135181	0.675301	0.668938	0.0173735	0.287836	0.364294	-0.760971	0.00404744	-0.669082	0.0173404	0.86725	0.000258723	0.364877	0.243538	-0.273983	0.388833	-0.159336	0.620857
XLOC_000335	CUFF.271.1	Scaffold1629	blue	0.213104	0.50605	0.528896	0.0770531	0.430016	0.162933	-0.56078	0.0578585	-0.646961	0.0229731	0.742273	0.005699	0.476876	0.116987	-0.279212	0.379472	0.00467427	0.988497
XLOC_000336	CUFF.273.1	Scaffold1633	blue	0.342345	0.276033	0.499632	0.0981417	0.179681	0.576306	-0.653918	0.0210761	-0.620031	0.0314971	0.80076	0.00175062	0.393949	0.205116	-0.181636	0.572093	-0.141432	0.661061
XLOC_000337	CUFF.272.1	Scaffold1633	blue	-0.118416	0.713967	0.637943	0.0256128	0.0847813	0.793345	-0.644987	0.023533	-0.760271	0.00410178	0.873161	0.000208173	0.437401	0.155036	-0.21891	0.494248	-0.443238	0.148971
XLOC_000341	CUFF.274.1	Scaffold1638	blue	-0.0695094	0.830039	0.727132	0.00737212	0.261307	0.412002	-0.594763	0.0413679	-0.722687	0.00792665	0.839773	0.000631373	0.465992	0.126788	-0.316121	0.316815	-0.279643	0.378706
XLOC_000342	CUFF.275.1	Scaffold1641	yellow	-0.051343	0.874091	0.14952	0.64279	-0.453441	0.138737	0.550638	0.0635552	-0.293593	0.354342	0.035127	0.913697	0.505445	0.093676	0.506442	0.0929245	-0.428054	0.165073
XLOC_000345	CUFF.278.1	Scaffold1644	blue	0.19911	0.534997	0.733071	0.0066771	0.18602	0.56269	-0.443868	0.148325	-0.814044	0.00126979	0.777831	0.00289537	0.729725	0.00706226	-0.464821	0.127873	0.176852	0.582425
XLOC_000346	CUFF.279.1	Scaffold1646	blue	0.384812	0.216765	0.566428	0.0548452	0.334949	0.287215	-0.516873	0.0853008	-0.650305	0.0220465	0.744145	0.00551404	0.535954	0.072475	-0.136269	0.672815	-0.305082	0.33492
XLOC_000347	LOC107199646	Scaffold1647	turquoise	-0.000942169	0.997681	-0.78014	0.00275955	-0.199066	0.535089	0.58426	0.0460528	0.658947	0.0197778	-0.700752	0.0111327	-0.454783	0.137427	0.313235	0.321496	0.139971	0.66438
XLOC_000350	CUFF.282.1,CUFF.282.2	Scaffold1651	blue	0.0863389	0.789623	0.812944	0.00130521	0.192138	0.549674	-0.67463	0.0161035	-0.881227	0.00015201	0.973551	9.75107e-08	0.63936	0.0251842	-0.347324	0.26865	-0.248971	0.435194
XLOC_000351	CUFF.283.1	Scaffold1655	blue	-0.399663	0.19803	0.539647	0.0701552	0.120034	0.710206	-0.674982	0.0160274	-0.440714	0.151575	0.607473	0.0361631	0.0771299	0.811686	-0.54228	0.0685331	-0.0331846	0.918455
XLOC_000352	LRRC4B	Scaffold1661	blue	0.148357	0.645407	0.748663	0.00508624	0.100273	0.756512	-0.760478	0.0040856	-0.753962	0.00461691	0.89026	0.000103976	0.448435	0.1437	-0.356083	0.255939	-0.228358	0.475311
XLOC_000354	CUFF.284.1	Scaffold1665	brown	0.34359	0.274177	0.21084	0.510685	0.366923	0.240704	0.011738	0.971119	-0.366753	0.240939	0.240361	0.451747	0.634015	0.0268287	-0.359772	0.250692	0.367871	0.239398
XLOC_000355	CUFF.285.1	Scaffold1670	blue	0.347145	0.268913	0.474935	0.118697	0.270709	0.394751	-0.532709	0.0745558	-0.574669	0.0506475	0.630227	0.0280403	0.520702	0.082612	-0.289611	0.361211	-0.0893123	0.782529
XLOC_000356	CUFF.286.1	Scaffold1686	blue	0.397733	0.200407	0.565707	0.0552233	0.0251411	0.938181	-0.443002	0.149213	-0.69306	0.0124575	0.668304	0.0175193	0.560676	0.0579148	-0.38	0.223057	0.00424731	0.989548
XLOC_000357	CUFF.287.1	Scaffold1688	brown	-0.0504081	0.876368	0.464982	0.127723	-0.517332	0.0849752	0.25998	0.414467	-0.615406	0.0331621	0.411744	0.18355	0.625658	0.0295538	0.309438	0.32771	-0.589989	0.0434532
XLOC_000358	LOC107199650	Scaffold1689	blue	0.171512	0.594042	0.617042	0.032566	0.330342	0.294308	-0.507639	0.092027	-0.73945	0.00598671	0.808071	0.00147139	0.629472	0.0282866	-0.171816	0.593379	-0.34991	0.264859
XLOC_000359	CUFF.288.1,CUFF.288.2,CUFF.288.3,CUFF.288.4,CUFF.288.5	Scaffold1692	red	0.0983498	0.761062	-0.127167	0.6937	0.211899	0.508514	-0.360641	0.249466	0.266158	0.403055	-0.0656166	0.839445	-0.53291	0.0744263	0.0464796	0.885945	0.194886	0.54387
XLOC_000360	CUFF.289.1	Scaffold1695	blue	0.314269	0.319814	0.613328	0.0339304	0.15374	0.633329	-0.524589	0.079942	-0.749433	0.0050159	0.813667	0.00128185	0.598174	0.0399218	-0.0599328	0.853213	-0.203252	0.526358
XLOC_000361	LOC107199651	Scaffold1703	brown	0.235863	0.46051	0.656538	0.0203923	0.344565	0.272727	-0.482299	0.112295	-0.824171	0.000977242	0.796464	0.00193268	0.817338	0.0011681	-0.420067	0.173967	-0.0794132	0.806203
XLOC_000362	CUFF.290.1	Scaffold1708	blue	0.155488	0.629424	0.731192	0.00689142	0.237737	0.45685	-0.534127	0.0736416	-0.824818	0.0009605	0.853221	0.000417119	0.687909	0.0134076	-0.29757	0.347553	-0.26717	0.401202
XLOC_000363	CUFF.291.1	Scaffold1709	blue	0.0984134	0.760911	0.614672	0.0334318	0.290454	0.35975	-0.502036	0.0962778	-0.769069	0.00345753	0.851537	0.000440288	0.613934	0.0337048	-0.151003	0.63946	-0.280334	0.377479
XLOC_000364	CUFF.292.1	Scaffold1710	red	0.0505443	0.876036	0.275944	0.385308	0.322999	0.305814	-0.363058	0.246073	-0.0594693	0.854338	0.125661	0.697176	-0.0938161	0.771812	-0.339485	0.280328	0.625909	0.0294692
XLOC_000365	CUFF.293.1,CUFF.293.10,CUFF.293.11,CUFF.293.12,CUFF.293.13,CUFF.293.14,CUFF.293.15,CUFF.293.16,CUFF.293.17,CUFF.293.18,CUFF.293.2,CUFF.293.3,CUFF.293.4,CUFF.293.5,CUFF.293.6,CUFF.293.7,CUFF.293.8,CUFF.293.9	Scaffold1719	blue	-0.137336	0.670382	0.312345	0.322946	-0.255117	0.423562	-0.280411	0.377342	-0.225299	0.481405	0.301756	0.340481	-0.0672717	0.835443	-0.0643807	0.842435	-0.301817	0.340379
XLOC_000366	CUFF.294.1	Scaffold1720	blue	-0.0490824	0.879598	0.854361	0.000401972	0.35115	0.263053	-0.832482	0.000778554	-0.821964	0.00103603	0.930584	1.12881e-05	0.513907	0.0874239	-0.589968	0.0434627	-0.123374	0.702463
XLOC_000367	CUFF.295.1	Scaffold1725	blue	0.208338	0.515829	0.490741	0.105243	0.239746	0.45294	-0.617129	0.0325345	-0.602334	0.0382077	0.750958	0.00487877	0.416143	0.178446	-0.158007	0.62381	-0.0594445	0.854398
XLOC_000368	LOC107199652	Scaffold1727	blue	0.196512	0.540447	0.827077	0.000903789	-0.101636	0.753294	-0.57949	0.0482999	-0.923076	1.86226e-05	0.957812	9.80468e-07	0.686941	0.013592	-0.198029	0.537261	-0.395459	0.203229
XLOC_000369	CUFF.296.1	Scaffold1729	brown	0.4059	0.19047	-0.32053	0.309738	-0.110902	0.731505	0.112414	0.727965	0.0474434	0.883594	0.00484535	0.988076	0.125003	0.698694	0.160701	0.617831	-0.0418753	0.897188
XLOC_000370	CUFF.297.1,CUFF.297.2	Scaffold1731	blue	0.0985164	0.760667	0.908293	4.37216e-05	0.0854695	0.7917	-0.590569	0.0431963	-0.910007	3.9903e-05	0.899683	6.74666e-05	0.744942	0.00543667	-0.331759	0.292116	-0.315055	0.31854
XLOC_000371	CUFF.298.1	Scaffold1734	green	0.36945	0.237231	0.0793662	0.806316	-0.0621376	0.847868	-0.170262	0.596776	-0.0664621	0.8374	0.0912408	0.777936	-0.0723142	0.823274	0.30267	0.338949	-0.185048	0.56477
XLOC_000372	CUFF.299.1	Scaffold1735	grey	-0.104686	0.746102	0.10535	0.74454	0.395454	0.203235	-0.504285	0.0945564	0.00977649	0.975944	0.206212	0.520218	-0.176591	0.582991	-0.398931	0.19893	0.428963	0.16408
XLOC_000373	CUFF.300.1	Scaffold1736	blue	0.278253	0.38118	0.46464	0.128042	0.0433436	0.893601	-0.609369	0.0354289	-0.673498	0.0163504	0.8176	0.00116031	0.452438	0.139723	-0.130276	0.686545	-0.30685	0.331984
XLOC_000374	CUFF.301.1	Scaffold1746	blue	0.165962	0.606211	0.556005	0.0604945	0.413908	0.181028	-0.371647	0.234236	-0.521037	0.0823793	0.549044	0.0644844	0.413026	0.182053	-0.379642	0.223529	0.0898644	0.781213
XLOC_000375	CUFF.302.1	Scaffold1757	blue	0.215209	0.501755	0.520044	0.0830702	0.133187	0.679864	-0.428702	0.164365	-0.571546	0.0522107	0.683654	0.0142321	0.378006	0.225696	0.165132	0.608038	-0.324573	0.303327
XLOC_000376	LOC107199653	Scaffold1763	blue	0.0575049	0.859106	0.809533	0.00141994	0.0690531	0.83114	-0.536417	0.0721815	-0.608621	0.0357173	0.607654	0.0360927	0.40452	0.192127	-0.557596	0.0596071	-0.0611432	0.850278
XLOC_000377	CUFF.303.1	Scaffold1764	blue	0.33435	0.288131	0.37407	0.23096	0.348531	0.266877	-0.407888	0.188098	-0.572261	0.0518501	0.639164	0.0252431	0.494412	0.10227	-0.0832279	0.797061	-0.130697	0.685576
XLOC_000378	CUFF.304.1	Scaffold1766	blue	0.358783	0.252092	0.510373	0.0899994	0.190876	0.552349	-0.443364	0.148842	-0.679775	0.0150156	0.75431	0.00458734	0.577237	0.0493871	-0.0969442	0.764391	-0.0384513	0.90556
XLOC_000379	CUFF.305.1	Scaffold1767	blue	0.221156	0.489714	0.605413	0.0369731	-0.0467591	0.885263	-0.549328	0.0643184	-0.801696	0.00171277	0.87657	0.000182748	0.551729	0.0629245	-0.169757	0.597881	-0.299973	0.343484
XLOC_000380	CUFF.306.1	Scaffold1770	brown	0.414193	0.180696	0.425045	0.16839	-0.149248	0.643402	-0.149216	0.643473	-0.57125	0.0523606	0.476704	0.117138	0.674265	0.0161828	-0.216831	0.498459	-0.262062	0.410604
XLOC_000381	CUFF.307.1,CUFF.307.2	Scaffold1775	yellow	-0.0664775	0.837363	0.0565434	0.861442	-0.396075	0.202463	0.305872	0.333605	-0.317651	0.31435	0.191207	0.551648	0.339539	0.280246	0.561113	0.0576775	-0.572401	0.0517794
XLOC_000382	CUFF.308.1	Scaffold1779	blue	0.257964	0.418225	0.646309	0.0231568	0.0805103	0.803572	-0.730038	0.00702557	-0.72006	0.00826881	0.881379	0.000151081	0.440289	0.152016	-0.305631	0.334007	-0.253561	0.426493
XLOC_000383	CUFF.309.1,CUFF.310.1	Scaffold1785	blue	-0.00339103	0.991655	0.708784	0.00986407	0.454707	0.137501	-0.743004	0.00562616	-0.683102	0.0143417	0.792902	0.00209429	0.458524	0.133814	-0.507685	0.0919927	-0.103244	0.749498
XLOC_000386	CUFF.312.1	Scaffold1792	pink	0.148785	0.644444	-0.433301	0.15939	-0.586893	0.0448452	0.379755	0.223381	0.361165	0.248728	-0.303185	0.338086	-0.363557	0.245376	0.841206	0.000605171	-0.651651	0.0216811
XLOC_000387	CUFF.313.1	Scaffold1793	turquoise	-0.265414	0.40442	-0.490906	0.105108	0.433064	0.159644	0.178051	0.579829	0.547217	0.0655616	-0.46401	0.128629	-0.383092	0.219002	-0.157245	0.625507	0.645031	0.0235207
XLOC_000388	CUFF.314.1	Scaffold1800	brown	0.357442	0.253998	0.540792	0.0694469	0.357331	0.254157	-0.353303	0.259934	-0.618158	0.032164	0.575194	0.0503884	0.749787	0.00498383	-0.321243	0.308603	-0.0460748	0.886933
XLOC_000391	CUFF.317.1,CUFF.317.10,CUFF.317.2,CUFF.317.3,CUFF.317.4,CUFF.317.5,CUFF.317.6,CUFF.317.7,CUFF.317.8,CUFF.317.9	Scaffold1802	blue	0.257241	0.419578	0.702329	0.0108745	0.117496	0.716106	-0.507395	0.0922098	-0.793179	0.00208137	0.801731	0.00171137	0.661756	0.0190787	-0.439785	0.15254	0.00156558	0.996147
XLOC_000392	CUFF.318.1,CUFF.318.2,CUFF.318.3,CUFF.318.4,CUFF.318.5,CUFF.318.6,CUFF.318.7,CUFF.318.8	Scaffold1804	blue	0.236198	0.459855	0.692509	0.0125567	0.227041	0.477931	-0.854303	0.000402731	-0.664936	0.0183092	0.885316	0.000128497	0.302976	0.338437	-0.259525	0.415315	-0.229204	0.473631
XLOC_000393	CUFF.319.1	Scaffold1808	blue	-0.0487426	0.880427	0.519459	0.0834783	-0.332984	0.290229	-0.421081	0.172822	-0.377642	0.22618	0.367903	0.239353	0.120771	0.708496	-0.20803	0.516465	-0.224646	0.48271
XLOC_000394	CUFF.320.1,CUFF.320.10,CUFF.320.11,CUFF.320.12,CUFF.320.13,CUFF.320.14,CUFF.320.15,CUFF.320.16,CUFF.320.17,CUFF.320.18,CUFF.320.2,CUFF.320.3,CUFF.320.4,CUFF.320.5,CUFF.320.6,CUFF.320.7,CUFF.320.8,CUFF.320.9	Scaffold1809	blue	0.0830463	0.797496	0.893217	9.11727e-05	0.203125	0.526621	-0.708771	0.00986592	-0.893401	9.04194e-05	0.896679	7.77862e-05	0.706043	0.0102841	-0.549147	0.0644244	-0.147568	0.647184
XLOC_000396	CUFF.321.1	Scaffold1815	blue	0.0217668	0.946467	0.723748	0.00779154	-0.0475677	0.883291	-0.45907	0.133292	-0.861107	0.000320905	0.83863	0.000652898	0.725174	0.00761267	-0.264315	0.406443	-0.449478	0.142656
XLOC_000397	CUFF.322.1	Scaffold1816	blue	-0.294651	0.352529	0.492851	0.103528	-0.163568	0.611488	-0.30078	0.342124	-0.588099	0.0442993	0.535461	0.0727883	0.448394	0.143741	-0.416904	0.177572	-0.119581	0.711257
XLOC_000398	LOC107199659	Scaffold1830	blue	2.29869e-05	0.999943	0.595472	0.0410644	0.511615	0.0890882	-0.57682	0.0495906	-0.547944	0.0651312	0.627464	0.0289488	0.35128	0.262865	-0.455704	0.136531	-0.0831151	0.797331
XLOC_000399	CUFF.323.1	Scaffold1834	blue	0.116077	0.719413	0.68114	0.0147363	0.0108269	0.97336	-0.622575	0.0306075	-0.655294	0.0207149	0.803277	0.00165027	0.300821	0.342055	-0.0744629	0.8181	-0.367985	0.239242
XLOC_000400	MRPS18B	Scaffold1836	blue	0.20895	0.514569	0.718682	0.00845258	-0.0653094	0.840188	-0.792696	0.00210393	-0.723293	0.00784932	0.891002	0.000100638	0.337211	0.283768	-0.221314	0.489396	-0.363699	0.245177
XLOC_000401	CUFF.324.1	Scaffold1842	tan	0.117818	0.715356	0.502448	0.0959605	-0.393275	0.205963	0.0874754	0.78691	-0.53076	0.0758253	0.277805	0.38198	0.673506	0.0163487	-0.262596	0.409616	-0.0739731	0.819279
XLOC_000402	LOC107199661	Scaffold1845	blue	0.26999	0.396058	0.692214	0.0126099	0.356029	0.256016	-0.759686	0.00414765	-0.790929	0.00218816	0.921209	2.09279e-05	0.609705	0.0352998	-0.453615	0.138567	-0.0185538	0.954361
XLOC_000403	CUFF.325.1	Scaffold1851	yellow	0.0553289	0.864393	-0.139433	0.665606	-0.529852	0.0764221	0.349229	0.265855	-0.129233	0.688942	0.086922	0.788231	0.144769	0.653502	0.63079	0.027858	-0.574393	0.0507846
XLOC_000406	CUFF.328.1	Scaffold1852	blue	0.0060826	0.985032	0.85217	0.00043147	0.0821683	0.799598	-0.614069	0.0336548	-0.816538	0.00119222	0.806617	0.00152401	0.593419	0.0419478	-0.395807	0.202796	-0.404468	0.19219
XLOC_000407	CUFF.329.1	Scaffold1854	blue	0.100101	0.75692	0.890641	0.000102251	0.0291625	0.928314	-0.626454	0.0292861	-0.821782	0.00104099	0.864181	0.000288488	0.589983	0.0434562	-0.294451	0.352871	-0.419877	0.174182
XLOC_000408	TRAPPC1	Scaffold1855	blue	0.181527	0.572328	0.706722	0.0101789	0.274018	0.388768	-0.645194	0.0234739	-0.623639	0.0302408	0.622347	0.0306865	0.491916	0.104286	-0.601575	0.0385163	0.20124	0.530546
XLOC_000409	CUFF.331.1	Scaffold1862	yellow	-0.198742	0.535768	-0.493747	0.102805	-0.407923	0.188056	0.86475	0.000282775	0.463999	0.128639	-0.648681	0.0224929	-0.199055	0.535113	0.627409	0.028967	0.0597426	0.853675
XLOC_000410	CUFF.332.1	Scaffold1866	blue	0.242435	0.447732	0.768974	0.00346404	-0.0462257	0.886565	-0.422137	0.171634	-0.907054	4.66555e-05	0.881618	0.000149626	0.816305	0.0011993	-0.19579	0.541967	-0.373797	0.231328
XLOC_000411	CUFF.333.1	Scaffold1868	blue	0.355626	0.256593	0.767676	0.00355399	-0.14017	0.663929	-0.688662	0.0132655	-0.727181	0.00736617	0.802466	0.00168211	0.406571	0.189667	-0.264996	0.40519	-0.274016	0.388773
XLOC_000412	LOC107199663	Scaffold1869	blue	0.198201	0.536902	0.833782	0.000750535	0.0112733	0.972262	-0.653716	0.0211296	-0.898496	7.14078e-05	0.970243	1.74809e-07	0.618194	0.0321511	-0.227811	0.476397	-0.30172	0.340542
XLOC_000413	CUFF.334.1	Scaffold1872	blue	0.252662	0.428191	0.0931383	0.773423	0.513249	0.0878994	-0.317752	0.314188	-0.15381	0.633171	0.264642	0.40584	0.124117	0.700743	-0.391788	0.207836	0.372829	0.232634
XLOC_000415	CUFF.335.1	Scaffold1882	blue	-0.403559	0.193287	0.275771	0.385619	0.186624	0.561401	-0.272082	0.392264	-0.35111	0.263112	0.310853	0.325386	0.169309	0.59886	-0.385196	0.216268	0.0987771	0.76005
XLOC_000417	CUFF.336.1	Scaffold1885	blue	-0.0384016	0.905682	0.670649	0.0169843	0.325728	0.301509	-0.58343	0.0464387	-0.705414	0.0103825	0.783245	0.00258465	0.553549	0.0618819	-0.483067	0.111642	-0.235505	0.461213
XLOC_000420	LOC107199667	Scaffold1888	blue	-0.241522	0.449498	0.688573	0.0132823	-0.345213	0.271766	-0.312951	0.321958	-0.614	0.0336803	0.522408	0.0814331	0.384678	0.216939	-0.387726	0.213007	-0.32226	0.306986
XLOC_000421	GABRP,KCNIP1	Scaffold189	turquoise	-0.148372	0.645373	-0.649547	0.0222541	-0.128822	0.689887	0.109883	0.733891	0.761632	0.00399656	-0.572232	0.0518644	-0.837062	0.000683324	0.373328	0.231961	-0.0872138	0.787534
XLOC_000422	LOC107198540	Scaffold189	turquoise	-0.00774652	0.980938	-0.635209	0.0264547	0.502011	0.0962969	0.100891	0.755052	0.653867	0.0210895	-0.551251	0.0632	-0.439091	0.153265	-0.0690041	0.831259	0.506941	0.0925499
XLOC_000423	LOC107198550	Scaffold189	turquoise	-0.31717	0.315124	-0.661706	0.019091	0.0459089	0.887338	0.483127	0.11159	0.706261	0.0102503	-0.692729	0.0125169	-0.674118	0.0162149	0.38129	0.221359	0.273883	0.389012
XLOC_000424	TLX3	Scaffold189	grey	-0.178468	0.578927	0.059404	0.854496	0.572536	0.0517118	-0.155007	0.630497	-0.104749	0.745954	0.190581	0.552975	0.104286	0.747045	-0.250893	0.431541	0.553087	0.0621453
XLOC_000425	CUFF.351.1,CUFF.351.2,CUFF.351.3,CUFF.351.4,CUFF.351.5,CUFF.351.6,CUFF.351.7,CUFF.351.8	Scaffold189	turquoise	-0.103786	0.748222	-0.532594	0.0746304	0.192815	0.548242	0.0976012	0.762834	0.770961	0.00332964	-0.622136	0.0307596	-0.822618	0.00101835	0.144017	0.655203	0.306171	0.33311
XLOC_000426	NPM1	Scaffold189	yellow	0.0933136	0.773006	-0.789238	0.00227111	-0.473981	0.119544	0.870368	0.000230992	0.645711	0.0233265	-0.784518	0.00251546	-0.350463	0.264054	0.746286	0.00530806	-0.0246579	0.939368
XLOC_000427	FGF18	Scaffold189	turquoise	0.0954738	0.767877	-0.395055	0.203733	-0.50678	0.0926705	0.182259	0.570753	0.427796	0.165356	-0.313122	0.321679	-0.492612	0.103721	0.401941	0.195247	-0.177707	0.580573
XLOC_000428	LOC107198541	Scaffold189	brown	-0.153523	0.633814	-0.232469	0.467177	-0.0562949	0.862046	0.361776	0.247869	-0.0443183	0.891221	-0.095949	0.76675	0.200515	0.532059	-0.104637	0.746217	0.277359	0.382775
XLOC_000429	KCNMB1	Scaffold189	blue	0.10086	0.755127	0.669833	0.017169	0.181545	0.57229	-0.323205	0.305487	-0.835202	0.00072084	0.79397	0.00204476	0.860152	0.000331527	-0.294965	0.351992	-0.18217	0.570944
XLOC_000430	FBXW11	Scaffold189	black	-0.204239	0.524306	0.0306041	0.924779	0.23733	0.457644	-0.114232	0.723717	-0.0248406	0.938919	0.125464	0.697631	-0.0193197	0.952479	-0.370318	0.236045	0.462356	0.130178
XLOC_000431	ETF1	Scaffold189	turquoise	-0.317266	0.314969	-0.187972	0.558525	-0.00215242	0.994703	0.196712	0.540026	0.421862	0.171943	-0.460848	0.131601	-0.404848	0.191732	-0.257923	0.418302	0.566924	0.0545858
XLOC_000432	HSPA9	Scaffold189	turquoise	-0.0576323	0.858797	-0.833302	0.0007608	-0.379504	0.223712	0.53728	0.071636	0.841811	0.000594364	-0.796761	0.00191964	-0.801276	0.00172971	0.610489	0.0350002	-0.00540129	0.986708
XLOC_000433	CUFF.339.1	Scaffold189	green	0.328445	0.297257	-0.420532	0.173442	-0.107504	0.739473	0.0255264	0.937236	0.382086	0.220316	-0.263794	0.407404	-0.509646	0.0905353	0.30642	0.332697	0.0924451	0.775071
XLOC_000434	CUFF.348.1	Scaffold189	tan	0.18591	0.562926	0.175652	0.585027	-0.628418	0.0286326	0.127628	0.692637	-0.197043	0.53933	0.00791976	0.980512	0.271135	0.393979	0.0642484	0.842756	-0.290698	0.359328
XLOC_000435	CUFF.350.1	Scaffold189	green	-0.159634	0.620196	-0.351066	0.263176	-0.450441	0.141698	0.0992524	0.758926	0.447948	0.144189	-0.335004	0.287131	-0.69841	0.0115244	0.57251	0.0517249	-0.495509	0.101393
XLOC_000436	CUFF.352.1	Scaffold189	green	-0.237616	0.457087	-0.203398	0.526052	0.0481345	0.881909	-0.159647	0.620168	0.268774	0.398272	-0.12344	0.702309	-0.399291	0.198487	0.189745	0.55475	-0.00567502	0.986035
XLOC_000437	CUFF.353.1	Scaffold189	turquoise	0.277935	0.381748	-0.187375	0.559798	0.589683	0.0435895	-0.128827	0.689877	0.40547	0.190985	-0.331233	0.292929	-0.260555	0.413398	-0.389103	0.211246	0.732459	0.00674632
XLOC_000438	CUFF.356.1	Scaffold189	purple	-0.12021	0.709798	-0.312471	0.322741	0.0565129	0.861516	-0.203959	0.524887	0.492508	0.103806	-0.297483	0.3477	-0.727019	0.0073858	0.193495	0.546805	0.0107307	0.973597
XLOC_000439	CUFF.357.1	Scaffold189	green	0.274076	0.388664	-0.439248	0.153101	-0.19011	0.553976	-0.0175356	0.956864	0.490861	0.105145	-0.361122	0.248788	-0.648966	0.022414	0.263014	0.408843	0.0703546	0.827999
XLOC_000440	CUFF.358.1	Scaffold189	green	0.190236	0.553707	-0.359744	0.250732	0.0888377	0.78366	-0.106944	0.740789	0.510403	0.0899774	-0.306904	0.331894	-0.603754	0.0376348	0.231585	0.468921	0.083376	0.796707
XLOC_000443	CUFF.364.1,CUFF.364.2,CUFF.364.3,CUFF.364.4,CUFF.364.5,CUFF.364.6,CUFF.364.7	Scaffold1899	blue	0.188826	0.556705	0.572379	0.0517906	-0.00979124	0.975907	-0.613924	0.0337085	-0.544298	0.0673076	0.655439	0.0206771	0.288807	0.362605	-0.192418	0.549082	-0.550366	0.063713
XLOC_000444	CUFF.365.1	Scaffold1902	blue	0.0851939	0.792359	0.750851	0.00488827	0.0875611	0.786705	-0.668828	0.0173987	-0.838004	0.000664911	0.913216	3.34635e-05	0.568734	0.0536468	-0.417758	0.176593	-0.241693	0.449167
XLOC_000445	CUFF.366.1	Scaffold1907	blue	0.166374	0.605304	0.888658	0.000111483	-0.0694564	0.830167	-0.652381	0.0214851	-0.906214	4.87326e-05	0.943202	4.23009e-06	0.606592	0.0365079	-0.238785	0.454809	-0.436142	0.156366
XLOC_000446	CUFF.367.1	Scaffold1909	blue	0.162442	0.613976	0.840864	0.000611344	0.271424	0.393456	-0.784987	0.00249032	-0.819359	0.00110891	0.928899	1.26902e-05	0.556948	0.0599674	-0.451455	0.140693	-0.241482	0.449575
XLOC_000447	CUFF.368.1	Scaffold1910	blue	0.180736	0.57403	0.350086	0.264603	0.511942	0.0888499	-0.620889	0.0311952	-0.386542	0.21453	0.624397	0.0299814	0.201935	0.529098	-0.356179	0.255801	0.0963675	0.765758
XLOC_000448	CUFF.369.1	Scaffold1912	tan	0.427087	0.166134	0.588724	0.0440182	-0.366763	0.240925	-0.104905	0.745587	-0.650244	0.0220629	0.458112	0.134209	0.734195	0.00655129	-0.146635	0.649287	-0.258081	0.418007
XLOC_000449	CUFF.370.1	Scaffold1922	grey	-0.499547	0.0982076	0.106971	0.740727	0.0788496	0.807556	-0.407953	0.18802	-0.00529438	0.986971	0.160635	0.617975	-0.35361	0.259492	-0.278643	0.380485	0.121353	0.707146
XLOC_000450	CUFF.371.1	Scaffold1924	yellow	0.0921344	0.77581	-0.627732	0.0288598	0.0223771	0.944968	0.637586	0.0257217	0.580816	0.0476678	-0.654598	0.0208971	-0.314536	0.319381	0.205305	0.522095	0.371777	0.23406
XLOC_000451	CUFF.372.1	Scaffold1929	blue	0.0107479	0.973554	0.819771	0.00109712	0.131602	0.6835	-0.68321	0.0143203	-0.865992	0.000270621	0.948598	2.59163e-06	0.598997	0.0395787	-0.363798	0.245039	-0.404547	0.192095
XLOC_000452	LOC107199668	Scaffold1931	blue	0.26828	0.399172	0.42384	0.169729	0.247509	0.437984	-0.462409	0.130128	-0.627886	0.0288086	0.755897	0.00445401	0.471254	0.121985	-0.0690094	0.831246	-0.236632	0.459007
XLOC_000453	CUFF.373.1	Scaffold1938	brown	0.412403	0.182779	0.311311	0.324636	0.205084	0.522554	-0.104825	0.745774	-0.567994	0.0540292	0.535091	0.0730247	0.736675	0.00628008	0.0775373	0.810707	-0.271669	0.39301
XLOC_000454	CUFF.374.1	Scaffold1939	blue	0.0255688	0.937132	0.615403	0.0331633	0.0316686	0.92217	-0.532486	0.0747004	-0.782189	0.00264316	0.849231	0.000473634	0.555115	0.0609949	-0.136642	0.671964	-0.503386	0.0952415
XLOC_000455	CUFF.375.1	Scaffold1941	blue	-0.255361	0.423104	0.64663	0.0230663	-0.102349	0.751611	-0.558723	0.0589837	-0.564322	0.0559553	0.60877	0.0356595	0.301261	0.341314	-0.466562	0.126262	-0.105573	0.744013
XLOC_000456	CUFF.376.1	Scaffold1943	purple	-0.179156	0.57744	0.198005	0.537313	-0.0980842	0.761691	-0.297162	0.348246	0.107182	0.740229	0.0591232	0.855177	-0.488923	0.106736	0.247461	0.438076	-0.264176	0.406699
XLOC_000457	CUFF.377.1	Scaffold1945	brown	0.675817	0.0158477	-0.0165927	0.959182	-0.108611	0.736876	0.133517	0.679108	-0.241637	0.449274	0.19883	0.535582	0.499591	0.0981733	0.334493	0.287914	-0.349096	0.26605
XLOC_000458	CUFF.378.1	Scaffold1945	blue	-0.193782	0.546199	0.444043	0.148147	0.188493	0.557414	-0.326544	0.300229	-0.472262	0.121079	0.494381	0.102295	0.324652	0.303202	-0.437542	0.154888	-0.198314	0.536664
XLOC_000459	CUFF.379.1	Scaffold1947	blue	0.223199	0.48561	0.816865	0.0011823	-0.0872314	0.787492	-0.657571	0.0201272	-0.839484	0.000636751	0.898136	7.26357e-05	0.530885	0.0757434	-0.158492	0.622733	-0.42389	0.169674
XLOC_000460	LOC107199670	Scaffold1952	blue	-0.0409072	0.899554	0.523901	0.0804102	0.124207	0.700534	-0.525528	0.0793063	-0.652032	0.0215785	0.757847	0.00429427	0.370561	0.235714	-0.127754	0.692347	-0.330618	0.29388
XLOC_000461	CUFF.380.1	Scaffold1953	blue	0.0818552	0.800348	0.696923	0.0117783	-0.29026	0.360086	-0.605792	0.0368229	-0.620903	0.0311903	0.687338	0.0135162	0.333868	0.28887	-0.183737	0.567579	-0.569035	0.0534921
XLOC_000462	CUFF.381.1,CUFF.381.2,CUFF.381.3,CUFF.381.4	Scaffold1959	blue	0.0445924	0.890551	0.0773042	0.811267	-0.473025	0.120396	-0.177007	0.58209	-0.226842	0.478327	0.252602	0.428304	0.0201954	0.950327	-0.0820971	0.799769	-0.155364	0.629701
XLOC_000464	CUFF.383.1	Scaffold1961	blue	-0.100485	0.756011	0.326814	0.299806	0.335174	0.286872	-0.490052	0.105808	-0.405779	0.190615	0.535467	0.0727849	0.206839	0.518923	-0.101996	0.752444	-0.123195	0.702876
XLOC_000465	CUFF.384.1,CUFF.384.2,CUFF.384.3	Scaffold1965	blue	0.196476	0.540523	0.845627	0.000529627	0.0955219	0.767763	-0.604263	0.0374309	-0.925339	1.61026e-05	0.945594	3.42518e-06	0.759266	0.0041808	-0.407848	0.188145	-0.216854	0.498413
XLOC_000467	CUFF.386.1	Scaffold1967	blue	0.0608046	0.851099	0.849993	0.000462398	-0.175889	0.584513	-0.491397	0.104708	-0.921048	2.11365e-05	0.907975	4.44619e-05	0.688104	0.0133708	-0.164962	0.608412	-0.537682	0.0713832
XLOC_000468	CUFF.387.1	Scaffold1975	blue	0.0732179	0.821097	0.500597	0.0973902	0.208946	0.514577	-0.680184	0.0149316	-0.406427	0.189839	0.652022	0.0215812	0.0477097	0.882945	-0.235938	0.460364	0.000630597	0.998448
XLOC_000470	LOC107199673	Scaffold1977	blue	0.199927	0.533289	0.712474	0.00931878	0.300233	0.343046	-0.715005	0.00895804	-0.775184	0.00305728	0.921247	2.08792e-05	0.518886	0.0838796	-0.327128	0.299314	-0.136959	0.67124
XLOC_000471	CUFF.388.1	Scaffold1978	brown	0.497426	0.0998728	0.268787	0.398248	-0.2717	0.392954	-0.0356405	0.912439	-0.564771	0.0557175	0.530421	0.0760476	0.567558	0.0542555	0.371264	0.234757	-0.370447	0.23587
XLOC_000472	CUFF.389.1	Scaffold1978	brown	0.319674	0.311105	0.244254	0.444226	-0.37044	0.235879	0.0466846	0.885445	-0.541771	0.0688449	0.436066	0.156446	0.552055	0.0627369	0.263195	0.408509	-0.312414	0.322834
XLOC_000473	CUFF.390.1	Scaffold1987	blue	0.323493	0.305032	0.600941	0.0387756	0.0842031	0.794728	-0.418089	0.176215	-0.688297	0.0133342	0.711395	0.00947589	0.572568	0.0516956	-0.13056	0.685891	-0.427745	0.165412
XLOC_000474	CUFF.391.1	Scaffold1987	blue	0.0821677	0.7996	0.684529	0.0140596	0.389417	0.210846	-0.693264	0.012421	-0.728257	0.00723653	0.841302	0.00060345	0.515607	0.0862023	-0.508249	0.0915716	-0.190347	0.553471
XLOC_000475	CUFF.392.1	Scaffold1988	blue	-0.115472	0.720823	0.815397	0.00122722	-0.0593478	0.854633	-0.576307	0.049841	-0.85301	0.000419964	0.864365	0.000286632	0.544084	0.0674369	-0.249662	0.433879	-0.279611	0.378764
XLOC_000476	CUFF.393.1	Scaffold1993	greenyellow	0.194876	0.543891	-0.31423	0.319877	0.0625176	0.846947	0.384426	0.217266	0.0352021	0.913513	-0.190451	0.553252	0.228224	0.475576	0.19385	0.546056	0.085486	0.791661
XLOC_000477	CUFF.394.1	Scaffold2007	blue	0.44131	0.150957	0.681286	0.0147068	0.248276	0.436519	-0.523362	0.0807783	-0.795214	0.00198823	0.809452	0.00142274	0.734655	0.0065004	-0.317162	0.315136	0.0408996	0.899573
XLOC_000478	CUFF.395.1,CUFF.395.2,CUFF.395.3,CUFF.395.4,CUFF.395.5,CUFF.395.6,CUFF.395.7,CUFF.395.8,CUFF.396.1	Scaffold2008	turquoise	0.234915	0.462368	-0.67069	0.0169751	0.265232	0.404755	0.302968	0.338449	0.62322	0.0303848	-0.541174	0.0692112	-0.321245	0.3086	0.102579	0.751069	0.357952	0.253273
XLOC_000479	CUFF.397.1	Scaffold2010	brown	0.19423	0.545254	0.538333	0.0709751	0.0686722	0.83206	-0.240807	0.450882	-0.769432	0.00343272	0.718614	0.00846172	0.81682	0.00118367	-0.0932679	0.773115	-0.418386	0.175877
XLOC_000480	CUFF.398.1	Scaffold2011	brown	0.230975	0.470125	0.340804	0.278342	-0.00814944	0.979947	-0.17161	0.593827	-0.551721	0.0629294	0.482572	0.112063	0.507587	0.0920661	-0.26031	0.413853	0.0545477	0.866293
XLOC_000481	CUFF.399.1	Scaffold2014	blue	0.0591494	0.855114	0.637869	0.0256355	0.243657	0.445375	-0.522647	0.0812686	-0.82578	0.000936014	0.873737	0.000203693	0.718123	0.00852802	-0.254558	0.424614	-0.274583	0.387752
XLOC_000482	CUFF.400.1	Scaffold2036	blue	0.272109	0.392214	0.50362	0.0950629	0.360712	0.249365	-0.889629	0.000106884	-0.500466	0.0974922	0.763675	0.0038426	0.159135	0.621303	-0.370927	0.235216	0.0596638	0.853866
XLOC_000484	CUFF.401.1	Scaffold2038	blue	-0.322224	0.307043	0.743736	0.00555404	0.143002	0.657501	-0.615488	0.0331322	-0.785448	0.00246579	0.829519	0.000845423	0.473965	0.119557	-0.487033	0.108304	-0.129548	0.688218
XLOC_000485	CUFF.402.1	Scaffold2038	blue	0.0380151	0.906627	0.452139	0.140018	0.43966	0.152671	-0.521515	0.082049	-0.558918	0.0588763	0.690367	0.0129477	0.400511	0.196992	-0.202599	0.527715	-0.0446589	0.890389
XLOC_000486	CUFF.403.1	Scaffold2041	blue	-0.134372	0.677152	0.763338	0.00386769	-0.0552353	0.864621	-0.737538	0.00618774	-0.722066	0.00800654	0.843866	0.000558791	0.365067	0.243274	-0.316223	0.316651	-0.459489	0.132892
XLOC_000487	LOC107199675	Scaffold2042	blue	0.220589	0.490857	0.737365	0.00620622	0.0281388	0.930825	-0.711423	0.00947168	-0.810955	0.0013712	0.944014	3.9416e-06	0.517319	0.0849843	-0.154527	0.63157	-0.410922	0.184514
XLOC_000488	CUFF.404.1	Scaffold2044	black	-0.476001	0.117756	0.572662	0.0516486	0.373712	0.231443	-0.52466	0.0798943	-0.336219	0.285278	0.43756	0.154869	0.0580422	0.857801	-0.650619	0.0219608	0.202458	0.528008
XLOC_000489	CUFF.405.1	Scaffold2045	brown	0.271239	0.393789	0.329979	0.29487	0.0101935	0.974918	-0.148603	0.644854	-0.478707	0.115389	0.392224	0.207286	0.607731	0.0360626	-0.34572	0.271015	-0.217044	0.498026
XLOC_000490	CUFF.406.1	Scaffold2047	brown	0.266192	0.402994	0.528456	0.0773452	0.120688	0.708688	-0.391434	0.208285	-0.715471	0.00889278	0.720646	0.00819153	0.752642	0.00473068	-0.385905	0.215352	-0.102171	0.752031
XLOC_000491	CUFF.407.1	Scaffold2050	turquoise	-0.0479357	0.882394	-0.731272	0.00688224	-0.121263	0.707353	0.707438	0.0100687	0.655379	0.0206927	-0.741219	0.00580516	-0.280307	0.377527	0.49052	0.105424	-0.0515365	0.87362
XLOC_000492	CUFF.408.1	Scaffold2054	blue	-0.136107	0.673185	0.567861	0.0540983	-0.288298	0.36349	-0.219431	0.493194	-0.523298	0.0808225	0.480401	0.113924	0.317186	0.315098	-0.10038	0.75626	-0.256604	0.42077
XLOC_000493	LOC107199676	Scaffold2061	blue	0.200457	0.532181	0.386334	0.214798	0.310812	0.325454	-0.301327	0.341202	-0.570874	0.0525513	0.563033	0.0566427	0.511605	0.0890954	-0.377151	0.226834	0.0599362	0.853205
XLOC_000494	LOC109022382	Scaffold220	blue	0.324148	0.303998	0.642737	0.0241836	-0.0647852	0.841457	-0.419945	0.174106	-0.722746	0.00791911	0.74269	0.00565742	0.572416	0.0517718	0.0257376	0.936717	-0.582981	0.0466481
XLOC_000495	LOC107198558	Scaffold220	blue	0.305966	0.33345	0.536205	0.0723153	0.0461423	0.886768	-0.45053	0.14161	-0.62915	0.028392	0.756618	0.00439439	0.44591	0.146246	-0.0255568	0.937161	-0.121436	0.706952
XLOC_000496	LOC107198559	Scaffold220	blue	0.12875	0.690053	0.573772	0.0510933	0.0654917	0.839747	-0.532217	0.0748749	-0.535565	0.0727223	0.584408	0.0459844	0.236307	0.459643	-0.233365	0.465414	-0.143535	0.656294
XLOC_000497	GPR182	Scaffold220	blue	0.332214	0.291414	0.336253	0.285225	0.442888	0.14933	-0.472548	0.120823	-0.344703	0.272523	0.511363	0.0892729	0.226441	0.479125	-0.134159	0.67764	-0.137308	0.670446
XLOC_000498	LOC107198561	Scaffold220	turquoise	-0.066086	0.83831	-0.481749	0.112766	-0.0780831	0.809396	0.0735277	0.820351	0.541478	0.0690246	-0.377927	0.225801	-0.538925	0.070605	0.381129	0.221571	-0.193875	0.546003
XLOC_000499	NAB2	Scaffold220	blue	0.154186	0.632331	0.619913	0.0315388	0.111878	0.729219	-0.773424	0.00316866	-0.612327	0.0343048	0.837313	0.00067838	0.238421	0.455517	-0.1078	0.738778	-0.346035	0.27055
XLOC_000500	LRP1	Scaffold220	blue	0.133831	0.67839	0.915345	2.96635e-05	0.0776659	0.810398	-0.599641	0.0393113	-0.969394	2.00919e-07	0.954285	1.45594e-06	0.804787	0.00159222	-0.462119	0.130401	-0.213412	0.505421
XLOC_000501	NXPH4	Scaffold220	grey	0.375396	0.229178	0.404818	0.191768	0.0453298	0.888751	-0.192683	0.548521	-0.278083	0.381483	0.234621	0.462946	0.321338	0.308451	-0.234509	0.463166	0.0646799	0.841711
XLOC_000502	SHMT2	Scaffold220	blue	0.0713821	0.825521	0.783661	0.0025619	0.294966	0.35199	-0.823791	0.00098718	-0.784558	0.00251328	0.949204	2.44503e-06	0.46239	0.130146	-0.461575	0.130914	-0.108163	0.737926
XLOC_000503	STAC3	Scaffold220	turquoise	-0.299819	0.343744	0.122314	0.704916	0.531251	0.0755044	-0.445409	0.146754	0.126896	0.694324	-0.000919563	0.997737	-0.303799	0.337059	-0.511433	0.0892217	0.259713	0.414963
XLOC_000504	LOC107198572	Scaffold220	blue	0.343988	0.273585	0.765979	0.00367435	0.103997	0.747724	-0.587075	0.0447623	-0.798195	0.00185767	0.847529	0.000499467	0.600205	0.0390782	-0.291858	0.357326	0.00529863	0.986961
XLOC_000505	INHBE	Scaffold220	turquoise	0.350996	0.263277	0.064158	0.842975	-0.103854	0.748062	-0.139475	0.66551	0.0490388	0.879705	0.0272655	0.932968	-0.0494575	0.878684	0.06969	0.829603	0.079658	0.805616
XLOC_000506	GLI1	Scaffold220	blue	0.098431	0.760869	0.801934	0.00170327	0.0668403	0.836486	-0.621935	0.0308297	-0.92241	1.94209e-05	0.956796	1.10243e-06	0.70864	0.00988571	-0.343676	0.274049	-0.333363	0.289646
XLOC_000507	LOC107198581	Scaffold220	blue	0.346676	0.269604	0.174278	0.588013	-0.0146365	0.963991	-0.401637	0.195618	-0.30145	0.340995	0.489807	0.106009	0.0696065	0.829805	0.0903902	0.779961	0.0113398	0.972098
XLOC_000508	LMBR1L	Scaffold220	blue	-0.0953765	0.768108	0.920634	2.16817e-05	0.102974	0.750135	-0.77732	0.00292609	-0.859645	0.000337287	0.927952	1.3536e-05	0.499145	0.0985218	-0.484156	0.110718	-0.221015	0.49
XLOC_000509	DHH	Scaffold220	blue	0.115007	0.721908	0.764905	0.00375206	0.0354126	0.912997	-0.688059	0.0133793	-0.841974	0.000591494	0.941016	5.09028e-06	0.58149	0.0473486	-0.350277	0.264325	-0.301998	0.340075
XLOC_000510	KMT2D	Scaffold220	blue	0.0480654	0.882078	0.919693	2.29606e-05	0.070346	0.82802	-0.644675	0.0236227	-0.950224	2.21293e-06	0.975977	6.05275e-08	0.698581	0.0114955	-0.411298	0.184072	-0.262977	0.408912
XLOC_000511	PRKAG1	Scaffold220	blue	0.0225444	0.944557	0.732356	0.00675812	0.0523915	0.871539	-0.848535	0.000484062	-0.656447	0.0204157	0.858962	0.000345152	0.215154	0.501868	-0.35245	0.261168	-0.248399	0.436285
XLOC_000513	ARF3	Scaffold220	blue	0.0970044	0.764248	0.872266	0.000215286	-0.0755593	0.815462	-0.746611	0.00527725	-0.869964	0.000234445	0.962803	5.26832e-07	0.51486	0.0867379	-0.300868	0.341976	-0.366729	0.240971
XLOC_000514	FKBP11	Scaffold220	blue	0.0331458	0.91855	0.548536	0.0647829	-0.321855	0.307629	-0.554859	0.0611393	-0.57309	0.0514337	0.710746	0.00957123	0.173805	0.589042	0.138874	0.666877	-0.657637	0.0201102
XLOC_000515	DDX23,RND1	Scaffold220	blue	-0.0384915	0.905462	0.702113	0.0109097	-0.190032	0.554142	-0.685863	0.0137996	-0.684859	0.0139949	0.827006	0.000905531	0.271958	0.392487	-0.144044	0.655142	-0.335324	0.286642
XLOC_000516	ADCY6	Scaffold220	blue	0.103315	0.749332	0.934028	8.80429e-06	-0.0305864	0.924823	-0.55687	0.0600106	-0.97456	8.04152e-08	0.952076	1.83656e-06	0.784349	0.00252455	-0.322765	0.306185	-0.326919	0.299641
XLOC_000517	CCNT1	Scaffold220	blue	-0.0920113	0.776103	0.79118	0.00217603	-0.0205386	0.949484	-0.768133	0.00352217	-0.79411	0.00203835	0.917331	2.64343e-05	0.401033	0.196355	-0.372514	0.233061	-0.352424	0.261204
XLOC_000518	KANSL2	Scaffold220	blue	0.164629	0.609146	0.797229	0.00189923	-0.0868985	0.788287	-0.711201	0.00950422	-0.797875	0.00187136	0.913313	3.32834e-05	0.423598	0.17	-0.210863	0.510638	-0.305607	0.334047
XLOC_000519	NCKAP5L	Scaffold220	blue	0.0793153	0.806438	0.829062	0.000856113	0.120511	0.709098	-0.721874	0.00803146	-0.831829	0.000792918	0.946031	3.29222e-06	0.507146	0.0923959	-0.271085	0.394069	-0.232152	0.467802
XLOC_000520	FMNL3	Scaffold220	blue	0.170209	0.596892	0.883115	0.000140769	-0.0209966	0.948359	-0.48163	0.112868	-0.94017	5.458e-06	0.90229	5.94115e-05	0.785192	0.00247938	-0.193816	0.546127	-0.360236	0.250036
XLOC_000522	CUFF.451.4,CUFF.451.5,CUFF.451.6,LETMD1	Scaffold220	grey	-0.143547	0.656267	0.00304632	0.992503	-0.0186605	0.954099	-0.487981	0.107515	0.0711999	0.82596	0.198217	0.536868	-0.365383	0.242834	-0.00798137	0.98036	-0.414475	0.180371
XLOC_000523	BAZ2A	Scaffold220	blue	0.13333	0.679537	0.860017	0.000333052	0.218951	0.494163	-0.743803	0.00554748	-0.917588	2.60373e-05	0.984202	7.54621e-09	0.684127	0.0141385	-0.470191	0.122945	-0.217344	0.497419
XLOC_000524	ATP5B	Scaffold220	blue	0.128505	0.690619	0.823337	0.000999141	-0.0134152	0.966994	-0.742551	0.00567123	-0.831898	0.000791399	0.959634	7.88683e-07	0.479357	0.114825	-0.251042	0.431258	-0.320232	0.310214
XLOC_000525	PTGES3	Scaffold220	cyan	0.0760982	0.814165	-0.457878	0.134434	-0.585252	0.0455955	0.701216	0.0110563	0.306243	0.33299	-0.39016	0.209899	-0.157735	0.624417	0.931134	1.08586e-05	-0.385407	0.215995
XLOC_000526	NACA	Scaffold220	purple	0.132329	0.681832	-0.498346	0.0991481	-0.421954	0.17184	0.109624	0.734498	0.436673	0.155804	-0.283881	0.371215	-0.567394	0.0543409	0.626756	0.0291849	-0.319529	0.311337
XLOC_000527	NACA	Scaffold220	blue	0.0182027	0.955224	0.712082	0.00937563	-0.249529	0.434132	-0.522956	0.0810564	-0.604298	0.0374168	0.684486	0.014068	0.227666	0.476686	-0.00675362	0.983381	-0.244159	0.444409
XLOC_000528	PRIM1	Scaffold220	blue	0.173052	0.590684	0.753337	0.00467055	-0.0797759	0.805333	-0.726431	0.00745761	-0.689251	0.013155	0.800307	0.00176917	0.344502	0.27282	-0.298825	0.345424	-0.0965739	0.765268
XLOC_000529	ZBTB39	Scaffold220	blue	0.164038	0.610449	0.525078	0.0796109	-0.252392	0.4287	-0.714376	0.00904662	-0.541164	0.0692173	0.702066	0.0109173	0.15355	0.633753	-0.171693	0.593648	-0.402745	0.194271
XLOC_000530	TAC3	Scaffold220	blue	0.207276	0.51802	0.122154	0.705289	0.173397	0.58993	-0.707514	0.010057	-0.0298635	0.926595	0.357234	0.254295	-0.27283	0.390911	-0.176494	0.5832	0.0318361	0.921759
XLOC_000531	MYO1A	Scaffold220	blue	0.30899	0.328448	0.27999	0.37809	0.294765	0.352335	-0.688632	0.0132712	-0.120007	0.710268	0.418686	0.175536	-0.204878	0.522982	-0.178364	0.579152	0.12023	0.70975
XLOC_000532	NEMP1	Scaffold220	blue	0.0771046	0.811747	0.809796	0.00141081	-0.251603	0.430194	-0.668295	0.0175215	-0.773638	0.00315495	0.813677	0.00128154	0.445898	0.146257	-0.235692	0.460847	-0.445468	0.146694
XLOC_000533	STAT6	Scaffold220	blue	0.0895089	0.78206	0.898911	7.00109e-05	0.1048	0.745834	-0.708369	0.00992676	-0.922226	1.96468e-05	0.978788	3.26424e-08	0.674963	0.0160314	-0.475277	0.118395	-0.20347	0.525903
XLOC_000534	NDUFA4L2	Scaffold220	brown	0.608306	0.0358393	0.657138	0.0202381	0.10523	0.74482	-0.415463	0.179229	-0.764456	0.0037849	0.730284	0.00699681	0.75871	0.00422498	-0.232569	0.46698	0.108718	0.736623
XLOC_000535	STAC3	Scaffold220	tan	0.161074	0.617004	0.229013	0.474011	-0.216184	0.499773	0.174181	0.588225	-0.189639	0.554976	-0.0451821	0.889112	0.421193	0.172696	-0.281852	0.374791	0.198392	0.536502
XLOC_000536	R3HDM2	Scaffold220	blue	0.0395209	0.902944	0.849022	0.000476743	0.256148	0.421626	-0.741646	0.00576196	-0.820715	0.0010705	0.909027	4.20531e-05	0.607185	0.0362756	-0.490926	0.105092	-0.130453	0.686138
XLOC_000537	PRPH	Scaffold220	blue	0.0258968	0.936327	0.619708	0.0316114	0.0679274	0.833859	-0.819598	0.00110206	-0.562451	0.056955	0.749075	0.00504851	0.158501	0.622712	-0.38336	0.218653	-0.405703	0.190705
XLOC_000538	LOC107198580	Scaffold220	blue	0.00511069	0.987423	0.573539	0.0512095	-0.0838311	0.795618	-0.770321	0.0033725	-0.524409	0.0800647	0.738921	0.00604185	0.0761445	0.814054	-0.200878	0.531302	-0.224693	0.482616
XLOC_000539	WNT1	Scaffold220	blue	-0.280977	0.376339	0.74233	0.00569329	-0.0235001	0.94221	-0.577819	0.0491045	-0.610603	0.0349568	0.657713	0.020091	0.292939	0.355465	-0.459753	0.132641	-0.246868	0.43921
XLOC_000540	CCDC65	Scaffold220	blue	-0.0195744	0.951853	0.876187	0.000185478	-0.17134	0.594418	-0.508256	0.0915671	-0.793862	0.00204975	0.789709	0.00224777	0.516837	0.0853262	-0.105384	0.744459	-0.343083	0.274932
XLOC_000541	CACNB3	Scaffold220	blue	-0.256819	0.420368	0.801073	0.00173792	0.0350775	0.913818	-0.497318	0.0999578	-0.781737	0.00266852	0.796143	0.00194681	0.536927	0.0718585	-0.391553	0.208133	-0.0792412	0.806616
XLOC_000542	TMBIM6	Scaffold220	blue	0.116531	0.718355	0.876951	0.000180066	0.0288425	0.929099	-0.744123	0.00551618	-0.87146	0.000221849	0.905325	5.10088e-05	0.577518	0.0492509	-0.446207	0.145944	-0.151835	0.637594
XLOC_000543	ATG101	Scaffold220	blue	0.355935	0.25615	0.64676	0.0230297	0.0403402	0.90094	-0.851224	0.000444712	-0.590909	0.0430459	0.797687	0.00187941	0.200481	0.532131	-0.243264	0.446133	-0.108854	0.736305
XLOC_000544	NR4A1	Scaffold220	salmon	-0.169579	0.59827	-0.0744829	0.818051	0.107176	0.740244	-0.195307	0.542983	0.102348	0.751612	-0.0540784	0.867434	-0.31193	0.323624	-0.294159	0.353372	0.127899	0.692013
XLOC_000545	GRASP	Scaffold220	blue	0.12362	0.701892	0.733137	0.00666974	0.159619	0.62023	-0.734269	0.00654312	-0.748171	0.00513151	0.887769	0.000115826	0.435742	0.156789	-0.338232	0.28222	-0.238148	0.45605
XLOC_000546	ACVR1B	Scaffold220	blue	0.284978	0.369288	0.828245	0.000875498	0.00302778	0.992549	-0.544716	0.0670557	-0.937977	6.50992e-06	0.887794	0.0001157	0.84243	0.000583476	-0.404076	0.192662	-0.219483	0.49309
XLOC_000547	ACVRL1	Scaffold220	blue	0.243014	0.446616	0.768168	0.00351971	-0.0835532	0.796283	-0.635777	0.0262782	-0.782392	0.00263185	0.87075	0.000227759	0.492085	0.104148	-0.0721604	0.823645	-0.300704	0.342252
XLOC_000549	LETMD1	Scaffold220	blue	0.134751	0.676285	0.831147	0.000808141	-0.17	0.597349	-0.538273	0.0710126	-0.914428	3.12572e-05	0.926211	1.52063e-05	0.691673	0.0127082	-0.135774	0.673945	-0.434165	0.158467
XLOC_000550	CUFF.413.1	Scaffold220	blue	0.203582	0.52567	0.624496	0.0299477	0.146325	0.649987	-0.802677	0.00167379	-0.623131	0.0304155	0.833957	0.000746842	0.255824	0.422233	-0.210831	0.510703	-0.241325	0.44988
XLOC_000551	CUFF.449.1	Scaffold220	blue	0.0677649	0.834252	0.492719	0.103634	0.468982	0.124044	-0.515461	0.0863069	-0.49219	0.104063	0.639756	0.0250654	0.350406	0.264136	-0.125771	0.696921	-0.127809	0.69222
XLOC_000552	NOS1AP,UHMK1	Scaffold246	blue	-0.146481	0.649634	0.83717	0.000681197	-0.210189	0.512022	-0.596062	0.0408131	-0.838328	0.000658672	0.831037	0.000810621	0.510315	0.090042	-0.409417	0.186286	-0.363195	0.245882
XLOC_000553	UAP1	Scaffold246	blue	-0.203981	0.524843	0.433786	0.158871	-0.142885	0.657766	-0.505772	0.093429	-0.485011	0.109997	0.586529	0.0450107	0.104281	0.747057	-0.340916	0.278175	-0.0464892	0.885922
XLOC_000554	DDR2	Scaffold246	blue	0.00251779	0.993804	0.776192	0.00299484	0.205711	0.521256	-0.70311	0.0107483	-0.823929	0.000983555	0.950105	2.2391e-06	0.540451	0.0696575	-0.334126	0.288476	-0.286617	0.366419
XLOC_000555	HSD17B7	Scaffold246	turquoise	-0.0606708	0.851423	-0.705411	0.010383	0.0586963	0.856214	0.17749	0.581043	0.884053	0.000135431	-0.738545	0.00608129	-0.903875	5.48963e-05	0.151584	0.638156	0.35819	0.252934
XLOC_000556	OLFML2B	Scaffold246	blue	0.136764	0.671686	0.684009	0.0141619	-0.0595659	0.854103	-0.528539	0.0772902	-0.791954	0.002139	0.856335	0.000376771	0.544445	0.0672186	-0.231814	0.468468	-0.146544	0.649493
XLOC_000557	HTATIP2,RGS5	Scaffold246	blue	0.245416	0.441993	0.693124	0.0124459	0.391281	0.208478	-0.605991	0.0367444	-0.760386	0.00409284	0.782141	0.00264584	0.695824	0.0119686	-0.710837	0.00955784	0.330111	0.294666
XLOC_000558	LOC107198629	Scaffold246	brown	0.410767	0.184695	0.255437	0.42296	0.359038	0.251732	-0.307113	0.331548	-0.417317	0.177098	0.368031	0.239178	0.497119	0.100115	-0.45266	0.139505	0.32139	0.308368
XLOC_000559	RGS18	Scaffold246	blue	0.329493	0.295626	0.180828	0.573833	0.19069	0.552744	-0.23919	0.45402	-0.481519	0.112963	0.511664	0.089053	0.521358	0.0821575	-0.00341419	0.991598	-0.348355	0.267135
XLOC_000560	RGS21	Scaffold246	magenta	-0.264829	0.405497	-0.0927638	0.774313	0.316764	0.315778	-0.0957616	0.767194	0.164688	0.609016	-0.0321193	0.921065	-0.253048	0.427461	-0.125946	0.696516	-0.182569	0.570088
XLOC_000561	RGS1	Scaffold246	yellow	0.213661	0.504912	-0.592162	0.042495	-0.682159	0.0145305	0.776157	0.00299698	0.442028	0.150215	-0.599171	0.0395064	-0.242054	0.448469	0.690016	0.0130128	-0.163067	0.612593
XLOC_000563	RGS2	Scaffold246	brown	0.127411	0.693138	0.236074	0.460099	0.366425	0.241392	-0.194279	0.54515	-0.266649	0.402155	0.279259	0.379389	0.355414	0.256897	-0.457081	0.1352	0.23973	0.452972
XLOC_000564	LOC107198623	Scaffold246	blue	0.170644	0.59594	0.620381	0.0313738	0.592859	0.0421909	-0.590543	0.0432078	-0.640479	0.0248493	0.729686	0.00706687	0.567222	0.0544306	-0.562754	0.0567925	0.12273	0.703953
XLOC_000565	LOC107198616	Scaffold246	blue	0.124731	0.699323	0.731613	0.00684297	0.246511	0.439893	-0.594212	0.0416048	-0.733539	0.00662452	0.753715	0.00463807	0.682162	0.0145298	-0.532233	0.0748646	-0.0534278	0.869017
XLOC_000566	ATF6	Scaffold246	blue	0.101205	0.75431	0.733326	0.00664842	0.353145	0.260162	-0.767796	0.00354562	-0.802525	0.00167979	0.90995	4.00262e-05	0.590132	0.0433899	-0.631478	0.0276361	0.0575696	0.858949
XLOC_000567	LOC107198619	Scaffold246	blue	0.169048	0.599434	0.682011	0.0145602	-0.0579986	0.857907	-0.703232	0.0107286	-0.691963	0.0126556	0.849565	0.000468679	0.403244	0.193667	-0.184781	0.565341	-0.401087	0.196289
XLOC_000569	RGS4	Scaffold246	grey	0.0500708	0.87719	0.0485988	0.880777	0.198049	0.537219	-0.0997232	0.757813	-0.166408	0.605229	0.0896436	0.781739	0.187234	0.560098	-0.463906	0.128726	0.571359	0.0523054
XLOC_000570	CUFF.452.1	Scaffold246	blue	0.283804	0.371351	0.30276	0.338798	0.172876	0.591065	-0.595047	0.041246	-0.338786	0.281384	0.553738	0.0617743	0.0875225	0.786797	-0.103749	0.748309	0.0202063	0.950301
XLOC_000571	CUFF.466.1	Scaffold246	blue	0.525047	0.0796316	0.476879	0.116984	0.394971	0.203838	-0.554047	0.0615989	-0.589864	0.0435088	0.676107	0.0157855	0.588631	0.0440599	-0.304466	0.335947	-0.162626	0.613568
XLOC_000572	ATRN	Scaffold257	magenta	-0.503925	0.0948299	0.0192916	0.952548	-0.0243861	0.940035	-0.0754132	0.815813	0.0542916	0.866916	-0.0489517	0.879917	-0.188641	0.5571	-0.36065	0.249453	-0.132904	0.680513
XLOC_000574	CUFF.472.1	Scaffold257	green	0.0758836	0.814682	-0.130668	0.685643	0.0607538	0.851222	-0.205026	0.522673	0.399123	0.198694	-0.243306	0.446053	-0.594058	0.0416711	0.172021	0.592931	0.263925	0.407162
XLOC_000575	LOC107198636	Scaffold257	blue	0.174781	0.58692	0.945504	3.45306e-06	-0.00481595	0.988149	-0.602794	0.0380212	-0.971151	1.49926e-07	0.953268	1.62259e-06	0.772918	0.00320122	-0.366511	0.241273	-0.274481	0.387935
XLOC_000576	LMAN1	Scaffold258	brown	0.00205413	0.994945	0.509142	0.0909086	0.0410493	0.899207	0.0556733	0.863556	-0.708168	0.00995736	0.504229	0.0945984	0.910959	3.79007e-05	-0.16438	0.609695	-0.06161	0.849146
XLOC_000577	CPLX4	Scaffold258	blue	-0.344269	0.273167	0.511765	0.088979	-0.125594	0.69733	-0.169679	0.598051	-0.553517	0.0619002	0.468066	0.12488	0.463286	0.129306	-0.346532	0.269817	-0.0423136	0.896117
XLOC_000578	RAX	Scaffold258	black	-0.314774	0.318994	0.0310218	0.923755	0.220563	0.490909	-0.0936481	0.772212	0.0466094	0.885629	-0.0439818	0.892042	-0.0642654	0.842715	-0.57738	0.0493175	0.435755	0.156775
XLOC_000579	ALPK2	Scaffold258	turquoise	-0.261617	0.411428	-0.731517	0.00685405	0.0948802	0.769286	0.714298	0.00905773	0.637032	0.0258912	-0.757495	0.00432274	-0.325188	0.302359	0.182014	0.57128	0.452955	0.139215
XLOC_000580	ATP8B1	Scaffold258	blue	0.10265	0.750901	0.696903	0.0117818	-0.0918686	0.776442	-0.439574	0.152761	-0.782844	0.00260676	0.739498	0.00598179	0.637522	0.0257412	-0.351648	0.26233	-0.207602	0.517348
XLOC_000581	NARS	Scaffold258	blue	0.0852412	0.792246	-0.100345	0.756344	-0.0790559	0.80706	-0.306784	0.332093	0.00388258	0.990445	0.218324	0.495432	-0.271152	0.393947	0.224916	0.48217	-0.447775	0.144362
XLOC_000582	FECH	Scaffold258	blue	0.0820987	0.799765	0.884299	0.00013406	0.361492	0.248268	-0.700413	0.0111887	-0.812528	0.00131881	0.870531	0.000229612	0.619231	0.0317806	-0.597666	0.0401351	0.107137	0.740335
XLOC_000583	LOC107198637	Scaffold258	red	-0.636413	0.0260818	-0.179187	0.577372	0.00680912	0.983244	-0.219334	0.493389	0.122478	0.704536	0.0332603	0.918269	-0.356675	0.255093	-0.118179	0.714517	-0.170624	0.595983
XLOC_000585	GRP	Scaffold258	turquoise	0.535599	0.0727006	-0.161526	0.616002	-0.288011	0.363989	0.0866673	0.788839	0.210286	0.511822	-0.213894	0.504437	-0.151222	0.638969	0.487612	0.107822	-0.393893	0.205187
XLOC_000586	SEC11C	Scaffold258	yellow	-0.0936492	0.772209	-0.471151	0.122078	-0.243581	0.445521	0.838477	0.000655818	0.251751	0.429914	-0.524437	0.0800458	0.153902	0.632967	0.272494	0.391518	0.113733	0.724882
XLOC_000587	ZNF532	Scaffold258	brown	0.115691	0.720313	0.566032	0.0550524	0.197696	0.537961	-0.0710408	0.826344	-0.577378	0.0493187	0.437629	0.154796	0.681447	0.0146741	-0.325047	0.30258	0.172365	0.592181
XLOC_000588	MALT1	Scaffold258	yellow	0.458652	0.133691	-0.260262	0.413942	-0.213853	0.504521	0.45059	0.14155	0.0987697	0.760068	-0.29576	0.350634	0.27386	0.389054	0.190705	0.552712	0.163405	0.611847
XLOC_000589	LOC107198651	Scaffold258	turquoise	0.311328	0.324608	-0.715902	0.00883272	0.0590885	0.855262	0.352632	0.260905	0.832335	0.000781761	-0.764254	0.00379977	-0.647285	0.022882	0.271693	0.392967	0.521779	0.081866
XLOC_000590	LOC107198640	Scaffold258	grey	-0.424795	0.168667	-0.0189519	0.953383	0.162479	0.613893	-0.319454	0.311458	0.0470132	0.884644	0.100972	0.75486	-0.262564	0.409674	-0.238831	0.454719	-0.0327024	0.919636
XLOC_000591	NEDD4L	Scaffold258	blue	-0.0981662	0.761496	-0.00495807	0.987799	-0.0207532	0.948957	-0.421929	0.171868	0.00890908	0.978078	0.202219	0.528507	-0.262743	0.409344	-0.256182	0.421561	-0.146733	0.649067
XLOC_000592	LOC107198654	Scaffold258	blue	-0.272499	0.391509	0.418517	0.175728	0.0899952	0.780902	-0.397653	0.200506	-0.423137	0.170514	0.448211	0.143924	0.308188	0.32977	-0.550228	0.0637933	0.0555524	0.86385
XLOC_000594	ONECUT2,ST8SIA3	Scaffold258	blue	-0.0657715	0.83907	0.274423	0.38804	0.285549	0.368287	-0.361766	0.247884	-0.539507	0.0702425	0.589419	0.0437073	0.463158	0.129425	-0.396733	0.201645	-0.129612	0.68807
XLOC_000595	LOC107198638	Scaffold258	blue	-0.125084	0.698508	0.748518	0.00509953	0.0159817	0.960684	-0.586827	0.044875	-0.829695	0.00084133	0.858423	0.000351468	0.512019	0.0887937	-0.286921	0.36589	-0.366404	0.241421
XLOC_000596	CUFF.482.1	Scaffold258	blue	0.225222	0.481558	0.681062	0.0147522	0.103804	0.748179	-0.559102	0.0587752	-0.850741	0.00045159	0.884955	0.00013045	0.694471	0.012206	-0.264934	0.405304	-0.109095	0.73574
XLOC_000599	ABI3	Scaffold273	blue	0.167432	0.602977	0.289875	0.360752	0.607453	0.036171	-0.624215	0.0300435	-0.337534	0.283279	0.574942	0.0505127	0.183049	0.569055	-0.220687	0.49066	-0.150421	0.640767
XLOC_000600	LOC109022384	Scaffold273	grey	0.203564	0.525708	-0.179838	0.575967	0.527344	0.0780863	0.00416509	0.98975	-0.023744	0.941611	0.076836	0.812392	0.121029	0.707897	-0.0997815	0.757675	0.480599	0.113753
XLOC_000601	NGFR	Scaffold273	blue	0.178751	0.578314	0.521101	0.0823352	0.274152	0.388527	-0.467518	0.125382	-0.711484	0.0094628	0.782304	0.00263675	0.605266	0.0370314	-0.250098	0.43305	0.00436311	0.989263
XLOC_000602	KAT7	Scaffold273	blue	0.0724879	0.822856	0.597616	0.0401558	-0.512326	0.0885694	-0.309131	0.328215	-0.7083	0.00993719	0.706046	0.0102837	0.46208	0.130438	0.0134302	0.966957	-0.581982	0.0471165
XLOC_000603	DLX4	Scaffold273	grey	-0.1056	0.743951	-0.0478376	0.882633	0.0248415	0.938917	0.0579358	0.85806	-0.115263	0.72131	0.180976	0.573514	0.0539736	0.867689	0.448301	0.143834	-0.632182	0.0274103
XLOC_000604	ITGA3	Scaffold273	blue	0.0131034	0.967761	0.929152	1.2471e-05	0.0754908	0.815626	-0.664417	0.0184332	-0.953698	1.55043e-06	0.976162	5.82409e-08	0.7037	0.0106537	-0.450993	0.14115	-0.258252	0.417688
XLOC_000605	PDK2	Scaffold273	blue	-0.117159	0.71689	0.937737	6.63404e-06	-0.0420738	0.896703	-0.671855	0.0167137	-0.870523	0.000229678	0.913643	3.26717e-05	0.534619	0.0733265	-0.342877	0.27524	-0.348583	0.2668
XLOC_000607	UBE2Z	Scaffold273	blue	0.311607	0.324152	0.804666	0.00159682	0.241841	0.448881	-0.574701	0.0506321	-0.914266	3.15456e-05	0.905886	4.95632e-05	0.822425	0.00102354	-0.445335	0.146829	-0.0813304	0.801606
XLOC_000608	GIP	Scaffold273	blue	0.27707	0.383292	0.119351	0.711791	0.402039	0.195128	-0.137606	0.669766	-0.282827	0.37307	0.368713	0.238241	0.323652	0.304782	-0.0224694	0.944741	0.120542	0.709025
XLOC_000609	GNGT2	Scaffold273	turquoise	0.120333	0.709511	-0.193984	0.545774	0.102539	0.751162	0.0527186	0.870742	0.0874298	0.787019	0.0155497	0.961746	0.0109263	0.973115	0.361366	0.248445	-0.0708173	0.826883
XLOC_000610	PHOSPHO1	Scaffold273	blue	0.0710122	0.826413	0.65072	0.0219333	-0.158693	0.622285	-0.347176	0.268868	-0.85393	0.000407653	0.832772	0.000772243	0.718755	0.00844273	-0.00170634	0.995801	-0.49732	0.0999566
XLOC_000611	ZNF652	Scaffold273	blue	0.0859632	0.79052	0.89574	8.12534e-05	0.0113566	0.972057	-0.566718	0.0546931	-0.933877	8.90276e-06	0.939017	5.99279e-06	0.740369	0.0058919	-0.383391	0.218612	-0.249096	0.434957
XLOC_000612	PHB	Scaffold273	blue	0.229349	0.473344	0.15036	0.640904	0.00864269	0.978733	-0.611114	0.0347627	-0.0906053	0.779449	0.386656	0.214383	-0.295217	0.35156	0.0453498	0.888702	-0.0157126	0.961345
XLOC_000613	SPOP	Scaffold273	blue	0.0124353	0.969404	0.88499	0.000130261	0.186459	0.561752	-0.809949	0.00140554	-0.837716	0.000670505	0.951386	1.97033e-06	0.499766	0.0980366	-0.525058	0.0796239	-0.0867774	0.788576
XLOC_000614	LOC107198677	Scaffold273	blue	0.418036	0.176276	0.548838	0.0646057	0.233242	0.465656	-0.62187	0.0308523	-0.481512	0.112969	0.60511	0.0370934	0.27621	0.384832	-0.363332	0.24569	0.294217	0.353271
XLOC_000615	SLC35B1	Scaffold273	blue	0.392281	0.207214	0.770567	0.00335597	-0.100107	0.756905	-0.676728	0.0156531	-0.854099	0.000405417	0.916587	2.76094e-05	0.604397	0.0373773	-0.207529	0.517498	-0.309148	0.328188
XLOC_000616	DLX3	Scaffold273	blue	-0.0372871	0.908409	0.778434	0.0028594	-0.100219	0.756641	-0.532353	0.0747872	-0.730372	0.00698657	0.741593	0.00576737	0.495991	0.10101	-0.242986	0.446669	-0.44241	0.149821
XLOC_000617	CUFF.486.1	Scaffold273	blue	0.256553	0.420866	0.747913	0.00515544	-0.0658448	0.838893	-0.648379	0.0225768	-0.838698	0.000651601	0.885588	0.000127041	0.546309	0.0661014	-0.355496	0.256779	-0.115892	0.719843
XLOC_000618	CUFF.488.1	Scaffold273	blue	0.330792	0.293611	0.446321	0.14583	0.443946	0.148245	-0.577109	0.0494496	-0.604044	0.0375184	0.666375	0.0179686	0.565671	0.0552425	-0.471111	0.122114	0.168514	0.600604
XLOC_000619	CUFF.492.1	Scaffold273	blue	-0.0465777	0.885706	0.490514	0.105429	-0.640686	0.0247879	-0.101322	0.754034	-0.530809	0.0757931	0.46119	0.131277	0.284731	0.369721	0.339189	0.280774	-0.729434	0.00709654
XLOC_000620	CUFF.498.1	Scaffold273	green	-0.0393385	0.90339	-0.617105	0.0325432	-0.201468	0.53007	0.261107	0.412373	0.571342	0.0523138	-0.486874	0.108436	-0.591861	0.0426267	0.661854	0.0190547	-0.27459	0.38774
XLOC_000621	TMEM214	Scaffold276	blue	0.0442533	0.891379	0.885646	0.000126732	0.136015	0.673396	-0.815645	0.00121955	-0.876524	0.000183077	0.979243	2.93108e-08	0.561817	0.0572969	-0.486217	0.108985	-0.205625	0.521433
XLOC_000622	AGBL5	Scaffold276	blue	0.113425	0.7256	0.856175	0.00037877	0.0411828	0.89888	-0.67913	0.015149	-0.88491	0.000130696	0.960025	7.51723e-07	0.615939	0.0329672	-0.343394	0.274469	-0.357512	0.253899
XLOC_000623	EMILIN1	Scaffold276	blue	0.0537296	0.868282	0.806625	0.00152371	0.19255	0.548804	-0.675261	0.0159671	-0.874462	0.000198163	0.959212	8.3013e-07	0.606596	0.0365063	-0.321882	0.307586	-0.191211	0.551639
XLOC_000624	KHK	Scaffold276	blue	0.256857	0.420296	0.588802	0.0439835	0.278063	0.381519	-0.386518	0.21456	-0.596015	0.0408329	0.586852	0.0448636	0.514745	0.0868201	-0.51426	0.0871689	0.382795	0.219389
XLOC_000625	ATRAID	Scaffold276	blue	0.307844	0.330338	0.78268	0.00261584	0.136546	0.672184	-0.816697	0.00118739	-0.780273	0.00275189	0.890163	0.000104422	0.486024	0.109146	-0.419186	0.174966	-0.0531271	0.869748
XLOC_000627	LOC107198683	Scaffold276	blue	-0.0595743	0.854083	0.30701	0.331718	-0.242764	0.447098	-0.440946	0.151334	-0.359337	0.251308	0.472472	0.120891	0.0420667	0.89672	-0.182695	0.569817	-0.0335891	0.917463
XLOC_000628	OST4	Scaffold276	blue	0.318817	0.312477	0.497595	0.099739	0.0830801	0.797415	-0.727992	0.0072682	-0.521743	0.0818915	0.731215	0.00688875	0.176842	0.582446	-0.0900096	0.780867	-0.0845343	0.793936
XLOC_000629	LOC109022388	Scaffold276	blue	-0.316838	0.315658	0.5302	0.0761931	-0.142302	0.659087	-0.233857	0.464446	-0.582442	0.0469006	0.58389	0.0462248	0.428164	0.164953	-0.0915054	0.777306	-0.598596	0.0397454
XLOC_000630	LOC107198682	Scaffold276	brown	-0.351135	0.263076	0.301458	0.340983	-0.154853	0.630841	0.234319	0.463538	-0.368586	0.238415	0.24536	0.4421	0.446864	0.14528	0.245957	0.440956	-0.370349	0.236003
XLOC_000631	CGREF1,PREB	Scaffold276	blue	0.127735	0.69239	0.804879	0.00158873	0.103147	0.749728	-0.705595	0.0103541	-0.837123	0.00068213	0.950466	2.16064e-06	0.523132	0.0809357	-0.207709	0.517126	-0.306527	0.332519
XLOC_000632	SLC5A6	Scaffold276	blue	0.191509	0.551008	0.797176	0.00190155	0.176917	0.582284	-0.710267	0.00964209	-0.872268	0.000215265	0.972903	1.09928e-07	0.606277	0.0366317	-0.328068	0.297844	-0.210691	0.510991
XLOC_000633	MAPRE3	Scaffold276	blue	0.194109	0.545509	0.822767	0.00101434	0.24477	0.443233	-0.750668	0.00490457	-0.882908	0.000141968	0.957062	1.06935e-06	0.657992	0.0200198	-0.501222	0.0969059	-0.109426	0.734962
XLOC_000634	DPYSL5	Scaffold276	grey	-0.0776104	0.810531	0.111724	0.729578	-0.129562	0.688185	0.0209342	0.948512	-0.167847	0.602066	0.153093	0.634776	0.166582	0.604846	0.177634	0.580731	-0.2386	0.45517
XLOC_000635	DNMT3A	Scaffold276	blue	0.0641469	0.843001	0.903392	5.62436e-05	0.0870577	0.787907	-0.638598	0.025414	-0.968553	2.29755e-07	0.979965	2.45856e-08	0.749028	0.00505279	-0.419476	0.174638	-0.284813	0.369578
XLOC_000636	LOC107198684	Scaffold276	blue	0.356733	0.255009	0.595713	0.0409614	-0.268901	0.398039	-0.463422	0.129178	-0.631636	0.0275851	0.717026	0.00867756	0.303851	0.336973	0.148099	0.645988	-0.354419	0.258326
XLOC_000637	CUFF.517.1,CUFF.518.1	Scaffold276	blue	0.104836	0.745748	0.833398	0.000758732	0.2336	0.46495	-0.740837	0.00584407	-0.820919	0.00106482	0.853379	0.000414988	0.580195	0.0479627	-0.699065	0.0114137	0.0387399	0.904854
XLOC_000638	LOC107198680	Scaffold276	blue	0.168099	0.601514	0.559913	0.0583306	0.0577673	0.858469	-0.71033	0.00963279	-0.557316	0.0597622	0.690907	0.0128483	0.241655	0.449241	-0.287595	0.364713	-0.146776	0.64897
XLOC_000639	LOC109022386	Scaffold276	blue	0.164352	0.609758	0.698689	0.0114771	-0.0279889	0.931193	-0.497846	0.0995416	-0.764178	0.00380536	0.793702	0.00205712	0.595562	0.0410257	-0.272377	0.39173	0.0357735	0.912114
XLOC_000640	ASXL2	Scaffold276	blue	0.121647	0.706464	0.913128	3.36285e-05	-0.0337582	0.917049	-0.54668	0.0658804	-0.945848	3.34736e-06	0.927224	1.42162e-05	0.75147	0.00483339	-0.328335	0.297429	-0.266652	0.40215
XLOC_000641	LOC107198690	Scaffold276	blue	0.0824329	0.798965	0.796781	0.00191874	0.0546951	0.865934	-0.591216	0.0429104	-0.908795	4.2576e-05	0.947547	2.86254e-06	0.715266	0.00892144	-0.404687	0.191926	-0.224506	0.482991
XLOC_000642	CUFF.503.1	Scaffold276	yellow	-0.0718431	0.82441	-0.302426	0.339358	0.181594	0.572183	0.615147	0.0332571	0.175129	0.586164	-0.379379	0.223877	0.276812	0.383754	0.0445443	0.890669	0.240492	0.451493
XLOC_000643	CUFF.515.1	Scaffold276	green	-0.0250634	0.938372	0.0553158	0.864425	-0.144682	0.653699	-0.162168	0.614581	0.184007	0.567	-0.145575	0.65168	-0.386012	0.215213	0.118015	0.714899	-0.304029	0.336675
XLOC_000644	CUFF.516.1	Scaffold276	blue	0.0742868	0.818523	0.464572	0.128105	0.171375	0.594341	-0.521915	0.0817728	-0.466036	0.126747	0.476171	0.117607	0.279398	0.379142	-0.458115	0.134205	0.216273	0.499593
XLOC_000645	CUFF.519.1	Scaffold276	blue	0.317114	0.315214	0.524614	0.0799253	0.0510949	0.874695	-0.565204	0.0554887	-0.552576	0.0624377	0.692222	0.0126085	0.254297	0.425105	0.120494	0.709137	-0.480757	0.113617
XLOC_000646	CUFF.520.1	Scaffold276	magenta	0.0583014	0.857172	0.334317	0.288183	0.324232	0.303865	-0.458912	0.133443	-0.146955	0.648566	0.266843	0.4018	-0.101251	0.754203	-0.0903485	0.78006	-0.200925	0.531203
XLOC_000647	CUFF.521.1	Scaffold276	blue	-0.204096	0.524603	0.414835	0.179954	0.258975	0.416338	-0.250157	0.432938	-0.463856	0.128773	0.496981	0.100224	0.294683	0.352474	0.0393751	0.9033	-0.393718	0.205407
XLOC_000648	CUFF.522.1	Scaffold276	blue	0.0952442	0.768422	0.0368785	0.909409	0.320673	0.309511	-0.490728	0.105254	-0.169917	0.59753	0.428107	0.165015	0.0475553	0.883322	-0.204902	0.522932	-0.0286171	0.929652
XLOC_000649	CUFF.523.1	Scaffold276	black	-0.0758069	0.814866	0.172861	0.591099	0.14858	0.644904	0.111316	0.730534	-0.0619584	0.848302	-0.0375103	0.907862	0.0867557	0.788628	-0.299687	0.343967	0.58702	0.0447874
XLOC_000650	CUFF.524.1	Scaffold276	grey	-0.0560515	0.862637	0.260115	0.414216	0.308791	0.328776	-0.29763	0.347451	-0.168922	0.599708	0.257487	0.419118	0.0750907	0.816589	-0.40904	0.186731	0.582596	0.0468284
XLOC_000651	CUFF.526.1	Scaffold276	turquoise	0.369323	0.237405	-0.781889	0.00265996	-0.00963327	0.976296	0.637187	0.0258436	0.732592	0.00673128	-0.821252	0.00105557	-0.348279	0.267247	0.282424	0.373781	0.485804	0.10933
XLOC_000652	CUFF.528.1	Scaffold276	grey	0.128484	0.690667	-0.193511	0.546771	-0.332218	0.291408	-0.0643774	0.842443	0.254519	0.424688	-0.191201	0.55166	-0.346505	0.269856	-0.0493969	0.878832	0.298127	0.346607
XLOC_000653	CUFF.529.1	Scaffold276	grey	0.121333	0.70719	0.437522	0.154909	-0.0370135	0.909078	-0.340675	0.278537	-0.274469	0.387956	0.287173	0.365449	0.141556	0.66078	-0.216632	0.498863	-0.0702737	0.828194
XLOC_000654	CUFF.530.1	Scaffold276	blue	0.0156874	0.961407	0.109623	0.734501	0.180491	0.574559	-0.54303	0.0680761	0.0202449	0.950206	0.291285	0.358314	-0.394604	0.204296	-0.018294	0.955	-0.143454	0.656478
XLOC_000655	CUFF.531.1	Scaffold276	turquoise	0.396418	0.202036	0.142854	0.657838	0.529482	0.0766657	-0.371257	0.234766	0.0696306	0.829746	0.0559572	0.862866	-0.0947452	0.769606	-0.134965	0.675795	0.104097	0.747489
XLOC_000656	LOC107198698	Scaffold283	turquoise	0.041353	0.898465	-0.813701	0.00128076	0.0389422	0.904359	0.272115	0.392203	0.859765	0.000335913	-0.726791	0.00741364	-0.795262	0.00198608	0.351553	0.262467	0.217199	0.497713
XLOC_000657	CUFF.540.1,CUFF.540.2,CUFF.540.3,CUFF.540.4,CUFF.540.5,CUFF.540.6,CUFF.540.7	Scaffold283	turquoise	-0.126778	0.694597	-0.80254	0.00167919	-0.131912	0.682788	0.737578	0.0061835	0.751722	0.00481117	-0.882211	0.000146069	-0.484777	0.110194	0.310074	0.326664	0.385252	0.216195
XLOC_000658	CUFF.541.1,CUFF.542.1	Scaffold283	turquoise	-0.15313	0.634694	-0.794992	0.00199823	-0.198342	0.536606	0.696438	0.011862	0.882614	0.000143687	-0.955332	1.29908e-06	-0.641483	0.0245516	0.343926	0.273677	0.250766	0.431781
XLOC_000659	LOC107198698	Scaffold283	turquoise	-0.0373073	0.908359	-0.843196	0.000570198	-0.10353	0.748825	0.63077	0.0278644	0.848952	0.000477797	-0.888034	0.000114518	-0.638785	0.0253575	0.288099	0.363836	0.329344	0.295857
XLOC_000660	CUFF.539.1	Scaffold283	green	0.102494	0.75127	-0.63665	0.0260086	-0.374823	0.229947	0.279022	0.37981	0.518389	0.0842291	-0.439942	0.152376	-0.55402	0.0616142	0.454327	0.137872	-0.214087	0.504043
XLOC_000661	CUFF.543.1	Scaffold283	turquoise	-0.132598	0.681216	-0.699196	0.0113917	0.084529	0.793948	0.660559	0.0193744	0.579597	0.0482487	-0.73123	0.00688705	-0.281975	0.374574	0.200876	0.531306	0.286628	0.366401
XLOC_000662	CUFF.546.1	Scaffold288	turquoise	-0.557577	0.0596172	-0.632634	0.0272661	-0.133541	0.679053	0.578943	0.0485623	0.704996	0.0104482	-0.800471	0.00176245	-0.545946	0.0663176	0.237523	0.457268	0.0891849	0.782833
XLOC_000663	CTNNA1	Scaffold288	red	-0.0661207	0.838226	-0.0402371	0.901192	0.280511	0.377165	-0.219425	0.493206	0.272516	0.391479	-0.117853	0.715276	-0.446953	0.145191	-0.096388	0.765709	0.36997	0.236521
XLOC_000664	CUFF.545.1,CUFF.545.2,CUFF.545.3,CUFF.545.4,CUFF.545.5,CUFF.545.6,CUFF.545.7	Scaffold288	turquoise	-0.0704814	0.827693	-0.627946	0.0287888	-0.0110634	0.972778	0.307697	0.330582	0.835541	0.000713895	-0.771731	0.00327865	-0.760819	0.00405917	0.231413	0.469259	0.189036	0.556258
XLOC_000665	LOC107198699	Scaffold288	turquoise	-0.0192604	0.952625	-0.651794	0.0216426	-0.0974149	0.763275	0.456631	0.135634	0.758117	0.00427245	-0.726777	0.00741533	-0.66065	0.0193517	0.286528	0.366575	0.0670575	0.835961
XLOC_000666	LRRTM2	Scaffold288	green	0.113302	0.725888	-0.571526	0.0522207	-0.191675	0.550656	0.132509	0.681418	0.565416	0.0553767	-0.490498	0.105442	-0.625007	0.0297742	0.201961	0.529042	0.0205359	0.949491
XLOC_000667	LOC107198703	Scaffold288	blue	-0.121911	0.705851	0.695869	0.0119609	0.0239892	0.941009	-0.718514	0.00847525	-0.582979	0.0466491	0.664481	0.0184179	0.251579	0.430239	-0.392787	0.206576	-0.146048	0.650612
XLOC_000668	CUFF.544.1	Scaffold288	magenta	-0.332388	0.291146	0.220629	0.490776	0.169738	0.597922	-0.178306	0.579277	0.0625064	0.846974	-0.0691193	0.830981	-0.223417	0.485171	-0.288792	0.362631	-0.0696837	0.829618
XLOC_000669	ZNF512	Scaffold290	yellow	-0.334985	0.287161	-0.67298	0.0164644	0.0819059	0.800227	0.53404	0.0736978	0.709213	0.00979944	-0.755953	0.0044494	-0.459451	0.132928	-0.0508353	0.875328	0.295743	0.350663
XLOC_000670	FNDC4	Scaffold290	blue	0.168352	0.600959	0.793208	0.00208002	-0.0733407	0.820801	-0.587566	0.04454	-0.880666	0.000155482	0.876735	0.000181582	0.652361	0.0214902	-0.307365	0.331131	-0.179024	0.577725
XLOC_000671	LOC107198721	Scaffold290	red	-0.535741	0.0726106	0.17521	0.585988	-0.266616	0.402215	-0.204442	0.523885	0.0329633	0.918997	0.0121643	0.97007	-0.433252	0.159443	-0.0663812	0.837596	-0.0502525	0.876747
XLOC_000672	IFT172	Scaffold290	blue	0.130333	0.686413	0.48072	0.113648	0.205025	0.522676	-0.649315	0.0223179	-0.442013	0.150231	0.614972	0.0333214	0.2446	0.443559	-0.515199	0.0864946	0.247986	0.437073
XLOC_000673	PPM1G	Scaffold290	turquoise	-0.224811	0.482379	-0.541974	0.0687205	-0.00757742	0.981354	0.0258953	0.93633	0.69681	0.0117979	-0.507286	0.0922909	-0.855343	0.000389283	0.121925	0.705818	0.295307	0.351408
XLOC_000674	ZNF513	Scaffold290	blue	0.191521	0.550983	0.576726	0.0496363	0.358495	0.252502	-0.753152	0.00468648	-0.563392	0.0564506	0.789762	0.00224516	0.291707	0.357586	-0.267698	0.400235	-0.0122555	0.969846
XLOC_000675	EIF2B4	Scaffold290	blue	0.215292	0.501588	0.496316	0.100752	-0.422591	0.171126	-0.604703	0.0372553	-0.449035	0.143099	0.58961	0.0436223	0.0536893	0.868381	0.0333264	0.918107	-0.427882	0.165262
XLOC_000676	GTF3C2	Scaffold290	blue	0.0741123	0.818943	0.869186	0.000241213	0.259768	0.414861	-0.730322	0.00699241	-0.879424	0.000163387	0.957214	1.05079e-06	0.630913	0.0278182	-0.419809	0.17426	-0.182125	0.571042
XLOC_000677	DNAJC5G,LOC107198709	Scaffold290	blue	0.125455	0.69765	0.777297	0.00292752	-0.166805	0.604356	-0.659278	0.0196944	-0.808303	0.00146313	0.917709	2.58527e-05	0.439514	0.152823	-0.106634	0.741519	-0.437342	0.155099
XLOC_000678	TRIM54	Scaffold290	blue	0.129197	0.689025	0.471863	0.121437	0.354534	0.258161	-0.408816	0.186997	-0.638361	0.0254859	0.698597	0.0114926	0.588098	0.0442998	-0.143743	0.655824	-0.156317	0.627575
XLOC_000679	CUFF.575.1	Scaffold290	purple	-0.372403	0.233211	-0.0779767	0.809652	-0.159765	0.619906	-0.118795	0.713084	0.270603	0.394943	-0.195558	0.542454	-0.510593	0.0898376	0.102198	0.751966	0.0022769	0.994397
XLOC_000680	GPN1	Scaffold290	turquoise	-0.155308	0.629824	-0.529717	0.0765107	-0.495564	0.10135	0.513795	0.0875042	0.507108	0.0924245	-0.565864	0.055141	-0.485884	0.109264	0.51354	0.0876885	-0.0598885	0.853321
XLOC_000681	LOC107198721	Scaffold290	blue	-0.189288	0.555722	0.380888	0.221888	0.308029	0.330033	-0.633759	0.0269094	-0.18027	0.575037	0.382064	0.220345	-0.199529	0.534121	-0.269152	0.397583	0.224983	0.482036
XLOC_000682	KRTCAP3	Scaffold290	blue	0.0893425	0.782457	0.61525	0.0332193	0.140713	0.662695	-0.543001	0.0680933	-0.734857	0.00647807	0.774315	0.00311189	0.572122	0.05192	-0.351436	0.262638	-0.0228298	0.943856
XLOC_000683	NRBP1	Scaffold290	blue	0.0570674	0.860169	0.889419	0.000107867	0.0575714	0.858945	-0.597406	0.0402442	-0.929128	1.24915e-05	0.904424	5.33988e-05	0.702527	0.0108424	-0.432422	0.160333	-0.306931	0.331849
XLOC_000684	LOC107198706	Scaffold290	brown	0.380321	0.222634	0.246865	0.439215	0.313987	0.320273	-0.169012	0.599511	-0.371128	0.234943	0.296001	0.350222	0.474952	0.118682	-0.347804	0.267944	0.0874818	0.786894
XLOC_000685	LOC107198715	Scaffold290	blue	0.0833314	0.796814	0.765428	0.00371406	0.325069	0.302546	-0.749724	0.00498948	-0.823883	0.000984771	0.952255	1.80315e-06	0.564071	0.0560888	-0.393127	0.206148	-0.197519	0.538331
XLOC_000686	SNX17	Scaffold290	blue	0.105739	0.743624	0.870947	0.000226112	0.106325	0.742245	-0.768613	0.00348889	-0.872266	0.000215288	0.94972	2.32525e-06	0.576611	0.0496924	-0.505749	0.0934467	-0.114034	0.724178
XLOC_000688	CUFF.574.1,CUFF.574.2,CUFF.574.3,CUFF.574.4,CUFF.574.5	Scaffold290	green	-0.219982	0.492081	-0.286138	0.367258	-0.260992	0.412587	0.030968	0.923887	0.608665	0.0357003	-0.509192	0.0908718	-0.806411	0.00153157	0.171934	0.593121	0.00417558	0.989724
XLOC_000690	CAD,MPV17	Scaffold290	blue	-0.0635058	0.844554	0.846959	0.00050837	0.0821652	0.799606	-0.724395	0.00771006	-0.876393	0.000184007	0.973593	9.67394e-08	0.547911	0.0651512	-0.370463	0.235848	-0.30517	0.334773
XLOC_000691	CUFF.573.1	Scaffold290	turquoise	-0.202447	0.528032	-0.0699478	0.828981	-0.0234751	0.942272	-0.127126	0.693794	0.330715	0.293731	-0.273308	0.390049	-0.528914	0.0770414	0.0522642	0.871848	-0.213027	0.506207
XLOC_000692	RNF212B	Scaffold299	blue	0.586465	0.0450399	0.476322	0.117474	0.0474531	0.883571	-0.518976	0.0838166	-0.557435	0.0596965	0.632526	0.0273005	0.468263	0.1247	-0.182888	0.569401	0.0998667	0.757473
XLOC_000693	ASB8	Scaffold299	blue	0.183948	0.567126	0.750459	0.00492328	-0.0623291	0.847404	-0.702046	0.0109205	-0.6983	0.0115431	0.833835	0.00074942	0.305269	0.334609	-0.074726	0.817466	-0.457705	0.134599
XLOC_000694	SENP1	Scaffold299	blue	-0.0111395	0.972591	0.534391	0.0734723	-0.186275	0.562146	-0.364574	0.243959	-0.566929	0.0545834	0.642612	0.0242201	0.305286	0.33458	0.186837	0.560944	-0.507609	0.0920493
XLOC_000695	COL2A1	Scaffold299	blue	0.0286984	0.929453	0.571362	0.0523041	0.264186	0.406681	-0.816958	0.00117951	-0.533281	0.0741866	0.785512	0.00246238	0.123522	0.70212	-0.343262	0.274666	-0.0443932	0.891038
XLOC_000696	CUNH12orf10,VDR	Scaffold299	blue	0.0597905	0.853559	0.624741	0.0298645	0.00671801	0.983468	-0.811712	0.00134578	-0.523066	0.0809813	0.751628	0.00481945	0.109258	0.735357	-0.300958	0.341823	-0.196594	0.540276
XLOC_000697	SP1	Scaffold299	blue	0.117242	0.716698	0.790157	0.00222573	0.341145	0.277831	-0.75335	0.00466942	-0.845137	0.000537617	0.951212	2.00529e-06	0.623736	0.0302077	-0.534171	0.0736137	-0.0744181	0.818207
XLOC_000698	AMHR2	Scaffold299	blue	0.258375	0.417459	0.780259	0.00275273	0.115732	0.720216	-0.765541	0.00370586	-0.801303	0.00172862	0.944247	3.86176e-06	0.502889	0.0956227	-0.292282	0.356595	-0.263668	0.407635
XLOC_000699	PCBP2	Scaffold299	blue	0.121784	0.706144	0.815826	0.00121398	-0.104586	0.746338	-0.642902	0.0241354	-0.851523	0.000440492	0.899458	6.81993e-05	0.568295	0.0538737	-0.392929	0.206398	-0.317043	0.315328
XLOC_000700	CUFF.591.1	Scaffold299	blue	0.0918471	0.776493	0.587734	0.0444637	-0.0249728	0.938594	-0.573008	0.0514747	-0.722836	0.00790764	0.851457	0.000441415	0.426101	0.167221	-0.166321	0.60542	-0.266391	0.402628
XLOC_000701	HOXC13	Scaffold299	midnightblue	0.224557	0.482888	-0.432421	0.160334	0.696911	0.0117804	0.0185222	0.954439	0.420701	0.173251	-0.306695	0.33224	-0.205058	0.522607	-0.78251	0.00262527	0.615563	0.0331046
XLOC_000702	LOC107198746	Scaffold299	blue	0.222477	0.487058	0.838224	0.000660659	0.0536463	0.868485	-0.674741	0.0160794	-0.920127	2.23631e-05	0.964635	4.10526e-07	0.662406	0.0189195	-0.311119	0.324951	-0.326447	0.30038
XLOC_000703	PFKM	Scaffold299	blue	0.267998	0.399687	0.254753	0.424246	0.29971	0.343928	-0.640857	0.0247369	-0.349869	0.264919	0.550243	0.063785	0.155936	0.628423	-0.400247	0.197314	0.182121	0.57105
XLOC_000704	TMEM106C	Scaffold299	blue	-0.0413493	0.898474	0.208157	0.516204	0.113942	0.724393	-0.576557	0.0497191	-0.132888	0.680549	0.298819	0.345434	-0.15935	0.620827	-0.4759	0.117845	0.150206	0.64125
XLOC_000705	AAAS	Scaffold299	blue	0.203501	0.525839	0.815929	0.00121082	0.0386395	0.9051	-0.740098	0.00591978	-0.853555	0.00041264	0.970251	1.74568e-07	0.536662	0.0720265	-0.315262	0.318204	-0.232786	0.466553
XLOC_000707	MAP3K12	Scaffold299	blue	0.19248	0.548952	0.819427	0.00110696	0.133284	0.679642	-0.749044	0.00505131	-0.81092	0.00137238	0.943679	4.05871e-06	0.497148	0.100092	-0.327905	0.2981	-0.263012	0.408847
XLOC_000708	ATF7	Scaffold299	blue	0.116315	0.718857	0.877348	0.0001773	0.0799609	0.804889	-0.709501	0.00975634	-0.909097	4.18959e-05	0.985243	5.37744e-09	0.617859	0.0322715	-0.385195	0.216269	-0.238959	0.45447
XLOC_000709	ATP5G2	Scaffold299	blue	0.319927	0.310702	0.743828	0.00554502	0.0408384	0.899722	-0.794641	0.00201413	-0.777634	0.00290719	0.935211	8.05872e-06	0.456334	0.135921	-0.268309	0.399119	-0.283905	0.371172
XLOC_000710	CUFF.594.1	Scaffold299	red	-0.238605	0.455159	-0.0375281	0.907819	0.249439	0.434303	-0.2006	0.531882	-0.0470115	0.884648	0.0881707	0.785251	-0.0871238	0.787749	-0.288273	0.363533	0.0105417	0.974061
XLOC_000711	LOC107198751	Scaffold303	brown	0.172016	0.592942	0.781499	0.00268194	0.0853057	0.792092	-0.312535	0.322637	-0.873017	0.000209308	0.731543	0.00685097	0.92234	1.95069e-05	-0.363114	0.245994	-0.21522	0.501734
XLOC_000712	CUFF.597.1	Scaffold303	tan	-0.407005	0.189149	0.351696	0.26226	0.0659611	0.838612	-0.0938344	0.771769	-0.160191	0.618961	0.0384407	0.905586	0.184228	0.566526	-0.512755	0.088258	0.075232	0.816249
XLOC_000713	CUFF.598.1	Scaffold303	turquoise	-0.644137	0.0237774	0.0691897	0.830811	0.0576377	0.858784	0.169674	0.598061	0.181729	0.571892	-0.226171	0.479663	-0.224343	0.483316	0.0520487	0.872373	-0.0691814	0.830831
XLOC_000714	LOC107198754	Scaffold305	turquoise	0.592187	0.0424844	-0.039378	0.903293	0.353577	0.259539	-0.34437	0.273016	0.00490919	0.987919	0.210857	0.510651	0.0341258	0.916149	0.0925124	0.774911	-0.0268305	0.934035
XLOC_000715	GOLGB1	Scaffold305	grey	-0.324047	0.304156	0.356534	0.255294	-0.021801	0.946383	-0.241456	0.449625	-0.309667	0.327334	0.274014	0.388776	0.257443	0.419199	-0.347062	0.269035	-0.131371	0.684029
XLOC_000716	HCLS1	Scaffold305	blue	0.23854	0.455285	0.644212	0.0237556	-0.0884338	0.784623	-0.375385	0.229194	-0.803029	0.00165996	0.789579	0.00225419	0.694362	0.0122255	-0.191078	0.551922	-0.121323	0.707215
XLOC_000718	LOC107198767	Scaffold305	blue	0.372221	0.233458	0.227985	0.476052	-0.125811	0.696829	-0.278008	0.381617	-0.457132	0.135151	0.48073	0.11364	0.423701	0.169884	0.0830512	0.797484	-0.182512	0.570209
XLOC_000719	OPN1SW	Scaffold305	blue	-0.480036	0.114238	0.612944	0.0340735	0.109913	0.73382	-0.372928	0.232501	-0.588622	0.0440642	0.530009	0.0763186	0.464943	0.12776	-0.52037	0.0828426	-0.231305	0.469474
XLOC_000720	IRF5	Scaffold305	blue	0.202586	0.527741	0.170289	0.596715	-0.308734	0.328869	0.0292492	0.928102	-0.302188	0.339757	0.311051	0.325062	0.206019	0.520619	0.291241	0.35839	-0.545965	0.0663065
XLOC_000721	IRF5	Scaffold305	blue	0.321783	0.307744	0.777196	0.00293357	0.132832	0.680678	-0.565467	0.0553499	-0.907604	4.53344e-05	0.933017	9.48334e-06	0.759864	0.0041336	-0.336183	0.285332	-0.182474	0.570291
XLOC_000722	LOC107198755	Scaffold305	red	-0.27073	0.394714	-0.408676	0.187162	-0.18756	0.559404	0.218912	0.494242	0.306663	0.332294	-0.362125	0.24738	-0.263374	0.408179	0.23679	0.458699	-0.186279	0.562137
XLOC_000725	LOC107198764	Scaffold305	brown	0.26729	0.400981	0.00171064	0.99579	-0.231869	0.468359	-0.134893	0.67596	-0.266011	0.403324	0.309225	0.32806	0.274955	0.387083	-0.0213283	0.947544	-0.263713	0.407554
XLOC_000726	NME6	Scaffold305	red	-0.0294213	0.927679	0.144893	0.653222	0.173393	0.58994	-0.627527	0.0289278	0.00567106	0.986044	0.226049	0.479907	-0.386051	0.215163	-0.115507	0.72074	0.10963	0.734486
XLOC_000727	LOC107198756	Scaffold305	brown	0.241983	0.448606	0.377086	0.22692	0.0782256	0.809054	-0.212244	0.507807	-0.489811	0.106005	0.450144	0.141993	0.518121	0.084418	-0.42347	0.170142	0.381399	0.221217
XLOC_000728	ATP6V1F,FLNC	Scaffold305	blue	-0.0395141	0.902961	0.833232	0.000762298	-0.0144262	0.964508	-0.70366	0.0106601	-0.860032	0.000332886	0.940996	5.09895e-06	0.516962	0.0852374	-0.41715	0.17729	-0.23266	0.466801
XLOC_000729	FLNC	Scaffold305	blue	0.0240173	0.94094	0.892001	9.62771e-05	0.217769	0.496556	-0.691446	0.0127496	-0.913367	3.3182e-05	0.954659	1.39828e-06	0.692911	0.0124842	-0.550355	0.0637197	-0.15017	0.641329
XLOC_000730	CALU	Scaffold305	blue	0.152301	0.63655	0.880709	0.000155212	-0.0381614	0.906269	-0.521736	0.081896	-0.984388	7.1152e-09	0.95253	1.75259e-06	0.809433	0.00142341	-0.268142	0.399424	-0.323861	0.30445
XLOC_000731	LOC107198770	Scaffold305	blue	-0.368013	0.239203	0.749619	0.00499899	0.238035	0.45627	-0.502158	0.0961838	-0.746509	0.00528691	0.745817	0.00535263	0.555043	0.061035	-0.458946	0.133411	-0.174056	0.588497
XLOC_000732	LOC107198773	Scaffold305	blue	0.111065	0.731122	0.660225	0.0194574	-0.143414	0.656568	-0.764575	0.00377616	-0.643965	0.0238271	0.785523	0.00246184	0.288518	0.363106	-0.252703	0.428113	-0.285403	0.368543
XLOC_000733	CUFF.619.1,CUFF.619.2	Scaffold305	blue	0.0801429	0.804453	0.699917	0.0112711	0.273905	0.388973	-0.846939	0.000508676	-0.66434	0.0184518	0.88159	0.000149797	0.318954	0.312258	-0.411138	0.184259	-0.0738714	0.819523
XLOC_000734	CUFF.613.1	Scaffold305	blue	0.0378274	0.907086	0.850144	0.0004602	-0.0167528	0.958788	-0.491339	0.104756	-0.944443	3.7959e-06	0.899934	6.66575e-05	0.798795	0.00183217	-0.349802	0.265017	-0.378344	0.225248
XLOC_000735	LOC107198779	Scaffold306	cyan	0.27937	0.379192	-0.507463	0.0921589	-0.469868	0.123238	0.618321	0.0321055	0.464655	0.128028	-0.57083	0.052574	-0.238103	0.456138	0.69599	0.0119399	-0.0594638	0.854351
XLOC_000736	AMMECR1	Scaffold306	brown	0.110871	0.731575	0.716036	0.00881414	-0.356951	0.254698	-0.0836399	0.796075	-0.827281	0.000898782	0.628242	0.0286907	0.796444	0.00193353	-0.166032	0.606057	-0.162567	0.613699
XLOC_000737	LOC107198774	Scaffold306	brown	0.427886	0.165258	0.0977943	0.762377	0.0396702	0.902579	0.130685	0.685604	-0.281095	0.37613	0.249088	0.434971	0.413281	0.181756	0.329943	0.294927	-0.0327116	0.919613
XLOC_000738	LOC107198778	Scaffold306	blue	0.0556063	0.863719	0.839481	0.000636813	0.126594	0.695023	-0.760424	0.00408984	-0.870338	0.000231246	0.984368	7.162e-09	0.561669	0.0573767	-0.340477	0.278835	-0.327872	0.298151
XLOC_000739	TMEM164	Scaffold306	yellow	0.55188	0.0628378	-0.623751	0.0302025	-0.40723	0.188881	0.555688	0.060672	0.478546	0.115529	-0.54082	0.0694297	-0.185688	0.563401	0.684283	0.0141079	-0.106954	0.740765
XLOC_000740	CUFF.626.1	Scaffold306	tan	0.104252	0.747124	0.283031	0.37271	-0.236434	0.459395	0.251298	0.430772	-0.249036	0.43507	0.0055466	0.986351	0.433988	0.158655	-0.183275	0.568571	-0.0156199	0.961573
XLOC_000741	CUFF.629.1	Scaffold306	yellow	-0.0240514	0.940856	-0.21068	0.511014	-0.0860762	0.790251	0.487958	0.107535	0.174976	0.586495	-0.264709	0.405719	-0.0535474	0.868726	0.268454	0.398855	0.0451959	0.889078
XLOC_000742	LOC107198781	Scaffold316	blue	0.549548	0.0641899	0.378905	0.224504	-0.203573	0.525688	-0.369991	0.236491	-0.326487	0.300318	0.36983	0.236712	0.263011	0.408849	-0.104501	0.746537	-0.254933	0.423907
XLOC_000744	LOC107198782	Scaffold316	red	-0.407958	0.188015	-0.361506	0.248248	-0.143567	0.656221	0.088617	0.784186	0.446618	0.145529	-0.423497	0.170112	-0.544612	0.0671181	0.0248917	0.938794	-0.0456523	0.887964
XLOC_000745	CUFF.630.1	Scaffold316	yellow	0.156773	0.626558	-0.223584	0.484837	-0.469064	0.12397	0.334929	0.287245	0.179833	0.575978	-0.245001	0.44279	-0.0224302	0.944838	0.495047	0.101763	-0.359259	0.251418
XLOC_000746	CUFF.631.1	Scaffold316	brown	0.332635	0.290766	0.59532	0.0411294	0.201799	0.529381	-0.234726	0.462739	-0.706737	0.0101766	0.590158	0.0433785	0.8723	0.000215014	-0.273196	0.390251	-0.132691	0.681
XLOC_000747	CUFF.632.1	Scaffold316	brown	0.446524	0.145624	0.422519	0.171206	0.191428	0.55118	-0.175428	0.585513	-0.497935	0.0994711	0.37258	0.232972	0.681413	0.014681	-0.174197	0.58819	-0.133215	0.6798
XLOC_000749	RAB10	Scaffold319	blue	-0.274071	0.388674	0.684981	0.013971	-0.208902	0.514668	-0.411402	0.18395	-0.762075	0.00396283	0.773406	0.00316982	0.492994	0.103412	-0.229343	0.473356	-0.375648	0.228841
XLOC_000750	GAREM2	Scaffold319	black	0.127863	0.692096	-0.475229	0.118437	0.34036	0.27901	0.108044	0.738205	0.520058	0.0830603	-0.407474	0.18859	-0.332937	0.290301	0.0967044	0.764959	0.258178	0.417826
XLOC_000751	HADHB	Scaffold319	blue	0.0722295	0.823478	0.0468111	0.885137	-0.217569	0.496963	-0.315149	0.318388	-0.013808	0.966028	0.239995	0.452457	-0.328816	0.296679	0.229817	0.472417	-0.0825975	0.79857
XLOC_000752	LOC107198783	Scaffold319	blue	0.0123712	0.969561	0.698781	0.0114617	0.0140236	0.965498	-0.5169	0.0852818	-0.825437	0.000944699	0.847266	0.000503563	0.658777	0.0198208	-0.198499	0.536277	-0.345603	0.271189
XLOC_000753	CUFF.634.1,CUFF.635.1	Scaffold319	blue	0.0503246	0.876571	0.840146	0.00062447	0.326129	0.300879	-0.603025	0.0379281	-0.859216	0.000342208	0.86667	0.000264155	0.709165	0.00980662	-0.478601	0.115481	-0.0300186	0.926215
XLOC_000754	KIF3C	Scaffold319	blue	-0.119153	0.712252	0.812033	0.00133514	0.325231	0.30229	-0.661066	0.0192489	-0.783679	0.00256093	0.874164	0.000200424	0.568827	0.0535989	-0.531273	0.0754898	-0.106436	0.741984
XLOC_000756	HADHA	Scaffold319	blue	-0.0722948	0.823321	0.20804	0.516443	-0.484129	0.110741	-0.118287	0.714265	-0.145342	0.652207	0.237665	0.456991	-0.223921	0.484161	0.390121	0.209949	-0.41839	0.175873
XLOC_000757	CUFF.633.1	Scaffold319	blue	-0.412451	0.182723	0.257317	0.419435	0.191047	0.551986	-0.200661	0.531754	-0.43956	0.152775	0.401812	0.195404	0.390364	0.209641	-0.46196	0.130551	0.190858	0.552387
XLOC_000758	SUGP1	Scaffold325	blue	0.228469	0.47509	0.849327	0.0004722	-0.128138	0.691463	-0.518012	0.0844946	-0.880007	0.000159639	0.892379	9.46667e-05	0.696467	0.011857	-0.238108	0.456128	-0.28931	0.361733
XLOC_000761	NR2C2AP	Scaffold325	blue	0.179057	0.577653	0.715695	0.00886156	0.235121	0.461964	-0.828033	0.000880571	-0.723005	0.00788604	0.877695	0.000174914	0.387345	0.213497	-0.383256	0.218788	-0.284128	0.370781
XLOC_000762	BORCS8	Scaffold325	brown	0.062976	0.845837	0.523523	0.0806686	-0.260554	0.413401	0.0855641	0.791474	-0.689921	0.0130303	0.498986	0.0986461	0.849897	0.000463805	0.0213586	0.94747	-0.339546	0.280236
XLOC_000765	TMEM161A	Scaffold325	blue	-0.138504	0.667719	0.796208	0.00194393	0.271842	0.392698	-0.647229	0.0228978	-0.875201	0.000192646	0.928855	1.27282e-05	0.661701	0.0190923	-0.506601	0.0928048	-0.190204	0.553775
XLOC_000766	MAU2	Scaffold325	grey	0.0462451	0.886518	0.101655	0.753248	0.334745	0.287528	-0.297923	0.346953	-0.0856651	0.791233	0.0873791	0.78714	0.14147	0.660976	-0.564442	0.055892	0.430083	0.16286
XLOC_000768	NR2C2AP	Scaffold325	brown	0.534472	0.0734201	0.320745	0.309395	0.152166	0.636852	-0.197493	0.538386	-0.47929	0.114883	0.395742	0.202877	0.586348	0.0450931	-0.0153393	0.962263	-0.209777	0.512869
XLOC_000769	RFXANK	Scaffold325	blue	0.455032	0.137184	0.180782	0.573931	-0.276234	0.384788	-0.460266	0.132153	-0.273381	0.389918	0.460949	0.131505	-0.0246657	0.939348	0.344348	0.273049	-0.512897	0.0881548
XLOC_000770	LOC107198794	Scaffold325	blue	-0.215815	0.500524	0.711814	0.00941459	-0.0247716	0.939089	-0.520936	0.0824494	-0.606516	0.0365377	0.64153	0.0245378	0.300113	0.343248	-0.238684	0.455005	-0.0726523	0.82246
XLOC_000771	CUFF.641.1	Scaffold325	blue	-0.00885951	0.9782	0.74027	0.00590201	-0.165691	0.606806	-0.318081	0.313658	-0.855396	0.000388601	0.717223	0.00865054	0.759579	0.00415602	-0.213212	0.505829	-0.284646	0.36987
XLOC_000772	CUFF.647.1	Scaffold325	blue	0.00990326	0.975632	0.678694	0.0152397	-0.302384	0.339428	-0.30398	0.336756	-0.691739	0.0126962	0.711465	0.00946552	0.447838	0.144299	0.0761455	0.814052	-0.333882	0.288849
XLOC_000773	LOC107198806	Scaffold329	brown	0.212326	0.507641	0.577972	0.0490307	0.0254914	0.937322	-0.345191	0.271799	-0.841894	0.000592896	0.767336	0.00357791	0.796752	0.00192004	-0.259673	0.415039	-0.193238	0.547348
XLOC_000774	HOXB3	Scaffold329	blue	0.210361	0.511668	0.85648	0.000374974	-0.126374	0.69553	-0.386907	0.21406	-0.872021	0.000217264	0.731997	0.00679899	0.805959	0.00154828	-0.303279	0.33793	-0.204113	0.524568
XLOC_000775	HOXB2	Scaffold329	blue	0.00408241	0.989954	0.645373	0.0234227	0.491991	0.104224	-0.362265	0.247183	-0.607243	0.0362529	0.582245	0.0469931	0.602823	0.0380098	-0.620992	0.0311588	0.384777	0.216811
XLOC_000777	SKAP1	Scaffold329	blue	0.491962	0.104248	0.261631	0.411403	0.605425	0.0369683	-0.448159	0.143976	-0.329916	0.294968	0.472407	0.120948	0.409608	0.186061	-0.396933	0.201396	0.275593	0.385937
XLOC_000778	CUFF.654.1	Scaffold329	cyan	0.242606	0.447402	-0.361388	0.248414	-0.577464	0.0492768	0.486169	0.109025	0.25476	0.424233	-0.279478	0.378999	-0.17882	0.578166	0.920547	2.1798e-05	-0.544822	0.0669916
XLOC_000779	LOC107198813	Scaffold330	blue	-0.0496354	0.878251	0.507598	0.092058	0.319885	0.310768	-0.62332	0.0303504	-0.524738	0.0798412	0.609216	0.0354876	0.307624	0.330701	-0.478642	0.115445	0.0187467	0.953887
XLOC_000780	CUFF.662.1,CUFF.663.1	Scaffold330	brown	0.234963	0.462274	0.0895408	0.781984	-0.229478	0.473089	0.0350203	0.913958	-0.358292	0.25279	0.360889	0.249116	0.398182	0.199852	0.317435	0.314698	-0.532972	0.0743863
XLOC_000781	LOC107198814	Scaffold330	yellow	-0.249537	0.434116	0.0448418	0.889942	-0.186179	0.56235	0.416573	0.177951	0.00925063	0.977237	-0.302011	0.340053	0.240613	0.451258	-0.292	0.357082	0.31937	0.311592
XLOC_000782	OTOF	Scaffold330	black	-0.149543	0.642739	-0.0597726	0.853602	0.20416	0.52447	-0.283229	0.372363	0.385713	0.215599	-0.166845	0.604267	-0.632082	0.0274424	-0.0728924	0.821881	0.33949	0.280321
XLOC_000783	CLU	Scaffold330	blue	0.284738	0.369709	0.846945	0.000508578	0.0883477	0.784829	-0.731766	0.00682543	-0.856714	0.000372083	0.957149	1.05872e-06	0.586666	0.0449484	-0.306476	0.332604	-0.218186	0.495713
XLOC_000784	LOC109022390	Scaffold334	yellow	0.0815415	0.8011	-0.569531	0.0532371	-0.214781	0.502629	0.848401	0.000486096	0.455063	0.137154	-0.659854	0.0195501	-0.116755	0.717831	0.36737	0.240088	0.286894	0.365936
XLOC_000785	SVIP	Scaffold334	yellow	-0.0458517	0.887478	-0.66607	0.0180403	-0.0600264	0.852986	0.753492	0.00465716	0.631656	0.0275789	-0.797706	0.00187862	-0.313081	0.321747	0.397853	0.200258	0.354805	0.25777
XLOC_000786	CUFF.664.1	Scaffold334	blue	-0.362717	0.24655	0.520276	0.0829084	0.0537176	0.868312	-0.400387	0.197143	-0.404285	0.19241	0.450451	0.141688	0.135372	0.674864	-0.31824	0.313403	0.0499602	0.877459
XLOC_000787	CUFF.665.1	Scaffold334	grey	-0.458587	0.133754	-0.071117	0.82616	0.310044	0.326715	0.155632	0.629101	0.136258	0.672841	-0.151644	0.638022	-0.0400933	0.901544	-0.142908	0.657714	0.0500913	0.87714
XLOC_000788	CUFF.666.1	Scaffold334	turquoise	0.0205376	0.949487	-0.688267	0.01334	0.16813	0.601446	0.587841	0.0444157	0.688375	0.0133195	-0.820532	0.00107562	-0.312107	0.323335	0.114924	0.722101	0.476732	0.117113
XLOC_000789	CUFF.667.1	Scaffold334	turquoise	0.319996	0.31059	-0.608584	0.0357317	0.284322	0.370439	0.203324	0.526206	0.615483	0.0331339	-0.530903	0.0757321	-0.347536	0.268338	0.148515	0.645051	0.423494	0.170115
XLOC_000790	CUFF.670.1	Scaffold334	yellow	0.197366	0.538653	0.0630029	0.845771	-0.479031	0.115107	0.445665	0.146494	-0.258925	0.416433	0.0479608	0.882333	0.386036	0.215182	0.537587	0.0714429	-0.267911	0.399847
XLOC_000791	CUFF.671.1	Scaffold334	yellow	-0.29698	0.348555	-0.292928	0.355485	-0.413589	0.181398	0.635903	0.0262393	0.311277	0.324692	-0.4266	0.16667	-0.170598	0.596039	0.444783	0.147391	-0.049106	0.879541
XLOC_000792	CUFF.672.1	Scaffold334	yellow	-0.43791	0.154501	-0.322668	0.306339	-0.388586	0.211907	0.780314	0.00274954	0.241704	0.449145	-0.421343	0.172527	-0.0295945	0.927255	0.614815	0.0333791	-0.427291	0.16591
XLOC_000794	PSMB3	Scaffold335	blue	0.359173	0.25154	0.488367	0.107196	-0.15753	0.624873	-0.50206	0.0962591	-0.573371	0.0512934	0.703666	0.0106592	0.328553	0.297089	0.114676	0.72268	-0.29453	0.352736
XLOC_000795	LASP1	Scaffold335	blue	0.150226	0.641205	0.808952	0.00144022	0.037609	0.907621	-0.549931	0.0639661	-0.911821	3.61549e-05	0.911105	3.76003e-05	0.716623	0.00873291	-0.40257	0.194484	-0.279537	0.378895
XLOC_000796	LOC107198817	Scaffold335	blue	0.0767451	0.81261	0.72569	0.00754873	-0.114994	0.721937	-0.370422	0.235904	-0.897529	7.47472e-05	0.837391	0.000676857	0.765546	0.00370547	-0.295883	0.350424	-0.286462	0.36669
XLOC_000797	LOC107198822	Scaffold335	blue	0.184544	0.56585	0.435027	0.157548	0.470038	0.123084	-0.548378	0.0648756	-0.517667	0.0847383	0.704558	0.0105172	0.352688	0.260823	-0.0924092	0.775156	-0.157011	0.626028
XLOC_000799	PIP4K2B	Scaffold335	brown	0.277967	0.38169	0.660302	0.0194383	0.0614615	0.849506	-0.244958	0.442871	-0.879051	0.000165822	0.784967	0.0024914	0.942516	4.48652e-06	-0.214759	0.502673	-0.193458	0.546883
XLOC_000800	CWC25	Scaffold335	pink	-0.150769	0.639984	0.0157246	0.961316	-0.725003	0.007634	0.291651	0.357684	-0.0438526	0.892358	-0.0222886	0.945185	-0.0289578	0.928816	0.612687	0.0341696	-0.685272	0.0139143
XLOC_000804	CUFF.678.1	Scaffold335	blue	0.301314	0.341225	0.0800506	0.804674	0.404045	0.1927	-0.386589	0.214469	-0.308406	0.329411	0.437082	0.155372	0.200448	0.5322	-0.160017	0.619347	0.1073	0.739952
XLOC_000807	LOC107198823	Scaffold335	blue	0.299815	0.343751	0.632021	0.0274617	0.000978651	0.997592	-0.743903	0.00553766	-0.670144	0.0170984	0.851542	0.000440225	0.322711	0.30627	-0.145781	0.651216	-0.191503	0.551021
XLOC_000809	LOC107198817	Scaffold335	red	0.0439097	0.892218	-0.305387	0.334413	0.195426	0.542732	-0.043518	0.893175	0.363025	0.246119	-0.340261	0.279159	-0.352202	0.261526	-0.123768	0.701551	0.387723	0.213011
XLOC_000810	FBXO47	Scaffold335	red	-0.440199	0.152109	-0.126325	0.695643	-0.184096	0.566809	-0.101352	0.753965	0.286784	0.366128	-0.210035	0.512337	-0.470931	0.122276	0.0218093	0.946363	-0.0166225	0.959108
XLOC_000811	PLXDC1	Scaffold335	brown	0.385339	0.216082	0.685665	0.0138379	0.293596	0.354338	-0.474052	0.11948	-0.834403	0.000737438	0.821682	0.00104375	0.801771	0.0017098	-0.410204	0.185358	0.142979	0.657553
XLOC_000813	LOC107198825	Scaffold341	turquoise	0.554322	0.0614429	-0.167352	0.603153	0.0800255	0.804734	-0.105333	0.74458	0.0800921	0.804574	0.067072	0.835926	0.0153824	0.962157	0.08517	0.792416	0.028312	0.9304
XLOC_000814	LOC107198842	Scaffold341	brown	0.286878	0.365964	0.240892	0.450717	0.129136	0.689165	-0.0245466	0.939641	-0.463933	0.1287	0.356132	0.255868	0.662357	0.0189314	-0.138902	0.666812	0.0538308	0.868036
XLOC_000815	EVI5L	Scaffold341	blue	-0.0825838	0.798603	0.787773	0.00234494	0.111921	0.729119	-0.7327	0.00671904	-0.736362	0.00631389	0.88759	0.000116713	0.362082	0.24744	-0.289298	0.361752	-0.180052	0.575506
XLOC_000816	LOC107198831	Scaffold341	blue	0.0745684	0.817845	0.767542	0.00356342	0.133112	0.680036	-0.720936	0.00815346	-0.834081	0.00074421	0.959344	8.16981e-07	0.535562	0.0727239	-0.306691	0.332246	-0.305837	0.333664
XLOC_000817	PCP2	Scaffold341	blue	0.339434	0.280405	0.526875	0.0784001	0.267977	0.399726	-0.762747	0.00391194	-0.62743	0.0289598	0.838057	0.000663893	0.346167	0.270355	-0.249321	0.434528	-0.0878914	0.785917
XLOC_000818	XAB2	Scaffold341	blue	0.179745	0.576167	0.724327	0.00771862	0.242492	0.447623	-0.840366	0.000620427	-0.726609	0.00743574	0.916093	2.84129e-05	0.380217	0.22277	-0.317507	0.314581	-0.19831	0.536673
XLOC_000819	CUFF.700.1	Scaffold341	brown	0.396563	0.201856	-0.0282662	0.930513	-0.476953	0.11692	0.143063	0.657364	-0.208682	0.515122	0.201292	0.530438	0.207903	0.516726	0.606496	0.0365458	-0.369992	0.23649
XLOC_000820	LOC107198826	Scaffold341	blue	0.156173	0.627895	0.843289	0.0005686	0.0541137	0.867348	-0.551786	0.0628914	-0.913331	3.32493e-05	0.945035	3.60134e-06	0.702672	0.010819	-0.21322	0.505812	-0.337323	0.283599
XLOC_000821	MAP2K7	Scaffold341	blue	0.15734	0.625296	0.841261	0.000604179	0.0395409	0.902895	-0.744118	0.00551663	-0.905505	5.05417e-05	0.981641	1.5926e-08	0.628936	0.0284623	-0.400317	0.197229	-0.273611	0.389501
XLOC_000822	LOC107198834	Scaffold341	blue	0.33965	0.280079	0.34376	0.273923	0.469483	0.123588	-0.456284	0.135969	-0.551767	0.0629026	0.618922	0.0318909	0.613383	0.0339098	-0.381627	0.220918	-0.0336405	0.917338
XLOC_000823	LOC107198828	Scaffold341	blue	0.306051	0.333309	0.64308	0.0240837	0.141426	0.661077	-0.577556	0.0492322	-0.788943	0.00228581	0.862415	0.000306785	0.599433	0.0393975	-0.285364	0.368611	-0.0347581	0.9146
XLOC_000824	LOC107198830	Scaffold341	blue	0.0964208	0.765631	0.788564	0.00230485	-0.0488079	0.880268	-0.662815	0.0188198	-0.828661	0.000865571	0.931415	1.0644e-05	0.530793	0.0758037	-0.226477	0.479054	-0.470116	0.123013
XLOC_000825	LOC107198835,NDUFB7	Scaffold341	blue	0.484592	0.11035	0.426715	0.166544	0.531525	0.0753252	-0.664997	0.0182947	-0.518794	0.0839448	0.704016	0.0106034	0.404505	0.192145	-0.280852	0.376562	0.139412	0.665653
XLOC_000826	TRAPPC5	Scaffold341	blue	0.0901685	0.780489	0.586747	0.0449114	0.24889	0.435348	-0.707204	0.0101046	-0.661613	0.0191138	0.838122	0.000662627	0.356358	0.255545	-0.198871	0.535497	-0.176544	0.583093
XLOC_000827	CUFF.694.1,XAB2	Scaffold341	blue	0.361238	0.248625	0.546031	0.0662672	-0.210386	0.511616	-0.454138	0.138056	-0.587004	0.0447947	0.627539	0.0289238	0.382407	0.219897	-0.0690053	0.831256	0.0362995	0.910826
XLOC_000828	LOC107198840	Scaffold341	blue	-0.0203842	0.949863	0.586551	0.0450008	0.375733	0.228727	-0.569918	0.0530391	-0.708128	0.00996337	0.826582	0.000915974	0.515832	0.0860415	-0.388661	0.211811	-0.12932	0.688742
XLOC_000829	EMC10	Scaffold341	blue	0.0948269	0.769412	0.751612	0.00482085	0.250649	0.432003	-0.740305	0.00589841	-0.778516	0.00285455	0.922177	1.97065e-05	0.466634	0.126196	-0.346407	0.27	-0.0755916	0.815384
XLOC_000830	LOC107198835	Scaffold341	blue	0.0184384	0.954645	0.8149	0.00124273	0.0227556	0.944039	-0.732163	0.00678009	-0.836367	0.000697173	0.942111	4.64362e-06	0.515918	0.0859805	-0.284598	0.369955	-0.438413	0.153974
XLOC_000831	UBL5	Scaffold341	blue	0.166954	0.604028	0.714947	0.00896614	0.0766727	0.812784	-0.715023	0.00895555	-0.814371	0.00125942	0.891744	9.73864e-05	0.546562	0.0659504	-0.327564	0.298631	-0.177442	0.581147
XLOC_000832	LOC107198833	Scaffold341	blue	-0.0667367	0.836737	0.909518	4.09651e-05	0.0666811	0.836871	-0.593637	0.0418532	-0.920369	2.20366e-05	0.921323	2.07813e-05	0.672781	0.0165083	-0.505765	0.0934341	-0.107924	0.738488
XLOC_000834	CUFF.689.1	Scaffold341	blue	0.154607	0.63139	0.732189	0.00677707	-0.0384108	0.905659	-0.546647	0.0658997	-0.850327	0.000457552	0.899272	6.8812e-05	0.585036	0.0456949	-0.244385	0.443973	-0.209368	0.513709
XLOC_000835	CUFF.705.1	Scaffold341	red	-0.23785	0.45663	-0.282796	0.373125	-0.13362	0.678872	0.324492	0.303455	0.241233	0.450056	-0.324683	0.303153	-0.161126	0.616887	0.159211	0.621136	0.0513922	0.873971
XLOC_000836	CUFF.711.1,LOC107198852	Scaffold342	blue	0.0991031	0.759279	0.706987	0.0101379	-0.434763	0.157829	-0.524422	0.080056	-0.601856	0.0384018	0.661082	0.0192448	0.284516	0.370098	-0.0727266	0.822281	-0.530221	0.0761794
XLOC_000837	CADM3	Scaffold342	blue	-0.40554	0.190901	0.596253	0.0407319	0.159952	0.619492	-0.352361	0.261296	-0.533709	0.0739104	0.4973	0.0999722	0.32626	0.300675	-0.650466	0.0220025	0.064264	0.842718
XLOC_000841	LOC107198850	Scaffold342	blue	0.198469	0.53634	0.582111	0.0470557	0.152111	0.636976	-0.394216	0.204783	-0.779747	0.00278231	0.757141	0.00435156	0.698263	0.0115492	-0.228259	0.475508	-0.126005	0.69638
XLOC_000842	DUSP23	Scaffold342	blue	0.242321	0.447953	0.584917	0.0457497	0.0717851	0.824549	-0.621139	0.0311073	-0.615911	0.0329772	0.757773	0.00430021	0.292711	0.355857	-0.25701	0.42001	-0.0375957	0.907653
XLOC_000843	IGSF9,TAGLN2	Scaffold342	blue	0.16773	0.602325	0.873779	0.000203373	0.0944273	0.770361	-0.675625	0.0158888	-0.926103	1.53154e-05	0.985287	5.29751e-09	0.669077	0.0173415	-0.329433	0.295719	-0.270963	0.39429
XLOC_000844	CFAP45	Scaffold342	blue	0.065067	0.840775	0.830231	0.000828947	-0.0305397	0.924937	-0.468367	0.124605	-0.943103	4.26627e-06	0.89183	9.70128e-05	0.793947	0.00204584	-0.289284	0.361777	-0.253851	0.425946
XLOC_000845	GLMP	Scaffold342	blue	0.146112	0.650469	0.823041	0.00100702	0.242215	0.448157	-0.753203	0.00468205	-0.874113	0.000200814	0.981123	1.82878e-08	0.618128	0.0321748	-0.431454	0.161377	-0.167814	0.602138
XLOC_000847	CUFF.715.1,CUFF.716.1,CUFF.716.2,CUFF.716.3	Scaffold342	turquoise	0.0291403	0.928369	-0.677791	0.0154285	-0.196527	0.540415	0.206091	0.520469	0.815638	0.00121978	-0.641632	0.0245077	-0.865579	0.000274609	0.523159	0.0809177	-0.146003	0.650714
XLOC_000848	CADM3	Scaffold342	blue	-0.216958	0.498201	0.686098	0.013754	0.22156	0.488902	-0.609465	0.0353922	-0.562295	0.057039	0.627781	0.0288436	0.260779	0.412983	-0.728292	0.00723223	0.240123	0.452209
XLOC_000849	CUFF.712.1	Scaffold342	blue	0.573652	0.0511529	0.45726	0.135027	0.237785	0.456756	-0.611384	0.0346602	-0.549032	0.0644915	0.645393	0.023417	0.408648	0.187196	-0.295422	0.351211	0.216856	0.498408
XLOC_000850	CUFF.713.1	Scaffold342	red	-0.319953	0.31066	-0.212674	0.506929	0.111429	0.730269	-0.0147993	0.96359	0.172592	0.591684	-0.212247	0.507801	-0.233195	0.465748	-0.289586	0.361253	0.336902	0.284238
XLOC_000851	CUFF.714.1	Scaffold342	turquoise	0.186866	0.560882	-0.436625	0.155854	-0.21624	0.49966	0.196622	0.540215	0.45343	0.138749	-0.320237	0.310206	-0.466107	0.126682	0.716747	0.00871583	-0.330581	0.293938
XLOC_000852	CUFF.722.1	Scaffold342	pink	-0.462925	0.129644	0.00426368	0.989508	-0.285747	0.367941	0.0426596	0.895272	0.120366	0.709434	-0.0908927	0.778764	-0.286088	0.367343	0.173091	0.590597	-0.27	0.39604
XLOC_000853	CUFF.727.1,CUFF.727.2	Scaffold347	black	-0.235082	0.462041	0.32997	0.294884	0.772361	0.00323742	-0.491508	0.104618	-0.201956	0.529053	0.304053	0.336635	0.0960489	0.766513	-0.688378	0.013319	0.551719	0.0629302
XLOC_000854	LOC107198854	Scaffold347	grey	-0.284882	0.369457	0.0999228	0.757341	0.733866	0.00658798	-0.195675	0.542207	-0.196819	0.539801	0.230524	0.471018	0.239665	0.453097	-0.375032	0.229666	0.138283	0.668223
XLOC_000855	LOC107198855	Scaffold347	green	0.158256	0.623257	-0.00838226	0.979374	0.0856756	0.791208	-0.318407	0.313134	0.112309	0.728211	0.0435677	0.893054	-0.362291	0.247146	0.25746	0.419168	-0.388532	0.211975
XLOC_000856	CUFF.728.1	Scaffold347	blue	0.0079574	0.980419	0.557574	0.0596189	0.634813	0.0265783	-0.400487	0.197021	-0.477357	0.116566	0.442548	0.14968	0.507092	0.0924366	-0.627797	0.0288383	0.4165	0.178035
XLOC_000857	CUFF.729.1	Scaffold347	blue	-0.0564286	0.861721	0.803937	0.00162472	-0.272389	0.391708	-0.283366	0.372121	-0.79192	0.00214059	0.66505	0.018282	0.610391	0.0350374	-0.0397977	0.902267	-0.353735	0.259312
XLOC_000858	CUFF.730.1	Scaffold347	turquoise	0.272495	0.391517	-0.405516	0.19093	-0.157289	0.625409	0.0484843	0.881056	0.344954	0.272151	-0.334129	0.28847	-0.218932	0.494204	-0.095775	0.767163	0.0720963	0.823799
XLOC_000859	CHRDL1	Scaffold349	brown	0.185712	0.56335	0.724938	0.00764206	0.233465	0.465217	-0.3422	0.276251	-0.811173	0.00136386	0.702614	0.0108283	0.878892	0.000166867	-0.466291	0.126512	-0.00523244	0.987124
XLOC_000860	CHRDL1	Scaffold349	brown	0.105146	0.745018	0.505986	0.0932679	0.124798	0.699169	-0.031963	0.921448	-0.696737	0.0118104	0.493372	0.103107	0.916035	2.85092e-05	-0.308313	0.329564	-0.146767	0.64899
XLOC_000861	CUFF.733.1	Scaffold349	brown	0.495266	0.101588	0.146392	0.649836	0.155783	0.628765	0.118091	0.714722	-0.327086	0.299379	0.20945	0.513541	0.570552	0.0527155	-0.189746	0.55475	0.481131	0.113296
XLOC_000862	LOC107198861	Scaffold351	blue	-0.106859	0.74099	0.504245	0.0945868	-0.00214111	0.994731	-0.324195	0.303924	-0.652832	0.0213644	0.722491	0.00795182	0.4862	0.108999	0.000330202	0.999187	-0.512662	0.0883253
XLOC_000863	LOC107198871	Scaffold351	turquoise	-0.396264	0.202227	-0.29809	0.34667	-0.139444	0.665579	-0.0347884	0.914526	0.32643	0.300407	-0.27723	0.383006	-0.481283	0.113165	0.0645184	0.842102	-0.210939	0.510482
XLOC_000865	IL4I1	Scaffold351	brown	0.469591	0.12349	0.518855	0.0839016	0.145442	0.651981	-0.20861	0.51527	-0.616818	0.0326471	0.523322	0.080806	0.796866	0.00191503	-0.358559	0.252411	-0.00636366	0.98434
XLOC_000871	LOC107198863	Scaffold351	brown	0.685428	0.0138839	0.118276	0.714292	-0.0922881	0.775444	0.113033	0.726517	-0.28915	0.362009	0.140828	0.662433	0.589054	0.0438703	0.141458	0.661002	-0.131263	0.684276
XLOC_000872	LOC107198868	Scaffold351	blue	0.126189	0.695957	0.773786	0.00314546	0.303641	0.337324	-0.797728	0.00187768	-0.807767	0.00148229	0.956324	1.16296e-06	0.52373	0.0805272	-0.455223	0.136998	-0.085916	0.790633
XLOC_000873	LOC107198869	Scaffold351	yellow	-0.134995	0.675725	-0.500004	0.0978511	0.081843	0.800377	0.728421	0.00721684	0.358769	0.252112	-0.511257	0.0893503	0.0625396	0.846894	0.453383	0.138794	-0.132146	0.682251
XLOC_000875	LOC107198864	Scaffold351	blue	0.0418255	0.89731	0.808367	0.00146085	-0.186664	0.561314	-0.636189	0.0261507	-0.809229	0.00143051	0.897442	7.50551e-05	0.480839	0.113546	-0.184271	0.566435	-0.427549	0.165628
XLOC_000876	LOC107198866	Scaffold351	blue	0.363184	0.245897	0.67667	0.0156656	0.122777	0.703846	-0.547165	0.0655925	-0.787902	0.00233835	0.868068	0.000251204	0.613033	0.0340404	-0.240743	0.451006	-0.182379	0.570495
XLOC_000880	TRIM7	Scaffold351	brown	0.619954	0.0315246	0.389446	0.210809	0.0299563	0.926368	-0.199667	0.533832	-0.54281	0.06821	0.459548	0.132836	0.631314	0.0276886	0.0722783	0.823361	-0.211483	0.509367
XLOC_000887	LOC107198865,TRNAE-CUC	Scaffold351	blue	0.27084	0.394515	0.503153	0.0954204	0.095451	0.767931	-0.391291	0.208465	-0.574953	0.0505073	0.660435	0.0194052	0.467444	0.12545	0.168806	0.599963	-0.482969	0.111725
XLOC_000888	LOC107198857,LOC107198858	Scaffold351	blue	0.530368	0.0760823	0.374113	0.230903	0.413411	0.181605	-0.50447	0.0944152	-0.479329	0.11485	0.594634	0.0414232	0.513515	0.0877072	-0.204528	0.523706	-0.0798198	0.805228
XLOC_000891	RACK1	Scaffold351	blue	0.263834	0.407329	0.766566	0.00363236	0.0390577	0.904077	-0.767541	0.00356347	-0.774353	0.00310945	0.923792	1.77941e-05	0.426029	0.167301	-0.228308	0.475409	-0.215529	0.501104
XLOC_000893	CUFF.749.1	Scaffold351	red	-0.0392149	0.903692	-0.180606	0.574312	0.2798	0.378428	0.0907891	0.779011	0.303386	0.33775	-0.375882	0.228528	-0.164326	0.609814	-0.294302	0.353127	0.472942	0.120469
XLOC_000894	CUFF.750.1	Scaffold352	grey	0.161161	0.61681	0.134312	0.677289	0.519394	0.0835239	-0.450349	0.141789	-0.0718385	0.824421	0.256899	0.420218	0.0408295	0.899744	-0.242371	0.447856	0.441133	0.15114
XLOC_000895	PQBP1	Scaffold353	blue	0.0779646	0.809681	0.736606	0.00628756	0.455175	0.137045	-0.561621	0.0574025	-0.833064	0.000765904	0.851461	0.000441355	0.772458	0.00323108	-0.547603	0.0653331	0.0538242	0.868052
XLOC_000896	GPKOW	Scaffold353	blue	0.0713291	0.825649	0.724171	0.00773818	0.117236	0.716712	-0.661383	0.0191706	-0.85313	0.000418348	0.923835	1.77455e-05	0.605619	0.0368913	-0.416806	0.177684	-0.112486	0.727796
XLOC_000897	WDR45	Scaffold353	blue	0.112498	0.727768	0.733379	0.00664243	0.162005	0.614942	-0.73272	0.00671676	-0.719383	0.00835872	0.891405	9.88602e-05	0.382289	0.220051	-0.240116	0.452222	-0.191925	0.550126
XLOC_000898	PORCN	Scaffold353	blue	0.108659	0.736762	0.804543	0.00160151	0.153456	0.633963	-0.579081	0.048496	-0.92658	1.48401e-05	0.955656	1.25332e-06	0.750611	0.00490972	-0.39853	0.199423	-0.218507	0.495062
XLOC_000899	LOC107198884	Scaffold353	blue	0.0619736	0.848265	0.830068	0.000832713	0.105564	0.744035	-0.684852	0.0139964	-0.89364	8.9446e-05	0.973333	1.01563e-07	0.643937	0.0238351	-0.402402	0.194688	-0.281663	0.375125
XLOC_000900	G6PD	Scaffold353	blue	0.236671	0.458931	0.864206	0.00028823	0.149323	0.643233	-0.735922	0.00636156	-0.913652	3.26554e-05	0.985208	5.44048e-09	0.672935	0.0164744	-0.374452	0.230446	-0.239005	0.45438
XLOC_000901	LOC107198872	Scaffold353	blue	0.0528885	0.870329	0.598328	0.0398574	0.220639	0.490757	-0.687371	0.0135099	-0.692372	0.0125813	0.850297	0.000457978	0.391828	0.207785	-0.13234	0.681806	-0.366747	0.240947
XLOC_000902	FTSJ1	Scaffold353	blue	0.151306	0.63878	0.860622	0.000326265	-0.056435	0.861705	-0.655179	0.0207448	-0.904751	5.2522e-05	0.965476	3.64496e-07	0.614191	0.0336097	-0.290421	0.359808	-0.233269	0.465602
XLOC_000903	PLP2	Scaffold353	blue	0.125256	0.69811	0.808078	0.00147115	0.0897155	0.781568	-0.626459	0.0292842	-0.876536	0.000182991	0.951578	1.93241e-06	0.644085	0.0237925	-0.272799	0.390967	-0.398106	0.199947
XLOC_000904	LOC107198876	Scaffold353	blue	0.0079702	0.980387	0.626296	0.029339	0.342309	0.276088	-0.768038	0.00352874	-0.685133	0.0139413	0.831329	0.000804074	0.392368	0.207105	-0.400513	0.196989	-0.132248	0.682017
XLOC_000905	HDAC6	Scaffold353	blue	0.278171	0.381327	0.795634	0.00196942	0.12678	0.694594	-0.635049	0.0265047	-0.886281	0.000123387	0.95724	1.04774e-06	0.699845	0.0112832	-0.331069	0.293182	-0.155527	0.629336
XLOC_000906	CDK20,GATA1	Scaffold353	blue	0.259354	0.415634	0.751287	0.00484958	0.0806853	0.803152	-0.652894	0.0213479	-0.872333	0.000214746	0.950639	2.1238e-06	0.621756	0.0308918	-0.314453	0.319515	-0.171959	0.593067
XLOC_000907	SLC35A2	Scaffold353	blue	0.336345	0.285086	0.627683	0.0288758	0.171519	0.594027	-0.396337	0.202136	-0.679725	0.015026	0.713421	0.00918262	0.548033	0.0650791	-0.110678	0.732029	-0.0035993	0.991142
XLOC_000908	IKBKG	Scaffold353	blue	0.177211	0.581646	0.63539	0.0263986	0.0520426	0.872388	-0.684771	0.0140121	-0.718881	0.00842591	0.857275	0.000365213	0.442284	0.149951	-0.220789	0.490455	-0.45839	0.133942
XLOC_000909	LOC107198883,SPATA16	Scaffold353	blue	0.342762	0.275411	0.639852	0.0250366	0.499108	0.0985509	-0.56471	0.0557497	-0.703123	0.0107463	0.694902	0.0121302	0.686649	0.0136479	-0.645379	0.0234212	0.334247	0.28829
XLOC_000910	ARHGAP23	Scaffold355	blue	0.169798	0.597791	0.796603	0.00192657	0.0871675	0.787645	-0.671794	0.0167275	-0.902854	5.77743e-05	0.968514	2.31145e-07	0.67714	0.0155659	-0.28729	0.365245	-0.328331	0.297435
XLOC_000911	LOC107198890,LOC107198891	Scaffold355	blue	0.134423	0.677035	0.822342	0.00102579	0.168831	0.599909	-0.758382	0.00425116	-0.852608	0.000425442	0.974782	7.69915e-08	0.553702	0.0617949	-0.345512	0.271324	-0.257754	0.418619
XLOC_000912	LOC107198894	Scaffold360	blue	0.123018	0.703286	0.79126	0.00217215	0.318167	0.313521	-0.788087	0.00232893	-0.825759	0.00093655	0.957678	9.9588e-07	0.540601	0.0695647	-0.472118	0.121208	-0.0752959	0.816095
XLOC_000913	LOC107198895	Scaffold360	blue	0.121559	0.706666	0.849433	0.000470637	0.0455727	0.888158	-0.767563	0.00356196	-0.869658	0.000237091	0.981965	1.4579e-08	0.533076	0.0743187	-0.349625	0.265276	-0.288016	0.363981
XLOC_000914	LOC107198896	Scaffold360	turquoise	-0.566917	0.0545893	-0.608447	0.0357847	-0.00286707	0.992944	0.395959	0.202606	0.680994	0.0147661	-0.672406	0.0165912	-0.650401	0.0220201	0.146963	0.648547	0.3218	0.307716
XLOC_000915	LOC107198899	Scaffold360	magenta	-0.117179	0.716845	0.196056	0.541406	0.487908	0.107576	-0.592517	0.0423402	-0.0925497	0.774822	0.305706	0.333882	-0.129017	0.689438	-0.376059	0.228292	-0.193683	0.546408
XLOC_000916	LOC107198900	Scaffold360	black	-0.10075	0.755385	0.452369	0.139791	0.723331	0.00784444	-0.577142	0.0494337	-0.282977	0.372805	0.357174	0.25438	0.164238	0.610009	-0.676511	0.0156994	0.516664	0.0854488
XLOC_000917	LOC107198900	Scaffold360	brown	0.379049	0.224313	0.0300441	0.926152	-0.467057	0.125806	0.488645	0.106966	-0.209546	0.513343	-0.0173835	0.957238	0.420454	0.17353	0.211935	0.508441	-0.0119241	0.970661
XLOC_000918	NEUROD4	Scaffold360	blue	0.249163	0.434829	0.10286	0.750404	-0.224177	0.483649	-0.218863	0.494342	-0.0775244	0.810738	0.190955	0.552182	-0.0553841	0.864259	-0.0925119	0.774912	0.0468876	0.88495
XLOC_000920	CUFF.779.1	Scaffold360	blue	0.349884	0.264897	0.660451	0.0194013	0.0551144	0.864915	-0.726478	0.00745183	-0.682185	0.0145252	0.75341	0.00466419	0.452403	0.139757	-0.589104	0.0438481	0.10326	0.749462
XLOC_000921	CUFF.788.1,CUFF.788.2,CUFF.788.3,CUFF.788.4,CUFF.788.5,CUFF.789.1	Scaffold361	turquoise	0.0729298	0.821791	-0.0764995	0.813201	-0.166198	0.60569	-0.0415164	0.898065	0.19686	0.539715	-0.0970788	0.764072	-0.339293	0.280618	0.0957842	0.767141	-0.268309	0.39912
XLOC_000922	SMYD5	Scaffold361	grey	0.185651	0.563481	-0.109322	0.735206	-0.286897	0.36593	-0.279355	0.379218	0.132847	0.680643	0.0913605	0.777651	-0.467481	0.125416	0.194593	0.544487	-0.0285868	0.929726
XLOC_000923	CCT7	Scaffold361	blue	0.0662144	0.837999	0.299681	0.343978	-0.0995627	0.758192	-0.684639	0.0140379	-0.239975	0.452496	0.479248	0.114919	-0.161795	0.615407	-0.045534	0.888253	-0.193999	0.54574
XLOC_000924	RAB11FIP5	Scaffold361	blue	-0.28481	0.369582	0.613357	0.0339196	0.0697356	0.829493	-0.595467	0.0410664	-0.636642	0.0260111	0.791268	0.0021718	0.285639	0.368129	-0.229799	0.472452	-0.418421	0.175837
XLOC_000925	PRADC1	Scaffold361	green	0.235005	0.462191	-0.460953	0.131501	-0.362963	0.246205	-0.0246927	0.939282	0.45585	0.13639	-0.296807	0.34885	-0.657092	0.0202498	0.526196	0.0788562	-0.270798	0.394591
XLOC_000926	CUFF.785.1	Scaffold361	green	-0.59108	0.0429706	-0.048773	0.880353	-0.276594	0.384143	-0.140302	0.663628	0.0821414	0.799663	0.00789323	0.980577	-0.431751	0.161056	0.164291	0.609892	-0.507589	0.0920641
XLOC_000927	CUFF.794.1,CUFF.795.1	Scaffold365	turquoise	-0.032292	0.920642	-0.23718	0.457937	0.292629	0.355998	0.287923	0.364142	0.195294	0.543011	-0.179098	0.577565	0.0369209	0.909305	0.198454	0.536371	0.291996	0.357089
XLOC_000928	LOC107198906	Scaffold365	blue	0.0132378	0.96743	0.537085	0.0717589	0.158892	0.621844	-0.480453	0.113878	-0.60179	0.0384286	0.604091	0.0374996	0.498578	0.0989664	-0.347567	0.268291	-0.171339	0.594419
XLOC_000929	LOC107198905	Scaffold365	green	0.266702	0.402058	-0.0608054	0.851097	0.0566733	0.861126	-0.350185	0.264459	0.0650172	0.840895	0.143155	0.657155	-0.19534	0.542912	0.314859	0.318857	-0.270339	0.395423
XLOC_000930	CUFF.799.1	Scaffold365	blue	0.0745577	0.817871	0.417902	0.176429	-0.0649317	0.841102	-0.300817	0.342061	-0.379692	0.223463	0.4496	0.142535	0.175952	0.584377	0.302664	0.338958	-0.47682	0.117036
XLOC_000931	LOC107198908	Scaffold365	blue	0.155103	0.630283	0.761739	0.00398842	-0.220162	0.491719	-0.344583	0.2727	-0.707863	0.0100037	0.58298	0.0466484	0.645825	0.0232942	-0.451022	0.141122	-0.208907	0.514658
XLOC_000932	LOC107198907	Scaffold365	yellow	-0.236198	0.459855	0.147897	0.646443	-0.279764	0.378491	0.500667	0.0973361	-0.235387	0.461444	0.0387312	0.904875	0.430044	0.162903	0.467322	0.125562	-0.44278	0.149441
XLOC_000933	CUFF.796.1	Scaffold365	red	0.181653	0.572056	-0.203511	0.525817	0.116492	0.718444	-0.2534	0.426797	0.199444	0.534299	-0.129646	0.687993	-0.301917	0.340212	-0.287169	0.365456	0.394009	0.205042
XLOC_000934	CUFF.797.1	Scaffold365	salmon	0.244003	0.44471	-0.0551854	0.864742	0.364768	0.243688	0.0560244	0.862703	0.0780499	0.809476	-0.177768	0.580441	0.127053	0.693963	-0.364011	0.244743	0.341706	0.276991
XLOC_000935	CENPA	Scaffold370	blue	-0.00893031	0.978025	0.800967	0.0017422	-0.261115	0.412359	-0.466659	0.126172	-0.87813	0.000171956	0.856456	0.000375264	0.566105	0.0550143	-0.13978	0.664816	-0.467853	0.125075
XLOC_000936	LOC109022417	Scaffold370	brown	0.246563	0.439793	0.079966	0.804877	0.0288387	0.929108	0.312324	0.32298	-0.327362	0.298947	0.105582	0.743994	0.671045	0.0168951	0.0554781	0.864031	-0.222559	0.486894
XLOC_000937	LOC107198910	Scaffold370	grey	-0.0488641	0.880131	0.143473	0.656436	-0.218903	0.494261	0.170346	0.59659	-0.202801	0.527295	0.0727382	0.822253	0.318531	0.312937	0.108817	0.736392	-0.269309	0.397296
XLOC_000938	LOC107198911	Scaffold370	brown	0.0325949	0.919899	0.123779	0.701525	-0.0706897	0.827191	0.306756	0.332139	-0.448323	0.143812	0.263702	0.407573	0.644979	0.0235355	0.0916235	0.777025	-0.0123862	0.969525
XLOC_000939	CUFF.804.1	Scaffold370	brown	0.313828	0.320531	0.473671	0.11982	0.211536	0.509259	-0.19857	0.536128	-0.703019	0.0107629	0.63578	0.0262775	0.801996	0.0017008	-0.107536	0.739398	-0.168965	0.599615
XLOC_000940	LOC107198912	Scaffold370	turquoise	-0.393437	0.205759	-0.323182	0.305524	0.144405	0.654326	0.119942	0.710419	0.391052	0.208768	-0.379021	0.22435	-0.409974	0.185629	-0.130359	0.686352	0.236867	0.458548
XLOC_000941	LOC109022418	Scaffold370	grey	-0.150135	0.641409	0.272608	0.391313	-0.384943	0.216596	-0.275771	0.385618	-0.223055	0.485897	0.260819	0.412909	0.061793	0.848703	0.0854902	0.791651	-0.450833	0.141309
XLOC_000942	LOC107198911,LOC109022417	Scaffold370	blue	-0.0123449	0.969626	0.654293	0.0209772	-0.391453	0.20826	-0.245694	0.441459	-0.791797	0.00214647	0.690558	0.0129125	0.696033	0.0119323	-0.190006	0.554197	-0.277796	0.381996
XLOC_000943	CUFF.808.1,CUFF.808.2	Scaffold370	blue	0.170168	0.59698	0.576364	0.0498134	0.412041	0.183202	-0.54779	0.0652223	-0.615063	0.0332881	0.746074	0.00532818	0.467073	0.125791	-0.395937	0.202634	0.0701723	0.828439
XLOC_000944	CUFF.800.1	Scaffold370	brown	-0.0323995	0.920378	0.57337	0.051294	0.103523	0.748843	-0.189648	0.554958	-0.620259	0.0314166	0.477634	0.116324	0.568832	0.0535966	-0.431233	0.161615	0.313428	0.321182
XLOC_000945	LOC109022419	Scaffold371	brown	0.391968	0.207609	0.719713	0.00831478	-0.261272	0.412068	-0.351522	0.262513	-0.756892	0.00437197	0.66188	0.0190482	0.707445	0.0100677	-0.198955	0.535321	-0.292142	0.356837
XLOC_000946	LOC107198914	Scaffold371	black	-0.253238	0.427101	0.0952324	0.76845	0.581939	0.0471369	-0.34981	0.265005	0.161356	0.616378	-0.0558275	0.863181	-0.24046	0.451556	-0.732486	0.00674326	0.567619	0.0542239
XLOC_000948	CUFF.810.1	Scaffold371	turquoise	-0.128465	0.69071	-0.584433	0.045973	0.279771	0.378479	0.250437	0.432406	0.399089	0.198736	-0.428491	0.164595	-0.14542	0.652031	-0.0853853	0.791901	0.23127	0.469543
XLOC_000950	LOC107198922	Scaffold372	blue	0.243576	0.445531	0.569228	0.0533926	0.211356	0.509626	-0.556786	0.0600576	-0.712878	0.00926049	0.839812	0.00063064	0.50706	0.0924599	-0.0980264	0.761827	-0.243845	0.445014
XLOC_000951	WDR54	Scaffold372	blue	0.277538	0.382456	0.550314	0.0637435	0.111506	0.73009	-0.511622	0.089083	-0.73903	0.00603045	0.829851	0.000837701	0.546685	0.0658772	-0.0588833	0.85576	-0.298856	0.345373
XLOC_000952	LOC107198921	Scaffold372	blue	0.133686	0.678722	0.70815	0.00996007	0.144044	0.655142	-0.446301	0.14585	-0.881074	0.000152951	0.878252	0.000171134	0.759122	0.00419214	-0.152111	0.636975	-0.348561	0.266833
XLOC_000953	LOC107198916	Scaffold372	blue	-0.0764399	0.813344	0.870655	0.000228564	-0.302756	0.338804	-0.414714	0.180094	-0.864028	0.000290036	0.785625	0.00245642	0.616704	0.0326885	-0.170073	0.597188	-0.496504	0.100603
XLOC_000954	NOP56	Scaffold372	blue	0.0493521	0.878941	0.860181	0.0003312	0.0378558	0.907017	-0.784971	0.00249117	-0.833294	0.000760954	0.959195	8.3187e-07	0.469643	0.123442	-0.294083	0.353502	-0.358755	0.252133
XLOC_000955	DCTN1	Scaffold372	blue	0.0970012	0.764256	0.873559	0.00020507	0.0964878	0.765473	-0.710162	0.00965765	-0.882857	0.000142267	0.971865	1.32437e-07	0.60328	0.0378253	-0.377761	0.226022	-0.23084	0.470392
XLOC_000956	LOC107198924	Scaffold372	blue	0.04072	0.900012	0.317959	0.313855	0.387303	0.21355	-0.596151	0.0407751	-0.167751	0.602278	0.377147	0.226839	-0.0207939	0.948857	-0.571879	0.0520423	0.18415	0.566693
XLOC_000957	LOC107198925	Scaffold372	black	-0.407662	0.188366	-0.0144712	0.964397	0.206899	0.518799	0.000214794	0.999471	0.282362	0.373891	-0.257758	0.41861	-0.319784	0.31093	-0.412712	0.182419	0.551866	0.0628456
XLOC_000958	LOC107198923	Scaffold372	grey	-0.018271	0.955056	0.368816	0.238099	0.28112	0.376087	-0.500026	0.0978344	-0.165786	0.606597	0.320679	0.309501	-0.139774	0.664828	-0.0529196	0.870253	-0.00559185	0.986239
XLOC_000960	LOC107198927	Scaffold372	blue	0.128605	0.690388	0.829166	0.000853656	0.207117	0.51835	-0.774412	0.00310575	-0.858387	0.000351888	0.974033	8.90149e-08	0.553895	0.061685	-0.42467	0.168806	-0.208846	0.514783
XLOC_000961	ELF2	Scaffold376	yellow	-0.22813	0.475764	-0.208611	0.515267	0.0869918	0.788064	0.575298	0.0503368	0.188914	0.556518	-0.442475	0.149755	0.214804	0.502581	-0.0303405	0.925426	0.138039	0.668778
XLOC_000962	ELF2	Scaffold376	red	-0.192245	0.549449	-0.458781	0.133568	0.294591	0.352632	0.259456	0.415443	0.484774	0.110197	-0.536911	0.0718691	-0.291414	0.358091	-0.169013	0.599509	0.46222	0.130306
XLOC_000963	LOC107198932	Scaffold376	turquoise	0.168924	0.599704	0.039265	0.90357	0.462559	0.129987	-0.115207	0.721441	0.158446	0.622834	-0.134273	0.677378	0.0220217	0.945841	-0.279015	0.379823	0.227888	0.476244
XLOC_000965	NOCT	Scaffold376	blue	0.602065	0.038317	0.40065	0.196822	-0.150947	0.639586	-0.309289	0.327955	-0.46405	0.128592	0.467022	0.125838	0.49573	0.101217	-0.0230949	0.943205	-0.0445927	0.890551
XLOC_000966	CUFF.822.1	Scaffold376	brown	-0.0799273	0.80497	0.366417	0.241402	-0.500413	0.0975336	0.0319643	0.921445	-0.43286	0.159863	0.260954	0.412658	0.399932	0.1977	-0.0682768	0.833015	-0.0631778	0.845348
XLOC_000968	LOC107198934	Scaffold377	turquoise	0.334715	0.287573	-0.481605	0.112889	0.170215	0.596878	-0.133319	0.679562	0.460144	0.132269	-0.208092	0.516336	-0.577544	0.049238	0.161228	0.616663	0.0950254	0.768941
XLOC_000969	LOC107198936	Scaffold377	black	-0.121441	0.70694	-0.0173912	0.957219	0.0106878	0.973702	0.00437493	0.989234	0.0900269	0.780826	-0.046706	0.885393	-0.172702	0.591445	-0.138549	0.667618	0.485729	0.109393
XLOC_000970	LSM5	Scaffold377	grey	0.265252	0.404718	0.081249	0.801801	-0.151216	0.638983	0.277427	0.382655	-0.199296	0.534608	0.0339779	0.916511	0.30142	0.341046	0.280365	0.377424	0.168508	0.600617
XLOC_000971	TMED7	Scaffold377	brown	0.209447	0.513546	0.783012	0.00259749	-0.154576	0.631459	-0.175375	0.58563	-0.895799	8.10298e-05	0.737727	0.00616766	0.927584	1.38763e-05	-0.140969	0.662113	-0.234326	0.463525
XLOC_000972	NACAD	Scaffold378	blue	0.0792468	0.806602	0.800867	0.00174627	0.205606	0.521473	-0.732207	0.00677506	-0.789767	0.00224489	0.922834	1.89099e-05	0.488815	0.106826	-0.426775	0.166477	-0.107583	0.739289
XLOC_000974	CUFF.839.1	Scaffold378	grey	0.410959	0.18447	-0.27865	0.380472	0.568782	0.053622	-0.131989	0.682611	0.039188	0.903758	0.110175	0.733207	0.0849961	0.792832	0.0463563	0.886246	0.253876	0.425898
XLOC_000975	PTPN23	Scaffold378	blue	0.0815806	0.801006	0.869695	0.000236768	0.0872851	0.787364	-0.716939	0.00868951	-0.88769	0.000116218	0.979616	2.67851e-08	0.585798	0.0453448	-0.36824	0.23889	-0.281221	0.375908
XLOC_000976	CCM2	Scaffold378	blue	0.0196498	0.951668	0.792973	0.00209094	0.227742	0.476535	-0.81218	0.00133027	-0.832865	0.000770215	0.955106	1.33166e-06	0.501075	0.09702	-0.486682	0.108596	-0.163871	0.610819
XLOC_000977	SCAP	Scaffold378	blue	0.0912652	0.777878	0.828161	0.000877512	0.187286	0.559987	-0.787299	0.00236916	-0.868415	0.000248071	0.985614	4.73744e-09	0.572502	0.0517286	-0.441599	0.150659	-0.221468	0.489086
XLOC_000978	STMN4	Scaffold379	blue	0.27405	0.38871	0.897148	7.6097e-05	0.0651138	0.840661	-0.637559	0.02573	-0.912753	3.43393e-05	0.932476	9.86329e-06	0.729566	0.00708101	-0.378223	0.225409	-0.13695	0.671262
XLOC_000979	SCARA5	Scaffold379	blue	0.154963	0.630594	0.380867	0.221916	0.255549	0.422751	-0.384114	0.217671	-0.583443	0.0464326	0.669762	0.0171852	0.516552	0.0855285	0.0319715	0.921427	-0.277774	0.382034
XLOC_000981	PBK	Scaffold379	blue	0.0434034	0.893455	0.74814	0.00513439	0.273149	0.390336	-0.663471	0.0186608	-0.840602	0.000616112	0.88188	0.000148043	0.686538	0.0136692	-0.483644	0.111151	-0.223595	0.484815
XLOC_000982	LOC107198949	Scaffold379	turquoise	-0.103594	0.748675	-0.386826	0.214165	0.349188	0.265914	0.272323	0.391828	0.39633	0.202145	-0.364953	0.243432	-0.217004	0.498109	-0.0259595	0.936173	0.61272	0.0341574
XLOC_000983	CCDC25	Scaffold379	blue	-0.124334	0.700241	0.379703	0.223449	0.130077	0.687002	-0.425467	0.167922	-0.570819	0.0525797	0.620478	0.0313396	0.367614	0.239751	-0.46253	0.130015	-0.0313351	0.922987
XLOC_000984	LOC107198944	Scaffold379	blue	0.126244	0.695828	0.641214	0.0246314	0.16653	0.604961	-0.623069	0.0304369	-0.530087	0.0762676	0.515008	0.0866314	0.432636	0.160104	-0.659007	0.0197627	0.127936	0.691928
XLOC_000985	LOC109022420	Scaffold379	blue	0.117279	0.716612	0.901112	6.29522e-05	0.0183993	0.954741	-0.626915	0.0291317	-0.95703	1.07327e-06	0.947324	2.92277e-06	0.719717	0.00831427	-0.465519	0.127226	-0.170509	0.596233
XLOC_000986	LOC107198947	Scaffold379	blue	0.117852	0.715278	0.50231	0.096067	0.33847	0.281861	-0.584345	0.0460137	-0.408904	0.186893	0.558637	0.0590313	0.19759	0.538183	-0.310074	0.326665	-0.142213	0.65929
XLOC_000987	LOC107198950	Scaffold381	blue	0.131785	0.683079	0.619229	0.0317817	0.110767	0.731819	-0.303322	0.337856	-0.690255	0.0129684	0.726456	0.00745448	0.631274	0.0277017	-0.044566	0.890616	-0.213076	0.506106
XLOC_000989	CUFF.852.1	Scaffold381	blue	-0.00893323	0.978018	0.301611	0.340726	0.173097	0.590584	-0.513585	0.0876562	-0.171105	0.594932	0.433522	0.159153	-0.143936	0.655387	0.0988722	0.759825	-0.392374	0.207097
XLOC_000990	CUFF.853.1	Scaffold381	turquoise	0.108583	0.736941	-0.00511541	0.987412	0.301731	0.340524	-0.366416	0.241404	0.126634	0.694931	0.116121	0.719309	-0.406533	0.189713	0.126936	0.694233	0.198453	0.536373
XLOC_000994	LRRC46	Scaffold382	blue	0.154611	0.631382	0.616981	0.032588	-0.40224	0.194884	-0.148945	0.644083	-0.840248	0.000622591	0.727343	0.00734649	0.763571	0.00385028	0.144012	0.655214	-0.604845	0.0371985
XLOC_000995	SP2	Scaffold382	blue	-0.131029	0.684814	0.483381	0.111375	0.178807	0.578195	-0.49095	0.105073	-0.67903	0.0151699	0.752298	0.00476059	0.469254	0.123796	-0.155799	0.628729	-0.281708	0.375046
XLOC_000996	OSBPL7	Scaffold382	blue	0.00555401	0.986332	0.760154	0.00411091	0.189238	0.555829	-0.715394	0.00890356	-0.797402	0.00189174	0.934943	8.22315e-06	0.508262	0.0915627	-0.330442	0.294153	-0.258116	0.417942
XLOC_000997	MRPL10	Scaffold382	blue	0.272175	0.392095	0.553355	0.0619926	0.315819	0.317303	-0.614684	0.0334277	-0.735773	0.00637775	0.860078	0.000332363	0.59709	0.0403776	-0.215639	0.500881	-0.209083	0.514295
XLOC_000998	SCRN2	Scaffold382	blue	0.0717142	0.82472	0.74205	0.00572139	-0.000750417	0.998153	-0.572811	0.0515735	-0.859203	0.000342366	0.923354	1.82978e-05	0.600033	0.0391491	-0.145288	0.65233	-0.499602	0.0981645
XLOC_001000	CUFF.859.1	Scaffold382	grey	-0.222664	0.486683	0.229427	0.473188	0.160506	0.618262	0.098484	0.760744	-0.254021	0.425626	0.17213	0.592693	0.330277	0.294408	0.0993747	0.758637	0.0800365	0.804708
XLOC_001001	CUFF.860.1	Scaffold382	cyan	0.108615	0.736865	-0.329296	0.295933	-0.54413	0.0674088	0.509548	0.0906078	0.299959	0.343508	-0.36442	0.244173	-0.15771	0.624473	0.806661	0.00152237	-0.424364	0.169146
XLOC_001002	LOC107198959	Scaffold383	grey	0.131846	0.682939	0.069636	0.829733	-0.038674	0.905015	-0.0198836	0.951093	0.0553793	0.864271	-0.180605	0.574314	-0.0297827	0.926793	-0.452898	0.139271	0.459626	0.132761
XLOC_001003	CUFF.869.1	Scaffold383	turquoise	0.220653	0.490729	-0.475507	0.118191	0.418356	0.175911	0.0540355	0.867538	0.244764	0.443245	-0.137912	0.669067	-0.0606488	0.851477	0.0349024	0.914247	0.11272	0.727248
XLOC_001004	CUFF.862.1	Scaffold383	tan	0.449463	0.142672	0.0107324	0.973592	-0.35465	0.257994	0.138143	0.668542	-0.169158	0.599191	0.0440172	0.891956	0.285665	0.368084	-0.068756	0.831858	-0.0499054	0.877593
XLOC_001005	CUFF.863.1	Scaffold383	yellow	0.00706307	0.982619	-0.0386026	0.90519	-0.290025	0.360492	0.397946	0.200144	0.0619316	0.848367	-0.264722	0.405693	0.0213281	0.947545	0.235992	0.460259	-0.179633	0.576409
XLOC_001006	CUFF.864.1	Scaffold383	yellow	0.355333	0.257012	-0.175081	0.586268	-0.224557	0.482887	0.549639	0.0641366	0.192789	0.548297	-0.412214	0.183	0.0879888	0.785685	0.156171	0.6279	0.128585	0.690433
XLOC_001007	CUFF.865.1	Scaffold383	yellow	-0.107781	0.738823	0.0706236	0.82735	-0.0231077	0.943174	0.487811	0.107656	-0.0863265	0.789653	-0.197438	0.538502	0.364692	0.243794	-0.177319	0.581413	0.305263	0.334619
XLOC_001008	CUFF.866.1	Scaffold383	midnightblue	0.408926	0.186867	0.0662495	0.837914	0.0377237	0.90734	-0.233789	0.464579	0.0987533	0.760107	-0.025989	0.9361	-0.0795446	0.805888	-0.21443	0.503344	0.528218	0.0775036
XLOC_001009	CUFF.867.1	Scaffold383	black	-0.129967	0.687254	-0.0513842	0.873991	0.711444	0.00946868	-0.112543	0.727663	0.0795235	0.805939	-0.0182249	0.955169	-0.0138545	0.965914	-0.374364	0.230564	0.543075	0.0680482
XLOC_001010	CUFF.868.1	Scaffold383	grey	0.333592	0.289295	0.254726	0.424297	0.622049	0.03079	-0.319556	0.311294	-0.206284	0.520071	0.284543	0.370051	0.229311	0.473418	-0.289237	0.361859	0.483868	0.110962
XLOC_001011	CUFF.870.1	Scaffold383	brown	0.0588049	0.85595	0.310562	0.325863	-0.529009	0.0769783	0.242364	0.44787	-0.405013	0.191534	0.190011	0.554186	0.453607	0.138575	0.309221	0.328067	-0.585252	0.0455952
XLOC_001012	CUFF.871.1	Scaffold383	greenyellow	-0.0116512	0.971332	0.0987563	0.7601	0.495302	0.101559	0.00590515	0.985468	-0.0388501	0.904584	0.0424665	0.895743	0.132662	0.681067	-0.0779446	0.809729	0.345582	0.27122
XLOC_001013	LOC107198963	Scaffold386	brown	0.0974566	0.763177	0.509744	0.0904629	-0.00577059	0.9858	-0.349696	0.265173	-0.65722	0.0202168	0.561737	0.0573399	0.610613	0.034953	-0.389336	0.210949	-0.0381148	0.906383
XLOC_001014	LOC107198966	Scaffold386	yellow	0.154608	0.631389	-0.643651	0.0239179	-0.383267	0.218774	0.633054	0.0271325	0.4388	0.153569	-0.534731	0.0732549	-0.175854	0.584589	0.535543	0.0727366	-0.374144	0.230861
XLOC_001015	LOC107198964,LOC107198965	Scaffold386	blue	0.0828833	0.797886	0.683036	0.0143549	0.377788	0.225986	-0.711205	0.00950365	-0.765563	0.00370432	0.835055	0.000723884	0.637705	0.0256854	-0.565668	0.055244	-0.00460787	0.988661
XLOC_001016	LOC107198965	Scaffold386	brown	0.0230097	0.943415	0.20874	0.515001	-0.321648	0.307958	0.345537	0.271286	-0.306146	0.333152	0.0892322	0.78272	0.567824	0.0541176	0.12812	0.691504	-0.180596	0.574334
XLOC_001017	CUFF.877.1	Scaffold386	brown	0.553202	0.06208	0.0633297	0.84498	-0.239716	0.452998	0.135436	0.674719	-0.134483	0.676899	0.0265738	0.934665	0.366394	0.241434	-0.0587185	0.85616	0.112825	0.727003
XLOC_001018	CUFF.878.1	Scaffold386	turquoise	0.204599	0.523559	-0.366781	0.2409	0.0142879	0.964848	0.0373537	0.908246	0.212792	0.506687	-0.0719859	0.824065	-0.0949984	0.769005	0.384906	0.216643	-0.219854	0.49234
XLOC_001019	PSMB6	Scaffold388	blue	0.304941	0.335155	0.551756	0.0629092	0.173182	0.5904	-0.836246	0.000699587	-0.56315	0.0565804	0.800687	0.00175361	0.203298	0.52626	-0.288897	0.362449	-0.0413249	0.898533
XLOC_001020	KIF1C,PCOLCE	Scaffold388	blue	0.165227	0.607828	0.824078	0.00097967	0.0787762	0.807732	-0.687477	0.0134898	-0.882431	0.000144765	0.974325	8.41632e-08	0.623611	0.0302505	-0.344717	0.272501	-0.268788	0.398246
XLOC_001021	LRCH4	Scaffold388	blue	0.0162571	0.960006	0.757927	0.00428781	0.00808076	0.980115	-0.612012	0.0344231	-0.836851	0.0006875	0.928947	1.26481e-05	0.570003	0.0529956	-0.26933	0.397259	-0.320153	0.31034
XLOC_001022	LOC107198967	Scaffold388	blue	0.254159	0.425365	0.571273	0.0523493	0.155958	0.628375	-0.707031	0.0101313	-0.625587	0.0295777	0.830632	0.000819805	0.307469	0.330959	-0.13225	0.682013	-0.199681	0.533803
XLOC_001023	PPP1R35	Scaffold388	blue	-0.0758625	0.814732	0.57959	0.0482519	0.316963	0.315458	-0.554417	0.0613888	-0.638635	0.025403	0.770953	0.00333019	0.399633	0.198067	-0.341691	0.277012	-0.124071	0.70085
XLOC_001024	SLC25A11	Scaffold388	blue	0.142127	0.659485	0.832498	0.000778202	0.0159878	0.960668	-0.731794	0.00682218	-0.865887	0.000271633	0.97307	1.06628e-07	0.560205	0.0581712	-0.318469	0.313035	-0.285254	0.368804
XLOC_001025	PFN1	Scaffold388	blue	0.246165	0.440556	0.781729	0.00266896	0.101907	0.752653	-0.696132	0.0119151	-0.858827	0.000346724	0.968223	2.41932e-07	0.591108	0.0429579	-0.239794	0.452847	-0.266379	0.40265
XLOC_001026	SPAG7	Scaffold388	green	0.110985	0.73131	-0.0923556	0.775284	-0.217963	0.496164	-0.311553	0.324241	0.168645	0.600317	0.0900852	0.780687	-0.506708	0.0927244	0.272969	0.390661	-0.0341887	0.915995
XLOC_001027	CAMTA2	Scaffold388	blue	0.184232	0.566518	0.836886	0.000686801	0.140926	0.662211	-0.720124	0.00826033	-0.894547	8.58308e-05	0.990207	6.97861e-10	0.631688	0.0275684	-0.338684	0.281538	-0.256413	0.421129
XLOC_001028	LOC107198972	Scaffold388	blue	0.126455	0.695343	0.859748	0.000336105	0.0726007	0.822584	-0.676762	0.0156459	-0.898402	7.17268e-05	0.974803	7.66704e-08	0.608434	0.0357894	-0.328433	0.297275	-0.249991	0.433253
XLOC_001029	MEPCE	Scaffold388	blue	0.181605	0.57216	0.697972	0.0115987	0.130095	0.68696	-0.804336	0.00160941	-0.720314	0.0082352	0.911888	3.6022e-05	0.357243	0.254282	-0.317068	0.315289	-0.170869	0.595446
XLOC_001030	ACTL6B	Scaffold388	blue	0.304332	0.33617	0.736289	0.00632179	0.0531388	0.86972	-0.595627	0.0409981	-0.867285	0.0002584	0.904558	5.3037e-05	0.663593	0.0186315	-0.170969	0.595228	-0.365679	0.242425
XLOC_001031	LOC107198984	Scaffold391	brown	0.172894	0.591028	0.200361	0.53238	0.128286	0.691122	0.0784529	0.808508	-0.437819	0.154597	0.374666	0.230158	0.54792	0.0651458	0.263704	0.407569	-0.226875	0.47826
XLOC_001032	ALMS1	Scaffold391	blue	0.0965181	0.765401	0.782058	0.00265051	0.0775884	0.810584	-0.633726	0.0269198	-0.897291	7.55883e-05	0.957836	9.77638e-07	0.64784	0.0227268	-0.336075	0.285497	-0.321225	0.308631
XLOC_001033	CUFF.893.1	Scaffold392	brown	0.252942	0.42766	0.0969314	0.764421	-0.15717	0.625675	0.208183	0.516149	-0.168293	0.601087	-0.0519416	0.872634	0.458368	0.133963	-0.342287	0.27612	0.297137	0.348289
XLOC_001034	CUFF.894.1	Scaffold392	turquoise	3.17287e-05	0.999922	-0.117667	0.715709	0.0781061	0.809341	0.34158	0.277179	0.293304	0.354838	-0.422335	0.171412	-0.0951891	0.768553	-0.0118818	0.970765	0.353171	0.260125
XLOC_001035	CUFF.895.1	Scaffold392	turquoise	0.222104	0.487809	0.327788	0.298282	0.363756	0.245098	-0.479639	0.114581	-0.0708306	0.826851	0.152706	0.635641	0.000748104	0.998159	-0.422428	0.171308	0.0689401	0.831413
XLOC_001036	CUFF.896.1	Scaffold392	turquoise	-0.403034	0.193921	-0.359643	0.250874	0.393924	0.205148	0.295718	0.350706	0.477912	0.116081	-0.456423	0.135835	-0.357186	0.254364	-0.177655	0.580685	0.470298	0.122849
XLOC_001037	CUFF.897.1	Scaffold392	grey	0.181274	0.572873	0.0860761	0.790251	0.841266	0.000604092	-0.354056	0.258848	-0.125583	0.697355	0.195197	0.543215	0.286585	0.366475	-0.712287	0.00934589	0.555186	0.0609546
XLOC_001038	CUFF.898.1	Scaffold392	yellow	0.320463	0.309846	0.000211709	0.999479	0.250155	0.432942	0.347215	0.268809	-0.0770667	0.811838	-0.105189	0.744917	0.408129	0.187812	0.0283145	0.930394	0.00790457	0.980549
XLOC_001039	CUFF.899.1	Scaffold392	brown	0.218143	0.495799	0.355071	0.257389	0.0135404	0.966686	-0.198981	0.535267	-0.422585	0.171132	0.360177	0.25012	0.517434	0.0849034	-0.219558	0.492938	-0.0283065	0.930414
XLOC_001040	CUFF.900.1	Scaffold392	brown	0.212108	0.508087	0.602497	0.0381416	0.539376	0.0703238	-0.309561	0.327509	-0.620845	0.0312106	0.514152	0.0872469	0.734056	0.00656677	-0.549108	0.0644474	0.271002	0.394219
XLOC_001041	CUFF.901.1	Scaffold392	grey	-0.472058	0.121262	0.0773405	0.81118	0.462361	0.130173	-0.108444	0.737267	-0.162536	0.613767	0.244315	0.444109	0.0917815	0.776649	0.000442497	0.998911	-0.247115	0.438737
XLOC_001042	CUFF.902.1	Scaffold392	pink	-0.0225577	0.944525	-0.109175	0.735551	-0.531916	0.0750709	0.266537	0.402361	0.0499375	0.877515	-0.136972	0.671211	0.0128474	0.96839	0.222116	0.487784	-0.331118	0.293106
XLOC_001043	CUFF.903.1	Scaffold392	pink	-0.461929	0.13058	0.0536682	0.868432	-0.29525	0.351505	0.0349957	0.914018	0.0819285	0.800173	-0.0854976	0.791633	-0.249704	0.433798	0.0104344	0.974325	-0.09749	0.763098
XLOC_001044	CUFF.904.1	Scaffold392	pink	0.0896645	0.78169	-0.220237	0.491568	-0.53793	0.0712273	0.348528	0.266881	0.163871	0.610818	-0.266608	0.402231	-0.0405395	0.900453	0.384711	0.216896	-0.387379	0.213453
XLOC_001045	CUFF.905.1	Scaffold393	blue	0.279545	0.37888	0.366186	0.241723	0.313886	0.320437	-0.19619	0.541124	-0.557231	0.0598094	0.550223	0.0637965	0.541043	0.0692921	-0.0443756	0.891081	0.0357244	0.912234
XLOC_001046	CUFF.906.1	Scaffold393	greenyellow	0.0849329	0.792983	0.017726	0.956396	0.250462	0.432359	0.0429581	0.894543	-0.0149732	0.963163	-0.00759127	0.98132	0.112139	0.728607	0.212206	0.507885	0.0399972	0.901779
XLOC_001047	EGR4	Scaffold396	red	-0.247423	0.438149	-0.152139	0.636912	0.0705558	0.827514	-0.0794514	0.806111	0.0677437	0.834303	-0.0923803	0.775225	-0.133438	0.679289	-0.335256	0.286746	0.154052	0.632631
XLOC_001048	FBXO41	Scaffold396	blue	0.134324	0.677262	0.0677507	0.834286	0.169151	0.599207	-0.356252	0.255697	-0.167751	0.602278	0.353923	0.25904	-0.0452563	0.888931	-0.034915	0.914216	-0.325401	0.302023
XLOC_001049	CUFF.908.1	Scaffold396	purple	-0.0782315	0.80904	0.105274	0.744717	-0.0488548	0.880153	-0.455644	0.136589	0.216565	0.498999	0.00368339	0.990936	-0.583866	0.0462359	0.102193	0.751979	-0.190407	0.553345
XLOC_001050	LOC107198987	Scaffold397	blue	-0.108066	0.738154	0.563226	0.0565395	0.139216	0.666098	-0.488676	0.106941	-0.681772	0.0146083	0.777906	0.00289089	0.441011	0.151267	-0.0530517	0.869932	-0.334765	0.287497
XLOC_001051	LOC107198988	Scaffold397	blue	-0.000138469	0.999659	0.856491	0.000374834	0.211174	0.510001	-0.622682	0.0305705	-0.880246	0.000158121	0.939711	5.66609e-06	0.649159	0.0223609	-0.359481	0.251104	-0.165444	0.60735
XLOC_001052	LOC107198992	Scaffold401	blue	0.0733137	0.820866	0.848503	0.000484557	0.127433	0.693086	-0.625215	0.0297035	-0.922515	1.92935e-05	0.975523	6.64048e-08	0.696425	0.0118643	-0.333701	0.289127	-0.293359	0.354744
XLOC_001053	LOC109022422	Scaffold401	blue	-0.00546363	0.986555	0.886129	0.000124184	-0.0794107	0.806209	-0.643492	0.0239638	-0.840438	0.000619109	0.905533	5.04682e-05	0.520662	0.0826401	-0.167069	0.603776	-0.39664	0.201761
XLOC_001054	LOC107198993	Scaffold401	blue	0.235147	0.461913	0.75165	0.00481744	0.306485	0.332588	-0.596009	0.0408357	-0.875553	0.000190067	0.918208	2.50992e-05	0.751138	0.00486278	-0.364167	0.244525	-0.166949	0.60404
XLOC_001055	CUFF.912.1	Scaffold401	blue	0.0785433	0.808291	0.904411	5.34344e-05	0.11899	0.712632	-0.627163	0.0290488	-0.947882	2.7738e-06	0.942213	4.60382e-06	0.773648	0.00315427	-0.414216	0.18067	-0.30547	0.334273
XLOC_001056	CUFF.913.1	Scaffold401	blue	0.0895819	0.781886	0.850255	0.000458596	0.18634	0.562006	-0.592648	0.0422827	-0.939322	5.8474e-06	0.943771	4.02626e-06	0.769222	0.00344703	-0.386269	0.214882	-0.298474	0.346019
XLOC_001057	LOC107198994	Scaffold401	blue	0.179882	0.575873	0.8718	0.000219058	0.0923908	0.7752	-0.66066	0.0193493	-0.920016	2.25157e-05	0.975289	6.96127e-08	0.694941	0.0121233	-0.331756	0.292121	-0.327509	0.298717
XLOC_001058	B9D2	Scaffold401	blue	0.0797077	0.805496	0.566297	0.0549134	0.545184	0.0667744	-0.577026	0.0494901	-0.691478	0.0127438	0.788312	0.00231756	0.59805	0.039974	-0.430767	0.162119	0.046229	0.886557
XLOC_001059	B9D2,TGFB1	Scaffold401	blue	0.196137	0.541236	0.783053	0.00259524	0.267314	0.400939	-0.685932	0.0137861	-0.883127	0.000140698	0.959576	7.94253e-07	0.698011	0.011592	-0.408052	0.187903	-0.148087	0.646015
XLOC_001060	LOC107198996	Scaffold401	blue	0.245285	0.442244	0.534162	0.0736192	0.264466	0.406165	-0.586981	0.0448051	-0.683299	0.0143025	0.835646	0.000711737	0.48802	0.107483	-0.161473	0.616121	-0.137709	0.669531
XLOC_001061	LOC107198997	Scaffold401	blue	0.311341	0.324588	0.842923	0.000574911	0.259988	0.414453	-0.630218	0.0280433	-0.913767	3.24448e-05	0.93338	9.23503e-06	0.775036	0.00306649	-0.412049	0.183193	-0.111728	0.729571
XLOC_001062	MCL1	Scaffold402	brown	0.0157569	0.961236	0.0772358	0.811431	-0.277133	0.38318	-0.0226915	0.944196	-0.348022	0.267624	0.333169	0.289944	0.34713	0.268936	0.0139865	0.965589	-0.287699	0.364532
XLOC_001063	KIAA0907	Scaffold402	blue	0.158464	0.622796	0.86971	0.00023664	0.100116	0.756885	-0.641303	0.0246048	-0.954691	1.39346e-06	0.941787	4.77257e-06	0.788752	0.00229538	-0.506228	0.0930855	-0.13613	0.673133
XLOC_001064	RIT1	Scaffold402	brown	0.070951	0.826561	0.798777	0.00183295	-0.0818823	0.800283	-0.35176	0.262168	-0.929682	1.20228e-05	0.816218	0.00120195	0.890109	0.000104668	-0.37632	0.227942	-0.139841	0.664676
XLOC_001065	ENSA,MCL1	Scaffold402	blue	-0.190047	0.554109	0.918957	2.40017e-05	0.0787952	0.807686	-0.629742	0.0281982	-0.826669	0.000913824	0.804036	0.00162092	0.559394	0.0586149	-0.570742	0.0526188	-0.0499388	0.877512
XLOC_001066	GOLPH3L	Scaffold402	blue	0.0464412	0.886039	0.919098	2.38e-05	-0.150551	0.640474	-0.640646	0.0247998	-0.905309	5.10493e-05	0.932004	1.0205e-05	0.584407	0.0459851	-0.263336	0.408249	-0.313031	0.321827
XLOC_001067	HORMAD1	Scaffold402	turquoise	-0.0755949	0.815376	-0.758491	0.00424248	-0.25404	0.425589	0.441481	0.15078	0.732825	0.00670492	-0.744911	0.00543969	-0.67335	0.0163829	0.424833	0.168624	0.0753885	0.815872
XLOC_001068	LOC107199005	Scaffold403	brown	0.0962056	0.766142	0.275699	0.385747	-0.487143	0.108212	0.393909	0.205167	-0.514861	0.0867373	0.29585	0.350481	0.637612	0.0257139	0.438938	0.153424	-0.373532	0.231686
XLOC_001069	LOC107199006	Scaffold403	red	0.063045	0.845669	0.0826651	0.798408	-0.0100327	0.975314	0.0422038	0.896385	-0.127942	0.691914	-0.0442208	0.891459	0.252962	0.427624	-0.191553	0.550914	0.100787	0.755299
XLOC_001070	CUFF.931.1	Scaffold403	yellow	-0.603374	0.0377873	-0.441612	0.150645	-0.292333	0.356507	0.724274	0.00772519	0.357982	0.253231	-0.546011	0.0662788	-0.194166	0.545389	0.481065	0.113352	-0.223769	0.484467
XLOC_001071	CUFF.932.1	Scaffold403	yellow	-0.580253	0.0479355	-0.159537	0.620411	-0.233545	0.465059	0.609619	0.0353327	0.252876	0.427785	-0.466731	0.126106	-0.115083	0.72173	0.0991818	0.759093	0.0373821	0.908176
XLOC_001073	LOC107199007,LOC107199008	Scaffold404	blue	0.198268	0.536761	0.747121	0.00522933	0.2915	0.357943	-0.658294	0.0199429	-0.76232	0.0039442	0.835451	0.000715728	0.563252	0.0565254	-0.273714	0.389317	-0.142948	0.657625
XLOC_001074	COL1A1	Scaffold404	blue	0.197598	0.538166	0.878286	0.000170902	0.119555	0.711318	-0.668747	0.0174172	-0.956619	1.12485e-06	0.985584	4.78599e-09	0.740742	0.0058537	-0.389518	0.210718	-0.229513	0.473018
XLOC_001075	PPP1R9B	Scaffold404	blue	0.0167961	0.958681	0.853545	0.000412776	0.124846	0.699057	-0.66107	0.0192479	-0.919523	2.31973e-05	0.976303	5.65552e-08	0.659952	0.0195257	-0.414395	0.180463	-0.224177	0.483648
XLOC_001076	CUFF.943.1,CUFF.943.2	Scaffold404	blue	0.104253	0.747121	0.847287	0.000503226	0.139068	0.666436	-0.466723	0.126113	-0.933759	8.98107e-06	0.863657	0.000293823	0.845233	0.000536049	-0.511593	0.0891043	-0.0634038	0.844801
XLOC_001077	CUFF.944.1	Scaffold404	brown	0.430792	0.162092	0.685616	0.0138475	0.288879	0.362479	-0.440239	0.152068	-0.808449	0.00145796	0.762222	0.00395163	0.819257	0.00111183	-0.3227	0.306288	-0.0893773	0.782374
XLOC_001078	CUFF.945.1	Scaffold404	blue	0.251991	0.42946	0.318585	0.31285	0.291174	0.358506	-0.322935	0.305915	-0.543806	0.0676046	0.643531	0.0239527	0.454114	0.138079	-0.0435772	0.89303	-0.0427665	0.89501
XLOC_001079	CUFF.946.1	Scaffold404	blue	0.168208	0.601275	0.870653	0.000228575	0.108683	0.736706	-0.527084	0.0782599	-0.977371	4.49893e-08	0.934358	8.59105e-06	0.847524	0.000499547	-0.382262	0.220087	-0.201351	0.530316
XLOC_001080	LOC107199015,MROH7	Scaffold405	black	-0.344271	0.273164	-0.215598	0.500965	0.389822	0.21033	0.109851	0.733967	0.44199	0.150254	-0.39445	0.204489	-0.342049	0.276477	-0.199018	0.53519	0.624595	0.0299139
XLOC_001081	LOC107199013	Scaffold405	yellow	-0.166947	0.604044	-0.381589	0.220968	-0.763005	0.0038926	0.544531	0.067167	0.361569	0.24816	-0.463896	0.128735	-0.412764	0.182358	0.59445	0.0415026	-0.262657	0.409502
XLOC_001082	CUFF.947.1	Scaffold405	brown	0.281956	0.374607	0.0495355	0.878494	-0.185567	0.563659	0.373978	0.231084	-0.202436	0.528055	-0.0802972	0.804083	0.562749	0.0567951	-0.21492	0.502345	0.156818	0.626459
XLOC_001083	CUFF.950.1	Scaffold405	yellow	-0.0627459	0.846394	-0.203524	0.525791	-0.376872	0.227206	0.620463	0.0313448	0.0475116	0.883428	-0.200289	0.532532	0.117549	0.715983	0.596751	0.0405208	-0.47574	0.117986
XLOC_001084	LOC107199017	Scaffold406	brown	0.206679	0.519254	0.668491	0.0174762	0.0195502	0.951913	-0.207319	0.517932	-0.840568	0.000616734	0.667613	0.0176792	0.887804	0.00011565	-0.348487	0.266942	0.0840582	0.795075
XLOC_001085	LOC107199018	Scaffold406	blue	-0.407888	0.188098	0.568449	0.0537941	-0.171878	0.593243	-0.321355	0.308424	-0.45609	0.136157	0.462903	0.129664	0.19766	0.538036	-0.16845	0.600743	-0.205306	0.522093
XLOC_001086	LOC107199017	Scaffold406	brown	-0.150413	0.640784	0.448604	0.143531	0.283053	0.372671	-0.185253	0.564332	-0.528568	0.077271	0.370993	0.235126	0.603362	0.0377922	-0.553546	0.0618838	0.0522254	0.871943
XLOC_001087	LOC107199016	Scaffold406	magenta	0.0264569	0.934952	0.0438144	0.892451	0.246836	0.439271	-0.414448	0.180402	0.101971	0.752502	0.11744	0.716238	-0.311752	0.323915	-0.0449486	0.889682	-0.37072	0.235498
XLOC_001088	CUFF.958.1,LOC107199018	Scaffold406	blue	-0.313458	0.321132	0.499699	0.0980889	-0.446158	0.145994	-0.0986634	0.76032	-0.408558	0.187303	0.374334	0.230605	0.14105	0.66193	0.0892443	0.782691	-0.491196	0.104872
XLOC_001089	CUFF.952.1	Scaffold406	brown	0.379155	0.224173	0.425587	0.167789	-0.158389	0.622961	0.0729903	0.821645	-0.332754	0.290582	0.196773	0.539898	0.432081	0.160701	-0.0803036	0.804067	0.32174	0.307812
XLOC_001090	CUFF.953.1	Scaffold406	red	-0.754958	0.00453248	-0.361187	0.248696	0.117541	0.716002	0.218953	0.494159	0.295212	0.35157	-0.276467	0.384371	-0.337035	0.284036	0.0109079	0.973161	0.10961	0.73453
XLOC_001091	CUFF.954.1	Scaffold406	red	-0.257048	0.419938	-0.728315	0.00722948	0.0744417	0.818151	0.532656	0.0745904	0.59746	0.0402218	-0.648012	0.0226788	-0.389338	0.210947	0.162119	0.614689	0.368669	0.238301
XLOC_001092	CUFF.955.1	Scaffold406	turquoise	-0.138637	0.667417	0.0826689	0.798399	-0.0370307	0.909036	0.14559	0.651647	-0.0459898	0.88714	0.066908	0.836322	0.0846791	0.79359	0.282304	0.373993	-0.314386	0.319625
XLOC_001093	CUFF.959.1	Scaffold406	magenta	-0.0159238	0.960826	0.37848	0.225067	0.189486	0.555301	-0.385485	0.215895	-0.155186	0.630096	0.208813	0.514851	0.0177506	0.956335	-0.542188	0.0685893	0.196412	0.540658
XLOC_001094	CISD3	Scaffold408	blue	0.425668	0.167699	0.144036	0.655161	0.555033	0.0610411	-0.534029	0.0737044	-0.28468	0.36981	0.500552	0.0974256	0.241736	0.449084	-0.19386	0.546034	-0.067789	0.834193
XLOC_001095	MLLT6	Scaffold408	blue	0.113561	0.725284	0.554399	0.0613991	0.0295239	0.927428	-0.677289	0.0155345	-0.630539	0.0279393	0.78732	0.00236809	0.341354	0.277517	-0.420734	0.173213	-0.162008	0.614935
XLOC_001096	EPOP	Scaffold408	blue	0.404772	0.191823	0.688258	0.0133416	0.516396	0.0856398	-0.685632	0.0138443	-0.723488	0.00782449	0.823992	0.000981901	0.63852	0.0254378	-0.50987	0.0903703	0.151912	0.637421
XLOC_001097	CUFF.963.1	Scaffold408	brown	-0.0339191	0.916655	0.548697	0.064688	-0.162198	0.614516	-0.17385	0.588945	-0.547401	0.0654526	0.377561	0.226288	0.517914	0.0845642	-0.392493	0.206947	-0.307405	0.331064
XLOC_001098	LOC107199022	Scaffold410	brown	0.176402	0.583401	0.707469	0.010064	-0.118481	0.713815	-0.229802	0.472447	-0.628657	0.028554	0.506607	0.0928006	0.587127	0.0447389	-0.315466	0.317873	-0.239589	0.453245
XLOC_001099	LOC107199023	Scaffold410	blue	0.320023	0.310547	0.276807	0.383762	0.0855762	0.791445	-0.416869	0.177611	-0.474008	0.119519	0.601682	0.0384728	0.276945	0.383516	0.170982	0.595201	-0.267299	0.400966
XLOC_001100	LOC107199024,LOC107199026	Scaffold411	brown	0.294665	0.352506	0.534941	0.0731205	0.0296696	0.927071	-0.0362134	0.911037	-0.721971	0.00801891	0.551821	0.0628715	0.889714	0.00010649	-0.298212	0.346463	0.065052	0.840811
XLOC_001101	LOC107199024	Scaffold411	grey	-0.0769184	0.812194	-0.226391	0.479225	-0.462927	0.129642	0.175352	0.585679	0.247933	0.437175	-0.30502	0.335023	-0.19287	0.548127	0.0706353	0.827322	-0.0882179	0.785138
XLOC_001102	CUFF.973.1,CUFF.973.2	Scaffold411	blue	0.115657	0.720391	0.163438	0.611774	0.346836	0.269369	-0.459443	0.132936	-0.261171	0.412255	0.450124	0.142013	0.0808611	0.802731	0.135399	0.674804	-0.35347	0.259694
XLOC_001104	LOC107199025,LOC107199028	Scaffold411	brown	0.479803	0.114439	0.513981	0.0873705	-0.0129377	0.968168	-0.0985088	0.760685	-0.697272	0.0117183	0.539523	0.0702325	0.82131	0.00105398	-0.0399099	0.901993	-0.137328	0.670399
XLOC_001105	LOC107199027	Scaffold411	salmon	-0.301548	0.340832	-0.184299	0.566374	0.0822049	0.799511	-0.00353695	0.991296	0.186819	0.560985	-0.226494	0.47902	-0.211642	0.50904	-0.347265	0.268737	0.0102403	0.974803
XLOC_001106	CUFF.974.1	Scaffold412	brown	0.242991	0.446659	0.228103	0.475818	0.0551042	0.86494	-0.227547	0.476923	-0.481989	0.11256	0.438325	0.154066	0.536713	0.0719938	-0.100819	0.755222	-0.169944	0.59747
XLOC_001107	CUFF.975.1	Scaffold412	brown	0.304989	0.335074	0.503509	0.0951475	0.129584	0.688135	-0.338454	0.281884	-0.661353	0.0191778	0.562808	0.0567631	0.732321	0.006762	-0.289357	0.361651	-0.120898	0.708199
XLOC_001108	CUFF.976.1	Scaffold412	brown	-0.0839816	0.795258	0.169281	0.598922	0.159886	0.619637	0.183988	0.567041	-0.351849	0.262038	0.264372	0.406339	0.548964	0.0645318	0.113116	0.726324	-0.166693	0.604603
XLOC_001109	CUFF.977.1	Scaffold412	brown	0.560019	0.0582727	0.490469	0.105466	0.0220686	0.945726	-0.146649	0.649256	-0.589498	0.0436719	0.44056	0.151734	0.80039	0.00176579	-0.223553	0.484899	-0.0268745	0.933927
XLOC_001110	CUFF.978.1	Scaffold412	purple	-0.109834	0.734006	-0.0946612	0.769806	-0.675617	0.0158905	-0.0357566	0.912155	0.107874	0.738604	-0.000735666	0.99819	-0.402996	0.193967	0.62071	0.0312579	-0.698355	0.0115336
XLOC_001111	CUFF.979.1	Scaffold412	turquoise	0.0703387	0.828038	-0.323127	0.305612	0.255389	0.423051	-0.134577	0.676684	0.613289	0.0339449	-0.445755	0.146402	-0.630361	0.0279969	-0.0585778	0.856501	0.2169	0.49832
XLOC_001113	CUFF.984.1,CUFF.985.1,CUFF.986.1,CUFF.987.1	Scaffold413	yellow	-0.146228	0.650207	-0.468099	0.12485	-0.0852923	0.792124	0.804765	0.00159308	0.495299	0.101561	-0.75041	0.00492773	-0.132764	0.680834	0.266116	0.403133	0.216299	0.499539
XLOC_001114	CUFF.993.1,CUFF.994.1,CUFF.994.2	Scaffold413	yellow	-0.0936439	0.772222	-0.428008	0.165123	-0.547304	0.0655102	0.878704	0.000168115	0.281408	0.375577	-0.547938	0.065135	0.0984201	0.760895	0.539906	0.0699947	-0.268563	0.398656
XLOC_001117	CUFF.990.1	Scaffold413	blue	0.175376	0.585626	0.681338	0.0146962	0.194482	0.544721	-0.579919	0.0480947	-0.789718	0.00224733	0.851758	0.0004372	0.5797	0.0481991	-0.147239	0.647926	-0.397228	0.201032
XLOC_001118	CUFF.980.1	Scaffold413	yellow	-0.0329139	0.919118	0.157114	0.625798	-0.50297	0.0955605	0.232183	0.467742	-0.0465208	0.885845	-0.162522	0.613799	0.0989324	0.759683	0.00678944	0.983293	-0.0600331	0.85297
XLOC_001119	CUFF.983.1	Scaffold413	tan	0.227057	0.477898	0.367934	0.239312	-0.345371	0.271533	0.308698	0.328929	-0.473757	0.119743	0.165561	0.607092	0.700749	0.0111331	0.0133385	0.967183	-0.274989	0.387022
XLOC_001120	CUFF.989.1	Scaffold413	turquoise	0.465737	0.127024	-0.482772	0.111892	0.0424693	0.895737	0.157672	0.624556	0.525246	0.0794967	-0.451075	0.141068	-0.37737	0.226542	0.258662	0.416923	-0.0833256	0.796827
XLOC_001121	CUFF.991.1	Scaffold413	greenyellow	0.190203	0.553777	-0.200697	0.53168	-0.220999	0.49003	0.461692	0.130803	0.256231	0.421471	-0.483743	0.111068	-0.0308584	0.924156	0.071905	0.824261	0.256325	0.421293
XLOC_001122	CUFF.992.1	Scaffold413	pink	0.127982	0.691822	0.115082	0.721733	-0.618293	0.0321157	0.260764	0.413011	-0.00806645	0.980151	-0.161723	0.615566	0.0618542	0.848555	0.309538	0.327545	-0.245009	0.442775
XLOC_001123	CSRNP2	Scaffold414	blue	0.332255	0.291351	0.262806	0.409228	0.426831	0.166416	-0.257465	0.419159	-0.293234	0.354958	0.367221	0.240292	0.381313	0.22133	-0.310313	0.326271	0.468726	0.124277
XLOC_001124	MARS	Scaffold414	blue	0.128245	0.691217	0.829547	0.000844774	0.142159	0.659412	-0.783761	0.00255645	-0.812468	0.00132079	0.956855	1.09497e-06	0.468472	0.124509	-0.315881	0.317202	-0.23573	0.460771
XLOC_001125	KIF5A	Scaffold414	blue	-0.329562	0.295519	0.465536	0.127209	0.270024	0.395995	-0.340854	0.278267	-0.563268	0.0565173	0.608185	0.035886	0.431873	0.160925	-0.369168	0.237617	-0.25971	0.41497
XLOC_001126	CSRNP2	Scaffold414	blue	0.0220126	0.945863	0.168372	0.600915	0.435505	0.15704	-0.583687	0.0463189	-0.197452	0.538472	0.406249	0.190052	-0.0450643	0.889399	-0.516467	0.0855894	0.112584	0.727567
XLOC_001127	DDIT3	Scaffold414	blue	-0.127077	0.693908	0.101416	0.753812	0.467573	0.125332	-0.520972	0.0824245	-0.0220528	0.945765	0.315271	0.31819	-0.278229	0.381222	-0.213829	0.504569	0.268177	0.399361
XLOC_001128	DCTN2	Scaffold414	blue	0.183686	0.567689	0.782973	0.00259962	0.0315579	0.922441	-0.836528	0.000693944	-0.742529	0.00567344	0.912837	3.41784e-05	0.340817	0.278324	-0.327936	0.298051	-0.220027	0.491991
XLOC_001129	CUFF.995.1	Scaffold414	blue	-0.132706	0.680966	0.817203	0.00117215	-0.0991634	0.759137	-0.390252	0.209783	-0.816829	0.0011834	0.777251	0.00293024	0.622532	0.0306225	-0.312718	0.322338	-0.0450564	0.889419
XLOC_001130	CUFF.998.1	Scaffold414	yellow	0.0801766	0.804372	-0.590284	0.0433224	-0.225104	0.481794	0.692416	0.0125735	0.43211	0.160669	-0.516819	0.0853391	-0.202854	0.527185	0.532709	0.0745562	0.15349	0.633886
XLOC_001131	LOC107199035,VANGL2	Scaffold415	blue	0.103554	0.748769	0.694065	0.0122781	0.274979	0.387041	-0.583096	0.0465942	-0.856332	0.000376816	0.913864	3.22691e-05	0.697692	0.0116465	-0.312729	0.322319	-0.155351	0.629729
XLOC_001132	LOC107199038	Scaffold415	midnightblue	0.081031	0.802323	-0.206072	0.520508	0.227693	0.476631	-0.0305191	0.924988	0.227489	0.477038	-0.123275	0.702692	-0.181284	0.57285	-0.265964	0.403411	0.633774	0.0269048
XLOC_001133	LOC107199039	Scaffold415	brown	0.412774	0.182347	0.741777	0.0057488	0.100336	0.756364	-0.532952	0.0743991	-0.863464	0.000295807	0.875228	0.00019245	0.782169	0.00264429	-0.28065	0.376919	-0.20016	0.532802
XLOC_001134	CUFF.1002.1	Scaffold415	brown	0.437018	0.15544	0.349082	0.266069	0.0680539	0.833553	-0.189605	0.555049	-0.516388	0.0856456	0.495777	0.10118	0.561862	0.0572722	-0.0313088	0.923052	-0.322555	0.306518
XLOC_001135	UPF1	Scaffold416	blue	0.127185	0.693659	0.692337	0.0125878	-0.00965197	0.97625	-0.440735	0.151553	-0.700728	0.0111367	0.667102	0.0177983	0.598478	0.0397948	-0.40601	0.190338	-0.362278	0.247164
XLOC_001137	LOC107199044	Scaffold416	grey	0.543453	0.0678186	-0.23427	0.463635	-0.204449	0.52387	0.185235	0.564371	0.200824	0.531413	-0.234946	0.462309	-0.0609914	0.850646	0.127082	0.693895	0.123017	0.703288
XLOC_001138	CERS1,GDF1	Scaffold416	blue	0.0374552	0.907997	0.623605	0.0302524	0.175256	0.585888	-0.587076	0.0447621	-0.464549	0.128126	0.521291	0.0822035	0.306132	0.333174	-0.745711	0.00536274	0.231079	0.46992
XLOC_001139	CUFF.1004.1	Scaffold416	turquoise	-0.30174	0.340509	-0.836732	0.000689869	0.342614	0.275631	0.469503	0.12357	0.756409	0.00441162	-0.713413	0.00918363	-0.485833	0.109307	0.137856	0.669196	0.312001	0.323509
XLOC_001140	CUFF.1005.1	Scaffold416	turquoise	-0.249385	0.434406	-0.621973	0.0308163	0.573481	0.0512384	0.255769	0.422338	0.657789	0.0200715	-0.615451	0.0331454	-0.452118	0.140038	-0.0256515	0.936929	0.414294	0.18058
XLOC_001141	CD37	Scaffold419	blue	0.461516	0.130969	0.756684	0.00438897	-0.0706836	0.827206	-0.499936	0.0979045	-0.891089	0.000100255	0.858553	0.000349934	0.772337	0.00323895	-0.204312	0.524155	-0.306185	0.333086
XLOC_001142	CCDC155	Scaffold419	blue	0.339165	0.28081	0.493129	0.103303	0.474028	0.119502	-0.542607	0.0683337	-0.648224	0.0226198	0.736647	0.00628314	0.605267	0.037031	-0.316311	0.316508	0.00127474	0.996863
XLOC_001143	PIH1D1	Scaffold419	blue	0.0475497	0.883335	0.78023	0.00275437	0.21734	0.497426	-0.726764	0.00741689	-0.864299	0.000287291	0.962821	5.25605e-07	0.620539	0.0313181	-0.412492	0.182675	-0.28651	0.366607
XLOC_001144	SLC17A7	Scaffold419	brown	-0.22619	0.479627	0.550569	0.0635955	-0.644585	0.0236484	0.175496	0.585366	-0.480418	0.113908	0.271133	0.393982	0.378615	0.224888	0.143149	0.657169	-0.509615	0.0905582
XLOC_001145	RPL13A	Scaffold419	blue	0.367704	0.239627	0.374521	0.230353	-0.0121132	0.970196	-0.614388	0.0335369	-0.400848	0.19658	0.630114	0.0280771	0.0418806	0.897175	0.107395	0.73973	-0.202718	0.527468
XLOC_001146	LOC107199047	Scaffold419	blue	0.126774	0.694605	0.858855	0.000346399	0.185338	0.564148	-0.71161	0.00944432	-0.876736	0.000181576	0.967656	2.64032e-07	0.631189	0.027729	-0.40397	0.19279	-0.24005	0.452349
XLOC_001147	RASIP1	Scaffold419	blue	0.141267	0.661436	0.853795	0.00040944	0.163284	0.612115	-0.657604	0.0201188	-0.866749	0.000263405	0.951344	1.97865e-06	0.609356	0.0354337	-0.284336	0.370415	-0.255733	0.422404
XLOC_001148	LOC107199045	Scaffold419	blue	0.241751	0.449054	0.730737	0.00694414	0.523489	0.0806916	-0.742428	0.00568347	-0.756133	0.00443443	0.822868	0.00101162	0.653134	0.0212839	-0.708629	0.00988747	0.179986	0.575647
XLOC_001149	BAX	Scaffold419	blue	0.0768112	0.812452	0.907401	4.58189e-05	-0.00185462	0.995436	-0.593294	0.0420021	-0.967689	2.62697e-07	0.95055	2.14273e-06	0.767658	0.0035553	-0.369182	0.237599	-0.378312	0.22529
XLOC_001150	ALDH16A1,FLT3LG	Scaffold419	blue	0.27159	0.393153	0.834661	0.000732059	0.146361	0.649906	-0.707835	0.0100081	-0.903639	5.55521e-05	0.980413	2.19725e-08	0.666573	0.0179221	-0.371951	0.233824	-0.177802	0.580367
XLOC_001151	DHDH	Scaffold419	brown	0.463203	0.129383	0.422452	0.171281	0.492245	0.104018	-0.352553	0.261018	-0.472095	0.121229	0.493515	0.102992	0.58731	0.0446558	-0.300729	0.34221	0.282229	0.374126
XLOC_001152	LOC107199058	Scaffold420	blue	0.155096	0.630297	0.882008	0.000147279	0.196108	0.541296	-0.634548	0.0266613	-0.892305	9.49832e-05	0.915672	2.9112e-05	0.672468	0.0165775	-0.452478	0.139683	-0.165069	0.608177
XLOC_001153	LOC107199059	Scaffold420	blue	0.0022209	0.994534	0.516325	0.0856899	0.0341945	0.915981	-0.42352	0.170086	-0.529743	0.0764939	0.528953	0.0770156	0.44967	0.142465	-0.357948	0.253278	-0.0369242	0.909297
XLOC_001154	CUFF.1019.1	Scaffold420	blue	-0.0438017	0.892482	0.883414	0.000139052	-0.000381804	0.99906	-0.604357	0.0373931	-0.889431	0.000107808	0.869361	0.000239684	0.696582	0.0118371	-0.423931	0.169629	-0.279121	0.379635
XLOC_001155	LOC107199060	Scaffold420	blue	-0.0249578	0.938631	0.515388	0.0863594	0.137592	0.669797	-0.460194	0.132221	-0.505261	0.0938151	0.582838	0.0467149	0.353595	0.259513	-0.369377	0.237331	-0.211305	0.509732
XLOC_001156	LOC107199057	Scaffold420	blue	-0.228498	0.475033	0.622225	0.0307288	0.412241	0.182968	-0.645113	0.023497	-0.541657	0.0689144	0.615129	0.0332637	0.365392	0.242823	-0.683868	0.0141898	-0.0467555	0.885272
XLOC_001157	LOC107199059	Scaffold420	blue	0.190579	0.552979	0.910624	3.85949e-05	0.141558	0.660776	-0.653121	0.0212875	-0.933014	9.48521e-06	0.962915	5.19042e-07	0.715121	0.00894174	-0.392992	0.206319	-0.155151	0.630176
XLOC_001158	CUFF.1020.1	Scaffold420	blue	-0.094937	0.769151	0.849042	0.000476443	0.130839	0.68525	-0.689639	0.0130827	-0.752867	0.00471111	0.762916	0.00389926	0.471942	0.121365	-0.486403	0.10883	-0.207921	0.51669
XLOC_001159	CUFF.1021.1	Scaffold420	blue	0.130917	0.685071	0.854277	0.00040308	0.165471	0.607291	-0.83853	0.000654798	-0.814264	0.00126281	0.911844	3.6109e-05	0.508434	0.0914342	-0.603133	0.0378843	0.00353012	0.991313
XLOC_001160	G6PC3	Scaffold421	blue	0.00538296	0.986753	0.778022	0.00288396	0.258984	0.416323	-0.743594	0.00556795	-0.813494	0.00128741	0.933705	9.01694e-06	0.52824	0.0774884	-0.360075	0.250264	-0.208706	0.515071
XLOC_001161	CUNH17orf53	Scaffold421	blue	-0.115757	0.720158	0.823728	0.000988824	0.00435474	0.989284	-0.645958	0.0232564	-0.851703	0.000437963	0.919273	2.35502e-05	0.531025	0.0756519	-0.230598	0.470871	-0.410132	0.185443
XLOC_001165	LSM12	Scaffold421	blue	0.289241	0.361852	0.579504	0.0482929	-0.0351648	0.913604	-0.478708	0.115388	-0.792737	0.00210199	0.831538	0.000799393	0.662842	0.0188133	-0.0359185	0.911759	-0.36034	0.249891
XLOC_001166	HDAC5	Scaffold421	blue	0.10945	0.734907	0.830356	0.000826091	0.157171	0.625671	-0.764311	0.00379558	-0.829566	0.000844316	0.959765	7.76079e-07	0.496613	0.100516	-0.36413	0.244577	-0.20049	0.532111
XLOC_001167	LOC107199066	Scaffold421	blue	-0.00275221	0.993227	0.741861	0.00574036	0.109308	0.735239	-0.743405	0.00558661	-0.789353	0.00226541	0.91976	2.28677e-05	0.471997	0.121316	-0.371501	0.234436	-0.330448	0.294144
XLOC_001168	LOC107199069	Scaffold421	blue	0.157137	0.625747	0.627199	0.0290368	0.174078	0.588449	-0.651816	0.0216367	-0.774867	0.00307706	0.90904	4.20248e-05	0.508521	0.0913698	-0.21545	0.501265	-0.3046	0.335723
XLOC_001169	LOC107199071	Scaffold422	blue	0.391668	0.207989	0.527309	0.0781093	0.532719	0.0745495	-0.506012	0.093248	-0.428898	0.164151	0.49493	0.101856	0.380541	0.222345	-0.420484	0.173496	0.0604328	0.852001
XLOC_001170	SHARPIN	Scaffold422	blue	0.225823	0.480358	0.595324	0.0411276	-0.0309883	0.923837	-0.489742	0.106062	-0.567552	0.054259	0.614773	0.0333949	0.436372	0.156122	-0.303696	0.337231	0.137196	0.6707
XLOC_001171	MAF1	Scaffold422	blue	0.223111	0.485786	0.867485	0.000256542	0.152302	0.636547	-0.711034	0.00952881	-0.841374	0.000602155	0.912084	3.56344e-05	0.612812	0.0341229	-0.399082	0.198744	-0.241232	0.450059
XLOC_001172	LOC107199074	Scaffold423	brown	-0.349511	0.265442	-0.0809739	0.80246	-0.114603	0.72285	0.43995	0.152369	-0.0722696	0.823382	-0.0911808	0.778079	0.347014	0.269106	-0.0426119	0.895388	-0.00013125	0.999677
XLOC_001173	LOC107199075	Scaffold423	blue	-0.0674209	0.835083	0.480484	0.113852	0.53368	0.0739294	-0.451647	0.140503	-0.422318	0.171431	0.408015	0.187947	0.340116	0.279377	-0.508643	0.0912786	0.087147	0.787694
XLOC_001174	CUFF.1034.1	Scaffold423	brown	0.377427	0.226466	0.232053	0.467997	0.120883	0.708235	-0.0847368	0.793452	-0.514424	0.0870511	0.522248	0.0815427	0.584075	0.046139	0.213631	0.504973	-0.275223	0.386602
XLOC_001176	CUFF.1035.1	Scaffold425	yellow	-0.137487	0.670037	-0.48634	0.108882	-0.435381	0.157172	0.515344	0.0863904	0.191268	0.551519	-0.268317	0.399106	-0.03396	0.916555	0.452804	0.139363	-0.132477	0.681491
XLOC_001177	CUFF.1036.1	Scaffold425	brown	0.403288	0.193613	-0.0139955	0.965567	0.0518535	0.872848	0.382001	0.220427	-0.233351	0.465441	0.093777	0.771905	0.508301	0.0915335	0.270204	0.395668	0.0901192	0.780606
XLOC_001178	BIN2,SMAGP	Scaffold427	brown	0.108101	0.738072	0.721929	0.00802428	0.00957523	0.976439	-0.220767	0.490498	-0.813097	0.00130025	0.745435	0.0053892	0.805188	0.00157708	-0.0346665	0.914825	-0.369449	0.237233
XLOC_001179	POU6F1	Scaffold427	blue	0.296616	0.349175	0.666682	0.0178966	0.211334	0.509672	-0.709983	0.00968431	-0.742097	0.00571661	0.88614	0.000124125	0.542755	0.0682431	-0.417703	0.176656	-0.0169343	0.958342
XLOC_001181	DAZAP2	Scaffold427	blue	0.322858	0.306037	0.394038	0.205005	0.337689	0.283043	-0.622142	0.0307576	-0.493651	0.102882	0.700964	0.0110977	0.247533	0.437937	-0.127452	0.693043	-0.194655	0.544357
XLOC_001182	CUFF.1043.1	Scaffold428	blue	0.00500802	0.987676	0.79768	0.00187973	0.236283	0.459689	-0.734588	0.00650777	-0.627673	0.0288792	0.713342	0.0091938	0.304483	0.335917	-0.60644	0.0365676	0.285097	0.369079
XLOC_001183	SELENOI	Scaffold428	blue	-0.158773	0.622108	0.445145	0.147023	0.392209	0.207305	-0.701864	0.0109502	-0.39535	0.203365	0.562231	0.0570734	0.119223	0.71209	-0.716588	0.00873777	0.419893	0.174164
XLOC_001184	CUFF.1046.1,CUFF.1047.1	Scaffold428	brown	-0.0664258	0.837488	0.372943	0.23248	-0.0922598	0.775512	0.20407	0.524658	-0.317954	0.313863	0.180647	0.574223	0.446481	0.145667	0.0406072	0.900288	-0.232619	0.466882
XLOC_001185	CUFF.1040.1	Scaffold428	lightcyan	0.3575	0.253916	-0.133873	0.678293	-0.0707255	0.827105	0.327783	0.29829	0.0761117	0.814133	-0.161316	0.616467	0.255463	0.422912	0.10905	0.735845	0.24762	0.437772
XLOC_001186	CUFF.1041.1	Scaffold428	blue	0.0952514	0.768405	0.40446	0.192199	0.485807	0.109328	-0.417825	0.176517	-0.291442	0.358043	0.422594	0.171121	0.239226	0.45395	-0.269594	0.396777	-0.027177	0.933185
XLOC_001187	CUFF.1042.1	Scaffold428	turquoise	0.113394	0.725673	-0.564262	0.0559874	0.510187	0.0901367	-0.00851024	0.979059	0.417265	0.177158	-0.280451	0.377272	-0.240602	0.45128	0.037125	0.908805	0.224124	0.483755
XLOC_001188	CUFF.1045.1	Scaffold428	yellow	0.468671	0.124328	-0.225436	0.48113	-0.489424	0.106324	0.428755	0.164307	0.0522982	0.871766	-0.140993	0.662058	0.133498	0.679152	0.46642	0.126393	-0.0424306	0.895831
XLOC_001190	CUFF.1049.1	Scaffold429	pink	-0.228799	0.474435	-0.0599868	0.853082	-0.0430021	0.894435	-0.088716	0.78395	0.011126	0.972624	0.0984517	0.76082	-0.128401	0.690858	0.147615	0.647077	-0.21675	0.498623
XLOC_001191	CUFF.1050.1	Scaffold429	pink	0.0649662	0.841019	-0.0169394	0.958329	-0.688118	0.013368	0.13993	0.664474	-0.135951	0.673542	0.0883528	0.784817	0.0206996	0.949089	0.526796	0.0784529	-0.450714	0.141427
XLOC_001192	CUFF.1051.1	Scaffold429	blue	0.259462	0.415431	0.431694	0.161117	0.658954	0.019776	-0.632956	0.0271637	-0.313002	0.321874	0.391845	0.207764	0.248443	0.436202	-0.558134	0.0593088	0.20781	0.516919
XLOC_001193	LOC107199084,LOC107199085	Scaffold430	blue	0.096315	0.765882	0.884187	0.00013468	0.16096	0.617255	-0.718359	0.0084961	-0.898885	7.00976e-05	0.977468	4.40407e-08	0.63766	0.0256991	-0.434796	0.157793	-0.225249	0.481505
XLOC_001197	LOC107199094	Scaffold431	blue	0.147875	0.646493	0.753344	0.00466994	0.442558	0.149669	-0.694235	0.0122479	-0.67655	0.015691	0.759149	0.00419004	0.493704	0.10284	-0.715683	0.00886315	0.233669	0.464815
XLOC_001198	CUFF.1055.1	Scaffold431	blue	0.0293131	0.927945	0.784426	0.0025204	0.0883511	0.78482	-0.681174	0.0147295	-0.814573	0.00125301	0.919583	2.31143e-05	0.540381	0.0697007	-0.438898	0.153466	-0.207559	0.517437
XLOC_001199	CUFF.1056.1,LOC107199092	Scaffold431	blue	0.146777	0.648967	0.495775	0.101182	0.0856976	0.791155	-0.47382	0.119687	-0.706134	0.0102699	0.701403	0.0110256	0.562987	0.0566672	-0.340514	0.278779	-0.00227717	0.994396
XLOC_001200	LOC107199090,LOC107199093	Scaffold431	blue	0.214725	0.502742	0.793503	0.00206632	0.204541	0.52368	-0.782339	0.00263478	-0.818215	0.00114214	0.962984	5.14325e-07	0.531631	0.0752563	-0.374394	0.230524	-0.135696	0.674126
XLOC_001201	APEX1	Scaffold431	blue	0.156187	0.627864	0.750349	0.0049332	0.130424	0.686204	-0.71577	0.00885111	-0.848203	0.000489107	0.933848	8.92185e-06	0.563956	0.0561503	-0.368759	0.238178	-0.325585	0.301734
XLOC_001202	LOC107199092	Scaffold431	magenta	-0.495721	0.101224	0.647051	0.0229477	0.355879	0.256231	-0.533231	0.0742186	-0.455754	0.136483	0.543196	0.0679746	0.155925	0.628449	-0.501272	0.0968675	-0.125785	0.69689
XLOC_001203	OSGEP	Scaffold431	blue	0.173027	0.590736	0.814208	0.00126457	0.144828	0.65337	-0.756245	0.00442517	-0.843776	0.000560314	0.97128	1.46643e-07	0.549259	0.0643587	-0.306026	0.33335	-0.215044	0.502093
XLOC_001204	TMEM55B	Scaffold431	blue	0.138235	0.668333	0.694443	0.0122111	0.200631	0.531817	-0.576574	0.0497104	-0.76623	0.00365632	0.867402	0.000257312	0.522911	0.0810877	-0.0926192	0.774657	-0.265116	0.40497
XLOC_001205	CUFF.1054.1	Scaffold431	blue	0.123569	0.702011	0.782802	0.00260908	0.166211	0.605662	-0.566973	0.0545602	-0.861198	0.000319903	0.908479	4.32952e-05	0.695806	0.0119719	-0.20809	0.516342	-0.411866	0.183407
XLOC_001206	CUFF.1058.1	Scaffold431	blue	0.0326786	0.919694	0.768505	0.00349633	0.0688053	0.831739	-0.546381	0.066058	-0.898222	7.23422e-05	0.910436	3.89912e-05	0.748968	0.00505822	-0.360661	0.249437	-0.316419	0.316335
XLOC_001207	CUFF.1059.1	Scaffold431	blue	0.0945867	0.769982	0.847646	0.000497661	0.20018	0.53276	-0.501418	0.0967548	-0.766814	0.00361475	0.740889	0.00583875	0.702078	0.0109153	-0.450027	0.14211	-0.142402	0.658863
XLOC_001208	LOC107199095	Scaffold432	turquoise	-0.11831	0.714211	-0.343405	0.274453	0.572531	0.0517144	-0.244843	0.443093	0.529019	0.0769719	-0.299449	0.34437	-0.553902	0.0616813	-0.299067	0.345015	0.462232	0.130295
XLOC_001209	CUFF.1063.1	Scaffold432	yellow	0.0166884	0.958946	-0.242404	0.447793	-0.157144	0.625733	0.570453	0.0527657	0.171707	0.593615	-0.35763	0.253731	0.185779	0.563205	0.226557	0.478894	0.0747813	0.817333
XLOC_001210	CUFF.1065.1	Scaffold432	black	-0.192803	0.548269	-0.437971	0.154438	-0.19706	0.539295	0.0981063	0.761638	0.634391	0.0267107	-0.441538	0.150721	-0.852566	0.000426017	0.39536	0.203353	-0.0371278	0.908798
XLOC_001211	LOC107199096	Scaffold433	magenta	-0.177287	0.581483	0.29663	0.349151	0.528206	0.0775111	-0.409634	0.18603	-0.111281	0.730616	0.227291	0.477431	-0.0627058	0.846491	-0.292292	0.356579	-0.0574814	0.859163
XLOC_001212	LOC107199097	Scaffold433	blue	0.223591	0.484822	0.779401	0.0028025	0.0622099	0.847692	-0.495204	0.101637	-0.903329	5.64222e-05	0.921987	1.99412e-05	0.740721	0.00585591	-0.201271	0.530481	-0.263383	0.408163
XLOC_001213	LOC107199102	Scaffold433	blue	0.137527	0.669945	0.823149	0.00100413	0.124017	0.700975	-0.698281	0.0115463	-0.855388	0.000388709	0.948086	2.72088e-06	0.552579	0.0624359	-0.348378	0.2671	-0.127582	0.692744
XLOC_001214	LOC107199099	Scaffold433	blue	0.0829336	0.797766	0.74818	0.00513066	0.253369	0.426854	-0.803725	0.00163289	-0.786043	0.00243443	0.942853	4.35928e-06	0.50751	0.0921231	-0.473429	0.120035	-0.193124	0.54759
XLOC_001215	CCS	Scaffold433	blue	0.287774	0.364402	0.563447	0.0564212	0.135285	0.675065	-0.599283	0.0394599	-0.646339	0.0231485	0.794193	0.00203456	0.349404	0.265599	-0.109295	0.735269	-0.145057	0.652851
XLOC_001216	LOC107199101	Scaffold433	blue	0.146576	0.649422	0.686302	0.0137147	0.153465	0.633942	-0.772733	0.00321319	-0.730272	0.00699823	0.913085	3.37093e-05	0.410824	0.184628	-0.237558	0.4572	-0.30748	0.330941
XLOC_001217	CUFF.1070.1	Scaffold433	brown	0.403332	0.193561	0.488457	0.107121	0.383865	0.217995	-0.261991	0.410734	-0.674418	0.0161496	0.575102	0.0504335	0.816208	0.00120227	-0.375964	0.228418	0.225345	0.481312
XLOC_001218	LOC107199103	Scaffold434	blue	-0.241948	0.448674	0.415256	0.179467	0.729789	0.0070548	-0.311761	0.3239	-0.470807	0.122388	0.460524	0.131908	0.543945	0.067521	-0.610405	0.0350321	0.249829	0.433561
XLOC_001219	LOC107199104	Scaffold434	grey	-0.129187	0.689048	0.182536	0.570159	0.0823684	0.799119	-0.2638	0.407392	-0.200457	0.53218	0.197087	0.539238	0.0720535	0.823903	-0.503849	0.0948884	-0.0515864	0.873498
XLOC_001221	CUFF.1072.1	Scaffold434	blue	0.273109	0.390407	0.505909	0.093326	0.162709	0.613385	-0.682019	0.0145586	-0.589874	0.0435047	0.79244	0.00211598	0.300448	0.342682	-0.0456808	0.887895	-0.205728	0.52122
XLOC_001222	LOC107199106	Scaffold435	blue	0.341844	0.276783	0.265598	0.404084	0.0915368	0.777231	-0.596832	0.0404865	-0.304232	0.336336	0.497875	0.0995184	0.152379	0.636374	-0.268428	0.398903	-0.174896	0.586671
XLOC_001223	TRIM35	Scaffold435	blue	0.210324	0.511745	0.668715	0.0174247	0.0523562	0.871624	-0.838228	0.00066059	-0.56886	0.0535818	0.779588	0.00279159	0.177111	0.581864	-0.302141	0.339836	-0.159833	0.619755
XLOC_001224	S1PR2	Scaffold436	blue	0.239782	0.45287	0.807052	0.00150809	0.227209	0.477596	-0.654436	0.0209397	-0.904668	5.27434e-05	0.9451	3.58061e-06	0.734468	0.00652103	-0.38929	0.211008	-0.183015	0.569129
XLOC_001225	LOC107199108	Scaffold436	blue	0.0746027	0.817763	0.829737	0.000840344	0.193279	0.547261	-0.577377	0.0493191	-0.816505	0.0011932	0.857649	0.000360689	0.586326	0.0451031	-0.358697	0.252215	-0.0141488	0.96519
XLOC_001226	LOC107199109	Scaffold436	blue	0.229051	0.473935	0.793726	0.002056	0.0612141	0.850106	-0.704886	0.0104654	-0.842367	0.000584574	0.961731	6.06163e-07	0.556684	0.0601143	-0.20143	0.530151	-0.313185	0.321576
XLOC_001227	LOC107199108	Scaffold436	blue	0.32295	0.305892	0.595091	0.0412274	0.101759	0.753004	-0.534201	0.0735941	-0.467656	0.125256	0.548169	0.064999	0.206361	0.51991	-0.372324	0.233318	0.11621	0.719102
XLOC_001228	LOC107199109	Scaffold436	blue	-0.363963	0.244809	0.483246	0.11149	0.120323	0.709535	-0.341812	0.276831	-0.5573	0.0597713	0.543844	0.067582	0.512957	0.0881108	-0.401054	0.196328	-0.166458	0.60512
XLOC_001229	CUFF.1082.1	Scaffold436	blue	-0.3493	0.26575	0.607143	0.0362921	-0.0248902	0.938797	-0.194701	0.544259	-0.749129	0.00504353	0.630449	0.0279682	0.705	0.0104476	-0.289704	0.361049	-0.445959	0.146196
XLOC_001230	LOC107199110	Scaffold436	blue	-0.101726	0.75308	0.778687	0.00284442	-0.0124873	0.969276	-0.549539	0.0641949	-0.877458	0.000176546	0.861091	0.000321084	0.709585	0.00974371	-0.418033	0.176279	-0.401105	0.196266
XLOC_001231	CUFF.1084.1	Scaffold436	blue	0.159068	0.621452	0.894299	8.68063e-05	0.166779	0.604412	-0.580403	0.0478637	-0.928993	1.26085e-05	0.88485	0.000131024	0.821648	0.00104469	-0.594707	0.041392	0.0280717	0.93099
XLOC_001232	LOC107199111	Scaffold437	brown	0.125911	0.696599	-0.169589	0.598248	0.258051	0.418063	0.268753	0.39831	-0.0317584	0.921949	-0.103009	0.750054	0.31537	0.31803	-0.0389251	0.904401	-0.112303	0.728225
XLOC_001233	LOC107199112	Scaffold437	blue	-0.0288998	0.928958	0.381685	0.220841	0.190336	0.553495	-0.20599	0.520677	-0.260068	0.414303	0.332008	0.291731	0.130903	0.685103	-0.146754	0.64902	0.120436	0.709272
XLOC_001234	CUFF.1091.1,CUFF.1092.1,LOC107199111	Scaffold437	brown	0.494681	0.102055	0.313771	0.320623	0.0391047	0.903962	-0.160248	0.618834	-0.288352	0.363396	0.249177	0.434803	0.326028	0.301038	-0.169705	0.597993	0.0174677	0.957031
XLOC_001235	CUFF.1085.1	Scaffold437	yellow	0.199606	0.533959	-0.518209	0.0843557	-0.141852	0.660108	0.40704	0.189107	0.35283	0.260618	-0.307292	0.331251	-0.278973	0.379898	0.497209	0.100044	0.222105	0.487807
XLOC_001236	CUFF.1086.1	Scaffold437	yellow	-0.164617	0.609172	-0.136522	0.672238	-0.409527	0.186156	0.498899	0.0987143	0.0198552	0.951163	-0.221049	0.489931	0.0971297	0.763951	0.585706	0.0453869	-0.466905	0.125946
XLOC_001237	CUFF.1087.1	Scaffold437	blue	-0.385902	0.215355	0.638452	0.0254584	-0.12205	0.705529	-0.320649	0.309548	-0.54815	0.0650098	0.506427	0.0929354	0.37417	0.230826	-0.489124	0.106571	0.134467	0.676934
XLOC_001238	CUFF.1088.1	Scaffold437	blue	-0.113462	0.725516	0.695753	0.011981	-0.227591	0.476834	-0.25188	0.429669	-0.842354	0.000584795	0.735539	0.0064033	0.767984	0.00353253	-0.100807	0.755251	-0.48652	0.108732
XLOC_001240	CUFF.1094.1	Scaffold438	brown	0.477936	0.11606	0.440278	0.152027	-0.00946491	0.97671	-0.250342	0.432587	-0.746049	0.00533058	0.707828	0.0100091	0.790932	0.002188	-0.109673	0.734384	-0.123746	0.701602
XLOC_001241	CUFF.1096.1	Scaffold440	yellow	-0.0817001	0.80072	-0.413996	0.180925	0.0369989	0.909114	0.582476	0.0468843	0.407208	0.188907	-0.60558	0.0369067	0.0180549	0.955587	-0.0445729	0.890599	0.201475	0.530057
XLOC_001242	CUFF.1097.1	Scaffold440	yellow	0.343823	0.27383	-0.384032	0.217777	0.00969852	0.976136	0.415967	0.178648	0.316122	0.316814	-0.478039	0.11597	0.0912387	0.777941	-0.192637	0.548618	0.452279	0.13988
XLOC_001243	CUFF.1098.1	Scaffold440	yellow	0.255455	0.422927	-0.219761	0.492527	-0.0643072	0.842613	0.506231	0.093083	0.16707	0.603774	-0.419847	0.174216	0.267543	0.400519	-0.124317	0.700281	0.253436	0.426729
XLOC_001245	CUFF.1100.1	Scaffold440	turquoise	-0.238818	0.454745	-0.78915	0.0022755	-0.109075	0.735787	0.603137	0.037883	0.816301	0.00119941	-0.78495	0.00249227	-0.703474	0.0106898	0.594744	0.0413761	0.173791	0.589073
XLOC_001246	CUFF.1101.1	Scaffold440	red	0.0128637	0.96835	-0.612977	0.0340613	0.349455	0.265524	0.292797	0.35571	0.430607	0.162292	-0.477586	0.116366	-0.152731	0.635587	-0.0345438	0.915125	0.23087	0.470333
XLOC_001247	LOC107199117,LOC107199118	Scaffold442	blue	-0.0590708	0.855305	0.71697	0.00868514	0.181254	0.572915	-0.619448	0.0317038	-0.809878	0.00140798	0.877757	0.000174493	0.552348	0.0625683	-0.250366	0.43254	-0.45445	0.137751
XLOC_001248	SCYL1	Scaffold442	blue	0.113116	0.726323	0.596999	0.0404161	-0.0843476	0.794382	-0.696655	0.0118246	-0.522041	0.0816857	0.674428	0.0161475	0.115956	0.719694	0.0171139	0.9579	-0.476421	0.117387
XLOC_001249	LOC107199118	Scaffold442	yellow	0.0426912	0.895195	-0.321884	0.307583	-0.209927	0.512559	0.838609	0.000653292	0.107537	0.739397	-0.400985	0.196413	0.332767	0.290563	0.34241	0.275937	0.0638791	0.84365
XLOC_001250	FRMD8,LOC107199117	Scaffold442	blue	0.06283	0.84619	0.765371	0.00371815	0.204477	0.523813	-0.659529	0.0196314	-0.867744	0.000254168	0.929939	1.18097e-05	0.655219	0.0207344	-0.389403	0.210864	-0.316376	0.316404
XLOC_001251	LOC107199125	Scaffold443	grey	-0.282326	0.373954	0.031813	0.921816	0.0575933	0.858892	0.122572	0.70432	0.138045	0.668766	-0.147226	0.647954	-0.128604	0.69039	-0.202567	0.527781	0.351488	0.262563
XLOC_001252	LOC107199124	Scaffold443	blue	0.0889454	0.783403	0.75344	0.00466165	0.140177	0.663912	-0.682241	0.014514	-0.847483	0.000500181	0.946205	3.24062e-06	0.577322	0.0493457	-0.414817	0.179975	-0.129658	0.687965
XLOC_001253	LOC107199121	Scaffold443	yellow	0.189586	0.555089	0.076458	0.813301	-0.283558	0.371782	0.289586	0.361254	-0.00649464	0.984018	-0.154111	0.632498	0.130085	0.686984	0.394581	0.204325	-0.383096	0.218997
XLOC_001254	CS	Scaffold443	blue	-0.00417652	0.989722	0.827148	0.000902031	-0.0375942	0.907657	-0.668809	0.017403	-0.835309	0.000718649	0.931871	1.03027e-05	0.488156	0.10737	-0.297413	0.347819	-0.378413	0.225156
XLOC_001255	CNPY2	Scaffold443	blue	0.152479	0.63615	0.895442	8.23774e-05	0.142935	0.657653	-0.740132	0.00591621	-0.910527	3.87986e-05	0.981201	1.79165e-08	0.637504	0.0257467	-0.43973	0.152597	-0.160604	0.618044
XLOC_001256	LOC107199119	Scaffold443	blue	0.187824	0.55884	0.680798	0.014806	0.265114	0.404972	-0.503232	0.0953597	-0.849744	0.00046605	0.834191	0.000741884	0.757777	0.00429996	-0.368755	0.238183	-0.06728	0.835423
XLOC_001257	PAN2	Scaffold443	blue	0.0427132	0.895141	0.742531	0.0056732	-0.0502416	0.876774	-0.593832	0.0417687	-0.801713	0.00171211	0.898003	7.30952e-05	0.532596	0.0746296	-0.273206	0.390232	-0.272407	0.391676
XLOC_001258	CUFF.1110.1	Scaffold443	blue	0.387019	0.213915	0.532362	0.0747809	0.0702746	0.828192	-0.604963	0.0371518	-0.66944	0.0172586	0.786733	0.00239839	0.430228	0.162703	-0.0719996	0.824033	-0.136857	0.671473
XLOC_001259	LOC107199126	Scaffold444	blue	0.132275	0.681954	0.823305	0.000999991	0.0406514	0.90018	-0.723199	0.00786129	-0.823191	0.00100302	0.938384	6.30379e-06	0.521551	0.0820241	-0.31364	0.320836	-0.394256	0.204732
XLOC_001262	CUFF.1113.1	Scaffold446	brown	0.163454	0.611739	0.0772385	0.811425	-0.396157	0.20236	0.464901	0.127799	-0.268208	0.399304	-0.0411539	0.898951	0.52692	0.0783701	0.0351354	0.913676	0.0436953	0.892742
XLOC_001263	LOC107199131	Scaffold447	brown	0.227242	0.477529	0.422403	0.171336	-0.541158	0.0692214	-0.0314866	0.922616	-0.49027	0.105629	0.305956	0.333466	0.512247	0.0886276	-0.0675317	0.834815	-0.252135	0.429186
XLOC_001264	CUFF.1114.1	Scaffold447	blue	-0.0701449	0.828505	0.736471	0.00630213	0.162638	0.613542	-0.726836	0.0074081	-0.778895	0.00283219	0.918601	2.45189e-05	0.443072	0.149141	-0.426438	0.166849	-0.199187	0.534836
XLOC_001265	CUFF.1115.1	Scaffold447	blue	0.246522	0.439871	0.747762	0.00516949	-0.387581	0.213194	-0.381537	0.221036	-0.869933	0.000234714	0.818708	0.00112771	0.675813	0.0158484	-0.0395649	0.902836	-0.507344	0.0922476
XLOC_001266	CUFF.1116.1,CUFF.1116.2	Scaffold447	blue	0.39397	0.20509	0.609029	0.0355596	0.099698	0.757872	-0.721714	0.00805221	-0.683668	0.0142293	0.851499	0.000440819	0.412581	0.182571	-0.109271	0.735327	-0.291809	0.357411
XLOC_001267	LOC107199129,LPAR2	Scaffold447	blue	0.210526	0.51133	0.783669	0.00256148	-0.227558	0.476902	-0.571909	0.0520275	-0.831573	0.000798611	0.852852	0.000422112	0.632861	0.0271939	-0.220982	0.490065	-0.439934	0.152385
XLOC_001270	CDK5RAP3	Scaffold449	blue	0.21238	0.50753	0.644438	0.0236908	-0.0630699	0.845609	-0.317973	0.313832	-0.638732	0.0253737	0.640476	0.0248503	0.495155	0.101676	-0.0589169	0.855678	-0.26645	0.40252
XLOC_001271	NFE2L1	Scaffold449	blue	-0.00135118	0.996675	0.923571	1.80468e-05	0.110681	0.73202	-0.721485	0.00808193	-0.912078	3.56452e-05	0.950637	2.1242e-06	0.639906	0.0250204	-0.4498	0.142336	-0.164172	0.610154
XLOC_001272	LOC109022426	Scaffold449	brown	0.330502	0.294059	0.737349	0.00620787	-0.106127	0.74271	-0.433602	0.159067	-0.849642	0.000467544	0.758259	0.00426109	0.768471	0.00349869	-0.328941	0.296484	-0.0173461	0.957329
XLOC_001275	LOC107199135,LOC109022426	Scaffold449	blue	0.118358	0.7141	0.8774	0.000176944	0.0385344	0.905357	-0.587379	0.0446245	-0.922696	1.90754e-05	0.912831	3.41905e-05	0.709626	0.00973756	-0.348732	0.266582	-0.116908	0.717476
XLOC_001276	CUFF.1125.1	Scaffold449	blue	-0.0327225	0.919587	0.888117	0.00011411	-0.312373	0.3229	-0.552148	0.0626833	-0.861096	0.00032103	0.842913	0.000575074	0.515567	0.0862312	-0.192621	0.548653	-0.46227	0.130259
XLOC_001277	LOC107199138	Scaffold451	blue	0.0223263	0.945093	0.767781	0.00354669	0.00409239	0.989929	-0.547848	0.0651881	-0.84666	0.000513084	0.897773	7.38956e-05	0.592007	0.0425628	-0.242028	0.448518	-0.169927	0.597508
XLOC_001278	CUFF.1127.1	Scaffold451	blue	0.117037	0.717175	0.683853	0.0141926	0.201117	0.530804	-0.782563	0.00262232	-0.784028	0.00254191	0.937819	6.59135e-06	0.4877	0.107749	-0.393112	0.206167	-0.184105	0.566791
XLOC_001279	CUFF.1128.1	Scaffold451	blue	-0.161352	0.616387	0.847084	0.000506396	0.0591186	0.855189	-0.595502	0.0410517	-0.875218	0.000192521	0.916328	2.80282e-05	0.615905	0.0329793	-0.338865	0.281264	-0.437449	0.154986
XLOC_001280	LOC107199139	Scaffold451	blue	-0.230013	0.472028	0.695974	0.0119425	0.136779	0.671653	-0.551528	0.0630405	-0.721942	0.00802263	0.795636	0.00196935	0.465114	0.127601	-0.354446	0.258286	-0.456223	0.136029
XLOC_001281	CUFF.1126.1	Scaffold451	blue	0.352668	0.260853	0.677685	0.0154509	0.409931	0.18568	-0.536793	0.0719435	-0.737058	0.00623895	0.766613	0.00362904	0.649282	0.022327	-0.415371	0.179335	-0.00127189	0.99687
XLOC_001282	CUFF.1129.1	Scaffold452	tan	0.000901483	0.997781	0.538379	0.070946	-0.178479	0.578904	0.031117	0.923522	-0.581646	0.0472749	0.397911	0.200187	0.688269	0.0133396	-0.231094	0.46989	-0.289662	0.361121
XLOC_001283	CUFF.1130.1	Scaffold452	brown	0.222967	0.486075	-0.141909	0.65998	0.0758197	0.814835	0.0343124	0.915692	-0.19107	0.551937	0.174361	0.587833	0.417158	0.17728	-0.0529682	0.870135	0.01533	0.962286
XLOC_001284	CUFF.1131.1	Scaffold452	yellow	-0.515427	0.086331	0.0688748	0.831571	-0.203285	0.526289	0.343472	0.274353	-0.262626	0.409559	0.139947	0.664437	0.34527	0.271681	0.114467	0.723168	-0.287644	0.364628
XLOC_001285	CUFF.1132.1	Scaffold452	pink	-0.0688149	0.831716	-0.512368	0.0885394	-0.432116	0.160663	0.733301	0.00665124	0.379823	0.223291	-0.493895	0.102686	-0.191062	0.551955	0.699809	0.0112891	-0.24487	0.443041
XLOC_001286	CUFF.1133.1	Scaffold452	turquoise	-0.0873613	0.787182	-0.415207	0.179524	-0.08183	0.800409	0.205093	0.522535	0.288351	0.363397	-0.283333	0.372179	-0.179938	0.575752	0.273433	0.389822	-0.124282	0.700361
XLOC_001287	LOC107199140	Scaffold454	brown	-0.269195	0.397503	0.293441	0.354603	0.107845	0.738673	0.0985222	0.760654	-0.381891	0.220572	0.269946	0.396138	0.459474	0.132907	-0.107202	0.740184	0.272536	0.391443
XLOC_001289	CUFF.1135.1	Scaffold455	grey	-0.363205	0.245868	0.281623	0.375197	-0.154607	0.631391	-0.0432299	0.893879	-0.369781	0.236779	0.265328	0.40458	0.304439	0.335991	0.071677	0.82481	-0.596157	0.0407726
XLOC_001290	CUFF.1136.1	Scaffold455	yellow	0.173442	0.589832	-0.414429	0.180423	-0.274509	0.387885	0.366999	0.240598	0.180888	0.573703	-0.262402	0.409975	-0.0385516	0.905315	0.411102	0.184303	-0.252362	0.428756
XLOC_001291	CUFF.1137.1	Scaffold455	brown	0.144641	0.653791	0.136673	0.671893	-0.0122939	0.969752	0.0496958	0.878103	-0.437467	0.154967	0.304674	0.3356	0.584523	0.0459312	0.0611854	0.850176	-0.450692	0.141449
XLOC_001292	CUFF.1138.1	Scaffold455	yellow	-0.000487991	0.998799	0.433541	0.159132	-0.523576	0.0806325	0.21341	0.505424	-0.508972	0.0910343	0.338254	0.282188	0.529555	0.076618	0.361727	0.247938	-0.513794	0.087505
XLOC_001293	CUFF.1139.1	Scaffold455	pink	-0.115902	0.719821	-0.251567	0.430262	-0.505597	0.0935612	0.304633	0.335668	0.264709	0.405717	-0.342139	0.276343	-0.350568	0.263901	0.568591	0.0537206	-0.410069	0.185517
XLOC_001294	CUFF.1141.1,CUFF.1141.2,CUFF.1141.3,CUFF.1141.4	Scaffold456	blue	-0.193593	0.546599	0.463514	0.129092	-0.0387265	0.904887	-0.327787	0.298283	-0.460499	0.131932	0.555523	0.0607647	0.211047	0.51026	-0.217129	0.497853	-0.159501	0.620493
XLOC_001295	LOC107199142	Scaffold456	blue	-0.30373	0.337175	0.582066	0.0470769	-0.510026	0.090255	-0.0392357	0.903641	-0.577945	0.0490439	0.476035	0.117726	0.431998	0.160789	0.0403013	0.901035	-0.590973	0.0430174
XLOC_001297	LOC107199141	Scaffold456	blue	-0.110928	0.731442	0.631671	0.0275741	0.10404	0.747623	-0.261241	0.412125	-0.382156	0.220224	0.365408	0.2428	0.267168	0.401206	-0.281595	0.375245	0.0421978	0.8964
XLOC_001298	CUFF.1146.1	Scaffold456	brown	-0.039283	0.903526	0.478328	0.115719	-0.0359114	0.911776	-0.296052	0.350136	-0.729247	0.00711862	0.645823	0.0232947	0.710097	0.00966742	-0.3119	0.323673	-0.208914	0.514643
XLOC_001299	CUFF.1140.1	Scaffold456	turquoise	-0.0845713	0.793847	-0.412056	0.183184	-0.0411922	0.898857	0.238238	0.455875	0.256599	0.420779	-0.243686	0.445319	-0.138871	0.666883	-0.027024	0.93356	0.0682796	0.833008
XLOC_001300	CUFF.1144.1	Scaffold456	blue	-0.137478	0.670057	0.257231	0.419597	-0.387222	0.213655	0.020383	0.949867	-0.446277	0.145874	0.391428	0.208292	0.338119	0.282392	0.270083	0.395888	-0.821787	0.00104088
XLOC_001301	CUFF.1145.1	Scaffold456	blue	0.0695433	0.829957	0.802403	0.00168461	-0.108582	0.736942	-0.546252	0.0661354	-0.619136	0.0318146	0.613082	0.0340219	0.376216	0.22808	-0.32607	0.300972	-0.35584	0.256286
XLOC_001302	SMARCA4	Scaffold458	blue	0.0392362	0.90364	0.925532	1.59005e-05	0.0427463	0.89506	-0.738183	0.00611936	-0.882627	0.00014361	0.946252	3.22677e-06	0.569275	0.0533687	-0.40189	0.195309	-0.235948	0.460344
XLOC_001303	CUFF.1147.1	Scaffold458	yellow	0.131332	0.684118	-0.365607	0.242524	-0.412915	0.182181	0.57387	0.0510442	0.0600959	0.852818	-0.201841	0.529292	0.159711	0.620026	0.307824	0.330372	-0.0531471	0.8697
XLOC_001305	LOC107199145	Scaffold462	blue	-0.466111	0.126678	0.71294	0.00925157	-0.170375	0.596528	-0.403651	0.193176	-0.581509	0.0473394	0.529567	0.0766096	0.331649	0.292286	-0.454097	0.138095	-0.296091	0.350069
XLOC_001306	LOC107199147	Scaffold462	blue	0.0623988	0.847235	0.719468	0.00834744	0.290838	0.359086	-0.800242	0.00177187	-0.714158	0.00907763	0.88151	0.000150284	0.352617	0.260926	-0.381107	0.2216	-0.115372	0.721055
XLOC_001307	LOC107199148	Scaffold462	grey	0.212002	0.508305	0.00671904	0.983466	-0.0281373	0.930829	0.212327	0.507638	-0.0353506	0.913149	-0.0541658	0.867221	0.083651	0.796049	0.426037	0.167291	-0.294095	0.353482
XLOC_001308	CUFF.1156.1,CUFF.1156.2	Scaffold464	brown	0.115611	0.720497	0.149472	0.642898	0.39962	0.198084	-0.110273	0.732976	-0.230611	0.470844	0.0968056	0.764719	0.426745	0.166511	-0.647806	0.0227363	0.374116	0.230899
XLOC_001309	CUFF.1167.1	Scaffold464	turquoise	-0.0531284	0.869745	-0.419677	0.17441	0.117638	0.715776	0.14159	0.660704	0.546179	0.0661785	-0.401839	0.195372	-0.613752	0.0337723	0.318916	0.312319	0.407327	0.188766
XLOC_001310	CUFF.1155.1	Scaffold464	yellow	-0.110064	0.733466	-0.518574	0.084099	-0.26306	0.408759	0.614024	0.0336714	0.444327	0.147856	-0.51772	0.084701	-0.250462	0.432357	0.680612	0.0148439	-0.030733	0.924463
XLOC_001311	CUFF.1153.1	Scaffold464	turquoise	-0.278179	0.381312	-0.839257	0.000641008	0.144443	0.65424	0.512393	0.0885207	0.912833	3.41861e-05	-0.840697	0.000614381	-0.784898	0.00249506	0.355786	0.256364	0.333624	0.289245
XLOC_001312	CUFF.1154.1	Scaffold464	turquoise	-0.429822	0.163144	-0.61455	0.0334769	-0.0486113	0.880747	0.348027	0.267617	0.717432	0.00862199	-0.724693	0.00767263	-0.676764	0.0156455	0.212774	0.506724	0.161571	0.615903
XLOC_001313	CUFF.1159.1	Scaffold464	turquoise	0.0787211	0.807864	-0.455189	0.137032	0.351983	0.261844	-0.082041	0.799903	0.428829	0.164226	-0.224476	0.483051	-0.354233	0.258594	0.112565	0.727611	0.222375	0.487264
XLOC_001314	CUFF.1160.1	Scaffold464	turquoise	0.0511711	0.87451	-0.593027	0.0421178	0.316202	0.316684	0.102554	0.751127	0.462676	0.129877	-0.330205	0.29452	-0.253195	0.427182	0.0220505	0.94577	0.282615	0.373444
XLOC_001315	CUFF.1161.1	Scaffold464	black	-0.045055	0.889422	-0.425667	0.167701	0.28565	0.368111	-0.011278	0.97225	0.395221	0.203526	-0.226985	0.478041	-0.419852	0.174211	0.134023	0.677951	0.372522	0.233051
XLOC_001316	CUFF.1162.1,CUFF.1162.2	Scaffold464	turquoise	-0.0480302	0.882163	-0.791613	0.00215526	0.137204	0.670682	0.536433	0.0721714	0.810903	0.00137295	-0.789061	0.00227992	-0.574876	0.0505453	0.513608	0.0876396	0.051759	0.873078
XLOC_001317	CUFF.1163.1	Scaffold464	turquoise	-0.0490586	0.879656	-0.591358	0.0428478	0.184848	0.565197	0.203324	0.526208	0.593599	0.0418697	-0.551451	0.0630851	-0.509425	0.0906992	-0.203074	0.526727	0.443082	0.149131
XLOC_001318	CUFF.1165.1	Scaffold464	red	-0.246196	0.440496	-0.596402	0.0406687	0.421094	0.172807	-0.0825366	0.798716	0.626648	0.0292209	-0.452543	0.13962	-0.687496	0.013486	-0.0754017	0.815841	0.259011	0.416271
XLOC_001319	CUFF.1166.1	Scaffold464	yellow	-0.169359	0.598751	-0.767861	0.0035411	0.113426	0.725598	0.7675	0.00356634	0.725625	0.0075567	-0.798107	0.00186143	-0.384011	0.217805	0.45314	0.139033	0.175502	0.585354
XLOC_001320	CUFF.1168.1	Scaffold464	turquoise	-0.204797	0.52315	-0.786376	0.002417	-0.0966453	0.765099	0.575625	0.0501758	0.806685	0.0015215	-0.796473	0.00193228	-0.696186	0.0119057	0.584001	0.046173	0.116148	0.719246
XLOC_001321	ESPL1	Scaffold466	blue	-0.0327966	0.919405	0.787348	0.00236666	0.319992	0.310597	-0.706479	0.0102164	-0.810238	0.00139561	0.916449	2.78326e-05	0.54189	0.0687716	-0.415469	0.179222	-0.194732	0.544194
XLOC_001322	FIGNL2	Scaffold466	blue	0.219122	0.493819	0.293022	0.355323	0.429655	0.163326	-0.379787	0.223338	-0.422589	0.171127	0.557141	0.0598598	0.464928	0.127773	-0.201615	0.529765	-0.00667525	0.983574
XLOC_001323	CUFF.1171.1	Scaffold467	midnightblue	0.187657	0.559196	-0.244357	0.444028	0.56216	0.0571117	-0.122443	0.704617	0.418728	0.175488	-0.336867	0.284292	-0.337383	0.283508	-0.371448	0.234507	0.885134	0.000129479
XLOC_001324	CUFF.1172.1	Scaffold467	black	-0.0904978	0.779705	-0.132195	0.682138	0.630915	0.0278174	-0.183465	0.568162	0.239928	0.452586	-0.126265	0.695782	-0.212694	0.506887	-0.397913	0.200184	0.837768	0.00066949
XLOC_001325	CUFF.1173.1	Scaffold467	green	0.304437	0.335994	-0.337245	0.283718	-0.264951	0.405273	0.155208	0.630049	0.480865	0.113524	-0.433689	0.158974	-0.472319	0.121027	0.521153	0.0822994	-0.0719809	0.824078
XLOC_001326	CUFF.1174.1	Scaffold467	turquoise	0.442254	0.149982	-0.168595	0.600425	0.140808	0.66248	-0.204909	0.522917	0.136308	0.672726	0.0938188	0.771806	-0.189774	0.554689	0.379641	0.223531	-0.248046	0.436959
XLOC_001327	CUFF.1175.1	Scaffold467	salmon	0.0655744	0.839547	-0.354569	0.25811	0.584032	0.0461588	0.150701	0.640137	0.545998	0.066287	-0.546339	0.0660833	-0.33716	0.283847	-0.295485	0.351103	0.675875	0.0158352
XLOC_001328	SLC44A2	Scaffold469	blue	0.153884	0.633005	0.826336	0.000922083	0.307183	0.331432	-0.64201	0.0243964	-0.836557	0.000693357	0.866397	0.000266746	0.68606	0.0137614	-0.637093	0.0258725	0.0471902	0.884212
XLOC_001329	LOC107199153	Scaffold469	blue	0.00791189	0.980531	0.803784	0.00163059	0.204586	0.523586	-0.631363	0.027673	-0.828233	0.000875787	0.915732	2.90108e-05	0.624	0.0301171	-0.35468	0.25795	-0.268066	0.399563
XLOC_001330	SLC44A2	Scaffold469	brown	0.341375	0.277485	0.534049	0.0736917	-0.125891	0.696643	-0.290239	0.360123	-0.706996	0.0101366	0.65221	0.0215309	0.720407	0.00822295	-0.164068	0.610383	-0.296733	0.348976
XLOC_001331	LOC107199154	Scaffold470	blue	0.4565	0.13576	0.552137	0.0626896	0.353258	0.26	-0.680968	0.0147714	-0.58205	0.0470844	0.758504	0.00424145	0.378923	0.224481	-0.231497	0.469093	0.00153747	0.996216
XLOC_001332	LOC107199155	Scaffold472	blue	0.00803686	0.980224	0.882608	0.000143722	-0.291268	0.358343	-0.583816	0.0462589	-0.760197	0.00410752	0.771829	0.0032722	0.420416	0.173572	-0.196558	0.540351	-0.295556	0.350982
XLOC_001333	FAM57B	Scaffold473	brown	0.40799	0.187977	0.145853	0.651053	0.297674	0.347377	-0.205945	0.52077	-0.243403	0.445865	0.227905	0.47621	0.406361	0.189919	-0.408177	0.187754	0.235958	0.460325
XLOC_001334	LOC107199156	Scaffold473	blue	0.354486	0.258229	0.619338	0.0317428	0.101178	0.754375	-0.731927	0.00680695	-0.661288	0.019194	0.851095	0.00044653	0.339163	0.280814	-0.142394	0.658881	-0.15185	0.637559
XLOC_001335	PPP4C	Scaffold473	blue	0.103204	0.749594	0.877006	0.000179684	0.0355302	0.912709	-0.785777	0.00244839	-0.855808	0.000383382	0.961712	6.07633e-07	0.513943	0.0873975	-0.422149	0.171621	-0.169705	0.597993
XLOC_001336	LOC107199158	Scaffold473	blue	-0.011922	0.970666	0.903042	5.72354e-05	0.0283001	0.93043	-0.654057	0.0210395	-0.94283	4.36771e-06	0.973666	9.54366e-08	0.661678	0.019098	-0.39901	0.198832	-0.32035	0.310026
XLOC_001338	LOC107199163	Scaffold474	blue	0.24157	0.449405	0.601067	0.0387241	0.303895	0.336899	-0.539866	0.0700193	-0.763715	0.00383958	0.858159	0.000354588	0.631767	0.0275431	-0.164173	0.610152	-0.234436	0.463307
XLOC_001339	LOC107199160	Scaffold474	blue	0.114761	0.722481	0.80547	0.0015665	0.225695	0.480614	-0.756323	0.00441876	-0.838416	0.000656973	0.959255	8.2587e-07	0.523642	0.0805873	-0.365126	0.243192	-0.165516	0.607191
XLOC_001340	LOC107199162	Scaffold474	blue	0.178616	0.578608	0.703874	0.010626	-0.0170487	0.95806	-0.533816	0.0738415	-0.88908	0.000109465	0.927231	1.42088e-05	0.712792	0.00927286	-0.191213	0.551634	-0.365731	0.242352
XLOC_001341	RARRES2	Scaffold474	blue	0.263369	0.408188	0.692208	0.0126111	0.225334	0.481336	-0.747178	0.005224	-0.77511	0.00306186	0.918883	2.41079e-05	0.529006	0.0769805	-0.329932	0.294944	-0.133708	0.678671
XLOC_001342	CUFF.1188.1	Scaffold474	blue	-0.237435	0.457439	0.495499	0.101401	0.238951	0.454485	-0.347697	0.268101	-0.56823	0.0539075	0.657403	0.0201701	0.385093	0.216401	0.017816	0.956174	-0.425741	0.167619
XLOC_001343	WDR7	Scaffold475	blue	0.32173	0.307828	0.723893	0.00777318	0.241962	0.448646	-0.79792	0.00186941	-0.730186	0.00700827	0.849006	0.000476986	0.517974	0.0845218	-0.568336	0.0538525	0.0593105	0.854723
XLOC_001344	LOC107199166	Scaffold475	purple	-0.10291	0.750287	0.0819608	0.800095	0.110721	0.731927	-0.587963	0.0443608	0.000947505	0.997668	0.290607	0.359486	-0.357335	0.254151	-0.270283	0.395525	0.0685202	0.832427
XLOC_001345	LOC107199167	Scaffold476	blue	0.209526	0.513383	0.38875	0.211697	0.233279	0.465583	-0.459651	0.132737	-0.518965	0.0838246	0.602479	0.0381489	0.346249	0.270233	-0.0573835	0.859401	-0.23475	0.462693
XLOC_001346	CUFF.1191.1	Scaffold476	brown	0.226623	0.478762	0.506007	0.0932521	0.253613	0.426395	-0.129953	0.687287	-0.536821	0.0719256	0.498286	0.0991952	0.640296	0.024904	-0.14731	0.647765	-0.129206	0.689004
XLOC_001347	LOC107199171	Scaffold477	blue	0.223248	0.48551	0.784006	0.00254314	0.28435	0.37039	-0.784984	0.00249047	-0.807976	0.00147479	0.950372	2.18088e-06	0.526381	0.0787317	-0.409136	0.186618	-0.0866591	0.788858
XLOC_001348	LOC107199170	Scaffold477	blue	0.0510318	0.874849	0.636875	0.0259395	0.219559	0.492936	-0.490403	0.10552	-0.696419	0.0118653	0.809974	0.00140469	0.517363	0.084953	-0.130706	0.685555	-0.227385	0.477245
XLOC_001349	NCAPH	Scaffold477	blue	0.0553394	0.864368	0.902481	5.88535e-05	0.0228974	0.94369	-0.601273	0.0386396	-0.953927	1.51306e-06	0.963114	5.05451e-07	0.71558	0.00887749	-0.380688	0.222151	-0.308489	0.329274
XLOC_001350	LOC107199173	Scaffold477	blue	-0.190368	0.553427	0.368791	0.238134	-0.0998226	0.757577	-0.197019	0.539383	-0.457285	0.135003	0.471056	0.122163	0.384006	0.217811	-0.302144	0.33983	0.0360295	0.911487
XLOC_001352	LOC107199175	Scaffold478	blue	0.0349789	0.914059	0.816763	0.0011854	0.00395515	0.990267	-0.416449	0.178093	-0.854932	0.000394554	0.800705	0.00175286	0.70794	0.00999205	-0.321835	0.307661	-0.115488	0.720785
XLOC_001353	LOC109022427	Scaffold478	pink	-0.323264	0.305395	-0.164535	0.609354	-0.0126752	0.968814	0.232145	0.467816	0.202631	0.527649	-0.149107	0.643718	-0.148284	0.645571	0.455088	0.137129	-0.452431	0.139729
XLOC_001355	CUFF.1198.1	Scaffold478	brown	-0.0706382	0.827315	0.490393	0.105528	-0.293543	0.354428	0.0406329	0.900225	-0.728607	0.00719462	0.557553	0.0596307	0.750674	0.00490407	0.116863	0.71758	-0.517614	0.0847759
XLOC_001359	LOC107199181	Scaffold480	blue	0.0417322	0.897538	0.512239	0.088633	0.342853	0.275276	-0.66757	0.0176893	-0.519263	0.0836159	0.725812	0.00753371	0.201755	0.529472	-0.26863	0.398533	-0.140268	0.663707
XLOC_001360	LOC107199180	Scaffold480	blue	-0.111707	0.729618	0.576209	0.0498891	0.260733	0.413067	-0.55501	0.061054	-0.471101	0.122123	0.591872	0.042622	0.239178	0.454045	-0.499077	0.0985752	-0.145035	0.652902
XLOC_001361	LOC107199183	Scaffold482	turquoise	-0.116602	0.718188	-0.631554	0.0276117	-0.0981343	0.761572	0.385422	0.215975	0.659847	0.019552	-0.60208	0.0383108	-0.500435	0.0975167	0.34421	0.273255	0.00226051	0.994437
XLOC_001362	LOC107199186	Scaffold482	blue	0.000330891	0.999186	0.854372	0.00040183	0.00356066	0.991238	-0.609524	0.0353692	-0.8749	0.000194882	0.924145	1.73966e-05	0.609813	0.0352585	-0.370364	0.235983	-0.311062	0.325045
XLOC_001363	LOC107199184	Scaffold482	blue	-0.0881309	0.785346	0.841964	0.000591669	0.0699851	0.828891	-0.43486	0.157726	-0.861892	0.000312373	0.814315	0.00126117	0.709937	0.00969111	-0.329139	0.296175	-0.434964	0.157615
XLOC_001364	LOC107199185	Scaffold482	brown	0.0891682	0.782872	0.307553	0.33082	-0.46723	0.125647	0.126037	0.696306	-0.473038	0.120384	0.306425	0.332688	0.562161	0.0571113	-0.0323426	0.920518	-0.18099	0.573484
XLOC_001366	LOC107199188	Scaffold484	blue	0.192464	0.548986	0.366132	0.241798	0.492188	0.104065	-0.724195	0.00773512	-0.297911	0.346974	0.576941	0.0495314	0.0447304	0.890214	-0.293895	0.353824	0.0717886	0.824541
XLOC_001367	TSFM	Scaffold484	blue	0.106732	0.741289	0.724386	0.00771114	0.234173	0.463824	-0.635507	0.026362	-0.833356	0.000759632	0.924352	1.71666e-05	0.599285	0.0394587	-0.331422	0.292636	-0.197866	0.537605
XLOC_001368	LOC107199189	Scaffold484	blue	0.0618495	0.848566	0.474185	0.119362	0.207427	0.517708	-0.426231	0.167077	-0.600023	0.0391533	0.648051	0.0226678	0.446028	0.146126	-0.327607	0.298564	-0.0680596	0.83354
XLOC_001369	PPP6R2	Scaffold485	blue	-0.0674336	0.835052	0.84599	0.000523758	-0.145011	0.652955	-0.645403	0.0234143	-0.832119	0.000786524	0.890682	0.000102068	0.519631	0.083358	-0.28193	0.374654	-0.489292	0.106432
XLOC_001370	TRIM28	Scaffold486	blue	0.218292	0.495497	0.798334	0.00185173	0.0942046	0.77089	-0.578171	0.0489342	-0.906664	4.76126e-05	0.957146	1.05904e-06	0.721942	0.00802268	-0.256836	0.420337	-0.315774	0.317376
XLOC_001371	CUFF.1213.1	Scaffold486	blue	0.0724299	0.822995	0.721815	0.00803902	-0.117686	0.715663	-0.437599	0.154828	-0.806374	0.00153293	0.818052	0.00114693	0.654594	0.020898	-0.0139563	0.965663	-0.477721	0.116247
XLOC_001372	CUFF.1214.1	Scaffold486	blue	0.0399217	0.901964	0.726354	0.00746697	0.27995	0.37816	-0.648852	0.0224456	-0.649453	0.0222799	0.762398	0.00393833	0.394844	0.203997	-0.149911	0.641912	-0.32489	0.302827
XLOC_001373	LOC107199194	Scaffold488	blue	0.269862	0.39629	0.680294	0.014909	-0.170564	0.596114	-0.432814	0.159913	-0.675467	0.0159228	0.688125	0.0133668	0.441571	0.150688	-0.273836	0.389096	-0.104324	0.746953
XLOC_001374	LOC107199197	Scaffold489	blue	0.225442	0.481119	0.513895	0.0874324	0.51844	0.0841934	-0.460758	0.131686	-0.686066	0.0137604	0.687337	0.0135163	0.736117	0.00634034	-0.458408	0.133925	0.106145	0.742668
XLOC_001375	LOC107199195,LOC107199196	Scaffold489	blue	0.354221	0.258612	0.28824	0.36359	0.221668	0.488685	-0.238259	0.455832	-0.469254	0.123796	0.507512	0.0921218	0.475922	0.117825	0.052326	0.871698	-0.388812	0.211617
XLOC_001376	LOC107199198	Scaffold490	blue	0.116483	0.718465	0.68512	0.0139438	0.361962	0.247608	-0.431309	0.161532	-0.639722	0.0250755	0.655725	0.0206027	0.534221	0.0735811	-0.466866	0.125982	0.290823	0.359112
XLOC_001377	RNF41	Scaffold492	blue	0.0808559	0.802743	0.810026	0.0014029	-0.0425692	0.895492	-0.680221	0.014924	-0.848594	0.000483183	0.938673	6.16017e-06	0.501986	0.0963161	-0.217392	0.497321	-0.334648	0.287676
XLOC_001378	LOC107199201	Scaffold492	blue	0.0750291	0.816737	0.877766	0.000174431	0.0246679	0.939343	-0.581288	0.0474442	-0.935645	7.79806e-06	0.954455	1.42954e-06	0.726263	0.0074782	-0.381942	0.220505	-0.261749	0.411184
XLOC_001381	CUFF.1222.1,CUFF.1222.2	Scaffold492	brown	0.240155	0.452145	0.745061	0.00542521	0.228852	0.474329	-0.472851	0.120551	-0.865493	0.000275451	0.833554	0.000755399	0.806032	0.00154554	-0.425819	0.167533	-0.035839	0.911953
XLOC_001382	CUFF.1221.1	Scaffold492	blue	0.482774	0.11189	0.621694	0.0309135	-0.096457	0.765546	-0.620603	0.0312955	-0.721762	0.00804596	0.791385	0.00216618	0.485015	0.109993	-0.195932	0.541668	-0.182172	0.570941
XLOC_001383	CUFF.1223.1	Scaffold493	blue	-0.13593	0.673589	0.897457	7.50026e-05	-0.223843	0.484319	-0.49385	0.102722	-0.716507	0.00874896	0.680489	0.0148691	0.385451	0.215938	-0.28568	0.368059	-0.24498	0.44283
XLOC_001387	LOC107199205	Scaffold496	blue	-0.17203	0.592912	0.791926	0.00214029	0.0810803	0.802205	-0.474813	0.118805	-0.868344	0.000248709	0.87062	0.00022886	0.66621	0.0180074	-0.296697	0.349038	-0.194177	0.545365
XLOC_001388	LOC107199204	Scaffold496	brown	0.16932	0.598837	0.534675	0.0732904	0.00683941	0.98317	-0.0122358	0.969894	-0.732581	0.00673251	0.579014	0.0485279	0.848874	0.000478963	-0.0963598	0.765776	-0.284746	0.369695
XLOC_001389	CUFF.1224.1,CUFF.1224.2	Scaffold496	blue	0.0613789	0.849707	0.765762	0.00368992	0.139836	0.664688	-0.714558	0.009021	-0.837606	0.000672638	0.963829	4.58841e-07	0.536323	0.0722409	-0.332732	0.290617	-0.279607	0.378771
XLOC_001390	EIF3G	Scaffold497	brown	0.0700241	0.828797	0.506581	0.0928201	-0.511019	0.0895251	0.276158	0.384924	-0.633868	0.0268752	0.382416	0.219885	0.757921	0.00428829	0.229094	0.473849	-0.410439	0.185081
XLOC_001392	CUFF.1230.1,CUFF.1230.2,CUFF.1230.3,CUFF.1230.4,CUFF.1230.5,CUFF.1230.6,CUFF.1230.7,CUFF.1230.8	Scaffold497	blue	-0.018706	0.953987	0.918004	2.54045e-05	0.0186467	0.954133	-0.573316	0.0513207	-0.931842	1.03244e-05	0.904769	5.24731e-05	0.733918	0.00658222	-0.429268	0.163748	-0.372352	0.23328
XLOC_001393	EIF3G	Scaffold497	red	0.386953	0.214001	-0.0822013	0.799519	0.167394	0.603062	-0.349962	0.264784	0.0378296	0.907081	0.0667983	0.836588	-0.15725	0.625496	-0.0884283	0.784636	0.21965	0.492752
XLOC_001394	DNMT1	Scaffold497	brown	0.098509	0.760685	0.630802	0.0278539	-0.571564	0.052202	-0.0903204	0.780127	-0.682931	0.0143759	0.514786	0.0867905	0.614138	0.0336293	-0.0107669	0.973507	-0.44057	0.151724
XLOC_001395	CUFF.1229.1	Scaffold497	brown	0.056176	0.862335	0.258331	0.41754	0.185837	0.563082	-0.0307365	0.924455	-0.362098	0.247417	0.378103	0.225567	0.478854	0.115261	0.185689	0.563399	-0.328524	0.297133
XLOC_001396	CUFF.1231.1	Scaffold497	blue	0.410857	0.184589	0.618359	0.0320922	0.346939	0.269217	-0.764463	0.00378436	-0.646091	0.0232186	0.838365	0.000657962	0.406508	0.189743	-0.244633	0.443498	-0.147761	0.64675
XLOC_001397	CUFF.1232.1	Scaffold497	blue	0.121866	0.705956	0.506136	0.093155	0.213534	0.505171	-0.797251	0.00189829	-0.573066	0.0514457	0.777004	0.00294523	0.211577	0.509174	-0.331149	0.293059	-0.0626273	0.846681
XLOC_001398	LOC107199208	Scaffold498	blue	0.494465	0.102228	0.724563	0.00768895	0.0250397	0.93843	-0.589891	0.0434971	-0.848728	0.000481163	0.87853	0.000169268	0.718048	0.0085382	-0.235758	0.460717	-0.314553	0.319353
XLOC_001400	TIMELESS	Scaffold498	blue	-0.0371913	0.908643	0.76467	0.00376921	0.136876	0.671431	-0.648587	0.0225189	-0.788607	0.00230266	0.905565	5.0385e-05	0.467677	0.125237	-0.245118	0.442564	-0.310205	0.326449
XLOC_001401	LOC107199212	Scaffold498	blue	0.101226	0.754262	0.786951	0.00238711	-0.0623051	0.847462	-0.612482	0.0342465	-0.842296	0.00058581	0.927413	1.40364e-05	0.542804	0.0682131	-0.0956814	0.767385	-0.426164	0.167152
XLOC_001402	LOC107199213	Scaffold499	blue	0.0637823	0.843884	0.521519	0.0820456	0.330178	0.294563	-0.721853	0.00803419	-0.468657	0.12434	0.71892	0.0084207	0.130073	0.687011	-0.227477	0.477062	-0.104772	0.745899
XLOC_001403	LOC107199214	Scaffold500	blue	0.124146	0.700676	0.855096	0.000392449	0.0389286	0.904392	-0.837854	0.000667809	-0.805108	0.0015801	0.927377	1.40707e-05	0.410521	0.184985	-0.40371	0.193104	-0.237005	0.458278
XLOC_001404	LOC109022431	Scaffold500	brown	-0.0631652	0.845378	0.191809	0.550371	0.260503	0.413494	0.0683016	0.832955	-0.242052	0.448472	0.0833311	0.796814	0.409979	0.185622	-0.39492	0.203902	0.555486	0.0607859
XLOC_001405	CUFF.1236.1	Scaffold500	blue	0.0204113	0.949797	0.497423	0.0998749	0.0487217	0.880478	-0.634777	0.0265898	-0.467793	0.12513	0.615967	0.0329568	0.164862	0.608633	-0.526453	0.0786829	0.231321	0.469442
XLOC_001406	CUFF.1238.1,CUFF.1238.2	Scaffold501	blue	-0.0867149	0.788725	0.870498	0.000229889	-0.0927971	0.774234	-0.500236	0.0976712	-0.845535	0.000531126	0.796229	0.00194303	0.659712	0.0195856	-0.461678	0.130816	-0.0976032	0.76283
XLOC_001407	LOC107199216	Scaffold501	blue	0.0459722	0.887184	0.870451	0.000230288	0.0611432	0.850278	-0.683578	0.0142472	-0.92155	2.04908e-05	0.989181	1.14637e-09	0.653094	0.0212946	-0.34288	0.275235	-0.323268	0.305388
XLOC_001408	CUFF.1239.1	Scaffold501	blue	0.214983	0.502217	0.718121	0.00852825	0.29138	0.35815	-0.603254	0.0378355	-0.86289	0.000301775	0.905869	4.96069e-05	0.760713	0.00406739	-0.348124	0.267474	-0.22195	0.488117
XLOC_001409	CUFF.1241.1	Scaffold501	blue	0.701942	0.0109375	0.469952	0.123162	0.10406	0.747577	-0.475689	0.11803	-0.655971	0.0205389	0.695278	0.012064	0.620248	0.0314205	-0.161869	0.615243	-0.144614	0.653852
XLOC_001410	LOC107199217	Scaffold502	black	-0.219576	0.492901	-0.451876	0.140277	0.388198	0.212403	0.182194	0.570894	0.649596	0.0222405	-0.617094	0.0325473	-0.543541	0.0677656	-0.133959	0.678098	0.655396	0.0206883
XLOC_001412	CUFF.1244.1,CUFF.1245.1	Scaffold503	yellow	-0.0868594	0.78838	-0.782875	0.00260506	-0.271592	0.39315	0.830877	0.000814241	0.783877	0.00255015	-0.87732	0.000177493	-0.475652	0.118064	0.509518	0.0906299	0.107836	0.738695
XLOC_001413	LOC109022432	Scaffold504	blue	0.0567136	0.861028	0.802558	0.00167848	-0.0410644	0.89917	-0.414496	0.180345	-0.910789	3.82522e-05	0.890149	0.000104483	0.778394	0.00286178	-0.14977	0.642228	-0.469611	0.123472
XLOC_001414	LOC107199218	Scaffold504	blue	0.197864	0.537608	0.830476	0.000823344	-0.0446252	0.890471	-0.609223	0.035485	-0.925625	1.58043e-05	0.934664	8.39692e-06	0.668046	0.0175789	-0.307954	0.330156	-0.300749	0.342176
XLOC_001415	CUFF.1246.1	Scaffold504	blue	0.257547	0.419006	0.780194	0.00275647	0.157234	0.625532	-0.674079	0.0162235	-0.875887	0.000187637	0.956885	1.09132e-06	0.641468	0.0245561	-0.301332	0.341195	-0.299497	0.344288
XLOC_001416	CUFF.1249.1	Scaffold504	brown	0.520896	0.0824771	0.224863	0.482277	-0.213679	0.504875	0.121179	0.707548	-0.447136	0.145005	0.328618	0.296987	0.608341	0.0358254	0.105713	0.743685	-0.299717	0.343916
XLOC_001417	CUFF.1250.1	Scaffold504	brown	0.278351	0.381005	0.366454	0.241351	-0.343074	0.274946	-0.101862	0.752759	-0.450181	0.141957	0.403156	0.193773	0.453368	0.138809	0.182179	0.570925	-0.465568	0.12718
XLOC_001418	COPE	Scaffold505	blue	0.200922	0.53121	0.868952	0.000243279	0.23595	0.460341	-0.753586	0.00464914	-0.824131	0.000978283	0.901712	6.11306e-05	0.553812	0.0617324	-0.477456	0.116479	0.0385042	0.905431
XLOC_001422	LOC107199222	Scaffold506	blue	0.286283	0.367004	0.370868	0.235295	0.557285	0.0597795	-0.577451	0.0492831	-0.520768	0.0825661	0.638077	0.0255721	0.501816	0.0964475	-0.373658	0.231515	-0.0643858	0.842423
XLOC_001426	AHNAK	Scaffold507	brown	0.180454	0.574639	0.824541	0.000967648	-0.0263418	0.935234	-0.458305	0.134023	-0.91832	2.49323e-05	0.846081	0.000522296	0.858207	0.000354028	-0.411503	0.183831	-0.284003	0.371
XLOC_001427	MRPL34	Scaffold509	blue	-0.00599873	0.985238	0.582543	0.0468529	-0.271116	0.394014	-0.3975	0.200695	-0.622748	0.0305477	0.606247	0.0366436	0.357642	0.253714	-0.112454	0.727872	-0.531407	0.0754022
XLOC_001428	DDA1	Scaffold509	blue	-0.0826488	0.798447	0.832603	0.000775918	-0.285941	0.367602	-0.453732	0.138452	-0.752492	0.00474371	0.710456	0.00961411	0.543184	0.067982	-0.268669	0.398463	-0.509086	0.0909501
XLOC_001429	ABHD8	Scaffold509	blue	-0.0755226	0.81555	0.460451	0.131977	0.502608	0.095838	-0.750794	0.00489337	-0.427757	0.165399	0.683607	0.0142413	0.176202	0.583835	-0.404524	0.192122	0.0516563	0.873328
XLOC_001430	LOC107199229	Scaffold511	blue	0.196912	0.539606	0.822295	0.00102706	0.0627594	0.846361	-0.552145	0.062685	-0.893719	8.91274e-05	0.91393	3.21482e-05	0.751287	0.00484953	-0.343324	0.274572	-0.308593	0.329102
XLOC_001431	LOC107199228	Scaffold511	blue	0.0338437	0.91684	0.635764	0.0262824	0.10215	0.752079	-0.482554	0.112078	-0.811396	0.00135636	0.862531	0.000305553	0.636719	0.0259875	-0.279416	0.37911	-0.340633	0.278599
XLOC_001432	CUNH19orf53	Scaffold512	blue	0.191456	0.55112	0.502745	0.0957328	0.368874	0.23802	-0.776128	0.00299877	-0.530218	0.076181	0.778979	0.00282724	0.243899	0.444909	-0.271303	0.393673	-0.00267597	0.993415
XLOC_001433	NANOS3	Scaffold512	blue	-0.0483914	0.881283	0.756166	0.00443168	-0.0306552	0.924654	-0.45274	0.139425	-0.785735	0.00245063	0.738331	0.00610382	0.603471	0.0377482	-0.236503	0.459259	-0.458897	0.133457
XLOC_001434	LOC107199231	Scaffold512	blue	-0.00588463	0.985519	0.684048	0.0141541	0.441834	0.150416	-0.821046	0.00106127	-0.656221	0.0204741	0.856653	0.000372824	0.35161	0.262385	-0.479115	0.115034	-0.0709958	0.826453
XLOC_001435	CUFF.1263.1,CUFF.1263.2,CUFF.1263.3	Scaffold512	yellow	-0.126009	0.696371	0.0884831	0.784506	0.212782	0.506708	0.168429	0.60079	0.075096	0.816576	-0.200426	0.532246	0.144391	0.654358	-0.453717	0.138468	0.588206	0.0442509
XLOC_001436	CUFF.1261.1	Scaffold512	blue	0.18148	0.572428	0.58676	0.0449055	0.26561	0.404061	-0.423882	0.169682	-0.735749	0.00638033	0.733241	0.00665799	0.711054	0.00952584	-0.171296	0.594514	-0.421313	0.172561
XLOC_001437	CUFF.1262.1	Scaffold512	blue	0.13651	0.672266	0.156044	0.628183	0.185307	0.564215	-0.388725	0.211728	-0.0883812	0.784749	0.217594	0.49691	-0.157027	0.625992	-0.415776	0.178867	0.386647	0.214394
XLOC_001438	LOC107199233	Scaffold513	magenta	-0.276645	0.384052	0.341811	0.276834	0.382206	0.22016	-0.194056	0.54562	-0.0805646	0.803441	0.102202	0.751958	0.00561546	0.986181	-0.273774	0.389209	0.16826	0.601162
XLOC_001439	CUFF.1265.1,CUFF.1265.2	Scaffold513	blue	0.121796	0.706118	0.870358	0.00023108	0.0794862	0.806028	-0.711731	0.00942668	-0.916745	2.73562e-05	0.975878	6.17724e-08	0.648998	0.0224052	-0.363118	0.245989	-0.247615	0.437781
XLOC_001440	CUFF.1266.1	Scaffold515	turquoise	-0.481517	0.112965	-0.395715	0.20291	0.112163	0.728551	0.279388	0.379159	0.449663	0.142472	-0.495975	0.101022	-0.438511	0.153871	-0.133202	0.679829	0.406747	0.189457
XLOC_001441	CUFF.1267.1	Scaffold515	yellow	-0.0669181	0.836298	-0.440392	0.151909	-0.403259	0.193649	0.67904	0.0151677	0.153837	0.633111	-0.279119	0.379637	0.0475407	0.883357	0.688322	0.0133296	-0.445793	0.146364
XLOC_001442	CUFF.1268.1	Scaffold515	purple	-0.457547	0.134751	0.1341	0.677774	-0.246605	0.439713	-0.25723	0.419598	0.050119	0.877072	0.0927322	0.774388	-0.420575	0.173393	0.0360552	0.911424	-0.063181	0.84534
XLOC_001443	CUFF.1269.1	Scaffold515	blue	-0.0324084	0.920357	0.381347	0.221285	0.60056	0.0389321	-0.402628	0.194414	-0.564252	0.0559929	0.579239	0.0484202	0.601727	0.0384545	-0.482968	0.111726	0.19266	0.548571
XLOC_001445	LOC107199234	Scaffold518	blue	0.00703628	0.982685	-0.136659	0.671926	0.308473	0.3293	-0.282752	0.373203	0.00445542	0.989036	0.186952	0.5607	-0.0996251	0.758044	-0.292432	0.356338	0.4427	0.149523
XLOC_001446	LOC107199237	Scaffold518	grey	0.0782697	0.808948	-0.332439	0.291067	0.125293	0.698025	0.0627639	0.84635	0.108007	0.738292	0.045825	0.887543	-0.154627	0.631346	0.290751	0.359236	-0.108124	0.738019
XLOC_001447	LOC107199236	Scaffold518	brown	0.320594	0.309636	0.108395	0.737381	-0.0806862	0.80315	0.0862581	0.789816	-0.326798	0.299831	0.145529	0.651784	0.534447	0.0734365	-0.180794	0.573907	-0.05721	0.859823
XLOC_001448	BCKDK	Scaffold518	blue	0.229054	0.473928	0.390975	0.208866	0.113323	0.72584	-0.687092	0.0135631	-0.414254	0.180626	0.585853	0.0453194	0.19818	0.536945	-0.467278	0.125603	0.152515	0.636069
XLOC_001449	CUFF.1274.1	Scaffold519	blue	-0.301542	0.340842	0.486734	0.108553	0.247493	0.438014	-0.418494	0.175754	-0.536836	0.0719163	0.62277	0.0305402	0.312516	0.322668	-0.104112	0.747455	-0.483313	0.111432
XLOC_001450	LOC107199239	Scaffold519	blue	0.0143198	0.96477	0.509966	0.0902997	0.166234	0.605611	-0.718068	0.00853553	-0.455219	0.137002	0.592786	0.0422225	0.15006	0.641577	-0.345109	0.27192	-0.20167	0.52965
XLOC_001451	CUFF.1275.1	Scaffold521	grey	0.305575	0.334099	0.286858	0.366	-0.309069	0.328317	0.125019	0.698659	-0.274143	0.388544	0.13733	0.670395	0.321378	0.308388	0.241622	0.449303	-0.417031	0.177426
XLOC_001452	CUFF.1276.1	Scaffold521	brown	0.202863	0.527165	0.189652	0.55495	-0.232953	0.466223	0.15756	0.624806	-0.327476	0.298769	0.200545	0.531997	0.407353	0.188734	0.268139	0.399429	-0.581691	0.0472538
XLOC_001453	CUFF.1277.1	Scaffold521	turquoise	0.263508	0.40793	-0.504675	0.0942598	0.25315	0.427268	0.198096	0.537122	0.301582	0.340775	-0.288811	0.362597	-0.0901346	0.78057	-0.0985298	0.760636	0.457067	0.135214
XLOC_001454	CUFF.1278.1	Scaffold521	blue	-0.0466646	0.885494	0.0836495	0.796052	-0.493457	0.103039	-0.077044	0.811892	-0.191634	0.550743	0.268147	0.399416	-0.0477091	0.882946	0.474214	0.119337	-0.599799	0.0392461
XLOC_001455	LOC107199242	Scaffold522	blue	0.337318	0.283607	0.605894	0.0367829	0.11204	0.72884	-0.510373	0.0899996	-0.761323	0.00402029	0.743933	0.0055347	0.71902	0.00840729	-0.388032	0.212615	-0.0857847	0.790947
XLOC_001456	LOC107199241	Scaffold522	blue	-0.0575742	0.858938	0.926609	1.48107e-05	-0.0403316	0.900961	-0.6267	0.0292036	-0.920618	2.17023e-05	0.940413	5.35031e-06	0.601817	0.0384179	-0.324881	0.302841	-0.31305	0.321796
XLOC_001457	PI4KB	Scaffold522	blue	0.023413	0.942424	0.86801	0.000251734	0.110019	0.733573	-0.792939	0.00209257	-0.809586	0.00141809	0.940494	5.3148e-06	0.471645	0.121633	-0.397777	0.200353	-0.24149	0.44956
XLOC_001458	CUFF.1282.1	Scaffold522	blue	0.0812513	0.801795	0.722846	0.00790634	0.27639	0.384509	-0.676035	0.015801	-0.813781	0.0012782	0.919278	2.35431e-05	0.554426	0.0613842	-0.320721	0.309434	-0.272323	0.391827
XLOC_001459	CUFF.1283.1	Scaffold522	blue	-0.0913137	0.777762	0.779657	0.00278757	0.236915	0.458454	-0.704737	0.010489	-0.76129	0.00402287	0.881629	0.000149559	0.448982	0.143152	-0.365979	0.242009	-0.224373	0.483256
XLOC_001460	LOC107199243	Scaffold523	blue	0.015091	0.962873	0.502158	0.0961843	-0.201975	0.529015	-0.453419	0.138759	-0.576878	0.0495619	0.713216	0.00921194	0.219254	0.493551	0.231216	0.469648	-0.6052	0.0370576
XLOC_001463	CUFF.1289.1	Scaffold524	blue	0.0761375	0.814071	0.7644	0.00378903	0.247653	0.43771	-0.765175	0.00373237	-0.759073	0.00419603	0.899991	6.64742e-05	0.42943	0.163571	-0.376453	0.227764	-0.034334	0.915639
XLOC_001464	LOC107199246	Scaffold524	blue	0.204678	0.523395	0.713688	0.00914447	-0.282007	0.374518	-0.419822	0.174245	-0.841869	0.000593338	0.809293	0.00142826	0.653184	0.0212705	-0.171094	0.594955	-0.370899	0.235253
XLOC_001465	TRMT112	Scaffold524	blue	-0.0206756	0.949148	0.892175	9.55352e-05	-0.270477	0.395173	-0.532308	0.0748158	-0.85876	0.000347512	0.857538	0.000362025	0.554334	0.061436	-0.178817	0.578171	-0.511077	0.0894825
XLOC_001466	SLC3A2	Scaffold524	blue	0.121664	0.706423	0.77199	0.00326167	0.0757925	0.814901	-0.749895	0.00497399	-0.829661	0.000842115	0.96585	3.454e-07	0.499362	0.0983526	-0.304397	0.336061	-0.25602	0.421866
XLOC_001467	CUFF.1288.1	Scaffold524	blue	-0.300174	0.343145	0.486162	0.109031	-0.0261352	0.935741	-0.0703764	0.827947	-0.564148	0.0560478	0.518837	0.0839141	0.484676	0.110279	-0.159661	0.620137	-0.310248	0.326379
XLOC_001468	GCC1	Scaffold525	blue	0.0392943	0.903498	0.913386	3.31467e-05	-0.130789	0.685365	-0.587493	0.0445728	-0.926011	1.54085e-05	0.933708	9.01483e-06	0.62361	0.0302506	-0.275671	0.385797	-0.272959	0.390679
XLOC_001470	LOC107199251	Scaffold526	blue	-0.20852	0.515455	0.678093	0.0153651	-0.199555	0.534066	-0.208969	0.514529	-0.80043	0.00176412	0.668154	0.017554	0.74241	0.00568528	-0.242317	0.44796	-0.192519	0.548868
XLOC_001471	SNX27	Scaffold527	blue	0.0119717	0.970544	0.747422	0.0052011	0.195868	0.541803	-0.442718	0.149505	-0.853646	0.00041142	0.81606	0.00120678	0.777102	0.00293926	-0.427479	0.165704	0.0886091	0.784205
XLOC_001472	CUFF.1290.1	Scaffold528	black	-0.29352	0.354466	0.303104	0.338222	0.366887	0.240754	-0.240373	0.451725	-0.0982646	0.761263	0.20702	0.518548	-0.0686211	0.832183	-0.194706	0.54425	0.0605451	0.851728
XLOC_001473	CUFF.1291.1	Scaffold528	brown	0.0931087	0.773493	0.176728	0.582694	0.479523	0.114681	-0.21481	0.502569	-0.245168	0.442469	0.163204	0.612292	0.355712	0.25647	-0.461403	0.131076	0.0948614	0.76933
XLOC_001474	CUFF.1293.1	Scaffold529	blue	0.0147594	0.963689	0.54049	0.0696333	0.0682397	0.833105	-0.552696	0.0623689	-0.574498	0.0507326	0.626008	0.0294359	0.450879	0.141263	-0.380154	0.222854	-0.396421	0.202032
XLOC_001475	CUFF.1292.1	Scaffold529	blue	-0.0737941	0.819709	0.379117	0.224224	0.023113	0.943161	-0.244223	0.444286	-0.382259	0.22009	0.444129	0.148058	0.20693	0.518735	-0.100402	0.756208	-0.429549	0.163441
XLOC_001476	CUFF.1294.1	Scaffold529	grey	0.265358	0.404523	-0.127312	0.693365	0.363329	0.245694	-0.0574195	0.859314	0.00388294	0.990445	0.145864	0.651028	0.0958716	0.766934	0.17395	0.588728	0.0314383	0.922734
XLOC_001477	CUFF.1295.1	Scaffold530	brown	0.486829	0.108474	0.291401	0.358114	-0.041325	0.898533	-0.212891	0.506485	-0.514137	0.0872576	0.45526	0.136962	0.576007	0.0499882	-0.120489	0.70915	0.00964335	0.976271
XLOC_001478	CUFF.1296.1	Scaffold530	brown	0.184368	0.566227	0.379472	0.223754	-0.243276	0.446109	-0.148395	0.645322	-0.577015	0.0494953	0.468694	0.124306	0.637026	0.0258932	-0.0719494	0.824154	-0.489837	0.105984
XLOC_001479	CUFF.1297.1	Scaffold530	brown	-0.0531802	0.869619	0.72587	0.00752655	-0.44473	0.147445	-0.0429323	0.894606	-0.836188	0.000700753	0.635428	0.0263866	0.791932	0.00214003	-0.0362588	0.910926	-0.507911	0.0918241
XLOC_001480	CUFF.1298.1	Scaffold530	brown	-0.159469	0.620562	0.591028	0.0429935	-0.229431	0.473182	-0.150148	0.64138	-0.722792	0.00791323	0.572917	0.0515203	0.669637	0.0172137	-0.227922	0.476177	-0.305512	0.334204
XLOC_001481	CUFF.1299.1	Scaffold530	brown	-0.242547	0.447517	0.116911	0.717469	0.00170845	0.995796	0.239831	0.452775	-0.299109	0.344944	0.114432	0.723249	0.397199	0.201068	-0.0405081	0.90053	-0.235226	0.46176
XLOC_001482	LOC107199254	Scaffold531	blue	0.098887	0.75979	0.879874	0.000160491	-0.0540594	0.86748	-0.740779	0.00584995	-0.841704	0.000596275	0.946353	3.19699e-06	0.486246	0.10896	-0.309226	0.328059	-0.325949	0.301162
XLOC_001483	CUFF.1300.1	Scaffold531	brown	0.0158333	0.961048	0.512767	0.0882489	0.282365	0.373885	-0.257984	0.418189	-0.64657	0.0230832	0.550613	0.0635698	0.731325	0.00687612	-0.289538	0.361337	-0.16058	0.618097
XLOC_001484	CUFF.1301.1	Scaffold531	blue	-0.0632461	0.845183	0.861764	0.000313743	-0.0468048	0.885152	-0.731067	0.00690583	-0.771114	0.00331946	0.873799	0.000203216	0.343955	0.273633	-0.348512	0.266905	-0.209616	0.513199
XLOC_001485	WDR83	Scaffold532	blue	-0.0231752	0.943008	0.853624	0.000411713	-0.0128311	0.96843	-0.665103	0.0182694	-0.883838	0.00013664	0.945698	3.39316e-06	0.589529	0.0436582	-0.354468	0.258255	-0.196629	0.540202
XLOC_001486	CUFF.1302.1	Scaffold532	blue	0.042187	0.896426	0.623095	0.0304279	-0.0520278	0.872424	-0.407088	0.18905	-0.762707	0.00391498	0.707722	0.0100252	0.658415	0.0199124	-0.460149	0.132264	0.0943692	0.770499
XLOC_001487	CUFF.1303.1,CUFF.1303.2	Scaffold532	blue	-0.0496233	0.87828	0.812115	0.00133243	-0.215794	0.500566	-0.492236	0.104026	-0.919802	2.28096e-05	0.899769	6.7187e-05	0.694195	0.012255	-0.249394	0.43439	-0.425762	0.167596
XLOC_001488	WDR83OS	Scaffold532	blue	-0.0774746	0.810857	0.547645	0.0653083	0.00639883	0.984254	-0.681389	0.0146858	-0.62893	0.0284641	0.773378	0.00317161	0.302337	0.339507	-0.277781	0.382021	-0.20606	0.520532
XLOC_001489	CUFF.1304.1	Scaffold532	blue	0.177163	0.581751	0.566226	0.054951	0.430622	0.162276	-0.463882	0.128748	-0.763732	0.00383833	0.797549	0.00188536	0.710868	0.00955323	-0.327404	0.298882	-0.0515731	0.873531
XLOC_001490	LOC107199257	Scaffold533	turquoise	0.0709748	0.826503	-0.412494	0.182673	-0.105883	0.743284	0.166127	0.605848	0.502365	0.0960245	-0.460237	0.13218	-0.552494	0.062485	-0.0213876	0.947399	0.213382	0.505482
XLOC_001491	LOC107199258	Scaffold533	blue	0.20307	0.526736	0.198831	0.535581	0.0217407	0.946531	-0.0350809	0.91381	-0.456351	0.135905	0.437398	0.15504	0.432868	0.159855	0.0577088	0.858611	0.0385692	0.905272
XLOC_001492	CUFF.1305.1	Scaffold533	red	-0.280638	0.37694	-0.0240114	0.940955	0.159984	0.619419	-0.0466084	0.885631	0.106956	0.74076	-0.158471	0.622779	-0.144981	0.653022	-0.296222	0.349846	0.295032	0.351877
XLOC_001493	CUFF.1306.1	Scaffold533	green	-0.156315	0.627578	0.0985815	0.760513	0.0688332	0.831672	-0.282258	0.374074	0.0956561	0.767445	-0.0141524	0.965181	-0.305416	0.334363	0.0184642	0.954581	-0.0267235	0.934298
XLOC_001494	CUFF.1307.1	Scaffold533	black	-0.0347207	0.914692	-0.136177	0.673025	0.114152	0.723903	-0.0262816	0.935382	0.227904	0.476213	-0.143606	0.656133	-0.340902	0.278195	-0.0974347	0.763229	0.507657	0.0920137
XLOC_001495	CUFF.1308.1	Scaffold534	blue	-0.0371675	0.908701	0.787839	0.00234153	0.325	0.302654	-0.644213	0.0237555	-0.786237	0.00242424	0.783027	0.00259668	0.616709	0.0326867	-0.607046	0.0363299	-0.177332	0.581385
XLOC_001496	CUFF.1309.1	Scaffold534	blue	0.0891046	0.783024	0.645604	0.0233569	0.205795	0.521082	-0.669132	0.017329	-0.593923	0.0417298	0.663406	0.0186766	0.457246	0.13504	-0.473924	0.119594	-0.290897	0.358985
XLOC_001498	CUFF.1312.1	Scaffold534	blue	0.208439	0.515621	0.483544	0.111236	0.189307	0.555683	-0.610204	0.035109	-0.417999	0.176318	0.638124	0.0255577	0.102178	0.752014	0.0138099	0.966023	-0.410251	0.185302
XLOC_001500	ZNF687	Scaffold535	blue	-0.232581	0.466956	0.767174	0.00358932	0.204804	0.523135	-0.631069	0.0277678	-0.773365	0.00317244	0.880867	0.000154229	0.501935	0.0963554	-0.357301	0.254199	-0.30411	0.336541
XLOC_001501	CUFF.1313.1	Scaffold535	blue	0.306332	0.332843	0.500237	0.0976706	0.122638	0.704166	-0.578387	0.0488299	-0.48562	0.109485	0.669773	0.0171826	0.240346	0.451775	-0.12703	0.694017	-0.0238228	0.941418
XLOC_001502	CUFF.1314.1	Scaffold536	blue	-0.0368536	0.90947	0.693741	0.0123358	-0.121977	0.705699	-0.570566	0.0527081	-0.740248	0.00590436	0.851545	0.000440173	0.377686	0.226121	-0.0340511	0.916332	-0.537517	0.0714868
XLOC_001503	ETV3	Scaffold536	blue	0.191242	0.551574	0.734215	0.00654909	0.208067	0.516387	-0.840997	0.000608939	-0.754939	0.00453416	0.926205	1.52126e-05	0.42043	0.173557	-0.461279	0.131193	-0.0832107	0.797103
XLOC_001504	LOC107199261	Scaffold537	black	0.10677	0.741198	-0.377751	0.226035	0.447281	0.14486	0.0158233	0.961073	0.463924	0.128708	-0.346616	0.269693	-0.399488	0.198246	-0.0603314	0.852247	0.723899	0.00777245
XLOC_001505	PNOC	Scaffold538	blue	0.381882	0.220584	0.548387	0.0648706	0.302429	0.339352	-0.608891	0.035613	-0.533133	0.0742819	0.644323	0.0237237	0.316718	0.315853	-0.315125	0.318427	0.279456	0.379039
XLOC_001506	LOC107199263	Scaffold539	blue	0.259897	0.414622	0.897616	7.44442e-05	0.0824504	0.798923	-0.667399	0.017729	-0.837816	0.000668552	0.818295	0.00113979	0.666475	0.017945	-0.549899	0.0639851	0.0359128	0.911773
XLOC_001507	CUFF.1319.1	Scaffold539	blue	-0.161442	0.616188	0.789258	0.0022701	-0.0818479	0.800366	-0.568619	0.0537062	-0.826732	0.000912279	0.831703	0.000795721	0.546429	0.0660297	-0.272589	0.391346	-0.446226	0.145925
XLOC_001508	CUFF.1320.1	Scaffold539	blue	0.258981	0.416328	0.751038	0.00487167	0.0457134	0.887815	-0.538109	0.0711152	-0.898444	7.15841e-05	0.90846	4.33367e-05	0.775775	0.00302051	-0.380689	0.222149	-0.0856613	0.791242
XLOC_001510	LOC107199265	Scaffold540	blue	0.30137	0.341131	0.220912	0.490207	0.483839	0.110986	-0.35211	0.261659	-0.284303	0.370473	0.439387	0.152955	0.279675	0.378649	-0.147064	0.648321	0.140539	0.663091
XLOC_001511	LOC107199266	Scaffold542	blue	0.0693167	0.830504	0.62721	0.0290333	-0.334781	0.287472	-0.52597	0.0790079	-0.730379	0.00698577	0.77993	0.00277174	0.442737	0.149485	-0.181059	0.573335	-0.430165	0.162771
XLOC_001512	LOC107199267	Scaffold542	blue	0.276692	0.383969	0.641779	0.0244646	0.304401	0.336054	-0.555061	0.0610249	-0.629082	0.0284142	0.728967	0.00715189	0.508811	0.0911542	-0.446487	0.145661	0.124462	0.699945
XLOC_001513	CUFF.1322.1	Scaffold542	blue	0.171108	0.594925	0.869301	0.000240205	0.190631	0.552869	-0.731134	0.00689816	-0.873675	0.000204173	0.944807	3.67527e-06	0.634308	0.0267367	-0.446264	0.145887	-0.287483	0.364909
XLOC_001514	LOC107199268	Scaffold543	yellow	0.366241	0.241646	-0.514362	0.087096	-0.212259	0.507777	0.380834	0.221959	0.314635	0.319221	-0.3539	0.259074	-0.183629	0.567811	0.244732	0.443306	0.173206	0.590348
XLOC_001515	TNPO3	Scaffold544	blue	0.0262358	0.935495	0.838922	0.00064733	0.252262	0.428946	-0.832164	0.00078552	-0.828216	0.000876181	0.951413	1.96505e-06	0.530708	0.0758598	-0.579378	0.0483533	-0.139718	0.664957
XLOC_001516	CUFF.1324.1,CUFF.1324.2	Scaffold545	blue	0.609361	0.0354321	0.348814	0.266462	0.00771356	0.981019	-0.547736	0.0652543	-0.484464	0.110458	0.630389	0.0279878	0.325013	0.302635	-0.0631989	0.845297	-0.00899481	0.977867
XLOC_001519	LOC107199271	Scaffold545	blue	-0.108398	0.737374	0.612025	0.0344185	0.253608	0.426404	-0.669151	0.0173246	-0.456832	0.13544	0.584272	0.0460475	0.198926	0.535382	-0.279239	0.379424	-0.118644	0.713436
XLOC_001520	CUFF.1329.1	Scaffold545	brown	0.286917	0.365895	0.507	0.0925051	-0.0824339	0.798962	-0.203533	0.525773	-0.762629	0.00392083	0.692534	0.0125521	0.799739	0.00179265	0.0380253	0.906602	-0.510398	0.0899811
XLOC_001521	LOC107199272	Scaffold546	blue	-0.30895	0.328514	0.660075	0.0194949	0.295997	0.350229	-0.659883	0.0195428	-0.662784	0.0188274	0.777333	0.00292535	0.331091	0.293148	-0.446687	0.145459	-0.167911	0.601926
XLOC_001523	CUFF.1332.1	Scaffold546	blue	0.0951286	0.768696	0.896008	8.02518e-05	0.0213955	0.947379	-0.509545	0.0906103	-0.918851	2.41549e-05	0.869466	0.000238759	0.777696	0.00290345	-0.381256	0.221405	-0.372765	0.232721
XLOC_001524	TET3	Scaffold547	blue	-0.0295306	0.927412	0.637089	0.0258738	0.228981	0.474074	-0.655384	0.0206915	-0.634765	0.0265933	0.764276	0.00379812	0.339532	0.280257	-0.30176	0.340476	-0.407725	0.188291
XLOC_001525	LOC107199276	Scaffold547	blue	0.284242	0.37058	-0.0393055	0.903471	0.060954	0.850737	-0.539166	0.0704544	-0.0383129	0.905899	0.319831	0.310855	-0.252316	0.428844	0.105361	0.744513	-0.0947599	0.769571
XLOC_001526	LOC107199278	Scaffold547	brown	0.309217	0.328074	0.601916	0.0383774	-0.0115395	0.971607	-0.0967536	0.764843	-0.671218	0.0168563	0.457408	0.134885	0.839552	0.000635482	-0.462223	0.130303	0.243812	0.445076
XLOC_001527	LOC107199275	Scaffold547	brown	-0.230183	0.471692	0.378303	0.225302	-0.284196	0.370661	-0.0845921	0.793798	-0.483262	0.111476	0.313992	0.320264	0.460078	0.132331	-0.380983	0.221763	0.0304526	0.925151
XLOC_001528	LOC107199276	Scaffold547	blue	0.382017	0.220407	0.615809	0.0330144	-0.109216	0.735456	-0.409507	0.186179	-0.773681	0.00315218	0.825762	0.000936479	0.631858	0.027514	-0.0457527	0.887719	-0.258313	0.417574
XLOC_001529	CUFF.1333.1	Scaffold547	blue	0.275466	0.386164	0.172826	0.591176	-0.143372	0.656664	-0.343141	0.274845	-0.284813	0.369578	0.380815	0.221984	0.0918162	0.776567	0.115048	0.721811	-0.151327	0.638733
XLOC_001530	LOC107199279	Scaffold548	brown	0.118773	0.713136	0.576141	0.0499226	0.30073	0.342208	-0.301441	0.341012	-0.726495	0.00744975	0.620833	0.0312148	0.763131	0.00388311	-0.422956	0.170716	0.190948	0.552198
XLOC_001531	LOC107199280	Scaffold548	blue	0.108972	0.736028	0.888658	0.000111479	0.049295	0.87908	-0.481114	0.11331	-0.896903	7.69781e-05	0.852527	0.000426554	0.794722	0.00201048	-0.468747	0.124258	-0.116971	0.717328
XLOC_001532	IMP4	Scaffold549	blue	0.00251025	0.993823	0.487601	0.107831	-0.0408137	0.899783	-0.460346	0.132077	-0.396603	0.201806	0.454041	0.13815	0.170724	0.595765	-0.26696	0.401585	0.217112	0.497889
XLOC_001533	LOC107199283	Scaffold549	blue	0.202562	0.527793	0.706031	0.0102861	0.272043	0.392334	-0.766582	0.00363125	-0.746994	0.00524126	0.904485	5.32341e-05	0.462853	0.129711	-0.386953	0.214001	-0.161636	0.615759
XLOC_001534	LOC107199284	Scaffold549	brown	0.256763	0.420472	0.74898	0.00505721	-0.253143	0.427282	-0.225697	0.480609	-0.911094	3.76216e-05	0.765696	0.00369467	0.886565	0.000121913	-0.120267	0.709664	-0.262303	0.410158
XLOC_001536	CUFF.1338.1	Scaffold550	brown	0.0617896	0.848711	0.643033	0.0240973	0.069292	0.830564	-0.25411	0.425458	-0.683279	0.0143064	0.534528	0.0733843	0.717659	0.00859105	-0.356321	0.255599	-0.176006	0.58426
XLOC_001537	LOC107199287	Scaffold551	blue	-0.0173991	0.957199	0.584985	0.0457182	-0.160863	0.617471	-0.220352	0.491335	-0.664271	0.0184682	0.573521	0.0512185	0.500063	0.0978059	-0.316033	0.316958	-0.0838165	0.795653
XLOC_001538	LOC107199285	Scaffold551	blue	-0.260168	0.414119	0.843299	0.000568439	-0.115278	0.721276	-0.477361	0.116562	-0.781712	0.00266991	0.772119	0.0032532	0.543032	0.0680745	-0.429307	0.163704	-0.281994	0.37454
XLOC_001539	LOC107199285,LOC107199286	Scaffold551	blue	0.145591	0.651645	0.289289	0.361768	0.527295	0.0781188	-0.381913	0.220542	-0.209819	0.512783	0.363084	0.246036	0.242071	0.448436	-0.25081	0.431698	0.0486649	0.880616
XLOC_001541	CUFF.1342.1,CUFF.1342.2,CUFF.1342.3	Scaffold552	grey	-0.0999721	0.757224	0.0622066	0.847701	-0.130097	0.686954	-0.00322735	0.992058	-0.166	0.606127	0.172005	0.592965	0.16687	0.604214	-0.026648	0.934483	-0.0230344	0.943354
XLOC_001542	LOC107199288	Scaffold552	brown	0.144872	0.653269	0.22646	0.479087	-0.596097	0.0407979	0.233247	0.465645	-0.406532	0.189714	0.255962	0.421975	0.479157	0.114999	0.239339	0.453732	-0.313788	0.320596
XLOC_001543	CUFF.1344.1	Scaffold553	blue	0.0512938	0.874211	0.84544	0.000532663	-0.0730378	0.821531	-0.4455	0.146662	-0.920145	2.23397e-05	0.849343	0.000471969	0.797758	0.00187636	-0.310851	0.32539	-0.426712	0.166548
XLOC_001544	LOC107199290	Scaffold554	turquoise	-0.175128	0.586165	-0.535567	0.0727213	0.594383	0.041531	-0.128143	0.691451	0.475015	0.118626	-0.282746	0.373213	-0.428737	0.164327	-0.148328	0.645471	0.206096	0.520458
XLOC_001545	LOC107199291	Scaffold554	blue	0.000523731	0.998711	0.828583	0.000867425	0.215929	0.500291	-0.72178	0.00804358	-0.842383	0.000584301	0.906811	4.72508e-05	0.534483	0.0734134	-0.444772	0.147402	-0.0608381	0.851018
XLOC_001547	LOC107199293	Scaffold555	red	0.0227343	0.944091	-0.597882	0.0400441	0.270925	0.394359	0.0183288	0.954914	0.599093	0.0395386	-0.465164	0.127555	-0.493442	0.103051	0.0282398	0.930577	0.381997	0.220432
XLOC_001548	LOC107199292	Scaffold555	pink	-0.0307895	0.924325	-0.15026	0.641128	-0.20945	0.51354	0.281041	0.376226	0.15509	0.630311	-0.123068	0.70317	-0.143089	0.657305	0.466691	0.126143	-0.40086	0.196565
XLOC_001549	FARSA	Scaffold557	blue	0.117002	0.717256	0.855604	0.000385955	0.157032	0.625982	-0.799353	0.00180874	-0.865588	0.000274525	0.984972	5.8858e-09	0.555076	0.0610164	-0.436874	0.155592	-0.171025	0.595107
XLOC_001550	SYCE2	Scaffold557	yellow	-0.444895	0.147277	-0.380751	0.222067	-0.167956	0.601828	0.537234	0.0716652	0.231862	0.468373	-0.365926	0.242083	-0.0574883	0.859146	0.235346	0.461524	0.123342	0.702535
XLOC_001551	RAD23A	Scaffold557	blue	0.169463	0.598524	0.798206	0.00185716	-0.0770278	0.811931	-0.536669	0.0720218	-0.910627	3.85887e-05	0.927841	1.36377e-05	0.741632	0.00576344	-0.264425	0.40624	-0.363627	0.245278
XLOC_001552	RAD23A	Scaffold557	blue	0.186939	0.560728	0.853085	0.000418958	0.00750315	0.981537	-0.720942	0.00815267	-0.908529	4.31809e-05	0.979472	2.77384e-08	0.640258	0.0249154	-0.35601	0.256043	-0.314172	0.319972
XLOC_001553	GCDH	Scaffold557	blue	0.343428	0.274418	0.637241	0.0258273	0.232397	0.467319	-0.783089	0.00259327	-0.637149	0.0258555	0.837605	0.000672657	0.310736	0.325578	-0.255904	0.422084	-0.114119	0.72398
XLOC_001554	CUFF.1352.1	Scaffold558	blue	0.0756231	0.815308	0.194305	0.545095	0.0307837	0.924339	-0.139479	0.665499	-0.346843	0.269358	0.447516	0.144623	0.274228	0.38839	0.247394	0.438205	-0.344719	0.272498
XLOC_001555	CUFF.1353.1	Scaffold558	green	0.269477	0.39699	-0.206405	0.51982	-0.190701	0.55272	-0.0289208	0.928907	0.386881	0.214094	-0.256911	0.420196	-0.54515	0.0667946	0.56674	0.054682	-0.32089	0.309165
XLOC_001556	CUFF.1354.1	Scaffold558	grey	-0.305391	0.334405	-0.131256	0.684292	0.225074	0.481854	0.0534874	0.868872	-0.109597	0.734561	0.0926309	0.774629	0.182744	0.569712	0.114122	0.723974	-0.193958	0.545828
XLOC_001557	CUFF.1357.1	Scaffold559	blue	-0.155248	0.62996	0.477083	0.116805	0.298526	0.345931	-0.4005	0.197005	-0.609805	0.0352614	0.660382	0.0194185	0.477406	0.116523	-0.224559	0.482885	-0.081113	0.802127
XLOC_001559	CUFF.1355.1	Scaffold559	blue	0.424868	0.168586	0.506408	0.09295	0.0328636	0.919241	-0.715271	0.00892077	-0.532138	0.0749264	0.734082	0.00656393	0.235246	0.46172	-0.0502023	0.87687	-0.479299	0.114875
XLOC_001560	CUFF.1356.1	Scaffold559	blue	0.354307	0.258488	0.464564	0.128112	-0.117782	0.715442	-0.654601	0.0208962	-0.43263	0.16011	0.595916	0.040875	0.167998	0.601735	-0.199523	0.534132	-0.0882784	0.784994
XLOC_001561	CUFF.1360.1	Scaffold560	red	-0.149889	0.641961	-0.386677	0.214355	0.231872	0.468355	0.187603	0.559311	0.18615	0.562412	-0.204461	0.523847	-0.0547132	0.86589	-0.0527804	0.870592	-0.152465	0.636182
XLOC_001562	LOC107199299	Scaffold560	red	-0.00923022	0.977288	-0.523112	0.0809494	0.0188534	0.953625	-0.048657	0.880635	0.633771	0.0269057	-0.416969	0.177497	-0.790577	0.00220524	0.109852	0.733963	0.380267	0.222705
XLOC_001563	LOC107199298	Scaffold560	brown	-0.0884763	0.784522	0.216423	0.499288	0.301433	0.341026	-0.181049	0.573358	-0.497895	0.0995028	0.481134	0.113293	0.606345	0.0366052	-0.225195	0.481612	-0.228898	0.474238
XLOC_001564	CUFF.1359.1	Scaffold560	turquoise	-0.0725623	0.822676	-0.273661	0.389412	0.321748	0.3078	0.0963843	0.765718	0.100206	0.75667	-0.0946615	0.769805	0.0371796	0.908672	-0.0164649	0.959495	-0.281921	0.374669
XLOC_001565	CUFF.1361.1	Scaffold560	brown	0.277757	0.382065	0.27549	0.386122	0.473789	0.119714	-0.379755	0.22338	-0.42013	0.173896	0.457334	0.134956	0.502442	0.0959654	-0.428319	0.164784	-0.00890839	0.978079
XLOC_001566	CUFF.1364.1,CUFF.1364.2,CUFF.1364.3,CUFF.1364.4	Scaffold561	blue	0.266929	0.401643	0.357335	0.254151	0.00788762	0.980591	-0.325115	0.302474	-0.550373	0.0637091	0.602302	0.0382208	0.489889	0.105941	0.0758401	0.814786	-0.543285	0.0679211
XLOC_001567	LOC107199301	Scaffold561	blue	0.250444	0.432392	0.221622	0.488776	0.367706	0.239624	-0.694111	0.0122699	-0.106218	0.742497	0.301449	0.340998	-0.162127	0.614673	-0.512764	0.0882515	0.457858	0.134452
XLOC_001568	LOC107199300	Scaffold561	brown	0.153074	0.634818	0.585078	0.0456753	0.450247	0.141891	-0.303035	0.338338	-0.590002	0.0434476	0.534367	0.0734878	0.61139	0.0346582	-0.576055	0.0499647	0.398934	0.198926
XLOC_001569	CUFF.1362.1	Scaffold561	brown	-0.0780314	0.80952	0.414134	0.180766	0.00440627	0.989157	-0.215666	0.500825	-0.471324	0.121922	0.390177	0.209878	0.516358	0.0856668	-0.179598	0.576486	-0.369961	0.236533
XLOC_001570	CUFF.1363.1	Scaffold561	turquoise	0.129084	0.689285	0.0331107	0.918636	0.296502	0.349369	-0.109437	0.734938	0.17028	0.596736	-0.141721	0.660407	-0.0075728	0.981365	-0.309102	0.328264	0.385488	0.21589
XLOC_001571	GATAD2A	Scaffold562	blue	0.30493	0.335172	0.695273	0.0120649	0.158172	0.623445	-0.784712	0.00250502	-0.772799	0.00320891	0.923425	1.82151e-05	0.492889	0.103497	-0.247226	0.438525	-0.247498	0.438006
XLOC_001573	CUFF.1367.1	Scaffold562	brown	0.0510811	0.874729	0.0607659	0.851193	-0.293738	0.354094	-0.0150759	0.96291	-0.329973	0.294881	0.284089	0.370849	0.373501	0.231727	0.0155794	0.961673	-0.275527	0.386055
XLOC_001574	LOC107199303	Scaffold563	grey	0.628938	0.0284616	-0.0618632	0.848533	0.026161	0.935678	-0.0637525	0.843956	-0.043419	0.893417	0.0509539	0.875039	0.0702794	0.828181	0.0618831	0.848484	0.331694	0.292216
XLOC_001575	LOC107199304	Scaffold564	blue	0.0518305	0.872904	0.85758	0.000361517	0.144061	0.655104	-0.754965	0.00453197	-0.858891	0.000345981	0.961836	5.9802e-07	0.5692	0.0534069	-0.441008	0.15127	-0.293967	0.353701
XLOC_001578	LOC107199309	Scaffold566	blue	-0.147012	0.648437	0.777265	0.00292942	-0.0739722	0.819281	-0.455302	0.136921	-0.865592	0.000274483	0.797303	0.00189601	0.696728	0.011812	-0.563038	0.0566402	-0.110197	0.733154
XLOC_001579	LOC107199307	Scaffold566	blue	-0.33301	0.290189	0.34102	0.278018	0.272875	0.390829	-0.446424	0.145725	-0.402588	0.194463	0.507005	0.0925019	0.148113	0.645957	-0.313565	0.320958	-0.0703027	0.828125
XLOC_001580	MRPS12	Scaffold566	blue	0.26542	0.40441	0.538032	0.0711635	0.180043	0.575526	-0.658228	0.0199598	-0.61114	0.0347529	0.787659	0.00235074	0.335671	0.286112	-0.136723	0.671779	-0.0754131	0.815813
XLOC_001581	LOC107199310	Scaffold567	blue	0.204731	0.523286	0.796271	0.00194116	0.3786	0.224908	-0.716473	0.00875358	-0.825885	0.000933378	0.885587	0.000127044	0.651895	0.0216155	-0.579519	0.0482858	-0.00708351	0.982569
XLOC_001582	CUFF.1375.1	Scaffold568	blue	0.313286	0.321413	0.745192	0.00541252	0.183875	0.567284	-0.526192	0.0788586	-0.768941	0.00346629	0.751382	0.00484116	0.654475	0.0209293	-0.397579	0.200597	-0.00942469	0.976809
XLOC_001583	LOC107199311	Scaffold568	blue	-0.112195	0.728478	0.494146	0.102484	-0.0795438	0.80589	-0.483334	0.111415	-0.5226	0.0813008	0.558104	0.0593253	0.289894	0.360719	-0.413127	0.181935	-0.0951642	0.768612
XLOC_001584	CUFF.1376.1	Scaffold568	blue	0.395219	0.203528	0.593864	0.041755	-0.121804	0.7061	-0.296158	0.349955	-0.781914	0.00265858	0.76749	0.00356703	0.667357	0.0177387	0.155889	0.628529	-0.410698	0.184776
XLOC_001585	LOC107199312	Scaffold569	blue	-0.0186838	0.954042	0.588148	0.044277	0.0549999	0.865193	-0.75008	0.00495738	-0.506997	0.0925074	0.581352	0.0474137	0.198908	0.535421	-0.667155	0.0177859	0.0662797	0.837841
XLOC_001586	LOC107199313	Scaffold569	red	-0.445902	0.146254	0.0205021	0.949574	0.346967	0.269176	0.0594893	0.854289	-0.0469083	0.884899	-0.058573	0.856513	0.0930901	0.773538	-0.343325	0.274571	0.296326	0.349668
XLOC_001587	LOC107199315	Scaffold570	blue	0.0923307	0.775343	0.7342	0.00655076	-0.00186448	0.995412	-0.651963	0.0215973	-0.766508	0.00363648	0.87779	0.000174263	0.435672	0.156863	-0.316915	0.315534	-0.102046	0.752325
XLOC_001589	PPOX	Scaffold570	blue	0.00371502	0.990858	0.794123	0.00203774	0.181631	0.572105	-0.627052	0.0290858	-0.841397	0.000601745	0.923021	1.86879e-05	0.556061	0.0604627	-0.344408	0.27296	-0.199587	0.533998
XLOC_001590	LOC107199317	Scaffold572	blue	-0.00949824	0.976628	0.908042	4.43041e-05	-0.106942	0.740795	-0.4461	0.146053	-0.898667	7.08272e-05	0.824685	0.000963918	0.712399	0.0093296	-0.303816	0.337031	-0.460947	0.131507
XLOC_001591	LOC107199318	Scaffold573	blue	0.0569773	0.860388	0.845217	0.000536298	0.194603	0.544467	-0.750106	0.00495503	-0.875329	0.000191705	0.951935	1.86331e-06	0.635299	0.0264268	-0.571292	0.0523393	-0.175134	0.586152
XLOC_001592	CUFF.1382.1	Scaffold573	blue	0.0510684	0.87476	0.653566	0.0211693	0.149001	0.643958	-0.451327	0.14082	-0.734348	0.00653434	0.779274	0.00280991	0.603569	0.0377088	-0.0893182	0.782515	-0.247551	0.437904
XLOC_001593	CUFF.1383.1	Scaffold573	brown	0.222537	0.486937	0.716486	0.00875176	0.150585	0.640398	-0.48059	0.113761	-0.851214	0.000444853	0.806469	0.00152944	0.830344	0.000826366	-0.397805	0.200318	-0.190475	0.5532
XLOC_001594	CUFF.1384.1	Scaffold573	blue	0.339525	0.280267	0.645229	0.0234639	-0.0932042	0.773266	-0.570498	0.0527428	-0.718962	0.00841505	0.800011	0.00178137	0.527031	0.0782955	-0.295057	0.351834	-0.180956	0.573557
XLOC_001595	CUFF.1385.1	Scaffold573	blue	0.171554	0.593951	0.438346	0.154044	0.0282813	0.930476	-0.519663	0.0833358	-0.595607	0.0410067	0.735323	0.0064269	0.338315	0.282095	0.113394	0.725674	-0.451378	0.140769
XLOC_001596	CUFF.1386.1	Scaffold573	blue	-0.199494	0.534194	0.641078	0.0246716	-0.35693	0.254729	-0.443127	0.149085	-0.48226	0.112329	0.51833	0.084271	0.112604	0.727521	-0.175325	0.585737	-0.216443	0.499247
XLOC_001597	CUFF.1387.1	Scaffold573	blue	-0.0212502	0.947736	0.500968	0.0971031	-0.210925	0.510511	-0.47607	0.117695	-0.630461	0.0279644	0.695502	0.0120249	0.282135	0.374291	-0.12949	0.688352	-0.214756	0.502678
XLOC_001598	LOC107199319	Scaffold574	brown	0.0582883	0.857204	-0.103617	0.748621	-0.00114217	0.997189	0.214615	0.502966	-0.114286	0.723589	-0.0345576	0.915091	0.355528	0.256733	0.0487352	0.880445	-0.199004	0.53522
XLOC_001599	CUFF.1388.1	Scaffold576	tan	0.491665	0.10449	0.38843	0.212107	-0.490769	0.10522	0.155571	0.629238	-0.458837	0.133514	0.226155	0.479697	0.554345	0.0614299	0.111741	0.729538	-0.240074	0.452304
XLOC_001600	CUFF.1389.1	Scaffold576	grey	0.191637	0.550736	0.338552	0.281737	-0.355897	0.256204	-0.00748564	0.98158	-0.276146	0.384946	0.235245	0.461722	0.180818	0.573856	0.470106	0.123022	-0.537697	0.0713739
XLOC_001601	CUFF.1390.1	Scaffold576	yellow	-0.290704	0.359318	-0.0373308	0.908302	-0.236615	0.459041	0.365617	0.242511	-0.0154255	0.962051	-0.130004	0.687169	0.164473	0.609491	0.352302	0.261382	-0.604498	0.0373368
XLOC_001602	CUFF.1391.1	Scaffold577	grey	-0.18176	0.571826	0.348638	0.266719	-0.578144	0.0489473	-0.259633	0.415114	-0.231284	0.469515	0.263001	0.408867	-0.122287	0.70498	0.259341	0.415657	-0.649322	0.022316
XLOC_001603	CUFF.1393.1	Scaffold578	blue	0.0417088	0.897595	0.658804	0.0198139	0.4677	0.125216	-0.741939	0.0057325	-0.684504	0.0140645	0.862514	0.000305728	0.422046	0.171737	-0.397643	0.200518	-0.0276327	0.932067
XLOC_001604	STIP1	Scaffold578	blue	0.148854	0.644288	0.82737	0.000896615	-0.105991	0.743031	-0.604464	0.0373505	-0.890211	0.000104203	0.951397	1.96817e-06	0.613514	0.0338609	-0.193769	0.546227	-0.407036	0.189112
XLOC_001605	LOC107199321	Scaffold578	blue	0.0725916	0.822606	0.711633	0.00944099	0.187048	0.560494	-0.657118	0.020243	-0.811456	0.00135433	0.906406	4.82511e-05	0.582261	0.0469855	-0.247398	0.438196	-0.270693	0.394781
XLOC_001607	LOC107199324	Scaffold579	turquoise	0.449902	0.142234	-0.205099	0.522524	-0.0434676	0.893298	0.170239	0.596825	0.348915	0.266314	-0.339157	0.280822	-0.200934	0.531184	0.343586	0.274183	-0.145488	0.651878
XLOC_001608	CUFF.1394.1	Scaffold579	turquoise	-0.429592	0.163395	-0.627369	0.0289803	0.0983239	0.761123	0.31842	0.313114	0.637214	0.0258356	-0.54234	0.0684964	-0.622299	0.0307031	0.485717	0.109404	-0.193278	0.547263
XLOC_001609	CUFF.1395.1	Scaffold579	turquoise	0.0638867	0.843631	-0.586493	0.0450271	-0.149559	0.642704	0.126705	0.694766	0.378246	0.225378	-0.258289	0.417618	-0.359402	0.251215	0.281474	0.37546	-0.140031	0.664245
XLOC_001610	CUFF.1396.1,CUFF.1396.2	Scaffold580	blue	-0.0695658	0.829903	0.469693	0.123397	-0.412433	0.182744	-0.289911	0.36069	-0.622425	0.0306595	0.632281	0.0273786	0.431923	0.160871	-0.0820445	0.799895	-0.419396	0.174728
XLOC_001611	LOC107199325	Scaffold580	blue	-0.285365	0.368609	0.592542	0.0423291	0.345766	0.270947	-0.51842	0.0842076	-0.474603	0.118991	0.587295	0.0446624	0.214414	0.503376	-0.394994	0.203809	-0.235252	0.461707
XLOC_001612	LOC107199326	Scaffold581	blue	0.329096	0.296243	0.639434	0.025162	0.351206	0.262971	-0.699094	0.0114089	-0.772532	0.00322624	0.893416	9.03583e-05	0.5773	0.0493564	-0.374122	0.230891	-0.081347	0.801566
XLOC_001613	ISOC2	Scaffold581	blue	0.211314	0.509714	0.612539	0.0342252	0.210106	0.512192	-0.767572	0.00356128	-0.704173	0.0105783	0.883793	0.000136895	0.400359	0.197177	-0.315297	0.318148	-0.127477	0.692985
XLOC_001614	CUFF.1399.1	Scaffold581	blue	0.104939	0.745507	0.813163	0.00129809	0.00203725	0.994986	-0.715913	0.0088312	-0.759965	0.0041257	0.848427	0.000485698	0.455677	0.136557	-0.242623	0.447369	-0.437022	0.155435
XLOC_001615	RUVBL2	Scaffold582	blue	0.376484	0.227723	0.63194	0.0274878	0.0450413	0.889455	-0.721656	0.00805973	-0.619011	0.0318591	0.807558	0.00148979	0.270183	0.395707	-0.152603	0.635872	-0.107076	0.74048
XLOC_001616	CUFF.1400.1	Scaffold582	blue	0.230644	0.470779	0.549065	0.0644724	0.198399	0.536485	-0.637871	0.0256347	-0.659418	0.0196595	0.802262	0.00169022	0.420558	0.173412	-0.34153	0.277254	-0.000559003	0.998624
XLOC_001617	LOC107199329	Scaffold583	blue	0.0862469	0.789843	0.773763	0.00314696	0.349971	0.26477	-0.602536	0.0381257	-0.885195	0.000129149	0.924221	1.73121e-05	0.752715	0.00472427	-0.474786	0.118829	-0.120299	0.70959
XLOC_001619	LOC107199329	Scaffold583	grey	0.451931	0.140223	0.0207695	0.948917	0.172719	0.59141	-0.36546	0.242729	0.0371204	0.908817	0.0377931	0.90717	-0.0196799	0.951594	-0.535635	0.0726776	0.582558	0.046846
XLOC_001620	LOC107199329,LOC109022434	Scaffold583	blue	0.0900338	0.78081	0.872142	0.000216284	-0.0258555	0.936428	-0.541404	0.0690701	-0.904851	5.22543e-05	0.865032	0.000279979	0.726773	0.00741572	-0.355067	0.257395	-0.38419	0.217573
XLOC_001621	LOC109022434	Scaffold583	blue	0.209089	0.514284	0.7627	0.00391552	0.259563	0.415244	-0.629899	0.0281472	-0.877316	0.000177522	0.935567	7.84436e-06	0.748255	0.00512375	-0.398897	0.198972	-0.2301	0.471856
XLOC_001622	CUFF.1404.1	Scaffold583	blue	-0.457672	0.134631	0.482817	0.111854	-0.220689	0.490655	-0.308156	0.329823	-0.466648	0.126183	0.475789	0.117942	0.223794	0.484415	-0.267624	0.400371	-0.138588	0.667529
XLOC_001624	LOC107199333	Scaffold585	blue	0.185682	0.563413	0.707779	0.0100166	0.141144	0.661716	-0.676263	0.0157523	-0.763549	0.00385194	0.866439	0.000266346	0.51231	0.0885814	-0.178971	0.57784	-0.474845	0.118777
XLOC_001625	LOC107199332	Scaffold585	blue	0.21081	0.510748	0.870111	0.000233182	0.185135	0.564583	-0.559204	0.0587192	-0.894847	8.46612e-05	0.872516	0.000213282	0.770784	0.0033415	-0.433648	0.159019	-0.231023	0.47003
XLOC_001626	LOC107199332	Scaffold585	blue	0.130846	0.685234	0.842897	0.000575351	0.340658	0.278562	-0.726504	0.00744869	-0.84183	0.000594035	0.927026	1.44058e-05	0.631987	0.0274725	-0.543286	0.0679205	-0.0985931	0.760486
XLOC_001628	LOC107199335	Scaffold588	brown	0.490394	0.105527	0.262857	0.409134	0.156035	0.628204	-0.264495	0.406111	-0.391089	0.20872	0.437036	0.15542	0.482945	0.111746	-0.123912	0.701218	0.0370582	0.908969
XLOC_001629	CUFF.1406.1	Scaffold588	grey	0.592977	0.0421398	-0.0501365	0.87703	0.196859	0.539718	-0.111035	0.731192	-0.0999159	0.757357	0.239697	0.453036	0.161847	0.615291	0.408394	0.187498	-0.307693	0.330588
XLOC_001630	CUFF.1407.1	Scaffold588	turquoise	0.284181	0.370688	-0.542812	0.0682083	-0.213208	0.505838	0.441724	0.150529	0.383152	0.218923	-0.322014	0.307376	-0.215782	0.50059	0.702337	0.0108732	-0.368224	0.238912
XLOC_001631	CUFF.1408.1	Scaffold589	brown	0.292824	0.355662	0.70557	0.010358	-0.210884	0.510595	-0.322315	0.306899	-0.779787	0.00278001	0.672727	0.0165203	0.779941	0.00277108	-0.205091	0.522539	-0.265007	0.40517
XLOC_001632	CUFF.1409.1	Scaffold589	blue	-0.165525	0.607172	0.757368	0.00433308	0.0845919	0.793798	-0.502759	0.0957218	-0.691763	0.0126918	0.743226	0.00560423	0.444175	0.148011	-0.394354	0.20461	-0.203326	0.526202
XLOC_001633	LOC107199336	Scaffold590	blue	0.0480919	0.882013	0.684977	0.0139719	0.293708	0.354144	-0.592803	0.0422154	-0.773364	0.00317248	0.880668	0.00015547	0.587778	0.0444439	-0.307088	0.331589	-0.278731	0.380327
XLOC_001634	LOC107199338	Scaffold591	blue	0.333049	0.290129	0.568616	0.0537079	0.126885	0.69435	-0.353475	0.259686	-0.661187	0.0192188	0.684081	0.0141476	0.655022	0.020786	-0.308723	0.328888	-0.0149269	0.963277
XLOC_001635	LOC107199337	Scaffold591	blue	0.170492	0.596272	0.78066	0.00272964	0.147265	0.647868	-0.671405	0.0168144	-0.81836	0.00113789	0.936478	7.31671e-06	0.557994	0.0593861	-0.209903	0.512609	-0.305175	0.334766
XLOC_001636	CUFF.1413.1	Scaffold591	blue	0.120726	0.7086	0.589718	0.0435742	0.230515	0.471036	-0.678264	0.0153295	-0.638095	0.0255666	0.840145	0.000624496	0.324228	0.303871	-0.16418	0.610137	-0.194727	0.544205
XLOC_001637	LOC107199339,LOC107199342	Scaffold592	blue	0.106738	0.741273	0.168214	0.60126	0.0119477	0.970603	-0.63777	0.0256655	-0.0664573	0.837412	0.336106	0.285449	-0.346187	0.270326	0.0419688	0.89696	-0.115088	0.721718
XLOC_001638	LOC107199341	Scaffold592	blue	-0.0865448	0.789131	0.582558	0.0468462	0.119209	0.712122	-0.559472	0.0585723	-0.681071	0.0147504	0.812561	0.00131773	0.350692	0.26372	-0.0914598	0.777415	-0.358588	0.25237
XLOC_001639	LOC107199340	Scaffold592	blue	-0.005917	0.985439	0.813022	0.00130269	-0.029699	0.926998	-0.582774	0.0467448	-0.905651	5.01646e-05	0.939415	5.80376e-06	0.664582	0.0183937	-0.378985	0.224398	-0.23116	0.46976
XLOC_001640	CUFF.1414.1	Scaffold592	blue	0.116811	0.717701	0.719895	0.00829066	0.163589	0.61144	-0.477728	0.116241	-0.819366	0.00110869	0.847512	0.00049973	0.643433	0.0239809	-0.309658	0.327348	-0.159398	0.620721
XLOC_001641	CUFF.1419.1,CUFF.1419.2,CUFF.1419.3,CUFF.1419.4,CUFF.1419.5,CUFF.1419.6,CUFF.1419.7	Scaffold593	grey	-0.0606611	0.851447	0.062258	0.847576	0.296921	0.348655	0.0352247	0.913457	-0.153266	0.634389	0.148898	0.644188	0.253055	0.427447	0.127352	0.693274	-0.0425032	0.895654
XLOC_001642	SYVN1	Scaffold593	blue	0.100733	0.755425	0.829281	0.000850976	0.219172	0.493717	-0.724652	0.00767778	-0.890699	0.00010199	0.973679	9.52017e-08	0.672779	0.0165087	-0.483159	0.111563	-0.165414	0.607417
XLOC_001643	CUFF.1420.1	Scaffold593	turquoise	0.488818	0.106823	-0.111534	0.730024	0.455619	0.136614	-0.370315	0.23605	0.209601	0.51323	0.00470365	0.988425	-0.278032	0.381575	0.0630387	0.845685	0.0626409	0.846648
XLOC_001644	CUFF.1421.1	Scaffold593	blue	0.379625	0.223552	0.570332	0.0528272	0.0497983	0.877854	-0.495532	0.101376	-0.75116	0.0048608	0.754915	0.00453612	0.690239	0.0129714	-0.172038	0.592894	-0.187899	0.55868
XLOC_001645	LOC107199344	Scaffold594	brown	0.316108	0.316836	0.316089	0.316867	0.0948748	0.769298	-0.156074	0.628115	-0.425655	0.167714	0.310909	0.325295	0.581367	0.0474066	-0.170693	0.595832	-0.192091	0.549775
XLOC_001646	LOC107199345	Scaffold595	grey	0.475061	0.118585	0.0501554	0.876984	0.250208	0.432841	-0.504998	0.0940146	0.0671587	0.835717	0.16118	0.616768	-0.24224	0.44811	-0.228689	0.474654	0.540613	0.069557
XLOC_001647	LOC107199348	Scaffold596	blue	-0.0713157	0.825681	0.889989	0.000105217	0.109256	0.735362	-0.752099	0.00477799	-0.837177	0.000681052	0.943909	3.97819e-06	0.490953	0.10507	-0.379437	0.2238	-0.299384	0.344479
XLOC_001648	LOC107199349	Scaffold596	blue	0.262707	0.409411	0.70076	0.0111313	-0.11648	0.718474	-0.705977	0.0102944	-0.781145	0.00270198	0.891591	9.80489e-05	0.474137	0.119405	-0.27787	0.381864	-0.384677	0.216941
XLOC_001649	CUFF.1425.1	Scaffold596	blue	-0.115061	0.721781	0.447647	0.144491	0.0734651	0.820502	-0.764704	0.00376674	-0.409962	0.185642	0.675453	0.0159259	-0.0341831	0.916009	-0.235992	0.460258	-0.179611	0.576458
XLOC_001650	HSD17B10	Scaffold596	blue	0.110218	0.733107	0.740007	0.00592916	0.161912	0.615148	-0.710518	0.00960497	-0.808232	0.00146567	0.950117	2.23652e-06	0.517667	0.0847387	-0.227736	0.476547	-0.320207	0.310254
XLOC_001651	CUFF.1423.1	Scaffold596	blue	0.278316	0.381068	0.545511	0.0665779	0.0356822	0.912337	-0.621034	0.0311444	-0.642524	0.0242458	0.797971	0.00186723	0.337334	0.283583	-0.021307	0.947596	-0.353	0.260373
XLOC_001652	CD79A	Scaffold597	blue	0.166616	0.604772	0.629911	0.0281434	0.161658	0.61571	-0.578529	0.0487617	-0.670691	0.0169749	0.741941	0.00573228	0.470444	0.122717	-0.212445	0.507397	-0.415055	0.1797
XLOC_001653	LOC107199350	Scaffold597	blue	0.00910458	0.977597	0.751952	0.00479087	0.24452	0.443715	-0.523821	0.0804648	-0.86354	0.000295023	0.859783	0.00033571	0.782761	0.00261136	-0.461444	0.131037	-0.258543	0.417145
XLOC_001654	LOC107199351	Scaffold597	blue	0.151129	0.639176	0.878114	0.000172065	0.0997636	0.757717	-0.609758	0.0352794	-0.953161	1.64087e-06	0.970607	1.64454e-07	0.764684	0.00376819	-0.341338	0.277542	-0.309827	0.327071
XLOC_001655	LOC107199353	Scaffold597	blue	0.363755	0.245099	0.731219	0.00688828	0.19531	0.542976	-0.63811	0.0255621	-0.856572	0.000373835	0.915497	2.94072e-05	0.7177	0.00858542	-0.443031	0.149183	-0.051107	0.874666
XLOC_001656	LOC107199354	Scaffold598	blue	0.326476	0.300335	0.623743	0.0302052	0.166671	0.60465	-0.770471	0.00336243	-0.701872	0.0109488	0.857117	0.000367133	0.419742	0.174336	-0.431911	0.160883	0.0602293	0.852494
XLOC_001657	CUFF.1431.1	Scaffold598	blue	0.145781	0.651215	0.689524	0.0131042	0.18583	0.563096	-0.89213	9.57271e-05	-0.588593	0.0440769	0.799976	0.00178282	0.214313	0.503582	-0.509694	0.0905002	-0.116083	0.719397
XLOC_001658	CUFF.1432.1	Scaffold598	blue	0.409262	0.18647	0.391173	0.208614	0.422592	0.171124	-0.61921	0.0317882	-0.524993	0.0796682	0.711323	0.00948635	0.361056	0.248882	-0.245765	0.441324	0.0885958	0.784237
XLOC_001659	CUFF.1433.1	Scaffold598	blue	-0.0401331	0.901447	0.816763	0.00118539	-0.119273	0.711974	-0.393941	0.205127	-0.880638	0.000155657	0.796602	0.00192661	0.703253	0.0107253	-0.264088	0.406862	-0.315042	0.318561
XLOC_001660	ARHGAP35	Scaffold599	blue	0.0586009	0.856445	0.843325	0.000567984	0.156027	0.62822	-0.705388	0.0103864	-0.894231	8.70785e-05	0.969135	2.09468e-07	0.629845	0.0281647	-0.45453	0.137673	-0.155542	0.629303
XLOC_001662	EIF3K	Scaffold602	purple	0.0632057	0.84528	-0.0457974	0.88761	0.205116	0.522487	-0.658863	0.0197992	0.17159	0.593872	0.132801	0.680748	-0.508023	0.0917406	-0.205126	0.522468	0.19765	0.538057
XLOC_001663	CUFF.1434.1	Scaffold602	blue	0.323446	0.305107	0.536334	0.0722338	0.574292	0.0508345	-0.51072	0.089744	-0.582746	0.0467582	0.642553	0.0242374	0.60928	0.0354632	-0.597009	0.0404119	0.155634	0.629098
XLOC_001664	CUFF.1435.1	Scaffold603	black	-0.148332	0.645462	-0.321429	0.308306	0.415102	0.179645	-0.118315	0.7142	0.45626	0.135993	-0.297832	0.347108	-0.479299	0.114875	-0.275703	0.385741	0.642979	0.024113
XLOC_001665	CUFF.1436.1	Scaffold603	turquoise	-0.0364626	0.910427	-0.396956	0.201369	0.37188	0.23392	0.10108	0.754605	0.262281	0.410198	-0.203654	0.525522	-0.0281393	0.930824	-0.138457	0.667826	0.448386	0.143749
XLOC_001666	CUFF.1437.1,CUFF.1437.2	Scaffold604	blue	0.24728	0.438422	0.00811721	0.980026	-0.162622	0.613578	-0.259963	0.414499	-0.0925452	0.774833	0.294885	0.352128	-0.095669	0.767414	0.521846	0.0818204	-0.707576	0.0100475
XLOC_001667	CUFF.1438.1	Scaffold604	pink	-0.442469	0.149761	0.191969	0.550032	-0.258979	0.416332	-0.0386215	0.905144	-0.107927	0.73848	0.0707869	0.826957	-0.0629862	0.845812	-0.0711022	0.826196	0.0699769	0.828911
XLOC_001668	LOC107199359	Scaffold606	blue	0.1252	0.698241	0.579434	0.0483267	0.491808	0.104373	-0.490658	0.105311	-0.616717	0.032684	0.696879	0.0117859	0.591832	0.0426396	-0.387626	0.213136	-0.0855144	0.791593
XLOC_001669	CUFF.1439.1	Scaffold608	blue	0.199726	0.533707	0.75488	0.00453905	0.0539581	0.867727	-0.737228	0.00622082	-0.675132	0.015995	0.823453	0.000996075	0.357605	0.253767	-0.296998	0.348525	-0.293444	0.354598
XLOC_001670	CUFF.1440.1	Scaffold608	blue	0.0395069	0.902978	0.911314	3.71729e-05	0.0574693	0.859193	-0.743315	0.00559549	-0.871891	0.00021832	0.958538	9.00047e-07	0.544243	0.0673406	-0.337789	0.282892	-0.375622	0.228876
XLOC_001672	LOC107199361	Scaffold612	black	-0.0711174	0.826159	0.395855	0.202736	0.350341	0.264231	-0.434376	0.158242	-0.158574	0.622551	0.284106	0.370819	-0.0205035	0.949571	-0.565347	0.0554129	0.51476	0.0868091
XLOC_001673	PSMB4	Scaffold613	blue	0.176486	0.583218	0.835694	0.000710777	0.125488	0.697575	-0.838473	0.000655881	-0.852196	0.000431105	0.974357	8.36508e-08	0.527119	0.0782366	-0.421031	0.172879	-0.190803	0.552505
XLOC_001674	CUFF.1443.1	Scaffold613	blue	0.251505	0.43038	0.790717	0.00219842	0.198877	0.535484	-0.669323	0.0172854	-0.890302	0.000103788	0.94449	3.77996e-06	0.727737	0.00729889	-0.385308	0.216124	-0.227342	0.477331
XLOC_001675	LOC107199364	Scaffold614	grey	0.6513	0.0217761	-0.303042	0.338325	-0.131242	0.684326	-0.137442	0.67014	0.127676	0.692527	0.0482565	0.881612	-0.199131	0.534953	0.320307	0.310094	-0.125156	0.698341
XLOC_001676	LOC107199365	Scaffold615	grey	0.240585	0.451312	-0.00131897	0.996754	0.614401	0.0335321	-0.355554	0.256697	-0.0959243	0.766809	0.29004	0.360466	0.116992	0.71728	0.00576578	0.985811	-0.0350296	0.913935
XLOC_001677	LOC109022435	Scaffold615	brown	0.642871	0.0241445	-0.0761291	0.814091	-0.448834	0.143301	0.393663	0.205475	-0.162443	0.613972	0.0167977	0.958677	0.433728	0.158933	0.423936	0.169622	-0.286116	0.367295
XLOC_001678	CUFF.1445.1	Scaffold615	turquoise	-0.0533587	0.869185	-0.463025	0.12955	0.496569	0.100551	0.214419	0.503365	0.269119	0.397643	-0.215468	0.50123	-0.116676	0.718016	0.0266753	0.934416	0.105367	0.744499
XLOC_001679	CUFF.1446.1	Scaffold615	turquoise	0.47431	0.119251	-0.249926	0.433376	0.540347	0.0697215	-0.204686	0.52338	0.161782	0.615435	0.00978887	0.975913	0.00754339	0.981438	-0.179352	0.577017	0.195956	0.541617
XLOC_001680	CUFF.1447.1	Scaffold615	turquoise	0.397569	0.20061	-0.210902	0.510558	0.443784	0.148411	-0.219479	0.493097	0.108084	0.738113	0.0885429	0.784363	0.0230285	0.943368	-0.0743544	0.818361	0.0305501	0.924911
XLOC_001681	CUFF.1448.1	Scaffold616	blue	0.415174	0.179562	0.0851802	0.792391	0.0186615	0.954097	-0.247864	0.437305	-0.22969	0.472668	0.348539	0.266865	0.134233	0.677471	0.421824	0.171986	-0.28586	0.367742
XLOC_001682	CUFF.1449.1,CUFF.1450.1	Scaffold617	blue	-0.027986	0.9312	0.951137	2.02043e-06	0.0582435	0.857313	-0.57254	0.0517097	-0.856291	0.000377321	0.830139	0.000831077	0.657524	0.0201391	-0.487569	0.107858	-0.0526701	0.87086
XLOC_001684	LOC107199366	Scaffold617	blue	-0.0775319	0.81072	0.811325	0.00135874	-0.2037	0.525426	-0.471569	0.121701	-0.863709	0.000293287	0.875263	0.000192194	0.63024	0.0280362	-0.109218	0.735451	-0.497271	0.0999949
XLOC_001685	CUFF.1451.1	Scaffold617	blue	0.237003	0.458283	0.769598	0.00342139	0.32268	0.30632	-0.666945	0.0178351	-0.742183	0.00570803	0.786061	0.00243348	0.60555	0.0369186	-0.374356	0.230576	-0.241121	0.450275
XLOC_001686	LOC107199367	Scaffold618	turquoise	-0.0815063	0.801184	-0.410215	0.185344	0.29672	0.348998	0.0405763	0.900363	0.538414	0.0709242	-0.471408	0.121846	-0.511902	0.0888788	-0.346605	0.269709	0.373379	0.231891
XLOC_001687	CUFF.1452.1	Scaffold619	blue	0.377247	0.226705	0.743202	0.00560664	0.191089	0.551897	-0.530308	0.0761223	-0.781539	0.00267969	0.845994	0.000523694	0.667843	0.017626	-0.230484	0.471097	-0.171497	0.594074
XLOC_001691	CUFF.1453.1	Scaffold621	blue	0.143671	0.655986	0.86561	0.000274316	-0.116272	0.718958	-0.699339	0.0113677	-0.860333	0.000329493	0.879129	0.00016531	0.590209	0.0433556	-0.460767	0.131678	-0.262989	0.408888
XLOC_001692	CUFF.1454.1	Scaffold622	brown	0.175748	0.58482	0.575054	0.0504574	0.363072	0.246053	-0.185516	0.563768	-0.720849	0.00816486	0.620548	0.031315	0.822605	0.0010187	-0.242227	0.448134	-0.132971	0.680359
XLOC_001695	NAA40	Scaffold625	blue	0.222951	0.486106	0.711142	0.00951288	0.12576	0.696946	-0.602461	0.038156	-0.843504	0.000564928	0.873098	0.000208666	0.704618	0.0105078	-0.533655	0.0739451	-0.0194768	0.952093
XLOC_001696	CUFF.1455.1	Scaffold625	blue	0.105742	0.743617	0.579402	0.0483419	0.224398	0.483207	-0.718631	0.00845952	-0.629316	0.0283377	0.822209	0.00102937	0.28817	0.363712	-0.184821	0.565257	-0.184898	0.56509
XLOC_001697	CUFF.1457.1	Scaffold626	blue	-0.136458	0.672384	0.331836	0.291998	-0.405366	0.19111	0.050007	0.877345	-0.512895	0.0881558	0.441699	0.150555	0.420186	0.173833	0.360345	0.249883	-0.597056	0.0403921
XLOC_001698	CUFF.1458.1	Scaffold626	blue	0.112939	0.726736	0.708586	0.00989391	-0.109166	0.735574	-0.448089	0.144047	-0.649716	0.0222075	0.66113	0.0192329	0.438247	0.154147	-0.0383354	0.905844	-0.399128	0.198687
XLOC_001699	CUFF.1459.1	Scaffold626	blue	0.200652	0.531774	0.618388	0.0320815	-0.0673383	0.835283	-0.397065	0.201233	-0.526371	0.0787384	0.530239	0.0761676	0.333048	0.29013	-0.0829931	0.797623	-0.17266	0.591536
XLOC_001701	LOC107199373	Scaffold628	blue	0.14866	0.644726	0.745554	0.00537778	0.161269	0.616572	-0.719813	0.00830147	-0.833025	0.000766752	0.945344	3.50308e-06	0.549265	0.0643553	-0.402013	0.19516	-0.113572	0.725258
XLOC_001702	CUFF.1462.1	Scaffold628	blue	0.440598	0.151695	0.417713	0.176645	0.344657	0.272591	-0.461787	0.130714	-0.573816	0.0510714	0.683265	0.0143092	0.45322	0.138954	-0.0662474	0.83792	-0.0474259	0.883637
XLOC_001703	LOC107199374	Scaffold629	blue	0.107524	0.739426	0.399312	0.198461	0.218815	0.494439	-0.494289	0.102369	-0.496344	0.100729	0.514106	0.0872801	0.428071	0.165054	-0.501641	0.0965821	0.0740091	0.819192
XLOC_001704	SIRT2	Scaffold630	blue	-0.140307	0.663618	0.776842	0.00295506	-0.039558	0.902853	-0.723929	0.00776868	-0.762519	0.00392918	0.876653	0.000182159	0.400848	0.19658	-0.415665	0.178996	-0.189038	0.556254
XLOC_001705	CUFF.1464.1	Scaffold630	blue	-0.0158352	0.961044	0.736087	0.00634369	-0.107394	0.739733	-0.613946	0.0337006	-0.724663	0.00767647	0.793677	0.00205827	0.448741	0.143393	-0.323192	0.305508	-0.390056	0.210033
XLOC_001706	SARS2	Scaffold630	blue	0.280451	0.377271	0.739221	0.00601055	-0.0451874	0.889099	-0.641946	0.0244154	-0.852961	0.000420637	0.945588	3.42712e-06	0.580756	0.0476961	-0.170879	0.595424	-0.347281	0.268713
XLOC_001708	CUFF.1466.1	Scaffold631	brown	-0.140761	0.662585	-0.00712264	0.982473	-0.0158976	0.96089	-0.0938452	0.771743	-0.258466	0.417288	0.223103	0.485801	0.30958	0.327476	-0.23985	0.452738	-0.204391	0.523991
XLOC_001710	CUFF.1467.1	Scaffold632	grey	-0.538738	0.0707214	0.0967693	0.764805	-0.489391	0.106351	0.0919061	0.776353	-0.066537	0.837219	0.0356535	0.912408	-0.0692962	0.830554	0.153152	0.634644	-0.238922	0.454543
XLOC_001711	CUFF.1468.1	Scaffold632	brown	0.0580036	0.857895	0.679493	0.0150739	-0.38515	0.216328	-0.16461	0.609188	-0.706688	0.0101841	0.501405	0.0967645	0.626767	0.0291812	-0.250088	0.43307	-0.254834	0.424094
XLOC_001712	SELENBP1	Scaffold633	blue	0.72361	0.00780899	0.246005	0.440862	0.0753142	0.816051	-0.516739	0.0853957	-0.162591	0.613645	0.305069	0.334942	0.0949951	0.769013	-0.273583	0.389553	0.190236	0.553707
XLOC_001713	SELENBP1	Scaffold633	magenta	-0.237597	0.457123	0.356185	0.255793	0.24581	0.441238	-0.302871	0.338612	-0.0350733	0.913828	0.106724	0.741306	-0.162389	0.614092	-0.454888	0.137324	0.235784	0.460666
XLOC_001714	CUFF.1471.1,CUFF.1471.2	Scaffold634	blue	-0.0485826	0.880817	0.808385	0.00146022	0.347478	0.268422	-0.765971	0.00367488	-0.832538	0.000777337	0.928118	1.33844e-05	0.558554	0.0590769	-0.590441	0.043253	-0.10385	0.748072
XLOC_001715	CUFF.1472.1	Scaffold634	blue	0.153119	0.634717	0.713763	0.00913377	0.22548	0.481043	-0.622008	0.0308044	-0.820542	0.00107535	0.914174	3.17094e-05	0.63894	0.0253108	-0.32718	0.299233	-0.322517	0.306578
XLOC_001716	LOC107199382	Scaffold635	blue	0.12317	0.702935	0.851669	0.000438442	0.0735621	0.820268	-0.686736	0.0136313	-0.888147	0.000113963	0.939792	5.62925e-06	0.60526	0.0370338	-0.265625	0.404034	-0.309988	0.326806
XLOC_001717	CUFF.1474.1	Scaffold635	blue	0.0961898	0.766179	0.669151	0.0173246	0.110106	0.73337	-0.637821	0.0256502	-0.784269	0.00252886	0.848549	0.00048385	0.51756	0.0848141	-0.285303	0.368718	-0.159773	0.619887
XLOC_001718	CUFF.1475.1,CUFF.1475.2	Scaffold636	blue	-0.0420027	0.896877	0.916292	2.80867e-05	0.0497808	0.877896	-0.740401	0.00588859	-0.861959	0.000311653	0.91493	3.03773e-05	0.536817	0.0719281	-0.518805	0.0839367	-0.270369	0.395368
XLOC_001719	LOC107199383	Scaffold636	blue	0.114651	0.722739	0.597709	0.0401168	0.143626	0.656088	-0.695332	0.0120546	-0.606129	0.0366901	0.794206	0.00203395	0.246912	0.439125	-0.251389	0.4306	-0.303328	0.337846
XLOC_001720	CUFF.1477.1	Scaffold637	turquoise	0.40595	0.19041	-0.0180431	0.955616	-0.0155495	0.961746	-0.302784	0.338757	0.0823978	0.799049	0.0331637	0.918506	-0.105891	0.743267	-0.0943278	0.770597	-0.0175334	0.956869
XLOC_001721	CUFF.1478.1	Scaffold637	tan	0.109982	0.733658	0.504082	0.0947106	-0.348158	0.267423	0.0527706	0.870616	-0.484572	0.110367	0.283193	0.372426	0.610154	0.0351279	-0.10022	0.756639	-0.119319	0.711867
XLOC_001722	CUFF.1479.1	Scaffold637	yellow	-0.0236612	0.941815	0.151213	0.638987	-0.269889	0.39624	0.421664	0.172166	-0.339454	0.280374	0.0855453	0.791519	0.604793	0.0372191	0.3078	0.330412	-0.531357	0.0754352
XLOC_001723	CUFF.1480.1	Scaffold637	tan	0.233305	0.46553	0.534418	0.0734548	-0.284318	0.370446	-0.0228936	0.9437	-0.617071	0.0325558	0.458102	0.134218	0.72685	0.00740634	0.0602161	0.852526	-0.362772	0.246473
XLOC_001724	CUFF.1481.1	Scaffold637	brown	0.165981	0.606169	0.388881	0.211529	-0.141386	0.661167	-0.0740893	0.818999	-0.544296	0.0673089	0.423046	0.170616	0.686753	0.013628	-0.11636	0.718751	-0.199366	0.534461
XLOC_001725	LOC107199385,NAT8	Scaffold638	blue	0.219946	0.492155	0.813928	0.00127348	0.223518	0.48497	-0.67214	0.0166504	-0.917468	2.62217e-05	0.969789	1.88385e-07	0.736485	0.00630063	-0.386612	0.21444	-0.217655	0.496787
XLOC_001727	LOC107199386	Scaffold639	blue	0.243617	0.445453	0.708259	0.00994348	0.028746	0.929336	-0.712441	0.00932361	-0.785133	0.00248251	0.932557	9.80606e-06	0.472863	0.120541	-0.154789	0.630983	-0.411365	0.183993
XLOC_001728	CUFF.1485.1,CUFF.1485.2	Scaffold639	blue	0.165077	0.608158	0.589632	0.0436124	0.131672	0.683339	-0.731116	0.0069002	-0.523868	0.080433	0.696095	0.0119215	0.270897	0.394411	-0.329518	0.295587	-0.174225	0.588129
XLOC_001729	MEN1,SF1	Scaffold640	blue	0.0467882	0.885193	0.86699	0.000261149	0.0768667	0.812318	-0.688846	0.013231	-0.89957	6.78345e-05	0.975343	6.88733e-08	0.616671	0.0327005	-0.382648	0.219581	-0.307122	0.331534
XLOC_001730	CUFF.1493.1,CUFF.1493.2,CUFF.1493.3	Scaffold641	grey	0.0884489	0.784587	0.258046	0.418072	-0.626272	0.0293469	-0.0537598	0.868209	-0.260316	0.413842	0.226168	0.47967	0.135704	0.674107	0.266289	0.402815	-0.561972	0.0572131
XLOC_001732	CUFF.1492.1	Scaffold641	blue	0.203072	0.526731	0.775326	0.00304839	-0.258436	0.417344	-0.532229	0.0748675	-0.759555	0.00415792	0.788408	0.00231271	0.486554	0.108703	-0.0375441	0.90778	-0.616615	0.032721
XLOC_001733	CUFF.1494.1,CUFF.1494.10,CUFF.1494.11,CUFF.1494.12,CUFF.1494.2,CUFF.1494.3,CUFF.1494.4,CUFF.1494.5,CUFF.1494.6,CUFF.1494.7,CUFF.1494.8,CUFF.1494.9	Scaffold641	blue	0.209927	0.512559	0.891618	9.7933e-05	0.0613166	0.849857	-0.741426	0.00578416	-0.826952	0.000906839	0.842624	0.000580085	0.568683	0.0536732	-0.563048	0.056635	-0.161967	0.615026
XLOC_001734	LOC109022440	Scaffold642	blue	0.0269575	0.933724	0.64232	0.0243057	-0.376571	0.227607	-0.264424	0.406243	-0.708965	0.00983672	0.64106	0.0246767	0.600466	0.038971	-0.113444	0.725558	-0.465893	0.12688
XLOC_001735	CUFF.1496.1	Scaffold642	blue	0.0856159	0.79135	0.772746	0.00321237	0.414648	0.18017	-0.744816	0.00544879	-0.767802	0.00354521	0.888508	0.000112206	0.497899	0.0994995	-0.407225	0.188887	-0.0911188	0.778226
XLOC_001736	LOC107199390	Scaffold644	pink	0.0029566	0.992724	-0.0899445	0.781023	-0.378753	0.224705	0.153791	0.633213	0.064635	0.84182	-0.00301543	0.992579	-0.18668	0.561281	0.40834	0.18756	-0.257507	0.419079
XLOC_001737	CUFF.1497.11,CUFF.1497.12,CUFF.1497.4,CUFF.1497.5,CUFF.1497.7,CUFF.1497.9,LOC107199391	Scaffold646	blue	0.195192	0.543225	0.785244	0.00247663	-0.0478419	0.882623	-0.71504	0.00895309	-0.738333	0.0061036	0.86187	0.000312608	0.434573	0.158031	-0.350495	0.264006	-0.182303	0.570658
XLOC_001738	LOC107199392	Scaffold647	blue	0.022142	0.945545	0.731237	0.00688626	0.0796539	0.805626	-0.520142	0.0830017	-0.805392	0.00156941	0.799055	0.00182123	0.67782	0.0154225	-0.517041	0.0851812	-0.277035	0.383354
XLOC_001739	CUFF.1499.1	Scaffold647	blue	0.166131	0.605839	0.847298	0.000503054	-0.0124774	0.9693	-0.645189	0.0234755	-0.894852	8.46441e-05	0.94109	5.05915e-06	0.642564	0.0242341	-0.247208	0.438559	-0.219178	0.493706
XLOC_001740	CUFF.1501.1,CUFF.1502.1	Scaffold649	blue	0.172083	0.592795	0.749045	0.00505123	0.357304	0.254195	-0.765131	0.00373559	-0.781983	0.00265469	0.923969	1.75937e-05	0.511342	0.0892884	-0.377564	0.226284	-0.112247	0.728355
XLOC_001741	CUFF.1503.1	Scaffold649	blue	0.165565	0.607084	0.683655	0.0142318	0.345272	0.271679	-0.501579	0.0966303	-0.714695	0.00900159	0.743437	0.00558341	0.590767	0.0431087	-0.488568	0.107029	0.129869	0.68748
XLOC_001742	CUFF.1500.1	Scaffold649	blue	0.360627	0.249486	0.473055	0.120369	0.211614	0.509099	-0.711831	0.00941211	-0.588691	0.0440332	0.775453	0.0030405	0.310272	0.326339	-0.248468	0.436152	-0.0334257	0.917864
XLOC_001743	PRR15L	Scaffold650	blue	0.377741	0.226048	0.454591	0.137614	0.219555	0.492944	-0.425783	0.167573	-0.608083	0.0359255	0.701838	0.0109544	0.567167	0.054459	-0.230524	0.471016	-0.0502921	0.876651
XLOC_001744	CUFF.1504.1	Scaffold650	blue	0.02869	0.929473	0.513218	0.0879218	-0.230108	0.47184	-0.28435	0.37039	-0.714136	0.00908069	0.677173	0.0155589	0.596146	0.0407773	-0.123763	0.701563	-0.282037	0.374464
XLOC_001745	CUFF.1505.1,CUFF.1505.2	Scaffold651	blue	0.0181255	0.955414	0.780269	0.00275211	-0.0850357	0.792737	-0.733915	0.00658249	-0.779571	0.00279255	0.913756	3.24649e-05	0.385045	0.216464	-0.25342	0.426759	-0.402321	0.194787
XLOC_001746	LOC107199395	Scaffold651	blue	-0.0239836	0.941023	0.863701	0.000293368	0.0640119	0.843328	-0.678686	0.0152412	-0.890635	0.000102282	0.962925	5.18365e-07	0.594297	0.0415681	-0.366595	0.241156	-0.28217	0.374229
XLOC_001747	LOC107199394	Scaffold651	blue	0.222595	0.486821	0.89448	8.60936e-05	0.126298	0.695705	-0.682205	0.0145212	-0.92258	1.92152e-05	0.976397	5.54552e-08	0.698333	0.0115375	-0.348147	0.267441	-0.181532	0.572317
XLOC_001748	LOC107199396	Scaffold652	turquoise	-0.191676	0.550653	-0.389957	0.210157	0.0206675	0.949168	0.0981302	0.761582	0.237607	0.457104	-0.0780772	0.80941	-0.201604	0.529787	0.246349	0.440203	-0.229056	0.473925
XLOC_001749	LOC107199398	Scaffold655	blue	0.195256	0.54309	0.755972	0.00444782	0.177211	0.581646	-0.570119	0.0529362	-0.871739	0.000219555	0.9061	4.90187e-05	0.731561	0.00684899	-0.422924	0.170753	-0.0618156	0.848648
XLOC_001750	LOC107199397	Scaffold655	blue	0.112814	0.727028	0.752793	0.00471757	0.109129	0.735658	-0.743742	0.00555345	-0.775061	0.00306493	0.933922	8.87361e-06	0.454017	0.138174	-0.256602	0.420775	-0.254978	0.423823
XLOC_001751	CUFF.1508.1	Scaffold656	red	0.369006	0.237839	-0.0568032	0.860811	0.289489	0.361422	-0.27054	0.395058	0.121418	0.706993	-0.0250408	0.938428	-0.200137	0.532849	0.112546	0.727655	0.0544646	0.866495
XLOC_001752	CUFF.1509.1	Scaffold656	grey	-0.112384	0.728035	0.151016	0.639431	-0.361254	0.248603	-0.156962	0.626137	-0.201626	0.529741	0.216389	0.499356	-0.0323837	0.920417	0.287864	0.364245	-0.541108	0.069252
XLOC_001753	CUFF.1510.1	Scaffold657	blue	-0.11288	0.726876	0.774046	0.00312896	0.0616299	0.849098	-0.415046	0.17971	-0.851103	0.000446422	0.828469	0.000870132	0.760533	0.00408136	-0.322157	0.307149	-0.284912	0.369405
XLOC_001754	LOC107199399	Scaffold658	blue	0.0537232	0.868298	0.864435	0.000285925	-0.0559141	0.862971	-0.489062	0.106622	-0.923997	1.75621e-05	0.884797	0.000131314	0.755093	0.0045212	-0.272297	0.391875	-0.474321	0.119242
XLOC_001755	LOC107199402,TMEM261	Scaffold659	blue	0.0944211	0.770376	0.517103	0.0851376	-0.0125377	0.969152	-0.581734	0.0472334	-0.708766	0.00986678	0.797889	0.00187073	0.483488	0.111284	-0.179351	0.577019	-0.422475	0.171255
XLOC_001756	CUNH11orf98	Scaffold659	blue	0.395178	0.203579	0.434169	0.158462	0.225615	0.480774	-0.564592	0.0558123	-0.570959	0.0525085	0.721352	0.00809919	0.336422	0.284968	-0.149725	0.642329	-0.0600158	0.853012
XLOC_001757	UBXN1	Scaffold659	blue	0.202304	0.528328	0.740893	0.00583829	0.38438	0.217326	-0.846266	0.000519339	-0.735935	0.0063602	0.914021	3.19841e-05	0.471494	0.121769	-0.491106	0.104945	-0.020328	0.950002
XLOC_001758	LOC107199404	Scaffold660	brown	0.0174704	0.957024	0.68567	0.013837	0.300015	0.343413	-0.293497	0.354507	-0.661785	0.0190716	0.571212	0.05238	0.687745	0.0134388	-0.400103	0.197491	0.168285	0.601105
XLOC_001759	LOC107199405	Scaffold661	blue	0.251414	0.430553	0.507163	0.0923835	0.367073	0.240497	-0.480444	0.113886	-0.53116	0.0755638	0.557104	0.0598801	0.527159	0.0782095	-0.256598	0.420783	-0.124545	0.699755
XLOC_001760	LOC107199406	Scaffold661	blue	0.242079	0.448421	0.673306	0.0163926	0.228027	0.475968	-0.482458	0.11216	-0.795825	0.00196091	0.833113	0.000764856	0.688226	0.0133477	-0.189978	0.554255	-0.324668	0.303177
XLOC_001762	LOC107199407	Scaffold662	blue	0.071018	0.826399	0.776443	0.0029794	0.0180578	0.95558	-0.703273	0.0107222	-0.737478	0.00619415	0.848587	0.000483285	0.413064	0.182008	-0.161628	0.615776	-0.509345	0.0907586
XLOC_001763	CUFF.1517.1	Scaffold662	blue	0.274732	0.387484	0.340596	0.278655	0.284006	0.370996	-0.577329	0.0493426	-0.524651	0.0799003	0.715378	0.00890575	0.387485	0.213317	-0.16954	0.598354	-0.292938	0.355467
XLOC_001764	LOC107199408	Scaffold662	blue	0.0822946	0.799296	0.461347	0.131129	-0.464854	0.127843	-0.345473	0.271381	-0.394161	0.20485	0.345528	0.271299	0.123264	0.702717	-0.230738	0.470594	-0.144829	0.653368
XLOC_001765	LOC107199407	Scaffold662	blue	0.282154	0.374258	0.503555	0.0951129	0.396196	0.202311	-0.510092	0.0902062	-0.549303	0.0643328	0.618041	0.0322061	0.454198	0.137997	-0.302284	0.339596	-0.0943966	0.770434
XLOC_001766	CUFF.1518.1	Scaffold662	blue	-0.0965706	0.765276	0.658368	0.0199242	-0.215191	0.501793	-0.351818	0.262083	-0.738492	0.00608683	0.737403	0.00620217	0.508088	0.0916923	0.00174077	0.995716	-0.644009	0.0238142
XLOC_001767	LOC107199409	Scaffold664	blue	0.0587774	0.856017	0.766787	0.00361665	0.382871	0.21929	-0.734448	0.00652333	-0.816523	0.00119265	0.892488	9.42065e-05	0.627231	0.0290264	-0.589037	0.0438781	0.0426982	0.895177
XLOC_001768	CUFF.1523.1	Scaffold664	blue	-0.0345803	0.915036	0.507168	0.0923796	-0.568707	0.0536608	0.0691323	0.830949	-0.62147	0.0309917	0.506601	0.092805	0.505511	0.0936264	0.422054	0.171727	-0.728818	0.00716953
XLOC_001769	LOC107199410	Scaffold665	brown	0.257941	0.41827	0.544695	0.067068	-0.0311777	0.923373	-0.275031	0.386946	-0.681713	0.0146204	0.577622	0.0492005	0.717599	0.00859923	-0.35165	0.262327	0.176925	0.582267
XLOC_001770	CUFF.1526.1	Scaffold665	brown	0.152794	0.635446	0.58325	0.0465224	0.3038	0.337057	-0.314759	0.319019	-0.624357	0.0299953	0.582675	0.0467913	0.649302	0.0223213	-0.33542	0.286496	-0.198961	0.535309
XLOC_001771	CUFF.1527.1	Scaffold666	blue	0.0555712	0.863804	0.700118	0.0112377	0.308424	0.329381	-0.587949	0.0443669	-0.779859	0.00277585	0.816899	0.00118128	0.678625	0.0152541	-0.39843	0.199546	-0.357512	0.253899
XLOC_001772	CUFF.1528.1	Scaffold666	blue	0.308092	0.329929	0.651427	0.0217417	0.143454	0.656477	-0.629321	0.028336	-0.612259	0.0343303	0.657153	0.020234	0.489122	0.106572	-0.540606	0.0695614	-0.125431	0.697707
XLOC_001774	LOC107199412	Scaffold668	blue	0.0534964	0.86885	0.88534	0.000128368	0.0522629	0.871852	-0.617451	0.0324185	-0.932888	9.57325e-06	0.953792	1.53496e-06	0.70901	0.00982998	-0.359871	0.250553	-0.389456	0.210795
XLOC_001775	LOC107199413	Scaffold670	blue	0.170382	0.596511	0.633973	0.0268421	0.198208	0.536886	-0.652991	0.0213221	-0.76229	0.00394649	0.892263	9.51603e-05	0.509358	0.0907483	-0.210223	0.511951	-0.348048	0.267585
XLOC_001776	LOC107199414	Scaffold670	blue	-0.104707	0.746052	0.717744	0.00857941	0.215654	0.50085	-0.797456	0.0018894	-0.604173	0.0374669	0.784525	0.00251507	0.24309	0.446468	-0.468035	0.124909	-0.00974975	0.97601
XLOC_001777	CUFF.1531.1	Scaffold671	blue	-0.00591504	0.985444	0.886462	0.00012245	0.113488	0.725453	-0.808259	0.00146469	-0.794003	0.00204324	0.928352	1.31734e-05	0.422115	0.171659	-0.39649	0.201946	-0.257503	0.419087
XLOC_001778	CUFF.1532.1	Scaffold671	blue	0.22389	0.484225	0.638614	0.0254093	0.262342	0.410086	-0.75168	0.00481486	-0.620087	0.0314773	0.813651	0.00128236	0.270342	0.395417	-0.25085	0.431621	-0.116198	0.719129
XLOC_001779	CUFF.1533.1	Scaffold671	blue	0.205032	0.522662	0.530478	0.0760103	0.0311658	0.923402	-0.45919	0.133177	-0.752065	0.004781	0.803004	0.00166097	0.590331	0.0433016	-0.211287	0.509768	-0.109119	0.735683
XLOC_001780	SOCS7	Scaffold672	blue	0.0495837	0.878377	0.817335	0.00116819	0.155995	0.628293	-0.677489	0.0154922	-0.824117	0.000978638	0.916616	2.75637e-05	0.613371	0.0339143	-0.349804	0.265015	-0.32455	0.303364
XLOC_001781	CUFF.1534.1	Scaffold672	blue	0.229831	0.472388	0.569871	0.0530629	-0.436989	0.15547	-0.314885	0.318816	-0.640528	0.0248349	0.612191	0.0343558	0.413806	0.181146	0.00297197	0.992686	-0.562714	0.0568137
XLOC_001782	CUFF.1535.1	Scaffold672	greenyellow	0.45818	0.134143	-0.168524	0.600582	0.0696494	0.829701	0.0685685	0.832311	0.0560532	0.862633	-0.119629	0.711146	0.0388656	0.904546	-0.0155617	0.961716	0.415232	0.179495
XLOC_001783	CUFF.1536.1	Scaffold672	blue	0.0672639	0.835462	0.528394	0.0773864	0.629453	0.0282928	-0.552904	0.0622501	-0.432972	0.159743	0.514679	0.086868	0.418483	0.175766	-0.611075	0.0347773	0.272559	0.3914
XLOC_001784	CUFF.1537.1	Scaffold673	turquoise	0.165513	0.6072	-0.196627	0.540204	0.349651	0.265238	-0.525502	0.0793238	0.371557	0.234358	-0.103628	0.748594	-0.527561	0.0779407	-0.34567	0.271089	0.18422	0.566543
XLOC_001785	ZNHIT2	Scaffold674	blue	0.220455	0.491128	0.561561	0.0574348	0.316826	0.315679	-0.459389	0.132987	-0.742012	0.00572514	0.781184	0.0026998	0.664792	0.0183435	-0.136104	0.673192	-0.274792	0.387375
XLOC_001786	ZNHIT2	Scaffold674	grey	0.0100658	0.975232	0.0267673	0.93419	-0.385745	0.215558	-0.0672864	0.835408	-0.085633	0.791309	0.0935793	0.772375	0.094255	0.77077	-0.0126113	0.968971	-0.112274	0.728293
XLOC_001787	CUFF.1538.1	Scaffold674	red	-0.395328	0.203393	-0.0463423	0.88628	0.348436	0.267017	0.0586627	0.856295	-0.033479	0.917733	-0.0660505	0.838396	0.0793543	0.806344	-0.364452	0.244129	0.214465	0.503271
XLOC_001788	CUFF.1539.1	Scaffold674	yellow	0.0151541	0.962718	0.0253765	0.937604	-0.150837	0.639832	0.624077	0.0300909	-0.143688	0.655948	-0.168764	0.600056	0.539338	0.0703475	0.123723	0.701655	-0.136027	0.673368
XLOC_001789	CUFF.1548.1	Scaffold678	red	-0.393824	0.205274	-0.282013	0.374507	0.171029	0.595098	-0.027569	0.932223	0.506913	0.0925706	-0.418002	0.176315	-0.631147	0.0277426	0.0175019	0.956946	0.290385	0.35987
XLOC_001790	CUFF.1550.1,CUFF.1551.1	Scaffold678	red	-0.332019	0.291716	-0.355992	0.256069	0.0830379	0.797516	-0.071803	0.824506	0.510758	0.0897164	-0.375755	0.228698	-0.663125	0.0187447	0.116416	0.718623	0.173094	0.590592
XLOC_001791	CUFF.1541.1	Scaffold678	red	-0.317896	0.313955	-0.102495	0.751265	0.594948	0.0412887	-0.214687	0.502818	0.245224	0.442361	-0.170441	0.596382	-0.304643	0.335651	-0.512991	0.0880863	0.688624	0.0132727
XLOC_001792	CUFF.1542.1	Scaffold678	blue	-0.021404	0.947358	0.46989	0.123218	0.280788	0.376674	-0.61935	0.0317386	-0.336219	0.285277	0.478653	0.115436	0.0925176	0.774898	-0.270404	0.395305	-0.015645	0.961511
XLOC_001793	CUFF.1543.1	Scaffold678	black	-0.128721	0.690121	0.266779	0.401917	0.316806	0.315711	-0.416787	0.177705	-0.0453375	0.888732	0.158961	0.62169	-0.115884	0.719862	-0.238743	0.45489	0.125518	0.697506
XLOC_001794	CUFF.1544.1	Scaffold678	red	-0.0683917	0.832738	0.229459	0.473125	0.502429	0.0959754	-0.542464	0.0684207	0.00678023	0.983315	0.119374	0.711739	-0.203562	0.525712	-0.518125	0.0844151	0.439081	0.153275
XLOC_001795	CUFF.1545.1	Scaffold678	red	-0.258952	0.416382	0.0200854	0.950598	-0.114501	0.723089	-0.335607	0.286211	0.0982932	0.761196	-0.0316572	0.922198	-0.346263	0.270214	-0.111347	0.730463	-0.072633	0.822506
XLOC_001796	CUFF.1546.1	Scaffold678	turquoise	-0.141708	0.660436	-0.102332	0.751651	0.257024	0.419984	-0.24091	0.450682	0.431192	0.161659	-0.317118	0.315207	-0.553751	0.0617669	-0.186973	0.560655	0.19317	0.547492
XLOC_001797	CUFF.1547.1	Scaffold678	red	-0.22025	0.491542	-0.442327	0.149907	0.320661	0.30953	0.0237063	0.941704	0.670421	0.0170357	-0.573639	0.0511598	-0.677314	0.0155291	-0.0156469	0.961507	0.300852	0.342002
XLOC_001798	CUFF.1549.1	Scaffold678	red	-0.191136	0.551799	-0.49836	0.0991371	0.053937	0.867778	0.0907579	0.779085	0.6565	0.0204022	-0.539379	0.0703217	-0.76399	0.00381921	0.280377	0.377403	0.230669	0.47073
XLOC_001799	CUFF.1552.1	Scaffold678	red	-0.349538	0.265403	-0.240429	0.451615	0.201568	0.529863	-0.135349	0.674917	0.431168	0.161685	-0.324848	0.302893	-0.585111	0.0456599	-0.0640478	0.843241	0.283739	0.371465
XLOC_001800	LOC107199418	Scaffold679	blue	-0.0814321	0.801362	0.357379	0.254088	0.0230529	0.943309	-0.264262	0.40654	-0.553424	0.061953	0.575678	0.0501498	0.394094	0.204935	-0.0991162	0.759248	-0.386762	0.214247
XLOC_001801	LOC107199419	Scaffold680	turquoise	0.0732967	0.820907	-0.479479	0.114719	0.133253	0.679714	-0.0194588	0.952137	0.435185	0.15738	-0.351529	0.262502	-0.46162	0.130871	-0.114922	0.722105	0.252121	0.429214
XLOC_001802	LOC107199420	Scaffold681	blue	0.0915533	0.777192	0.821054	0.00106106	0.176119	0.584013	-0.554012	0.0616186	-0.943652	4.06842e-06	0.945792	3.36461e-06	0.801719	0.00171185	-0.416393	0.178158	-0.210306	0.511782
XLOC_001803	LOC107199421	Scaffold682	grey	0.0965428	0.765342	0.329508	0.295603	0.0671828	0.835658	-0.246962	0.439029	-0.188424	0.557562	0.145104	0.652745	0.0818524	0.800355	-0.43961	0.152723	0.47012	0.123009
XLOC_001805	DMWD	Scaffold683	blue	-0.0240317	0.940905	0.597471	0.040217	0.197803	0.537737	-0.69272	0.0125185	-0.640991	0.0246973	0.770207	0.00338017	0.395276	0.203457	-0.325785	0.301419	-0.171912	0.593169
XLOC_001808	CUFF.1558.1,CUFF.1558.2,CUFF.1558.3,CUFF.1558.4,CUFF.1558.5	Scaffold683	blue	0.192425	0.549068	0.704694	0.0104957	0.107575	0.739308	-0.736172	0.00633439	-0.775791	0.00301952	0.874797	0.000195652	0.495334	0.101533	-0.347494	0.2684	-0.293056	0.355264
XLOC_001809	CUFF.1559.1	Scaffold685	blue	-0.0423449	0.896041	0.699915	0.0112716	0.188718	0.556935	-0.548589	0.0647514	-0.848393	0.000486216	0.880012	0.000159608	0.649616	0.0222351	-0.449769	0.142367	-0.190937	0.55222
XLOC_001810	LOC107199423	Scaffold686	blue	0.263212	0.408478	0.504027	0.0947528	0.158858	0.62192	-0.689309	0.0131442	-0.601924	0.0383743	0.80019	0.00177401	0.319259	0.31177	-0.184337	0.566292	-0.0619054	0.848431
XLOC_001811	CUFF.1560.1,CUFF.1560.2,CUFF.1560.3,CUFF.1560.4,CUFF.1560.5	Scaffold686	blue	0.337181	0.283814	0.546088	0.0662331	0.350154	0.264504	-0.803071	0.00165833	-0.471426	0.12183	0.633643	0.0269462	0.208653	0.515181	-0.679146	0.0151457	0.368637	0.238346
XLOC_001812	CUFF.1562.1	Scaffold688	blue	0.115404	0.720982	0.891147	9.99989e-05	0.0946614	0.769805	-0.621767	0.0308881	-0.893901	8.83956e-05	0.918029	2.53668e-05	0.690851	0.0128586	-0.325122	0.302463	-0.142575	0.65847
XLOC_001813	CUFF.1565.1	Scaffold688	blue	0.359126	0.251607	0.703859	0.0106284	0.278923	0.379987	-0.491959	0.104251	-0.850223	0.00045906	0.839258	0.000640999	0.812818	0.00130933	-0.416686	0.177821	-0.0492211	0.87926
XLOC_001814	CUFF.1563.1	Scaffold688	blue	0.0391409	0.903873	0.664794	0.0183431	0.486532	0.108722	-0.694664	0.012172	-0.573633	0.0511623	0.721653	0.00806009	0.335249	0.286757	-0.501249	0.0968855	-0.092846	0.774118
XLOC_001815	CUFF.1564.1	Scaffold688	blue	0.542257	0.0685473	0.602695	0.0380615	0.140589	0.662976	-0.415114	0.179631	-0.754964	0.00453202	0.748007	0.00514675	0.690936	0.012843	-0.170251	0.596798	-0.0707116	0.827138
XLOC_001816	LOC107199425	Scaffold689	brown	0.330875	0.293482	0.766501	0.00363702	0.0261492	0.935707	-0.411122	0.184278	-0.91051	3.88349e-05	0.869451	0.000238891	0.837561	0.000673518	-0.253918	0.425818	-0.107705	0.739001
XLOC_001817	LOC107199426	Scaffold691	blue	0.0809037	0.802629	0.833899	0.000748064	0.114147	0.723916	-0.792372	0.00211919	-0.797752	0.00187662	0.928036	1.34588e-05	0.454697	0.137511	-0.38135	0.221282	-0.326256	0.30068
XLOC_001818	LOC107199427	Scaffold693	blue	0.147461	0.647424	0.575117	0.050426	0.435471	0.157077	-0.539342	0.0703453	-0.692088	0.0126328	0.753623	0.00464591	0.621034	0.0311444	-0.437293	0.155151	-0.137293	0.670479
XLOC_001819	CUFF.1567.1	Scaffold693	blue	0.304407	0.336045	0.411793	0.183492	0.410781	0.184679	-0.451826	0.140326	-0.386585	0.214474	0.520667	0.0826363	0.322183	0.307108	-0.0210107	0.948324	-0.337669	0.283073
XLOC_001820	CUFF.1569.1,CUFF.1570.1	Scaffold695	blue	0.201191	0.530648	0.69854	0.0115024	-0.147643	0.647015	-0.35284	0.260603	-0.824151	0.00097777	0.758286	0.00425891	0.706132	0.0102703	-0.140373	0.663466	-0.378494	0.225049
XLOC_001821	POLA2	Scaffold695	blue	-0.0460406	0.887017	0.602862	0.0379937	0.295437	0.351186	-0.693482	0.0123819	-0.658167	0.0199754	0.846547	0.00051486	0.35748	0.253945	-0.364521	0.244033	-0.0825858	0.798599
XLOC_001822	CUFF.1572.1	Scaffold697	blue	0.306262	0.332958	0.514307	0.0871356	0.338972	0.281102	-0.569771	0.0531142	-0.542469	0.0684178	0.71203	0.00938316	0.369413	0.237282	-0.28722	0.365368	-0.0212124	0.947829
XLOC_001823	LOC107199429	Scaffold698	blue	-0.0194999	0.952036	0.836023	0.000704101	0.178515	0.578825	-0.691598	0.0127219	-0.819698	0.0010992	0.87391	0.000202362	0.60736	0.0362071	-0.662231	0.0189624	-0.0492262	0.879248
XLOC_001825	CUFF.1574.1	Scaffold700	turquoise	-0.138251	0.668295	-0.221636	0.488749	0.0579054	0.858134	0.360029	0.25033	0.209456	0.513528	-0.21224	0.507816	-0.10204	0.75234	0.271323	0.393639	-0.215812	0.50053
XLOC_001826	LOC107199431	Scaffold702	blue	0.461139	0.131326	0.45851	0.133828	0.338943	0.281145	-0.786288	0.00242158	-0.457608	0.134692	0.672157	0.0166467	0.208236	0.516041	-0.421786	0.172028	0.265396	0.404454
XLOC_001827	LOC107199432	Scaffold702	blue	0.265048	0.405094	0.528379	0.077396	0.275702	0.385742	-0.423169	0.170479	-0.726445	0.00745587	0.743788	0.00554895	0.686259	0.0137231	-0.38353	0.21843	0.111108	0.731021
XLOC_001828	LOC107199433	Scaffold703	blue	-0.184814	0.565271	0.65332	0.0212345	-0.0455781	0.888145	-0.299913	0.343586	-0.559809	0.058388	0.573579	0.0511897	0.305183	0.334751	0.0320189	0.921311	-0.452882	0.139286
XLOC_001829	LOC107199434	Scaffold703	brown	0.463929	0.128705	0.383476	0.218502	0.0820634	0.79985	0.000798771	0.998034	-0.619887	0.031548	0.457047	0.135233	0.821496	0.00104884	-0.0564899	0.861572	-0.185273	0.564288
XLOC_001830	CUFF.1575.1	Scaffold705	blue	-0.0720379	0.82394	0.733454	0.00663403	0.0311183	0.923519	-0.628827	0.028498	-0.714061	0.00909131	0.775268	0.00305201	0.359034	0.251737	-0.230191	0.471675	-0.286668	0.36633
XLOC_001834	CUFF.1579.1	Scaffold711	yellow	-0.0543303	0.866821	0.0475948	0.883225	-0.511276	0.0893362	0.300775	0.342131	-0.0217127	0.9466	-0.0905204	0.779651	0.155079	0.630337	0.389406	0.21086	-0.399027	0.198812
XLOC_001835	LOC107199437	Scaffold712	blue	0.188063	0.55833	0.565153	0.0555156	0.207291	0.51799	-0.56657	0.0547705	-0.72466	0.00767676	0.80722	0.00150201	0.572347	0.0518067	-0.31063	0.325752	-0.374129	0.230881
XLOC_001836	MRPL49	Scaffold713	blue	-0.0715963	0.825005	0.390599	0.209342	0.233389	0.465365	-0.550469	0.0636536	-0.535467	0.0727848	0.689338	0.0131388	0.275685	0.385772	-0.356813	0.254896	-0.0418008	0.89737
XLOC_001837	TMEM223	Scaffold713	blue	0.266806	0.401868	0.715854	0.00883939	0.104537	0.746454	-0.83192	0.000790907	-0.722442	0.00795817	0.90823	4.38674e-05	0.355824	0.25631	-0.246925	0.4391	-0.233016	0.4661
XLOC_001839	CUFF.1583.1,CUFF.1583.2	Scaffold714	blue	0.270985	0.39425	0.811853	0.00134109	0.071495	0.825249	-0.681464	0.0146707	-0.908747	4.26834e-05	0.970204	1.75932e-07	0.681602	0.0146427	-0.358588	0.25237	-0.270809	0.39457
XLOC_001840	CUFF.1584.1	Scaffold714	blue	-0.0335388	0.917587	0.680708	0.0148245	0.0587867	0.855994	-0.568191	0.0539274	-0.517573	0.084805	0.581716	0.0472418	0.225024	0.481953	-0.381489	0.221099	-0.316547	0.316127
XLOC_001841	CUFF.1585.1	Scaffold714	blue	0.252875	0.427787	0.739565	0.00597478	0.354595	0.258073	-0.672581	0.0165525	-0.832938	0.000768641	0.89306	9.18197e-05	0.704544	0.0105194	-0.458801	0.133549	-0.123563	0.702025
XLOC_001843	CUFF.1586.1	Scaffold716	blue	-0.488675	0.106941	0.13959	0.665248	0.0338913	0.916723	-0.289462	0.361469	-0.162888	0.612989	0.323888	0.304408	-0.159931	0.619538	0.164772	0.608831	-0.314255	0.319836
XLOC_001844	CUFF.1587.1	Scaffold716	purple	-0.441936	0.15031	-0.00416003	0.989763	-0.0111618	0.972536	-0.117803	0.715393	0.187241	0.560084	-0.175628	0.585079	-0.319574	0.311266	-0.145656	0.651497	0.183081	0.568988
XLOC_001845	CUFF.1588.1	Scaffold716	red	-0.196236	0.541027	-0.197133	0.539143	0.326338	0.300552	0.140593	0.662967	0.145978	0.650771	-0.223665	0.484674	-0.0835183	0.796366	-0.0253278	0.937723	0.199715	0.533732
XLOC_001846	CUFF.1589.1	Scaffold716	brown	-0.364465	0.24411	0.263509	0.407929	-0.135992	0.673448	0.139534	0.665375	-0.383509	0.218459	0.190047	0.554109	0.413392	0.181627	0.0510765	0.87474	-0.391788	0.207836
XLOC_001847	CUFF.1590.1	Scaffold716	blue	0.0129269	0.968195	0.670328	0.0170569	-0.14985	0.64205	-0.328775	0.296742	-0.582499	0.0468738	0.530032	0.0763037	0.455152	0.137067	-0.419877	0.174183	-0.250494	0.432298
XLOC_001848	LOC107199442,LOC107199443	Scaffold717	blue	-0.0335656	0.917521	0.764193	0.00380427	0.0881654	0.785263	-0.666537	0.0179306	-0.812887	0.00130708	0.933882	8.89964e-06	0.496745	0.100411	-0.297692	0.347345	-0.310015	0.326762
XLOC_001849	CUFF.1592.1,CUFF.1592.2,CUFF.1592.3,CUFF.1592.4,CUFF.1592.5,CUFF.1593.1	Scaffold717	blue	0.00114211	0.997189	0.881058	0.000153048	0.0113913	0.971972	-0.626857	0.0291511	-0.899682	6.74707e-05	0.958639	8.89247e-07	0.617073	0.0325547	-0.266409	0.402595	-0.368276	0.238841
XLOC_001851	CUFF.1594.1,CUFF.1594.2	Scaffold721	yellow	-0.260185	0.414086	-0.589664	0.0435979	-0.494411	0.102272	0.635269	0.0264361	0.534394	0.0734703	-0.579968	0.0480711	-0.471348	0.1219	0.535594	0.0727038	-0.0281364	0.930831
XLOC_001852	CUFF.1595.1	Scaffold721	tan	0.424417	0.169087	0.0857844	0.790948	-0.601634	0.0384922	0.107755	0.738885	-0.0971408	0.763925	-0.0369211	0.909304	0.087814	0.786102	0.0248828	0.938816	0.0437166	0.89269
XLOC_001853	CUFF.1596.1	Scaffold723	blue	-0.185811	0.563136	0.466564	0.12626	0.39625	0.202244	-0.360607	0.249513	-0.521007	0.0824004	0.506212	0.0930978	0.490183	0.1057	-0.690868	0.0128555	0.254277	0.425143
XLOC_001854	LOC107199445	Scaffold723	blue	-0.0565973	0.861311	0.777418	0.00292017	0.421629	0.172205	-0.63881	0.0253499	-0.751865	0.00479853	0.803698	0.00163392	0.561075	0.0576981	-0.474862	0.118761	-0.240687	0.451114
XLOC_001855	LOC109022441	Scaffold725	blue	0.00217451	0.994649	0.709162	0.00980714	0.0122599	0.969835	-0.758839	0.00421465	-0.643911	0.0238426	0.772518	0.00322719	0.30199	0.340088	-0.518453	0.0841843	-0.226295	0.479417
XLOC_001856	NKPD1	Scaffold726	blue	-0.0708726	0.82675	0.652738	0.0213896	0.315287	0.318164	-0.710297	0.0096376	-0.728776	0.00717458	0.873044	0.000209092	0.44025	0.152057	-0.438792	0.153576	-0.0290085	0.928692
XLOC_001857	LOC107199447	Scaffold726	brown	0.48772	0.107732	-0.0933218	0.772987	0.192995	0.547861	-0.106392	0.742087	-0.092462	0.775031	0.134178	0.677596	0.166535	0.604949	-0.226225	0.479556	0.118903	0.712834
XLOC_001858	PPP1R37	Scaffold726	blue	0.304861	0.335289	0.747342	0.00520861	0.0911459	0.778162	-0.500814	0.0972222	-0.884453	0.000133202	0.90032	6.54228e-05	0.75298	0.00470131	-0.29965	0.344029	-0.161905	0.615163
XLOC_001859	CUFF.1598.1,CUFF.1598.2,CUFF.1598.3	Scaffold728	grey	0.244853	0.443075	-0.143254	0.65693	0.262065	0.410597	-0.376198	0.228106	0.120548	0.709013	0.173795	0.589064	-0.31095	0.325227	0.106374	0.742129	0.223221	0.485564
XLOC_001860	LOC107199450	Scaffold729	blue	0.126188	0.69596	0.757211	0.00434589	0.244577	0.443605	-0.623971	0.0301272	-0.8744	0.000198635	0.919029	2.3898e-05	0.728585	0.00719727	-0.537124	0.0717347	-0.10105	0.754678
XLOC_001861	CUFF.1599.1	Scaffold730	turquoise	-0.0194188	0.952236	-0.635234	0.0264471	0.164365	0.609728	0.114264	0.723642	0.790275	0.00221992	-0.60157	0.0385183	-0.746698	0.00526905	0.24092	0.450662	0.235645	0.460939
XLOC_001862	CUFF.1600.1,CUFF.1600.2,CUFF.1600.3,CUFF.1600.4,CUFF.1600.5,CUFF.1600.6	Scaffold731	blue	0.10007	0.756993	0.493454	0.103041	0.34704	0.269067	-0.46404	0.128601	-0.625345	0.0296595	0.639502	0.0251415	0.609401	0.0354165	-0.520733	0.0825903	-0.0159209	0.960833
XLOC_001863	CUFF.1601.1,CUFF.1602.1	Scaffold732	blue	0.304462	0.335954	0.810675	0.0013807	0.130036	0.687096	-0.535718	0.0726246	-0.913661	3.26388e-05	0.92293	1.87963e-05	0.790348	0.00221637	-0.317018	0.315368	-0.120327	0.709526
XLOC_001864	TMEM127	Scaffold732	blue	0.11845	0.713887	0.741701	0.00575648	0.19183	0.550326	-0.546319	0.0660954	-0.885853	0.000125632	0.855357	0.000389102	0.737248	0.00621872	-0.476668	0.117169	-0.0562069	0.862259
XLOC_001865	LOC107199452	Scaffold734	blue	-0.0213761	0.947427	0.743674	0.00556008	0.0979528	0.762002	-0.550399	0.0636939	-0.77027	0.00337592	0.768775	0.00347771	0.523408	0.0807469	-0.349417	0.26558	-0.131574	0.683562
XLOC_001867	LOC107199454	Scaffold739	black	-0.465027	0.127682	0.278659	0.380457	0.638866	0.0253331	-0.333754	0.289045	-0.166523	0.604976	0.256094	0.421726	0.0630801	0.845584	-0.499414	0.0983116	0.113018	0.726553
XLOC_001868	CUFF.1604.1	Scaffold739	black	-0.510372	0.0900002	0.291111	0.358615	0.458098	0.134222	-0.413612	0.181371	-0.0424589	0.895762	0.168227	0.601234	-0.162565	0.613703	-0.653501	0.0211864	0.466651	0.12618
XLOC_001869	CUFF.1605.1	Scaffold741	blue	-0.0631727	0.84536	0.90684	4.71794e-05	0.0956064	0.767563	-0.681415	0.0146806	-0.917282	2.651e-05	0.967582	2.67056e-07	0.644712	0.0236121	-0.43555	0.156993	-0.251568	0.43026
XLOC_001870	CUFF.1606.1	Scaffold741	blue	0.212881	0.506506	0.615926	0.0329718	0.524977	0.0796793	-0.672029	0.016675	-0.690845	0.0128598	0.82598	0.000930982	0.513867	0.0874528	-0.429137	0.16389	0.0291673	0.928302
XLOC_001871	CUFF.1607.1,CUFF.1607.2,CUFF.1607.3,CUFF.1607.4,CUFF.1607.5	Scaffold742	blue	0.188767	0.556831	0.753498	0.0046567	-0.0737047	0.819925	-0.591358	0.0428478	-0.860606	0.000326444	0.937368	6.82862e-06	0.628198	0.0287052	-0.212647	0.506984	-0.357121	0.254457
XLOC_001872	CUFF.1608.1	Scaffold742	blue	0.179257	0.577221	0.53286	0.0744586	-0.275149	0.386735	-0.216801	0.49852	-0.767208	0.00358693	0.728603	0.00719514	0.669707	0.0171978	0.12401	0.700991	-0.551538	0.0630348
XLOC_001873	CUFF.1609.1	Scaffold744	blue	0.0394071	0.903222	0.875385	0.000191291	-0.100801	0.755264	-0.497538	0.0997844	-0.889079	0.000109472	0.854159	0.000404629	0.641497	0.0245475	-0.216348	0.499439	-0.21822	0.495642
XLOC_001875	LOC107199455	Scaffold747	blue	-0.0700227	0.8288	0.671733	0.0167411	-0.0784895	0.80842	-0.503595	0.0950824	-0.770609	0.0033532	0.815364	0.00122826	0.511019	0.0895245	-0.132188	0.682154	-0.487365	0.108027
XLOC_001876	LOC107199458	Scaffold749	blue	0.0313867	0.922861	0.642446	0.0242687	0.235377	0.461463	-0.722564	0.00794243	-0.65718	0.0202272	0.763568	0.00385055	0.438446	0.15394	-0.479897	0.114358	-0.0231934	0.942964
XLOC_001877	CUFF.1610.1,CUFF.1610.10,CUFF.1610.11,CUFF.1610.2,CUFF.1610.3,CUFF.1610.4,CUFF.1610.5,CUFF.1610.6,CUFF.1610.7,CUFF.1610.8,CUFF.1610.9	Scaffold751	blue	0.140873	0.662332	0.784563	0.00251302	-0.285775	0.367892	-0.394359	0.204603	-0.819556	0.00110326	0.771571	0.0032892	0.64502	0.0235237	-0.236268	0.459718	-0.467418	0.125474
XLOC_001878	CUFF.1611.1	Scaffold751	blue	-0.0108532	0.973295	0.57131	0.0523306	0.237081	0.45813	-0.409513	0.186173	-0.653282	0.0212447	0.601799	0.0384252	0.605424	0.0369688	-0.308833	0.328707	-0.167913	0.601922
XLOC_001879	LOC107199459	Scaffold752	grey	-0.134614	0.676597	-0.128409	0.69084	0.332331	0.291235	0.112518	0.727722	-0.0667195	0.836778	0.10773	0.738944	0.113715	0.724924	-0.0275503	0.932269	0.206253	0.520135
XLOC_001880	CUFF.1612.1	Scaffold752	turquoise	-0.17128	0.594549	-0.360454	0.249729	0.310073	0.326666	0.190435	0.553286	0.191481	0.551067	-0.202162	0.528624	-0.0274778	0.932447	-0.0694394	0.830208	-0.126158	0.696027
XLOC_001881	CUFF.1613.1	Scaffold752	brown	0.0908543	0.778856	-0.114897	0.722164	0.00983986	0.975788	0.185015	0.56484	-0.201339	0.53034	0.0850999	0.792584	0.352763	0.260714	0.153205	0.634525	-0.221546	0.488929
XLOC_001882	LOC107199460	Scaffold753	blue	0.00443986	0.989074	0.767839	0.00354259	-0.0614654	0.849497	-0.351663	0.262308	-0.84114	0.000606357	0.817865	0.00115245	0.725128	0.00761844	-0.272865	0.390847	-0.275303	0.386457
XLOC_001883	CUFF.1616.1	Scaffold754	brown	0.00815492	0.979933	0.330888	0.293462	-0.373755	0.231384	0.0442597	0.891364	-0.366787	0.240892	0.182264	0.570743	0.426336	0.166962	-0.0892995	0.782559	-0.0893314	0.782483
XLOC_001884	CUFF.1617.1	Scaffold756	blue	0.266751	0.401969	0.52612	0.078907	0.0404406	0.900695	-0.394218	0.204779	-0.671341	0.0168287	0.718589	0.00846506	0.543715	0.0676601	-0.114806	0.722377	-0.00941514	0.976833
XLOC_001885	LOC107199461	Scaffold757	blue	0.127939	0.691921	0.555981	0.0605076	0.19765	0.538058	-0.555005	0.0610567	-0.751718	0.00481152	0.815132	0.00123549	0.569786	0.0531062	-0.193991	0.545758	-0.310895	0.325318
XLOC_001886	CUFF.1621.1	Scaffold757	blue	0.0903155	0.780139	0.787848	0.00234112	0.129933	0.687332	-0.704654	0.0105021	-0.872286	0.000215123	0.961563	6.19421e-07	0.584384	0.0459958	-0.327944	0.298039	-0.287285	0.365253
XLOC_001888	CUFF.1620.1	Scaffold757	blue	0.302976	0.338436	0.611797	0.0345042	0.418701	0.175518	-0.673302	0.0163935	-0.710941	0.00954245	0.829901	0.000836555	0.540126	0.069858	-0.387984	0.212677	0.0425232	0.895605
XLOC_001889	GTPBP3	Scaffold758	brown	0.248385	0.436312	0.629938	0.0281343	0.11581	0.720035	-0.298141	0.346583	-0.817698	0.00115738	0.713167	0.00921893	0.845144	0.000537498	-0.501441	0.0967372	0.0165816	0.959209
XLOC_001891	SNRPA	Scaffold760	blue	-0.00650493	0.983993	0.706262	0.0102501	0.0339473	0.916586	-0.419463	0.174652	-0.847016	0.000507472	0.852607	0.000425457	0.702236	0.0108895	-0.241035	0.450441	-0.283211	0.372394
XLOC_001892	IDH3G	Scaffold761	blue	0.0881285	0.785351	0.826226	0.000924832	0.103494	0.748909	-0.718819	0.00843423	-0.850017	0.00046206	0.957241	1.04755e-06	0.552235	0.0626337	-0.36328	0.245762	-0.318705	0.312656
XLOC_001893	CUFF.1626.1	Scaffold761	blue	0.272335	0.391805	0.676538	0.0156935	0.235813	0.460609	-0.728974	0.00715104	-0.790605	0.00220385	0.915815	2.88724e-05	0.549293	0.0643388	-0.339142	0.280845	-0.0864109	0.789451
XLOC_001894	CUFF.1627.1	Scaffold761	blue	0.237803	0.456722	0.594852	0.0413299	-0.0787303	0.807842	-0.486808	0.108491	-0.720991	0.00814636	0.818142	0.00114428	0.45337	0.138807	0.00148507	0.996345	-0.23015	0.471757
XLOC_001895	CUFF.1629.1	Scaffold762	green	0.286995	0.36576	-0.0250559	0.938391	-0.276892	0.383611	-0.145117	0.652715	0.23612	0.460009	-0.135809	0.673866	-0.48732	0.108065	0.379697	0.223458	-0.0515271	0.873643
XLOC_001896	CUFF.1630.1	Scaffold762	green	0.31792	0.313917	-0.0674396	0.835038	-0.191566	0.550886	-0.0496909	0.878115	0.228223	0.475579	-0.177272	0.581514	-0.39709	0.201203	0.28906	0.362165	0.199274	0.534653
XLOC_001897	CUFF.1628.1	Scaffold762	greenyellow	0.680764	0.014813	-0.270734	0.394707	-0.12	0.710284	-0.00342832	0.991563	0.158007	0.623811	-0.0964744	0.765504	-0.143959	0.655335	0.150917	0.639653	0.323833	0.304495
XLOC_001898	RPL28	Scaffold764	blue	0.435161	0.157405	0.313257	0.321459	0.427181	0.166031	-0.703088	0.0107518	-0.427102	0.166119	0.644154	0.0237724	0.243205	0.446246	-0.317582	0.314461	0.187305	0.559946
XLOC_001900	CUFF.1632.1	Scaffold764	blue	0.195081	0.543458	0.736925	0.00625329	0.321341	0.308447	-0.692159	0.01262	-0.755498	0.00448721	0.867801	0.000253645	0.517661	0.0847423	-0.285603	0.368192	-0.242554	0.447503
XLOC_001901	CUFF.1631.1	Scaffold764	turquoise	-0.187204	0.560162	-0.4522	0.139957	-0.274522	0.387861	0.284775	0.369644	0.578168	0.0489357	-0.505482	0.0936484	-0.617139	0.0325312	0.407451	0.188617	0.144128	0.654952
XLOC_001902	LOC107199466	Scaffold765	turquoise	-0.28654	0.366554	-0.73433	0.00653637	0.0730238	0.821565	0.345863	0.270804	0.749407	0.00501823	-0.67518	0.0159846	-0.689155	0.0131731	0.267007	0.4015	-0.137343	0.670364
XLOC_001903	CUFF.1635.1,CUFF.1635.2,CUFF.1635.3	Scaffold767	brown	0.093111	0.773488	0.584484	0.0459494	-0.278401	0.380917	-0.106645	0.741491	-0.700464	0.0111802	0.572991	0.0514833	0.625951	0.0294549	0.0986636	0.760319	-0.6671	0.0177988
XLOC_001904	CUFF.1634.1	Scaffold767	blue	0.144699	0.65366	0.820937	0.00106431	0.111697	0.729642	-0.516533	0.0855426	-0.837162	0.00068136	0.86036	0.000329191	0.63816	0.0255469	-0.279383	0.379168	-0.177956	0.580034
XLOC_001905	FAU,LOC107199468	Scaffold768	blue	0.323252	0.305413	0.520307	0.0828871	0.177545	0.580923	-0.766764	0.00361833	-0.539626	0.0701682	0.774445	0.00310368	0.186653	0.561339	-0.167239	0.603402	-0.107794	0.738792
XLOC_001906	CUFF.1638.1	Scaffold769	blue	0.0722685	0.823384	0.625387	0.0296452	0.275805	0.385556	-0.632572	0.0272859	-0.687131	0.0135558	0.787713	0.00234796	0.475601	0.118109	-0.322917	0.305945	-0.0848007	0.793299
XLOC_001907	LOC107199470	Scaffold770	yellow	-0.272447	0.391604	-0.390677	0.209243	-0.230526	0.471013	0.411773	0.183515	0.244052	0.444615	-0.38937	0.210906	-0.187838	0.558809	0.0931048	0.773503	0.131611	0.683479
XLOC_001908	LOC107199469,LOC107199470	Scaffold770	blue	0.0256043	0.937045	0.00566992	0.986047	0.286038	0.367432	-0.543342	0.0678865	-0.0900594	0.780749	0.369791	0.236765	-0.210556	0.511267	-0.101307	0.754069	0.106636	0.741514
XLOC_001909	CUFF.1641.1	Scaffold771	blue	-0.00733132	0.981959	0.799338	0.00180936	-0.0479138	0.882447	-0.50198	0.0963207	-0.74263	0.00566337	0.768501	0.00349661	0.546612	0.065921	-0.301051	0.341667	-0.42405	0.169496
XLOC_001910	CUFF.1642.1	Scaffold775	blue	0.268545	0.398689	0.666854	0.0178562	0.396594	0.201817	-0.481897	0.112639	-0.619289	0.0317603	0.635877	0.0262473	0.58978	0.0435462	-0.399171	0.198635	0.173612	0.589464
XLOC_001911	LOC107199471	Scaffold775	blue	0.182443	0.570359	0.746303	0.00530645	0.358656	0.252272	-0.634789	0.0265859	-0.825124	0.000952664	0.847801	0.000495274	0.69482	0.0121446	-0.425548	0.167833	-0.00852179	0.97903
XLOC_001912	CUFF.1643.1,CUFF.1643.2,CUFF.1643.3,CUFF.1643.4,CUFF.1643.5	Scaffold776	blue	-0.284311	0.37046	0.795793	0.00196233	0.240162	0.452134	-0.621112	0.0311171	-0.652428	0.0214723	0.691546	0.0127314	0.375936	0.228456	-0.659134	0.0197307	-0.0575243	0.859059
XLOC_001913	CUFF.1644.1	Scaffold776	blue	0.474117	0.119423	0.532463	0.0747152	-0.117158	0.716894	-0.388382	0.212167	-0.717892	0.0085593	0.683815	0.0142002	0.629744	0.0281975	-0.0400231	0.901716	-0.186824	0.560972
XLOC_001914	CUFF.1645.1	Scaffold777	blue	0.59805	0.0399737	0.122449	0.704604	-0.056218	0.862232	-0.30403	0.336674	-0.224835	0.482332	0.331207	0.292969	0.141442	0.661038	0.333585	0.289305	-0.163038	0.612657
XLOC_001915	CUFF.1646.1	Scaffold777	brown	0.214177	0.503859	0.040996	0.899337	-0.433399	0.159285	0.186623	0.561401	-0.399536	0.198187	0.329616	0.295435	0.486149	0.109041	0.435666	0.15687	-0.496648	0.100488
XLOC_001916	CUFF.1647.1	Scaffold777	brown	-0.184374	0.566214	0.411035	0.18438	0.0807999	0.802877	0.0869102	0.788259	-0.588037	0.0443272	0.466829	0.126016	0.660016	0.0195096	-0.0361789	0.911121	-0.0209822	0.948394
XLOC_001918	CUFF.1648.1	Scaffold778	blue	-0.0930798	0.773562	0.628995	0.0284428	0.206846	0.518907	-0.742826	0.00564387	-0.687279	0.0135273	0.864477	0.000285501	0.318206	0.313458	-0.36148	0.248285	-0.193979	0.545784
XLOC_001919	CUFF.1649.1	Scaffold779	yellow	-0.0764798	0.813248	-0.167124	0.603655	-0.129547	0.68822	0.708834	0.00985653	0.0700003	0.828854	-0.346188	0.270324	0.344387	0.272992	0.18702	0.560555	-0.0349901	0.914032
XLOC_001920	CUFF.1650.1	Scaffold779	yellow	-0.492456	0.103848	-0.39055	0.209404	-0.124331	0.700247	0.648346	0.0225857	0.480823	0.11356	-0.575657	0.0501603	-0.368963	0.237898	0.41417	0.180724	-0.174456	0.587626
XLOC_001921	CUFF.1651.1	Scaffold780	blue	-0.173411	0.589901	0.776794	0.00295801	0.0762171	0.81388	-0.557558	0.0596279	-0.78695	0.00238718	0.852002	0.000433793	0.47751	0.116432	-0.166658	0.604679	-0.344937	0.272176
XLOC_001922	MRPL9	Scaffold781	purple	-0.0172504	0.957565	-0.301076	0.341625	-0.326041	0.301018	0.00143278	0.996474	0.362642	0.246655	-0.269742	0.396508	-0.533263	0.0741978	0.0670014	0.836097	0.0456122	0.888062
XLOC_001923	MRPL9	Scaffold781	blue	0.0299422	0.926402	0.645675	0.0233369	0.279826	0.378381	-0.620198	0.0314384	-0.492467	0.103839	0.639687	0.0250859	0.172792	0.59125	-0.375621	0.228877	0.180862	0.57376
XLOC_001924	CUFF.1654.1	Scaffold781	blue	0.429083	0.163949	0.455663	0.136571	-0.123167	0.702941	-0.399684	0.198004	-0.568268	0.0538878	0.65051	0.0219905	0.355106	0.257338	0.20662	0.519376	-0.318753	0.31258
XLOC_001925	TYK2	Scaffold782	blue	-0.154254	0.632178	0.715192	0.00893185	0.165822	0.606517	-0.51727	0.0850193	-0.665429	0.0181919	0.718564	0.00846848	0.408654	0.187189	-0.456011	0.136233	0.0942192	0.770855
XLOC_001927	SUOX	Scaffold783	blue	0.0110357	0.972846	0.689909	0.0130326	0.338284	0.282142	-0.780969	0.00271201	-0.721894	0.00802885	0.902949	5.75023e-05	0.410742	0.184725	-0.450934	0.141208	-0.108235	0.737758
XLOC_001929	CUFF.1658.1,CUFF.1658.10,CUFF.1658.11,CUFF.1658.12,CUFF.1658.13,CUFF.1658.14,CUFF.1658.15,CUFF.1658.16,CUFF.1658.17,CUFF.1658.2,CUFF.1658.3,CUFF.1658.4,CUFF.1658.5,CUFF.1658.6,CUFF.1658.7,CUFF.1658.8,CUFF.1658.9	Scaffold783	blue	0.0528543	0.870412	0.702863	0.010788	0.0955289	0.767747	-0.539504	0.070244	-0.810375	0.00139091	0.846877	0.000509657	0.560497	0.0580124	-0.386896	0.214073	-0.0997896	0.757656
XLOC_001930	CUFF.1659.1	Scaffold784	grey	-0.62211	0.0307687	-0.248838	0.435449	0.0111962	0.972451	0.0366966	0.909854	0.233913	0.464336	-0.226888	0.478234	-0.222517	0.486979	-0.235851	0.460534	-0.00568899	0.986
XLOC_001931	CUFF.1660.1	Scaffold784	grey	-0.476874	0.116988	0.187861	0.558761	-0.395539	0.20313	0.00416855	0.989742	-0.0384938	0.905456	-0.0804335	0.803756	-0.0480117	0.882209	-0.335945	0.285695	-0.036049	0.911439
XLOC_001933	LOC107199478	Scaffold786	blue	-0.0331926	0.918435	0.793017	0.00208891	0.154139	0.632435	-0.677541	0.0154812	-0.80298	0.00166188	0.867225	0.000258951	0.567418	0.0543284	-0.468602	0.12439	-0.405369	0.191106
XLOC_001935	LOC107199480	Scaffold790	blue	-0.0241359	0.940649	0.525197	0.0795302	-0.114012	0.724229	-0.455659	0.136575	-0.519155	0.083691	0.597842	0.0400609	0.354318	0.258472	-0.26696	0.401586	-0.276411	0.384472
XLOC_001936	CUFF.1661.1	Scaffold790	blue	0.121863	0.705963	0.752576	0.0047364	0.0706532	0.827279	-0.634098	0.0268026	-0.854572	0.000399228	0.887301	0.000118163	0.698359	0.011533	-0.544866	0.066965	-0.0979199	0.762079
XLOC_001937	CUFF.1662.1	Scaffold790	blue	0.00919561	0.977373	0.916359	2.79787e-05	0.049152	0.879429	-0.587332	0.0446458	-0.91989	2.26877e-05	0.919072	2.38373e-05	0.682632	0.0144355	-0.436243	0.156258	-0.203384	0.526082
XLOC_001938	CUFF.1663.1	Scaffold791	blue	-0.0226657	0.944259	0.547888	0.0651648	0.481453	0.113019	-0.763555	0.00385152	-0.491724	0.104441	0.725703	0.00754706	0.168602	0.600411	-0.471568	0.121702	0.0220025	0.945888
XLOC_001939	CUFF.1664.1	Scaffold791	blue	-0.194069	0.545593	0.615754	0.0330345	0.344841	0.272318	-0.709825	0.00970788	-0.635376	0.0264029	0.812136	0.00133174	0.352972	0.260412	-0.399467	0.198271	-0.282231	0.374122
XLOC_001940	CDC37	Scaffold792	grey	0.0149024	0.963337	-0.059589	0.854047	-0.167622	0.602561	0.103685	0.748461	0.0560243	0.862703	-0.0801809	0.804362	0.0714505	0.825356	0.00931939	0.977068	0.0685832	0.832275
XLOC_001941	LOC107199481	Scaffold792	blue	0.137979	0.668915	0.639496	0.0251434	0.170911	0.595355	-0.492487	0.103822	-0.829331	0.000849804	0.884414	0.000133423	0.693824	0.0123208	-0.226025	0.479954	-0.139906	0.664528
XLOC_001942	LOC107199483	Scaffold793	blue	0.11581	0.720034	0.743507	0.00557658	0.200575	0.531934	-0.731274	0.00688196	-0.802271	0.00168983	0.942979	4.31235e-06	0.511703	0.089024	-0.328097	0.2978	-0.154428	0.63179
XLOC_001944	KANSL3	Scaffold794	blue	0.0956087	0.767557	0.783865	0.00255075	0.162379	0.614114	-0.799608	0.0017981	-0.827249	0.000899563	0.94448	3.78343e-06	0.550286	0.0637595	-0.419434	0.174685	-0.276916	0.383568
XLOC_001945	CUFF.1667.1	Scaffold795	blue	0.0423801	0.895954	0.665044	0.0182836	0.142419	0.658823	-0.652018	0.0215823	-0.589734	0.0435668	0.680325	0.0149028	0.308122	0.329879	-0.509424	0.0906996	0.307801	0.33041
XLOC_001946	CUFF.1668.1,CUFF.1668.2,CUFF.1669.1	Scaffold796	yellow	-0.0715266	0.825173	-0.230544	0.470978	-0.412524	0.182638	0.320601	0.309625	0.227567	0.476883	-0.266058	0.403238	-0.167618	0.60257	0.182655	0.569902	0.276754	0.383858
XLOC_001950	CUFF.1670.1	Scaffold805	turquoise	0.386402	0.21471	-0.536581	0.0720776	0.124062	0.700871	0.112653	0.727407	0.531479	0.0753557	-0.468624	0.124371	-0.302886	0.338587	-0.0813824	0.801481	0.547612	0.0653277
XLOC_001951	CUFF.1671.1	Scaffold806	blue	0.49962	0.0981509	0.611028	0.0347952	0.303219	0.33803	-0.507988	0.0917667	-0.694148	0.0122634	0.726262	0.00747832	0.686723	0.0136337	-0.200833	0.531396	-0.220981	0.490068
XLOC_001952	CUFF.1672.1	Scaffold806	blue	0.049256	0.879175	0.511468	0.0891958	0.450386	0.141753	-0.725772	0.00753863	-0.440442	0.151857	0.523419	0.0807397	0.247833	0.437364	-0.632458	0.0273221	0.337978	0.282606
XLOC_001953	CUFF.1673.1	Scaffold806	turquoise	0.0898333	0.781288	-0.0811928	0.801935	0.0831425	0.797265	-0.0709123	0.826654	-0.0341142	0.916177	0.101124	0.754501	0.158078	0.623653	0.0702947	0.828144	-0.0667914	0.836604
XLOC_001954	CUFF.1674.1	Scaffold806	brown	0.466215	0.126582	-0.244485	0.443782	0.0482947	0.881518	-0.111368	0.730412	-0.00851994	0.979035	0.0805735	0.80342	0.141631	0.660611	0.00759238	0.981317	-0.0855946	0.791401
XLOC_001955	CUFF.1675.1,CUFF.1676.1	Scaffold807	turquoise	-0.0762652	0.813764	-0.324124	0.304035	-0.314996	0.318636	0.15078	0.639959	0.400406	0.19712	-0.429703	0.163274	-0.452577	0.139586	0.358989	0.2518	-0.200388	0.532325
XLOC_001956	LOC107199490	Scaffold810	grey	0.179839	0.575967	0.227697	0.476624	0.474266	0.11929	-0.187274	0.560014	-0.298878	0.345335	0.313239	0.321489	0.317238	0.315015	0.0150775	0.962906	0.136247	0.672867
XLOC_001957	CUFF.1677.1	Scaffold811	brown	0.257979	0.418197	0.689908	0.0130327	-0.262179	0.410388	-0.220239	0.491564	-0.834633	0.000732628	0.723196	0.00786162	0.819105	0.00111621	-0.0445562	0.89064	-0.418572	0.175666
XLOC_001958	CUFF.1680.1	Scaffold812	blue	-0.0248246	0.938958	0.337069	0.283984	0.105626	0.74389	-0.195909	0.541715	-0.476055	0.117708	0.549464	0.064239	0.314637	0.319216	0.117142	0.716931	-0.369636	0.236977
XLOC_001959	CUFF.1678.1	Scaffold812	turquoise	0.380886	0.221891	-0.27534	0.386391	0.479747	0.114488	-0.503173	0.0954045	0.189284	0.55573	0.0961826	0.766196	-0.320837	0.309248	-0.190613	0.552907	0.240554	0.451373
XLOC_001960	CUFF.1679.1	Scaffold812	blue	-0.115013	0.721893	0.597354	0.0402661	-0.0471229	0.884376	-0.486451	0.108789	-0.63683	0.0259534	0.693178	0.0124364	0.475403	0.118283	-0.104268	0.747087	-0.589233	0.0437905
XLOC_001961	KRI1,LOC107199492	Scaffold816	blue	0.217024	0.498068	0.680142	0.0149403	0.276394	0.384502	-0.486958	0.108366	-0.842415	0.000583737	0.856922	0.000369516	0.769103	0.00345521	-0.275669	0.385802	-0.0823546	0.799152
XLOC_001962	LENG1	Scaffold817	blue	0.323974	0.304272	0.655673	0.0206162	0.170478	0.596301	-0.611593	0.0345813	-0.719046	0.0084038	0.82576	0.000936518	0.474651	0.118949	-0.0714029	0.825471	-0.226055	0.479895
XLOC_001963	CUFF.1682.1	Scaffold817	blue	0.239976	0.452494	0.769045	0.00345919	-0.0159013	0.960881	-0.469917	0.123194	-0.936469	7.32206e-06	0.906822	4.72238e-05	0.807895	0.0014777	-0.26529	0.404648	-0.284976	0.369292
XLOC_001964	CUFF.1683.1	Scaffold818	blue	-0.0551166	0.864909	0.707618	0.0100411	0.582035	0.0470917	-0.725808	0.00753415	-0.659599	0.0196141	0.790325	0.00221748	0.439931	0.152388	-0.577068	0.0494697	0.0949958	0.769011
XLOC_001966	CUFF.1684.1,CUFF.1684.10,CUFF.1684.2,CUFF.1684.3,CUFF.1684.4,CUFF.1684.5,CUFF.1684.6,CUFF.1684.7,CUFF.1684.8,CUFF.1684.9	Scaffold819	brown	0.283878	0.371219	0.511882	0.0888935	-0.0882832	0.784982	-0.0239345	0.941144	-0.440621	0.151671	0.327817	0.298237	0.466793	0.126049	0.1937	0.546372	-0.105099	0.745129
XLOC_001967	CUFF.1686.1	Scaffold819	blue	0.223201	0.485604	0.525624	0.0792412	0.304523	0.335851	-0.490117	0.105754	-0.707914	0.00999589	0.793082	0.00208588	0.573983	0.0509881	-0.121133	0.707655	-0.119136	0.712291
XLOC_001968	CUFF.1687.1	Scaffold819	blue	-0.044298	0.89127	0.783914	0.00254812	0.0921957	0.775664	-0.422904	0.170774	-0.878779	0.000167617	0.869347	0.000239803	0.720831	0.00816722	-0.180229	0.575124	-0.420124	0.173904
XLOC_001969	CUFF.1688.1	Scaffold820	grey	-0.27933	0.379261	0.427959	0.165178	-0.648828	0.0224522	-0.124414	0.700056	-0.370272	0.236109	0.305886	0.333582	0.135555	0.674447	0.122202	0.705176	-0.501404	0.0967659
XLOC_001970	GNL1	Scaffold822	blue	0.0824497	0.798924	0.641355	0.0245896	0.267811	0.40003	-0.609969	0.0351987	-0.745893	0.00534536	0.853088	0.000418914	0.535271	0.0729096	-0.207507	0.517543	-0.376548	0.227637
XLOC_001971	CUFF.1689.1	Scaffold822	blue	0.0386878	0.904982	0.501691	0.0965436	0.373061	0.232321	-0.560759	0.0578695	-0.623439	0.0303095	0.722532	0.00794652	0.546165	0.0661873	-0.359238	0.251449	-0.0111043	0.972678
XLOC_001972	CUFF.1690.1	Scaffold822	tan	-0.0310797	0.923613	0.696706	0.0118156	-0.117827	0.715337	-0.210167	0.512068	-0.565492	0.0553364	0.413396	0.181622	0.549534	0.0641983	-0.480485	0.113851	-0.0911609	0.778126
XLOC_001974	LOC109022443	Scaffold823	blue	0.201844	0.529287	0.807244	0.00150114	-0.0264491	0.934971	-0.669965	0.0171392	-0.769023	0.00346065	0.85062	0.000453322	0.476346	0.117453	-0.103827	0.748126	-0.354672	0.257962
XLOC_001975	CUFF.1693.1	Scaffold824	green	-0.211251	0.509842	-0.158477	0.622767	-0.433678	0.158986	-0.118412	0.713975	0.135191	0.675279	-0.0621562	0.847823	-0.297659	0.347402	0.0852775	0.792159	-0.274131	0.388566
XLOC_001976	LOC107199497	Scaffold825	blue	0.023768	0.941552	0.815218	0.00123282	0.0261452	0.935717	-0.696762	0.011806	-0.792536	0.00211143	0.910406	3.90537e-05	0.446846	0.145298	-0.318709	0.31265	-0.284939	0.369356
XLOC_001977	CUFF.1694.1,CUFF.1695.1	Scaffold826	brown	0.225674	0.480656	0.563507	0.0563891	-0.106105	0.742762	-0.039368	0.903318	-0.683572	0.0142483	0.495448	0.101442	0.744669	0.00546307	-0.191604	0.550806	-0.205085	0.522551
XLOC_001978	CUFF.1696.1	Scaffold826	blue	0.041308	0.898575	0.705467	0.0103741	0.13903	0.666523	-0.671118	0.0168786	-0.813354	0.00129193	0.929935	1.18124e-05	0.524977	0.0796793	-0.321604	0.308029	-0.157229	0.625543
XLOC_001982	CUFF.1697.1	Scaffold830	blue	0.0449788	0.889608	0.819394	0.00110789	0.223234	0.48554	-0.763303	0.0038703	-0.831883	0.000791729	0.933969	8.84252e-06	0.573312	0.0513229	-0.578802	0.0486301	-0.0943854	0.770461
XLOC_001983	CUFF.1698.1	Scaffold830	blue	0.0185292	0.954422	0.518193	0.0843672	0.469838	0.123265	-0.684798	0.0140069	-0.437239	0.155207	0.603393	0.0377796	0.260159	0.414135	-0.693099	0.0124504	0.132099	0.682358
XLOC_001984	CUFF.1699.1	Scaffold830	brown	0.169186	0.599129	0.652698	0.0214003	-0.228148	0.475728	-0.128549	0.690516	-0.770072	0.00338932	0.639848	0.0250379	0.79644	0.00193372	-0.0612922	0.849917	-0.428161	0.164957
XLOC_001986	CUFF.1700.1	Scaffold834	grey	-0.530269	0.0761475	0.13704	0.671057	0.247386	0.438219	-0.151079	0.639288	-0.193838	0.54608	0.181255	0.572914	0.0630151	0.845742	-0.126397	0.695477	-0.0396234	0.902693
XLOC_001987	CUFF.1701.1	Scaffold834	grey	-0.428683	0.164385	-0.0757926	0.8149	-0.212757	0.506759	-0.140525	0.663121	0.172643	0.591573	-0.0808876	0.802667	-0.320956	0.30906	-0.107356	0.739822	0.0241511	0.940612
XLOC_001988	CUFF.1702.1	Scaffold834	blue	-0.178701	0.578423	0.410959	0.18447	-0.5594	0.0586117	-0.15345	0.633978	-0.496499	0.100606	0.419142	0.175017	0.296515	0.349346	0.0490656	0.879639	-0.368294	0.238816
XLOC_001989	LOC107199502	Scaffold835	blue	0.44784	0.144297	0.66489	0.0183203	0.103477	0.74895	-0.697564	0.0116683	-0.678535	0.0152727	0.747539	0.00519025	0.456535	0.135727	-0.309277	0.327975	-0.00694368	0.982913
XLOC_001990	LOC107199503	Scaffold836	midnightblue	0.311617	0.324136	0.0564337	0.861708	0.503337	0.0952792	-0.00369091	0.990917	0.0180048	0.95571	-0.0432954	0.893719	0.1658	0.606566	-0.294025	0.353602	0.749296	0.00502837
XLOC_001991	CUFF.1703.1,CUFF.1703.2,CUFF.1703.3	Scaffold837	blue	-0.358583	0.252376	0.259721	0.414949	0.475177	0.118483	-0.213301	0.505647	-0.305118	0.33486	0.379341	0.223927	0.256693	0.420605	-0.348277	0.267249	-0.0934733	0.772627
XLOC_001992	TUT1	Scaffold841	blue	0.0737366	0.819848	0.914719	3.07445e-05	0.11043	0.73261	-0.632711	0.0272415	-0.948165	2.70062e-06	0.954517	1.42003e-06	0.747492	0.00519462	-0.432284	0.160482	-0.223782	0.48444
XLOC_001993	CUFF.1704.1	Scaffold844	blue	-0.217076	0.497962	0.826584	0.000915923	0.182723	0.569757	-0.689656	0.0130796	-0.838784	0.000649951	0.903364	5.63212e-05	0.532336	0.074798	-0.527289	0.0781229	-0.0691866	0.830818
XLOC_001994	LOC107199505	Scaffold845	blue	0.252601	0.428305	0.562128	0.0571288	0.16065	0.617943	-0.521824	0.0818355	-0.746407	0.0052966	0.806023	0.0015459	0.646228	0.0231799	-0.353421	0.259764	0.026233	0.935501
XLOC_001995	CUFF.1705.1	Scaffold845	blue	0.250598	0.432099	0.854107	0.000405307	-0.104153	0.747358	-0.492786	0.10358	-0.884346	0.000133797	0.860855	0.00032368	0.676771	0.0156441	-0.116731	0.717887	-0.422267	0.171489
XLOC_001996	CUFF.1708.1	Scaffold846	red	-0.436571	0.155912	-0.246802	0.439337	0.430758	0.162129	0.0134141	0.966997	0.31036	0.326195	-0.30392	0.336857	-0.277597	0.38235	-0.364094	0.244627	0.523216	0.0808784
XLOC_001997	CUFF.1709.1	Scaffold846	red	-0.467007	0.125852	-0.246612	0.4397	0.418932	0.175256	0.0117287	0.971142	0.304372	0.336104	-0.303304	0.337887	-0.272685	0.391173	-0.390782	0.20911	0.524196	0.0802093
XLOC_001998	LOC107199506	Scaffold849	blue	-0.00734681	0.981921	0.271917	0.392562	0.235392	0.461433	-0.503147	0.0954244	-0.345254	0.271706	0.477443	0.116491	0.253957	0.425746	-0.379593	0.223594	0.0670028	0.836093
XLOC_002000	CUFF.1711.1	Scaffold851	blue	0.0321819	0.920912	0.630388	0.0279881	0.247175	0.438622	-0.747708	0.00517449	-0.647603	0.022793	0.829002	0.000857518	0.262531	0.409737	-0.276574	0.384179	-0.166362	0.60533
XLOC_002001	CUFF.1710.1	Scaffold851	blue	0.355577	0.256663	0.776327	0.00298653	0.0139617	0.96565	-0.65784	0.0200584	-0.79685	0.00191571	0.840141	0.000624562	0.621493	0.0309838	-0.283299	0.372239	-0.313989	0.32027
XLOC_002002	CUFF.1712.1	Scaffold852	blue	-0.0233028	0.942695	0.833863	0.000748825	-0.00226756	0.99442	-0.634976	0.0265276	-0.847983	0.000492477	0.864849	0.000281788	0.548994	0.0645139	-0.313184	0.321579	-0.237891	0.456549
XLOC_002004	CUFF.1713.1	Scaffold854	turquoise	-0.0322339	0.920784	0.159385	0.62075	0.56442	0.0559032	-0.471359	0.12189	0.0619302	0.84837	0.0225827	0.944463	-0.109408	0.735004	-0.681964	0.0145696	0.548906	0.0645653
XLOC_002005	CUFF.1714.1	Scaffold855	blue	-0.121967	0.70572	0.461789	0.130712	0.587826	0.0444223	-0.440298	0.152007	-0.460307	0.132114	0.55727	0.059788	0.317336	0.314856	-0.459678	0.132712	0.127711	0.692447
XLOC_002006	CUFF.1715.1	Scaffold855	blue	-0.0142979	0.964823	0.6096	0.0353402	0.308099	0.329917	-0.619598	0.0316503	-0.708613	0.00988988	0.83643	0.000695895	0.463181	0.129404	-0.379558	0.22364	-0.168431	0.600785
XLOC_002007	GRWD1	Scaffold857	blue	0.352485	0.261116	0.564061	0.0560942	0.182491	0.570255	-0.618892	0.0319013	-0.719487	0.00834481	0.865589	0.000274518	0.507817	0.091894	-0.131227	0.684359	-0.214773	0.502645
XLOC_002008	CUFF.1716.1	Scaffold857	brown	0.248354	0.436372	0.474315	0.119246	0.0228832	0.943725	-0.214269	0.503671	-0.715162	0.00893602	0.680361	0.0148954	0.742737	0.00565268	-0.136657	0.67193	-0.315142	0.318398
XLOC_002009	LOC107199511	Scaffold858	blue	0.194805	0.544041	0.602973	0.0379491	-0.240018	0.452412	-0.377874	0.225871	-0.497848	0.0995397	0.444781	0.147393	0.37592	0.228477	-0.143762	0.655781	-0.319741	0.310998
XLOC_002010	CUFF.1720.1,CUFF.1720.2,CUFF.1720.3	Scaffold859	blue	0.143207	0.657037	0.818118	0.00114499	0.0635883	0.844354	-0.389157	0.211177	-0.950656	2.12009e-06	0.883912	0.000136221	0.873593	0.000204808	-0.217511	0.497079	-0.309313	0.327916
XLOC_002011	CUFF.1719.1	Scaffold859	brown	0.0911178	0.778229	0.605158	0.037074	0.0524686	0.871351	-0.184368	0.566227	-0.564214	0.0560127	0.377425	0.226468	0.609575	0.0353495	-0.612603	0.0342011	0.173498	0.58971
XLOC_002012	CUFF.1721.1	Scaffold860	blue	0.128274	0.69115	0.499348	0.0983634	0.366697	0.241016	-0.657424	0.0201646	-0.381653	0.220883	0.55279	0.0623155	0.172763	0.591313	-0.4026	0.194448	-0.257119	0.419806
XLOC_002013	CUFF.1722.1	Scaffold861	grey	-0.32937	0.295817	0.361014	0.24894	-0.378519	0.225015	0.195107	0.543403	-0.321238	0.308611	0.204992	0.522744	0.250013	0.433212	0.283494	0.371895	-0.70247	0.0108516
XLOC_002014	CUFF.1723.1	Scaffold861	blue	-0.110552	0.732323	0.724951	0.0076405	-0.180227	0.575128	-0.266282	0.402828	-0.708043	0.00997632	0.587359	0.0446336	0.622436	0.0306555	-0.508141	0.0916524	-0.170496	0.596262
XLOC_002015	CUFF.1724.1	Scaffold862	blue	0.114577	0.72291	0.641712	0.0244842	-0.184931	0.565021	-0.319307	0.311693	-0.790281	0.00221967	0.805048	0.00158237	0.670377	0.0170456	0.0281195	0.930873	-0.527364	0.0780724
XLOC_002016	CUFF.1725.1	Scaffold862	yellow	-0.129274	0.688848	0.200678	0.53172	0.0872833	0.787368	0.263374	0.408179	-0.280544	0.377107	0.101388	0.753879	0.528908	0.0770456	0.155322	0.629793	-0.196918	0.539593
XLOC_002017	CUFF.1726.1,CUFF.1726.2,CUFF.1726.3,CUFF.1726.4,CUFF.1726.5,CUFF.1726.6	Scaffold865	brown	0.0495454	0.87847	0.306443	0.332657	-0.194238	0.545237	0.145181	0.652571	-0.586712	0.0449272	0.428542	0.164539	0.716691	0.00872349	0.125861	0.696712	-0.547405	0.0654503
XLOC_002018	CUFF.1728.1,CUFF.1728.2	Scaffold865	blue	0.0843358	0.79441	0.817248	0.00117081	0.238719	0.454936	-0.548203	0.0649788	-0.842354	0.000584806	0.811599	0.00134957	0.777816	0.00289626	-0.554726	0.0612144	0.0650847	0.840732
XLOC_002019	CUFF.1727.1	Scaffold865	brown	-0.139621	0.665176	0.475573	0.118133	0.0969011	0.764493	-0.0170333	0.958098	-0.47937	0.114814	0.338259	0.282179	0.512463	0.08847	-0.100733	0.755426	-0.311101	0.324981
XLOC_002020	LOC107199512	Scaffold866	blue	0.0483242	0.881447	0.774549	0.00309708	0.334303	0.288205	-0.734291	0.00654065	-0.79995	0.00178391	0.903338	5.63948e-05	0.523646	0.0805846	-0.407963	0.188009	-0.049471	0.878651
XLOC_002021	CUFF.1729.1	Scaffold866	blue	0.0249806	0.938576	0.774689	0.00308826	0.193326	0.547162	-0.644429	0.0236932	-0.841513	0.000599666	0.91828	2.49919e-05	0.613806	0.0337524	-0.345613	0.271175	-0.369444	0.23724
XLOC_002023	CUFF.1730.1	Scaffold868	grey	-0.283038	0.372699	0.192284	0.549366	0.0664054	0.837537	-0.377185	0.226789	-0.0567476	0.860946	0.236048	0.460149	-0.245629	0.441585	-0.193582	0.546621	0.308729	0.328878
XLOC_002024	CUFF.1731.1	Scaffold869	grey	0.186734	0.561165	-0.0457384	0.887754	0.0351564	0.913625	0.222029	0.487959	-0.0790564	0.807059	0.0523424	0.871658	0.152721	0.635609	0.0989423	0.75966	0.089686	0.781638
XLOC_002026	LOC107199515	Scaffold877	blue	0.298785	0.345492	0.554388	0.0614056	0.415548	0.179131	-0.40936	0.186354	-0.562896	0.0567159	0.598924	0.0396089	0.591384	0.0428365	-0.494707	0.102035	0.401069	0.19631
XLOC_002027	CUFF.1732.1	Scaffold878	blue	-0.274741	0.387467	0.563232	0.0565363	-0.01267	0.968827	-0.329656	0.295373	-0.392725	0.206654	0.389694	0.210492	0.22456	0.482882	-0.377313	0.226618	0.160315	0.618685
XLOC_002028	CUFF.1733.1	Scaffold879	brown	-0.0073087	0.982015	0.726131	0.00749441	-0.502748	0.0957301	-0.016602	0.959159	-0.804288	0.00161123	0.592943	0.0421542	0.764477	0.00378339	0.0288558	0.929066	-0.541094	0.0692605
XLOC_002029	CUFF.1734.1	Scaffold880	blue	0.240141	0.452173	0.741998	0.0057266	0.163212	0.612274	-0.665244	0.018236	-0.836277	0.000698978	0.939874	5.59138e-06	0.591465	0.042801	-0.200009	0.533116	-0.331458	0.29258
XLOC_002030	CUFF.1735.1	Scaffold880	blue	0.220337	0.491366	0.790401	0.0022138	0.222511	0.486991	-0.65968	0.0195936	-0.871043	0.000225306	0.953832	1.52846e-06	0.659356	0.019675	-0.373627	0.231558	-0.103893	0.74797
XLOC_002031	CUFF.1737.1,CUFF.1737.2,CUFF.1737.3,CUFF.1737.4	Scaffold884	blue	-0.0285365	0.92985	0.73158	0.00684675	-0.322152	0.307157	-0.427073	0.16615	-0.736346	0.00631556	0.682579	0.0144461	0.561869	0.0572686	-0.253165	0.42724	-0.573444	0.0512571
XLOC_002032	CUFF.1736.1	Scaffold884	blue	0.138593	0.667517	0.38254	0.219722	-0.356562	0.255254	-0.328263	0.297541	-0.466288	0.126514	0.504592	0.0943225	0.278862	0.380094	0.0910406	0.778412	-0.206271	0.520098
XLOC_002033	CUFF.1738.1	Scaffold884	tan	-0.220646	0.490743	0.248963	0.435209	-0.72261	0.00793662	0.299593	0.344126	-0.198958	0.535315	0.0708631	0.826773	0.160476	0.618327	0.413888	0.181051	-0.563753	0.056258
XLOC_002034	CUFF.1739.1	Scaffold885	brown	-0.363287	0.245752	0.273878	0.389021	-0.0494843	0.878619	0.0996848	0.757903	-0.358283	0.252803	0.214039	0.504141	0.392025	0.207537	0.0310654	0.923648	-0.132054	0.682461
XLOC_002035	CUFF.1740.1	Scaffold885	brown	0.34362	0.274132	0.365405	0.242804	0.216902	0.498315	-0.124007	0.700998	-0.33027	0.29442	0.262693	0.409436	0.408373	0.187522	-0.118954	0.712715	0.321162	0.308731
XLOC_002036	CUFF.1741.1	Scaffold886	blue	0.259589	0.415195	0.422248	0.17151	0.580794	0.047678	-0.493204	0.103242	-0.599272	0.0394645	0.694232	0.0122484	0.573957	0.0510012	-0.334674	0.287636	0.140991	0.662063
XLOC_002037	LOC107199516	Scaffold887	blue	-0.165502	0.607222	0.263467	0.408007	0.0675256	0.83483	-0.43111	0.161747	-0.349927	0.264835	0.477871	0.116117	0.209556	0.513323	-0.26128	0.412053	-0.462321	0.13021
XLOC_002038	CUFF.1742.1	Scaffold888	blue	0.0634563	0.844673	0.814377	0.00125923	0.09794	0.762032	-0.512289	0.0885967	-0.883112	0.000140787	0.882355	0.000145211	0.734226	0.0065479	-0.356113	0.255896	-0.368574	0.238432
XLOC_002039	CUFF.1743.1	Scaffold888	blue	0.122599	0.704257	0.791755	0.00214845	0.157058	0.625924	-0.523135	0.0809337	-0.921974	1.9958e-05	0.924622	1.68704e-05	0.772658	0.00321807	-0.263038	0.408799	-0.33013	0.294636
XLOC_002040	CUFF.1744.1,CUFF.1744.2	Scaffold890	blue	0.101641	0.75328	0.877661	0.000175147	0.0612995	0.849899	-0.64762	0.0227882	-0.921144	2.10125e-05	0.968455	2.33322e-07	0.68889	0.0132226	-0.35085	0.26349	-0.332824	0.290474
XLOC_002041	LOC107199518	Scaffold892	blue	-0.0376638	0.907487	0.368602	0.238393	-0.232823	0.46648	-0.0624292	0.847161	-0.486311	0.108906	0.428442	0.164649	0.364781	0.243671	0.390425	0.209564	-0.691167	0.0128006
XLOC_002042	CUFF.1745.1,CUFF.1745.2	Scaffold892	blue	0.344817	0.272354	0.0560866	0.862552	0.251164	0.431027	-0.457922	0.134391	-0.144297	0.654569	0.394759	0.204103	0.0379594	0.906764	-0.107899	0.738547	0.0737252	0.819875
XLOC_002043	CUFF.1746.1	Scaffold893	brown	0.0256543	0.936922	0.0837889	0.795719	0.0128976	0.968267	0.159765	0.619905	-0.268621	0.39855	0.205478	0.521738	0.460879	0.131572	0.108874	0.736258	-0.356276	0.255663
XLOC_002044	CUFF.1747.1	Scaffold895	blue	0.108776	0.736488	0.426542	0.166735	0.515883	0.0860053	-0.704578	0.0105141	-0.483129	0.111588	0.71099	0.00953534	0.238224	0.455901	-0.398875	0.198998	0.034239	0.915872
XLOC_002045	CUFF.1748.1,CUFF.1748.2,CUFF.1748.3,CUFF.1748.4,CUFF.1748.5,CUFF.1748.6,CUFF.1748.7	Scaffold896	blue	-0.0236923	0.941738	0.828758	0.000863274	0.0734934	0.820434	-0.601467	0.0385607	-0.910758	3.83166e-05	0.960247	7.31305e-07	0.648036	0.022672	-0.283536	0.371821	-0.380992	0.221751
XLOC_002046	CUFF.1750.1,CUFF.1750.2,CUFF.1750.3,CUFF.1750.4,CUFF.1750.5	Scaffold897	grey	-0.207449	0.517664	0.245588	0.441663	0.565738	0.0552073	-0.487099	0.108248	-0.106419	0.742024	0.262565	0.409673	-0.0664863	0.837342	-0.449811	0.142325	0.138445	0.667854
XLOC_002047	CUFF.1749.1,CUFF.1749.10,CUFF.1749.2,CUFF.1749.3,CUFF.1749.4,CUFF.1749.5,CUFF.1749.6,CUFF.1749.7,CUFF.1749.8,CUFF.1749.9	Scaffold897	blue	-0.404333	0.192352	0.553348	0.0619966	0.25898	0.41633	-0.413632	0.181348	-0.393913	0.205162	0.362589	0.246729	0.21661	0.498907	-0.478182	0.115846	0.0731333	0.821301
XLOC_002048	CUFF.1751.1	Scaffold898	blue	-0.0846973	0.793546	0.743348	0.0055922	-0.23983	0.452778	-0.679417	0.0150895	-0.703238	0.0107278	0.788203	0.00232309	0.305625	0.334017	-0.189924	0.554372	-0.371092	0.234991
XLOC_002049	CUFF.1752.1	Scaffold901	blue	0.114342	0.72346	0.916317	2.80466e-05	0.0646684	0.841739	-0.64382	0.023869	-0.958991	8.52535e-07	0.965971	3.39402e-07	0.739123	0.00602077	-0.441932	0.150314	-0.266781	0.401914
XLOC_002050	CUFF.1753.1	Scaffold902	blue	0.376884	0.227189	0.370456	0.235858	0.222017	0.487982	-0.473974	0.119549	-0.531171	0.0755564	0.603199	0.0378577	0.475385	0.118299	-0.32337	0.305227	-0.0458217	0.887551
XLOC_002051	CUFF.1754.1	Scaffold903	brown	-0.30497	0.335107	0.533748	0.0738851	-0.197293	0.538805	-0.0216698	0.946705	-0.682362	0.0144896	0.477013	0.116867	0.737262	0.00621714	-0.339465	0.280358	-0.105359	0.744518
XLOC_002052	CUFF.1755.1,CUFF.1755.2	Scaffold904	blue	0.145249	0.652418	0.871908	0.000218181	0.111507	0.730086	-0.652309	0.0215044	-0.936995	7.03019e-06	0.942239	4.59351e-06	0.742	0.00572631	-0.433162	0.159539	-0.308766	0.328817
XLOC_002053	LOC107199519	Scaffold910	brown	0.209055	0.514353	0.154025	0.632691	0.275642	0.385849	0.193429	0.546945	-0.376289	0.227984	0.219073	0.493917	0.606912	0.0363822	-0.0821722	0.799589	0.144967	0.653055
XLOC_002054	LOC107199520	Scaffold911	blue	0.0773285	0.811209	0.730219	0.00700444	0.267886	0.399892	-0.513837	0.0874739	-0.829012	0.000857277	0.854633	0.000398425	0.65553	0.0206534	-0.286244	0.367071	-0.0278109	0.93163
XLOC_002055	LOC107199521	Scaffold912	red	-0.339579	0.280186	-0.543507	0.0677859	0.367452	0.239975	0.353841	0.259158	0.404406	0.192265	-0.465605	0.127146	-0.219135	0.493792	-0.060605	0.851583	0.381089	0.221623
XLOC_002057	CUFF.1761.1,CUFF.1762.1,CUFF.1762.2	Scaffold916	brown	0.253927	0.425802	0.0702962	0.82814	-0.401025	0.196364	0.107314	0.73992	-0.29382	0.353953	0.161923	0.615124	0.40334	0.193551	-0.0585261	0.856627	-0.368684	0.238281
XLOC_002058	CUFF.1759.1,CUFF.1759.10,CUFF.1759.2,CUFF.1759.3,CUFF.1759.4,CUFF.1759.5,CUFF.1759.6,CUFF.1759.7,CUFF.1759.8,CUFF.1759.9	Scaffold916	blue	0.0194467	0.952167	0.585865	0.0453138	0.269892	0.396236	-0.666026	0.0180508	-0.632781	0.0272193	0.780988	0.00271092	0.425766	0.167591	-0.371122	0.23495	-0.304439	0.335992
XLOC_002059	CUFF.1760.1	Scaffold916	brown	0.630332	0.0280061	0.406785	0.189411	0.116722	0.71791	-0.367358	0.240104	-0.536178	0.0723325	0.486997	0.108334	0.542335	0.0684993	-0.251946	0.429544	-0.0837423	0.79583
XLOC_002060	LOC107199522	Scaffold917	blue	0.273049	0.390516	0.460518	0.131914	-0.157848	0.624165	-0.0950936	0.768779	-0.593985	0.0417026	0.520515	0.082742	0.527627	0.0778967	0.297687	0.347354	-0.491034	0.105004
XLOC_002061	LOC107199523	Scaffold922	brown	0.152602	0.635876	0.352419	0.261212	-0.514632	0.0869012	-0.00890606	0.978085	-0.387726	0.213007	0.237713	0.456898	0.390819	0.209063	-0.0940062	0.771361	-0.23303	0.466073
XLOC_002062	CUFF.1763.1	Scaffold923	blue	0.333346	0.289672	0.330165	0.294583	0.292417	0.356363	-0.644991	0.0235319	-0.297495	0.347681	0.408105	0.18784	0.159071	0.621446	-0.647122	0.0229278	0.423851	0.169717
XLOC_002063	CUFF.1764.1	Scaffold923	red	-0.581447	0.0473687	0.181014	0.573432	0.488192	0.107341	-0.281287	0.37579	-0.124277	0.700374	0.151342	0.638699	-0.0188284	0.953686	-0.479333	0.114846	0.278848	0.380119
XLOC_002064	CUFF.1765.1	Scaffold923	turquoise	0.257159	0.419731	-0.229548	0.472949	-0.103783	0.748228	-0.0207258	0.949024	0.275968	0.385264	-0.178624	0.57859	-0.212763	0.506746	0.117839	0.715308	0.18572	0.563332
XLOC_002065	CUFF.1766.1	Scaffold924	blue	0.268858	0.398118	0.459359	0.133016	0.209372	0.513701	-0.409833	0.185795	-0.662097	0.0189951	0.752394	0.00475223	0.560967	0.0577565	0.00144215	0.996451	-0.401679	0.195566
XLOC_002066	CUFF.1767.1	Scaffold924	blue	0.0640874	0.843145	0.725983	0.00751259	0.051235	0.874354	-0.641256	0.0246187	-0.820771	0.00106892	0.878396	0.000170168	0.557383	0.0597253	-0.224145	0.483713	-0.249123	0.434905
XLOC_002067	LOC107199524	Scaffold925	blue	0.0908022	0.77898	0.816089	0.0012059	0.14589	0.65097	-0.78428	0.00252829	-0.860291	0.000329968	0.971448	1.42455e-07	0.533942	0.0737605	-0.444017	0.148173	-0.236995	0.458297
XLOC_002068	CUFF.1768.1	Scaffold926	brown	-0.537854	0.0712751	0.143704	0.655912	0.187974	0.55852	0.192574	0.548753	-0.295425	0.351205	0.112431	0.727924	0.397374	0.200851	-0.190698	0.552728	-0.116152	0.719237
XLOC_002069	CUFF.1769.1	Scaffold926	blue	-0.186511	0.561641	0.550062	0.0638903	0.17414	0.588314	-0.39037	0.209632	-0.485863	0.109282	0.486806	0.108493	0.328608	0.297003	-0.221166	0.489696	0.0348713	0.914323
XLOC_002070	LOC107199525	Scaffold927	pink	-0.291088	0.358655	-0.0813359	0.801593	-0.0547396	0.865826	-0.181327	0.572759	0.0202157	0.950278	0.0983057	0.761166	-0.188171	0.5581	0.12563	0.697246	-0.212298	0.507698
XLOC_002071	CUFF.1770.1	Scaffold928	purple	-0.337644	0.283112	-0.273807	0.389148	0.0506056	0.875887	-0.0232951	0.942714	0.266991	0.40153	-0.181637	0.572091	-0.283714	0.371509	-0.0409438	0.899465	0.108022	0.738256
XLOC_002072	CUFF.1771.1,CUFF.1771.2,CUFF.1771.3,CUFF.1771.4,CUFF.1771.5,CUFF.1771.6,CUFF.1771.7,CUFF.1771.8,CUFF.1771.9	Scaffold934	brown	0.115697	0.720298	0.834423	0.000737027	-0.0111757	0.972502	-0.419378	0.174749	-0.927796	1.36797e-05	0.826365	0.000921371	0.849714	0.000466491	-0.419537	0.174568	-0.18375	0.567551
XLOC_002073	LOC107199527	Scaffold936	blue	0.400274	0.197281	0.562731	0.0568047	-0.0271317	0.933296	-0.533578	0.0739948	-0.554021	0.0616134	0.672541	0.0165613	0.265066	0.40506	0.118212	0.714441	-0.41788	0.176455
XLOC_002074	CUFF.1772.1	Scaffold937	blue	0.200677	0.53172	0.849532	0.000469165	0.246659	0.439609	-0.689802	0.0130525	-0.893959	8.81624e-05	0.934144	8.72872e-06	0.716132	0.00880079	-0.432985	0.159728	-0.252746	0.428031
XLOC_002075	CUFF.1774.1	Scaffold939	blue	-0.0345831	0.915029	0.42718	0.166032	-0.275067	0.386881	-0.280683	0.37686	-0.438184	0.154213	0.521249	0.0822326	0.218303	0.495475	0.270722	0.394728	-0.448016	0.14412
XLOC_002076	CUFF.1773.1	Scaffold939	blue	0.114451	0.723204	0.806606	0.00152439	-0.144439	0.654247	-0.691782	0.0126883	-0.710586	0.00959493	0.776188	0.00299507	0.343414	0.27444	-0.248231	0.436606	-0.133119	0.680021
XLOC_002077	CUFF.1775.1	Scaffold943	blue	0.00473631	0.988345	0.53248	0.0747044	0.366568	0.241195	-0.648784	0.0224644	-0.596011	0.0408345	0.72706	0.0073808	0.384604	0.217035	-0.313091	0.32173	-0.24949	0.434205
XLOC_002078	CUFF.1776.1	Scaffold943	blue	-0.192482	0.548946	0.670435	0.0170325	0.461314	0.13116	-0.587172	0.0447184	-0.567878	0.0540894	0.610831	0.0348699	0.415726	0.178926	-0.628633	0.028562	-0.112692	0.727315
XLOC_002079	CUFF.1777.1	Scaffold945	brown	0.206694	0.519222	0.607736	0.0360606	0.0136428	0.966434	-0.291151	0.358545	-0.596903	0.0404563	0.484293	0.110602	0.555	0.0610597	-0.508659	0.0912668	-0.0912823	0.777837
XLOC_002081	LOC107199529	Scaffold948	blue	-0.00478811	0.988217	0.807223	0.00150188	-0.146285	0.650078	-0.612447	0.0342598	-0.806947	0.00151193	0.892956	9.22503e-05	0.467309	0.125575	-0.14908	0.643779	-0.433518	0.159158
[truncated: 20,831 more rows]
