# Supplementary material for: Exploration of tissue-specific gene expression patterns underlying timing of breeding in contrasting temperature environments in a song bird
Source: BMC Genomics. 2019 Sep 2;20:693. doi: 10.1186/s12864-019-6043-0 (PMC6720064; doi:10.1186/s12864-019-6043-0)
Supplement: Supplementary file 14 — Table S14. List of highly connected module genes in hypothalamus that have at least one connection degree in the PPI network. (XLSX 42 kb) [file 12864_2019_6043_MOESM14_ESM.xlsx]

## Sheet: TableS14
Supplementary table 14. List of highly connected module genes in hypothalamus that have at least one connection degree in the PPI network
Brown				Turquoise				Blue				Green				Yellow
Gene symbol	Gene name	Degree		Gene symbol	Gene name	Degree		Gene symbol	Gene name	Degree		Gene symbol	Gene name	Degree		Gene symbol	Gene name	Degree
ADCY2	adenylate cyclase 2 (brain)	6		HSPA8	heat shock 70kDa protein 8	48		MAPK1	mitogen-activated protein kinase 1	63		EPRS	glutamyl-prolyl-tRNA synthetase	5		RYR2	ryanodine receptor 2 (cardiac)	2
CACNA1D	calcium channel, voltage-dependent, L type, alpha 1D subunit	5		IMPDH2	IMP (inosine 5'-monophosphate) dehydrogenase 2	45		PIK3CA	phosphatidylinositol-4,5-bisphosphate 3-kinase, catalytic subunit alpha	52		IDH3A	isocitrate dehydrogenase 3 (NAD+) alpha	2		CALN1	calneuron 1	2
SEMA5A	sema domain, seven thrombospondin repeats (type 1 and type 1-like), transmembrane domain (TM) and short cytoplasmic domain, (semaphorin) 5A	3		EFTUD2	elongation factor Tu GTP binding domain containing 2	44		CALM2	calmodulin 2 (phosphorylase kinase, delta)	50		SUCLG1	succinate-CoA ligase, alpha subunit	2		ATG13	autophagy related 13	2
VIPR2	vasoactive intestinal peptide receptor 2	3		YARS	tyrosyl-tRNA synthetase	44		PRKACB	protein kinase, cAMP-dependent, catalytic, beta	48		ADD1	adducin 1 (alpha)	2		CAMK2G	calcium/calmodulin-dependent protein kinase II gamma	2
GPR176	G protein-coupled receptor 176	3		ATP5A1	ATP synthase, H+ transporting, mitochondrial F1 complex, alpha subunit 1, cardiac muscle	42		KRAS	v-Ki-ras2 Kirsten rat sarcoma viral oncogene homolog	46		FGGY	FGGY carbohydrate kinase domain containing	2		RUNX1	runt-related transcription factor 1	1
CALB1	calbindin 1, 28kDa	3		ATP5B	ATP synthase, H+ transporting, mitochondrial F1 complex, beta polypeptide	41		CALM1	calmodulin 1 (phosphorylase kinase, delta)	44		CBS	cystathionine-beta-synthase	2		GATA2	GATA binding protein 2	1
ADAMTS9	ADAM metallopeptidase with thrombospondin type 1 motif, 9	3		CS	citrate synthase	39		FYN	FYN oncogene related to SRC, FGR, YES	43		ALAS1	aminolevulinate, delta-, synthase 1	1		PHKB	phosphorylase kinase, beta	1
GNA11	guanine nucleotide binding protein (G protein), alpha 11 (Gq class)	3		EIF4A3	eukaryotic translation initiation factor 4A3	37		UBE2N	ubiquitin-conjugating enzyme E2N	41		CYP46A1	cytochrome P450, family 46, subfamily A, polypeptide 1	1		RHEB	Ras homolog enriched in brain	1
MC5R	melanocortin 5 receptor	3		NDUFAB1	NADH dehydrogenase (ubiquinone) 1, alpha/beta subcomplex, 1, 8kDa	35		BCL2	B-cell CLL/lymphoma 2	41		CNDP2	CNDP dipeptidase 2 (metallopeptidase M20 family)	1
CHRM5	cholinergic receptor, muscarinic 5	2		MDH2	malate dehydrogenase 2, NAD (mitochondrial)	34		SKP1	S-phase kinase-associated protein 1	40		AIFM3	apoptosis-inducing factor, mitochondrion-associated, 3	1
CACNA2D1	calcium channel, voltage-dependent, alpha 2/delta subunit 1	2		PKM	pyruvate kinase, muscle	33		PPP2CA	protein phosphatase 2, catalytic subunit, alpha isozyme	39		WHSC1	Wolf-Hirschhorn syndrome candidate 1	1
GRIA2	glutamate receptor, ionotropic, AMPA 2	2		HSPA9	heat shock 70kDa protein 9 (mortalin)	33		IGF1	insulin-like growth factor 1 (somatomedin C)	38		INF2	inverted formin, FH2 and WH2 domain containing	1
SCN2A	sodium channel, voltage-gated, type II, alpha subunit	2		LDHB	lactate dehydrogenase B	32		CCND1	cyclin D1	38		GJC1	gap junction protein, gamma 1, 45kDa	1
KCNC2	potassium voltage-gated channel, Shaw-related subfamily, member 2	2		RPL17	ribosomal protein L17	32		TCEB1	transcription elongation factor B (SIII), polypeptide 1 (15kDa, elongin C)	37		DARS	aspartyl-tRNA synthetase	1
ADAMTS2	ADAM metallopeptidase with thrombospondin type 1 motif, 2	2		POLR2L	polymerase (RNA) II (DNA directed) polypeptide L, 7.6kDa	32		RAP1B	RAP1B, member of RAS oncogene family	35		NR1D1	nuclear receptor subfamily 1, group D, member 1	1
AVPR1A	arginine vasopressin receptor 1A	2		ATP5O	ATP synthase, H+ transporting, mitochondrial F1 complex, O subunit	32		SMURF2	SMAD specific E3 ubiquitin protein ligase 2	34
ACSL4	acyl-CoA synthetase long-chain family member 4	1		TPI1	triosephosphate isomerase 1	30		ZFAND4	zinc finger, AN1-type domain 4	32
GABRG3	gamma-aminobutyric acid (GABA) A receptor, gamma 3	1		FH	fumarate hydratase	30		UBE2D3	ubiquitin-conjugating enzyme E2D 3	31
PRLR	prolactin receptor	1		MRPL2	mitochondrial ribosomal protein L2	30		ACTR2	ARP2 actin-related protein 2 homolog (yeast)	31
GABRG1	gamma-aminobutyric acid (GABA) A receptor, gamma 1	1		POLR2H	polymerase (RNA) II (DNA directed) polypeptide H	30		UBE2B	ubiquitin-conjugating enzyme E2B	31
PGR	progesterone receptor	1		PRPF19	PRP19/PSO4 pre-mRNA processing factor 19 homolog (S. cerevisiae)	30		PIK3R1	phosphoinositide-3-kinase, regulatory subunit 1 (alpha)	30
STXBP3	syntaxin binding protein 3	1		CCT3	chaperonin containing TCP1, subunit 3 (gamma)	29		JAK2	Janus kinase 2	29
PDE1C	phosphodiesterase 1C, calmodulin-dependent 70kDa	1		CCT4	chaperonin containing TCP1, subunit 4 (delta)	28		IL6	interleukin 6 (interferon, beta 2)	29
EFNB2	ephrin-B2	1		ATP5J	ATP synthase, H+ transporting, mitochondrial Fo complex, subunit F6	27		UBE2L3	ubiquitin-conjugating enzyme E2L 3	28
VTI1A	vesicle transport through interaction with t-SNAREs homolog 1A (yeast)	1		NDUFS3	NADH dehydrogenase (ubiquinone) Fe-S protein 3, 30kDa (NADH-coenzyme Q reductase)	27		UBE2V2	ubiquitin-conjugating enzyme E2 variant 2	28
QDPR	quinoid dihydropteridine reductase	1		RPS8	ribosomal protein S8	26		CUL5	cullin 5	28
PCSK1	proprotein convertase subtilisin/kexin type 1	1		PGK1	phosphoglycerate kinase 1	26		PRKAR2B	protein kinase, cAMP-dependent, regulatory, type II, beta	27
PTPRR	protein tyrosine phosphatase, receptor type, R	1		SNRPA1	small nuclear ribonucleoprotein polypeptide A'	26		GNB1	guanine nucleotide binding protein (G protein), beta polypeptide 1	27
YWHAB	tyrosine 3-monooxygenase/tryptophan 5-monooxygenase activation protein, beta polypeptide	1		GFM1	G elongation factor, mitochondrial 1	26		RALA	v-ral simian leukemia viral oncogene homolog A (ras related)	27
GRIK2	glutamate receptor, ionotropic, kainate 2	1		MRPL12	mitochondrial ribosomal protein L12	25		RAB1A	RAB1A, member RAS oncogene family	27
SEC61A2	Sec61 alpha 2 subunit (S. cerevisiae)	1		PPA1	pyrophosphatase (inorganic) 1	25		PRKAR2A	protein kinase, cAMP-dependent, regulatory, type II, alpha	26
OPRM1	opioid receptor, mu 1	1		ATP5D	ATP synthase, H+ transporting, mitochondrial F1 complex, delta subunit	25		UBE2G1	ubiquitin-conjugating enzyme E2G 1	26
CNKSR2	connector enhancer of kinase suppressor of Ras 2	1		SNW1	SNW domain containing 1	25		CBLB	Cbl proto-oncogene, E3 ubiquitin protein ligase B	26
PRLH	prolactin releasing hormone	1		COX4I1	cytochrome c oxidase subunit IV isoform 1	24		TGFBR1	transforming growth factor, beta receptor 1	26
JAZF1	JAZF zinc finger 1	1		SNRPE	small nuclear ribonucleoprotein polypeptide E	24		BTBD1	BTB (POZ) domain containing 1	25
SCD5	stearoyl-CoA desaturase 5	1		HADHA	hydroxyacyl-CoA dehydrogenase/3-ketoacyl-CoA thiolase/enoyl-CoA hydratase (trifunctional protein), alpha subunit	23		FBXL4	F-box and leucine-rich repeat protein 4	24
KCNS2	potassium voltage-gated channel, delayed-rectifier, subfamily S, member 2	1		SRSF7	serine/arginine-rich splicing factor 7	23		CRK	v-crk sarcoma virus CT10 oncogene homolog (avian)	24
PTPN5	protein tyrosine phosphatase, non-receptor type 5 (striatum-enriched)	1		NDUFA4	NADH dehydrogenase (ubiquinone) 1 alpha subcomplex, 4, 9kDa	23		CANX	calnexin	23
				UQCRFS1	ubiquinol-cytochrome c reductase, Rieske iron-sulfur polypeptide 1	23		GNAI1	guanine nucleotide binding protein (G protein), alpha inhibiting activity polypeptide 1	23
				OGDH	oxoglutarate (alpha-ketoglutarate) dehydrogenase (lipoamide)	22		PRKCE	protein kinase C, epsilon	23
				TKT	transketolase	22		SIAH1	siah E3 ubiquitin protein ligase 1	23
				ACO2	aconitase 2, mitochondrial	22		MAP3K7	mitogen-activated protein kinase kinase kinase 7	22
				NDUFA9	NADH dehydrogenase (ubiquinone) 1 alpha subcomplex, 9, 39kDa	22		FBXO30	F-box protein 30	22
				SUGP1	SURP and G patch domain containing 1	22		MYO5A	myosin VA (heavy chain 12, myoxin)	22
				MRPS14	mitochondrial ribosomal protein S14	22		KLHL2	kelch-like 2, Mayven (Drosophila)	22
				PDHA1	pyruvate dehydrogenase (lipoamide) alpha 1	22		RNF4	ring finger protein 4	22
				ATP5G3	ATP synthase, H+ transporting, mitochondrial Fo complex, subunit C3 (subunit 9)	22		HECTD2	HECT domain containing E3 ubiquitin protein ligase 2	22
				IMMT	inner membrane protein, mitochondrial	21		CAB39	calcium binding protein 39	21
				KARS	lysyl-tRNA synthetase	21		RAN	RAN, member RAS oncogene family	21
				ATP5I	ATP synthase, H+ transporting, mitochondrial Fo complex, subunit E	21		RHOB	ras homolog family member B	21
				SMARCA4	SWI/SNF related, matrix associated, actin dependent regulator of chromatin, subfamily a, member 4	21		PPP2R5C	protein phosphatase 2, regulatory subunit B', gamma	21
				ATP5J2	ATP synthase, H+ transporting, mitochondrial Fo complex, subunit F2	21		CACUL1	CDK2-associated, cullin domain 1	20
				PRPF3	PRP3 pre-mRNA processing factor 3 homolog (S. cerevisiae)	21		EIF4E	eukaryotic translation initiation factor 4E	20
				RPL30	ribosomal protein L30	20		SH3RF1	SH3 domain containing ring finger 1	20
				SF3A2	splicing factor 3a, subunit 2, 66kDa	20		PPP3CB	protein phosphatase 3, catalytic subunit, beta isozyme	20
				PUF60	poly-U binding splicing factor 60KDa	20		RNF138	ring finger protein 138, E3 ubiquitin protein ligase	20
				EIF4B	eukaryotic translation initiation factor 4B	20		KBTBD8	kelch repeat and BTB (POZ) domain containing 8	20
				CSTF2	cleavage stimulation factor, 3' pre-RNA, subunit 2, 64kDa	20		MAPK9	mitogen-activated protein kinase 9	20
				PRPF40A	PRP40 pre-mRNA processing factor 40 homolog A (S. cerevisiae)	20		PSMA4	proteasome (prosome, macropain) subunit, alpha type, 4	19
				NOP56	NOP56 ribonucleoprotein homolog (yeast)	19		WASL	Wiskott-Aldrich syndrome-like	19
				RPL36	ribosomal protein L36	18		MAP3K2	mitogen-activated protein kinase kinase kinase 2	19
				RPLP2	ribosomal protein, large, P2	18		CDK6	cyclin-dependent kinase 6	19
				PSMA5	proteasome (prosome, macropain) subunit, alpha type, 5	18		YY1	YY1 transcription factor	18
				DNAJC8	DnaJ (Hsp40) homolog, subfamily C, member 8	18		LRCH1	leucine-rich repeats and calponin homology (CH) domain containing 1	18
				IDH3G	isocitrate dehydrogenase 3 (NAD+) gamma	18		GTF2H3	general transcription factor IIH, polypeptide 3, 34kDa	18
				EIF3I	eukaryotic translation initiation factor 3, subunit I	18		PPP1CB	protein phosphatase 1, catalytic subunit, beta isozyme	18
				NDUFA12	NADH dehydrogenase (ubiquinone) 1 alpha subcomplex, 12	18		CNOT6	CCR4-NOT transcription complex, subunit 6	18
				QARS	glutaminyl-tRNA synthetase	17		TMED7	transmembrane emp24 protein transport domain containing 7	18
				SLC25A5	solute carrier family 25 (mitochondrial carrier; adenine nucleotide translocator), member 5	17		ZDHHC17	zinc finger, DHHC-type containing 17	18
				NDUFB9	NADH dehydrogenase (ubiquinone) 1 beta subcomplex, 9, 22kDa	17		ATF2	activating transcription factor 2	17
				GPKOW	G patch domain and KOW motifs	17		CCNK	cyclin K	17
				MRPS18A	mitochondrial ribosomal protein S18A	17		CSNK1D	casein kinase 1, delta	17
				VDAC3	voltage-dependent anion channel 3	17		RAP2C	RAP2C, member of RAS oncogene family	17
				CCT6A	chaperonin containing TCP1, subunit 6A (zeta 1)	17		PDPK1	3-phosphoinositide dependent protein kinase-1	17
				COX6C	cytochrome c oxidase subunit VIc	17		LMAN1	lectin, mannose-binding, 1	17
				MARS	methionyl-tRNA synthetase	17		PPP2R5E	protein phosphatase 2, regulatory subunit B', epsilon isoform	17
				SLIRP	SRA stem-loop interacting RNA binding protein	17		LRRC8C	leucine rich repeat containing 8 family, member C	16
				GOT2	glutamic-oxaloacetic transaminase 2, mitochondrial (aspartate aminotransferase 2)	16		CCNC	cyclin C	16
				RBBP4	retinoblastoma binding protein 4	16		OMG	oligodendrocyte myelin glycoprotein	16
				RPL35A	ribosomal protein L35a	16		KITLG	KIT ligand	16
				NDUFB10	NADH dehydrogenase (ubiquinone) 1 beta subcomplex, 10, 22kDa	16		NCOR1	nuclear receptor corepressor 1	16
				EEF1D	eukaryotic translation elongation factor 1 delta (guanine nucleotide exchange protein)	16		MYCN	v-myc myelocytomatosis viral related oncogene, neuroblastoma derived (avian)	16
				RPL22	ribosomal protein L22	15		LRRC8B	leucine rich repeat containing 8 family, member B	15
				PSMA3	proteasome (prosome, macropain) subunit, alpha type, 3	15		AP2A2	adaptor-related protein complex 2, alpha 2 subunit	15
				RPL22L1	ribosomal protein L22-like 1	15		MIB1	mindbomb E3 ubiquitin protein ligase 1	15
				GOT1	glutamic-oxaloacetic transaminase 1, soluble (aspartate aminotransferase 1)	15		TRRAP	transformation/transcription domain-associated protein	15
				ACSS2	acyl-CoA synthetase short-chain family member 2	15		PPP3R1	protein phosphatase 3, regulatory subunit B, alpha	15
				DDB1	damage-specific DNA binding protein 1, 127kDa	14		RAD21	RAD21 homolog (S. pombe)	15
				PSMC1	proteasome (prosome, macropain) 26S subunit, ATPase, 1	14		CNOT7	CCR4-NOT transcription complex, subunit 7	15
				NDUFA7	NADH dehydrogenase (ubiquinone) 1 alpha subcomplex, 7, 14.5kDa	14		CNIH	cornichon homolog (Drosophila)	15
				DNAJA1	DnaJ (Hsp40) homolog, subfamily A, member 1	14		RHOQ	ras homolog family member Q	15
				EIF3L	eukaryotic translation initiation factor 3, subunit L	14		DMD	dystrophin	14
				CLPB	ClpB caseinolytic peptidase B homolog (E. coli)	13		LGR4	leucine-rich repeat containing G protein-coupled receptor 4	14
				TARS2	threonyl-tRNA synthetase 2, mitochondrial (putative)	13		MCFD2	multiple coagulation factor deficiency 2	14
				MRPL18	mitochondrial ribosomal protein L18	13		PPM1B	protein phosphatase, Mg2+/Mn2+ dependent, 1B	14
				PSMB2	proteasome (prosome, macropain) subunit, beta type, 2	13		GPR123	G protein-coupled receptor 123	14
				RFC5	replication factor C (activator 1) 5, 36.5kDa	13		GOLPH3	golgi phosphoprotein 3 (coat-protein)	14
				GLUL	glutamate-ammonia ligase	13		PRKCZ	protein kinase C, zeta	14
				ATP6V0B	ATPase, H+ transporting, lysosomal 21kDa, V0 subunit b	13		SEPT7	septin 7	14
				MRPS34	mitochondrial ribosomal protein S34	13		LATS1	LATS, large tumor suppressor, homolog 1 (Drosophila)	14
				TOMM22	translocase of outer mitochondrial membrane 22 homolog (yeast)	13		LRRC28	leucine rich repeat containing 28	13
				TIMM44	translocase of inner mitochondrial membrane 44 homolog (yeast)	13		CTSZ	cathepsin Z	13
				CSNK2A1	casein kinase 2, alpha 1 polypeptide	12		ATAD2B	ATPase family, AAA domain containing 2B	13
				MRPL45	mitochondrial ribosomal protein L45	12		CDK17	cyclin-dependent kinase 17	13
				TPR	translocated promoter region, nuclear basket protein	12		GTF2H5	general transcription factor IIH, polypeptide 5	13
				BCL2L1	BCL2-like 1	12		COPS2	COP9 constitutive photomorphogenic homolog subunit 2 (Arabidopsis)	13
				ADSL	adenylosuccinate lyase	12		SAR1B	SAR1 homolog B (S. cerevisiae)	12
				CDC34	cell division cycle 34 homolog (S. cerevisiae)	12		ARHGEF7	Rho guanine nucleotide exchange factor (GEF) 7	12
				SEC61B	Sec61 beta subunit	12		NAPG	N-ethylmaleimide-sensitive factor attachment protein, gamma	12
				UBA1	ubiquitin-like modifier activating enzyme 1	12		SACM1L	SAC1 suppressor of actin mutations 1-like (yeast)	12
				PSMD3	proteasome (prosome, macropain) 26S subunit, non-ATPase, 3	11		PFN2	profilin 2	12
				PPP4C	protein phosphatase 4, catalytic subunit	11		RAB33B	RAB33B, member RAS oncogene family	12
				FARSA	phenylalanyl-tRNA synthetase, alpha subunit	11		MAPRE1	microtubule-associated protein, RP/EB family, member 1	12
				MRPS23	mitochondrial ribosomal protein S23	11		TGFB2	transforming growth factor, beta 2	12
				NARS	asparaginyl-tRNA synthetase	11		REPS1	RALBP1 associated Eps domain containing 1	12
				GPD2	glycerol-3-phosphate dehydrogenase 2 (mitochondrial)	11		RICTOR	RPTOR independent companion of MTOR, complex 2	11
				PPID	peptidylprolyl isomerase D	11		TRAPPC10	trafficking protein particle complex 10	11
				DCTN2	dynactin 2 (p50)	11		CDC73	cell division cycle 73, Paf1/RNA polymerase II complex component, homolog (S. cerevisiae)	11
				MRPL37	mitochondrial ribosomal protein L37	10		CCNY	cyclin Y	11
				MRPL51	mitochondrial ribosomal protein L51	10		SNX9	sorting nexin 9	11
				PSMD13	proteasome (prosome, macropain) 26S subunit, non-ATPase, 13	10		PSEN1	presenilin 1	11
				AXIN1	axin 1	10		DSTN	destrin (actin depolymerizing factor)	11
				PSMF1	proteasome (prosome, macropain) inhibitor subunit 1 (PI31)	9		GNAQ	guanine nucleotide binding protein (G protein), q polypeptide	11
				FARSB	phenylalanyl-tRNA synthetase, beta subunit	9		DDX3X	DEAD (Asp-Glu-Ala-Asp) box polypeptide 3, X-linked	11
				PSMB3	proteasome (prosome, macropain) subunit, beta type, 3	9		GORASP1	golgi reassembly stacking protein 1, 65kDa	11
				CIAPIN1	cytokine induced apoptosis inhibitor 1	9		GJA1	gap junction protein, alpha 1, 43kDa	11
				CDK5	cyclin-dependent kinase 5	9		LAMP2	lysosomal-associated membrane protein 2	11
				BECN1	beclin 1, autophagy related	9		PDP1	pyruvate dehyrogenase phosphatase catalytic subunit 1	11
				FOXRED1	FAD-dependent oxidoreductase domain containing 1	9		CAPZA2	capping protein (actin filament) muscle Z-line, alpha 2	11
				ATP5S	ATP synthase, H+ transporting, mitochondrial Fo complex, subunit s (factor B)	9		MBP	myelin basic protein	10
				NMD3	NMD3 homolog (S. cerevisiae)	9		NTRK2	neurotrophic tyrosine kinase, receptor, type 2	10
				RXRA	retinoid X receptor, alpha	9		RAB11FIP2	RAB11 family interacting protein 2 (class I)	10
				ATP6V1B2	ATPase, H+ transporting, lysosomal 56/58kDa, V1 subunit B2	9		TCEA1	transcription elongation factor A (SII), 1	10
				ACAT2	acetyl-CoA acetyltransferase 2	8		ATP2A2	ATPase, Ca++ transporting, cardiac muscle, slow twitch 2	10
				MAP2K5	mitogen-activated protein kinase kinase 5	8		BIN1	bridging integrator 1	10
				AP1B1	adaptor-related protein complex 1, beta 1 subunit	8		PROM1	prominin 1	10
				COPB2	coatomer protein complex, subunit beta 2 (beta prime)	8		BMPR2	bone morphogenetic protein receptor, type II (serine/threonine kinase)	10
				ZMAT5	zinc finger, matrin-type 5	8		NSL1	NSL1, MIND kinetochore complex component, homolog (S. cerevisiae)	10
				MAT2A	methionine adenosyltransferase II, alpha	8		PDHX	pyruvate dehydrogenase complex, component X	10
				CLTA	clathrin, light chain A	7		VASP	vasodilator-stimulated phosphoprotein	10
				ACTL6B	actin-like 6B	7		SNAP91	synaptosomal-associated protein, 91kDa homolog (mouse)	10
				USP5	ubiquitin specific peptidase 5 (isopeptidase T)	7		MPP5	membrane protein, palmitoylated 5 (MAGUK p55 subfamily member 5)	10
				PTPN23	protein tyrosine phosphatase, non-receptor type 23	7		PDE7A	phosphodiesterase 7A	10
				AHCYL2	adenosylhomocysteinase-like 2	7		APPL1	adaptor protein, phosphotyrosine interaction, PH domain and leucine zipper containing 1	9
				FEN1	flap structure-specific endonuclease 1	7		EIF1AX	eukaryotic translation initiation factor 1A, X-linked	9
				PAK4	p21 protein (Cdc42/Rac)-activated kinase 4	7		STX7	syntaxin 7	9
				COPA	coatomer protein complex, subunit alpha	7		PTPRZ1	protein tyrosine phosphatase, receptor-type, Z polypeptide 1	9
				GRHPR	glyoxylate reductase/hydroxypyruvate reductase	7		FCHO2	FCH domain only 2	9
				MYO18A	myosin XVIIIA	7		FBXO8	F-box protein 8	9
				GNL2	guanine nucleotide binding protein-like 2 (nucleolar)	6		CETN3	centrin, EF-hand protein, 3	9
				CARNS1	carnosine synthase 1	6		STX16	syntaxin 16	9
				BRD4	bromodomain containing 4	6		PACSIN2	protein kinase C and casein kinase substrate in neurons 2	9
				IK	IK cytokine, down-regulator of HLA II	6		WDR48	WD repeat domain 48	9
				TPM3	tropomyosin 3	6		ABI1	abl-interactor 1	9
				NCL	nucleolin	6		MAEA	macrophage erythroblast attacher	9
				RHOBTB2	Rho-related BTB domain containing 2	6		RAB2A	RAB2A, member RAS oncogene family	9
				MAP3K11	mitogen-activated protein kinase kinase kinase 11	6		AP1M1	adaptor-related protein complex 1, mu 1 subunit	9
				BCAT1	branched chain amino-acid transaminase 1, cytosolic	6		TRAPPC2	trafficking protein particle complex 2	9
				PPM1D	protein phosphatase, Mg2+/Mn2+ dependent, 1D	6		TXNRD2	thioredoxin reductase 2	9
				PINK1	PTEN induced putative kinase 1	6		UGCG	UDP-glucose ceramide glucosyltransferase	9
				SMARCB1	SWI/SNF related, matrix associated, actin dependent regulator of chromatin, subfamily b, member 1	6		FRS2	fibroblast growth factor receptor substrate 2	8
				GOLGA2	golgin A2	6		TBPL1	TBP-like 1	8
				CDC37	cell division cycle 37 homolog (S. cerevisiae)	6		MRPL15	mitochondrial ribosomal protein L15	8
				LIG3	ligase III, DNA, ATP-dependent	6		WHSC2	Wolf-Hirschhorn syndrome candidate 2	8
				ACSF3	acyl-CoA synthetase family member 3	6		RAPGEF4	Rap guanine nucleotide exchange factor (GEF) 4	8
				CCS	copper chaperone for superoxide dismutase	6		SNRPD3	small nuclear ribonucleoprotein D3 polypeptide 18kDa	8
				RNF126	ring finger protein 126	5		SMARCA1	SWI/SNF related, matrix associated, actin dependent regulator of chromatin, subfamily a, member 1	8
				TAF7L	TAF7-like RNA polymerase II, TATA box binding protein (TBP)-associated factor, 50kDa	5		SPTLC1	serine palmitoyltransferase, long chain base subunit 1	8
				RIOK2	RIO kinase 2 (yeast)	5		ENAH	enabled homolog (Drosophila)	8
				SIRT5	sirtuin 5	5		SPC25	SPC25, NDC80 kinetochore complex component, homolog (S. cerevisiae)	8
				LMAN2	lectin, mannose-binding 2	5		PDS5B	PDS5, regulator of cohesion maintenance, homolog B (S. cerevisiae)	8
				MLL2	myeloid/lymphoid or mixed-lineage leukemia 2	5		SPOPL	speckle-type POZ protein-like	8
				TRAPPC4	trafficking protein particle complex 4	5		NCKAP1	NCK-associated protein 1	8
				EDF1	endothelial differentiation-related factor 1	5		VPS39	vacuolar protein sorting 39 homolog (S. cerevisiae)	8
				VPS4A	vacuolar protein sorting 4 homolog A (S. cerevisiae)	5		PPP1R2	protein phosphatase 1, regulatory (inhibitor) subunit 2	8
				HDAC7	histone deacetylase 7	5		MTM1	myotubularin 1	8
				SEC23B	Sec23 homolog B (S. cerevisiae)	5		2006-03-01	membrane-associated ring finger (C3HC4) 6, E3 ubiquitin protein ligase	8
				UBXN6	UBX domain protein 6	5		REEP5	receptor accessory protein 5	8
				NDEL1	nudE nuclear distribution E homolog (A. nidulans)-like 1	5		PLEKHM3	pleckstrin homology domain containing, family M, member 3	8
				GNAI3	guanine nucleotide binding protein (G protein), alpha inhibiting activity polypeptide 3	5		GTF2A1	general transcription factor IIA, 1, 19/37kDa	8
				LIMK1	LIM domain kinase 1	5		SGPP1	sphingosine-1-phosphate phosphatase 1	8
				WIPF2	WAS/WASL interacting protein family, member 2	4		MTMR6	myotubularin related protein 6	7
				XYLB	xylulokinase homolog (H. influenzae)	4		ATG5	autophagy related 5	7
				ATF4	activating transcription factor 4 (tax-responsive enhancer element B67)	4		KPNA3	karyopherin alpha 3 (importin alpha 4)	7
				COPS7A	COP9 constitutive photomorphogenic homolog subunit 7A (Arabidopsis)	4		KDSR	3-ketodihydrosphingosine reductase	7
				FBXO21	F-box protein 21	4		SOCS6	suppressor of cytokine signaling 6	7
				BAG4	BCL2-associated athanogene 4	4		MOB4	MOB family member 4, phocein	7
				DAK	dihydroxyacetone kinase 2 homolog (S. cerevisiae)	4		SLC12A2	solute carrier family 12 (sodium/potassium/chloride transporters), member 2	7
				CHTOP	chromatin target of PRMT1	4		SUB1	SUB1 homolog (S. cerevisiae)	7
				CCDC12	coiled-coil domain containing 12	4		SDC2	syndecan 2	7
				NSFL1C	NSFL1 (p97) cofactor (p47)	4		DCLK1	doublecortin-like kinase 1	7
				ILKAP	integrin-linked kinase-associated serine/threonine phosphatase	4		NCOA2	nuclear receptor coactivator 2	7
				REXO1	REX1, RNA exonuclease 1 homolog (S. cerevisiae)	4		NAA50	N(alpha)-acetyltransferase 50, NatE catalytic subunit	7
				AMBRA1	autophagy/beclin-1 regulator 1	4		RAB31	RAB31, member RAS oncogene family	7
				TRIM28	tripartite motif containing 28	4		PAPD4	PAP associated domain containing 4	7
				CACYBP	calcyclin binding protein	4		PTBP2	polypyrimidine tract binding protein 2	7
				TUBG1	tubulin, gamma 1	4		INPP4A	inositol polyphosphate-4-phosphatase, type I, 107kDa	7
				ARHGEF2	Rho/Rac guanine nucleotide exchange factor (GEF) 2	4		STAM	signal transducing adaptor molecule (SH3 domain and ITAM motif) 1	7
				KLHL25	kelch-like 25 (Drosophila)	4		ZMYM2	zinc finger, MYM-type 2	7
				CHD8	chromodomain helicase DNA binding protein 8	4		RAB8B	RAB8B, member RAS oncogene family	7
				ERLEC1	endoplasmic reticulum lectin 1	4		CNEP1R1	CTD nuclear envelope phosphatase 1 regulatory subunit 1	7
				UGP2	UDP-glucose pyrophosphorylase 2	4		BMPR1A	bone morphogenetic protein receptor, type IA	7
				TAF11	TAF11 RNA polymerase II, TATA box binding protein (TBP)-associated factor, 28kDa	4		DBT	dihydrolipoamide branched chain transacylase E2	7
				PIP4K2C	phosphatidylinositol-5-phosphate 4-kinase, type II, gamma	3		LUC7L3	LUC7-like 3 (S. cerevisiae)	7
				DDIT4	DNA-damage-inducible transcript 4	3		USP12	ubiquitin specific peptidase 12	7
				ATF6	activating transcription factor 6	3		PDGFA	platelet-derived growth factor alpha polypeptide	6
				VPS25	vacuolar protein sorting 25 homolog (S. cerevisiae)	3		LYPLA1	lysophospholipase I	6
				TSTA3	tissue specific transplantation antigen P35B	3		EPS15L1	epidermal growth factor receptor pathway substrate 15-like 1	6
				FLII	flightless I homolog (Drosophila)	3		AGPS	alkylglycerone phosphate synthase	6
				PPT1	palmitoyl-protein thioesterase 1	3		CSE1L	CSE1 chromosome segregation 1-like (yeast)	6
				HEXA	hexosaminidase A (alpha polypeptide)	3		QKI	QKI, KH domain containing, RNA binding	6
				SPHK1	sphingosine kinase 1	3		CELF2	CUGBP, Elav-like family member 2	6
				BACE1	beta-site APP-cleaving enzyme 1	3		CERS6	ceramide synthase 6	6
				EPB49	erythrocyte membrane protein band 4.9 (dematin)	3		PPM1A	protein phosphatase, Mg2+/Mn2+ dependent, 1A	6
				AGRN	agrin	3		RRM2B	ribonucleotide reductase M2 B (TP53 inducible)	6
				KCNH2	potassium voltage-gated channel, subfamily H (eag-related), member 2	3		FXN	frataxin	6
				C12orf44	chromosome 12 open reading frame 44	3		BRE	brain and reproductive organ-expressed (TNFRSF1A modulator)	6
				TPP1	tripeptidyl peptidase I	3		STS	steroid sulfatase (microsomal), isozyme S	6
				GPX4	glutathione peroxidase 4	3		DCLK3	doublecortin-like kinase 3	6
				REXO2	REX2, RNA exonuclease 2 homolog (S. cerevisiae)	3		PEX2	peroxisomal biogenesis factor 2	6
				ARFGAP2	ADP-ribosylation factor GTPase activating protein 2	3		TGFBRAP1	transforming growth factor, beta receptor associated protein 1	6
				RPRD2	regulation of nuclear pre-mRNA domain containing 2	3		MTDH	metadherin	6
				SYT11	synaptotagmin XI	3		SSR1	signal sequence receptor, alpha	6
				ENTPD4	ectonucleoside triphosphate diphosphohydrolase 4	3		RNF150	ring finger protein 150	6
				CYP27A1	cytochrome P450, family 27, subfamily A, polypeptide 1	3		HIPK3	homeodomain interacting protein kinase 3	6
				DIRAS1	DIRAS family, GTP-binding RAS-like 1	3		RNF149	ring finger protein 149	6
				CHMP1A	charged multivesicular body protein 1A	3		FMR1	fragile X mental retardation 1	6
				DERL2	derlin 2	3		TPM1	tropomyosin 1 (alpha)	6
				CRTC2	CREB regulated transcription coactivator 2	3		CHMP1B	charged multivesicular body protein 1B	6
				TRAPPC2L	trafficking protein particle complex 2-like	3		UCHL3	ubiquitin carboxyl-terminal esterase L3 (ubiquitin thiolesterase)	6
				DIABLO	diablo, IAP-binding mitochondrial protein	3		TBL1X	transducin (beta)-like 1X-linked	6
				MYH10	myosin, heavy chain 10, non-muscle	3		NALCN	sodium leak channel, non-selective	6
				CLK3	CDC-like kinase 3	3		DIAPH2	diaphanous homolog 2 (Drosophila)	6
				SEPT8	septin 8	3		USP46	ubiquitin specific peptidase 46	6
				RBM14	RNA binding motif protein 14	3		NR2C2	nuclear receptor subfamily 2, group C, member 2	6
				ATG4B	autophagy related 4B, cysteine peptidase	3		STRN3	striatin, calmodulin binding protein 3	6
				HAGH	hydroxyacylglutathione hydrolase	3		NAP1L1	nucleosome assembly protein 1-like 1	6
				BNIP3	BCL2/adenovirus E1B 19kDa interacting protein 3	3		LPIN2	lipin 2	6
				WEE2	WEE1 homolog 2 (S. pombe)	3		GMFB	glia maturation factor, beta	5
				ATP13A2	ATPase type 13A2	3		CLOCK	clock homolog (mouse)	5
				DAPK3	death-associated protein kinase 3	2		EGLN1	egl nine homolog 1 (C. elegans)	5
				DNTTIP1	deoxynucleotidyltransferase, terminal, interacting protein 1	2		SHC3	SHC (Src homology 2 domain containing) transforming protein 3	5
				ARMC6	armadillo repeat containing 6	2		SNAP29	synaptosomal-associated protein, 29kDa	5
				MTMR3	myotubularin related protein 3	2		RABGGTB	Rab geranylgeranyltransferase, beta subunit	5
				WDR55	WD repeat domain 55	2		U2AF1	U2 small nuclear RNA auxiliary factor 1	5
				COL1A1	collagen, type I, alpha 1	2		EPAS1	endothelial PAS domain protein 1	5
				NEFH	neurofilament, heavy polypeptide	2		ZFX	zinc finger protein, X-linked	5
				NFIC	nuclear factor I/C (CCAAT-binding transcription factor)	2		SLC30A9	solute carrier family 30 (zinc transporter), member 9	5
				NDOR1	NADPH dependent diflavin oxidoreductase 1	2		TMX3	thioredoxin-related transmembrane protein 3	5
				MAP3K12	mitogen-activated protein kinase kinase kinase 12	2		SLC1A2	solute carrier family 1 (glial high affinity glutamate transporter), member 2	5
				SELRC1	Sel1 repeat containing 1	2		DEGS1	delta(4)-desaturase, sphingolipid 1	5
				FCHO1	FCH domain only 1	2		DYRK2	dual-specificity tyrosine-(Y)-phosphorylation regulated kinase 2	5
				VPS45	vacuolar protein sorting 45 homolog (S. cerevisiae)	2		NDUFS4	NADH dehydrogenase (ubiquinone) Fe-S protein 4, 18kDa (NADH-coenzyme Q reductase)	5
				ZFPM1	zinc finger protein, multitype 1	2		HMGCR	3-hydroxy-3-methylglutaryl-CoA reductase	5
				NARFL	nuclear prelamin A recognition factor-like	2		CLCN3	chloride channel, voltage-sensitive 3	5
				ADCK1	aarF domain containing kinase 1	2		UFM1	ubiquitin-fold modifier 1	5
				NMRK2	nicotinamide riboside kinase 2	2		ABAT	4-aminobutyrate aminotransferase	5
				RAB33A	RAB33A, member RAS oncogene family	2		VPS36	vacuolar protein sorting 36 homolog (S. cerevisiae)	5
				ZFAND5	zinc finger, AN1-type domain 5	2		WDR20	WD repeat domain 20	5
				AKR7A2	aldo-keto reductase family 7, member A2 (aflatoxin aldehyde reductase)	2		VMA21	VMA21 vacuolar H+-ATPase homolog (S. cerevisiae)	5
				FAM162A	family with sequence similarity 162, member A	2		CHRM3	cholinergic receptor, muscarinic 3	5
				ATAD3A	ATPase family, AAA domain containing 3A	2		ZRSR2	zinc finger (CCCH type), RNA-binding motif and serine/arginine rich 2	5
				TIMELESS	timeless homolog (Drosophila)	2		GDF2	growth differentiation factor 2	5
				CBX1	chromobox homolog 1	2		CYP7B1	cytochrome P450, family 7, subfamily B, polypeptide 1	5
				PYCRL	pyrroline-5-carboxylate reductase-like	2		APBA1	amyloid beta (A4) precursor protein-binding, family A, member 1	5
				GET4	golgi to ER traffic protein 4 homolog (S. cerevisiae)	2		TGFBR3	transforming growth factor, beta receptor III	5
				GLRX3	glutaredoxin 3	2		SLC30A10	solute carrier family 30, member 10	4
				PDE5A	phosphodiesterase 5A, cGMP-specific	2		LPHN2	latrophilin 2	4
				VAC14	Vac14 homolog (S. cerevisiae)	2		ERO1LB	ERO1-like beta (S. cerevisiae)	4
				USP19	ubiquitin specific peptidase 19	2		MED30	mediator complex subunit 30	4
				DNPEP	aspartyl aminopeptidase	2		ITGB8	integrin, beta 8	4
				SV2A	synaptic vesicle glycoprotein 2A	2		SLC25A16	solute carrier family 25 (mitochondrial carrier; Graves disease autoantigen), member 16	4
				GLCE	glucuronic acid epimerase	1		ARL4A	ADP-ribosylation factor-like 4A	4
				AARSD1	alanyl-tRNA synthetase domain containing 1	1		MBOAT2	membrane bound O-acyltransferase domain containing 2	4
				HDHD3	haloacid dehalogenase-like hydrolase domain containing 3	1		KCNN2	potassium intermediate/small conductance calcium-activated channel, subfamily N, member 2	4
				BCAN	brevican	1		RAB11FIP4	RAB11 family interacting protein 4 (class II)	4
				FAM82A2	family with sequence similarity 82, member A2	1		ACER2	alkaline ceramidase 2	4
				GPN2	GPN-loop GTPase 2	1		AKAP11	A kinase (PRKA) anchor protein 11	4
				FXYD2	FXYD domain containing ion transport regulator 2	1		PCID2	PCI domain containing 2	4
				TRIM2	tripartite motif containing 2	1		TBC1D2B	TBC1 domain family, member 2B	4
				AP3S2	adaptor-related protein complex 3, sigma 2 subunit	1		NDUFV2	NADH dehydrogenase (ubiquinone) flavoprotein 2, 24kDa	4
				HEXDC	hexosaminidase (glycosyl hydrolase family 20, catalytic domain) containing	1		PHF10	PHD finger protein 10	4
				LRRC42	leucine rich repeat containing 42	1		CNTN1	contactin 1	4
				COL2A1	collagen, type II, alpha 1	1		GCLM	glutamate-cysteine ligase, modifier subunit	4
				CDC42EP4	CDC42 effector protein (Rho GTPase binding) 4	1		MAN1A1	mannosidase, alpha, class 1A, member 1	4
				PAFAH1B2	platelet-activating factor acetylhydrolase 1b, catalytic subunit 2 (30kDa)	1		CREB5	cAMP responsive element binding protein 5	4
				ANKRD13B	ankyrin repeat domain 13B	1		MTA3	metastasis associated 1 family, member 3	4
				NAGLU	N-acetylglucosaminidase, alpha	1		CLCN4	chloride channel, voltage-sensitive 4	4
				MPC2	mitochondrial pyruvate carrier 2	1		ZMIZ1	zinc finger, MIZ-type containing 1	4
				ADAP1	ArfGAP with dual PH domains 1	1		YME1L1	YME1-like 1 (S. cerevisiae)	4
				LRCH4	leucine-rich repeats and calponin homology (CH) domain containing 4	1		NHLRC2	NHL repeat containing 2	4
				ELAC1	elaC homolog 1 (E. coli)	1		GNS	glucosamine (N-acetyl)-6-sulfatase	4
				KCNAB2	potassium voltage-gated channel, shaker-related subfamily, beta member 2	1		ST13	suppression of tumorigenicity 13 (colon carcinoma) (Hsp70 interacting protein)	4
				ZNF638	zinc finger protein 638	1		SPIN1	spindlin 1	4
				EI24	etoposide induced 2.4 mRNA	1		AFTPH	aftiphilin	4
				ARL6IP4	ADP-ribosylation-like factor 6 interacting protein 4	1		PAIP1	poly(A) binding protein interacting protein 1	4
				THAP4	THAP domain containing 4	1		GABRA1	gamma-aminobutyric acid (GABA) A receptor, alpha 1	4
				APH1A	anterior pharynx defective 1 homolog A (C. elegans)	1		FAM49B	family with sequence similarity 49, member B	4
				PPP1R10	protein phosphatase 1, regulatory subunit 10	1		IPO8	importin 8	4
				SIPA1L3	signal-induced proliferation-associated 1 like 3	1		THNSL1	threonine synthase-like 1 (S. cerevisiae)	4
				ANKRD9	ankyrin repeat domain 9	1		RNF170	ring finger protein 170	4
				DBNL	drebrin-like	1		SMN1	survival of motor neuron 1, telomeric	4
				TSC22D3	TSC22 domain family, member 3	1		SKIL	SKI-like oncogene	4
				VAV2	vav 2 guanine nucleotide exchange factor	1		BTBD9	BTB (POZ) domain containing 9	4
				PTGES2	prostaglandin E synthase 2	1		SGCB	sarcoglycan, beta (43kDa dystrophin-associated glycoprotein)	4
				R3HCC1	R3H domain and coiled-coil containing 1	1		PLA2G12A	phospholipase A2, group XIIA	4
				ARHGAP44	Rho GTPase activating protein 44	1		RAB12	RAB12, member RAS oncogene family	4
				C1orf63	chromosome 1 open reading frame 63	1		RAB18	RAB18, member RAS oncogene family	4
				USP48	ubiquitin specific peptidase 48	1		PDK1	pyruvate dehydrogenase kinase, isozyme 1	4
				NAAA	N-acylethanolamine acid amidase	1		SOX5	SRY (sex determining region Y)-box 5	4
				EPN3	epsin 3	1		DCUN1D1	DCN1, defective in cullin neddylation 1, domain containing 1 (S. cerevisiae)	4
								SPAST	spastin	4
								STXBP5	syntaxin binding protein 5 (tomosyn)	4
								DTNA	dystrobrevin, alpha	4
								FAF1	Fas (TNFRSF6) associated factor 1	4
								HCCS	holocytochrome c synthase	4
								HNRNPH3	heterogeneous nuclear ribonucleoprotein H3 (2H9)	4
								AKAP7	A kinase (PRKA) anchor protein 7	4
								TBL1XR1	transducin (beta)-like 1 X-linked receptor 1	4
								RPRD1A	regulation of nuclear pre-mRNA domain containing 1A	4
								CBX3	chromobox homolog 3	4
								SEPSECS	Sep (O-phosphoserine) tRNA:Sec (selenocysteine) tRNA synthase	4
								RALYL	RALY RNA binding protein-like	4
								ELAVL2	ELAV (embryonic lethal, abnormal vision, Drosophila)-like 2 (Hu antigen B)	4
								TMEM55A	transmembrane protein 55A	4
								MTMR7	myotubularin related protein 7	3
								SLC39A12	solute carrier family 39 (zinc transporter), member 12	3
								PMS2	PMS2 postmeiotic segregation increased 2 (S. cerevisiae)	3
								LETM1	leucine zipper-EF-hand containing transmembrane protein 1	3
								ETNK1	ethanolamine kinase 1	3
								SLC16A7	solute carrier family 16, member 7 (monocarboxylic acid transporter 2)	3
								ZBTB33	zinc finger and BTB domain containing 33	3
								ATP11A	ATPase, class VI, type 11A	3
								ZCRB1	zinc finger CCHC-type and RNA binding motif 1	3
								YAF2	YY1 associated factor 2	3
								IMPAD1	inositol monophosphatase domain containing 1	3
								BCAP29	B-cell receptor-associated protein 29	3
								SEC62	SEC62 homolog (S. cerevisiae)	3
								TRIM23	tripartite motif containing 23	3
								EIF1B	eukaryotic translation initiation factor 1B	3
								SLC7A11	solute carrier family 7 (anionic amino acid transporter light chain, xc- system), member 11	3
								PEX13	peroxisomal biogenesis factor 13	3
								SLC30A7	solute carrier family 30 (zinc transporter), member 7	3
								GULP1	GULP, engulfment adaptor PTB domain containing 1	3
								GLRX5	glutaredoxin 5	3
								RER1	RER1 retention in endoplasmic reticulum 1 homolog (S. cerevisiae)	3
								ZMYND11	zinc finger, MYND-type containing 11	3
								TNKS2	tankyrase, TRF1-interacting ankyrin-related ADP-ribose polymerase 2	3
								TRA2A	transformer 2 alpha homolog (Drosophila)	3
								GLS	glutaminase	3
								NAMPT	nicotinamide phosphoribosyltransferase	3
								SEH1L	SEH1-like (S. cerevisiae)	3
								ZNF148	zinc finger protein 148	3
								UNC119	unc-119 homolog (C. elegans)	3
								CPEB3	cytoplasmic polyadenylation element binding protein 3	3
								CPEB4	cytoplasmic polyadenylation element binding protein 4	3
								IMPA1	inositol(myo)-1(or 4)-monophosphatase 1	3
								FIG4	FIG4 homolog, SAC1 lipid phosphatase domain containing (S. cerevisiae)	3
								OSTM1	osteopetrosis associated transmembrane protein 1	3
								RAB3C	RAB3C, member RAS oncogene family	3
								UBP1	upstream binding protein 1 (LBP-1a)	3
								YEATS4	YEATS domain containing 4	3
								SLC39A9	solute carrier family 39 (zinc transporter), member 9	3
								SLC15A2	solute carrier family 15 (H+/peptide transporter), member 2	3
								INSIG1	insulin induced gene 1	3
								SRGAP1	SLIT-ROBO Rho GTPase activating protein 1	3
								ASPH	aspartate beta-hydroxylase	3
								CEBPG	CCAAT/enhancer binding protein (C/EBP), gamma	3
								UGGT1	UDP-glucose glycoprotein glucosyltransferase 1	3
								SPAG9	sperm associated antigen 9	3
								MLC1	megalencephalic leukoencephalopathy with subcortical cysts 1	3
								TIAL1	TIA1 cytotoxic granule-associated RNA binding protein-like 1	3
								ACSL3	acyl-CoA synthetase long-chain family member 3	3
								DCUN1D3	DCN1, defective in cullin neddylation 1, domain containing 3 (S. cerevisiae)	3
								TRAM1	translocation associated membrane protein 1	3
								LOX	lysyl oxidase	3
								TIPRL	TIP41, TOR signaling pathway regulator-like (S. cerevisiae)	3
								CPSF6	cleavage and polyadenylation specific factor 6, 68kDa	3
								LIN28B	lin-28 homolog B (C. elegans)	3
								DAP	death-associated protein	3
								DOCK4	dedicator of cytokinesis 4	3
								USP33	ubiquitin specific peptidase 33	3
								LGI1	leucine-rich, glioma inactivated 1	3
								CDK2AP1	cyclin-dependent kinase 2 associated protein 1	3
								RFX3	regulatory factor X, 3 (influences HLA class II expression)	2
								FEZ2	fasciculation and elongation protein zeta 2 (zygin II)	2
								PDGFD	platelet derived growth factor D	2
								TMEM9B	TMEM9 domain family, member B	2
								ELOVL4	ELOVL fatty acid elongase 4	2
								CDC42EP3	CDC42 effector protein (Rho GTPase binding) 3	2
								ACSBG1	acyl-CoA synthetase bubblegum family member 1	2
								TMEM64	transmembrane protein 64	2
								MITD1	MIT, microtubule interacting and transport, domain containing 1	2
								LIMS1	LIM and senescent cell antigen-like domains 1	2
								KCNG1	potassium voltage-gated channel, subfamily G, member 1	2
								SLC25A46	solute carrier family 25, member 46	2
								BNIP3L	BCL2/adenovirus E1B 19kDa interacting protein 3-like	2
								MSH4	mutS homolog 4 (E. coli)	2
								INO80D	INO80 complex subunit D	2
								SOCS5	suppressor of cytokine signaling 5	2
								API5	apoptosis inhibitor 5	2
								NEK6	NIMA-related kinase 6	2
								NEK7	NIMA-related kinase 7	2
								CLPTM1L	CLPTM1-like	2
								NENF	neudesin neurotrophic factor	2
								NXT2	nuclear transport factor 2-like export factor 2	2
								BICD1	bicaudal D homolog 1 (Drosophila)	2
								NDUFB1	NADH dehydrogenase (ubiquinone) 1 beta subcomplex, 1, 7kDa	2
								HIAT1	hippocampus abundant transcript 1	2
								CPNE3	copine III	2
								ARL15	ADP-ribosylation factor-like 15	2
								ZMPSTE24	zinc metallopeptidase STE24 homolog (S. cerevisiae)	2
								ZBTB2	zinc finger and BTB domain containing 2	2
								MBTD1	mbt domain containing 1	2
								TGDS	TDP-glucose 4,6-dehydratase	2
								ZFR	zinc finger RNA binding protein	2
								ANO5	anoctamin 5	2
								EEF1E1	eukaryotic translation elongation factor 1 epsilon 1	2
								RANBP3L	RAN binding protein 3-like	2
								EXOSC8	exosome component 8	2
								PLEKHA3	pleckstrin homology domain containing, family A (phosphoinositide binding specific) member 3	2
								NUDT7	nudix (nucleoside diphosphate linked moiety X)-type motif 7	2
								OSTF1	osteoclast stimulating factor 1	2
								CAMKMT	calmodulin-lysine N-methyltransferase	2
								KLHL15	kelch-like 15 (Drosophila)	2
								SLC1A1	solute carrier family 1 (neuronal/epithelial high affinity glutamate transporter, system Xag), member 1	2
								CNTN5	contactin 5	2
								VTA1	Vps20-associated 1 homolog (S. cerevisiae)	2
								GGH	gamma-glutamyl hydrolase (conjugase, folylpolygammaglutamyl hydrolase)	2
								ATP6AP2	ATPase, H+ transporting, lysosomal accessory protein 2	2
								NAAA	N-acylethanolamine acid amidase	2
								AGPAT5	1-acylglycerol-3-phosphate O-acyltransferase 5 (lysophosphatidic acid acyltransferase, epsilon)	2
								TROVE2	TROVE domain family, member 2	2
								GALNT1	UDP-N-acetyl-alpha-D-galactosamine:polypeptide N-acetylgalactosaminyltransferase 1 (GalNAc-T1)	2
								BRMS1L	breast cancer metastasis-suppressor 1-like	2
								PCMT1	protein-L-isoaspartate (D-aspartate) O-methyltransferase	2
								ARMC1	armadillo repeat containing 1	2
								ARPP19	cAMP-regulated phosphoprotein, 19kDa	2
								BLOC1S6	biogenesis of lysosomal organelles complex-1, subunit 6, pallidin	2
								BTF3	basic transcription factor 3	2
								NDFIP2	Nedd4 family interacting protein 2	2
								CPEB2	cytoplasmic polyadenylation element binding protein 2	2
								SETD7	SET domain containing (lysine methyltransferase) 7	2
								PHF6	PHD finger protein 6	2
								ING1	inhibitor of growth family, member 1	2
								RFK	riboflavin kinase	2
								MBNL3	muscleblind-like splicing regulator 3	2
								GABRA2	gamma-aminobutyric acid (GABA) A receptor, alpha 2	2
								GABRA4	gamma-aminobutyric acid (GABA) A receptor, alpha 4	2
								TXNL4B	thioredoxin-like 4B	2
								NPEPPS	aminopeptidase puromycin sensitive	2
								SREK1	splicing regulatory glutamine/lysine-rich protein 1	2
								CPE	carboxypeptidase E	2
								SERINC3	serine incorporator 3	2
								AMD1	adenosylmethionine decarboxylase 1	2
								CTDSPL	CTD (carboxy-terminal domain, RNA polymerase II, polypeptide A) small phosphatase-like	2
								PTP4A1	protein tyrosine phosphatase type IVA, member 1	2
								PAPD5	PAP associated domain containing 5	2
								MTPN	myotrophin	2
								SGCZ	sarcoglycan, zeta	2
								ISCA1	iron-sulfur cluster assembly 1 homolog (S. cerevisiae)	2
								ZMYND8	zinc finger, MYND-type containing 8	2
								RRAGD	Ras-related GTP binding D	2
								TLN2	talin 2	2
								DCUN1D4	DCN1, defective in cullin neddylation 1, domain containing 4 (S. cerevisiae)	2
								NLK	nemo-like kinase	2
								ARGLU1	arginine and glutamate rich 1	2
								PROX1	prospero homeobox 1	2
								SPTSSA	serine palmitoyltransferase, small subunit A	2
								SORBS2	sorbin and SH3 domain containing 2	2
								GOLT1B	golgi transport 1B	2
								NUSAP1	nucleolar and spindle associated protein 1	2
								NRCAM	neuronal cell adhesion molecule	2
								ALG10	asparagine-linked glycosylation 10, alpha-1,2-glucosyltransferase homolog (S. pombe)	2
								SCG5	secretogranin V (7B2 protein)	2
								SCG3	secretogranin III	2
								SLC2A3	solute carrier family 2 (facilitated glucose transporter), member 3	2
								PRTFDC1	phosphoribosyl transferase domain containing 1	2
								RGS17	regulator of G-protein signaling 17	2
								GHITM	growth hormone inducible transmembrane protein	1
								PREX2	phosphatidylinositol-3,4,5-trisphosphate-dependent Rac exchange factor 2	1
								BBX	bobby sox homolog (Drosophila)	1
								CADM2	cell adhesion molecule 2	1
								PKIA	protein kinase (cAMP-dependent, catalytic) inhibitor alpha	1
								SNX13	sorting nexin 13	1
								TSPO	translocator protein (18kDa)	1
								ELOVL5	ELOVL fatty acid elongase 5	1
								MMP16	matrix metallopeptidase 16 (membrane-inserted)	1
								RAPGEF5	Rap guanine nucleotide exchange factor (GEF) 5	1
								ANKIB1	ankyrin repeat and IBR domain containing 1	1
								YPEL1	yippee-like 1 (Drosophila)	1
								MPLKIP	M-phase specific PLK1 interacting protein	1
								SLC38A1	solute carrier family 38, member 1	1
								C11orf30	chromosome 11 open reading frame 30	1
								GPR85	G protein-coupled receptor 85	1
								ZFP161	zinc finger protein 161 homolog (mouse)	1
								SP4	Sp4 transcription factor	1
								DMXL2	Dmx-like 2	1
								DGCR8	DiGeorge syndrome critical region gene 8	1
								C4orf34	chromosome 4 open reading frame 34	1
								ZNF639	zinc finger protein 639	1
								TP53INP1	tumor protein p53 inducible nuclear protein 1	1
								NOVA1	neuro-oncological ventral antigen 1	1
								SLC25A32	solute carrier family 25 (mitochondrial folate carrier) , member 32	1
								UNC79	unc-79 homolog (C. elegans)	1
								TMPO	thymopoietin	1
								ST6GAL2	ST6 beta-galactosamide alpha-2,6-sialyltranferase 2	1
								LACTB2	lactamase, beta 2	1
								FAM76B	family with sequence similarity 76, member B	1
								BRI3BP	BRI3 binding protein	1
								NOL10	nucleolar protein 10	1
								COMMD6	COMM domain containing 6	1
								RNF144A	ring finger protein 144A	1
								CD47	CD47 molecule	1
								HEATR3	HEAT repeat containing 3	1
								KLHL1	kelch-like 1 (Drosophila)	1
								KIAA1958	KIAA1958	1
								ZFAND6	zinc finger, AN1-type domain 6	1
								ZFAND5	zinc finger, AN1-type domain 5	1
								KNDC1	kinase non-catalytic C-lobe domain (KIND) containing 1	1
								FAM175B	family with sequence similarity 175, member B	1
								BCL7A	B-cell CLL/lymphoma 7A	1
								TBC1D5	TBC1 domain family, member 5	1
								PARG	poly (ADP-ribose) glycohydrolase	1
								SPOCK3	sparc/osteonectin, cwcv and kazal-like domains proteoglycan (testican) 3	1
								CLVS2	clavesin 2	1
								FAM98B	family with sequence similarity 98, member B	1
								ALCAM	activated leukocyte cell adhesion molecule	1
								MBNL2	muscleblind-like splicing regulator 2	1
								DYNC1LI1	dynein, cytoplasmic 1, light intermediate chain 1	1
								NHLRC1	NHL repeat containing 1	1
								FLRT2	fibronectin leucine rich transmembrane protein 2	1
								ARL14EP	ADP-ribosylation factor-like 14 effector protein	1
								GPR180	G protein-coupled receptor 180	1
								NRSN1	neurensin 1	1
								MTF2	metal response element binding transcription factor 2	1
								FIGN	fidgetin	1
								TM9SF2	transmembrane 9 superfamily member 2	1
								FAM49A	family with sequence similarity 49, member A	1
								CEP128	centrosomal protein 128kDa	1
								HMGN3	high mobility group nucleosomal binding domain 3	1
								ANKRD46	ankyrin repeat domain 46	1
								ANKRD44	ankyrin repeat domain 44	1
								CALCRL	calcitonin receptor-like	1
								ABHD3	abhydrolase domain containing 3	1
								TPPP	tubulin polymerization promoting protein	1
								CYBRD1	cytochrome b reductase 1	1
								RNF13	ring finger protein 13	1
								SFT2D2	SFT2 domain containing 2	1
								LCORL	ligand dependent nuclear receptor corepressor-like	1
								NLGN1	neuroligin 1	1
								RAB21	RAB21, member RAS oncogene family	1
								ABLIM2	actin binding LIM protein family, member 2	1
								DNAJB9	DnaJ (Hsp40) homolog, subfamily B, member 9	1
								FNIP2	folliculin interacting protein 2	1
								ARL6IP1	ADP-ribosylation factor-like 6 interacting protein 1	1
								AQP9	aquaporin 9	1
								TNS3	tensin 3	1
								PDE12	phosphodiesterase 12	1
								HECA	headcase homolog (Drosophila)	1
								GPM6A	glycoprotein M6A	1
								TMEM185A	transmembrane protein 185A	1
								TMTC3	transmembrane and tetratricopeptide repeat containing 3	1
								HTATSF1	HIV-1 Tat specific factor 1	1
								PTDSS1	phosphatidylserine synthase 1	1
								GPM6B	glycoprotein M6B	1
								PARP11	poly (ADP-ribose) polymerase family, member 11	1
								SLC35F5	solute carrier family 35, member F5	1
								CAMLG	calcium modulating ligand	1
								TRAK1	trafficking protein, kinesin binding 1	1
								NKD1	naked cuticle homolog 1 (Drosophila)	1
								AMN1	antagonist of mitotic exit network 1 homolog (S. cerevisiae)	1
								APBB2	amyloid beta (A4) precursor protein-binding, family B, member 2	1
								MYEF2	myelin expression factor 2	1
								GUCY1B3	guanylate cyclase 1, soluble, beta 3	1
								DCTD	dCMP deaminase	1
								STEAP2	STEAP family member 2, metalloreductase	1
								DNAJC15	DnaJ (Hsp40) homolog, subfamily C, member 15	1
								HS2ST1	heparan sulfate 2-O-sulfotransferase 1	1
								MFSD9	major facilitator superfamily domain containing 9	1
								SCYL2	SCY1-like 2 (S. cerevisiae)	1
								B4GALT6	UDP-Gal:betaGlcNAc beta 1,4- galactosyltransferase, polypeptide 6	1
								RWDD4	RWD domain containing 4	1
								GCFC1	GC-rich sequence DNA-binding factor 1	1
