# Supplementary material for: Exploration of tissue-specific gene expression patterns underlying timing of breeding in contrasting temperature environments in a song bird
Source: BMC Genomics. 2019 Sep 2;20:693. doi: 10.1186/s12864-019-6043-0 (PMC6720064; doi:10.1186/s12864-019-6043-0)
Supplement: Supplementary file 15 — Table S15. List of highly connected module genes in liver that have at least one connection degree in the PPI network. (XLSX 13 kb) [file 12864_2019_6043_MOESM15_ESM.xlsx]

## Sheet: TableS15
Supplementary table 15. List of highly connected module genes in liver that have at least one connection degree in the PPI network																													Liver
Pink				Turquoise				Magenta				Red				Green				Blue				Salmon
Gene symbol	Gene name	Degree		Gene symbol	Gene name	Degree		Gene symbol	Gene name	Degree		Gene symbol	Gene name	Degree		Gene symbol	Gene name	Degree		Gene symbol	Gene name	Degree		Gene symbol	Gene name	Degree
A1CF	APOBEC1 complementation factor	1		GART	phosphoribosylglycinamide formyltransferase, phosphoribosylglycinamide synthetase, phosphoribosylaminoimidazole synthetase	22		SNAP25	synaptosomal-associated protein, 25kDa	3		PER3	period homolog 3 (Drosophila)	1		HSPA4	heat shock 70kDa protein 4	6		PTPRC	protein tyrosine phosphatase, receptor type, C	47		POLR3B	polymerase (RNA) III (DNA directed) polypeptide B	2
RFWD3	ring finger and WD repeat domain 3	1		P4HB	prolyl 4-hydroxylase, beta polypeptide	19		MAP1B	microtubule-associated protein 1B	2		ALDH8A1	aldehyde dehydrogenase 8 family, member A1	1		RPL5	ribosomal protein L5	5		PIK3CG	phosphatidylinositol-4,5-bisphosphate 3-kinase, catalytic subunit gamma	40		GTF3C6	general transcription factor IIIC, polypeptide 6, alpha 35kDa	1
TRMT10C	tRNA methyltransferase 10 homolog C (S. cerevisiae)	1		SEC61B	Sec61 beta subunit	13		GAP43	growth associated protein 43	2		UBE3C	ubiquitin protein ligase E3C	1		HSP90AB1	heat shock protein 90kDa alpha (cytosolic), class B member 1	5		SYK	spleen tyrosine kinase	38		NECAP1	NECAP endocytosis associated 1	1
TRMT5	tRNA methyltransferase 5 homolog (S. cerevisiae)	1		RPN2	ribophorin II	12		CPLX1	complexin 1	2		ADH1A	alcohol dehydrogenase 1A (class I), alpha polypeptide	1		EEF1A1	eukaryotic translation elongation factor 1 alpha 1	4		PIK3CD	phosphatidylinositol-4,5-bisphosphate 3-kinase, catalytic subunit delta	38		CTPS2	CTP synthase 2	1
				PCNA	proliferating cell nuclear antigen	12		ELAVL4	ELAV (embryonic lethal, abnormal vision, Drosophila)-like 4	2		KIAA0368	KIAA0368	1		RPS4X	ribosomal protein S4, X-linked	4		TLR4	toll-like receptor 4	34		AP1S3	adaptor-related protein complex 1, sigma 3 subunit	1
				UBA1	ubiquitin-like modifier activating enzyme 1	11		GAD2	glutamate decarboxylase 2 (pancreatic islets and brain, 65kDa)	2		PER2	period homolog 2 (Drosophila)	1		SQSTM1	sequestosome 1	3		PLEK	pleckstrin	33
				UBA7	ubiquitin-like modifier activating enzyme 7	10		NRCAM	neuronal cell adhesion molecule	1						EIF3F	eukaryotic translation initiation factor 3, subunit F	2		LYN	v-yes-1 Yamaguchi sarcoma viral related oncogene homolog	32
				PSMC1	proteasome (prosome, macropain) 26S subunit, ATPase, 1	10		KCNQ2	potassium voltage-gated channel, KQT-like subfamily, member 2	1						BCL2L1	BCL2-like 1	2		ITGB2	integrin, beta 2 (complement component 3 receptor 3 and 4 subunit)	32
				MAGT1	magnesium transporter 1	10		MAP1A	microtubule-associated protein 1A	1						BHLHE40	basic helix-loop-helix family, member e40	1		RAC2	ras-related C3 botulinum toxin substrate 2 (rho family, small GTP binding protein Rac2)	32
				PDIA6	protein disulfide isomerase family A, member 6	10										P4HA1	prolyl 4-hydroxylase, alpha polypeptide I	1		FYN	FYN oncogene related to SRC, FGR, YES	31
																P4HA2	prolyl 4-hydroxylase, alpha polypeptide II	1		VCAM1	vascular cell adhesion molecule 1	30
																NAAA	N-acylethanolamine acid amidase	1		CD44	CD44 molecule (Indian blood group)	28
																SLC11A1	solute carrier family 11 (proton-coupled divalent metal ion transporters), member 1	1		HCK	hemopoietic cell kinase	27
																NR1D2	nuclear receptor subfamily 1, group D, member 2	1		LCP2	lymphocyte cytosolic protein 2 (SH2 domain containing leukocyte protein of 76kDa)	25
																IL6ST	interleukin 6 signal transducer (gp130, oncostatin M receptor)	1		CCR5	chemokine (C-C motif) receptor 5 (gene/pseudogene)	23
																				CD80	CD80 molecule	21
																				BTK	Bruton agammaglobulinemia tyrosine kinase	20
																				SPI1	spleen focus forming virus (SFFV) proviral integration oncogene spi1	18
																				GNAI2	guanine nucleotide binding protein (G protein), alpha inhibiting activity polypeptide 2	18
																				GNB1	guanine nucleotide binding protein (G protein), beta polypeptide 1	17
																				LAPTM5	lysosomal protein transmembrane 5	17
																				TNFRSF1A	tumor necrosis factor receptor superfamily, member 1A	17
																				IL10RA	interleukin 10 receptor, alpha	16
																				LCP1	lymphocyte cytosolic protein 1 (L-plastin)	16
																				CD2	CD2 molecule	16
																				RHOG	ras homolog family member G	15
																				IL18	interleukin 18 (interferon-gamma-inducing factor)	15
																				CREB1	cAMP responsive element binding protein 1	15
																				CCL4	chemokine (C-C motif) ligand 4	15
																				PTPN6	protein tyrosine phosphatase, non-receptor type 6	15
																				CYBB	cytochrome b-245, beta polypeptide	14
																				SLA	Src-like-adaptor	13
																				MSN	moesin	13
																				CCND1	cyclin D1	13
																				ITGA4	integrin, alpha 4 (antigen CD49D, alpha 4 subunit of VLA-4 receptor)	13
																				VIM	vimentin	13
																				MYO1F	myosin IF	13
																				CCL21	chemokine (C-C motif) ligand 21	12
																				GRAP2	GRB2-related adaptor protein 2	12
																				PLA2G4A	phospholipase A2, group IVA (cytosolic, calcium-dependent)	12
																				CD14	CD14 molecule	11
																				RHOQ	ras homolog family member Q	11
																				CBLB	Cbl proto-oncogene, E3 ubiquitin protein ligase B	11
																				NCF4	neutrophil cytosolic factor 4, 40kDa	11
																				CD83	CD83 molecule	11
																				NCF1	neutrophil cytosolic factor 1	10
																				ARHGAP25	Rho GTPase activating protein 25	10
																				IRF8	interferon regulatory factor 8	10
																				DOCK2	dedicator of cytokinesis 2	10
