# Supplementary material for: Exploration of tissue-specific gene expression patterns underlying timing of breeding in contrasting temperature environments in a song bird
Source: BMC Genomics. 2019 Sep 2;20:693. doi: 10.1186/s12864-019-6043-0 (PMC6720064; doi:10.1186/s12864-019-6043-0)
Supplement: Supplementary file 16 — Table S16. List of highly connected module genes in ovary that have at least one connection degree in the PPI network. (XLSX 100 kb) [file 12864_2019_6043_MOESM16_ESM.xlsx]

## Sheet: TableS16
Supplementary table 16. List of highly connected module genes in ovary that have at least one connection degree in the PPI network
Yellow				Turquoise				Blue				Brown
Gene symbol	Gene name	Degree		Gene symbol	Gene name	Degree		Gene symbol	Gene name	Degree		Gene symbol	Gene name	Degree
HSP90AA1	heat shock protein 90kDa alpha (cytosolic), class A member 1	16		ACLY	ATP citrate lyase	97		SRC	v-src sarcoma (Schmidt-Ruppin A-2) viral oncogene homolog (avian)	162		AKT1	v-akt murine thymoma viral oncogene homolog 1	85
CUL3	cullin 3	12		GMPS	guanine monphosphate synthetase	82		TOP2A	topoisomerase (DNA) II alpha 170kDa	155		MAPK1	mitogen-activated protein kinase 1	71
SKP1	S-phase kinase-associated protein 1	12		PPP2CA	protein phosphatase 2, catalytic subunit, alpha isozyme	56		VEGFA	vascular endothelial growth factor A	135		CTNNB1	catenin (cadherin-associated protein), beta 1, 88kDa	64
RHOA	ras homolog family member A	11		AURKA	aurora kinase A	56		SMARCA4	SWI/SNF related, matrix associated, actin dependent regulator of chromatin, subfamily a, member 4	117		NOTCH1	notch 1	51
CDC42	cell division cycle 42 (GTP binding protein, 25kDa)	10		CCNB2	cyclin B2	54		POLR2A	polymerase (RNA) II (DNA directed) polypeptide A, 220kDa	104		TOP2B	topoisomerase (DNA) II beta 180kDa	42
PSMA4	proteasome (prosome, macropain) subunit, alpha type, 4	10		RFC4	replication factor C (activator 1) 4, 37kDa	54		ACTA1	actin, alpha 1, skeletal muscle	99		KDR	kinase insert domain receptor (a type III receptor tyrosine kinase)	42
NUP37	nucleoporin 37kDa	8		CUL1	cullin 1	49		STAT3	signal transducer and activator of transcription 3 (acute-phase response factor)	98		APP	amyloid beta (A4) precursor protein	40
NOP58	NOP58 ribonucleoprotein homolog (yeast)	8		BIRC5	baculoviral IAP repeat containing 5	47		ITGB1	integrin, beta 1 (fibronectin receptor, beta polypeptide, antigen CD29 includes MDF2, MSK12)	89		MMP2	matrix metallopeptidase 2 (gelatinase A, 72kDa gelatinase, 72kDa type IV collagenase)	36
HSPD1	heat shock 60kDa protein 1 (chaperonin)	8		KIF2C	kinesin family member 2C	46		ACTA2	actin, alpha 2, smooth muscle, aorta	88		GNB1	guanine nucleotide binding protein (G protein), beta polypeptide 1	34
UBE2V2	ubiquitin-conjugating enzyme E2 variant 2	7		BUB1	budding uninhibited by benzimidazoles 1 homolog (yeast)	45		IGF1	insulin-like growth factor 1 (somatomedin C)	85		SMAD2	SMAD family member 2	33
HSPA4L	heat shock 70kDa protein 4-like	7		HSPA9	heat shock 70kDa protein 9 (mortalin)	43		ACTG1	actin, gamma 1	81		HGF	hepatocyte growth factor (hepapoietin A; scatter factor)	33
PSMC1	proteasome (prosome, macropain) 26S subunit, ATPase, 1	6		TTK	TTK protein kinase	40		EEF2	eukaryotic translation elongation factor 2	74		DDX5	DEAD (Asp-Glu-Ala-Asp) box helicase 5	33
MPHOSPH10	M-phase phosphoprotein 10 (U3 small nucleolar ribonucleoprotein)	6		PAFAH1B1	platelet-activating factor acetylhydrolase 1b, regulatory subunit 1 (45kDa)	40		KDR	kinase insert domain receptor (a type III receptor tyrosine kinase)	73		FYN	FYN oncogene related to SRC, FGR, YES	33
TCP1	t-complex 1	6		KIF4A	kinesin family member 4A	40		CDK4	cyclin-dependent kinase 4	72		DCN	decorin	32
BMS1	BMS1 homolog, ribosome assembly protein (yeast)	6		RRM2	ribonucleotide reductase M2	40		FN1	fibronectin 1	71		CREB1	cAMP responsive element binding protein 1	31
UBA3	ubiquitin-like modifier activating enzyme 3	6		PSMC6	proteasome (prosome, macropain) 26S subunit, ATPase, 6	40		MMP9	matrix metallopeptidase 9 (gelatinase B, 92kDa gelatinase, 92kDa type IV collagenase)	71		GNAI1	guanine nucleotide binding protein (G protein), alpha inhibiting activity polypeptide 1	30
PSMD12	proteasome (prosome, macropain) 26S subunit, non-ATPase, 12	6		KIF20A	kinesin family member 20A	38		FURIN	furin (paired basic amino acid cleaving enzyme)	69		THBS1	thrombospondin 1	28
KRR1	KRR1, small subunit (SSU) processome component, homolog (yeast)	6		UBE2I	ubiquitin-conjugating enzyme E2I	38		PRPF19	PRP19/PSO4 pre-mRNA processing factor 19 homolog (S. cerevisiae)	69		PRKAR1B	protein kinase, cAMP-dependent, regulatory, type I, beta	26
EXOSC8	exosome component 8	6		ENO1	enolase 1, (alpha)	37		SP1	Sp1 transcription factor	68		DHX9	DEAH (Asp-Glu-Ala-His) box polypeptide 9	25
DNAJC2	DnaJ (Hsp40) homolog, subfamily C, member 2	6		TPX2	TPX2, microtubule-associated, homolog (Xenopus laevis)	37		COL1A1	collagen, type I, alpha 1	68		IGF2	insulin-like growth factor 2 (somatomedin A)	25
UCHL5	ubiquitin carboxyl-terminal hydrolase L5	5		NEK2	NIMA-related kinase 2	37		ERBB2	v-erb-b2 erythroblastic leukemia viral oncogene homolog 2, neuro/glioblastoma derived oncogene homolog (avian)	68		HIF1A	hypoxia inducible factor 1, alpha subunit (basic helix-loop-helix transcription factor)	24
MPHOSPH6	M-phase phosphoprotein 6	5		KIF18A	kinesin family member 18A	37		AR	androgen receptor	67		CAV1	caveolin 1, caveolae protein, 22kDa	24
UBE2L3	ubiquitin-conjugating enzyme E2L 3	5		PTTG1	pituitary tumor-transforming 1	37		RELA	v-rel reticuloendotheliosis viral oncogene homolog A (avian)	67		PPARG	peroxisome proliferator-activated receptor gamma	23
POLR1D	polymerase (RNA) I polypeptide D, 16kDa	5		CCT3	chaperonin containing TCP1, subunit 3 (gamma)	37		PXN	paxillin	66		RAP1A	RAP1A, member of RAS oncogene family	23
SOD2	superoxide dismutase 2, mitochondrial	5		KPNA2	karyopherin alpha 2 (RAG cohort 1, importin alpha 1)	36		ITGA2	integrin, alpha 2 (CD49B, alpha 2 subunit of VLA-2 receptor)	62		HNRNPK	heterogeneous nuclear ribonucleoprotein K	22
MRPL22	mitochondrial ribosomal protein L22	5		CDC25A	cell division cycle 25 homolog A (S. pombe)	36		SMAD4	SMAD family member 4	61		MAP3K3	mitogen-activated protein kinase kinase kinase 3	21
MAPRE1	microtubule-associated protein, RP/EB family, member 1	5		UBE2T	ubiquitin-conjugating enzyme E2T (putative)	35		YARS	tyrosyl-tRNA synthetase	60		RIT1	Ras-like without CAAX 1	21
HECW2	HECT, C2 and WW domain containing E3 ubiquitin protein ligase 2	5		RAN	RAN, member RAS oncogene family	35		PPP2R1A	protein phosphatase 2, regulatory subunit A, alpha	59		SRSF11	serine/arginine-rich splicing factor 11	21
AHSA2	AHA1, activator of heat shock 90kDa protein ATPase homolog 2 (yeast)	4		MTOR	mechanistic target of rapamycin (serine/threonine kinase)	35		RPS3	ribosomal protein S3	59		HNRNPU	heterogeneous nuclear ribonucleoprotein U (scaffold attachment factor A)	20
EEA1	early endosome antigen 1	4		DLGAP5	discs, large (Drosophila) homolog-associated protein 5	35		NGF	nerve growth factor (beta polypeptide)	59		MITF	microphthalmia-associated transcription factor	20
NPM1	nucleophosmin (nucleolar phosphoprotein B23, numatrin)	4		BTRC	beta-transducin repeat containing E3 ubiquitin protein ligase	35		RHOB	ras homolog family member B	59		HNRNPR	heterogeneous nuclear ribonucleoprotein R	20
CCNC	cyclin C	4		H2AFZ	H2A histone family, member Z	34		SNRPA	small nuclear ribonucleoprotein polypeptide A	57		DPYD	dihydropyrimidine dehydrogenase	20
PPIG	peptidylprolyl isomerase G (cyclophilin G)	4		HADH	hydroxyacyl-CoA dehydrogenase	34		ACTN1	actinin, alpha 1	57		SNRNP70	small nuclear ribonucleoprotein 70kDa (U1)	19
CCNG1	cyclin G1	4		ANAPC10	anaphase promoting complex subunit 10	33		VWF	von Willebrand factor	57		YY1	YY1 transcription factor	19
EXOC3	exocyst complex component 3	4		P4HB	prolyl 4-hydroxylase, beta polypeptide	32		COL1A2	collagen, type I, alpha 2	56		NRP1	neuropilin 1	19
CHEK2	checkpoint kinase 2	3		SUMO1	SMT3 suppressor of mif two 3 homolog 1 (S. cerevisiae)	31		SH3GL1	SH3-domain GRB2-like 1	56		PGR	progesterone receptor	19
IGF2R	insulin-like growth factor 2 receptor	3		CENPM	centromere protein M	30		RHOC	ras homolog family member C	56		HNRNPH1	heterogeneous nuclear ribonucleoprotein H1 (H)	19
EXOC2	exocyst complex component 2	3		PSMD7	proteasome (prosome, macropain) 26S subunit, non-ATPase, 7	30		SKIV2L2	superkiller viralicidic activity 2-like 2 (S. cerevisiae)	55		CRK	v-crk sarcoma virus CT10 oncogene homolog (avian)	19
CLIP1	CAP-GLY domain containing linker protein 1	3		PARK2	parkinson protein 2, E3 ubiquitin protein ligase (parkin)	29		RPS2	ribosomal protein S2	55		ADCY5	adenylate cyclase 5	18
POMP	proteasome maturation protein	3		PGK1	phosphoglycerate kinase 1	29		ALYREF	Aly/REF export factor	55		XIAP	X-linked inhibitor of apoptosis	18
PER3	period homolog 3 (Drosophila)	2		RAD54L	RAD54-like (S. cerevisiae)	28		GNB2L1	guanine nucleotide binding protein (G protein), beta polypeptide 2-like 1	54		TGFB2	transforming growth factor, beta 2	18
MON2	MON2 homolog (S. cerevisiae)	2		NSF	N-ethylmaleimide-sensitive factor	28		GNAI2	guanine nucleotide binding protein (G protein), alpha inhibiting activity polypeptide 2	53		SMAD5	SMAD family member 5	18
SLU7	SLU7 splicing factor homolog (S. cerevisiae)	2		RAB7A	RAB7A, member RAS oncogene family	28		RPL4	ribosomal protein L4	53		CD36	CD36 molecule (thrombospondin receptor)	18
RDX	radixin	2		LDHA	lactate dehydrogenase A	28		RBBP7	retinoblastoma binding protein 7	53		CSF1R	colony stimulating factor 1 receptor	18
MRPS36	mitochondrial ribosomal protein S36	2		RANGAP1	Ran GTPase activating protein 1	28		ITGB3	integrin, beta 3 (platelet glycoprotein IIIa, antigen CD61)	51		TIMP3	TIMP metallopeptidase inhibitor 3	18
ARHGAP10	Rho GTPase activating protein 10	2		GMNN	geminin, DNA replication inhibitor	28		CENPA	centromere protein A	51		SRSF3	serine/arginine-rich splicing factor 3	18
COG6	component of oligomeric golgi complex 6	2		SPTAN1	spectrin, alpha, non-erythrocytic 1	28		HSPG2	heparan sulfate proteoglycan 2	50		ANXA5	annexin A5	18
ARAP2	ArfGAP with RhoGAP domain, ankyrin repeat and PH domain 2	2		CDC7	cell division cycle 7 homolog (S. cerevisiae)	27		HNRNPM	heterogeneous nuclear ribonucleoprotein M	50		CDH5	cadherin 5, type 2 (vascular endothelium)	18
LRP2	low density lipoprotein receptor-related protein 2	2		PSMD11	proteasome (prosome, macropain) 26S subunit, non-ATPase, 11	27		RPL8	ribosomal protein L8	50		PRKX	protein kinase, X-linked	18
RRN3	RRN3 RNA polymerase I transcription factor homolog (S. cerevisiae)	2		ARF1	ADP-ribosylation factor 1	27		ELN	elastin	49		FOXO1	forkhead box O1	17
KIF14	kinesin family member 14	2		PSMB1	proteasome (prosome, macropain) subunit, beta type, 1	27		CDK5	cyclin-dependent kinase 5	49		GATA4	GATA binding protein 4	17
IRS2	insulin receptor substrate 2	2		ALDH2	aldehyde dehydrogenase 2 family (mitochondrial)	26		SRSF2	serine/arginine-rich splicing factor 2	48		KITLG	KIT ligand	16
PDCD10	programmed cell death 10	2		POLR3B	polymerase (RNA) III (DNA directed) polypeptide B	26		RPL23	ribosomal protein L23	48		ACTL6A	actin-like 6A	16
GCLC	glutamate-cysteine ligase, catalytic subunit	2		TPI1	triosephosphate isomerase 1	26		CASC3	cancer susceptibility candidate 3	47		GNA11	guanine nucleotide binding protein (G protein), alpha 11 (Gq class)	16
DCUN1D4	DCN1, defective in cullin neddylation 1, domain containing 4 (S. cerevisiae)	2		CDK7	cyclin-dependent kinase 7	26		H2AFV	H2A histone family, member V	47		S1PR1	sphingosine-1-phosphate receptor 1	16
RHPN2	rhophilin, Rho GTPase binding protein 2	2		CDC34	cell division cycle 34 homolog (S. cerevisiae)	26		MAP2K2	mitogen-activated protein kinase kinase 2	47		PAK3	p21 protein (Cdc42/Rac)-activated kinase 3	16
TAF1D	TATA box binding protein (TBP)-associated factor, RNA polymerase I, D, 41kDa	2		HDAC9	histone deacetylase 9	25		SRSF6	serine/arginine-rich splicing factor 6	46		VCL	vinculin	16
GOLGB1	golgin B1	2		CKS2	CDC28 protein kinase regulatory subunit 2	25		U2AF2	U2 small nuclear RNA auxiliary factor 2	46		PROS1	protein S (alpha)	15
HAUS8	HAUS augmin-like complex, subunit 8	2		FBXO32	F-box protein 32	24		PNPLA6	patatin-like phospholipase domain containing 6	46		CCL21	chemokine (C-C motif) ligand 21	15
E2F6	E2F transcription factor 6	2		RAD23B	RAD23 homolog B (S. cerevisiae)	24		CHEK1	checkpoint kinase 1	46		ITGA1	integrin, alpha 1	15
MED6	mediator complex subunit 6	2		EIF4E	eukaryotic translation initiation factor 4E	24		NOP56	NOP56 ribonucleoprotein homolog (yeast)	45		TEK	TEK tyrosine kinase, endothelial	15
MRPL14	mitochondrial ribosomal protein L14	2		MKKS	McKusick-Kaufman syndrome	24		GNAO1	guanine nucleotide binding protein (G protein), alpha activating activity polypeptide O	45		ELAVL2	ELAV (embryonic lethal, abnormal vision, Drosophila)-like 2 (Hu antigen B)	15
BTF3L4	basic transcription factor 3-like 4	2		MAPK8	mitogen-activated protein kinase 8	24		LUM	lumican	45		CSTF1	cleavage stimulation factor, 3' pre-RNA, subunit 1, 50kDa	15
ARL4A	ADP-ribosylation factor-like 4A	1		HAT1	histone acetyltransferase 1	23		RPS15	ribosomal protein S15	45		LPAR1	lysophosphatidic acid receptor 1	15
PAIP1	poly(A) binding protein interacting protein 1	1		SDHA	succinate dehydrogenase complex, subunit A, flavoprotein (Fp)	23		PTBP1	polypyrimidine tract binding protein 1	45		SRRM1	serine/arginine repetitive matrix 1	15
GRAP2	GRB2-related adaptor protein 2	1		GTSE1	G-2 and S-phase expressed 1	23		RHOG	ras homolog family member G	45		NCAM1	neural cell adhesion molecule 1	14
TBC1D22A	TBC1 domain family, member 22A	1		CFTR	cystic fibrosis transmembrane conductance regulator (ATP-binding cassette sub-family C, member 7)	23		RPL10A	ribosomal protein L10a	44		MYD88	myeloid differentiation primary response 88	14
KIF20B	kinesin family member 20B	1		RAB11A	RAB11A, member RAS oncogene family	23		PPP3CC	protein phosphatase 3, catalytic subunit, gamma isozyme	44		RAP2C	RAP2C, member of RAS oncogene family	14
KBTBD2	kelch repeat and BTB (POZ) domain containing 2	1		UBE2V1	ubiquitin-conjugating enzyme E2 variant 1	23		ENG	endoglin	44		NCOA3	nuclear receptor coactivator 3	14
AZI2	5-azacytidine induced 2	1		PDHA1	pyruvate dehydrogenase (lipoamide) alpha 1	22		SIN3A	SIN3 transcription regulator homolog A (yeast)	44		IDE	insulin-degrading enzyme	13
CYB5R4	cytochrome b5 reductase 4	1		DNAJA1	DnaJ (Hsp40) homolog, subfamily A, member 1	22		SPARC	secreted protein, acidic, cysteine-rich (osteonectin)	44		RHOG	ras homolog family member G	13
AVL9	AVL9 homolog (S. cerevisiase)	1		TDRD12	tudor domain containing 12	22		HNRNPU	heterogeneous nuclear ribonucleoprotein U (scaffold attachment factor A)	43		TRADD	TNFRSF1A-associated via death domain	13
NSMCE2	non-SMC element 2, MMS21 homolog (S. cerevisiae)	1		PNPT1	polyribonucleotide nucleotidyltransferase 1	22		RPL12	ribosomal protein L12	43		CDK6	cyclin-dependent kinase 6	13
L3MBTL3	l(3)mbt-like 3 (Drosophila)	1		FBXL3	F-box and leucine-rich repeat protein 3	21		HDAC6	histone deacetylase 6	42		S1PR3	sphingosine-1-phosphate receptor 3	13
HNRNPAB	heterogeneous nuclear ribonucleoprotein A/B	1		DDX47	DEAD (Asp-Glu-Ala-Asp) box polypeptide 47	21		RRM1	ribonucleotide reductase M1	42		QKI	QKI, KH domain containing, RNA binding	13
VPS36	vacuolar protein sorting 36 homolog (S. cerevisiae)	1		CCNE2	cyclin E2	21		YBX1	Y box binding protein 1	42		CHRM2	cholinergic receptor, muscarinic 2	13
VTA1	Vps20-associated 1 homolog (S. cerevisiae)	1		RLIM	ring finger protein, LIM domain interacting	21		CBL	Cbl proto-oncogene, E3 ubiquitin protein ligase	42		GJA1	gap junction protein, alpha 1, 43kDa	13
AP3S1	adaptor-related protein complex 3, sigma 1 subunit	1		GRPEL1	GrpE-like 1, mitochondrial (E. coli)	21		RPS4X	ribosomal protein S4, X-linked	42		RHOU	ras homolog family member U	13
EBAG9	estrogen receptor binding site associated, antigen, 9	1		CCNE1	cyclin E1	21		PLCG1	phospholipase C, gamma 1	42		TGFBR2	transforming growth factor, beta receptor II (70/80kDa)	13
CCZ1	CCZ1 vacuolar protein trafficking and biogenesis associated homolog (S. cerevisiae)	1		RAD18	RAD18 homolog (S. cerevisiae)	21		NDE1	nudE nuclear distribution E homolog 1 (A. nidulans)	42		HMGB1	high mobility group box 1	13
SENP7	SUMO1/sentrin specific peptidase 7	1		SPDL1	spindle apparatus coiled-coil protein 1	21		NCOR2	nuclear receptor corepressor 2	41		PABPC1	poly(A) binding protein, cytoplasmic 1	13
				ACO2	aconitase 2, mitochondrial	21		STUB1	STIP1 homology and U-box containing protein 1, E3 ubiquitin protein ligase	41		BMPR1B	bone morphogenetic protein receptor, type IB	12
				FBXO6	F-box protein 6	21		PRC1	protein regulator of cytokinesis 1	41		MTNR1B	melatonin receptor 1B	12
				WDR43	WD repeat domain 43	20		IMP3	IMP3, U3 small nucleolar ribonucleoprotein, homolog (yeast)	41		TYRO3	TYRO3 protein tyrosine kinase	12
				BUD31	BUD31 homolog (S. cerevisiae)	20		XAB2	XPA binding protein 2	41		ATF2	activating transcription factor 2	12
				RPF1	ribosome production factor 1 homolog (S. cerevisiae)	20		EIF4G1	eukaryotic translation initiation factor 4 gamma, 1	41		F5	coagulation factor V (proaccelerin, labile factor)	12
				SNW1	SNW domain containing 1	20		RPL7L1	ribosomal protein L7-like 1	41		CASP2	caspase 2, apoptosis-related cysteine peptidase	12
				UTP6	UTP6, small subunit (SSU) processome component, homolog (yeast)	20		SMURF2	SMAD specific E3 ubiquitin protein ligase 2	41		CYLD	cylindromatosis (turban tumor syndrome)	12
				PJA2	praja ring finger 2, E3 ubiquitin protein ligase	20		TGFB3	transforming growth factor, beta 3	41		RBL1	retinoblastoma-like 1 (p107)	12
				MAPK13	mitogen-activated protein kinase 13	20		RPS29	ribosomal protein S29	40		ERBB3	v-erb-b2 erythroblastic leukemia viral oncogene homolog 3 (avian)	12
				TFB1M	transcription factor B1, mitochondrial	19		PLEC	plectin	40		OGN	osteoglycin	12
				HSPH1	heat shock 105kDa/110kDa protein 1	19		HDAC5	histone deacetylase 5	40		F3	coagulation factor III (thromboplastin, tissue factor)	12
				STIL	SCL/TAL1 interrupting locus	19		FIP1L1	FIP1 like 1 (S. cerevisiae)	40		SMAD1	SMAD family member 1	12
				YWHAQ	tyrosine 3-monooxygenase/tryptophan 5-monooxygenase activation protein, theta polypeptide	19		TECR	trans-2,3-enoyl-CoA reductase	40		DDX42	DEAD (Asp-Glu-Ala-Asp) box polypeptide 42	12
				MCM8	minichromosome maintenance complex component 8	19		CTTN	cortactin	40		TLR7	toll-like receptor 7	11
				WDR75	WD repeat domain 75	19		PPP1CA	protein phosphatase 1, catalytic subunit, alpha isozyme	40		GAS6	growth arrest-specific 6	11
				UBA2	ubiquitin-like modifier activating enzyme 2	19		AK3	adenylate kinase 3	40		ADAM17	ADAM metallopeptidase domain 17	11
				MRPL39	mitochondrial ribosomal protein L39	19		COL18A1	collagen, type XVIII, alpha 1	39		RHOJ	ras homolog family member J	11
				TACC3	transforming, acidic coiled-coil containing protein 3	19		HTRA2	HtrA serine peptidase 2	39		MBNL1	muscleblind-like splicing regulator 1	11
				CPSF3	cleavage and polyadenylation specific factor 3, 73kDa	18		ZBTB16	zinc finger and BTB domain containing 16	39		SEPT7	septin 7	11
				WDFY2	WD repeat and FYVE domain containing 2	18		ATP5B	ATP synthase, H+ transporting, mitochondrial F1 complex, beta polypeptide	39		GLI2	GLI family zinc finger 2	11
				MRPS9	mitochondrial ribosomal protein S9	18		DVL1	dishevelled, dsh homolog 1 (Drosophila)	38		P2RY14	purinergic receptor P2Y, G-protein coupled, 14	10
				CENPI	centromere protein I	18		MAPK7	mitogen-activated protein kinase 7	38		GDNF	glial cell derived neurotrophic factor	10
				GRPEL2	GrpE-like 2, mitochondrial (E. coli)	18		RPS27	ribosomal protein S27	38		GNAS	GNAS complex locus	10
				FBXO7	F-box protein 7	18		SRF	serum response factor (c-fos serum response element-binding transcription factor)	38		EIF3A	eukaryotic translation initiation factor 3, subunit A	10
				DYNLL2	dynein, light chain, LC8-type 2	18		COL14A1	collagen, type XIV, alpha 1	38		THBS2	thrombospondin 2	10
				SPSB4	splA/ryanodine receptor domain and SOCS box containing 4	18		ARF3	ADP-ribosylation factor 3	38		DYRK1A	dual-specificity tyrosine-(Y)-phosphorylation regulated kinase 1A	10
				PDHX	pyruvate dehydrogenase complex, component X	18		HPGDS	hematopoietic prostaglandin D synthase	38		SERPINF2	serpin peptidase inhibitor, clade F (alpha-2 antiplasmin, pigment epithelium derived factor), member 2	10
				RAB5C	RAB5C, member RAS oncogene family	17		LRR1	leucine rich repeat protein 1	38		PKN2	protein kinase N2	10
				RNF138	ring finger protein 138, E3 ubiquitin protein ligase	17		PCBP2	poly(rC) binding protein 2	38		SDC2	syndecan 2	10
				UBE2Q2	ubiquitin-conjugating enzyme E2Q family member 2	17		RPL31	ribosomal protein L31	38		TNS1	tensin 1	10
				RNF34	ring finger protein 34, E3 ubiquitin protein ligase	17		RUNX1	runt-related transcription factor 1	38		PLXNA1	plexin A1	10
				LSM6	LSM6 homolog, U6 small nuclear RNA associated (S. cerevisiae)	17		COL4A2	collagen, type IV, alpha 2	38		TOP1	topoisomerase (DNA) I	9
				PAK1IP1	PAK1 interacting protein 1	17		COL4A1	collagen, type IV, alpha 1	38		CNOT6	CCR4-NOT transcription complex, subunit 6	9
				DDX59	DEAD (Asp-Glu-Ala-Asp) box polypeptide 59	17		FGR	Gardner-Rasheed feline sarcoma viral (v-fgr) oncogene homolog	38		LRRC58	leucine rich repeat containing 58	9
				DAZL	deleted in azoospermia-like	17		SUGP1	SURP and G patch domain containing 1	37		SFPQ	splicing factor proline/glutamine-rich	9
				PPP2R2A	protein phosphatase 2, regulatory subunit B, alpha	17		CSK	c-src tyrosine kinase	37		ITPR2	inositol 1,4,5-trisphosphate receptor, type 2	9
				RAD1	RAD1 homolog (S. pombe)	17		PML	promyelocytic leukemia	37		THRAP3	thyroid hormone receptor associated protein 3	9
				ARIH2	ariadne homolog 2 (Drosophila)	17		BCAR1	breast cancer anti-estrogen resistance 1	37		LMO2	LIM domain only 2 (rhombotin-like 1)	9
				RARS	arginyl-tRNA synthetase	17		STAT5B	signal transducer and activator of transcription 5B	37		MYH9	myosin, heavy chain 9, non-muscle	9
				UBE2Q1	ubiquitin-conjugating enzyme E2Q family member 1	17		COL6A1	collagen, type VI, alpha 1	37		RAD21	RAD21 homolog (S. pombe)	9
				PAK1	p21 protein (Cdc42/Rac)-activated kinase 1	17		ANAPC1	anaphase promoting complex subunit 1	37		REST	RE1-silencing transcription factor	9
				CHD4	chromodomain helicase DNA binding protein 4	16		RPL37A	ribosomal protein L37a	37		ADAMTS13	ADAM metallopeptidase with thrombospondin type 1 motif, 13	9
				PRKCD	protein kinase C, delta	16		COL4A5	collagen, type IV, alpha 5	37		MED14	mediator complex subunit 14	9
				DDX1	DEAD (Asp-Glu-Ala-Asp) box helicase 1	16		BAX	BCL2-associated X protein	37		LBR	lamin B receptor	9
				CDCA2	cell division cycle associated 2	16		MYL9	myosin, light chain 9, regulatory	36		STAG2	stromal antigen 2	8
				MRPS5	mitochondrial ribosomal protein S5	16		MAP2K7	mitogen-activated protein kinase kinase 7	36		TFDP1	transcription factor Dp-1	8
				MAD1L1	MAD1 mitotic arrest deficient-like 1 (yeast)	16		TPM4	tropomyosin 4	36		SEMA3A	sema domain, immunoglobulin domain (Ig), short basic domain, secreted, (semaphorin) 3A	8
				GTF2E1	general transcription factor IIE, polypeptide 1, alpha 56kDa	16		TPM1	tropomyosin 1 (alpha)	36		PTPRB	protein tyrosine phosphatase, receptor type, B	8
				GPI	glucose-6-phosphate isomerase	16		ALPL	alkaline phosphatase, liver/bone/kidney	36		CSNK1A1	casein kinase 1, alpha 1	8
				AP2M1	adaptor-related protein complex 2, mu 1 subunit	16		NCOA1	nuclear receptor coactivator 1	36		CTBP2	C-terminal binding protein 2	8
				DBF4	DBF4 homolog (S. cerevisiae)	16		KIF23	kinesin family member 23	36		MXRA5	matrix-remodelling associated 5	8
				MRPS10	mitochondrial ribosomal protein S10	16		COL5A1	collagen, type V, alpha 1	36		CAMK2G	calcium/calmodulin-dependent protein kinase II gamma	8
				RNF2	ring finger protein 2	16		COL5A2	collagen, type V, alpha 2	36		TNFRSF1B	tumor necrosis factor receptor superfamily, member 1B	8
				ARCN1	archain 1	16		SERPINH1	serpin peptidase inhibitor, clade H (heat shock protein 47), member 1, (collagen binding protein 1)	36		NRIP1	nuclear receptor interacting protein 1	8
				ACAT1	acetyl-CoA acetyltransferase 1	16		ISLR	immunoglobulin superfamily containing leucine-rich repeat	35		GUCY1A3	guanylate cyclase 1, soluble, alpha 3	8
				LSM3	LSM3 homolog, U6 small nuclear RNA associated (S. cerevisiae)	15		PQBP1	polyglutamine binding protein 1	35		PDGFA	platelet-derived growth factor alpha polypeptide	8
				CSNK2A1	casein kinase 2, alpha 1 polypeptide	15		KAT2A	K(lysine) acetyltransferase 2A	35		FST	follistatin	8
				KIFAP3	kinesin-associated protein 3	15		EIF4B	eukaryotic translation initiation factor 4B	35		EIF2C4	eukaryotic translation initiation factor 2C, 4	8
				PPP2R2D	protein phosphatase 2, regulatory subunit B, delta	15		CRKL	v-crk sarcoma virus CT10 oncogene homolog (avian)-like	35		CIRBP	cold inducible RNA binding protein	8
				SMG1	smg-1 homolog, phosphatidylinositol 3-kinase-related kinase (C. elegans)	15		TPM2	tropomyosin 2 (beta)	35		CCL4	chemokine (C-C motif) ligand 4	8
				CDYL	chromodomain protein, Y-like	15		MCM3	minichromosome maintenance complex component 3	35		LUC7L2	LUC7-like 2 (S. cerevisiae)	8
				ASF1A	ASF1 anti-silencing function 1 homolog A (S. cerevisiae)	15		MRPL2	mitochondrial ribosomal protein L2	35		RPN2	ribophorin II	8
				SQSTM1	sequestosome 1	15		PPP4C	protein phosphatase 4, catalytic subunit	35		EIF2C1	eukaryotic translation initiation factor 2C, 1	8
				RSL1D1	ribosomal L1 domain containing 1	15		SPTB	spectrin, beta, erythrocytic	34		TRRAP	transformation/transcription domain-associated protein	8
				CENPP	centromere protein P	14		ASH1L	ash1 (absent, small, or homeotic)-like (Drosophila)	34		DDX18	DEAD (Asp-Glu-Ala-Asp) box polypeptide 18	8
				ARFGAP2	ADP-ribosylation factor GTPase activating protein 2	14		TLN1	talin 1	34		LRRC17	leucine rich repeat containing 17	8
				RPS6KA1	ribosomal protein S6 kinase, 90kDa, polypeptide 1	14		HNRNPA0	heterogeneous nuclear ribonucleoprotein A0	34		CASP6	caspase 6, apoptosis-related cysteine peptidase	8
				KARS	lysyl-tRNA synthetase	14		TNFRSF1A	tumor necrosis factor receptor superfamily, member 1A	34		PGRMC1	progesterone receptor membrane component 1	8
				STXBP3	syntaxin binding protein 3	14		CSTF2	cleavage stimulation factor, 3' pre-RNA, subunit 2, 64kDa	34		CYP7A1	cytochrome P450, family 7, subfamily A, polypeptide 1	7
				SKA3	spindle and kinetochore associated complex subunit 3	14		BOP1	block of proliferation 1	34		RAB11FIP2	RAB11 family interacting protein 2 (class I)	7
				UFD1L	ubiquitin fusion degradation 1 like (yeast)	14		HNRNPL	heterogeneous nuclear ribonucleoprotein L	34		MAP4K4	mitogen-activated protein kinase kinase kinase kinase 4	7
				MRPL19	mitochondrial ribosomal protein L19	14		UBA1	ubiquitin-like modifier activating enzyme 1	34		CBX3	chromobox homolog 3	7
				DNAJA4	DnaJ (Hsp40) homolog, subfamily A, member 4	14		COL6A2	collagen, type VI, alpha 2	34		EPAS1	endothelial PAS domain protein 1	7
				PPP2R2C	protein phosphatase 2, regulatory subunit B, gamma	14		PRCC	papillary renal cell carcinoma (translocation-associated)	34		RIPK2	receptor-interacting serine-threonine kinase 2	7
				PRDX1	peroxiredoxin 1	14		CDC6	cell division cycle 6 homolog (S. cerevisiae)	34		HOXB4	homeobox B4	7
				RBMX	RNA binding motif protein, X-linked	14		COL4A6	collagen, type IV, alpha 6	34		NCKAP1	NCK-associated protein 1	7
				NDUFS1	NADH dehydrogenase (ubiquinone) Fe-S protein 1, 75kDa (NADH-coenzyme Q reductase)	14		MTA2	metastasis associated 1 family, member 2	33		CPSF6	cleavage and polyadenylation specific factor 6, 68kDa	7
				NUP50	nucleoporin 50kDa	14		FGFR1	fibroblast growth factor receptor 1	33		COL4A3	collagen, type IV, alpha 3 (Goodpasture antigen)	7
				DDX4	DEAD (Asp-Glu-Ala-Asp) box polypeptide 4	14		MCM2	minichromosome maintenance complex component 2	33		SMC2	structural maintenance of chromosomes 2	7
				YME1L1	YME1-like 1 (S. cerevisiae)	14		CLU	clusterin	33		TBL1X	transducin (beta)-like 1X-linked	7
				UTP11L	UTP11-like, U3 small nucleolar ribonucleoprotein, (yeast)	14		ITGA3	integrin, alpha 3 (antigen CD49C, alpha 3 subunit of VLA-3 receptor)	33		PIK3C2G	phosphatidylinositol-4-phosphate 3-kinase, catalytic subunit type 2 gamma	7
				NDUFA9	NADH dehydrogenase (ubiquinone) 1 alpha subcomplex, 9, 39kDa	13		COL6A3	collagen, type VI, alpha 3	33		ALDH1A1	aldehyde dehydrogenase 1 family, member A1	7
				EIF2S2	eukaryotic translation initiation factor 2, subunit 2 beta, 38kDa	13		ACTL6B	actin-like 6B	33		EP400	E1A binding protein p400	7
				FKBP6	FK506 binding protein 6, 36kDa	13		COL11A1	collagen, type XI, alpha 1	33		UBE3C	ubiquitin protein ligase E3C	7
				MBP	myelin basic protein	13		RUVBL2	RuvB-like 2 (E. coli)	33		CHD2	chromodomain helicase DNA binding protein 2	7
				ITSN2	intersectin 2	13		RXRA	retinoid X receptor, alpha	33		TRPC1	transient receptor potential cation channel, subfamily C, member 1	7
				EXOSC9	exosome component 9	13		DCTN2	dynactin 2 (p50)	33		FZD4	frizzled family receptor 4	7
				SRSF10	serine/arginine-rich splicing factor 10	13		CLP1	cleavage and polyadenylation factor I subunit 1	33		SACM1L	SAC1 suppressor of actin mutations 1-like (yeast)	7
				RAB9A	RAB9A, member RAS oncogene family	13		CHERP	calcium homeostasis endoplasmic reticulum protein	33		INHBB	inhibin, beta B	7
				PLCB2	phospholipase C, beta 2	12		HSPB1	heat shock 27kDa protein 1	33		COL7A1	collagen, type VII, alpha 1	7
				BCAS2	breast carcinoma amplified sequence 2	12		COL7A1	collagen, type VII, alpha 1	32		NID1	nidogen 1	7
				HAUS6	HAUS augmin-like complex, subunit 6	12		GPKOW	G patch domain and KOW motifs	32		PBRM1	polybromo 1	7
				EXOC7	exocyst complex component 7	12		TNC	tenascin C	32		MED30	mediator complex subunit 30	6
				AKR1B1	aldo-keto reductase family 1, member B1 (aldose reductase)	12		ADCY6	adenylate cyclase 6	32		GUCY1B3	guanylate cyclase 1, soluble, beta 3	6
				SFI1	Sfi1 homolog, spindle assembly associated (yeast)	12		BYSL	bystin-like	32		DYNC2H1	dynein, cytoplasmic 2, heavy chain 1	6
				TBPL2	TATA box binding protein like 2	12		EPHB1	EPH receptor B1	32		THOC7	THO complex 7 homolog (Drosophila)	6
				ORC5	origin recognition complex, subunit 5	12		CD40	CD40 molecule, TNF receptor superfamily member 5	32		MLL	myeloid/lymphoid or mixed-lineage leukemia (trithorax homolog, Drosophila)	6
				ATP6V0D1	ATPase, H+ transporting, lysosomal 38kDa, V0 subunit d1	12		DBNL	drebrin-like	32		NCF2	neutrophil cytosolic factor 2	6
				CEPT1	choline/ethanolamine phosphotransferase 1	12		CALB2	calbindin 2	32		AQP1	aquaporin 1 (Colton blood group)	6
				RRP7A	ribosomal RNA processing 7 homolog A (S. cerevisiae)	12		RHOBTB2	Rho-related BTB domain containing 2	32		TMED7	transmembrane emp24 protein transport domain containing 7	6
				RBM17	RNA binding motif protein 17	12		MYH10	myosin, heavy chain 10, non-muscle	32		UBE2A	ubiquitin-conjugating enzyme E2A	6
				VPS33A	vacuolar protein sorting 33 homolog A (S. cerevisiae)	12		USP39	ubiquitin specific peptidase 39	32		CBX2	chromobox homolog 2	6
				PICALM	phosphatidylinositol binding clathrin assembly protein	12		ADCY3	adenylate cyclase 3	31		RGMA	RGM domain family, member A	6
				PARPBP	PARP1 binding protein	12		PPIB	peptidylprolyl isomerase B (cyclophilin B)	31		NR2F2	nuclear receptor subfamily 2, group F, member 2	6
				MCM9	minichromosome maintenance complex component 9	12		CAP1	CAP, adenylate cyclase-associated protein 1 (yeast)	31		TTC21B	tetratricopeptide repeat domain 21B	6
				CHPT1	choline phosphotransferase 1	12		CPSF7	cleavage and polyadenylation specific factor 7, 59kDa	31		HSPA12B	heat shock 70kD protein 12B	6
				VPS26A	vacuolar protein sorting 26 homolog A (S. pombe)	12		GNL3	guanine nucleotide binding protein-like 3 (nucleolar)	31		CDK19	cyclin-dependent kinase 19	6
				HAUS1	HAUS augmin-like complex, subunit 1	12		PTPRF	protein tyrosine phosphatase, receptor type, F	31		IL1R1	interleukin 1 receptor, type I	6
				AFG3L2	AFG3 ATPase family member 3-like 2 (S. cerevisiae)	12		ITGA11	integrin, alpha 11	31		TMED2	transmembrane emp24 domain trafficking protein 2	6
				BCCIP	BRCA2 and CDKN1A interacting protein	11		DNMT3A	DNA (cytosine-5-)-methyltransferase 3 alpha	31		TBPL1	TBP-like 1	6
				SDCCAG8	serologically defined colon cancer antigen 8	11		ALDOA	aldolase A, fructose-bisphosphate	31		NPR2	natriuretic peptide receptor B/guanylate cyclase B (atrionatriuretic peptide receptor B)	6
				WDR82	WD repeat domain 82	11		MRPL24	mitochondrial ribosomal protein L24	30		NRP2	neuropilin 2	6
				EXOSC3	exosome component 3	11		SNRNP40	small nuclear ribonucleoprotein 40kDa (U5)	30		SMC5	structural maintenance of chromosomes 5	6
				WEE2	WEE1 homolog 2 (S. pombe)	11		HDAC7	histone deacetylase 7	30		PDIA4	protein disulfide isomerase family A, member 4	6
				IDH3A	isocitrate dehydrogenase 3 (NAD+) alpha	11		SMARCC2	SWI/SNF related, matrix associated, actin dependent regulator of chromatin, subfamily c, member 2	30		TANK	TRAF family member-associated NFKB activator	6
				DHRS3	dehydrogenase/reductase (SDR family) member 3	11		TPM3	tropomyosin 3	30		ADAMTS5	ADAM metallopeptidase with thrombospondin type 1 motif, 5	6
				GNA13	guanine nucleotide binding protein (G protein), alpha 13	11		CASP9	caspase 9, apoptosis-related cysteine peptidase	30		ENTPD8	ectonucleoside triphosphate diphosphohydrolase 8	5
				DLG2	discs, large homolog 2 (Drosophila)	11		STK11	serine/threonine kinase 11	30		DIRC2	disrupted in renal carcinoma 2	5
				SLC25A5	solute carrier family 25 (mitochondrial carrier; adenine nucleotide translocator), member 5	11		RNF41	ring finger protein 41	30		NFAT5	nuclear factor of activated T-cells 5, tonicity-responsive	5
				NUP93	nucleoporin 93kDa	11		NES	nestin	30		EGLN1	egl nine homolog 1 (C. elegans)	5
				SMNDC1	survival motor neuron domain containing 1	11		SHMT2	serine hydroxymethyltransferase 2 (mitochondrial)	29		ZEB2	zinc finger E-box binding homeobox 2	5
				PCCA	propionyl CoA carboxylase, alpha polypeptide	11		PBK	PDZ binding kinase	29		APBA1	amyloid beta (A4) precursor protein-binding, family A, member 1	5
				AIMP1	aminoacyl tRNA synthetase complex-interacting multifunctional protein 1	11		SPTBN4	spectrin, beta, non-erythrocytic 4	29		ARHGEF6	Rac/Cdc42 guanine nucleotide exchange factor (GEF) 6	5
				TICRR	TOPBP1-interacting checkpoint and replication regulator	11		EFNB1	ephrin-B1	29		SEMA5B	sema domain, seven thrombospondin repeats (type 1 and type 1-like), transmembrane domain (TM) and short cytoplasmic domain, (semaphorin) 5B	5
				PPIF	peptidylprolyl isomerase F	11		LCP1	lymphocyte cytosolic protein 1 (L-plastin)	29		GUCY1A2	guanylate cyclase 1, soluble, alpha 2	5
				RAB3IP	RAB3A interacting protein (rabin3)	11		ASPN	asporin	29		POSTN	periostin, osteoblast specific factor	5
				MRPL47	mitochondrial ribosomal protein L47	11		GNG12	guanine nucleotide binding protein (G protein), gamma 12	29		P2RY6	pyrimidinergic receptor P2Y, G-protein coupled, 6	5
				DNAJB9	DnaJ (Hsp40) homolog, subfamily B, member 9	11		CORO1C	coronin, actin binding protein, 1C	28		ITGA8	integrin, alpha 8	5
				PGM2	phosphoglucomutase 2	11		FBN1	fibrillin 1	28		PTPRG	protein tyrosine phosphatase, receptor type, G	5
				DCLK3	doublecortin-like kinase 3	11		COL27A1	collagen, type XXVII, alpha 1	28		APC	adenomatous polyposis coli	5
				SNAP23	synaptosomal-associated protein, 23kDa	11		MYO18A	myosin XVIIIA	28		SSR3	signal sequence receptor, gamma (translocon-associated protein gamma)	5
				DNAJC8	DnaJ (Hsp40) homolog, subfamily C, member 8	11		C3	complement component 3	28		ERBB2IP	erbb2 interacting protein	5
				TRNAU1AP	tRNA selenocysteine 1 associated protein 1	11		UBE2Z	ubiquitin-conjugating enzyme E2Z	28		TNKS2	tankyrase, TRF1-interacting ankyrin-related ADP-ribose polymerase 2	5
				TXN2	thioredoxin 2	11		FGFR3	fibroblast growth factor receptor 3	28		PIP4K2B	phosphatidylinositol-5-phosphate 4-kinase, type II, beta	5
				SMN1	survival of motor neuron 1, telomeric	11		PCSK2	proprotein convertase subtilisin/kexin type 2	28		ARHGEF9	Cdc42 guanine nucleotide exchange factor (GEF) 9	5
				GNAZ	guanine nucleotide binding protein (G protein), alpha z polypeptide	11		UTP14A	UTP14, U3 small nucleolar ribonucleoprotein, homolog A (yeast)	28		GPR65	G protein-coupled receptor 65	5
				TRMT1L	tRNA methyltransferase 1 homolog (S. cerevisiae)-like	11		FMOD	fibromodulin	28		UBE2R2	ubiquitin-conjugating enzyme E2R 2	4
				STON2	stonin 2	10		GNG10	guanine nucleotide binding protein (G protein), gamma 10	28		UBR2	ubiquitin protein ligase E3 component n-recognin 2	4
				AKR1A1	aldo-keto reductase family 1, member A1 (aldehyde reductase)	10		TUBG1	tubulin, gamma 1	28		SUFU	suppressor of fused homolog (Drosophila)	4
				VPS18	vacuolar protein sorting 18 homolog (S. cerevisiae)	10		OCRL	oculocerebrorenal syndrome of Lowe	28		FZD7	frizzled family receptor 7	4
				VPS35	vacuolar protein sorting 35 homolog (S. cerevisiae)	10		CEBPB	CCAAT/enhancer binding protein (C/EBP), beta	27		INPP4A	inositol polyphosphate-4-phosphatase, type I, 107kDa	4
				SMC1B	structural maintenance of chromosomes 1B	10		ESPL1	extra spindle pole bodies homolog 1 (S. cerevisiae)	27		PDIA6	protein disulfide isomerase family A, member 6	4
				NME7	NME/NM23 family member 7	10		MUC1	mucin 1, cell surface associated	27		RCOR1	REST corepressor 1	4
				BRIP1	BRCA1 interacting protein C-terminal helicase 1	10		CCNT1	cyclin T1	27		AMMECR1	Alport syndrome, mental retardation, midface hypoplasia and elliptocytosis chromosomal region gene 1	4
				RYR2	ryanodine receptor 2 (cardiac)	10		DDOST	dolichyl-diphosphooligosaccharide--protein glycosyltransferase	27		KCNA3	potassium voltage-gated channel, shaker-related subfamily, member 3	4
				INTS9	integrator complex subunit 9	10		DDX54	DEAD (Asp-Glu-Ala-Asp) box polypeptide 54	27		SLC4A3	solute carrier family 4, anion exchanger, member 3	4
				ERC1	ELKS/RAB6-interacting/CAST family member 1	10		JUND	jun D proto-oncogene	27		DYRK2	dual-specificity tyrosine-(Y)-phosphorylation regulated kinase 2	4
				RDH10	retinol dehydrogenase 10 (all-trans)	10		GLI1	GLI family zinc finger 1	27		ARHGAP20	Rho GTPase activating protein 20	4
				HDAC11	histone deacetylase 11	10		COL16A1	collagen, type XVI, alpha 1	27		PLXDC1	plexin domain containing 1	4
				TERT	telomerase reverse transcriptase	10		ITGA10	integrin, alpha 10	27		CTDSPL	CTD (carboxy-terminal domain, RNA polymerase II, polypeptide A) small phosphatase-like	4
				FANCB	Fanconi anemia, complementation group B	10		CDT1	chromatin licensing and DNA replication factor 1	27		BRE	brain and reproductive organ-expressed (TNFRSF1A modulator)	4
				RABGEF1	RAB guanine nucleotide exchange factor (GEF) 1	10		RPTOR	regulatory associated protein of MTOR, complex 1	27		TAF2	TAF2 RNA polymerase II, TATA box binding protein (TBP)-associated factor, 150kDa	4
				TDRD9	tudor domain containing 9	10		SMAD7	SMAD family member 7	27		RBFOX2	RNA binding protein, fox-1 homolog (C. elegans) 2	4
				CAMK2D	calcium/calmodulin-dependent protein kinase II delta	10		ARID1A	AT rich interactive domain 1A (SWI-like)	27		DSP	desmoplakin	4
				AGXT2	alanine--glyoxylate aminotransferase 2	10		NSUN5	NOP2/Sun domain family, member 5	26		B3GAT1	beta-1,3-glucuronyltransferase 1 (glucuronosyltransferase P)	4
				VAT1L	vesicle amine transport protein 1 homolog (T. californica)-like	10		DES	desmin	26		CNTN1	contactin 1	4
				VPS8	vacuolar protein sorting 8 homolog (S. cerevisiae)	10		MCM6	minichromosome maintenance complex component 6	26		BAZ1A	bromodomain adjacent to zinc finger domain, 1A	4
				CBR1	carbonyl reductase 1	10		SREBF1	sterol regulatory element binding transcription factor 1	26		HIPK1	homeodomain interacting protein kinase 1	4
				GOSR1	golgi SNAP receptor complex member 1	10		PI4KB	phosphatidylinositol 4-kinase, catalytic, beta	26		TNFRSF11A	tumor necrosis factor receptor superfamily, member 11a, NFKB activator	4
				TUBB6	tubulin, beta 6 class V	10		SNRNP27	small nuclear ribonucleoprotein 27kDa (U4/U6.U5)	26		FUBP3	far upstream element (FUSE) binding protein 3	4
				TRMT6	tRNA methyltransferase 6 homolog (S. cerevisiae)	10		RARA	retinoic acid receptor, alpha	26		SLC25A6	solute carrier family 25 (mitochondrial carrier; adenine nucleotide translocator), member 6	3
				PPAP2A	phosphatidic acid phosphatase type 2A	10		PCSK6	proprotein convertase subtilisin/kexin type 6	26		CELF5	CUGBP, Elav-like family member 5	3
				ABCC8	ATP-binding cassette, sub-family C (CFTR/MRP), member 8	10		ILK	integrin-linked kinase	26		HS6ST1	heparan sulfate 6-O-sulfotransferase 1	3
				CETN3	centrin, EF-hand protein, 3	9		NUP62	nucleoporin 62kDa	26		FSTL1	follistatin-like 1	3
				VPS29	vacuolar protein sorting 29 homolog (S. cerevisiae)	9		VCAN	versican	26		TRAM1	translocation associated membrane protein 1	3
				KPNA7	karyopherin alpha 7 (importin alpha 8)	9		TUBB3	tubulin, beta 3 class III	26		IGFBP7	insulin-like growth factor binding protein 7	3
				EIF4E1B	eukaryotic translation initiation factor 4E family member 1B	9		PFN1	profilin 1	26		SETBP1	SET binding protein 1	3
				NANOG	Nanog homeobox	9		PRIM1	primase, DNA, polypeptide 1 (49kDa)	26		ATP2A3	ATPase, Ca++ transporting, ubiquitous	3
				VDAC3	voltage-dependent anion channel 3	9		CORO1B	coronin, actin binding protein, 1B	25		LARP1B	La ribonucleoprotein domain family, member 1B	3
				SMARCB1	SWI/SNF related, matrix associated, actin dependent regulator of chromatin, subfamily b, member 1	9		AGRN	agrin	25		STX2	syntaxin 2	3
				EIF3E	eukaryotic translation initiation factor 3, subunit E	9		CSF1	colony stimulating factor 1 (macrophage)	25		GDPD5	glycerophosphodiester phosphodiesterase domain containing 5	3
				COPS8	COP9 constitutive photomorphogenic homolog subunit 8 (Arabidopsis)	9		CS	citrate synthase	25		FNDC1	fibronectin type III domain containing 1	3
				BOLL	bol, boule-like (Drosophila)	9		PRKAA2	protein kinase, AMP-activated, alpha 2 catalytic subunit	25		UTP15	UTP15, U3 small nucleolar ribonucleoprotein, homolog (S. cerevisiae)	3
				SNAPC1	small nuclear RNA activating complex, polypeptide 1, 43kDa	9		MRPL17	mitochondrial ribosomal protein L17	25		WDR1	WD repeat domain 1	3
				AGPAT1	1-acylglycerol-3-phosphate O-acyltransferase 1 (lysophosphatidic acid acyltransferase, alpha)	9		FTSJ3	FtsJ homolog 3 (E. coli)	25		CCNY	cyclin Y	3
				BNIP1	BCL2/adenovirus E1B 19kDa interacting protein 1	9		SLC25A1	solute carrier family 25 (mitochondrial carrier; citrate transporter), member 1	25		AUTS2	autism susceptibility candidate 2	3
				DNAJC12	DnaJ (Hsp40) homolog, subfamily C, member 12	9		ENTPD1	ectonucleoside triphosphate diphosphohydrolase 1	25		BRWD3	bromodomain and WD repeat domain containing 3	3
				PPP2R3C	protein phosphatase 2, regulatory subunit B'', gamma	9		HSPA12B	heat shock 70kD protein 12B	25		USP10	ubiquitin specific peptidase 10	3
				PABPC4	poly(A) binding protein, cytoplasmic 4 (inducible form)	9		PCSK7	proprotein convertase subtilisin/kexin type 7	25		AHNAK	AHNAK nucleoprotein	3
				MRPL42	mitochondrial ribosomal protein L42	9		SERPING1	serpin peptidase inhibitor, clade G (C1 inhibitor), member 1	25		SLC30A7	solute carrier family 30 (zinc transporter), member 7	3
				ADRM1	adhesion regulating molecule 1	9		KLF4	Kruppel-like factor 4 (gut)	25		SEMA3C	sema domain, immunoglobulin domain (Ig), short basic domain, secreted, (semaphorin) 3C	3
				PECR	peroxisomal trans-2-enoyl-CoA reductase	9		SGK1	serum/glucocorticoid regulated kinase 1	25		DIP2C	DIP2 disco-interacting protein 2 homolog C (Drosophila)	3
				ZNF143	zinc finger protein 143	9		PDE4C	phosphodiesterase 4C, cAMP-specific	25		ARX	aristaless related homeobox	3
				CIAPIN1	cytokine induced apoptosis inhibitor 1	9		RHOT2	ras homolog family member T2	24		POLB	polymerase (DNA directed), beta	3
				PCCB	propionyl CoA carboxylase, beta polypeptide	9		RERG	RAS-like, estrogen-regulated, growth inhibitor	24		SLC1A3	solute carrier family 1 (glial high affinity glutamate transporter), member 3	3
				FARSB	phenylalanyl-tRNA synthetase, beta subunit	8		MYLK	myosin light chain kinase	24		PDIA5	protein disulfide isomerase family A, member 5	3
				NABP1	nucleic acid binding protein 1	8		IKBKG	inhibitor of kappa light polypeptide gene enhancer in B-cells, kinase gamma	24		MICAL1	microtubule associated monoxygenase, calponin and LIM domain containing 1	3
				TTN	titin	8		PCSK9	proprotein convertase subtilisin/kexin type 9	24		CUX1	cut-like homeobox 1	3
				AHSA1	AHA1, activator of heat shock 90kDa protein ATPase homolog 1 (yeast)	8		PAK4	p21 protein (Cdc42/Rac)-activated kinase 4	24		ORAI1	ORAI calcium release-activated calcium modulator 1	3
				TRAF3	TNF receptor-associated factor 3	8		CLTB	clathrin, light chain B	24		TSPO	translocator protein (18kDa)	3
				TNFRSF1B	tumor necrosis factor receptor superfamily, member 1B	8		UBAC1	UBA domain containing 1	24		RAB33B	RAB33B, member RAS oncogene family	3
				SCN5A	sodium channel, voltage-gated, type V, alpha subunit	8		TSFM	Ts translation elongation factor, mitochondrial	24		PCDH19	protocadherin 19	3
				ABTB1	ankyrin repeat and BTB (POZ) domain containing 1	8		MMP13	matrix metallopeptidase 13 (collagenase 3)	23		RGL1	ral guanine nucleotide dissociation stimulator-like 1	3
				MAP2K4	mitogen-activated protein kinase kinase 4	8		LEPRE1	leucine proline-enriched proteoglycan (leprecan) 1	23		TMEM68	transmembrane protein 68	3
				CNOT4	CCR4-NOT transcription complex, subunit 4	8		TAGLN	transgelin	23		UBP1	upstream binding protein 1 (LBP-1a)	3
				DNAJC7	DnaJ (Hsp40) homolog, subfamily C, member 7	8		HECTD3	HECT domain containing E3 ubiquitin protein ligase 3	23		SLC12A2	solute carrier family 12 (sodium/potassium/chloride transporters), member 2	3
				PLA2G4E	phospholipase A2, group IVE	8		THY1	Thy-1 cell surface antigen	23		RBMS1	RNA binding motif, single stranded interacting protein 1	3
				SRP54	signal recognition particle 54kDa	8		FTSJ1	FtsJ RNA methyltransferase homolog 1 (E. coli)	23		PRDM2	PR domain containing 2, with ZNF domain	3
				BRDT	bromodomain, testis-specific	8		RAD23A	RAD23 homolog A (S. cerevisiae)	23		CHN2	chimerin 2	3
				FANCL	Fanconi anemia, complementation group L	8		EPHA1	EPH receptor A1	23		MCAT	malonyl CoA:ACP acyltransferase (mitochondrial)	3
				TAF4	TAF4 RNA polymerase II, TATA box binding protein (TBP)-associated factor, 135kDa	8		CTSA	cathepsin A	23		SS18	synovial sarcoma translocation, chromosome 18	3
				AACS	acetoacetyl-CoA synthetase	8		WNT4	wingless-type MMTV integration site family, member 4	23		TMED5	transmembrane emp24 protein transport domain containing 5	3
				SETX	senataxin	8		DCTN1	dynactin 1	23		ASPH	aspartate beta-hydroxylase	3
				ATG3	autophagy related 3	8		COL12A1	collagen, type XII, alpha 1	23		PLXNB2	plexin B2	3
				GPS1	G protein pathway suppressor 1	8		WSB1	WD repeat and SOCS box containing 1	23		DIAPH3	diaphanous homolog 3 (Drosophila)	3
				AP1G1	adaptor-related protein complex 1, gamma 1 subunit	8		BACE1	beta-site APP-cleaving enzyme 1	23		SLC30A4	solute carrier family 30 (zinc transporter), member 4	3
				DNAJC19	DnaJ (Hsp40) homolog, subfamily C, member 19	8		SMARCD1	SWI/SNF related, matrix associated, actin dependent regulator of chromatin, subfamily d, member 1	23		ARL5B	ADP-ribosylation factor-like 5B	3
				PACSIN3	protein kinase C and casein kinase substrate in neurons 3	8		COL8A2	collagen, type VIII, alpha 2	23		ZRANB2	zinc finger, RAN-binding domain containing 2	3
				PFKFB2	6-phosphofructo-2-kinase/fructose-2,6-biphosphatase 2	8		PDE2A	phosphodiesterase 2A, cGMP-stimulated	23		ARID1B	AT rich interactive domain 1B (SWI1-like)	3
				GRIA2	glutamate receptor, ionotropic, AMPA 2	7		PDE5A	phosphodiesterase 5A, cGMP-specific	23		2005-09-01	septin 5	3
				PDP1	pyruvate dehyrogenase phosphatase catalytic subunit 1	7		FBXW8	F-box and WD repeat domain containing 8	22		RASSF5	Ras association (RalGDS/AF-6) domain family member 5	2
				SUDS3	suppressor of defective silencing 3 homolog (S. cerevisiae)	7		TK1	thymidine kinase 1, soluble	22		C5orf4	chromosome 5 open reading frame 4	2
				NASP	nuclear autoantigenic sperm protein (histone-binding)	7		LIPA	lipase A, lysosomal acid, cholesterol esterase	22		SLC39A8	solute carrier family 39 (zinc transporter), member 8	2
				BTBD3	BTB (POZ) domain containing 3	7		SEC61B	Sec61 beta subunit	22		FAT1	FAT tumor suppressor homolog 1 (Drosophila)	2
				PRPS1	phosphoribosyl pyrophosphate synthetase 1	7		TCF3	transcription factor 3 (E2A immunoglobulin enhancer binding factors E12/E47)	22		FAM189A2	family with sequence similarity 189, member A2	2
				RIMS1	regulating synaptic membrane exocytosis 1	7		GINS2	GINS complex subunit 2 (Psf2 homolog)	22		MAFB	v-maf musculoaponeurotic fibrosarcoma oncogene homolog B (avian)	2
				RBBP8	retinoblastoma binding protein 8	7		CEBPA	CCAAT/enhancer binding protein (C/EBP), alpha	22		CYTH3	cytohesin 3	2
				SNAP91	synaptosomal-associated protein, 91kDa homolog (mouse)	7		LIMK1	LIM domain kinase 1	22		CHSY1	chondroitin sulfate synthase 1	2
				SCARB1	scavenger receptor class B, member 1	7		SELP	selectin P (granule membrane protein 140kDa, antigen CD62)	22		CD99	CD99 molecule	2
				ILKAP	integrin-linked kinase-associated serine/threonine phosphatase	7		GRAP	GRB2-related adaptor protein	22		CHRDL1	chordin-like 1	2
				AGPAT9	1-acylglycerol-3-phosphate O-acyltransferase 9	7		NONO	non-POU domain containing, octamer-binding	22		RNGTT	RNA guanylyltransferase and 5'-phosphatase	2
				SENP6	SUMO1/sentrin specific peptidase 6	7		TRIM28	tripartite motif containing 28	22		ABCC5	ATP-binding cassette, sub-family C (CFTR/MRP), member 5	2
				FHIT	fragile histidine triad	7		NCAPH	non-SMC condensin I complex, subunit H	22		FAM120A	family with sequence similarity 120A	2
				AHCY	adenosylhomocysteinase	7		FSCN1	fascin homolog 1, actin-bundling protein (Strongylocentrotus purpuratus)	22		C1QC	complement component 1, q subcomponent, C chain	2
				RFWD2	ring finger and WD repeat domain 2, E3 ubiquitin protein ligase	7		EPHB3	EPH receptor B3	22		SLC39A6	solute carrier family 39 (zinc transporter), member 6	2
				SERPINB6	serpin peptidase inhibitor, clade B (ovalbumin), member 6	7		ENTPD8	ectonucleoside triphosphate diphosphohydrolase 8	22		COL15A1	collagen, type XV, alpha 1	2
				CSDA	cold shock domain protein A	7		TGOLN2	trans-golgi network protein 2	22		LAPTM5	lysosomal protein transmembrane 5	2
				ALAS1	aminolevulinate, delta-, synthase 1	7		EXOSC5	exosome component 5	22		ALCAM	activated leukocyte cell adhesion molecule	2
				PPP4R2	protein phosphatase 4, regulatory subunit 2	7		IHH	Indian hedgehog	22		MSRB3	methionine sulfoxide reductase B3	2
				INTS10	integrator complex subunit 10	7		KLHL25	kelch-like 25 (Drosophila)	22		KCNJ12	potassium inwardly-rectifying channel, subfamily J, member 12	2
				CDK11A	cyclin-dependent kinase 11A	7		CHD8	chromodomain helicase DNA binding protein 8	22		SLC27A6	solute carrier family 27 (fatty acid transporter), member 6	2
				LCT	lactase	7		ASB8	ankyrin repeat and SOCS box containing 8	22		DST	dystonin	2
				DCLRE1A	DNA cross-link repair 1A	7		ASB1	ankyrin repeat and SOCS box containing 1	22		SLC12A5	solute carrier family 12 (potassium/chloride transporter), member 5	2
				INTS8	integrator complex subunit 8	7		ARHGAP35	Rho GTPase activating protein 35	22		GNS	glucosamine (N-acetyl)-6-sulfatase	2
				ARHGEF3	Rho guanine nucleotide exchange factor (GEF) 3	7		ZNRF1	zinc and ring finger 1, E3 ubiquitin protein ligase	21		MELK	maternal embryonic leucine zipper kinase	2
				ALS2	amyotrophic lateral sclerosis 2 (juvenile)	7		NUP160	nucleoporin 160kDa	21		HIVEP2	human immunodeficiency virus type I enhancer binding protein 2	2
				MOS	v-mos Moloney murine sarcoma viral oncogene homolog	7		FBXL14	F-box and leucine-rich repeat protein 14	21		SLC7A5	solute carrier family 7 (amino acid transporter light chain, L system), member 5	2
				ATP6V1A	ATPase, H+ transporting, lysosomal 70kDa, V1 subunit A	7		TNFSF10	tumor necrosis factor (ligand) superfamily, member 10	21		NXT2	nuclear transport factor 2-like export factor 2	2
				FBXO25	F-box protein 25	7		SETD2	SET domain containing 2	21		NLGN4X	neuroligin 4, X-linked	2
				MRPS23	mitochondrial ribosomal protein S23	7		MGRN1	mahogunin ring finger 1, E3 ubiquitin protein ligase	21		LPP	LIM domain containing preferred translocation partner in lipoma	2
				SENP5	SUMO1/sentrin specific peptidase 5	7		PIK3C2B	phosphatidylinositol-4-phosphate 3-kinase, catalytic subunit type 2 beta	21		MARCKS	myristoylated alanine-rich protein kinase C substrate	2
				ACADL	acyl-CoA dehydrogenase, long chain	7		PSMD3	proteasome (prosome, macropain) 26S subunit, non-ATPase, 3	21		VRK3	vaccinia related kinase 3	2
				ACSBG1	acyl-CoA synthetase bubblegum family member 1	7		FLNC	filamin C, gamma	21		SLC16A10	solute carrier family 16, member 10 (aromatic amino acid transporter)	2
				TJP2	tight junction protein 2	7		LAMC2	laminin, gamma 2	21		DUSP7	dual specificity phosphatase 7	2
				OGDHL	oxoglutarate dehydrogenase-like	7		MMP3	matrix metallopeptidase 3 (stromelysin 1, progelatinase)	21		MYOF	myoferlin	2
				MED7	mediator complex subunit 7	7		LAMA2	laminin, alpha 2	21		TBX2	T-box 2	2
				DNTT	deoxynucleotidyltransferase, terminal	7		TMSB4X	thymosin beta 4, X-linked	21		ZBTB33	zinc finger and BTB domain containing 33	2
				SMG6	smg-6 homolog, nonsense mediated mRNA decay factor (C. elegans)	6		RNF130	ring finger protein 130	21		DSEL	dermatan sulfate epimerase-like	2
				VLDLR	very low density lipoprotein receptor	6		BRD4	bromodomain containing 4	21		FYB	FYN binding protein	2
				EPHA4	EPH receptor A4	6		RNF19B	ring finger protein 19B	21		FOXL1	forkhead box L1	2
				EEF1B2	eukaryotic translation elongation factor 1 beta 2	6		ABL2	v-abl Abelson murine leukemia viral oncogene homolog 2	21		BAG1	BCL2-associated athanogene	2
				PFKFB4	6-phosphofructo-2-kinase/fructose-2,6-biphosphatase 4	6		SARS2	seryl-tRNA synthetase 2, mitochondrial	21		MRVI1	murine retrovirus integration site 1 homolog	2
				PDP2	pyruvate dehyrogenase phosphatase catalytic subunit 2	6		MARS	methionyl-tRNA synthetase	21		NFIB	nuclear factor I/B	2
				ATP6V1B2	ATPase, H+ transporting, lysosomal 56/58kDa, V1 subunit B2	6		LMOD1	leiomodin 1 (smooth muscle)	21		CAPRIN1	cell cycle associated protein 1	2
				PPFIBP2	PTPRF interacting protein, binding protein 2 (liprin beta 2)	6		PDE7B	phosphodiesterase 7B	21		TMEM67	transmembrane protein 67	2
				RNASEH1	ribonuclease H1	6		PDE7A	phosphodiesterase 7A	21		EDC4	enhancer of mRNA decapping 4	2
				ALG11	asparagine-linked glycosylation 11, alpha-1,2-mannosyltransferase homolog (yeast)	6		PRKAG1	protein kinase, AMP-activated, gamma 1 non-catalytic subunit	20		BASP1	brain abundant, membrane attached signal protein 1	2
				SLC18A2	solute carrier family 18 (vesicular monoamine), member 2	6		BAZ2A	bromodomain adjacent to zinc finger domain, 2A	20		SLC9A9	solute carrier family 9, subfamily A (NHE9, cation proton antiporter 9), member 9	2
				TRAF3IP1	TNF receptor-associated factor 3 interacting protein 1	6		NOP9	NOP9 nucleolar protein homolog (yeast)	20		UAP1L1	UDP-N-acteylglucosamine pyrophosphorylase 1-like 1	2
				FBXO43	F-box protein 43	6		P4HA3	prolyl 4-hydroxylase, alpha polypeptide III	20		OSTC	oligosaccharyltransferase complex subunit	2
				NDUFAF4	NADH dehydrogenase (ubiquinone) complex I, assembly factor 4	6		MRPL36	mitochondrial ribosomal protein L36	20		ZMYM4	zinc finger, MYM-type 4	2
				SEH1L	SEH1-like (S. cerevisiae)	6		MYO1F	myosin IF	20		MMP16	matrix metallopeptidase 16 (membrane-inserted)	2
				RP1	retinitis pigmentosa 1 (autosomal dominant)	6		EFNA1	ephrin-A1	20		TM9SF2	transmembrane 9 superfamily member 2	2
				TDRD1	tudor domain containing 1	6		EIF3F	eukaryotic translation initiation factor 3, subunit F	20		NPHP3	nephronophthisis 3 (adolescent)	2
				UGT8	UDP glycosyltransferase 8	6		HIST2H2AB	histone cluster 2, H2ab	20		SLC37A3	solute carrier family 37 (glycerol-3-phosphate transporter), member 3	2
				PLA2G4F	phospholipase A2, group IVF	6		TRIM41	tripartite motif containing 41	20		GPSM2	G-protein signaling modulator 2	2
				RIOK1	RIO kinase 1 (yeast)	6		AP1B1	adaptor-related protein complex 1, beta 1 subunit	20		ABCC6	ATP-binding cassette, sub-family C (CFTR/MRP), member 6	2
				RFC1	replication factor C (activator 1) 1, 145kDa	6		ECM1	extracellular matrix protein 1	20		PACSIN2	protein kinase C and casein kinase substrate in neurons 2	2
				LPIN1	lipin 1	6		NOB1	NIN1/RPN12 binding protein 1 homolog (S. cerevisiae)	20		AFF4	AF4/FMR2 family, member 4	2
				PPFIA1	protein tyrosine phosphatase, receptor type, f polypeptide (PTPRF), interacting protein (liprin), alpha 1	6		TIMELESS	timeless homolog (Drosophila)	20		STX7	syntaxin 7	2
				TP63	tumor protein p63	6		ATP5G2	ATP synthase, H+ transporting, mitochondrial Fo complex, subunit C2 (subunit 9)	20		REEP5	receptor accessory protein 5	2
				ARG2	arginase, type II	6		TCF7L1	transcription factor 7-like 1 (T-cell specific, HMG-box)	20		HTRA3	HtrA serine peptidase 3	2
				TESK2	testis-specific kinase 2	6		SIRT2	sirtuin 2	20		ATP2B1	ATPase, Ca++ transporting, plasma membrane 1	2
				UPB1	ureidopropionase, beta	6		ACVR1	activin A receptor, type I	20		KCNE4	potassium voltage-gated channel, Isk-related family, member 4	1
				SETD8	SET domain containing (lysine methyltransferase) 8	6		NDUFV1	NADH dehydrogenase (ubiquinone) flavoprotein 1, 51kDa	20		FIBIN	fin bud initiation factor homolog (zebrafish)	1
				KCNK1	potassium channel, subfamily K, member 1	6		GPR149	G protein-coupled receptor 149	20		NADKD1	NAD kinase domain containing 1	1
				NUBPL	nucleotide binding protein-like	6		ASS1	argininosuccinate synthase 1	20		BACE2	beta-site APP-cleaving enzyme 2	1
				ETFDH	electron-transferring-flavoprotein dehydrogenase	6		MAPT	microtubule-associated protein tau	20		SLC25A20	solute carrier family 25 (carnitine/acylcarnitine translocase), member 20	1
				LRRC8A	leucine rich repeat containing 8 family, member A	5		PBX1	pre-B-cell leukemia homeobox 1	19		FMNL2	formin-like 2	1
				TCEANC	transcription elongation factor A (SII) N-terminal and central domain containing	5		LEPREL2	leprecan-like 2	19		RNFT1	ring finger protein, transmembrane 1	1
				GTPBP5	GTP binding protein 5 (putative)	5		AAAS	achalasia, adrenocortical insufficiency, alacrimia	19		SSBP2	single-stranded DNA binding protein 2	1
				MUC5AC	mucin 5AC, oligomeric mucus/gel-forming	5		GLTSCR2	glioma tumor suppressor candidate region gene 2	19		LRP12	low density lipoprotein receptor-related protein 12	1
				OBSCN	obscurin, cytoskeletal calmodulin and titin-interacting RhoGEF	5		STXBP1	syntaxin binding protein 1	19		SERINC3	serine incorporator 3	1
				KAT6B	K(lysine) acetyltransferase 6B	5		UBTF	upstream binding transcription factor, RNA polymerase I	19		MAF	v-maf musculoaponeurotic fibrosarcoma oncogene homolog (avian)	1
				RASEF	RAS and EF-hand domain containing	5		POLA2	polymerase (DNA directed), alpha 2, accessory subunit	19		OSBPL8	oxysterol binding protein-like 8	1
				ITIH4	inter-alpha-trypsin inhibitor heavy chain family, member 4	5		NT5M	5',3'-nucleotidase, mitochondrial	19		FOXN2	forkhead box N2	1
				CHMP5	charged multivesicular body protein 5	5		APOA1	apolipoprotein A-I	19		PKD2	polycystic kidney disease 2 (autosomal dominant)	1
				CNOT2	CCR4-NOT transcription complex, subunit 2	5		PSMB4	proteasome (prosome, macropain) subunit, beta type, 4	19		MIER1	mesoderm induction early response 1 homolog (Xenopus laevis)	1
				MCMBP	minichromosome maintenance complex binding protein	5		GATAD2A	GATA zinc finger domain containing 2A	19		BICD2	bicaudal D homolog 2 (Drosophila)	1
				NOBOX	NOBOX oogenesis homeobox	5		KDELR2	KDEL (Lys-Asp-Glu-Leu) endoplasmic reticulum protein retention receptor 2	19		CRLS1	cardiolipin synthase 1	1
				ZDHHC7	zinc finger, DHHC-type containing 7	5		STX1A	syntaxin 1A (brain)	19		ERG	v-ets erythroblastosis virus E26 oncogene homolog (avian)	1
				SRPK1	SRSF protein kinase 1	5		CTSS	cathepsin S	19		STRN3	striatin, calmodulin binding protein 3	1
				CNDP2	CNDP dipeptidase 2 (metallopeptidase M20 family)	5		MLST8	MTOR associated protein, LST8 homolog (S. cerevisiae)	19		RCN1	reticulocalbin 1, EF-hand calcium binding domain	1
				LCMT1	leucine carboxyl methyltransferase 1	5		ACVR1B	activin A receptor, type IB	19		PPIL4	peptidylprolyl isomerase (cyclophilin)-like 4	1
				MRPL30	mitochondrial ribosomal protein L30	5		PTPN23	protein tyrosine phosphatase, non-receptor type 23	19		BNC2	basonuclin 2	1
				GLRX3	glutaredoxin 3	5		NAGPA	N-acetylglucosamine-1-phosphodiester alpha-N-acetylglucosaminidase	19		CTIF	CBP80/20-dependent translation initiation factor	1
				C2orf29	chromosome 2 open reading frame 29	5		KHDRBS1	KH domain containing, RNA binding, signal transduction associated 1	18		ZC4H2	zinc finger, C4H2 domain containing	1
				PAK6	p21 protein (Cdc42/Rac)-activated kinase 6	5		SLC3A2	solute carrier family 3 (activators of dibasic and neutral amino acid transport), member 2	18		SLAIN2	SLAIN motif family, member 2	1
				MED31	mediator complex subunit 31	5		WDR18	WD repeat domain 18	18		PPID	peptidylprolyl isomerase D	1
				PPP1R3B	protein phosphatase 1, regulatory subunit 3B	5		HIP1	huntingtin interacting protein 1	18		PCGF3	polycomb group ring finger 3	1
				RNF8	ring finger protein 8, E3 ubiquitin protein ligase	5		COPA	coatomer protein complex, subunit alpha	18		ZNF462	zinc finger protein 462	1
				EPHX1	epoxide hydrolase 1, microsomal (xenobiotic)	5		CFD	complement factor D (adipsin)	18		SWAP70	SWAP switching B-cell complex 70kDa subunit	1
				SGPP2	sphingosine-1-phosphate phosphatase 2	5		TARS2	threonyl-tRNA synthetase 2, mitochondrial (putative)	18		HEXB	hexosaminidase B (beta polypeptide)	1
				CERKL	ceramide kinase-like	5		SETDB1	SET domain, bifurcated 1	18		ERGIC1	endoplasmic reticulum-golgi intermediate compartment (ERGIC) 1	1
				RNF17	ring finger protein 17	5		GNL1	guanine nucleotide binding protein-like 1	18		FAM122A	family with sequence similarity 122A	1
				PMS1	PMS1 postmeiotic segregation increased 1 (S. cerevisiae)	5		CRTC2	CREB regulated transcription coactivator 2	18		SEL1L3	sel-1 suppressor of lin-12-like 3 (C. elegans)	1
				HSF2	heat shock transcription factor 2	5		HCFC1	host cell factor C1 (VP16-accessory protein)	18		TSPAN12	tetraspanin 12	1
				DYNC1LI1	dynein, cytoplasmic 1, light intermediate chain 1	5		KRT8	keratin 8	18		SOX4	SRY (sex determining region Y)-box 4	1
				DNAH1	dynein, axonemal, heavy chain 1	5		KPNB1	karyopherin (importin) beta 1	18		CHST15	carbohydrate (N-acetylgalactosamine 4-sulfate 6-O) sulfotransferase 15	1
				MCTS1	malignant T cell amplified sequence 1	5		NCS1	neuronal calcium sensor 1	18		CCDC80	coiled-coil domain containing 80	1
				ADI1	acireductone dioxygenase 1	5		ALDH4A1	aldehyde dehydrogenase 4 family, member A1	18		UGCG	UDP-glucose ceramide glucosyltransferase	1
				AGK	acylglycerol kinase	5		PDLIM7	PDZ and LIM domain 7 (enigma)	18		KLF13	Kruppel-like factor 13	1
				DGKD	diacylglycerol kinase, delta 130kDa	5		CTNND1	catenin (cadherin-associated protein), delta 1	18		FLRT2	fibronectin leucine rich transmembrane protein 2	1
				PLS1	plastin 1	5		BAK1	BCL2-antagonist/killer 1	18		ARL14EP	ADP-ribosylation factor-like 14 effector protein	1
				ERH	enhancer of rudimentary homolog (Drosophila)	5		SPAG5	sperm associated antigen 5	18		SPRED2	sprouty-related, EVH1 domain containing 2	1
				ANKRD1	ankyrin repeat domain 1 (cardiac muscle)	5		DLAT	dihydrolipoamide S-acetyltransferase	18		PTMS	parathymosin	1
				ALK	anaplastic lymphoma receptor tyrosine kinase	4		PRELP	proline/arginine-rich end leucine-rich repeat protein	18		ZNF469	zinc finger protein 469	1
				LRRC28	leucine rich repeat containing 28	4		NACA	nascent polypeptide-associated complex alpha subunit	17		FLRT3	fibronectin leucine rich transmembrane protein 3	1
				FIGN	fidgetin	4		IL6R	interleukin 6 receptor	17		BMPER	BMP binding endothelial regulator	1
				POP1	processing of precursor 1, ribonuclease P/MRP subunit (S. cerevisiae)	4		MYL4	myosin, light chain 4, alkali; atrial, embryonic	17		PARG	poly (ADP-ribose) glycohydrolase	1
				BMP2K	BMP2 inducible kinase	4		PCYOX1L	prenylcysteine oxidase 1 like	17		ANTXR1	anthrax toxin receptor 1	1
				CIB2	calcium and integrin binding family member 2	4		MAP3K11	mitogen-activated protein kinase kinase kinase 11	17		ZADH2	zinc binding alcohol dehydrogenase domain containing 2	1
				BAG2	BCL2-associated athanogene 2	4		INPPL1	inositol polyphosphate phosphatase-like 1	17		SETDB2	SET domain, bifurcated 2	1
				LIN28B	lin-28 homolog B (C. elegans)	4		ILF3	interleukin enhancer binding factor 3, 90kDa	17		SNX13	sorting nexin 13	1
				GPAM	glycerol-3-phosphate acyltransferase, mitochondrial	4		RARRES2	retinoic acid receptor responder (tazarotene induced) 2	17		MKL2	MKL/myocardin-like 2	1
				OXNAD1	oxidoreductase NAD-binding domain containing 1	4		TCIRG1	T-cell, immune regulator 1, ATPase, H+ transporting, lysosomal V0 subunit A3	17		KLF9	Kruppel-like factor 9	1
				ARPP21	cAMP-regulated phosphoprotein, 21kDa	4		ADRBK1	adrenergic, beta, receptor kinase 1	17		SERPINF1	serpin peptidase inhibitor, clade F (alpha-2 antiplasmin, pigment epithelium derived factor), member 1	1
				DGKB	diacylglycerol kinase, beta 90kDa	4		MT-CO2	mitochondrially encoded cytochrome c oxidase II	17		FAIM2	Fas apoptotic inhibitory molecule 2	1
				ANKRD27	ankyrin repeat domain 27 (VPS9 domain)	4		VASN	vasorin	17		NTNG1	netrin G1	1
				PDE11A	phosphodiesterase 11A	4		LMNA	lamin A/C	17		GYPC	glycophorin C (Gerbich blood group)	1
				GID4	GID complex subunit 4, VID24 homolog (S. cerevisiae)	4		STAT6	signal transducer and activator of transcription 6, interleukin-4 induced	17		TMTC1	transmembrane and tetratricopeptide repeat containing 1	1
				RABEPK	Rab9 effector protein with kelch motifs	4		GATAD2B	GATA zinc finger domain containing 2B	17		KREMEN1	kringle containing transmembrane protein 1	1
				MCF2	MCF.2 cell line derived transforming sequence	4		LRP1	low density lipoprotein receptor-related protein 1	17		FAIM	Fas apoptotic inhibitory molecule	1
				IFT57	intraflagellar transport 57 homolog (Chlamydomonas)	4		MST1R	macrophage stimulating 1 receptor (c-met-related tyrosine kinase)	17		GPR50	G protein-coupled receptor 50	1
				DUS1L	dihydrouridine synthase 1-like (S. cerevisiae)	4		QSOX1	quiescin Q6 sulfhydryl oxidase 1	17		CBFB	core-binding factor, beta subunit	1
				OAZ2	ornithine decarboxylase antizyme 2	4		GPC4	glypican 4	17		DLG5	discs, large homolog 5 (Drosophila)	1
				TG	thyroglobulin	4		BMP1	bone morphogenetic protein 1	17		WAC	WW domain containing adaptor with coiled-coil	1
				SDE2	SDE2 telomere maintenance homolog (S. pombe)	4		SSTR2	somatostatin receptor 2	17		GREB1	growth regulation by estrogen in breast cancer 1	1
				LRRN1	leucine rich repeat neuronal 1	4		CDK18	cyclin-dependent kinase 18	17		ZNF367	zinc finger protein 367	1
				CNTN5	contactin 5	4		STIP1	stress-induced-phosphoprotein 1	17		FZD10	frizzled family receptor 10	1
				CHKA	choline kinase alpha	4		MLL2	myeloid/lymphoid or mixed-lineage leukemia 2	16		ZBTB2	zinc finger and BTB domain containing 2	1
				NDUFA10	NADH dehydrogenase (ubiquinone) 1 alpha subcomplex, 10, 42kDa	4		ATP5G3	ATP synthase, H+ transporting, mitochondrial Fo complex, subunit C3 (subunit 9)	16		WIF1	WNT inhibitory factor 1	1
				MASTL	microtubule associated serine/threonine kinase-like	4		LPXN	leupaxin	16		NAAA	N-acylethanolamine acid amidase	1
				PTPN5	protein tyrosine phosphatase, non-receptor type 5 (striatum-enriched)	4		TNRC6A	trinucleotide repeat containing 6A	16		BST1	bone marrow stromal cell antigen 1	1
				BRD7	bromodomain containing 7	4		LOX	lysyl oxidase	16		TMEM43	transmembrane protein 43	1
				DISC1	disrupted in schizophrenia 1	4		ETV5	ets variant 5	16		HMGXB4	HMG box domain containing 4	1
				ALG13	asparagine-linked glycosylation 13 homolog (S. cerevisiae)	4		EXT1	exostosin 1	16		GAS1	growth arrest-specific 1	1
				NDST2	N-deacetylase/N-sulfotransferase (heparan glucosaminyl) 2	4		ISG20L2	interferon stimulated exonuclease gene 20kDa-like 2	16		FLVCR1	feline leukemia virus subgroup C cellular receptor 1	1
				CNOT10	CCR4-NOT transcription complex, subunit 10	4		NFKB2	nuclear factor of kappa light polypeptide gene enhancer in B-cells 2 (p49/p100)	16		GTPBP3	GTP binding protein 3 (mitochondrial)	1
				WDR48	WD repeat domain 48	4		HSD17B10	hydroxysteroid (17-beta) dehydrogenase 10	16		AKR1E2	aldo-keto reductase family 1, member E2	1
				RGS6	regulator of G-protein signaling 6	4		EPHA5	EPH receptor A5	16		HAPLN3	hyaluronan and proteoglycan link protein 3	1
				MOB2	MOB kinase activator 2	4		NR5A1	nuclear receptor subfamily 5, group A, member 1	16		CDK2AP1	cyclin-dependent kinase 2 associated protein 1	1
				TAF1A	TATA box binding protein (TBP)-associated factor, RNA polymerase I, A, 48kDa	4		LAMA5	laminin, alpha 5	16		IMPAD1	inositol monophosphatase domain containing 1	1
				LSM14B	LSM14B, SCD6 homolog B (S. cerevisiae)	4		POM121	POM121 transmembrane nucleoporin	16		HNRPLL	heterogeneous nuclear ribonucleoprotein L-like	1
				HTATSF1	HIV-1 Tat specific factor 1	4		SRCAP	Snf2-related CREBBP activator protein	16
				USP37	ubiquitin specific peptidase 37	4		CDK12	cyclin-dependent kinase 12	16
				PROM1	prominin 1	4		CHRD	chordin	16
				EIF3L	eukaryotic translation initiation factor 3, subunit L	4		PSAP	prosaposin	16
				USH1C	Usher syndrome 1C (autosomal recessive, severe)	4		SMARCD2	SWI/SNF related, matrix associated, actin dependent regulator of chromatin, subfamily d, member 2	16
				ARPC5L	actin related protein 2/3 complex, subunit 5-like	4		AXL	AXL receptor tyrosine kinase	16
				SRP72	signal recognition particle 72kDa	4		S1PR2	Sphingosine 1-phosphate receptor 2	16
				AP3M2	adaptor-related protein complex 3, mu 2 subunit	4		NUMA1	nuclear mitotic apparatus protein 1	15
				MTHFD2L	methylenetetrahydrofolate dehydrogenase (NADP+ dependent) 2-like	4		SLC9A3R2	solute carrier family 9, subfamily A (NHE3, cation proton antiporter 3), member 3 regulator 2	15
				GDF9	growth differentiation factor 9	4		ADAMTS14	ADAM metallopeptidase with thrombospondin type 1 motif, 14	15
				PSPH	phosphoserine phosphatase	4		GABBR1	gamma-aminobutyric acid (GABA) B receptor, 1	15
				HCRTR2	hypocretin (orexin) receptor 2	3		MYO1D	myosin ID	15
				FAM3C	family with sequence similarity 3, member C	3		DNAJA1	DnaJ (Hsp40) homolog, subfamily A, member 1	15
				HORMAD2	HORMA domain containing 2	3		SDC3	syndecan 3	15
				F2RL1	coagulation factor II (thrombin) receptor-like 1	3		COG1	component of oligomeric golgi complex 1	15
				PTPRE	protein tyrosine phosphatase, receptor type, E	3		PDXP	pyridoxal (pyridoxine, vitamin B6) phosphatase	15
				ESRP1	epithelial splicing regulatory protein 1	3		HIPK2	homeodomain interacting protein kinase 2	15
				INSIG2	insulin induced gene 2	3		ADAMTS2	ADAM metallopeptidase with thrombospondin type 1 motif, 2	15
				ESRP2	epithelial splicing regulatory protein 2	3		IDH3G	isocitrate dehydrogenase 3 (NAD+) gamma	15
				USP4	ubiquitin specific peptidase 4 (proto-oncogene)	3		LRRC32	leucine rich repeat containing 32	15
				FABP5	fatty acid binding protein 5 (psoriasis-associated)	3		GPR124	G protein-coupled receptor 124	15
				CYB5R3	cytochrome b5 reductase 3	3		KIAA0141	KIAA0141	15
				NIF3L1	NIF3 NGG1 interacting factor 3-like 1 (S. cerevisiae)	3		ADAMTS3	ADAM metallopeptidase with thrombospondin type 1 motif, 3	15
				ATG4A	autophagy related 4A, cysteine peptidase	3		DQX1	DEAQ box RNA-dependent ATPase 1	15
				DTNA	dystrobrevin, alpha	3		FARSA	phenylalanyl-tRNA synthetase, alpha subunit	15
				CDC37L1	cell division cycle 37 homolog (S. cerevisiae)-like 1	3		CEBPD	CCAAT/enhancer binding protein (C/EBP), delta	15
				CASC1	cancer susceptibility candidate 1	3		CBX8	chromobox homolog 8	15
				MLF1	myeloid leukemia factor 1	3		STAT2	signal transducer and activator of transcription 2, 113kDa	15
				SERHL2	serine hydrolase-like 2	3		GOT2	glutamic-oxaloacetic transaminase 2, mitochondrial (aspartate aminotransferase 2)	15
				TDRD6	tudor domain containing 6	3		ARNT	aryl hydrocarbon receptor nuclear translocator	15
				STRAP	serine/threonine kinase receptor associated protein	3		CCNL1	cyclin L1	15
				DUS2L	dihydrouridine synthase 2-like, SMM1 homolog (S. cerevisiae)	3		PIK3R2	phosphoinositide-3-kinase, regulatory subunit 2 (beta)	15
				TNIP2	TNFAIP3 interacting protein 2	3		CTSB	cathepsin B	15
				SGK2	serum/glucocorticoid regulated kinase 2	3		WNT6	wingless-type MMTV integration site family, member 6	15
				USP40	ubiquitin specific peptidase 40	3		KIF3C	kinesin family member 3C	15
				CLDN1	claudin 1	3		FZD1	frizzled family receptor 1	15
				CD9	CD9 molecule	3		FZD2	frizzled family receptor 2	15
				TGDS	TDP-glucose 4,6-dehydratase	3		ITPR3	inositol 1,4,5-trisphosphate receptor, type 3	15
				MAP3K15	mitogen-activated protein kinase kinase kinase 15	3		TADA3	transcriptional adaptor 3	15
				PAH	phenylalanine hydroxylase	3		RAD9A	RAD9 homolog A (S. pombe)	15
				PABPN1L	poly(A) binding protein, nuclear 1-like (cytoplasmic)	3		KLF5	Kruppel-like factor 5 (intestinal)	15
				RAB3GAP2	RAB3 GTPase activating protein subunit 2 (non-catalytic)	3		ACVRL1	activin A receptor type II-like 1	15
				PLIN3	perilipin 3	3		APLNR	apelin receptor	15
				MTTP	microsomal triglyceride transfer protein	3		KCNH2	potassium voltage-gated channel, subfamily H (eag-related), member 2	14
				RTN4	reticulon 4	3		SHC2	SHC (Src homology 2 domain containing) transforming protein 2	14
				SPICE1	spindle and centriole associated protein 1	3		SMO	smoothened, frizzled family receptor	14
				ERC2	ELKS/RAB6-interacting/CAST family member 2	3		PRKAB2	protein kinase, AMP-activated, beta 2 non-catalytic subunit	14
				DEGS1	delta(4)-desaturase, sphingolipid 1	3		ATF6	activating transcription factor 6	14
				P4HA2	prolyl 4-hydroxylase, alpha polypeptide II	3		FBXO42	F-box protein 42	14
				LRAT	lecithin retinol acyltransferase (phosphatidylcholine--retinol O-acyltransferase)	3		ALAS2	aminolevulinate, delta-, synthase 2	14
				TTF2	transcription termination factor, RNA polymerase II	3		APEX1	APEX nuclease (multifunctional DNA repair enzyme) 1	14
				GRID2	glutamate receptor, ionotropic, delta 2	3		MED24	mediator complex subunit 24	14
				ADAD1	adenosine deaminase domain containing 1 (testis-specific)	3		MT-ATP6	mitochondrially encoded ATP synthase 6	14
				ZC3H14	zinc finger CCCH-type containing 14	3		GRN	granulin	14
				ENPP4	ectonucleotide pyrophosphatase/phosphodiesterase 4 (putative)	3		CHTOP	chromatin target of PRMT1	14
				TBXAS1	thromboxane A synthase 1 (platelet)	3		GPR17	G protein-coupled receptor 17	14
				INO80C	INO80 complex subunit C	3		COPE	coatomer protein complex, subunit epsilon	14
				TDP1	tyrosyl-DNA phosphodiesterase 1	3		TYW1	tRNA-yW synthesizing protein 1 homolog (S. cerevisiae)	14
				ACTR3B	ARP3 actin-related protein 3 homolog B (yeast)	3		LGALS1	lectin, galactoside-binding, soluble, 1	14
				NMB	neuromedin B	3		KDM2A	lysine (K)-specific demethylase 2A	14
				CIT	citron (rho-interacting, serine/threonine kinase 21)	3		PTK7	PTK7 protein tyrosine kinase 7	14
				TMEM69	transmembrane protein 69	3		CBX5	chromobox homolog 5	14
				ZP2	zona pellucida glycoprotein 2 (sperm receptor)	3		SORBS3	sorbin and SH3 domain containing 3	14
				LEMD2	LEM domain containing 2	3		ATP1B1	ATPase, Na+/K+ transporting, beta 1 polypeptide	14
				RAB20	RAB20, member RAS oncogene family	3		CBX4	chromobox homolog 4	14
				EYS	eyes shut homolog (Drosophila)	3		VAMP3	vesicle-associated membrane protein 3	14
				HERPUD1	homocysteine-inducible, endoplasmic reticulum stress-inducible, ubiquitin-like domain member 1	3		LRRC26	leucine rich repeat containing 26	14
				ATXN10	ataxin 10	3		DONSON	downstream neighbor of SON	14
				CFH	complement factor H	3		CTSK	cathepsin K	14
				ARFRP1	ADP-ribosylation factor related protein 1	3		NPR1	natriuretic peptide receptor A/guanylate cyclase A (atrionatriuretic peptide receptor A)	14
				IGF2BP3	insulin-like growth factor 2 mRNA binding protein 3	3		IRF5	interferon regulatory factor 5	14
				WASF1	WAS protein family, member 1	3		FZD9	frizzled family receptor 9	14
				DRG1	developmentally regulated GTP binding protein 1	3		ADM	adrenomedullin	14
				MYH15	myosin, heavy chain 15	3		WASF2	WAS protein family, member 2	14
				PTCD1	pentatricopeptide repeat domain 1	3		GADD45A	growth arrest and DNA-damage-inducible, alpha	14
				RAB21	RAB21, member RAS oncogene family	2		CHTF18	CTF18, chromosome transmission fidelity factor 18 homolog (S. cerevisiae)	14
				MYPN	myopalladin	2		SLC9A3R1	solute carrier family 9, subfamily A (NHE3, cation proton antiporter 3), member 3 regulator 1	13
				GALNTL4	UDP-N-acetyl-alpha-D-galactosamine:polypeptide N-acetylgalactosaminyltransferase-like 4	2		ADAMTS1	ADAM metallopeptidase with thrombospondin type 1 motif, 1	13
				AKAP6	A kinase (PRKA) anchor protein 6	2		MOGS	mannosyl-oligosaccharide glucosidase	13
				NUDT9	nudix (nucleoside diphosphate linked moiety X)-type motif 9	2		ECE1	endothelin converting enzyme 1	13
				DPCD	deleted in primary ciliary dyskinesia homolog (mouse)	2		DHH	desert hedgehog	13
				TMOD1	tropomodulin 1	2		TNRC6C	trinucleotide repeat containing 6C	13
				CCDC88A	coiled-coil domain containing 88A	2		LMNB2	lamin B2	13
				ELAVL4	ELAV (embryonic lethal, abnormal vision, Drosophila)-like 4	2		KRT1	keratin 1	13
				RAB30	RAB30, member RAS oncogene family	2		C1QA	complement component 1, q subcomponent, A chain	13
				SLC22A18	solute carrier family 22, member 18	2		MAPKAPK2	mitogen-activated protein kinase-activated protein kinase 2	13
				CEP350	centrosomal protein 350kDa	2		LRRC4B	leucine rich repeat containing 4B	13
				TMEM126A	transmembrane protein 126A	2		SLC25A3	solute carrier family 25 (mitochondrial carrier; phosphate carrier), member 3	13
				TBC1D7	TBC1 domain family, member 7	2		DIS3L2	DIS3 mitotic control homolog (S. cerevisiae)-like 2	13
				NEK11	NIMA-related kinase 11	2		BANF1	barrier to autointegration factor 1	13
				DBH	dopamine beta-hydroxylase (dopamine beta-monooxygenase)	2		NPHP4	nephronophthisis 4	13
				PARD6B	par-6 partitioning defective 6 homolog beta (C. elegans)	2		PIP4K2C	phosphatidylinositol-5-phosphate 4-kinase, type II, gamma	13
				RPAP3	RNA polymerase II associated protein 3	2		WNT10A	wingless-type MMTV integration site family, member 10A	13
				ADAP1	ArfGAP with dual PH domains 1	2		GTF2H4	general transcription factor IIH, polypeptide 4, 52kDa	13
				SCN2A	sodium channel, voltage-gated, type II, alpha subunit	2		NACAD	NAC alpha domain containing	13
				MED10	mediator complex subunit 10	2		ADRA2A	adrenoceptor alpha 2A	13
				NR1D2	nuclear receptor subfamily 1, group D, member 2	2		ALDOC	aldolase C, fructose-bisphosphate	13
				HMGB3	high mobility group box 3	2		TGFBI	transforming growth factor, beta-induced, 68kDa	13
				SLCO1A2	solute carrier organic anion transporter family, member 1A2	2		B4GALT7	xylosylprotein beta 1,4-galactosyltransferase, polypeptide 7	13
				TXNL4B	thioredoxin-like 4B	2		LARP1	La ribonucleoprotein domain family, member 1	12
				JAG2	jagged 2	2		STX6	syntaxin 6	12
				ETNK1	ethanolamine kinase 1	2		APEH	N-acylaminoacyl-peptide hydrolase	12
				LOXHD1	lipoxygenase homology domains 1	2		EWSR1	Ewing sarcoma breakpoint region 1	12
				NSMCE1	non-SMC element 1 homolog (S. cerevisiae)	2		CISH	cytokine inducible SH2-containing protein	12
				RAB3B	RAB3B, member RAS oncogene family	2		CACNA2D2	calcium channel, voltage-dependent, alpha 2/delta subunit 2	12
				P4HA1	prolyl 4-hydroxylase, alpha polypeptide I	2		RAPGEF3	Rap guanine nucleotide exchange factor (GEF) 3	12
				AFF1	AF4/FMR2 family, member 1	2		PARS2	prolyl-tRNA synthetase 2, mitochondrial (putative)	12
				BIRC7	baculoviral IAP repeat containing 7	2		TGM2	transglutaminase 2 (C polypeptide, protein-glutamine-gamma-glutamyltransferase)	12
				HABP4	hyaluronan binding protein 4	2		MT-CO1	mitochondrially encoded cytochrome c oxidase I	12
				STRADA	STE20-related kinase adaptor alpha	2		KDM5C	lysine (K)-specific demethylase 5C	12
				AKTIP	AKT interacting protein	2		COX5B	cytochrome c oxidase subunit Vb	12
				CNTNAP2	contactin associated protein-like 2	2		PHC1	polyhomeotic homolog 1 (Drosophila)	12
				MID1	midline 1 (Opitz/BBB syndrome)	2		TCERG1	transcription elongation regulator 1	12
				RBFOX1	RNA binding protein, fox-1 homolog (C. elegans) 1	2		MTG1	mitochondrial GTPase 1 homolog (S. cerevisiae)	12
				CAPSL	calcyphosine-like	2		PHC2	polyhomeotic homolog 2 (Drosophila)	12
				FBXO11	F-box protein 11	2		CEP164	centrosomal protein 164kDa	12
				ZNF622	zinc finger protein 622	2		ADAMTS9	ADAM metallopeptidase with thrombospondin type 1 motif, 9	12
				ZFAT	zinc finger and AT hook domain containing	2		P2RY1	purinergic receptor P2Y, G-protein coupled, 1	12
				TMEM132D	transmembrane protein 132D	2		SIRT3	sirtuin 3	12
				TADA1	transcriptional adaptor 1	2		DHX30	DEAH (Asp-Glu-Ala-His) box polypeptide 30	12
				GPRC5A	G protein-coupled receptor, family C, group 5, member A	2		CD14	CD14 molecule	12
				ABCB5	ATP-binding cassette, sub-family B (MDR/TAP), member 5	2		RBM10	RNA binding motif protein 10	12
				LACTB2	lactamase, beta 2	2		LRRN2	leucine rich repeat neuronal 2	12
				SH3GLB1	SH3-domain GRB2-like endophilin B1	2		SNIP1	Smad nuclear interacting protein 1	12
				MTNR1A	melatonin receptor 1A	2		RBM14	RNA binding motif protein 14	12
				IFRD1	interferon-related developmental regulator 1	2		IRF8	interferon regulatory factor 8	12
				IGSF5	immunoglobulin superfamily, member 5	2		MAT2A	methionine adenosyltransferase II, alpha	12
				SRBD1	S1 RNA binding domain 1	2		CACNB3	calcium channel, voltage-dependent, beta 3 subunit	12
				WRAP73	WD repeat containing, antisense to TP73	2		RCVRN	recoverin	12
				BFAR	bifunctional apoptosis regulator	2		EBF1	early B-cell factor 1	12
				ADAMTS18	ADAM metallopeptidase with thrombospondin type 1 motif, 18	2		ZFPM1	zinc finger protein, multitype 1	12
				SASS6	spindle assembly 6 homolog (C. elegans)	2		AMPD2	adenosine monophosphate deaminase 2	12
				A4GALT	alpha 1,4-galactosyltransferase	2		TNXB	tenascin XB	12
				KIAA0391	KIAA0391	2		SMAD6	SMAD family member 6	12
				CKB	creatine kinase, brain	2		SAG	S-antigen; retina and pineal gland (arrestin)	12
				LACE1	lactation elevated 1	2		EIF4EBP2	eukaryotic translation initiation factor 4E binding protein 2	11
				FXR1	fragile X mental retardation, autosomal homolog 1	2		NEK6	NIMA-related kinase 6	11
				GPBP1L1	GC-rich promoter binding protein 1-like 1	2		NDST1	N-deacetylase/N-sulfotransferase (heparan glucosaminyl) 1	11
				RWDD3	RWD domain containing 3	2		FUCA1	fucosidase, alpha-L- 1, tissue	11
				CLK4	CDC-like kinase 4	2		MED16	mediator complex subunit 16	11
				AREG	amphiregulin	2		SMTN	smoothelin	11
				FABP7	fatty acid binding protein 7, brain	2		ARFIP2	ADP-ribosylation factor interacting protein 2	11
				CNTN3	contactin 3 (plasmacytoma associated)	2		WIPF2	WAS/WASL interacting protein family, member 2	11
				SSTR2	somatostatin receptor 2	2		RALGDS	ral guanine nucleotide dissociation stimulator	11
				MINA	MYC induced nuclear antigen	2		ATXN7L3	ataxin 7-like 3	11
				AGPHD1	aminoglycoside phosphotransferase domain containing 1	2		FLII	flightless I homolog (Drosophila)	11
				FRMPD4	FERM and PDZ domain containing 4	2		GRIN1	glutamate receptor, ionotropic, N-methyl D-aspartate 1	11
				WDR78	WD repeat domain 78	2		WDR83	WD repeat domain 83	11
				PLEKHM3	pleckstrin homology domain containing, family M, member 3	2		CSPG4	chondroitin sulfate proteoglycan 4	11
				SSX2IP	synovial sarcoma, X breakpoint 2 interacting protein	2		SYVN1	synovial apoptosis inhibitor 1, synoviolin	11
				GOLGA5	golgin A5	2		CRTC1	CREB regulated transcription coactivator 1	11
				DND1	dead end homolog 1 (zebrafish)	2		RARG	retinoic acid receptor, gamma	11
				GDPD1	glycerophosphodiester phosphodiesterase domain containing 1	2		THRA	thyroid hormone receptor, alpha	11
				ABHD2	abhydrolase domain containing 2	1		HEXA	hexosaminidase A (alpha polypeptide)	11
				SCAPER	S-phase cyclin A-associated protein in the ER	1		CNKSR1	connector enhancer of kinase suppressor of Ras 1	11
				TAX1BP3	Tax1 (human T-cell leukemia virus type I) binding protein 3	1		TNPO3	transportin 3	11
				TOP1MT	topoisomerase (DNA) I, mitochondrial	1		ATP13A1	ATPase type 13A1	11
				GADD45G	growth arrest and DNA-damage-inducible, gamma	1		SRGAP3	SLIT-ROBO Rho GTPase activating protein 3	11
				HHATL	hedgehog acyltransferase-like	1		SHANK3	SH3 and multiple ankyrin repeat domains 3	11
				LHX8	LIM homeobox 8	1		PDK2	pyruvate dehydrogenase kinase, isozyme 2	11
				FSD1L	fibronectin type III and SPRY domain containing 1-like	1		KDM5A	lysine (K)-specific demethylase 5A	11
				GTF3C6	general transcription factor IIIC, polypeptide 6, alpha 35kDa	1		RPS6KB2	ribosomal protein S6 kinase, 70kDa, polypeptide 2	11
				TSPAN32	tetraspanin 32	1		RBFOX3	RNA binding protein, fox-1 homolog (C. elegans) 3	11
				NMRK2	nicotinamide riboside kinase 2	1		KCNMA1	potassium large conductance calcium-activated channel, subfamily M, alpha member 1	11
				SWT1	SWT1 RNA endoribonuclease homolog (S. cerevisiae)	1		MEF2D	myocyte enhancer factor 2D	11
				BTG4	B-cell translocation gene 4	1		SAT1	spermidine/spermine N1-acetyltransferase 1	11
				UNC13C	unc-13 homolog C (C. elegans)	1		GPR83	G protein-coupled receptor 83	11
				GHRH	growth hormone releasing hormone	1		ZBTB17	zinc finger and BTB domain containing 17	11
				SI	sucrase-isomaltase (alpha-glucosidase)	1		PTPRA	protein tyrosine phosphatase, receptor type, A	11
				PROX2	prospero homeobox 2	1		CNTNAP1	contactin associated protein 1	11
				SERPINI1	serpin peptidase inhibitor, clade I (neuroserpin), member 1	1		HAX1	HCLS1 associated protein X-1	11
				BLNK	B-cell linker	1		ID2	inhibitor of DNA binding 2, dominant negative helix-loop-helix protein	11
				NANOS1	nanos homolog 1 (Drosophila)	1		FKBP10	FK506 binding protein 10, 65 kDa	11
				PDE4DIP	phosphodiesterase 4D interacting protein	1		PPME1	protein phosphatase methylesterase 1	11
				KCNK17	potassium channel, subfamily K, member 17	1		CLCN5	chloride channel, voltage-sensitive 5	11
				ZFAND2A	zinc finger, AN1-type domain 2A	1		WWP2	WW domain containing E3 ubiquitin protein ligase 2	11
				SH3BP5	SH3-domain binding protein 5 (BTK-associated)	1		NF2	neurofibromin 2 (merlin)	11
				NRG4	neuregulin 4	1		GRASP	GRP1 (general receptor for phosphoinositides 1)-associated scaffold protein	11
				SELRC1	Sel1 repeat containing 1	1		ANTXR2	anthrax toxin receptor 2	11
				PDCD5	programmed cell death 5	1		DAZAP1	DAZ associated protein 1	11
				SMPX	small muscle protein, X-linked	1		MUTYH	mutY homolog (E. coli)	11
				MAK	male germ cell-associated kinase	1		USP21	ubiquitin specific peptidase 21	11
				EEFSEC	eukaryotic elongation factor, selenocysteine-tRNA-specific	1		DPYSL3	dihydropyrimidinase-like 3	10
				ZNF385B	zinc finger protein 385B	1		FRZB	frizzled-related protein	10
				CTNND2	catenin (cadherin-associated protein), delta 2	1		IGSF10	immunoglobulin superfamily, member 10	10
				RIMBP2	RIMS binding protein 2	1		SPHK1	sphingosine kinase 1	10
				SFMBT2	Scm-like with four mbt domains 2	1		ADAMTS10	ADAM metallopeptidase with thrombospondin type 1 motif, 10	10
				CLIC5	chloride intracellular channel 5	1		ADAMTSL2	ADAMTS-like 2	10
				TBC1D23	TBC1 domain family, member 23	1		AEBP2	AE binding protein 2	10
				ATOH7	atonal homolog 7 (Drosophila)	1		RAB13	RAB13, member RAS oncogene family	10
				GPBP1	GC-rich promoter binding protein 1	1		C1QB	complement component 1, q subcomponent, B chain	10
				SLC26A7	solute carrier family 26, member 7	1		APBB1	amyloid beta (A4) precursor protein-binding, family B, member 1 (Fe65)	10
				KCNH1	potassium voltage-gated channel, subfamily H (eag-related), member 1	1		ARHGDIG	Rho GDP dissociation inhibitor (GDI) gamma	10
				KCNH8	potassium voltage-gated channel, subfamily H (eag-related), member 8	1		PTRF	polymerase I and transcript release factor	10
				GTF2A1L	general transcription factor IIA, 1-like	1		FANCA	Fanconi anemia, complementation group A	10
				KCMF1	potassium channel modulatory factor 1	1		ARPC1B	actin related protein 2/3 complex, subunit 1B, 41kDa	10
				TAMM41	TAM41, mitochondrial translocator assembly and maintenance protein, homolog (S. cerevisiae)	1		ARHGEF1	Rho guanine nucleotide exchange factor (GEF) 1	10
				RSPH1	radial spoke head 1 homolog (Chlamydomonas)	1		MFAP2	microfibrillar-associated protein 2	10
				TCF20	transcription factor 20 (AR1)	1		FOSB	FBJ murine osteosarcoma viral oncogene homolog B	10
				LMBR1	limb region 1 homolog (mouse)	1		CYTH1	cytohesin 1	10
				MKLN1	muskelin 1, intracellular mediator containing kelch motifs	1		ARL4C	ADP-ribosylation factor-like 4C	10
				SYT16	synaptotagmin XVI	1		THBD	thrombomodulin	10
				BRD8	bromodomain containing 8	1		CDKN1C	cyclin-dependent kinase inhibitor 1C (p57, Kip2)	10
				ZUFSP	zinc finger with UFM1-specific peptidase domain	1		TLE3	transducin-like enhancer of split 3 (E(sp1) homolog, Drosophila)	10
				PATL2	protein associated with topoisomerase II homolog 2 (yeast)	1		CSPG5	chondroitin sulfate proteoglycan 5 (neuroglycan C)	10
				UBN2	ubinuclein 2	1		TLE1	transducin-like enhancer of split 1 (E(sp1) homolog, Drosophila)	10
				LRRC20	leucine rich repeat containing 20	1		GRB7	growth factor receptor-bound protein 7	10
				RIC8B	resistance to inhibitors of cholinesterase 8 homolog B (C. elegans)	1		KIF7	kinesin family member 7	10
				HSPBAP1	HSPB (heat shock 27kDa) associated protein 1	1		MCAM	melanoma cell adhesion molecule	10
				KLF15	Kruppel-like factor 15	1		AQP2	aquaporin 2 (collecting duct)	10
				DHDDS	dehydrodolichyl diphosphate synthase	1		LRRC25	leucine rich repeat containing 25	10
				AMD1	adenosylmethionine decarboxylase 1	1		S100A4	S100 calcium binding protein A4	10
				CD99L2	CD99 molecule-like 2	1		ZDHHC3	zinc finger, DHHC-type containing 3	10
				VWA2	von Willebrand factor A domain containing 2	1		ENTPD2	ectonucleoside triphosphate diphosphohydrolase 2	10
				GSTA4	glutathione S-transferase alpha 4	1		SFRP4	secreted frizzled-related protein 4	10
				RUFY1	RUN and FYVE domain containing 1	1		RCC2	regulator of chromosome condensation 2	10
				OGFR	opioid growth factor receptor	1		ARTN	artemin	10
				GPR98	G protein-coupled receptor 98	1		INHBC	inhibin, beta C	10
				KLHL8	kelch-like 8 (Drosophila)	1		PAN2	PAN2 poly(A) specific ribonuclease subunit homolog (S. cerevisiae)	10
				PLD5	phospholipase D family, member 5	1		BCL7B	B-cell CLL/lymphoma 7B	10
				EFHC1	EF-hand domain (C-terminal) containing 1	1		PIH1D1	PIH1 domain containing 1	10
				FRRS1	ferric-chelate reductase 1	1		PLCD3	phospholipase C, delta 3	10
				USP54	ubiquitin specific peptidase 54	1		FECH	ferrochelatase	10
				ARHGAP12	Rho GTPase activating protein 12	1		AMT	aminomethyltransferase	10
				GTDC2	glycosyltransferase-like domain containing 2	1		NFASC	neurofascin	10
				NEDD9	neural precursor cell expressed, developmentally down-regulated 9	1		MAPRE3	microtubule-associated protein, RP/EB family, member 3	10
				TNNI3K	TNNI3 interacting kinase	1		LTBP1	latent transforming growth factor beta binding protein 1	10
				AGBL1	ATP/GTP binding protein-like 1	1		PKD1	polycystic kidney disease 1 (autosomal dominant)	10
				ANKRD49	ankyrin repeat domain 49	1		ADAMTS12	ADAM metallopeptidase with thrombospondin type 1 motif, 12	9
				PHACTR3	phosphatase and actin regulator 3	1		ARHGAP6	Rho GTPase activating protein 6	9
				FAM19A4	family with sequence similarity 19 (chemokine (C-C motif)-like), member A4	1		LASP1	LIM and SH3 protein 1	9
				ARHGEF4	Rho guanine nucleotide exchange factor (GEF) 4	1		LUC7L	LUC7-like (S. cerevisiae)	9
				KIAA1217	KIAA1217	1		PPOX	protoporphyrinogen oxidase	9
				MOCOS	molybdenum cofactor sulfurase	1		CYP17A1	cytochrome P450, family 17, subfamily A, polypeptide 1	9
				SULF2	sulfatase 2	1		EPS8	epidermal growth factor receptor pathway substrate 8	9
				ARHGAP24	Rho GTPase activating protein 24	1		AMHR2	anti-Mullerian hormone receptor, type II	9
				GPC6	glypican 6	1		TAF9B	TAF9B RNA polymerase II, TATA box binding protein (TBP)-associated factor, 31kDa	9
				TFCP2L1	transcription factor CP2-like 1	1		GTPBP1	GTP binding protein 1	9
				MAP7D2	MAP7 domain containing 2	1		MTMR3	myotubularin related protein 3	9
				MTMR10	myotubularin related protein 10	1		ADAMTS7	ADAM metallopeptidase with thrombospondin type 1 motif, 7	9
				POF1B	premature ovarian failure, 1B	1		FKBP8	FK506 binding protein 8, 38kDa	9
				DCAF5	DDB1 and CUL4 associated factor 5	1		ZBTB7A	zinc finger and BTB domain containing 7A	9
				MORC3	MORC family CW-type zinc finger 3	1		PI4K2A	phosphatidylinositol 4-kinase type 2 alpha	9
				TTC29	tetratricopeptide repeat domain 29	1		FBF1	Fas (TNFRSF6) binding factor 1	9
				KIAA1671	KIAA1671	1		FBLN1	fibulin 1	9
				SLC6A13	solute carrier family 6 (neurotransmitter transporter, GABA), member 13	1		SLC4A1	solute carrier family 4, anion exchanger, member 1 (erythrocyte membrane protein band 3, Diego blood group)	9
				GALNTL6	UDP-N-acetyl-alpha-D-galactosamine:polypeptide N-acetylgalactosaminyltransferase-like 6	1		RAB3A	RAB3A, member RAS oncogene family	9
				SLC25A33	solute carrier family 25 (pyrimidine nucleotide carrier), member 33	1		CLDN11	claudin 11	9
				DDX43	DEAD (Asp-Glu-Ala-Asp) box polypeptide 43	1		CCDC94	coiled-coil domain containing 94	9
				IK	IK cytokine, down-regulator of HLA II	1		POLR3GL	polymerase (RNA) III (DNA directed) polypeptide G (32kD)-like	9
				SHOX	short stature homeobox	1		EMILIN1	elastin microfibril interfacer 1	9
				PHPT1	phosphohistidine phosphatase 1	1		SIK3	SIK family kinase 3	9
				ZNF536	zinc finger protein 536	1		CMKLR1	chemokine-like receptor 1	9
				TRHDE	thyrotropin-releasing hormone degrading enzyme	1		DNAJB11	DnaJ (Hsp40) homolog, subfamily B, member 11	9
				ZFYVE28	zinc finger, FYVE domain containing 28	1		NFIC	nuclear factor I/C (CCAAT-binding transcription factor)	9
				DBC1	deleted in bladder cancer 1	1		ATP13A2	ATPase type 13A2	9
				GRAMD1C	GRAM domain containing 1C	1		HDDC3	HD domain containing 3	9
				DCAF4	DDB1 and CUL4 associated factor 4	1		SLC9A1	solute carrier family 9, subfamily A (NHE1, cation proton antiporter 1), member 1	9
				CRHBP	corticotropin releasing hormone binding protein	1		MERTK	c-mer proto-oncogene tyrosine kinase	9
				HSD17B7	hydroxysteroid (17-beta) dehydrogenase 7	1		IFI30	interferon, gamma-inducible protein 30	9
				C20orf72	chromosome 20 open reading frame 72	1		ENTPD4	ectonucleoside triphosphate diphosphohydrolase 4	9
				VRTN	vertebrae development homolog (pig)	1		GCDH	glutaryl-CoA dehydrogenase	9
				GBAS	glioblastoma amplified sequence	1		DBN1	drebrin 1	9
				EPB41L4B	erythrocyte membrane protein band 4.1 like 4B	1		DOK1	docking protein 1, 62kDa (downstream of tyrosine kinase 1)	9
				PTTG1IP	pituitary tumor-transforming 1 interacting protein	1		SCARF2	scavenger receptor class F, member 2	9
				NUDT13	nudix (nucleoside diphosphate linked moiety X)-type motif 13	1		SCARF1	scavenger receptor class F, member 1	9
				APLF	aprataxin and PNKP like factor	1		TAF1C	TATA box binding protein (TBP)-associated factor, RNA polymerase I, C, 110kDa	9
				KCNS2	potassium voltage-gated channel, delayed-rectifier, subfamily S, member 2	1		GLCE	glucuronic acid epimerase	9
				TRDMT1	tRNA aspartic acid methyltransferase 1	1		NUDT16L1	nudix (nucleoside diphosphate linked moiety X)-type motif 16-like 1	9
				SYCP2L	synaptonemal complex protein 2-like	1		CSF3R	colony stimulating factor 3 receptor (granulocyte)	9
				MPPE1	metallophosphoesterase 1	1		IGFBP5	insulin-like growth factor binding protein 5	9
				THSD7A	thrombospondin, type I, domain containing 7A	1		VSIG4	V-set and immunoglobulin domain containing 4	9
				PDZD11	PDZ domain containing 11	1		MRPS18B	mitochondrial ribosomal protein S18B	9
				SHQ1	SHQ1 homolog (S. cerevisiae)	1		PPAP2B	phosphatidic acid phosphatase type 2B	9
				SLCO6A1	solute carrier organic anion transporter family, member 6A1	1		DGUOK	deoxyguanosine kinase	9
				ABI1	abl-interactor 1	1		NODAL	nodal homolog (mouse)	9
				HID1	HID1 domain containing	1		KRT19	keratin 19	9
				CSNK1G3	casein kinase 1, gamma 3	1		TP53I3	tumor protein p53 inducible protein 3	9
				CCDC77	coiled-coil domain containing 77	1		NFKBIE	nuclear factor of kappa light polypeptide gene enhancer in B-cells inhibitor, epsilon	9
				PTGES	prostaglandin E synthase	1		ARAP1	ArfGAP with RhoGAP domain, ankyrin repeat and PH domain 1	9
				LONRF2	LON peptidase N-terminal domain and ring finger 2	1		FBXO18	F-box protein, helicase, 18	8
								SMPD1	sphingomyelin phosphodiesterase 1, acid lysosomal	8
								HEXIM1	hexamethylene bis-acetamide inducible 1	8
								FNTB	farnesyltransferase, CAAX box, beta	8
								PUM1	pumilio homolog 1 (Drosophila)	8
								XPO6	exportin 6	8
								GFRA4	GDNF family receptor alpha 4	8
								MEGF6	multiple EGF-like-domains 6	8
								BCAT1	branched chain amino-acid transaminase 1, cytosolic	8
								VPS4A	vacuolar protein sorting 4 homolog A (S. cerevisiae)	8
								TNFRSF13C	tumor necrosis factor receptor superfamily, member 13C	8
								ARHGEF2	Rho/Rac guanine nucleotide exchange factor (GEF) 2	8
								GPR20	G protein-coupled receptor 20	8
								FRAS1	Fraser syndrome 1	8
								MACF1	microtubule-actin crosslinking factor 1	8
								CERS2	ceramide synthase 2	8
								KANSL1	KAT8 regulatory NSL complex subunit 1	8
								PLXND1	plexin D1	8
								PTMA	prothymosin, alpha	8
								MUC2	mucin 2, oligomeric mucus/gel-forming	8
								SRGAP1	SLIT-ROBO Rho GTPase activating protein 1	8
								CDKN2C	cyclin-dependent kinase inhibitor 2C (p18, inhibits CDK4)	8
								ISYNA1	inositol-3-phosphate synthase 1	8
								GPR27	G protein-coupled receptor 27	8
								DHRS13	dehydrogenase/reductase (SDR family) member 13	8
								LIMD1	LIM domains containing 1	8
								GCAT	glycine C-acetyltransferase	8
								SFRP5	secreted frizzled-related protein 5	8
								ATP5S	ATP synthase, H+ transporting, mitochondrial Fo complex, subunit s (factor B)	8
								INTS3	integrator complex subunit 3	8
								PPP1R1B	protein phosphatase 1, regulatory (inhibitor) subunit 1B	8
								PTPRN	protein tyrosine phosphatase, receptor type, N	8
								RAMP2	receptor (G protein-coupled) activity modifying protein 2	8
								CAMKK2	calcium/calmodulin-dependent protein kinase kinase 2, beta	8
								DOHH	deoxyhypusine hydroxylase/monooxygenase	8
								G6PD	glucose-6-phosphate dehydrogenase	8
								ERN2	endoplasmic reticulum to nucleus signaling 2	8
								LRRFIP1	leucine rich repeat (in FLII) interacting protein 1	8
								ARHGEF17	Rho guanine nucleotide exchange factor (GEF) 17	8
								SULT2B1	sulfotransferase family, cytosolic, 2B, member 1	8
								AES	amino-terminal enhancer of split	8
								ALMS1	Alstrom syndrome 1	8
								STIM1	stromal interaction molecule 1	8
								BAG4	BCL2-associated athanogene 4	8
								GPX3	glutathione peroxidase 3 (plasma)	8
								DALRD3	DALR anticodon binding domain containing 3	8
								CDON	Cdon homolog (mouse)	8
								SLC33A1	solute carrier family 33 (acetyl-CoA transporter), member 1	8
								RANBP9	RAN binding protein 9	8
								PRPF39	PRP39 pre-mRNA processing factor 39 homolog (S. cerevisiae)	8
								KRT18	keratin 18	8
								KRT14	keratin 14	8
								B9D1	B9 protein domain 1	8
								ADIPOR1	adiponectin receptor 1	8
								MAN2A2	mannosidase, alpha, class 2A, member 2	8
								PTCH2	patched 2	8
								PEAR1	platelet endothelial aggregation receptor 1	7
								UNC5B	unc-5 homolog B (C. elegans)	7
								TOMM40L	translocase of outer mitochondrial membrane 40 homolog (yeast)-like	7
								NPRL2	nitrogen permease regulator-like 2 (S. cerevisiae)	7
								EPB49	erythrocyte membrane protein band 4.9 (dematin)	7
								MAPK8IP2	mitogen-activated protein kinase 8 interacting protein 2	7
								KCNJ2	potassium inwardly-rectifying channel, subfamily J, member 2	7
								CHMP1A	charged multivesicular body protein 1A	7
								TTC31	tetratricopeptide repeat domain 31	7
								FGL2	fibrinogen-like 2	7
								VPS51	vacuolar protein sorting 51 homolog (S. cerevisiae)	7
								UNC45A	unc-45 homolog A (C. elegans)	7
								MYOC	myocilin, trabecular meshwork inducible glucocorticoid response	7
								NRG2	neuregulin 2	7
								TRMT112	tRNA methyltransferase 11-2 homolog (S. cerevisiae)	7
								ABCA7	ATP-binding cassette, sub-family A (ABC1), member 7	7
								GJA5	gap junction protein, alpha 5, 40kDa	7
								CDH11	cadherin 11, type 2, OB-cadherin (osteoblast)	7
								LOXL1	lysyl oxidase-like 1	7
								FKBP7	FK506 binding protein 7	7
								RBMX2	RNA binding motif protein, X-linked 2	7
								SPR	sepiapterin reductase (7,8-dihydrobiopterin:NADP+ oxidoreductase)	7
								CALU	calumenin	7
								ZC3H4	zinc finger CCCH-type containing 4	7
								BCOR	BCL6 corepressor	7
								FGF12	fibroblast growth factor 12	7
								SEPHS1	selenophosphate synthetase 1	7
								FPGS	folylpolyglutamate synthase	7
								MEGF10	multiple EGF-like-domains 10	7
								THBS3	thrombospondin 3	7
								C1R	complement component 1, r subcomponent	7
								DECR2	2,4-dienoyl CoA reductase 2, peroxisomal	7
								FBN3	fibrillin 3	7
								ALAD	aminolevulinate dehydratase	7
								LOXL3	lysyl oxidase-like 3	7
								CBFA2T3	core-binding factor, runt domain, alpha subunit 2; translocated to, 3	7
								DCX	doublecortin	7
								PTGS1	prostaglandin-endoperoxide synthase 1 (prostaglandin G/H synthase and cyclooxygenase)	7
								THADA	thyroid adenoma associated	7
								RAP1GAP	RAP1 GTPase activating protein	7
								PORCN	porcupine homolog (Drosophila)	7
								STK36	serine/threonine kinase 36	7
								KRIT1	KRIT1, ankyrin repeat containing	7
								AHCYL2	adenosylhomocysteinase-like 2	7
								OSGEP	O-sialoglycoprotein endopeptidase	7
								APH1A	anterior pharynx defective 1 homolog A (C. elegans)	7
								PPFIA4	protein tyrosine phosphatase, receptor type, f polypeptide (PTPRF), interacting protein (liprin), alpha 4	7
								SSH3	slingshot homolog 3 (Drosophila)	7
								ATP2B4	ATPase, Ca++ transporting, plasma membrane 4	7
								CREB3L1	cAMP responsive element binding protein 3-like 1	7
								WSB2	WD repeat and SOCS box containing 2	7
								GIPC1	GIPC PDZ domain containing family, member 1	7
								CHPF	chondroitin polymerizing factor	7
								CACNB1	calcium channel, voltage-dependent, beta 1 subunit	7
								ADAM8	ADAM metallopeptidase domain 8	7
								ESAM	endothelial cell adhesion molecule	7
								SRXN1	sulfiredoxin 1	7
								DUSP12	dual specificity phosphatase 12	7
								PTP4A3	protein tyrosine phosphatase type IVA, member 3	7
								SEMA3F	sema domain, immunoglobulin domain (Ig), short basic domain, secreted, (semaphorin) 3F	7
								KLF2	Kruppel-like factor 2 (lung)	7
								SCAP	SREBF chaperone	7
								STAB1	stabilin 1	7
								RASIP1	Ras interacting protein 1	7
								PDE8A	phosphodiesterase 8A	7
								ARHGAP26	Rho GTPase activating protein 26	7
								FES	feline sarcoma oncogene	7
								SGSH	N-sulfoglucosamine sulfohydrolase	7
								CAMK1D	calcium/calmodulin-dependent protein kinase ID	7
								USP43	ubiquitin specific peptidase 43	7
								FTL	ferritin, light polypeptide	6
								CYP21A2	cytochrome P450, family 21, subfamily A, polypeptide 2	6
								SNX17	sorting nexin 17	6
								DLGAP3	discs, large (Drosophila) homolog-associated protein 3	6
								CDCA3	cell division cycle associated 3	6
								ATN1	atrophin 1	6
								RBM4	RNA binding motif protein 4	6
								FEM1B	fem-1 homolog b (C. elegans)	6
								ABCB8	ATP-binding cassette, sub-family B (MDR/TAP), member 8	6
								HIC1	hypermethylated in cancer 1	6
								BSN	bassoon (presynaptic cytomatrix protein)	6
								FGFRL1	fibroblast growth factor receptor-like 1	6
								NBEAL2	neurobeachin-like 2	6
								GPR56	G protein-coupled receptor 56	6
								DNAJB5	DnaJ (Hsp40) homolog, subfamily B, member 5	6
								NFYC	nuclear transcription factor Y, gamma	6
								CSGALNACT1	chondroitin sulfate N-acetylgalactosaminyltransferase 1	6
								MAP3K12	mitogen-activated protein kinase kinase kinase 12	6
								RPRD2	regulation of nuclear pre-mRNA domain containing 2	6
								MGAT1	mannosyl (alpha-1,3-)-glycoprotein beta-1,2-N-acetylglucosaminyltransferase	6
								FOSL2	FOS-like antigen 2	6
								TNRC18	trinucleotide repeat containing 18	6
								ETV3	ets variant 3	6
								LIPG	lipase, endothelial	6
								DACT1	dapper, antagonist of beta-catenin, homolog 1 (Xenopus laevis)	6
								NOS1AP	nitric oxide synthase 1 (neuronal) adaptor protein	6
								GALE	UDP-galactose-4-epimerase	6
								NAGA	N-acetylgalactosaminidase, alpha-	6
								FAM123B	family with sequence similarity 123B	6
								CRYL1	crystallin, lambda 1	6
								NOX4	NADPH oxidase 4	6
								DEPTOR	DEP domain containing MTOR-interacting protein	6
								TRIM46	tripartite motif containing 46	6
								CNN2	calponin 2	6
								CA9	carbonic anhydrase IX	6
								MTTP	microsomal triglyceride transfer protein	6
								PYCR1	pyrroline-5-carboxylate reductase 1	6
								STARD8	StAR-related lipid transfer (START) domain containing 8	6
								RFX1	regulatory factor X, 1 (influences HLA class II expression)	6
								PIGS	phosphatidylinositol glycan anchor biosynthesis, class S	6
								MAN1C1	mannosidase, alpha, class 1C, member 1	6
								GAA	glucosidase, alpha; acid	6
								HTR2B	5-hydroxytryptamine (serotonin) receptor 2B, G protein-coupled	6
								DNAJB2	DnaJ (Hsp40) homolog, subfamily B, member 2	6
								MTMR4	myotubularin related protein 4	6
								IQGAP3	IQ motif containing GTPase activating protein 3	6
								TUT1	terminal uridylyl transferase 1, U6 snRNA-specific	6
								PFKFB1	6-phosphofructo-2-kinase/fructose-2,6-biphosphatase 1	6
								FOXO6	forkhead box O6	6
								C12orf44	chromosome 12 open reading frame 44	6
								BRPF1	bromodomain and PHD finger containing, 1	6
								FHL5	four and a half LIM domains 5	6
								SIGMAR1	sigma non-opioid intracellular receptor 1	6
								ARSA	arylsulfatase A	6
								RGS3	regulator of G-protein signaling 3	6
								KIRREL	kin of IRRE like (Drosophila)	6
								RBM15	RNA binding motif protein 15	6
								ARHGEF16	Rho guanine nucleotide exchange factor (GEF) 16	6
								FDXR	ferredoxin reductase	6
								DAPK3	death-associated protein kinase 3	6
								FA2H	fatty acid 2-hydroxylase	6
								DSTYK	dual serine/threonine and tyrosine protein kinase	6
								RSPO4	R-spondin 4	6
								TIMM10	translocase of inner mitochondrial membrane 10 homolog (yeast)	6
								METTL13	methyltransferase like 13	6
								KCNAB2	potassium voltage-gated channel, shaker-related subfamily, beta member 2	6
								KCNIP3	Kv channel interacting protein 3, calsenilin	6
								TENC1	tensin like C1 domain containing phosphatase (tensin 2)	6
								TWF2	twinfilin, actin-binding protein, homolog 2 (Drosophila)	6
								MAP4	microtubule-associated protein 4	6
								AKR1B10	aldo-keto reductase family 1, member B10 (aldose reductase)	6
								SYDE1	synapse defective 1, Rho GTPase, homolog 1 (C. elegans)	6
								NID2	nidogen 2 (osteonidogen)	6
								ARHGAP23	Rho GTPase activating protein 23	6
								NAPRT1	nicotinate phosphoribosyltransferase domain containing 1	6
								POLG	polymerase (DNA directed), gamma	6
								ARAP3	ArfGAP with RhoGAP domain, ankyrin repeat and PH domain 3	6
								ARID3A	AT rich interactive domain 3A (BRIGHT-like)	6
								FMNL3	formin-like 3	6
								SPOP	speckle-type POZ protein	5
								G6PC3	glucose 6 phosphatase, catalytic, 3	5
								AMICA1	adhesion molecule, interacts with CXADR antigen 1	5
								LPHN2	latrophilin 2	5
								UNC5A	unc-5 homolog A (C. elegans)	5
								EPB41L3	erythrocyte membrane protein band 4.1-like 3	5
								TESK1	testis-specific kinase 1	5
								ATF7	activating transcription factor 7	5
								MGEA5	meningioma expressed antigen 5 (hyaluronidase)	5
								NAB2	NGFI-A binding protein 2 (EGR1 binding protein 2)	5
								GATA5	GATA binding protein 5	5
								ST3GAL2	ST3 beta-galactoside alpha-2,3-sialyltransferase 2	5
								MFGE8	milk fat globule-EGF factor 8 protein	5
								PSD	pleckstrin and Sec7 domain containing	5
								TCHH	trichohyalin	5
								SMOC2	SPARC related modular calcium binding 2	5
								UBL5	ubiquitin-like 5	5
								GRK6	G protein-coupled receptor kinase 6	5
								PRICKLE4	prickle homolog 4 (Drosophila)	5
								CELSR2	cadherin, EGF LAG seven-pass G-type receptor 2 (flamingo homolog, Drosophila)	5
								PPRC1	peroxisome proliferator-activated receptor gamma, coactivator-related 1	5
								ZMIZ2	zinc finger, MIZ-type containing 2	5
								GALT	galactose-1-phosphate uridylyltransferase	5
								DDR2	discoidin domain receptor tyrosine kinase 2	5
								EPN3	epsin 3	5
								TNFRSF21	tumor necrosis factor receptor superfamily, member 21	5
								MXD1	MAX dimerization protein 1	5
								OTUD7B	OTU domain containing 7B	5
								SDHD	succinate dehydrogenase complex, subunit D, integral membrane protein	5
								CPE	carboxypeptidase E	5
								CR1	complement component (3b/4b) receptor 1 (Knops blood group)	5
								ATP6V0E1	ATPase, H+ transporting, lysosomal 9kDa, V0 subunit e1	5
								PPP6R2	protein phosphatase 6, regulatory subunit 2	5
								LEMD2	LEM domain containing 2	5
								TPP1	tripeptidyl peptidase I	5
								RNPEP	arginyl aminopeptidase (aminopeptidase B)	5
								GAS2L1	growth arrest-specific 2 like 1	5
								KANSL3	KAT8 regulatory NSL complex subunit 3	5
								ABCA2	ATP-binding cassette, sub-family A (ABC1), member 2	5
								EXTL1	exostoses (multiple)-like 1	5
								MICALL1	MICAL-like 1	5
								ZNF687	zinc finger protein 687	5
								RBPMS	RNA binding protein with multiple splicing	5
								NFE2L1	nuclear factor (erythroid-derived 2)-like 1	5
								CNNM4	cyclin M4	5
								CCM2	cerebral cavernous malformation 2	5
								ID3	inhibitor of DNA binding 3, dominant negative helix-loop-helix protein	5
								FHOD1	formin homology 2 domain containing 1	5
								PROCR	protein C receptor, endothelial	5
								HMGA1	high mobility group AT-hook 1	5
								CLK3	CDC-like kinase 3	5
								STT3A	STT3, subunit of the oligosaccharyltransferase complex, homolog A (S. cerevisiae)	5
								PHF19	PHD finger protein 19	5
								ABHD14A	abhydrolase domain containing 14A	5
								CLCN7	chloride channel, voltage-sensitive 7	5
								CREB3L4	cAMP responsive element binding protein 3-like 4	5
								TCF21	transcription factor 21	5
								TRIM8	tripartite motif containing 8	5
								TRIM3	tripartite motif containing 3	5
								INHA	inhibin, alpha	5
								NAGLU	N-acetylglucosaminidase, alpha	5
								MAF1	MAF1 homolog (S. cerevisiae)	5
								MOB1A	MOB kinase activator 1A	5
								RNF11	ring finger protein 11	5
								NLGN3	neuroligin 3	5
								NLGN2	neuroligin 2	5
								MRM1	mitochondrial rRNA methyltransferase 1 homolog (S. cerevisiae)	5
								DPH2	DPH2 homolog (S. cerevisiae)	5
								TFEB	transcription factor EB	5
								ARHGAP44	Rho GTPase activating protein 44	5
								ARID5A	AT rich interactive domain 5A (MRF1-like)	5
								HMHA1	histocompatibility (minor) HA-1	5
								ISCU	iron-sulfur cluster scaffold homolog (E. coli)	5
								PODXL	podocalyxin-like	5
								B4GALT2	UDP-Gal:betaGlcNAc beta 1,4- galactosyltransferase, polypeptide 2	5
								FLOT2	flotillin 2	5
								DOCK2	dedicator of cytokinesis 2	5
								PMP22	peripheral myelin protein 22	5
								MMP11	matrix metallopeptidase 11 (stromelysin 3)	4
								MEPCE	methylphosphate capping enzyme	4
								DDIT4	DNA-damage-inducible transcript 4	4
								NR2F6	nuclear receptor subfamily 2, group F, member 6	4
								JAM3	junctional adhesion molecule 3	4
								FBXO34	F-box protein 34	4
								KANSL2	KAT8 regulatory NSL complex subunit 2	4
								NEO1	neogenin 1	4
								NUDT8	nudix (nucleoside diphosphate linked moiety X)-type motif 8	4
								ASXL2	additional sex combs like 2 (Drosophila)	4
								PIGV	phosphatidylinositol glycan anchor biosynthesis, class V	4
								LDB1	LIM domain binding 1	4
								MIS18A	MIS18 kinetochore protein homolog A (S. pombe)	4
								LRRC40	leucine rich repeat containing 40	4
								DEDD	death effector domain containing	4
								SOLH	small optic lobes homolog (Drosophila)	4
								UBXN1	UBX domain protein 1	4
								ATP1B4	ATPase, Na+/K+ transporting, beta 4 polypeptide	4
								BLOC1S3	biogenesis of lysosomal organelles complex-1, subunit 3	4
								ARMC6	armadillo repeat containing 6	4
								CACNA1H	calcium channel, voltage-dependent, T type, alpha 1H subunit	4
								ZNF282	zinc finger protein 282	4
								DYSF	dysferlin, limb girdle muscular dystrophy 2B (autosomal recessive)	4
								TBC1D25	TBC1 domain family, member 25	4
								SCAF4	SR-related CTD-associated factor 4	4
								CAPN11	calpain 11	4
								PHKG1	phosphorylase kinase, gamma 1 (muscle)	4
								SV2A	synaptic vesicle glycoprotein 2A	4
								EVI2B	ecotropic viral integration site 2B	4
								ATXN7L2	ataxin 7-like 2	4
								TRPA1	transient receptor potential cation channel, subfamily A, member 1	4
								IFITM3	interferon induced transmembrane protein 3	4
								CELSR3	cadherin, EGF LAG seven-pass G-type receptor 3 (flamingo homolog, Drosophila)	4
								MGLL	monoglyceride lipase	4
								FANCE	Fanconi anemia, complementation group E	4
								PLEKHM1	pleckstrin homology domain containing, family M (with RUN domain) member 1	4
								AGAP2	ArfGAP with GTPase domain, ankyrin repeat and PH domain 2	4
								RAB34	RAB34, member RAS oncogene family	4
								NAV1	neuron navigator 1	4
								ADAM15	ADAM metallopeptidase domain 15	4
								DACT2	dapper, antagonist of beta-catenin, homolog 2 (Xenopus laevis)	4
								NAIF1	nuclear apoptosis inducing factor 1	4
								MGAT2	mannosyl (alpha-1,6-)-glycoprotein beta-1,2-N-acetylglucosaminyltransferase	4
								PKDCC	protein kinase domain containing, cytoplasmic homolog (mouse)	4
								APBA3	amyloid beta (A4) precursor protein-binding, family A, member 3	4
								STARD3	StAR-related lipid transfer (START) domain containing 3	4
								SERBP1	SERPINE1 mRNA binding protein 1	4
								SCMH1	sex comb on midleg homolog 1 (Drosophila)	4
								SOCS7	suppressor of cytokine signaling 7	4
								SPG11	spastic paraplegia 11 (autosomal recessive)	4
								GANAB	glucosidase, alpha; neutral AB	4
								MIEN1	migration and invasion enhancer 1	4
								GCC1	GRIP and coiled-coil domain containing 1	4
								FNDC4	fibronectin type III domain containing 4	4
								AAR2	AAR2 splicing factor homolog (S. cerevisiae)	4
								FAM57A	family with sequence similarity 57, member A	4
								ENC1	ectodermal-neural cortex 1 (with BTB-like domain)	4
								CD93	CD93 molecule	4
								CYBA	cytochrome b-245, alpha polypeptide	4
								PDLIM2	PDZ and LIM domain 2 (mystique)	4
								SOX17	SRY (sex determining region Y)-box 17	4
								DKK3	dickkopf 3 homolog (Xenopus laevis)	4
								VPS26B	vacuolar protein sorting 26 homolog B (S. pombe)	4
								S100A16	S100 calcium binding protein A16	4
								TYSND1	trypsin domain containing 1	4
								OGG1	8-oxoguanine DNA glycosylase	4
								MRC1	mannose receptor, C type 1	4
								ITPKB	inositol-trisphosphate 3-kinase B	4
								BRF2	BRF2, subunit of RNA polymerase III transcription initiation factor, BRF1-like	4
								GHDC	GH3 domain containing	4
								DACH1	dachshund homolog 1 (Drosophila)	4
								RNF43	ring finger protein 43	4
								PSD2	pleckstrin and Sec7 domain containing 2	4
								PATL1	protein associated with topoisomerase II homolog 1 (yeast)	4
								SEMA4C	sema domain, immunoglobulin domain (Ig), transmembrane domain (TM) and short cytoplasmic domain, (semaphorin) 4C	4
								C17orf70	chromosome 17 open reading frame 70	4
								CYP27A1	cytochrome P450, family 27, subfamily A, polypeptide 1	4
								LLGL1	lethal giant larvae homolog 1 (Drosophila)	4
								CC2D1A	coiled-coil and C2 domain containing 1A	4
								SLC20A2	solute carrier family 20 (phosphate transporter), member 2	4
								DTX1	deltex homolog 1 (Drosophila)	4
								DOCK5	dedicator of cytokinesis 5	4
								KLF15	Kruppel-like factor 15	4
								KLF17	Kruppel-like factor 17	4
								TMEM55B	transmembrane protein 55B	4
								RGS14	regulator of G-protein signaling 14	4
								SPEN	spen homolog, transcriptional regulator (Drosophila)	4
								ARID3B	AT rich interactive domain 3B (BRIGHT-like)	4
								DAK	dihydroxyacetone kinase 2 homolog (S. cerevisiae)	3
								CD276	CD276 molecule	3
								AFMID	arylformamidase	3
								LRCH4	leucine-rich repeats and calponin homology (CH) domain containing 4	3
								CNPY2	canopy 2 homolog (zebrafish)	3
								CRB2	crumbs homolog 2 (Drosophila)	3
								MMP15	matrix metallopeptidase 15 (membrane-inserted)	3
								TARBP2	TAR (HIV-1) RNA binding protein 2	3
								GOLIM4	golgi integral membrane protein 4	3
								PXDN	peroxidasin homolog (Drosophila)	3
								FBXO38	F-box protein 38	3
								INO80B	INO80 complex subunit B	3
								FRS3	fibroblast growth factor receptor substrate 3	3
								KIAA2013	KIAA2013	3
								CCDC3	coiled-coil domain containing 3	3
								SHROOM3	shroom family member 3	3
								AUP1	ancient ubiquitous protein 1	3
								FOXRED1	FAD-dependent oxidoreductase domain containing 1	3
								DIO3	deiodinase, iodothyronine, type III	3
								IPO13	importin 13	3
								SLCO2B1	solute carrier organic anion transporter family, member 2B1	3
								GSS	glutathione synthetase	3
								ZFYVE20	zinc finger, FYVE domain containing 20	3
								MAP7D1	MAP7 domain containing 1	3
								MKNK2	MAP kinase interacting serine/threonine kinase 2	3
								MALT1	mucosa associated lymphoid tissue lymphoma translocation gene 1	3
								FAM193B	family with sequence similarity 193, member B	3
								UHRF1BP1	UHRF1 binding protein 1	3
								GRHPR	glyoxylate reductase/hydroxypyruvate reductase	3
								GP2	glycoprotein 2 (zymogen granule membrane)	3
								TTYH2	tweety homolog 2 (Drosophila)	3
								TRIOBP	TRIO and F-actin binding protein	3
								FJX1	four jointed box 1 (Drosophila)	3
								ACP2	acid phosphatase 2, lysosomal	3
								SLC2A4RG	SLC2A4 regulator	3
								FLRT1	fibronectin leucine rich transmembrane protein 1	3
								ZNF276	zinc finger protein 276	3
								LYPLA2	lysophospholipase II	3
								GABRG1	gamma-aminobutyric acid (GABA) A receptor, gamma 1	3
								BCORL1	BCL6 corepressor-like 1	3
								TRAPPC5	trafficking protein particle complex 5	3
								RASA4	RAS p21 protein activator 4	3
								LSM12	LSM12 homolog (S. cerevisiae)	3
								CNTN6	contactin 6	3
								ATXN1L	ataxin 1-like	3
								CYP2R1	cytochrome P450, family 2, subfamily R, polypeptide 1	3
								SCAMP3	secretory carrier membrane protein 3	3
								MON1B	MON1 homolog B (yeast)	3
								TMEM194A	transmembrane protein 194A	3
								EGFLAM	EGF-like, fibronectin type III and laminin G domains	3
								FOLH1	folate hydrolase (prostate-specific membrane antigen) 1	3
								EMID1	EMI domain containing 1	3
								PODXL2	podocalyxin-like 2	3
								NEU3	sialidase 3 (membrane sialidase)	3
								UBL7	ubiquitin-like 7 (bone marrow stromal cell-derived)	3
								AMOTL2	angiomotin like 2	3
								SUOX	sulfite oxidase	3
								TBC1D10A	TBC1 domain family, member 10A	3
								EMC1	ER membrane protein complex subunit 1	3
								FNDC3A	fibronectin type III domain containing 3A	3
								EMC10	ER membrane protein complex subunit 10	3
								IGF2BP2	insulin-like growth factor 2 mRNA binding protein 2	3
								CTTNBP2NL	CTTNBP2 N-terminal like	3
								STRIP1	striatin interacting protein 1	3
								TLX2	T-cell leukemia homeobox 2	3
								NTMT1	N-terminal Xaa-Pro-Lys N-methyltransferase 1	3
								HDHD3	haloacid dehalogenase-like hydrolase domain containing 3	3
								DPT	dermatopontin	3
								ZNF652	zinc finger protein 652	3
								ATRAID	all-trans retinoic acid-induced differentiation factor	3
								SNPH	syntaphilin	3
								SNRK	SNF related kinase	3
								PTPN9	protein tyrosine phosphatase, non-receptor type 9	3
								ZFP3	zinc finger protein 3 homolog (mouse)	3
								ULK3	unc-51-like kinase 3 (C. elegans)	3
								ZNF703	zinc finger protein 703	3
								ARSI	arylsulfatase family, member I	3
								RCE1	RCE1 homolog, prenyl protein protease (S. cerevisiae)	3
								WNK1	WNK lysine deficient protein kinase 1	3
								EDA2R	ectodysplasin A2 receptor	3
								MN1	meningioma (disrupted in balanced translocation) 1	3
								PLEKHA6	pleckstrin homology domain containing, family A member 6	3
								PRR7	proline rich 7 (synaptic)	3
								CLN6	ceroid-lipofuscinosis, neuronal 6, late infantile, variant	3
								CNTFR	ciliary neurotrophic factor receptor	3
								THAP11	THAP domain containing 11	3
								CSRP1	cysteine and glycine-rich protein 1	3
								LMAN2	lectin, mannose-binding 2	3
								PHLDA3	pleckstrin homology-like domain, family A, member 3	3
								RNF44	ring finger protein 44	3
								ANKRD17	ankyrin repeat domain 17	3
								SEMA7A	semaphorin 7A, GPI membrane anchor (John Milton Hagen blood group)	3
								ANKRD11	ankyrin repeat domain 11	3
								GM2A	GM2 ganglioside activator	3
								REPIN1	replication initiator 1	3
								TRMT12	tRNA methyltransferase 12 homolog (S. cerevisiae)	3
								CLIC3	chloride intracellular channel 3	3
								CLIC2	chloride intracellular channel 2	3
								MAP4K5	mitogen-activated protein kinase kinase kinase kinase 5	3
								CDK5R2	cyclin-dependent kinase 5, regulatory subunit 2 (p39)	3
								DTX4	deltex homolog 4 (Drosophila)	3
								ZFP36L1	zinc finger protein 36, C3H type-like 1	3
								ASIC3	acid-sensing (proton-gated) ion channel 3	3
								SPEG	SPEG complex locus	3
								USP24	ubiquitin specific peptidase 24	3
								YPEL4	yippee-like 4 (Drosophila)	2
								SLC27A4	solute carrier family 27 (fatty acid transporter), member 4	2
								PKNOX2	PBX/knotted 1 homeobox 2	2
								SLC7A4	solute carrier family 7 (orphan transporter), member 4	2
								RNF215	ring finger protein 215	2
								SNX27	sorting nexin family member 27	2
								SLC7A3	solute carrier family 7 (cationic amino acid transporter, y+ system), member 3	2
								ZNF414	zinc finger protein 414	2
								ZNF420	zinc finger protein 420	2
								SHROOM4	shroom family member 4	2
								MON1A	MON1 homolog A (yeast)	2
								LHFPL2	lipoma HMGIC fusion partner-like 2	2
								RAI1	retinoic acid induced 1	2
								MARCKSL1	MARCKS-like 1	2
								ELOVL7	ELOVL fatty acid elongase 7	2
								HMCN1	hemicentin 1	2
								GSE1	Gse1 coiled-coil protein homolog (mouse)	2
								DCHS1	dachsous 1 (Drosophila)	2
								FAM171A2	family with sequence similarity 171, member A2	2
								WDR7	WD repeat domain 7	2
								CACHD1	cache domain containing 1	2
								HEPACAM2	HEPACAM family member 2	2
								TACC1	transforming, acidic coiled-coil containing protein 1	2
								ABCA3	ATP-binding cassette, sub-family A (ABC1), member 3	2
								FAM129B	family with sequence similarity 129, member B	2
								NBL1	neuroblastoma, suppression of tumorigenicity 1	2
								MTMR9	myotubularin related protein 9	2
								GRIK3	glutamate receptor, ionotropic, kainate 3	2
								IFRD2	interferon-related developmental regulator 2	2
								TMEM214	transmembrane protein 214	2
								PLXNC1	plexin C1	2
								HOOK2	hook homolog 2 (Drosophila)	2
								RARRES1	retinoic acid receptor responder (tazarotene induced) 1	2
								TMBIM6	transmembrane BAX inhibitor motif containing 6	2
								NUDCD3	NudC domain containing 3	2
								MYCL1	v-myc myelocytomatosis viral oncogene homolog 1, lung carcinoma derived (avian)	2
								TNFRSF6B	tumor necrosis factor receptor superfamily, member 6b, decoy	2
								OBSL1	obscurin-like 1	2
								RETSAT	retinol saturase (all-trans-retinol 13,14-reductase)	2
								ANKRD13D	ankyrin repeat domain 13 family, member D	2
								SLC45A3	solute carrier family 45, member 3	2
								TTC14	tetratricopeptide repeat domain 14	2
								TBC1D24	TBC1 domain family, member 24	2
								CCDC69	coiled-coil domain containing 69	2
								PVRL1	poliovirus receptor-related 1 (herpesvirus entry mediator C)	2
								TYW3	tRNA-yW synthesizing protein 3 homolog (S. cerevisiae)	2
								CRYM	crystallin, mu	2
								ADAM11	ADAM metallopeptidase domain 11	2
								SLC39A1	solute carrier family 39 (zinc transporter), member 1	2
								HARBI1	harbinger transposase derived 1	2
								SDF2	stromal cell-derived factor 2	2
								ELMOD3	ELMO/CED-12 domain containing 3	2
								NKAIN1	Na+/K+ transporting ATPase interacting 1	2
								HYPK	huntingtin interacting protein K	2
								WDR55	WD repeat domain 55	2
								NRBP1	nuclear receptor binding protein 1	2
								KLHDC8B	kelch domain containing 8B	2
								SLC44A2	solute carrier family 44, member 2	2
								VWA1	von Willebrand factor A domain containing 1	2
								CYP2J2	cytochrome P450, family 2, subfamily J, polypeptide 2	2
								TMEM9	transmembrane protein 9	2
								SAMD12	sterile alpha motif domain containing 12	2
								OSBP	oxysterol binding protein	2
								MUL1	mitochondrial E3 ubiquitin protein ligase 1	2
								GLIS2	GLIS family zinc finger 2	2
								ST6GALNAC2	ST6 (alpha-N-acetyl-neuraminyl-2,3-beta-galactosyl-1,3)-N-acetylgalactosaminide alpha-2,6-sialyltransferase 2	2
								WISP1	WNT1 inducible signaling pathway protein 1	2
								WISP2	WNT1 inducible signaling pathway protein 2	2
								SLC25A11	solute carrier family 25 (mitochondrial carrier; oxoglutarate carrier), member 11	2
								SLC25A14	solute carrier family 25 (mitochondrial carrier, brain), member 14	2
								PRCP	prolylcarboxypeptidase (angiotensinase C)	2
								SH2B3	SH2B adaptor protein 3	2
								SLC12A9	solute carrier family 12 (potassium/chloride transporters), member 9	2
								RSAD1	radical S-adenosyl methionine domain containing 1	2
								RAB11FIP3	RAB11 family interacting protein 3 (class II)	2
								ID4	inhibitor of DNA binding 4, dominant negative helix-loop-helix protein	2
								AATK	apoptosis-associated tyrosine kinase	2
								IGHMBP2	immunoglobulin mu binding protein 2	2
								CRIP1	cysteine-rich protein 1 (intestinal)	2
								CRYBB1	crystallin, beta B1	2
								NLRP12	NLR family, pyrin domain containing 12	2
								ENTHD2	ENTH domain containing 2	2
								SLC30A2	solute carrier family 30 (zinc transporter), member 2	2
								CCDC142	coiled-coil domain containing 142	2
								KLHL17	kelch-like 17 (Drosophila)	2
								H1FX	H1 histone family, member X	2
								ISOC2	isochorismatase domain containing 2	2
								MAST3	microtubule associated serine/threonine kinase 3	2
								ZP3	zona pellucida glycoprotein 3 (sperm receptor)	2
								DDX25	DEAD (Asp-Glu-Ala-Asp) box helicase 25	2
								SH3TC2	SH3 domain and tetratricopeptide repeats 2	2
								EPS8L2	EPS8-like 2	2
								GALNT5	UDP-N-acetyl-alpha-D-galactosamine:polypeptide N-acetylgalactosaminyltransferase 5 (GalNAc-T5)	2
								STMN4	stathmin-like 4	2
								GLDN	gliomedin	2
								SOX18	SRY (sex determining region Y)-box 18	2
								SOX13	SRY (sex determining region Y)-box 13	2
								SLC6A9	solute carrier family 6 (neurotransmitter transporter, glycine), member 9	2
								LFNG	LFNG O-fucosylpeptide 3-beta-N-acetylglucosaminyltransferase	2
								TNKS1BP1	tankyrase 1 binding protein 1, 182kDa	2
								TCF15	transcription factor 15 (basic helix-loop-helix)	2
								SARM1	sterile alpha and TIR motif containing 1	2
								TUSC2	tumor suppressor candidate 2	2
								LZTS2	leucine zipper, putative tumor suppressor 2	2
								LZTS1	leucine zipper, putative tumor suppressor 1	2
								SEMA6C	sema domain, transmembrane domain (TM), and cytoplasmic domain, (semaphorin) 6C	2
								IGFBP4	insulin-like growth factor binding protein 4	2
								TAP1	transporter 1, ATP-binding cassette, sub-family B (MDR/TAP)	2
								STRA6	stimulated by retinoic acid 6 homolog (mouse)	2
								GON4L	gon-4-like (C. elegans)	2
								MAFF	v-maf musculoaponeurotic fibrosarcoma oncogene homolog F (avian)	2
								SEMA3D	sema domain, immunoglobulin domain (Ig), short basic domain, secreted, (semaphorin) 3D	2
								SEMA4A	sema domain, immunoglobulin domain (Ig), transmembrane domain (TM) and short cytoplasmic domain, (semaphorin) 4A	2
								KLF8	Kruppel-like factor 8	2
								MGAT4B	mannosyl (alpha-1,3-)-glycoprotein beta-1,4-N-acetylglucosaminyltransferase, isozyme B	2
								SMIM3	small integral membrane protein 3	2
								ATPBD4	ATP binding domain 4	2
								TMCC2	transmembrane and coiled-coil domain family 2	2
								PACS1	phosphofurin acidic cluster sorting protein 1	2
								MPEG1	macrophage expressed 1	2
								PHOSPHO1	phosphatase, orphan 1	2
								TMEM127	transmembrane protein 127	2
								JAGN1	jagunal homolog 1 (Drosophila)	2
								DLK2	delta-like 2 homolog (Drosophila)	2
								HCN2	hyperpolarization activated cyclic nucleotide-gated potassium channel 2	2
								JTB	jumping translocation breakpoint	1
								FXYD6	FXYD domain containing ion transport regulator 6	1
								POFUT1	protein O-fucosyltransferase 1	1
								DCBLD1	discoidin, CUB and LCCL domain containing 1	1
								LY6E	lymphocyte antigen 6 complex, locus E	1
								ZNF467	zinc finger protein 467	1
								METRN	meteorin, glial cell differentiation regulator	1
								BTBD19	BTB (POZ) domain containing 19	1
								OLFML2B	olfactomedin-like 2B	1
								SIGLEC1	sialic acid binding Ig-like lectin 1, sialoadhesin	1
								TMEFF2	transmembrane protein with EGF-like and two follistatin-like domains 2	1
								FAM19A3	family with sequence similarity 19 (chemokine (C-C motif)-like), member A3	1
								FNBP4	formin binding protein 4	1
								ABLIM3	actin binding LIM protein family, member 3	1
								TFAP4	transcription factor AP-4 (activating enhancer binding protein 4)	1
								PGAP2	post-GPI attachment to proteins 2	1
								THOP1	thimet oligopeptidase 1	1
								WDR81	WD repeat domain 81	1
								SPRYD3	SPRY domain containing 3	1
								SLC26A11	solute carrier family 26, member 11	1
								MPRIP	myosin phosphatase Rho interacting protein	1
								LIPT2	lipoyl(octanoyl) transferase 2 (putative)	1
								MAP1A	microtubule-associated protein 1A	1
								WDR45	WD repeat domain 45	1
								LHFP	lipoma HMGIC fusion partner	1
								ZNF740	zinc finger protein 740	1
								ZNF777	zinc finger protein 777	1
								SLC24A6	solute carrier family 24 (sodium/lithium/calcium exchanger), member 6	1
								AEBP1	AE binding protein 1	1
								TMCO7	transmembrane and coiled-coil domains 7	1
								SLC5A6	solute carrier family 5 (sodium-dependent vitamin transporter), member 6	1
								SH3RF2	SH3 domain containing ring finger 2	1
								LURAP1	leucine rich adaptor protein 1	1
								ELK3	ELK3, ETS-domain protein (SRF accessory protein 2)	1
								TRAFD1	TRAF-type zinc finger domain containing 1	1
								GPR37L1	G protein-coupled receptor 37 like 1	1
								TMC6	transmembrane channel-like 6	1
								GPRIN1	G protein regulated inducer of neurite outgrowth 1	1
								PRUNE	prune homolog (Drosophila)	1
								MSL1	male-specific lethal 1 homolog (Drosophila)	1
								STARD10	StAR-related lipid transfer (START) domain containing 10	1
								SPOCK2	sparc/osteonectin, cwcv and kazal-like domains proteoglycan (testican) 2	1
								SVEP1	sushi, von Willebrand factor type A, EGF and pentraxin domain containing 1	1
								PTPLAD2	protein tyrosine phosphatase-like A domain containing 2	1
								ZNF319	zinc finger protein 319	1
								GJC1	gap junction protein, gamma 1, 45kDa	1
								CD99L2	CD99 molecule-like 2	1
								ROBO4	roundabout, axon guidance receptor, homolog 4 (Drosophila)	1
								KIAA0513	KIAA0513	1
								SLC4A2	solute carrier family 4, anion exchanger, member 2 (erythrocyte membrane protein band 3-like 1)	1
								PLP2	proteolipid protein 2 (colonic epithelium-enriched)	1
								OSBPL7	oxysterol binding protein-like 7	1
								PURG	purine-rich element binding protein G	1
								IL11RA	interleukin 11 receptor, alpha	1
								FCHSD1	FCH and double SH3 domains 1	1
								FASTK	Fas-activated serine/threonine kinase	1
								NAAA	N-acylethanolamine acid amidase	1
								SLC38A10	solute carrier family 38, member 10	1
								ZNF362	zinc finger protein 362	1
								POU3F1	POU class 3 homeobox 1	1
								C2CD2	C2 calcium-dependent domain containing 2	1
								PHYHIP	phytanoyl-CoA 2-hydroxylase interacting protein	1
								FBLN7	fibulin 7	1
								COQ4	coenzyme Q4 homolog (S. cerevisiae)	1
								ADAM19	ADAM metallopeptidase domain 19	1
								KRBOX1	KRAB box domain containing 1	1
								C1QTNF1	C1q and tumor necrosis factor related protein 1	1
								TTLL13	tubulin tyrosine ligase-like family, member 13	1
								COQ10A	coenzyme Q10 homolog A (S. cerevisiae)	1
								MXD3	MAX dimerization protein 3	1
								RAI2	retinoic acid induced 2	1
								SNTA1	syntrophin, alpha 1	1
								NCKAP5L	NCK-associated protein 5-like	1
								SIPA1L3	signal-induced proliferation-associated 1 like 3	1
								ATHL1	ATH1, acid trehalase-like 1 (yeast)	1
								VWCE	von Willebrand factor C and EGF domains	1
								SHISA6	shisa homolog 6 (Xenopus laevis)	1
								KIAA0907	KIAA0907	1
								ZNF239	zinc finger protein 239	1
								MDFI	MyoD family inhibitor	1
								C11orf9	chromosome 11 open reading frame 9	1
								FOXS1	forkhead box S1	1
								TMEM64	transmembrane protein 64	1
								LRRC73	leucine rich repeat containing 73	1
								SLC25A42	solute carrier family 25, member 42	1
								SH2D5	SH2 domain containing 5	1
								FOXP4	forkhead box P4	1
								OLFM3	olfactomedin 3	1
								NPTX1	neuronal pentraxin I	1
								AQPEP	Aminopeptidase Q	1
								GGCX	gamma-glutamyl carboxylase	1
								PMEPA1	prostate transmembrane protein, androgen induced 1	1
								R3HCC1L	R3H domain and coiled-coil containing 1-like	1
								GTF3C2	general transcription factor IIIC, polypeptide 2, beta 110kDa	1
								TMLHE	trimethyllysine hydroxylase, epsilon	1
								SLC25A39	solute carrier family 25, member 39	1
								NT5C1B	5'-nucleotidase, cytosolic IB	1
								TMEM41A	transmembrane protein 41A	1
								RASSF2	Ras association (RalGDS/AF-6) domain family member 2	1
								ENTPD7	ectonucleoside triphosphate diphosphohydrolase 7	1
								ZNF710	zinc finger protein 710	1
								TSPAN6	tetraspanin 6	1
								TMEM150A	transmembrane protein 150A	1
								PDRG1	p53 and DNA-damage regulated 1	1
								NPDC1	neural proliferation, differentiation and control, 1	1
								TMUB1	transmembrane and ubiquitin-like domain containing 1	1
								ENGASE	endo-beta-N-acetylglucosaminidase	1
								PALM	paralemmin	1
								MID2	midline 2	1
								TMX2	thioredoxin-related transmembrane protein 2	1
								DPEP1	dipeptidase 1 (renal)	1
								CAMTA2	calmodulin binding transcription activator 2	1
								ARHGEF37	Rho guanine nucleotide exchange factor (GEF) 37	1
								SNED1	sushi, nidogen and EGF-like domains 1	1
								CCDC19	coiled-coil domain containing 19	1
								MMRN2	multimerin 2	1
								MVD	mevalonate (diphospho) decarboxylase	1
								PAOX	polyamine oxidase (exo-N4-amino)	1
								RBM47	RNA binding motif protein 47	1
								RBM4B	RNA binding motif protein 4B	1
								IER5	immediate early response 5	1
								UNC13D	unc-13 homolog D (C. elegans)	1
								ACOT1	acyl-CoA thioesterase 1	1
								TMEM199	transmembrane protein 199	1
								FAM160A2	family with sequence similarity 160, member A2	1
								SLC6A8	solute carrier family 6 (neurotransmitter transporter, creatine), member 8	1
								TINAGL1	tubulointerstitial nephritis antigen-like 1	1
								MRC2	mannose receptor, C type 2	1
								SLC2A10	solute carrier family 2 (facilitated glucose transporter), member 10	1
								SSFA2	sperm specific antigen 2	1
								AGBL5	ATP/GTP binding protein-like 5	1
								METRNL	meteorin, glial cell differentiation regulator-like	1
								ZFP37	zinc finger protein 37 homolog (mouse)	1
								TEX2	testis expressed 2	1
								KIAA1614	KIAA1614	1
								ANKRD34A	ankyrin repeat domain 34A	1
								C1orf85	chromosome 1 open reading frame 85	1
								ZFP64	zinc finger protein 64 homolog (mouse)	1
								WBP1	WW domain binding protein 1	1
								ZNF501	zinc finger protein 501	1
								RNF24	ring finger protein 24	1
								SEMA4B	sema domain, immunoglobulin domain (Ig), transmembrane domain (TM) and short cytoplasmic domain, (semaphorin) 4B	1
								DDHD2	DDHD domain containing 2	1
								SOGA1	suppressor of glucose, autophagy associated 1	1
								RAPGEFL1	Rap guanine nucleotide exchange factor (GEF)-like 1	1
								AGFG2	ArfGAP with FG repeats 2	1
								BOLA1	bolA homolog 1 (E. coli)	1
								TMEM161A	transmembrane protein 161A	1
								PARP14	poly (ADP-ribose) polymerase family, member 14	1
								CORO7	coronin 7	1
								IL17RE	interleukin 17 receptor E	1
								MPPED1	metallophosphoesterase domain containing 1	1
								PACS2	phosphofurin acidic cluster sorting protein 2	1
								KIAA1609	KIAA1609	1
								PDE8B	phosphodiesterase 8B	1
								AKNA	AT-hook transcription factor	1
								DTX3	deltex homolog 3 (Drosophila)	1
								CASKIN2	CASK interacting protein 2	1
								ANKZF1	ankyrin repeat and zinc finger domain containing 1	1
								FAM211A	family with sequence similarity 211, member A	1
								RADIL	Ras association and DIL domains	1
								NFKBID	nuclear factor of kappa light polypeptide gene enhancer in B-cells inhibitor, delta	1
								RNF208	ring finger protein 208	1
								FAM189B	family with sequence similarity 189, member B	1
								FAM63A	family with sequence similarity 63, member A	1
								CMTM7	CKLF-like MARVEL transmembrane domain containing 7	1
