# Supplementary material for: Exploration of tissue-specific gene expression patterns underlying timing of breeding in contrasting temperature environments in a song bird
Source: BMC Genomics. 2019 Sep 2;20:693. doi: 10.1186/s12864-019-6043-0 (PMC6720064; doi:10.1186/s12864-019-6043-0)
Supplement: Supplementary file 17 — Table S17. Significant GO terms associated with the real hub genes. Results based on human GO-database. (XLSX 18 kb) [file 12864_2019_6043_MOESM17_ESM.xlsx]

## Sheet: TableS17
Supplementary table 17. Significant GO terms associated with the real hub genes . Results based on human GO-database
GOID	Ontology Source	GOTerm	FDR p-value	Nr. Genes	Enriched genes
4915	KEGG Pathways	Estrogen signaling pathway	3.6e-09	6	MAPK1|HSPA8|AKT1|HSP90AA1|ADCY2|SRC
GO:0032549	GO Function	ribonucleoside binding	2.56e-07	11	MAPK1|HSPA8|POLR3B|ACLY|AKT1|HSPA4|HSP90AA1|ADCY2|SRC|EPRS|GART
GO:0005524	GO Function	ATP binding	5.78e-07	10	MAPK1|HSPA8|ACLY|AKT1|HSPA4|HSP90AA1|ADCY2|SRC|EPRS|GART
4914	KEGG Pathways	Progesterone-mediated oocyte maturation	2.06e-05	4	MAPK1|AKT1|HSP90AA1|ADCY2
GO:0019899	GO Function	enzyme binding	4.63e-05	8	MAPK1|HSPA8|AKT1|HSP90AA1|ADCY2|SRC|EPRS|PTPRC
GO:0005829	GO Component	cytosol	6.29e-05	11	MAPK1|HSPA8|POLR3B|ACLY|SNAP25|AKT1|HSPA4|HSP90AA1|SRC|EPRS|GART
4611	KEGG Pathways	Platelet activation	8.99e-05	4	MAPK1|AKT1|ADCY2|SRC
GO:0045121	GO Component	membrane raft	0.000191	5	MAPK1|SNAP25|ADCY2|SRC|PTPRC
4062	KEGG Pathways	Chemokine signaling pathway	0.000267	4	MAPK1|AKT1|ADCY2|SRC
4015	KEGG Pathways	Rap1 signaling pathway	0.000306	4	MAPK1|AKT1|ADCY2|SRC
4370	KEGG Pathways	VEGF signaling pathway	0.000306	3	MAPK1|AKT1|SRC
4917	KEGG Pathways	Prolactin signaling pathway	0.000368	3	MAPK1|AKT1|SRC
4612	KEGG Pathways	Antigen processing and presentation	0.000368	3	HSPA8|HSPA4|HSP90AA1
4540	KEGG Pathways	Gap junction	0.000493	3	MAPK1|ADCY2|SRC
4012	KEGG Pathways	ErbB signaling pathway	0.000493	3	MAPK1|AKT1|SRC
5215	KEGG Pathways	Prostate cancer	0.000493	3	MAPK1|AKT1|HSP90AA1
4912	KEGG Pathways	GnRH signaling pathway	0.000493	3	MAPK1|ADCY2|SRC
4725	KEGG Pathways	Cholinergic synapse	0.000846	3	MAPK1|AKT1|ADCY2
5145	KEGG Pathways	Toxoplasmosis	0.0009	3	MAPK1|HSPA8|AKT1
4919	KEGG Pathways	Thyroid hormone signaling pathway	0.000909	3	MAPK1|AKT1|SRC
GO:0045087	GO Process	innate immune response	0.000951	7	MAPK1|POLR3B|AKT1|HSP90AA1|ADCY2|SRC|EPRS
GO:0048667	GO Process	cell morphogenesis involved in neuron differentiation	0.000951	6	MAPK1|HSPA8|SNAP25|HSP90AA1|SRC|PTPRC
GO:0007409	GO Process	axonogenesis	0.000951	6	MAPK1|HSPA8|SNAP25|HSP90AA1|SRC|PTPRC
GO:0061564	GO Process	axon development	0.000951	6	MAPK1|HSPA8|SNAP25|HSP90AA1|SRC|PTPRC
GO:0048010	GO Process	vascular endothelial growth factor receptor signaling pathway	0.00104	4	MAPK1|AKT1|HSP90AA1|SRC
GO:0030030	GO Process	cell projection organization	0.00104	7	MAPK1|HSPA8|SNAP25|AKT1|HSP90AA1|SRC|PTPRC
GO:0030235	GO Function	nitric-oxide synthase regulator activity	0.00128	2	AKT1|HSP90AA1
4261	KEGG Pathways	Adrenergic signaling in cardiomyocytes	0.00147	3	MAPK1|AKT1|ADCY2
5161	KEGG Pathways	Hepatitis B	0.00147	3	MAPK1|AKT1|SRC
GO:0017038	GO Process	protein import	0.00161	4	MAPK1|AKT1|HSPA4|HSP90AA1
GO:1902582	GO Process	single-organism intracellular transport	0.00162	7	MAPK1|HSPA8|SNAP25|AKT1|HSPA4|HSP90AA1|PTPRC
4921	KEGG Pathways	Oxytocin signaling pathway	0.00174	3	MAPK1|ADCY2|SRC
GO:0045040	GO Process	protein import into mitochondrial outer membrane	0.00181	2	HSPA4|HSP90AA1
GO:0006796	GO Process	phosphate-containing compound metabolic process	0.00181	8	MAPK1|HSPA8|ACLY|AKT1|ADCY2|SRC|PTPRC|GART
GO:0006112	GO Process	energy reserve metabolic process	0.00181	4	ACLY|SNAP25|AKT1|ADCY2
GO:0009408	GO Process	response to heat	0.00181	4	MAPK1|HSPA8|AKT1|HSP90AA1
GO:0007411	GO Process	axon guidance	0.00181	5	MAPK1|HSPA8|HSP90AA1|SRC|PTPRC
GO:0008543	GO Process	fibroblast growth factor receptor signaling pathway	0.00181	4	MAPK1|AKT1|ADCY2|SRC
4022	KEGG Pathways	cGMP-PKG signaling pathway	0.00181	3	MAPK1|AKT1|ADCY2
230	KEGG Pathways	Purine metabolism	0.00192	3	POLR3B|ADCY2|GART
5164	KEGG Pathways	Influenza A	0.00193	3	MAPK1|HSPA8|AKT1
GO:0048666	GO Process	neuron development	0.00196	6	MAPK1|HSPA8|SNAP25|HSP90AA1|SRC|PTPRC
5152	KEGG Pathways	Tuberculosis	0.00198	3	MAPK1|AKT1|SRC
GO:0002252	GO Process	immune effector process	0.00201	5	MAPK1|POLR3B|HSP90AA1|SRC|PTPRC
GO:0044344	GO Process	cellular response to fibroblast growth factor stimulus	0.00225	4	MAPK1|AKT1|ADCY2|SRC
GO:0006952	GO Process	defense response	0.00239	7	MAPK1|POLR3B|HSP90AA1|ADCY2|SRC|EPRS|PTPRC
5169	KEGG Pathways	Epstein-Barr virus infection	0.00259	3	HSPA8|POLR3B|AKT1
GO:0007173	GO Process	epidermal growth factor receptor signaling pathway	0.00286	4	MAPK1|AKT1|ADCY2|SRC
GO:0061180	GO Process	mammary gland epithelium development	0.00299	3	MAPK1|AKT1|SRC
4510	KEGG Pathways	Focal adhesion	0.00302	3	MAPK1|AKT1|SRC
GO:0097011	GO Process	cellular response to granulocyte macrophage colony-stimulating factor stimulus	0.00327	2	MAPK1|AKT1
GO:0038093	GO Process	Fc receptor signaling pathway	0.0035	4	MAPK1|AKT1|HSP90AA1|SRC
5205	KEGG Pathways	Proteoglycans in cancer	0.00362	3	MAPK1|AKT1|SRC
GO:0030182	GO Process	neuron differentiation	0.00372	6	MAPK1|HSPA8|SNAP25|HSP90AA1|SRC|PTPRC
GO:1900034	GO Process	regulation of cellular response to heat	0.00393	3	MAPK1|HSPA8|HSP90AA1
GO:0023026	GO Function	MHC class II protein complex binding	0.004	2	HSPA8|HSP90AA1
GO:0038096	GO Process	Fc-gamma receptor signaling pathway involved in phagocytosis	0.0045	3	MAPK1|HSP90AA1|SRC
5213	KEGG Pathways	Endometrial cancer	0.00495	2	MAPK1|AKT1
GO:0010033	GO Process	response to organic substance	0.00505	8	HSPA8|AKT1|HSPA4|HSP90AA1|ADCY2|SRC|EPRS|GART
4010	KEGG Pathways	MAPK signaling pathway	0.00507	3	MAPK1|HSPA8|AKT1
5210	KEGG Pathways	Colorectal cancer	0.00523	2	MAPK1|AKT1
5223	KEGG Pathways	Non-small cell lung cancer	0.00523	2	MAPK1|AKT1
5131	KEGG Pathways	Shigellosis	0.00523	2	MAPK1|SRC
4621	KEGG Pathways	NOD-like receptor signaling pathway	0.00523	2	MAPK1|HSP90AA1
5221	KEGG Pathways	Acute myeloid leukemia	0.00523	2	MAPK1|AKT1
4150	KEGG Pathways	mTOR signaling pathway	0.00544	2	MAPK1|AKT1
5214	KEGG Pathways	Glioma	0.00548	2	MAPK1|AKT1
5212	KEGG Pathways	Pancreatic cancer	0.00548	2	MAPK1|AKT1
5211	KEGG Pathways	Renal cell carcinoma	0.00586	2	MAPK1|AKT1
4664	KEGG Pathways	Fc epsilon RI signaling pathway	0.00606	2	MAPK1|AKT1
5218	KEGG Pathways	Melanoma	0.00613	2	MAPK1|AKT1
5220	KEGG Pathways	Chronic myeloid leukemia	0.00613	2	MAPK1|AKT1
4662	KEGG Pathways	B cell receptor signaling pathway	0.00613	2	MAPK1|AKT1
GO:0043167	GO Function	ion binding	0.00614	11	MAPK1|HSPA8|POLR3B|ACLY|AKT1|HSPA4|HSP90AA1|ADCY2|SRC|EPRS|GART
GO:0006935	GO Process	chemotaxis	0.00615	5	MAPK1|HSPA8|HSP90AA1|SRC|PTPRC
GO:0048011	GO Process	neurotrophin TRK receptor signaling pathway	0.00615	4	MAPK1|AKT1|ADCY2|SRC
4520	KEGG Pathways	Adherens junction	0.00615	2	MAPK1|SRC
5200	KEGG Pathways	Pathways in cancer	0.0066	3	MAPK1|AKT1|HSP90AA1
GO:0043623	GO Process	cellular protein complex assembly	0.00668	4	SNAP25|HSPA4|HSP90AA1|SRC
GO:0009150	GO Process	purine ribonucleotide metabolic process	0.00672	4	HSPA8|ACLY|ADCY2|GART
GO:0051131	GO Process	chaperone-mediated protein complex assembly	0.00676	2	HSPA4|HSP90AA1
GO:0000904	GO Process	cell morphogenesis involved in differentiation	0.00688	5	MAPK1|HSPA8|SNAP25|HSP90AA1|PTPRC
GO:0006793	GO Process	phosphorus metabolic process	0.00713	7	MAPK1|HSPA8|AKT1|ADCY2|SRC|PTPRC|GART
4151	KEGG Pathways	PI3K-Akt signaling pathway	0.00742	3	MAPK1|AKT1|HSP90AA1
GO:0071375	GO Process	cellular response to peptide hormone stimulus	0.00746	4	MAPK1|AKT1|ADCY2|SRC
4911	KEGG Pathways	Insulin secretion	0.00766	2	SNAP25|ADCY2
GO:0007169	GO Process	transmembrane receptor protein tyrosine kinase signaling pathway	0.0077	5	MAPK1|AKT1|HSP90AA1|ADCY2|SRC
GO:0034605	GO Process	cellular response to heat	0.0077	3	MAPK1|HSPA8|HSP90AA1
GO:0042221	GO Process	response to chemical	0.0077	9	HSPA8|AKT1|HSPA4|HSP90AA1|ADCY2|SRC|EPRS|PTPRC|GART
4727	KEGG Pathways	GABAergic synapse	0.00786	2	ADCY2|SRC
GO:0005488	GO Function	binding	0.00803	13	MAPK1|HSPA8|POLR3B|ACLY|SNAP25|AKT1|HSPA4|HSP90AA1|ADCY2|SRC|EPRS|PTPRC|GART
GO:0016482	GO Process	cytoplasmic transport	0.00824	5	MAPK1|AKT1|HSPA4|HSP90AA1|PTPRC
4666	KEGG Pathways	Fc gamma R-mediated phagocytosis	0.00844	2	MAPK1|AKT1
GO:2000641	GO Process	regulation of early endosome to late endosome transport	0.0085	2	MAPK1|SRC
GO:0030335	GO Process	positive regulation of cell migration	0.0085	4	MAPK1|AKT1|SRC|PTPRC
GO:0019904	GO Function	protein domain specific binding	0.00867	4	HSPA8|SNAP25|HSP90AA1|SRC
4713	KEGG Pathways	Circadian entrainment	0.00883	2	MAPK1|ADCY2
GO:0098589	GO Component	membrane region	0.00888	6	MAPK1|SNAP25|HSP90AA1|ADCY2|SRC|PTPRC
GO:0002376	GO Process	immune system process	0.00917	7	POLR3B|AKT1|HSP90AA1|ADCY2|SRC|EPRS|PTPRC
5142	KEGG Pathways	Chagas disease (American trypanosomiasis)	0.00925	2	MAPK1|AKT1
4916	KEGG Pathways	Melanogenesis	0.00925	2	MAPK1|ADCY2
4750	KEGG Pathways	Inflammatory mediator regulation of TRP channels	0.00925	2	ADCY2|SRC
4723	KEGG Pathways	Retrograde endocannabinoid signaling	0.00925	2	MAPK1|ADCY2
GO:0072594	GO Process	establishment of protein localization to organelle	0.00944	4	MAPK1|AKT1|HSPA4|HSP90AA1
4660	KEGG Pathways	T cell receptor signaling pathway	0.00945	2	MAPK1|AKT1
4620	KEGG Pathways	Toll-like receptor signaling pathway	0.00984	2	MAPK1|AKT1
4066	KEGG Pathways	HIF-1 signaling pathway	0.01	2	MAPK1|AKT1
4668	KEGG Pathways	TNF signaling pathway	0.0102	2	MAPK1|AKT1
4114	KEGG Pathways	Oocyte meiosis	0.0102	2	MAPK1|ADCY2
GO:0048699	GO Process	generation of neurons	0.0103	6	MAPK1|HSPA8|AKT1|HSP90AA1|SRC|PTPRC
4724	KEGG Pathways	Glutamatergic synapse	0.0106	2	MAPK1|ADCY2
GO:0030879	GO Process	mammary gland development	0.011	3	MAPK1|AKT1|SRC
GO:0070062	GO Component	extracellular exosome	0.0111	8	MAPK1|HSPA8|ACLY|HSPA4|HSP90AA1|SRC|PTPRC|GART
GO:0098805	GO Component	whole membrane	0.0111	7	MAPK1|HSPA8|SNAP25|HSP90AA1|ADCY2|SRC|PTPRC
GO:0002768	GO Process	immune response-regulating cell surface receptor signaling pathway	0.0114	4	AKT1|HSP90AA1|SRC|PTPRC
4722	KEGG Pathways	Neurotrophin signaling pathway	0.0114	2	MAPK1|AKT1
4270	KEGG Pathways	Vascular smooth muscle contraction	0.0114	2	MAPK1|ADCY2
GO:0050776	GO Process	regulation of immune response	0.0117	5	POLR3B|AKT1|HSP90AA1|SRC|PTPRC
GO:0042026	GO Process	protein refolding	0.0117	2	HSPA8|HSP90AA1
GO:0051641	GO Process	cellular localization	0.0117	7	MAPK1|HSPA8|SNAP25|AKT1|HSPA4|HSP90AA1|PTPRC
4068	KEGG Pathways	FoxO signaling pathway	0.0122	2	MAPK1|AKT1
GO:0002684	GO Process	positive regulation of immune system process	0.0126	5	POLR3B|AKT1|HSP90AA1|SRC|PTPRC
GO:0060716	GO Process	labyrinthine layer blood vessel development	0.0126	2	MAPK1|AKT1
4380	KEGG Pathways	Osteoclast differentiation	0.0126	2	MAPK1|AKT1
GO:0080134	GO Process	regulation of response to stress	0.0129	6	MAPK1|HSPA8|POLR3B|AKT1|HSP90AA1|SRC
5160	KEGG Pathways	Hepatitis C	0.0132	2	MAPK1|AKT1
5162	KEGG Pathways	Measles	0.0132	2	HSPA8|AKT1
4530	KEGG Pathways	Tight junction	0.0132	2	AKT1|SRC
GO:1902580	GO Process	single-organism cellular localization	0.0133	5	MAPK1|SNAP25|AKT1|HSPA4|HSP90AA1
GO:0071822	GO Process	protein complex subunit organization	0.0133	6	HSPA8|SNAP25|HSPA4|HSP90AA1|SRC|EPRS
4910	KEGG Pathways	Insulin signaling pathway	0.0136	2	MAPK1|AKT1
GO:0006605	GO Process	protein targeting	0.0143	4	MAPK1|AKT1|HSPA4|HSP90AA1
GO:0061024	GO Process	membrane organization	0.0151	5	HSPA8|SNAP25|HSPA4|HSP90AA1|SRC
GO:0045860	GO Process	positive regulation of protein kinase activity	0.0157	4	MAPK1|AKT1|ADCY2|PTPRC
GO:0044463	GO Component	cell projection part	0.0159	5	MAPK1|SNAP25|AKT1|HSP90AA1|SRC
GO:0006986	GO Process	response to unfolded protein	0.0165	3	HSPA8|HSPA4|HSP90AA1
GO:0006909	GO Process	phagocytosis	0.0187	3	MAPK1|HSP90AA1|SRC
GO:0050870	GO Process	positive regulation of T cell activation	0.0187	3	AKT1|SRC|PTPRC
GO:0043209	GO Component	myelin sheath	0.0192	3	HSPA8|SNAP25|HSP90AA1
4141	KEGG Pathways	Protein processing in endoplasmic reticulum	0.02	2	HSPA8|HSP90AA1
GO:0070271	GO Process	protein complex biogenesis	0.0201	5	SNAP25|HSPA4|HSP90AA1|SRC|EPRS
GO:0006461	GO Process	protein complex assembly	0.0201	5	SNAP25|HSPA4|HSP90AA1|SRC|EPRS
GO:0048468	GO Process	cell development	0.0202	6	MAPK1|HSPA8|SNAP25|AKT1|HSP90AA1|PTPRC
GO:0070849	GO Process	response to epidermal growth factor	0.0202	2	MAPK1|AKT1
GO:0031663	GO Process	lipopolysaccharide-mediated signaling pathway	0.0202	2	MAPK1|AKT1
1100	KEGG Pathways	Metabolic pathways	0.0209	4	POLR3B|ACLY|EPRS|GART
GO:0050853	GO Process	B cell receptor signaling pathway	0.0219	2	MAPK1|PTPRC
GO:0046209	GO Process	nitric oxide metabolic process	0.0219	2	AKT1|HSP90AA1
GO:0055086	GO Process	nucleobase-containing small molecule metabolic process	0.022	4	MAPK1|HSPA8|ACLY|ADCY2
GO:1901135	GO Process	carbohydrate derivative metabolic process	0.0227	5	HSPA8|ACLY|AKT1|ADCY2|GART
5203	KEGG Pathways	Viral carcinogenesis	0.024	2	MAPK1|SRC
GO:0033365	GO Process	protein localization to organelle	0.0258	4	MAPK1|AKT1|HSPA4|HSP90AA1
GO:0045429	GO Process	positive regulation of nitric oxide biosynthetic process	0.026	2	AKT1|HSP90AA1
GO:0034405	GO Process	response to fluid shear stress	0.0264	2	AKT1|SRC
GO:0060416	GO Process	response to growth hormone	0.0264	2	MAPK1|AKT1
4144	KEGG Pathways	Endocytosis	0.0266	2	HSPA8|SRC
GO:0050778	GO Process	positive regulation of immune response	0.0274	4	POLR3B|HSP90AA1|SRC|PTPRC
GO:0042995	GO Component	cell projection	0.0286	6	MAPK1|SNAP25|AKT1|HSP90AA1|ADCY2|SRC
GO:0007268	GO Process	synaptic transmission	0.0296	4	MAPK1|HSPA8|SNAP25|ADCY2
4810	KEGG Pathways	Regulation of actin cytoskeleton	0.0306	2	MAPK1|SRC
GO:0060291	GO Process	long-term synaptic potentiation	0.0314	2	MAPK1|SNAP25
4014	KEGG Pathways	Ras signaling pathway	0.0333	2	MAPK1|AKT1
GO:0050999	GO Process	regulation of nitric-oxide synthase activity	0.0338	2	AKT1|HSP90AA1
GO:0030054	GO Component	cell junction	0.0348	5	MAPK1|HSPA8|SNAP25|AKT1|PTPRC
GO:0009605	GO Process	response to external stimulus	0.0361	6	HSPA8|POLR3B|AKT1|HSP90AA1|SRC|PTPRC
GO:0030168	GO Process	platelet activation	0.0371	3	MAPK1|AKT1|SRC
GO:0005515	GO Function	protein binding	0.0375	9	MAPK1|HSPA8|SNAP25|AKT1|HSP90AA1|ADCY2|SRC|EPRS|PTPRC
GO:0034097	GO Process	response to cytokine	0.0393	4	MAPK1|AKT1|SRC|EPRS
GO:0001775	GO Process	cell activation	0.0393	4	MAPK1|AKT1|SRC|PTPRC
GO:0060711	GO Process	labyrinthine layer development	0.0405	2	MAPK1|AKT1
GO:0044765	GO Process	single-organism transport	0.0413	7	HSPA8|SNAP25|HSPA4|HSP90AA1|ADCY2|SRC|PTPRC
5166	KEGG Pathways	HTLV-I infection	0.0423	2	AKT1|ADCY2
GO:1901655	GO Process	cellular response to ketone	0.0438	2	AKT1|SRC
GO:0051707	GO Process	response to other organism	0.0458	4	MAPK1|POLR3B|AKT1|PTPRC
GO:0050878	GO Process	regulation of body fluid levels	0.0462	4	MAPK1|AKT1|ADCY2|SRC
GO:0002429	GO Process	immune response-activating cell surface receptor signaling pathway	0.0462	3	HSP90AA1|SRC|PTPRC
GO:0044802	GO Process	single-organism membrane organization	0.0496	4	SNAP25|AKT1|HSPA4|HSP90AA1
